# Supplementary material for: Machine learning models for hydrogen bond donor and acceptor strengths using large and diverse training data generated by first-principles interaction free energies
Source: J Cheminform. 2019 Sep 11;11:59. doi: 10.1186/s13321-019-0381-4 (PMC6737620; doi:10.1186/s13321-019-0381-4)
Supplement: Supplementary file 2 — Additional file 2. HBA database. [file 13321_2019_381_MOESM2_ESM.sdf]

     RDKit          2D

  7  6  0  0  1  0  0  0  0  0999 V2000
    3.5140    0.3095    0.0000 C   0  0  0  0  0  0  0  0  0  0  0  0
    2.2602   -0.5139    0.0000 N   0  0  0  0  0  0  0  0  0  0  0  0
    0.9202    0.1603    0.0000 C   0  0  0  0  0  0  0  0  0  0  0  0
   -0.3336   -0.6631    0.0000 C   0  0  0  0  0  0  0  0  0  0  0  0
   -1.6736    0.0110    0.0000 C   0  0  0  0  0  0  0  0  0  0  0  0
   -1.7598    1.5085    0.0000 O   0  0  0  0  0  0  0  0  0  0  0  0
   -2.9274   -0.8124    0.0000 C   0  0  0  0  0  0  0  0  0  0  0  0
  1  2  1  0
  2  3  1  0
  3  4  1  0
  4  5  1  0
  5  6  1  0
  5  7  1  0
M  END
>  <E_el>  (1) 
-327.6072387431

>  <HBA_atom_index>  (1) 
2
6

>  <Function>  (1) 
secondary amine
alcohol

>  <Atom>  (1) 
N
O

>  <Molecular_Weight>  (1) 
103.16282

>  <Mol_ID>  (1) 
CHEMBL41_f001

>  <Atom_and_Type>  (1) 
N-chain fragment

>  <E_el_PW6B95>  (1) 
-328.8781327813

>  <E_el_PBEh-3c>  (1) 
-327.6072387431

>  <E_el complex_PW6B95>  (1) 
-736.2900452774
-736.2847832711

>  <E_el complex_PBEh-3c>  (1) 
-733.4764693004
-733.4684746983

>  <HB_distance>  (1) 
1.79
1.85

>  <dG(298)_RRHO (kJ/mol)>  (1) 
407.3624

>  <dG(298)_RRHO complex (kJ/mol)>  (1) 
654.3145
644.5581

>  <dG_solv_SMD_CCl4 (kJ/mol)>  (1) 
-22.6460

>  <dG_solv_SMD_CCl4 complex (kJ/mol)>  (1) 
-43.6461
-41.8428

>  <pKBHX_QC>  (1) 
1.67
1.09

>  <Delta G_sol (kJ/mol)>  (1) 
18.94
24.80

>  <Delta G (kcal/mol)>  (1) 
-2.27
-1.49

$$$$

     RDKit          2D

  6  5  0  0  1  0  0  0  0  0999 V2000
    1.0893   -0.0297    0.0000 C   0  0  0  0  0  0  0  0  0  0  0  0
    2.2689   -0.9563    0.0000 O   0  0  0  0  0  0  0  0  0  0  0  0
   -0.3029   -0.5880    0.0000 C   0  0  0  0  0  0  0  0  0  0  0  0
    1.3020    1.4551    0.0000 O   0  0  0  0  0  0  0  0  0  0  0  0
   -1.4825    0.3386    0.0000 C   0  0  0  0  0  0  0  0  0  0  0  0
   -2.8748   -0.2197    0.0000 C   0  0  0  0  0  0  0  0  0  0  0  0
  1  2  2  0
  1  3  1  0
  1  4  1  0
  3  5  1  0
  5  6  1  0
M  END
>  <E_el>  (2) 
-307.0520608988

>  <HBA_atom_index>  (2) 
2
4

>  <Function>  (2) 
carbonyl
alcohol

>  <Atom>  (2) 
O
O

>  <Molecular_Weight>  (2) 
88.10512

>  <Mol_ID>  (2) 
CHEMBL494_f003

>  <Atom_and_Type>  (2) 
O-chain fragment

>  <E_el_PW6B95>  (2) 
-308.2229609179

>  <E_el_PBEh-3c>  (2) 
-307.0520608988

>  <E_el complex_PW6B95>  (2) 
-715.6379128511
-715.6263131275

>  <E_el complex_PBEh-3c>  (2) 
-712.9219967981
-712.9099085208

>  <HB_distance>  (2) 
1.93
2.16

>  <dG(298)_RRHO (kJ/mol)>  (2) 
241.9865

>  <dG(298)_RRHO complex (kJ/mol)>  (2) 
480.7714
478.5844

>  <dG_solv_SMD_CCl4 (kJ/mol)>  (2) 
-25.4992

>  <dG_solv_SMD_CCl4 complex (kJ/mol)>  (2) 
-35.1469
-43.7628

>  <pKBHX_QC>  (2) 
2.14
0.21

>  <Delta G_sol (kJ/mol)>  (2) 
14.15
33.80

>  <Delta G (kcal/mol)>  (2) 
-2.92
-0.29

$$$$

     RDKit          2D

 10  9  0  0  1  0  0  0  0  0999 V2000
   -1.4234    0.2575    0.0000 C   0  0  0  0  0  0  0  0  0  0  0  0
   -0.1418   -0.5219    0.0000 N   0  0  0  0  0  0  0  0  0  0  0  0
    1.1740    0.1983    0.0000 C   0  0  0  0  0  0  0  0  0  0  0  0
   -2.7392   -0.4627    0.0000 C   0  0  0  0  0  0  0  0  0  0  0  0
    1.2082    1.6979    0.0000 O   0  0  0  0  0  0  0  0  0  0  0  0
    2.4556   -0.5811    0.0000 C   0  0  0  0  0  0  0  0  0  0  0  0
   -4.0208    0.3168    0.0000 C   0  0  0  0  0  0  0  0  0  0  0  0
    3.7714    0.1391    0.0000 C   0  0  0  0  0  0  0  0  0  0  0  0
   -5.3366   -0.4034    0.0000 C   0  0  0  0  0  0  0  0  0  0  0  0
    5.0530   -0.6404    0.0000 C   0  0  0  0  0  0  0  0  0  0  0  0
  1  2  1  0
  1  4  1  0
  2  3  1  0
  3  5  2  0
  3  6  1  0
  4  7  1  0
  6  8  1  0
  7  9  1  0
  8 10  1  0
M  END
>  <E_el>  (3) 
-444.1334735473

>  <HBA_atom_index>  (3) 
5

>  <Function>  (3) 
carbonyl

>  <Atom>  (3) 
O

>  <Molecular_Weight>  (3) 
143.22667

>  <Mol_ID>  (3) 
CHEMBL1234_f004

>  <Atom_and_Type>  (3) 
N-chain fragment

>  <E_el_PW6B95>  (3) 
-445.8545834273

>  <E_el_PBEh-3c>  (3) 
-444.1334735473

>  <E_el complex_PW6B95>  (3) 
-853.2674146063

>  <E_el complex_PBEh-3c>  (3) 
-850.0001438859

>  <HB_distance>  (3) 
1.76

>  <dG(298)_RRHO (kJ/mol)>  (3) 
564.1836

>  <dG(298)_RRHO complex (kJ/mol)>  (3) 
805.6405

>  <dG_solv_SMD_CCl4 (kJ/mol)>  (3) 
-34.1006

>  <dG_solv_SMD_CCl4 complex (kJ/mol)>  (3) 
-50.5585

>  <pKBHX_QC>  (3) 
2.00

>  <Delta G_sol (kJ/mol)>  (3) 
15.58

>  <Delta G (kcal/mol)>  (3) 
-2.72

$$$$

     RDKit          2D

  9  9  0  0  1  0  0  0  0  0999 V2000
   -1.8243   -1.9450    0.0000 N   0  0  0  0  0  0  0  0  0  0  0  0
   -0.7981   -0.8510    0.0000 C   0  0  0  0  0  0  0  0  0  0  0  0
   -1.2325    0.5848    0.0000 C   0  0  0  0  0  0  0  0  0  0  0  0
    0.6625   -1.1926    0.0000 N   0  0  0  0  0  0  0  0  0  0  0  0
   -2.6931    0.9264    0.0000 F   0  0  0  0  0  0  0  0  0  0  0  0
   -0.2064    1.6788    0.0000 C   0  0  0  0  0  0  0  0  0  0  0  0
    1.6886   -0.0985    0.0000 C   0  0  0  0  0  0  0  0  0  0  0  0
    1.2542    1.3372    0.0000 N   0  0  0  0  0  0  0  0  0  0  0  0
    3.1492   -0.4401    0.0000 O   0  0  0  0  0  0  0  0  0  0  0  0
  1  2  1  0
  2  3  2  0
  2  4  1  0
  3  5  1  0
  3  6  1  0
  4  7  1  0
  6  8  2  0
  7  8  1  0
  7  9  2  0
M  END
>  <E_el>  (4) 
-493.1147034896

>  <HBA_atom_index>  (4) 
8
9

>  <Function>  (4) 
pyrimidine
carbonyl

>  <Atom>  (4) 
N
O

>  <Molecular_Weight>  (4) 
129.09246

>  <Mol_ID>  (4) 
CHEMBL1463_f001

>  <Atom_and_Type>  (4) 
N-ring_sidechain fragment

>  <E_el_PW6B95>  (4) 
-494.9782251745

>  <E_el_PBEh-3c>  (4) 
-493.1147034896

>  <E_el complex_PW6B95>  (4) 
-902.3893203671
-902.3887242289

>  <E_el complex_PBEh-3c>  (4) 
-898.982968567
-898.9799887605

>  <HB_distance>  (4) 
1.85
1.86

>  <dG(298)_RRHO (kJ/mol)>  (4) 
162.1014

>  <dG(298)_RRHO complex (kJ/mol)>  (4) 
398.6536
398.7323

>  <dG_solv_SMD_CCl4 (kJ/mol)>  (4) 
-45.9544

>  <dG_solv_SMD_CCl4 complex (kJ/mol)>  (4) 
-67.2392
-66.8691

>  <pKBHX_QC>  (4) 
2.51
2.31

>  <Delta G_sol (kJ/mol)>  (4) 
10.40
12.42

>  <Delta G (kcal/mol)>  (4) 
-3.42
-3.15

$$$$

     RDKit          2D

 15 17  0  0  1  0  0  0  0  0999 V2000
   -3.4073   -0.2649    0.0000 C   0  0  0  0  0  0  0  0  0  0  0  0
   -4.9069   -0.2290    0.0000 O   0  0  0  0  0  0  0  0  0  0  0  0
   -2.6264    1.0158    0.0000 C   0  0  0  0  0  0  0  0  0  0  0  0
   -2.6886   -1.5815    0.0000 C   0  0  0  0  0  0  0  0  0  0  0  0
   -1.1269    0.9799    0.0000 C   0  0  0  0  0  0  0  0  0  0  0  0
   -1.1891   -1.6174    0.0000 C   0  0  0  0  0  0  0  0  0  0  0  0
   -0.3460    2.2606    0.0000 C   0  0  0  0  0  0  0  0  0  0  0  0
   -0.4082   -0.3367    0.0000 C   0  0  0  0  0  0  0  0  0  0  0  0
    1.1536    2.2247    0.0000 C   0  0  0  0  0  0  0  0  0  0  0  0
    1.0914   -0.3726    0.0000 C   0  0  0  0  0  0  0  0  0  0  0  0
    1.8723    0.9081    0.0000 C   0  0  0  0  0  0  0  0  0  0  0  0
    1.8101   -1.6893    0.0000 C   0  0  0  0  0  0  0  0  0  0  0  0
    3.3096   -1.7252    0.0000 C   0  0  0  0  0  0  0  0  0  0  0  0
    4.0905   -0.4445    0.0000 C   0  0  0  0  0  0  0  0  0  0  0  0
    3.3718    0.8722    0.0000 C   0  0  0  0  0  0  0  0  0  0  0  0
  1  2  2  0
  1  3  1  0
  1  4  1  0
  3  5  2  0
  4  6  2  0
  5  7  1  0
  5  8  1  0
  6  8  1  0
  7  9  1  0
  8 10  1  0
  9 11  1  0
 10 11  1  0
 10 12  1  0
 11 15  1  0
 12 13  1  0
 13 14  1  0
 14 15  1  0
M  END
>  <E_el>  (5) 
-618.2019887344

>  <HBA_atom_index>  (5) 
2

>  <Function>  (5) 
carbonyl

>  <Atom>  (5) 
O

>  <Molecular_Weight>  (5) 
202.29212

>  <Mol_ID>  (5) 
CHEMBL1501_f006

>  <Atom_and_Type>  (5) 
O-ring_sidechain fragment

>  <E_el_PW6B95>  (5) 
-620.6216384196

>  <E_el_PBEh-3c>  (5) 
-618.2019887344

>  <E_el complex_PW6B95>  (5) 
-1028.032608088

>  <E_el complex_PBEh-3c>  (5) 
-1024.066686358

>  <HB_distance>  (5) 
1.81

>  <dG(298)_RRHO (kJ/mol)>  (5) 
690.3389

>  <dG(298)_RRHO complex (kJ/mol)>  (5) 
929.1651

>  <dG_solv_SMD_CCl4 (kJ/mol)>  (5) 
-46.4778

>  <dG_solv_SMD_CCl4 complex (kJ/mol)>  (5) 
-63.7534

>  <pKBHX_QC>  (5) 
1.86

>  <Delta G_sol (kJ/mol)>  (5) 
17.02

>  <Delta G (kcal/mol)>  (5) 
-2.53

$$$$

     RDKit          2D

 10 11  0  0  1  0  0  0  0  0999 V2000
    2.4992   -0.3877    0.0000 C   0  0  0  0  0  0  0  0  0  0  0  0
    2.8144   -1.8542    0.0000 O   0  0  0  0  0  0  0  0  0  0  0  0
    1.0716    0.0726    0.0000 C   0  0  0  0  0  0  0  0  0  0  0  0
   -0.2634   -0.6114    0.0000 C   0  0  0  0  0  0  0  0  0  0  0  0
    0.3875    1.4076    0.0000 C   0  0  0  0  0  0  0  0  0  0  0  0
   -0.9474    0.7235    0.0000 N   0  0  0  0  0  0  0  0  0  0  0  0
   -1.3216   -1.6745    0.0000 S   0  0  0  0  0  0  0  0  0  0  0  0
    0.8478    2.8352    0.0000 O   0  0  0  0  0  0  0  0  0  0  0  0
   -2.6597   -0.9966    0.0000 C   0  0  0  0  0  0  0  0  0  0  0  0
   -2.4284    0.4855    0.0000 C   0  0  0  0  0  0  0  0  0  0  0  0
  1  2  1  0
  1  3  1  0
  3  4  1  0
  3  5  1  0
  4  6  1  0
  4  7  1  0
  5  6  1  0
  5  8  2  0
  6 10  1  0
  7  9  1  0
  9 10  1  0
M  END
>  <E_el>  (6) 
-836.035838872

>  <HBA_atom_index>  (6) 
2
6
8

>  <Function>  (6) 
alcohol
tertiary amine
carbonyl

>  <Atom>  (6) 
O
N
O

>  <Molecular_Weight>  (6) 
159.20616

>  <Mol_ID>  (6) 
CHEMBL6678_f004

>  <Atom_and_Type>  (6) 
O-ring_sidechain fragment

>  <E_el_PW6B95>  (6) 
-838.5173726949

>  <E_el_PBEh-3c>  (6) 
-836.035838872

>  <E_el complex_PW6B95>  (6) 
-1245.925282570
-1245.924390356
-1245.929370311

>  <E_el complex_PBEh-3c>  (6) 
-1241.897551318
-1241.898089885
-1241.901478787

>  <HB_distance>  (6) 
1.93
2.01
1.85

>  <dG(298)_RRHO (kJ/mol)>  (6) 
320.6499

>  <dG(298)_RRHO complex (kJ/mol)>  (6) 
558.6359
561.6894
561.7288

>  <dG_solv_SMD_CCl4 (kJ/mol)>  (6) 
-37.4645

>  <dG_solv_SMD_CCl4 complex (kJ/mol)>  (6) 
-55.6774
-53.8856
-51.6400

>  <pKBHX_QC>  (6) 
1.24
0.54
1.60

>  <Delta G_sol (kJ/mol)>  (6) 
23.27
30.46
19.67

>  <Delta G (kcal/mol)>  (6) 
-1.69
-0.73
-2.18

$$$$

     RDKit          2D

  9  9  0  0  1  0  0  0  0  0999 V2000
   -0.8831   -0.2852    0.0000 C   0  0  0  0  0  0  0  0  0  0  0  0
   -2.2214   -0.9626    0.0000 O   0  0  0  0  0  0  0  0  0  0  0  0
   -3.4772   -0.1422    0.0000 C   0  0  0  0  0  0  0  0  0  0  0  0
   -0.8005    1.2126    0.0000 C   0  0  0  0  0  0  0  0  0  0  0  0
    0.3727   -1.1055    0.0000 C   0  0  0  0  0  0  0  0  0  0  0  0
    0.5378    1.8899    0.0000 C   0  0  0  0  0  0  0  0  0  0  0  0
    1.7111   -0.4281    0.0000 C   0  0  0  0  0  0  0  0  0  0  0  0
    1.7936    1.0696    0.0000 C   0  0  0  0  0  0  0  0  0  0  0  0
    2.9669   -1.2485    0.0000 N   0  0  0  0  0  0  0  0  0  0  0  0
  1  2  1  0
  1  4  2  0
  1  5  1  0
  2  3  1  0
  4  6  1  0
  5  7  2  0
  6  8  2  0
  7  9  1  0
  7  8  1  0
M  END
>  <E_el>  (7) 
-401.2484614723

>  <HBA_atom_index>  (7) 
2

>  <Function>  (7) 
phenol ether

>  <Atom>  (7) 
O

>  <Molecular_Weight>  (7) 
123.15246

>  <Mol_ID>  (7) 
CHEMBL7215_f004

>  <Atom_and_Type>  (7) 
O-ring_sidechain fragment

>  <E_el_PW6B95>  (7) 
-402.8234381925

>  <E_el_PBEh-3c>  (7) 
-401.2484614723

>  <E_el complex_PW6B95>  (7) 
-810.2289070299

>  <E_el complex_PBEh-3c>  (7) 
-807.107225042

>  <HB_distance>  (7) 
1.95

>  <dG(298)_RRHO (kJ/mol)>  (7) 
320.7628

>  <dG(298)_RRHO complex (kJ/mol)>  (7) 
559.6782

>  <dG_solv_SMD_CCl4 (kJ/mol)>  (7) 
-26.5547

>  <dG_solv_SMD_CCl4 complex (kJ/mol)>  (7) 
-45.3124

>  <pKBHX_QC>  (7) 
0.58

>  <Delta G_sol (kJ/mol)>  (7) 
30.07

>  <Delta G (kcal/mol)>  (7) 
-0.78

$$$$

     RDKit          2D

 16 18  0  0  1  0  0  0  0  0999 V2000
   -1.5395   -1.1889    0.0000 C   0  0  0  0  0  0  0  0  0  0  0  0
   -1.8635   -2.6535    0.0000 O   0  0  0  0  0  0  0  0  0  0  0  0
   -2.6459   -0.1760    0.0000 C   0  0  0  0  0  0  0  0  0  0  0  0
   -0.1092   -0.7372    0.0000 C   0  0  0  0  0  0  0  0  0  0  0  0
   -4.1157   -0.4757    0.0000 N   0  0  0  0  0  0  0  0  0  0  0  0
   -2.4768    1.3144    0.0000 C   0  0  0  0  0  0  0  0  0  0  0  0
    1.0970   -1.6289    0.0000 C   0  0  0  0  0  0  0  0  0  0  0  0
    0.3662    0.6855    0.0000 N   0  0  0  0  0  0  0  0  0  0  0  0
   -4.8549    0.8295    0.0000 C   0  0  0  0  0  0  0  0  0  0  0  0
   -3.8420    1.9359    0.0000 C   0  0  0  0  0  0  0  0  0  0  0  0
    2.3178   -0.7572    0.0000 C   0  0  0  0  0  0  0  0  0  0  0  0
    1.8661    0.6731    0.0000 C   0  0  0  0  0  0  0  0  0  0  0  0
    3.7824   -1.0812    0.0000 C   0  0  0  0  0  0  0  0  0  0  0  0
    4.7953    0.0251    0.0000 C   0  0  0  0  0  0  0  0  0  0  0  0
    4.3436    1.4555    0.0000 C   0  0  0  0  0  0  0  0  0  0  0  0
    2.8790    1.7795    0.0000 C   0  0  0  0  0  0  0  0  0  0  0  0
  1  2  2  0
  1  3  1  0
  1  4  1  0
  3  5  1  0
  3  6  2  0
  4  7  2  0
  4  8  1  0
  5  9  1  0
  6 10  1  0
  7 11  1  0
  8 12  1  0
  9 10  1  0
 11 12  2  0
 11 13  1  0
 12 16  1  0
 13 14  2  0
 14 15  1  0
 15 16  2  0
M  END
>  <E_el>  (8) 
-685.8291860557

>  <HBA_atom_index>  (8) 
2

>  <Function>  (8) 
carbonyl

>  <Atom>  (8) 
O

>  <Molecular_Weight>  (8) 
212.24718

>  <Mol_ID>  (8) 
CHEMBL7572_f004

>  <Atom_and_Type>  (8) 
O-ring_sidechain fragment

>  <E_el_PW6B95>  (8) 
-688.5229068897

>  <E_el_PBEh-3c>  (8) 
-685.8291860557

>  <E_el complex_PW6B95>  (8) 
-1095.933621301

>  <E_el complex_PBEh-3c>  (8) 
-1091.69249771

>  <HB_distance>  (8) 
1.89

>  <dG(298)_RRHO (kJ/mol)>  (8) 
514.5327

>  <dG(298)_RRHO complex (kJ/mol)>  (8) 
758.6598

>  <dG_solv_SMD_CCl4 (kJ/mol)>  (8) 
-49.3601

>  <dG_solv_SMD_CCl4 complex (kJ/mol)>  (8) 
-63.6011

>  <pKBHX_QC>  (8) 
0.97

>  <Delta G_sol (kJ/mol)>  (8) 
26.02

>  <Delta G (kcal/mol)>  (8) 
-1.33

$$$$

     RDKit          2D

 17 19  0  0  1  0  0  0  0  0999 V2000
   -0.8292    1.1831    0.0000 C   0  0  0  0  0  0  0  0  0  0  0  0
   -2.3278    1.2479    0.0000 N   0  0  0  0  0  0  0  0  0  0  0  0
   -3.1332   -0.0175    0.0000 C   0  0  0  0  0  0  0  0  0  0  0  0
   -0.0238    2.4486    0.0000 C   0  0  0  0  0  0  0  0  0  0  0  0
   -0.1360   -0.1471    0.0000 C   0  0  0  0  0  0  0  0  0  0  0  0
   -4.3229   -0.9311    0.0000 C   0  0  0  0  0  0  0  0  0  0  0  0
   -4.2395    0.9954    0.0000 C   0  0  0  0  0  0  0  0  0  0  0  0
   -2.4400   -1.3477    0.0000 C   0  0  0  0  0  0  0  0  0  0  0  0
    1.4748    2.3838    0.0000 C   0  0  0  0  0  0  0  0  0  0  0  0
    1.3626   -0.2119    0.0000 C   0  0  0  0  0  0  0  0  0  0  0  0
   -0.9414   -1.4125    0.0000 C   0  0  0  0  0  0  0  0  0  0  0  0
    2.1680    1.0535    0.0000 C   0  0  0  0  0  0  0  0  0  0  0  0
    2.0558   -1.5421    0.0000 C   0  0  0  0  0  0  0  0  0  0  0  0
   -0.2483   -2.7427    0.0000 C   0  0  0  0  0  0  0  0  0  0  0  0
    3.5544   -1.6069    0.0000 O   0  0  0  0  0  0  0  0  0  0  0  0
    3.6666    0.9887    0.0000 C   0  0  0  0  0  0  0  0  0  0  0  0
    4.3598   -0.3415    0.0000 C   0  0  0  0  0  0  0  0  0  0  0  0
  1  2  1  0
  1  4  1  0
  1  5  2  0
  2  3  1  0
  3  6  1  0
  3  7  1  0
  3  8  1  0
  4  9  2  0
  5 10  1  0
  5 11  1  0
  8 11  2  0
  9 12  1  0
 10 13  1  0
 10 12  2  0
 11 14  1  0
 12 16  1  0
 13 15  1  0
 15 17  1  0
 16 17  1  0
M  END
>  <E_el>  (9) 
-711.4529263286

>  <HBA_atom_index>  (9) 
15

>  <Function>  (9) 
ether

>  <Atom>  (9) 
O

>  <Molecular_Weight>  (9) 
229.31746

>  <Mol_ID>  (9) 
CHEMBL7843_f004

>  <Atom_and_Type>  (9) 
N-ring fragment

>  <E_el_PW6B95>  (9) 
-714.2420571214

>  <E_el_PBEh-3c>  (9) 
-711.4529263286

>  <E_el complex_PW6B95>  (9) 
-1121.652911750

>  <E_el complex_PBEh-3c>  (9) 
-1117.317632168

>  <HB_distance>  (9) 
1.82

>  <dG(298)_RRHO (kJ/mol)>  (9) 
737.9944

>  <dG(298)_RRHO complex (kJ/mol)>  (9) 
982.7962

>  <dG_solv_SMD_CCl4 (kJ/mol)>  (9) 
-43.2098

>  <dG_solv_SMD_CCl4 complex (kJ/mol)>  (9) 
-63.0970

>  <pKBHX_QC>  (9) 
1.50

>  <Delta G_sol (kJ/mol)>  (9) 
20.68

>  <Delta G (kcal/mol)>  (9) 
-2.04

$$$$

     RDKit          2D

  9  9  0  0  1  0  0  0  0  0999 V2000
   -0.4070   -1.2925    0.0000 C   0  0  0  0  0  0  0  0  0  0  0  0
    0.8539   -0.4800    0.0000 N   0  0  0  0  0  0  0  0  0  0  0  0
    2.2523   -1.0226    0.0000 C   0  0  0  0  0  0  0  0  0  0  0  0
    0.9378    1.0176    0.0000 C   0  0  0  0  0  0  0  0  0  0  0  0
   -1.7411   -0.6067    0.0000 C   0  0  0  0  0  0  0  0  0  0  0  0
    3.2005    0.1397    0.0000 C   0  0  0  0  0  0  0  0  0  0  0  0
    2.3880    1.4006    0.0000 C   0  0  0  0  0  0  0  0  0  0  0  0
   -3.0752    0.0791    0.0000 C   0  0  0  0  0  0  0  0  0  0  0  0
   -4.4092    0.7648    0.0000 C   0  0  0  0  0  0  0  0  0  0  0  0
  1  2  1  0
  1  5  1  0
  2  3  1  0
  2  4  1  0
  3  6  1  0
  4  7  1  0
  5  8  3  0
  6  7  1  0
  8  9  1  0
M  END
>  <E_el>  (10) 
-366.5450060948

>  <HBA_atom_index>  (10) 
2

>  <Function>  (10) 
tertiary amine

>  <Atom>  (10) 
N

>  <Molecular_Weight>  (10) 
123.19551

>  <Mol_ID>  (10) 
CHEMBL8610_f004

>  <Atom_and_Type>  (10) 
N-ring fragment

>  <E_el_PW6B95>  (10) 
-367.9946603011

>  <E_el_PBEh-3c>  (10) 
-366.5450060948

>  <E_el complex_PW6B95>  (10) 
-775.4067701143

>  <E_el complex_PBEh-3c>  (10) 
-772.4144775679

>  <HB_distance>  (10) 
1.84

>  <dG(298)_RRHO (kJ/mol)>  (10) 
434.9012

>  <dG(298)_RRHO complex (kJ/mol)>  (10) 
682.5543

>  <dG_solv_SMD_CCl4 (kJ/mol)>  (10) 
-29.8691

>  <dG_solv_SMD_CCl4 complex (kJ/mol)>  (10) 
-47.0672

>  <pKBHX_QC>  (10) 
1.28

>  <Delta G_sol (kJ/mol)>  (10) 
22.93

>  <Delta G (kcal/mol)>  (10) 
-1.74

$$$$

     RDKit          2D

 10 10  0  0  1  0  0  0  0  0999 V2000
   -1.3951   -0.3180    0.0000 C   0  0  0  0  0  0  0  0  0  0  0  0
   -1.9660   -1.7051    0.0000 O   0  0  0  0  0  0  0  0  0  0  0  0
    0.0916   -0.1188    0.0000 C   0  0  0  0  0  0  0  0  0  0  0  0
   -2.3110    0.8699    0.0000 N   0  0  0  0  0  0  0  0  0  0  0  0
    0.6624    1.2683    0.0000 C   0  0  0  0  0  0  0  0  0  0  0  0
    1.0075   -1.3067    0.0000 C   0  0  0  0  0  0  0  0  0  0  0  0
   -3.7977    0.6707    0.0000 C   0  0  0  0  0  0  0  0  0  0  0  0
    2.1491    1.4676    0.0000 C   0  0  0  0  0  0  0  0  0  0  0  0
    2.4942   -1.1075    0.0000 C   0  0  0  0  0  0  0  0  0  0  0  0
    3.0650    0.2796    0.0000 C   0  0  0  0  0  0  0  0  0  0  0  0
  1  2  2  0
  1  3  1  0
  1  4  1  0
  3  5  2  0
  3  6  1  0
  4  7  1  0
  5  8  1  0
  6  9  2  0
  8 10  2  0
  9 10  1  0
M  END
>  <E_el>  (11) 
-439.3011065405

>  <HBA_atom_index>  (11) 
2

>  <Function>  (11) 
carbonyl

>  <Atom>  (11) 
O

>  <Molecular_Weight>  (11) 
135.16316

>  <Mol_ID>  (11) 
CHEMBL8930_f001

>  <Atom_and_Type>  (11) 
O-ring_sidechain fragment

>  <E_el_PW6B95>  (11) 
-441.0231915917

>  <E_el_PBEh-3c>  (11) 
-439.3011065405

>  <E_el complex_PW6B95>  (11) 
-848.4349014833

>  <E_el complex_PBEh-3c>  (11) 
-845.1663016884

>  <HB_distance>  (11) 
1.81

>  <dG(298)_RRHO (kJ/mol)>  (11) 
333.3495

>  <dG(298)_RRHO complex (kJ/mol)>  (11) 
572.4487

>  <dG_solv_SMD_CCl4 (kJ/mol)>  (11) 
-34.7792

>  <dG_solv_SMD_CCl4 complex (kJ/mol)>  (11) 
-51.5212

>  <pKBHX_QC>  (11) 
1.97

>  <Delta G_sol (kJ/mol)>  (11) 
15.88

>  <Delta G (kcal/mol)>  (11) 
-2.68

$$$$

     RDKit          2D

 13 14  0  0  1  0  0  0  0  0999 V2000
   -0.9136    0.5406    0.0000 C   0  0  0  0  0  0  0  0  0  0  0  0
   -2.1864   -0.2531    0.0000 N   0  0  0  0  0  0  0  0  0  0  0  0
   -3.5102    0.4524    0.0000 O   0  0  0  0  0  0  0  0  0  0  0  0
   -2.1355   -1.7522    0.0000 O   0  0  0  0  0  0  0  0  0  0  0  0
   -0.9646    2.0397    0.0000 C   0  0  0  0  0  0  0  0  0  0  0  0
    0.4101   -0.1649    0.0000 C   0  0  0  0  0  0  0  0  0  0  0  0
    0.3083    2.8334    0.0000 C   0  0  0  0  0  0  0  0  0  0  0  0
    1.6830    0.6288    0.0000 C   0  0  0  0  0  0  0  0  0  0  0  0
    0.7716   -1.6207    0.0000 C   0  0  0  0  0  0  0  0  0  0  0  0
    1.6320    2.1279    0.0000 C   0  0  0  0  0  0  0  0  0  0  0  0
    2.8311   -0.3365    0.0000 C   0  0  0  0  0  0  0  0  0  0  0  0
    2.2679   -1.7267    0.0000 N   0  0  0  0  0  0  0  0  0  0  0  0
   -0.1936   -2.7688    0.0000 O   0  0  0  0  0  0  0  0  0  0  0  0
  1  2  1  0
  1  5  2  0
  1  6  1  0
  2  3  2  0
  2  4  1  0
  5  7  1  0
  6  8  2  0
  6  9  1  0
  7 10  2  0
  8 11  1  0
  8 10  1  0
  9 12  1  0
  9 13  2  0
 11 12  1  0
M  CHG  2   2   1   4  -1
M  END
>  <E_el>  (12) 
-642.1766124957

>  <HBA_atom_index>  (12) 
13

>  <Function>  (12) 
carbonyl

>  <Atom>  (12) 
O

>  <Molecular_Weight>  (12) 
178.14484

>  <Mol_ID>  (12) 
CHEMBL9191_f007

>  <Atom_and_Type>  (12) 
N-ring_sidechain fragment

>  <E_el_PW6B95>  (12) 
-644.6443749332

>  <E_el_PBEh-3c>  (12) 
-642.1766124957

>  <E_el complex_PW6B95>  (12) 
-1052.056449812

>  <E_el complex_PBEh-3c>  (12) 
-1048.042214159

>  <HB_distance>  (12) 
1.86

>  <dG(298)_RRHO (kJ/mol)>  (12) 
281.2280

>  <dG(298)_RRHO complex (kJ/mol)>  (12) 
522.6560

>  <dG_solv_SMD_CCl4 (kJ/mol)>  (12) 
-45.2799

>  <dG_solv_SMD_CCl4 complex (kJ/mol)>  (12) 
-58.9702

>  <pKBHX_QC>  (12) 
1.53

>  <Delta G_sol (kJ/mol)>  (12) 
20.30

>  <Delta G (kcal/mol)>  (12) 
-2.09

$$$$

     RDKit          2D

 12 13  0  0  1  0  0  0  0  0999 V2000
    1.5000   -1.2990    0.0000 C   0  0  0  0  0  0  0  0  0  0  0  0
    0.7500   -0.0000    0.0000 N   0  0  0  0  0  0  0  0  0  0  0  0
    1.5000    1.2990    0.0000 C   0  0  0  0  0  0  0  0  0  0  0  0
   -0.7500   -0.0000    0.0000 C   0  0  0  0  0  0  0  0  0  0  0  0
    3.0000   -1.2990    0.0000 C   0  0  0  0  0  0  0  0  0  0  0  0
    3.0000    1.2990    0.0000 C   0  0  0  0  0  0  0  0  0  0  0  0
   -1.5000    1.2990    0.0000 C   0  0  0  0  0  0  0  0  0  0  0  0
   -1.5000   -1.2990    0.0000 C   0  0  0  0  0  0  0  0  0  0  0  0
    3.7500    0.0000    0.0000 N   0  0  0  0  0  0  0  0  0  0  0  0
   -3.0000    1.2990    0.0000 C   0  0  0  0  0  0  0  0  0  0  0  0
   -3.0000   -1.2990    0.0000 C   0  0  0  0  0  0  0  0  0  0  0  0
   -3.7500    0.0000    0.0000 C   0  0  0  0  0  0  0  0  0  0  0  0
  1  2  1  0
  1  5  1  0
  2  3  1  0
  2  4  1  0
  3  6  1  0
  4  7  2  0
  4  8  1  0
  5  9  1  0
  6  9  1  0
  7 10  1  0
  8 11  2  0
 10 12  2  0
 11 12  1  0
M  END
>  <E_el>  (13) 
-497.8796056458

>  <HBA_atom_index>  (13) 
2
9

>  <Function>  (13) 
tertiary amine
secondary amine

>  <Atom>  (13) 
N
N

>  <Molecular_Weight>  (13) 
162.23155

>  <Mol_ID>  (13) 
CHEMBL9434_f001

>  <Atom_and_Type>  (13) 
N-ring fragment

>  <E_el_PW6B95>  (13) 
-499.8445904247

>  <E_el_PBEh-3c>  (13) 
-497.8796056458

>  <E_el complex_PW6B95>  (13) 
-907.2505038132
-907.2545699570

>  <E_el complex_PBEh-3c>  (13) 
-903.7415469452
-903.7472999623

>  <HB_distance>  (13) 
1.86
1.77

>  <dG(298)_RRHO (kJ/mol)>  (13) 
525.3734

>  <dG(298)_RRHO complex (kJ/mol)>  (13) 
768.2402
767.2898

>  <dG_solv_SMD_CCl4 (kJ/mol)>  (13) 
-37.5244

>  <dG_solv_SMD_CCl4 complex (kJ/mol)>  (13) 
-53.0114
-59.2542

>  <pKBHX_QC>  (13) 
-0.02
1.74

>  <Delta G_sol (kJ/mol)>  (13) 
36.12
18.25

>  <Delta G (kcal/mol)>  (13) 
0.03
-2.37

$$$$

     RDKit          2D

 12 13  0  0  1  0  0  0  0  0999 V2000
    0.9842   -0.6076    0.0000 C   0  0  0  0  0  0  0  0  0  0  0  0
   -0.3364   -1.3190    0.0000 N   0  0  0  0  0  0  0  0  0  0  0  0
   -1.6127   -0.5310    0.0000 C   0  0  0  0  0  0  0  0  0  0  0  0
    2.2606   -1.3956    0.0000 C   0  0  0  0  0  0  0  0  0  0  0  0
    1.0284    0.8917    0.0000 C   0  0  0  0  0  0  0  0  0  0  0  0
   -3.0004   -1.1005    0.0000 N   0  0  0  0  0  0  0  0  0  0  0  0
   -1.7255    0.9647    0.0000 N   0  0  0  0  0  0  0  0  0  0  0  0
    3.5812   -0.6842    0.0000 C   0  0  0  0  0  0  0  0  0  0  0  0
    2.3490    1.6031    0.0000 C   0  0  0  0  0  0  0  0  0  0  0  0
   -3.9708    0.0433    0.0000 C   0  0  0  0  0  0  0  0  0  0  0  0
   -3.1829    1.3197    0.0000 C   0  0  0  0  0  0  0  0  0  0  0  0
    3.6254    0.8152    0.0000 C   0  0  0  0  0  0  0  0  0  0  0  0
  1  2  1  0
  1  4  2  0
  1  5  1  0
  2  3  1  0
  3  6  2  0
  3  7  1  0
  4  8  1  0
  5  9  2  0
  6 10  1  0
  7 11  1  0
  8 12  2  0
  9 12  1  0
 10 11  1  0
M  END
>  <E_el>  (14) 
-512.7038817691

>  <HBA_atom_index>  (14) 
6

>  <Function>  (14) 
imine

>  <Atom>  (14) 
N

>  <Molecular_Weight>  (14) 
161.20374

>  <Mol_ID>  (14) 
CHEMBL9604_f002

>  <Atom_and_Type>  (14) 
N-ring_sidechain fragment

>  <E_el_PW6B95>  (14) 
-514.7255611282

>  <E_el_PBEh-3c>  (14) 
-512.7038817691

>  <E_el complex_PW6B95>  (14) 
-922.1387144793

>  <E_el complex_PBEh-3c>  (14) 
-918.57389157

>  <HB_distance>  (14) 
1.77

>  <dG(298)_RRHO (kJ/mol)>  (14) 
430.2331

>  <dG(298)_RRHO complex (kJ/mol)>  (14) 
671.5823

>  <dG_solv_SMD_CCl4 (kJ/mol)>  (14) 
-53.2379

>  <dG_solv_SMD_CCl4 complex (kJ/mol)>  (14) 
-70.2288

>  <pKBHX_QC>  (14) 
2.14

>  <Delta G_sol (kJ/mol)>  (14) 
14.09

>  <Delta G (kcal/mol)>  (14) 
-2.92

$$$$

     RDKit          2D

 14 15  0  0  1  0  0  0  0  0999 V2000
   -0.5144   -0.5458    0.0000 C   0  0  0  0  0  0  0  0  0  0  0  0
    0.9692   -0.3246    0.0000 N   0  0  0  0  0  0  0  0  0  0  0  0
    1.9025   -1.4989    0.0000 C   0  0  0  0  0  0  0  0  0  0  0  0
    1.5194    1.0708    0.0000 C   0  0  0  0  0  0  0  0  0  0  0  0
   -1.4478    0.6285    0.0000 C   0  0  0  0  0  0  0  0  0  0  0  0
   -1.0647   -1.9412    0.0000 C   0  0  0  0  0  0  0  0  0  0  0  0
    3.3861   -1.2777    0.0000 C   0  0  0  0  0  0  0  0  0  0  0  0
    3.0030    1.2920    0.0000 C   0  0  0  0  0  0  0  0  0  0  0  0
   -0.8975    2.0239    0.0000 O   0  0  0  0  0  0  0  0  0  0  0  0
   -2.9314    0.4073    0.0000 C   0  0  0  0  0  0  0  0  0  0  0  0
   -2.5483   -2.1623    0.0000 C   0  0  0  0  0  0  0  0  0  0  0  0
    3.9364    0.1177    0.0000 N   0  0  0  0  0  0  0  0  0  0  0  0
   -1.8308    3.1982    0.0000 C   0  0  0  0  0  0  0  0  0  0  0  0
   -3.4817   -0.9881    0.0000 C   0  0  0  0  0  0  0  0  0  0  0  0
  1  2  1  0
  1  5  2  0
  1  6  1  0
  2  3  1  0
  2  4  1  0
  3  7  1  0
  4  8  1  0
  5  9  1  0
  5 10  1  0
  6 11  2  0
  7 12  1  0
  8 12  1  0
  9 13  1  0
 10 14  2  0
 11 14  1  0
M  END
>  <E_el>  (15) 
-612.1571553256

>  <HBA_atom_index>  (15) 
2
9
12

>  <Function>  (15) 
tertiary amine
phenol ether
secondary amine

>  <Atom>  (15) 
N
O
N

>  <Molecular_Weight>  (15) 
192.25753

>  <Mol_ID>  (15) 
CHEMBL9669_f002

>  <Atom_and_Type>  (15) 
N-ring fragment

>  <E_el_PW6B95>  (15) 
-614.5524110199

>  <E_el_PBEh-3c>  (15) 
-612.1571553256

>  <E_el complex_PW6B95>  (15) 
-1021.965227916
-1021.956665714
-1021.958556585

>  <E_el complex_PBEh-3c>  (15) 
-1018.025501764
-1018.015968135
-1018.0226705

>  <HB_distance>  (15) 
2.00
1.89
1.74

>  <dG(298)_RRHO (kJ/mol)>  (15) 
608.6859

>  <dG(298)_RRHO complex (kJ/mol)>  (15) 
850.6311
844.8996
843.7601

>  <dG_solv_SMD_CCl4 (kJ/mol)>  (15) 
-35.9900

>  <dG_solv_SMD_CCl4 complex (kJ/mol)>  (15) 
-50.2681
-54.1490
-58.0837

>  <pKBHX_QC>  (15) 
1.73
0.47
1.45

>  <Delta G_sol (kJ/mol)>  (15) 
18.28
31.15
21.11

>  <Delta G (kcal/mol)>  (15) 
-2.36
-0.64
-1.98

$$$$

     RDKit          2D

 11 12  0  0  1  0  0  0  0  0999 V2000
    1.1668   -0.5948    0.0000 S   0  0  0  0  0  0  0  0  0  0  0  0
    0.7540   -2.0369    0.0000 O   0  0  0  0  0  0  0  0  0  0  0  0
    2.0479    0.6192    0.0000 C   0  0  0  0  0  0  0  0  0  0  0  0
    2.5153   -1.2517    0.0000 O   0  0  0  0  0  0  0  0  0  0  0  0
   -0.3251   -0.4387    0.0000 C   0  0  0  0  0  0  0  0  0  0  0  0
    1.4371    1.9892    0.0000 C   0  0  0  0  0  0  0  0  0  0  0  0
   -1.4393   -1.4430    0.0000 S   0  0  0  0  0  0  0  0  0  0  0  0
   -0.9358    0.9313    0.0000 C   0  0  0  0  0  0  0  0  0  0  0  0
   -0.0547    2.1452    0.0000 C   0  0  0  0  0  0  0  0  0  0  0  0
   -2.7387   -0.6936    0.0000 C   0  0  0  0  0  0  0  0  0  0  0  0
   -2.4275    0.7738    0.0000 C   0  0  0  0  0  0  0  0  0  0  0  0
  1  2  2  0
  1  3  1  0
  1  4  2  0
  1  5  1  0
  3  6  1  0
  5  7  1  0
  5  8  2  0
  6  9  1  0
  7 10  1  0
  8  9  1  0
  8 11  1  0
 10 11  2  0
M  END
>  <E_el>  (16) 
-1216.523663569

>  <HBA_atom_index>  (16) 
2
4

>  <Function>  (16) 
sulfinyl
sulfinyl

>  <Atom>  (16) 
O
O

>  <Molecular_Weight>  (16) 
188.26721

>  <Mol_ID>  (16) 
CHEMBL9849_f002

>  <Atom_and_Type>  (16) 
O-ring_sidechain fragment

>  <E_el_PW6B95>  (16) 
-1219.797062638

>  <E_el_PBEh-3c>  (16) 
-1216.523663569

>  <E_el complex_PW6B95>  (16) 
-1627.206076154
-1627.206543178

>  <E_el complex_PBEh-3c>  (16) 
-1622.387800137
-1622.388686198

>  <HB_distance>  (16) 
1.88
1.92

>  <dG(298)_RRHO (kJ/mol)>  (16) 
295.6446

>  <dG(298)_RRHO complex (kJ/mol)>  (16) 
534.9749
537.7369

>  <dG_solv_SMD_CCl4 (kJ/mol)>  (16) 
-37.5257

>  <dG_solv_SMD_CCl4 complex (kJ/mol)>  (16) 
-52.2071
-50.4184

>  <pKBHX_QC>  (16) 
1.05
0.72

>  <Delta G_sol (kJ/mol)>  (16) 
25.25
28.57

>  <Delta G (kcal/mol)>  (16) 
-1.43
-0.98

$$$$

     RDKit          2D

 14 14  0  0  1  0  0  0  0  0999 V2000
    0.7036   -0.7845    0.0000 C   0  0  0  0  0  0  0  0  0  0  0  0
   -0.1748    0.4314    0.0000 N   0  0  0  0  0  0  0  0  0  0  0  0
    0.2925    1.8567    0.0000 C   0  0  0  0  0  0  0  0  0  0  0  0
   -1.6748    0.4355    0.0000 C   0  0  0  0  0  0  0  0  0  0  0  0
    2.1958   -0.6317    0.0000 C   0  0  0  0  0  0  0  0  0  0  0  0
    0.0898   -2.1532    0.0000 O   0  0  0  0  0  0  0  0  0  0  0  0
   -0.9186    2.7417    0.0000 C   0  0  0  0  0  0  0  0  0  0  0  0
   -2.1345    1.8633    0.0000 C   0  0  0  0  0  0  0  0  0  0  0  0
   -2.5598   -0.7757    0.0000 C   0  0  0  0  0  0  0  0  0  0  0  0
    3.0742   -1.8476    0.0000 C   0  0  0  0  0  0  0  0  0  0  0  0
    2.8096    0.7369    0.0000 C   0  0  0  0  0  0  0  0  0  0  0  0
   -4.0511   -0.6149    0.0000 O   0  0  0  0  0  0  0  0  0  0  0  0
   -1.9534   -2.1477    0.0000 O   0  0  0  0  0  0  0  0  0  0  0  0
    4.3018    0.8897    0.0000 C   0  0  0  0  0  0  0  0  0  0  0  0
  1  2  1  0
  1  5  1  0
  1  6  2  0
  2  3  1  0
  2  4  1  0
  3  7  1  0
  4  8  1  0
  4  9  1  0
  5 10  1  0
  5 11  1  0
  7  8  1  0
  9 12  2  0
  9 13  1  0
 11 14  1  0
M  END
>  <E_el>  (17) 
-670.3418079524

>  <HBA_atom_index>  (17) 
2
6
12
13

>  <Function>  (17) 
tertiary amine
carbonyl
carbonyl
alcohol

>  <Atom>  (17) 
N
O
O
O

>  <Molecular_Weight>  (17) 
199.24687

>  <Mol_ID>  (17) 
CHEMBL10521_f008

>  <Atom_and_Type>  (17) 
N-ring fragment

>  <E_el_PW6B95>  (17) 
-672.9112045892

>  <E_el_PBEh-3c>  (17) 
-670.3418079524

>  <E_el complex_PW6B95>  (17) 
-1080.303780942
-1080.312587846
-1080.313692313
-1080.318993707

>  <E_el complex_PBEh-3c>  (17) 
no_value!
-1076.200342724
-1076.202122213
no_value!

>  <HB_distance>  (17) 
no_value!
1.79
1.90
no_value!

>  <dG(298)_RRHO (kJ/mol)>  (17) 
625.4260

>  <dG(298)_RRHO complex (kJ/mol)>  (17) 
860.2614
867.3660
863.5880
862.6060

>  <dG_solv_SMD_CCl4 (kJ/mol)>  (17) 
-40.7856

>  <dG_solv_SMD_CCl4 complex (kJ/mol)>  (17) 
CHEMBL10521_f008_c001no_value!
-56.0913
-54.9575
CHEMBL10521_f008_c004no_value!

>  <pKBHX_QC>  (17) 
no computed pKBHX value!
-1.11
-0.57
no computed pKBHX value!

>  <Delta G_sol (kJ/mol)>  (17) 
no computed Delta G!
47.27
41.73
no computed Delta G!

>  <Delta G (kcal/mol)>  (17) 
no computed Delta G!
1.52
0.78
no computed Delta G!

$$$$

     RDKit          2D

 19 21  0  0  1  0  0  0  0  0999 V2000
    3.5888   -0.7500    0.0000 C   0  0  0  0  0  0  0  0  0  0  0  0
    2.2898   -1.5000    0.0000 N   0  0  0  0  0  0  0  0  0  0  0  0
    2.2898   -3.0000    0.0000 C   0  0  0  0  0  0  0  0  0  0  0  0
    0.9908   -0.7500    0.0000 C   0  0  0  0  0  0  0  0  0  0  0  0
    3.5888    0.7500    0.0000 N   0  0  0  0  0  0  0  0  0  0  0  0
    4.8879   -1.5000    0.0000 O   0  0  0  0  0  0  0  0  0  0  0  0
   -0.4358   -1.2135    0.0000 N   0  0  0  0  0  0  0  0  0  0  0  0
    0.9908    0.7500    0.0000 C   0  0  0  0  0  0  0  0  0  0  0  0
    4.8879    1.5000    0.0000 C   0  0  0  0  0  0  0  0  0  0  0  0
    2.2898    1.5000    0.0000 C   0  0  0  0  0  0  0  0  0  0  0  0
   -1.3175   -0.0000    0.0000 C   0  0  0  0  0  0  0  0  0  0  0  0
   -0.4358    1.2135    0.0000 N   0  0  0  0  0  0  0  0  0  0  0  0
    2.2898    3.0000    0.0000 O   0  0  0  0  0  0  0  0  0  0  0  0
   -2.8175   -0.0000    0.0000 C   0  0  0  0  0  0  0  0  0  0  0  0
   -3.5675    1.2990    0.0000 C   0  0  0  0  0  0  0  0  0  0  0  0
   -5.0675    1.2990    0.0000 C   0  0  0  0  0  0  0  0  0  0  0  0
   -5.8175    0.0000    0.0000 C   0  0  0  0  0  0  0  0  0  0  0  0
   -5.0675   -1.2990    0.0000 C   0  0  0  0  0  0  0  0  0  0  0  0
   -3.5675   -1.2990    0.0000 C   0  0  0  0  0  0  0  0  0  0  0  0
  1  2  1  0
  1  5  1  0
  1  6  2  0
  2  3  1  0
  2  4  1  0
  4  7  1  0
  4  8  2  0
  5  9  1  0
  5 10  1  0
  7 11  1  0
  8 12  1  0
  8 10  1  0
 10 13  2  0
 11 12  2  0
 11 14  1  0
 14 19  1  0
 14 15  2  0
 15 16  1  0
 16 17  2  0
 17 18  1  0
 18 19  2  0
M  END
>  <E_el>  (18) 
-870.2408300983

>  <HBA_atom_index>  (18) 
6
12
13

>  <Function>  (18) 
carbonyl
imidazole
carbonyl

>  <Atom>  (18) 
O
N
O

>  <Molecular_Weight>  (18) 
256.25998

>  <Mol_ID>  (18) 
CHEMBL10579_f003

>  <Atom_and_Type>  (18) 
N-ring fragment

>  <E_el_PW6B95>  (18) 
-873.6163617748

>  <E_el_PBEh-3c>  (18) 
-870.2408300983

>  <E_el complex_PW6B95>  (18) 
-1281.024436651
-1281.022195484
-1281.025625064

>  <E_el complex_PBEh-3c>  (18) 
-1276.102145662
-1276.10228229
-1276.103263614

>  <HB_distance>  (18) 
1.86
2.04
1.87

>  <dG(298)_RRHO (kJ/mol)>  (18) 
545.3298

>  <dG(298)_RRHO complex (kJ/mol)>  (18) 
790.4441
789.2600
786.1645

>  <dG_solv_SMD_CCl4 (kJ/mol)>  (18) 
-74.1962

>  <dG_solv_SMD_CCl4 complex (kJ/mol)>  (18) 
-91.6986
-92.2026
-90.2832

>  <pKBHX_QC>  (18) 
0.52
0.10
1.10

>  <Delta G_sol (kJ/mol)>  (18) 
30.68
34.87
24.69

>  <Delta G (kcal/mol)>  (18) 
-0.70
-0.14
-1.50

$$$$

     RDKit          2D

 12 11  0  0  1  0  0  0  0  0999 V2000
    0.1274    0.3052    0.0000 C   0  0  0  0  0  0  0  0  0  0  0  0
    0.2203    1.8023    0.0000 O   0  0  0  0  0  0  0  0  0  0  0  0
   -1.2156   -0.3629    0.0000 C   0  0  0  0  0  0  0  0  0  0  0  0
    1.3775   -0.5238    0.0000 N   0  0  0  0  0  0  0  0  0  0  0  0
   -2.4657    0.4661    0.0000 C   0  0  0  0  0  0  0  0  0  0  0  0
   -1.3085   -1.8600    0.0000 C   0  0  0  0  0  0  0  0  0  0  0  0
    2.7205    0.1443    0.0000 C   0  0  0  0  0  0  0  0  0  0  0  0
   -2.3728    1.9632    0.0000 C   0  0  0  0  0  0  0  0  0  0  0  0
   -3.8087   -0.2020    0.0000 C   0  0  0  0  0  0  0  0  0  0  0  0
   -0.0584   -2.6890    0.0000 S   0  0  0  0  0  0  0  0  0  0  0  0
    3.9706   -0.6847    0.0000 C   0  0  0  0  0  0  0  0  0  0  0  0
    2.8134    1.6414    0.0000 C   0  0  0  0  0  0  0  0  0  0  0  0
  1  2  2  0
  1  3  1  0
  1  4  1  0
  3  5  1  0
  3  6  1  0
  4  7  1  0
  5  8  1  0
  5  9  1  0
  6 10  1  0
  7 11  1  0
  7 12  1  0
M  END
>  <E_el>  (19) 
-881.1086437974

>  <HBA_atom_index>  (19) 
2

>  <Function>  (19) 
carbonyl

>  <Atom>  (19) 
O

>  <Molecular_Weight>  (19) 
189.31826

>  <Mol_ID>  (19) 
CHEMBL11236_f001

>  <Atom_and_Type>  (19) 
O-chain fragment

>  <E_el_PW6B95>  (19) 
-883.7815325850

>  <E_el_PBEh-3c>  (19) 
-881.1086437974

>  <E_el complex_PW6B95>  (19) 
-1291.195751775

>  <E_el complex_PBEh-3c>  (19) 
-1286.976446644

>  <HB_distance>  (19) 
1.76

>  <dG(298)_RRHO (kJ/mol)>  (19) 
629.8868

>  <dG(298)_RRHO complex (kJ/mol)>  (19) 
872.1366

>  <dG_solv_SMD_CCl4 (kJ/mol)>  (19) 
-36.9340

>  <dG_solv_SMD_CCl4 complex (kJ/mol)>  (19) 
-52.5949

>  <pKBHX_QC>  (19) 
2.20

>  <Delta G_sol (kJ/mol)>  (19) 
13.52

>  <Delta G (kcal/mol)>  (19) 
-3.00

$$$$

     RDKit          2D

  8  7  0  0  1  0  0  0  0  0999 V2000
    0.0000    0.1875    0.0000 C   0  0  0  0  0  0  0  0  0  0  0  0
   -0.0000    1.6875    0.0000 O   0  0  0  0  0  0  0  0  0  0  0  0
   -1.2990   -0.5625    0.0000 C   0  0  0  0  0  0  0  0  0  0  0  0
    1.2990   -0.5625    0.0000 C   0  0  0  0  0  0  0  0  0  0  0  0
   -2.5981    0.1875    0.0000 N   0  0  0  0  0  0  0  0  0  0  0  0
    2.5981    0.1875    0.0000 O   0  0  0  0  0  0  0  0  0  0  0  0
   -3.8971   -0.5625    0.0000 C   0  0  0  0  0  0  0  0  0  0  0  0
    3.8971   -0.5625    0.0000 C   0  0  0  0  0  0  0  0  0  0  0  0
  1  2  1  0
  1  3  1  0
  1  4  1  0
  3  5  1  0
  4  6  1  0
  5  7  1  0
  6  8  1  0
M  END
>  <E_el>  (20) 
-402.6450542309

>  <HBA_atom_index>  (20) 
2
5
6

>  <Function>  (20) 
alcohol
secondary amine
ether

>  <Atom>  (20) 
O
N
O

>  <Molecular_Weight>  (20) 
119.16222

>  <Mol_ID>  (20) 
CHEMBL13102_f004

>  <Atom_and_Type>  (20) 
O-chain fragment

>  <E_el_PW6B95>  (20) 
-404.1985591589

>  <E_el_PBEh-3c>  (20) 
-402.6450542309

>  <E_el complex_PW6B95>  (20) 
-811.6042900219
-811.6154954038
-811.6073649009

>  <E_el complex_PBEh-3c>  (20) 
-808.5057842641
-808.5197476332
-808.5089011452

>  <HB_distance>  (20) 
1.84
1.79
1.76

>  <dG(298)_RRHO (kJ/mol)>  (20) 
418.1453

>  <dG(298)_RRHO complex (kJ/mol)>  (20) 
662.3117
662.1857
657.1132

>  <dG_solv_SMD_CCl4 (kJ/mol)>  (20) 
-19.5923

>  <dG_solv_SMD_CCl4 complex (kJ/mol)>  (20) 
-39.0240
-39.3698
-38.2143

>  <pKBHX_QC>  (20) 
0.19
3.13
1.42

>  <Delta G_sol (kJ/mol)>  (20) 
33.95
4.06
21.49

>  <Delta G (kcal/mol)>  (20) 
-0.26
-4.27
-1.93

$$$$

     RDKit          2D

 12 12  0  0  1  0  0  0  0  0999 V2000
   -1.2603    0.3149    0.0000 C   0  0  0  0  0  0  0  0  0  0  0  0
   -0.1818   -0.7276    0.0000 O   0  0  0  0  0  0  0  0  0  0  0  0
    1.2603   -0.3149    0.0000 C   0  0  0  0  0  0  0  0  0  0  0  0
   -2.7024   -0.0979    0.0000 C   0  0  0  0  0  0  0  0  0  0  0  0
    1.6239    1.1404    0.0000 C   0  0  0  0  0  0  0  0  0  0  0  0
    2.3388   -1.3574    0.0000 C   0  0  0  0  0  0  0  0  0  0  0  0
   -3.7809    0.9446    0.0000 C   0  0  0  0  0  0  0  0  0  0  0  0
   -3.0660   -1.5532    0.0000 O   0  0  0  0  0  0  0  0  0  0  0  0
    3.0660    1.5532    0.0000 C   0  0  0  0  0  0  0  0  0  0  0  0
    3.7809   -0.9446    0.0000 C   0  0  0  0  0  0  0  0  0  0  0  0
   -5.2230    0.5318    0.0000 N   0  0  0  0  0  0  0  0  0  0  0  0
    4.1445    0.5107    0.0000 C   0  0  0  0  0  0  0  0  0  0  0  0
  1  2  1  0
  1  4  1  0
  2  3  1  0
  3  5  2  0
  3  6  1  0
  4  7  1  0
  4  8  1  0
  5  9  1  0
  6 10  2  0
  7 11  1  0
  9 12  2  0
 10 12  1  0
M  END
>  <E_el>  (21) 
-554.7534682675

>  <HBA_atom_index>  (21) 
2
8

>  <Function>  (21) 
phenol ether
alcohol

>  <Atom>  (21) 
O
O

>  <Molecular_Weight>  (21) 
167.20502

>  <Mol_ID>  (21) 
CHEMBL13102_f005

>  <Atom_and_Type>  (21) 
O-ring_sidechain fragment

>  <E_el_PW6B95>  (21) 
-556.9192951586

>  <E_el_PBEh-3c>  (21) 
-554.7534682675

>  <E_el complex_PW6B95>  (21) 
-964.3268609453
-964.3284104275

>  <E_el complex_PBEh-3c>  (21) 
no_value!
-960.6204585182

>  <HB_distance>  (21) 
no_value!
1.78

>  <dG(298)_RRHO (kJ/mol)>  (21) 
479.2538

>  <dG(298)_RRHO complex (kJ/mol)>  (21) 
720.1988
723.6224

>  <dG_solv_SMD_CCl4 (kJ/mol)>  (21) 
-35.2838

>  <dG_solv_SMD_CCl4 complex (kJ/mol)>  (21) 
CHEMBL13102_f005_c001no_value!
-50.5550

>  <pKBHX_QC>  (21) 
no computed pKBHX value!
0.64

>  <Delta G_sol (kJ/mol)>  (21) 
no computed Delta G!
29.43

>  <Delta G (kcal/mol)>  (21) 
no computed Delta G!
-0.87

$$$$

     RDKit          2D

  8  8  0  0  1  0  0  0  0  0999 V2000
    0.2168   -0.2794    0.0000 C   0  0  0  0  0  0  0  0  0  0  0  0
    1.3741   -1.2337    0.0000 N   0  0  0  0  0  0  0  0  0  0  0  0
    2.6393   -0.4279    0.0000 C   0  0  0  0  0  0  0  0  0  0  0  0
   -1.2354   -0.6548    0.0000 C   0  0  0  0  0  0  0  0  0  0  0  0
    0.7668    1.1162    0.0000 N   0  0  0  0  0  0  0  0  0  0  0  0
    2.2640    1.0244    0.0000 C   0  0  0  0  0  0  0  0  0  0  0  0
   -2.2867    0.4153    0.0000 N   0  0  0  0  0  0  0  0  0  0  0  0
   -3.7389    0.0399    0.0000 C   0  0  0  0  0  0  0  0  0  0  0  0
  1  2  2  0
  1  4  1  0
  1  5  1  0
  2  3  1  0
  3  6  1  0
  4  7  1  0
  5  6  1  0
  7  8  1  0
M  END
>  <E_el>  (22) 
-360.5955658906

>  <HBA_atom_index>  (22) 
2
7

>  <Function>  (22) 
imine
secondary amine

>  <Atom>  (22) 
N
N

>  <Molecular_Weight>  (22) 
113.16094

>  <Mol_ID>  (22) 
CHEMBL13881_f002

>  <Atom_and_Type>  (22) 
N-ring fragment

>  <E_el_PW6B95>  (22) 
-362.0052461711

>  <E_el_PBEh-3c>  (22) 
-360.5955658906

>  <E_el complex_PW6B95>  (22) 
-769.4232562369
-769.4195813711

>  <E_el complex_PBEh-3c>  (22) 
-766.4728487984
-766.4686590931

>  <HB_distance>  (22) 
1.76
1.79

>  <dG(298)_RRHO (kJ/mol)>  (22) 
369.7337

>  <dG(298)_RRHO complex (kJ/mol)>  (22) 
613.9473
613.1518

>  <dG_solv_SMD_CCl4 (kJ/mol)>  (22) 
-28.2915

>  <dG_solv_SMD_CCl4 complex (kJ/mol)>  (22) 
-41.5008
-41.4200

>  <pKBHX_QC>  (22) 
2.74
1.87

>  <Delta G_sol (kJ/mol)>  (22) 
7.99
16.92

>  <Delta G (kcal/mol)>  (22) 
-3.74
-2.55

$$$$

     RDKit          2D

  7  6  0  0  1  0  0  0  0  0999 V2000
   -1.2990   -0.1071    0.0000 C   0  0  0  0  0  0  0  0  0  0  0  0
   -1.2990    1.3929    0.0000 O   0  0  0  0  0  0  0  0  0  0  0  0
    0.0000   -0.8571    0.0000 N   0  0  0  0  0  0  0  0  0  0  0  0
   -2.5981   -0.8571    0.0000 C   0  0  0  0  0  0  0  0  0  0  0  0
    1.2990   -0.1071    0.0000 C   0  0  0  0  0  0  0  0  0  0  0  0
    2.5981   -0.8571    0.0000 N   0  0  0  0  0  0  0  0  0  0  0  0
    1.2990    1.3929    0.0000 S   0  0  0  0  0  0  0  0  0  0  0  0
  1  2  2  0
  1  3  1  0
  1  4  1  0
  3  5  1  0
  5  6  1  0
  5  7  2  0
M  END
>  <E_el>  (23) 
-699.7669490036

>  <HBA_atom_index>  (23) 
2

>  <Function>  (23) 
carbonyl

>  <Atom>  (23) 
O

>  <Molecular_Weight>  (23) 
118.15754

>  <Mol_ID>  (23) 
CHEMBL14020_f004

>  <Atom_and_Type>  (23) 
O-chain fragment

>  <E_el_PW6B95>  (23) 
-701.7272509894

>  <E_el_PBEh-3c>  (23) 
-699.7669490036

>  <E_el complex_PW6B95>  (23) 
-1109.135434038

>  <E_el complex_PBEh-3c>  (23) 
-1105.62968707

>  <HB_distance>  (23) 
2.15

>  <dG(298)_RRHO (kJ/mol)>  (23) 
182.5283

>  <dG(298)_RRHO complex (kJ/mol)>  (23) 
416.1919

>  <dG_solv_SMD_CCl4 (kJ/mol)>  (23) 
-41.2763

>  <dG_solv_SMD_CCl4 complex (kJ/mol)>  (23) 
-60.5936

>  <pKBHX_QC>  (23) 
1.85

>  <Delta G_sol (kJ/mol)>  (23) 
17.13

>  <Delta G (kcal/mol)>  (23) 
-2.52

$$$$

     RDKit          2D

  9  9  0  0  1  0  0  0  0  0999 V2000
   -0.3918   -0.0869    0.0000 C   0  0  0  0  0  0  0  0  0  0  0  0
   -1.0828    1.2444    0.0000 N   0  0  0  0  0  0  0  0  0  0  0  0
   -2.5625    0.9986    0.0000 C   0  0  0  0  0  0  0  0  0  0  0  0
    1.0915   -0.3104    0.0000 C   0  0  0  0  0  0  0  0  0  0  0  0
   -1.4444   -1.1555    0.0000 N   0  0  0  0  0  0  0  0  0  0  0  0
   -2.7860   -0.4846    0.0000 C   0  0  0  0  0  0  0  0  0  0  0  0
    2.0267    0.8624    0.0000 O   0  0  0  0  0  0  0  0  0  0  0  0
    1.6396   -1.7067    0.0000 C   0  0  0  0  0  0  0  0  0  0  0  0
    3.5099    0.6389    0.0000 C   0  0  0  0  0  0  0  0  0  0  0  0
  1  2  2  0
  1  4  1  0
  1  5  1  0
  2  3  1  0
  3  6  1  0
  4  7  1  0
  4  8  1  0
  5  6  1  0
  7  9  1  0
M  END
>  <E_el>  (24) 
-419.6490099321

>  <HBA_atom_index>  (24) 
2
7

>  <Function>  (24) 
imine
ether

>  <Atom>  (24) 
N
O

>  <Molecular_Weight>  (24) 
128.17228

>  <Mol_ID>  (24) 
CHEMBL14208_f003

>  <Atom_and_Type>  (24) 
N-ring fragment

>  <E_el_PW6B95>  (24) 
-421.2774689048

>  <E_el_PBEh-3c>  (24) 
-419.6490099321

>  <E_el complex_PW6B95>  (24) 
-828.6926144680
-828.6901941324

>  <E_el complex_PBEh-3c>  (24) 
-825.5215092884
no_value!

>  <HB_distance>  (24) 
1.78
no_value!

>  <dG(298)_RRHO (kJ/mol)>  (24) 
407.4175

>  <dG(298)_RRHO complex (kJ/mol)>  (24) 
651.2164
647.7664

>  <dG_solv_SMD_CCl4 (kJ/mol)>  (24) 
-26.7091

>  <dG_solv_SMD_CCl4 complex (kJ/mol)>  (24) 
-48.1324
CHEMBL14208_f003_c002no_value!

>  <pKBHX_QC>  (24) 
2.85
no computed pKBHX value!

>  <Delta G_sol (kJ/mol)>  (24) 
6.88
no computed Delta G!

>  <Delta G (kcal/mol)>  (24) 
-3.89
no computed Delta G!

$$$$

     RDKit          2D

 19 21  0  0  1  0  0  0  0  0999 V2000
   -4.3041   -0.6947    0.0000 C   0  0  0  0  0  0  0  0  0  0  0  0
   -2.8053   -0.7561    0.0000 N   0  0  0  0  0  0  0  0  0  0  0  0
   -2.0028    0.5111    0.0000 C   0  0  0  0  0  0  0  0  0  0  0  0
   -2.1091   -2.0848    0.0000 C   0  0  0  0  0  0  0  0  0  0  0  0
   -5.0003    0.6339    0.0000 C   0  0  0  0  0  0  0  0  0  0  0  0
   -0.5040    0.4497    0.0000 C   0  0  0  0  0  0  0  0  0  0  0  0
   -0.6104   -2.1462    0.0000 C   0  0  0  0  0  0  0  0  0  0  0  0
   -6.4990    0.6953    0.0000 C   0  0  0  0  0  0  0  0  0  0  0  0
    0.1922   -0.8789    0.0000 C   0  0  0  0  0  0  0  0  0  0  0  0
   -7.1952    2.0239    0.0000 O   0  0  0  0  0  0  0  0  0  0  0  0
    1.6909   -0.9403    0.0000 C   0  0  0  0  0  0  0  0  0  0  0  0
    2.5222   -2.1889    0.0000 N   0  0  0  0  0  0  0  0  0  0  0  0
    2.6215    0.2361    0.0000 C   0  0  0  0  0  0  0  0  0  0  0  0
    4.0279   -0.2854    0.0000 C   0  0  0  0  0  0  0  0  0  0  0  0
    3.9666   -1.7841    0.0000 O   0  0  0  0  0  0  0  0  0  0  0  0
    5.1828    0.6718    0.0000 C   0  0  0  0  0  0  0  0  0  0  0  0
    4.9312    2.1506    0.0000 C   0  0  0  0  0  0  0  0  0  0  0  0
    3.5248    2.6721    0.0000 C   0  0  0  0  0  0  0  0  0  0  0  0
    2.3700    1.7149    0.0000 C   0  0  0  0  0  0  0  0  0  0  0  0
  1  2  1  0
  1  5  1  0
  2  3  1  0
  2  4  1  0
  3  6  1  0
  4  7  1  0
  5  8  1  0
  6  9  1  0
  7  9  1  0
  8 10  1  0
  9 11  1  0
 11 12  2  0
 11 13  1  0
 12 15  1  0
 13 14  2  0
 13 19  1  0
 14 15  1  0
 14 16  1  0
 16 17  2  0
 17 18  1  0
 18 19  2  0
M  END
>  <E_el>  (25) 
-841.7002841882

>  <HBA_atom_index>  (25) 
2
10

>  <Function>  (25) 
tertiary amine
alcohol

>  <Atom>  (25) 
N
O

>  <Molecular_Weight>  (25) 
260.3315

>  <Mol_ID>  (25) 
CHEMBL14393_f004

>  <Atom_and_Type>  (25) 
N-ring fragment

>  <E_el_PW6B95>  (25) 
-844.9793178004

>  <E_el_PBEh-3c>  (25) 
-841.7002841882

>  <E_el complex_PW6B95>  (25) 
-1252.402700213
-1252.396838161

>  <E_el complex_PBEh-3c>  (25) 
-1247.581442751
-1247.57272632

>  <HB_distance>  (25) 
1.70
1.84

>  <dG(298)_RRHO (kJ/mol)>  (25) 
792.9567

>  <dG(298)_RRHO complex (kJ/mol)>  (25) 
1045.6980
1036.8081

>  <dG_solv_SMD_CCl4 (kJ/mol)>  (25) 
-49.4855

>  <dG_solv_SMD_CCl4 complex (kJ/mol)>  (25) 
-66.2149
-66.2793

>  <pKBHX_QC>  (25) 
3.64
3.00

>  <Delta G_sol (kJ/mol)>  (25) 
-1.11
5.32

>  <Delta G (kcal/mol)>  (25) 
-4.96
-4.10

$$$$

     RDKit          2D

 15 17  0  0  1  0  0  0  0  0999 V2000
   -0.0849    0.7746    0.0000 C   0  0  0  0  0  0  0  0  0  0  0  0
    0.3215    2.2184    0.0000 N   0  0  0  0  0  0  0  0  0  0  0  0
    1.8203    2.2781    0.0000 O   0  0  0  0  0  0  0  0  0  0  0  0
   -1.4920    0.2547    0.0000 C   0  0  0  0  0  0  0  0  0  0  0  0
    1.1627   -0.0582    0.0000 C   0  0  0  0  0  0  0  0  0  0  0  0
    2.3402    0.8710    0.0000 C   0  0  0  0  0  0  0  0  0  0  0  0
   -2.6457    1.2133    0.0000 C   0  0  0  0  0  0  0  0  0  0  0  0
   -1.7453   -1.2238    0.0000 C   0  0  0  0  0  0  0  0  0  0  0  0
    1.3787   -1.5426    0.0000 C   0  0  0  0  0  0  0  0  0  0  0  0
    3.7337    0.3159    0.0000 C   0  0  0  0  0  0  0  0  0  0  0  0
   -4.0527    0.6934    0.0000 C   0  0  0  0  0  0  0  0  0  0  0  0
   -3.1523   -1.7436    0.0000 C   0  0  0  0  0  0  0  0  0  0  0  0
    2.7721   -2.0977    0.0000 C   0  0  0  0  0  0  0  0  0  0  0  0
    3.9497   -1.1685    0.0000 C   0  0  0  0  0  0  0  0  0  0  0  0
   -4.3060   -0.7850    0.0000 N   0  0  0  0  0  0  0  0  0  0  0  0
  1  2  2  0
  1  4  1  0
  1  5  1  0
  2  3  1  0
  3  6  1  0
  4  7  1  0
  4  8  1  0
  5  6  2  0
  5  9  1  0
  6 10  1  0
  7 11  1  0
  8 12  1  0
  9 13  2  0
 10 14  2  0
 11 15  1  0
 12 15  1  0
 13 14  1  0
M  END
>  <E_el>  (26) 
-648.974182959

>  <HBA_atom_index>  (26) 
15

>  <Function>  (26) 
secondary amine

>  <Atom>  (26) 
N

>  <Molecular_Weight>  (26) 
202.25236

>  <Mol_ID>  (26) 
CHEMBL14393_f005

>  <Atom_and_Type>  (26) 
N-ring fragment

>  <E_el_PW6B95>  (26) 
-651.5103983477

>  <E_el_PBEh-3c>  (26) 
-648.974182959

>  <E_el complex_PW6B95>  (26) 
-1058.921542185

>  <E_el complex_PBEh-3c>  (26) 
-1054.843230033

>  <HB_distance>  (26) 
1.76

>  <dG(298)_RRHO (kJ/mol)>  (26) 
567.0690

>  <dG(298)_RRHO complex (kJ/mol)>  (26) 
809.6024

>  <dG_solv_SMD_CCl4 (kJ/mol)>  (26) 
-38.8907

>  <dG_solv_SMD_CCl4 complex (kJ/mol)>  (26) 
-60.5020

>  <pKBHX_QC>  (26) 
1.96

>  <Delta G_sol (kJ/mol)>  (26) 
15.93

>  <Delta G (kcal/mol)>  (26) 
-2.68

$$$$

     RDKit          2D

 16 18  0  0  1  0  0  0  0  0999 V2000
   -0.2042   -2.3172    0.0000 N   0  0  0  0  0  0  0  0  0  0  0  0
    1.2846   -2.5002    0.0000 O   0  0  0  0  0  0  0  0  0  0  0  0
    1.9187   -1.1409    0.0000 C   0  0  0  0  0  0  0  0  0  0  0  0
   -0.4902   -0.8447    0.0000 C   0  0  0  0  0  0  0  0  0  0  0  0
    3.3532   -0.7025    0.0000 C   0  0  0  0  0  0  0  0  0  0  0  0
    0.8218   -0.1177    0.0000 C   0  0  0  0  0  0  0  0  0  0  0  0
   -1.8496   -0.2106    0.0000 C   0  0  0  0  0  0  0  0  0  0  0  0
    3.6909    0.7590    0.0000 C   0  0  0  0  0  0  0  0  0  0  0  0
    1.1595    1.3438    0.0000 C   0  0  0  0  0  0  0  0  0  0  0  0
   -1.9801    1.2837    0.0000 C   0  0  0  0  0  0  0  0  0  0  0  0
   -3.0784   -1.0708    0.0000 C   0  0  0  0  0  0  0  0  0  0  0  0
    5.1254    1.1974    0.0000 F   0  0  0  0  0  0  0  0  0  0  0  0
    2.5940    1.7822    0.0000 C   0  0  0  0  0  0  0  0  0  0  0  0
   -3.3395    1.9178    0.0000 C   0  0  0  0  0  0  0  0  0  0  0  0
   -4.4378   -0.4367    0.0000 C   0  0  0  0  0  0  0  0  0  0  0  0
   -4.5683    1.0576    0.0000 N   0  0  0  0  0  0  0  0  0  0  0  0
  1  2  1  0
  1  4  2  0
  2  3  1  0
  3  5  2  0
  3  6  1  0
  4  7  1  0
  4  6  1  0
  5  8  1  0
  6  9  2  0
  7 10  1  0
  7 11  1  0
  8 12  1  0
  8 13  2  0
  9 13  1  0
 10 14  1  0
 11 15  1  0
 14 16  1  0
 15 16  1  0
M  END
>  <E_el>  (27) 
-748.028480741

>  <HBA_atom_index>  (27) 
16

>  <Function>  (27) 
secondary amine

>  <Atom>  (27) 
N

>  <Molecular_Weight>  (27) 
220.24282

>  <Mol_ID>  (27) 
CHEMBL14393_f006

>  <Atom_and_Type>  (27) 
O-ring fragment

>  <E_el_PW6B95>  (27) 
-750.9028712087

>  <E_el_PBEh-3c>  (27) 
-748.028480741

>  <E_el complex_PW6B95>  (27) 
-1158.313093128

>  <E_el complex_PBEh-3c>  (27) 
-1153.89652965

>  <HB_distance>  (27) 
1.78

>  <dG(298)_RRHO (kJ/mol)>  (27) 
542.0480

>  <dG(298)_RRHO complex (kJ/mol)>  (27) 
785.9886

>  <dG_solv_SMD_CCl4 (kJ/mol)>  (27) 
-36.0581

>  <dG_solv_SMD_CCl4 complex (kJ/mol)>  (27) 
-57.9267

>  <pKBHX_QC>  (27) 
1.61

>  <Delta G_sol (kJ/mol)>  (27) 
19.50

>  <Delta G (kcal/mol)>  (27) 
-2.20

$$$$

     RDKit          2D

  9  9  0  0  1  0  0  0  0  0999 V2000
    1.3509   -0.5151    0.0000 C   0  0  0  0  0  0  0  0  0  0  0  0
    2.1244   -1.8003    0.0000 O   0  0  0  0  0  0  0  0  0  0  0  0
    1.9360    0.8661    0.0000 C   0  0  0  0  0  0  0  0  0  0  0  0
   -0.1435   -0.3855    0.0000 N   0  0  0  0  0  0  0  0  0  0  0  0
    0.8032    1.8494    0.0000 C   0  0  0  0  0  0  0  0  0  0  0  0
   -0.4820    1.0758    0.0000 C   0  0  0  0  0  0  0  0  0  0  0  0
   -1.1267   -1.5183    0.0000 C   0  0  0  0  0  0  0  0  0  0  0  0
   -1.8632    1.6609    0.0000 C   0  0  0  0  0  0  0  0  0  0  0  0
   -2.5994   -1.2331    0.0000 C   0  0  0  0  0  0  0  0  0  0  0  0
  1  2  2  0
  1  3  1  0
  1  4  1  0
  3  5  1  0
  4  6  1  0
  4  7  1  0
  5  6  1  0
  6  8  1  0
  7  9  1  0
M  END
>  <E_el>  (28) 
-403.7100371869

>  <HBA_atom_index>  (28) 
2
4

>  <Function>  (28) 
carbonyl
tertiary amine

>  <Atom>  (28) 
O
N

>  <Molecular_Weight>  (28) 
127.18422

>  <Mol_ID>  (28) 
CHEMBL15096_f002

>  <Atom_and_Type>  (28) 
O-ring_sidechain fragment

>  <E_el_PW6B95>  (28) 
-405.2683775518

>  <E_el_PBEh-3c>  (28) 
-403.7100371869

>  <E_el complex_PW6B95>  (28) 
-812.6809143483
-812.6819507646

>  <E_el complex_PBEh-3c>  (28) 
-809.5764732396
no_value!

>  <HB_distance>  (28) 
1.77
no_value!

>  <dG(298)_RRHO (kJ/mol)>  (28) 
441.4492

>  <dG(298)_RRHO complex (kJ/mol)>  (28) 
681.3597
682.6515

>  <dG_solv_SMD_CCl4 (kJ/mol)>  (28) 
-30.6633

>  <dG_solv_SMD_CCl4 complex (kJ/mol)>  (28) 
-47.6485
CHEMBL15096_f002_c002no_value!

>  <pKBHX_QC>  (28) 
2.13
no computed pKBHX value!

>  <Delta G_sol (kJ/mol)>  (28) 
14.28
no computed Delta G!

>  <Delta G (kcal/mol)>  (28) 
-2.90
no computed Delta G!

$$$$

     RDKit          2D

  7  6  0  0  1  0  0  0  0  0999 V2000
    0.7500   -0.5567    0.0000 C   0  0  0  0  0  0  0  0  0  0  0  0
    0.0000   -1.8558    0.0000 O   0  0  0  0  0  0  0  0  0  0  0  0
   -0.0000    0.7423    0.0000 C   0  0  0  0  0  0  0  0  0  0  0  0
    2.2500   -0.5567    0.0000 O   0  0  0  0  0  0  0  0  0  0  0  0
    0.7500    2.0413    0.0000 C   0  0  0  0  0  0  0  0  0  0  0  0
   -1.5000    0.7423    0.0000 C   0  0  0  0  0  0  0  0  0  0  0  0
   -2.2500   -0.5567    0.0000 S   0  0  0  0  0  0  0  0  0  0  0  0
  1  2  2  0
  1  3  1  0
  1  4  1  0
  3  5  1  0
  3  6  1  0
  6  7  1  0
M  END
>  <E_el>  (29) 
-704.8000081313

>  <HBA_atom_index>  (29) 
2
4

>  <Function>  (29) 
carbonyl
alcohol

>  <Atom>  (29) 
O
O

>  <Molecular_Weight>  (29) 
120.17012

>  <Mol_ID>  (29) 
CHEMBL15132_f005

>  <Atom_and_Type>  (29) 
O-chain fragment

>  <E_el_PW6B95>  (29) 
-706.7710778695

>  <E_el_PBEh-3c>  (29) 
-704.8000081313

>  <E_el complex_PW6B95>  (29) 
-1114.176314477
-1114.172925145

>  <E_el complex_PBEh-3c>  (29) 
-1110.659229706
-1110.655392364

>  <HB_distance>  (29) 
1.92
2.20

>  <dG(298)_RRHO (kJ/mol)>  (29) 
237.6804

>  <dG(298)_RRHO complex (kJ/mol)>  (29) 
475.2946
476.3553

>  <dG_solv_SMD_CCl4 (kJ/mol)>  (29) 
-25.9829

>  <dG_solv_SMD_CCl4 complex (kJ/mol)>  (29) 
-42.7063
-43.6185

>  <pKBHX_QC>  (29) 
0.44
-0.44

>  <Delta G_sol (kJ/mol)>  (29) 
31.41
40.46

>  <Delta G (kcal/mol)>  (29) 
-0.61
0.61

$$$$

     RDKit          2D

  7  6  0  0  1  0  0  0  0  0999 V2000
   -0.5644   -0.0538    0.0000 C   0  0  0  0  0  0  0  0  0  0  0  0
   -0.7068   -1.5470    0.0000 O   0  0  0  0  0  0  0  0  0  0  0  0
    0.8000    0.5695    0.0000 C   0  0  0  0  0  0  0  0  0  0  0  0
   -1.7864    0.8161    0.0000 N   0  0  0  0  0  0  0  0  0  0  0  0
    2.0220   -0.3004    0.0000 C   0  0  0  0  0  0  0  0  0  0  0  0
   -3.1507    0.1928    0.0000 C   0  0  0  0  0  0  0  0  0  0  0  0
    3.3863    0.3229    0.0000 C   0  0  0  0  0  0  0  0  0  0  0  0
  1  2  2  0
  1  3  1  0
  1  4  1  0
  3  5  1  0
  4  6  1  0
  5  7  1  0
M  END
>  <E_el>  (30) 
-326.4436703563

>  <HBA_atom_index>  (30) 
2

>  <Function>  (30) 
carbonyl

>  <Atom>  (30) 
O

>  <Molecular_Weight>  (30) 
101.14694

>  <Mol_ID>  (30) 
CHEMBL15755_f001

>  <Atom_and_Type>  (30) 
O-chain fragment

>  <E_el_PW6B95>  (30) 
-327.7034651347

>  <E_el_PBEh-3c>  (30) 
-326.4436703563

>  <E_el complex_PW6B95>  (30) 
-735.1162154248

>  <E_el complex_PBEh-3c>  (30) 
-732.3104727593

>  <HB_distance>  (30) 
1.77

>  <dG(298)_RRHO (kJ/mol)>  (30) 
344.3188

>  <dG(298)_RRHO complex (kJ/mol)>  (30) 
583.8092

>  <dG_solv_SMD_CCl4 (kJ/mol)>  (30) 
-26.1131

>  <dG_solv_SMD_CCl4 complex (kJ/mol)>  (30) 
-41.6554

>  <pKBHX_QC>  (30) 
2.08

>  <Delta G_sol (kJ/mol)>  (30) 
14.74

>  <Delta G (kcal/mol)>  (30) 
-2.84

$$$$

     RDKit          2D

 15 16  0  0  1  0  0  0  0  0999 V2000
    0.4471    0.1463    0.0000 C   0  0  0  0  0  0  0  0  0  0  0  0
   -0.5638   -0.9620    0.0000 N   0  0  0  0  0  0  0  0  0  0  0  0
   -1.9301   -0.3431    0.0000 N   0  0  0  0  0  0  0  0  0  0  0  0
    1.9378   -0.0200    0.0000 C   0  0  0  0  0  0  0  0  0  0  0  0
   -0.2946    1.4501    0.0000 O   0  0  0  0  0  0  0  0  0  0  0  0
   -3.2340   -1.0847    0.0000 C   0  0  0  0  0  0  0  0  0  0  0  0
   -1.7638    1.1477    0.0000 C   0  0  0  0  0  0  0  0  0  0  0  0
    2.5391   -1.3942    0.0000 C   0  0  0  0  0  0  0  0  0  0  0  0
    2.8272    1.1878    0.0000 C   0  0  0  0  0  0  0  0  0  0  0  0
   -4.5282   -0.3264    0.0000 C   0  0  0  0  0  0  0  0  0  0  0  0
   -2.8720    2.1585    0.0000 O   0  0  0  0  0  0  0  0  0  0  0  0
    4.0299   -1.5606    0.0000 C   0  0  0  0  0  0  0  0  0  0  0  0
    4.3180    1.0215    0.0000 C   0  0  0  0  0  0  0  0  0  0  0  0
   -5.8320   -1.0681    0.0000 C   0  0  0  0  0  0  0  0  0  0  0  0
    4.9193   -0.3527    0.0000 C   0  0  0  0  0  0  0  0  0  0  0  0
  1  2  2  0
  1  4  1  0
  1  5  1  0
  2  3  1  0
  3  6  1  0
  3  7  1  0
  4  8  2  0
  4  9  1  0
  5  7  1  0
  6 10  1  0
  7 11  2  0
  8 12  1  0
  9 13  2  0
 10 14  1  0
 12 15  2  0
 13 15  1  0
M  END
>  <E_el>  (31) 
-684.8815746981

>  <HBA_atom_index>  (31) 
11

>  <Function>  (31) 
carbonyl

>  <Atom>  (31) 
O

>  <Molecular_Weight>  (31) 
204.22518

>  <Mol_ID>  (31) 
CHEMBL16660_f003

>  <Atom_and_Type>  (31) 
N-ring fragment

>  <E_el_PW6B95>  (31) 
-687.5346561901

>  <E_el_PBEh-3c>  (31) 
-684.8815746981

>  <E_el complex_PW6B95>  (31) 
-1094.941342427

>  <E_el complex_PBEh-3c>  (31) 
-1090.741050071

>  <HB_distance>  (31) 
1.94

>  <dG(298)_RRHO (kJ/mol)>  (31) 
489.0417

>  <dG(298)_RRHO complex (kJ/mol)>  (31) 
728.0621

>  <dG_solv_SMD_CCl4 (kJ/mol)>  (31) 
-39.2607

>  <dG_solv_SMD_CCl4 complex (kJ/mol)>  (31) 
-57.0325

>  <pKBHX_QC>  (31) 
0.78

>  <Delta G_sol (kJ/mol)>  (31) 
27.96

>  <Delta G (kcal/mol)>  (31) 
-1.07

$$$$

     RDKit          2D

 12 12  0  0  1  0  0  0  0  0999 V2000
   -1.2501    0.4569    0.0000 C   0  0  0  0  0  0  0  0  0  0  0  0
   -0.8524    1.9032    0.0000 N   0  0  0  0  0  0  0  0  0  0  0  0
   -2.7014    0.0781    0.0000 C   0  0  0  0  0  0  0  0  0  0  0  0
   -0.1963   -0.6106    0.0000 C   0  0  0  0  0  0  0  0  0  0  0  0
   -3.7552    1.1457    0.0000 C   0  0  0  0  0  0  0  0  0  0  0  0
   -3.0991   -1.3682    0.0000 C   0  0  0  0  0  0  0  0  0  0  0  0
   -0.5940   -2.0570    0.0000 O   0  0  0  0  0  0  0  0  0  0  0  0
    1.2551   -0.2318    0.0000 N   0  0  0  0  0  0  0  0  0  0  0  0
    2.4146   -1.1834    0.0000 C   0  0  0  0  0  0  0  0  0  0  0  0
    1.8017    1.1650    0.0000 C   0  0  0  0  0  0  0  0  0  0  0  0
    3.6779   -0.3747    0.0000 C   0  0  0  0  0  0  0  0  0  0  0  0
    3.2991    1.0767    0.0000 C   0  0  0  0  0  0  0  0  0  0  0  0
  1  2  1  0
  1  3  1  0
  1  4  1  0
  3  5  1  0
  3  6  1  0
  4  7  2  0
  4  8  1  0
  8  9  1  0
  8 10  1  0
  9 11  1  0
 10 12  1  0
 11 12  1  0
M  END
>  <E_el>  (32) 
-537.3833172884

>  <HBA_atom_index>  (32) 
7
8

>  <Function>  (32) 
carbonyl
tertiary amine

>  <Atom>  (32) 
O
N

>  <Molecular_Weight>  (32) 
170.25202

>  <Mol_ID>  (32) 
CHEMBL16709_f001

>  <Atom_and_Type>  (32) 
N-ring_sidechain fragment

>  <E_el_PW6B95>  (32) 
-539.4649851452

>  <E_el_PBEh-3c>  (32) 
-537.3833172884

>  <E_el complex_PW6B95>  (32) 
-946.8787032885
-946.8774597278

>  <E_el complex_PBEh-3c>  (32) 
-943.2502973767
no_value!

>  <HB_distance>  (32) 
1.73
no_value!

>  <dG(298)_RRHO (kJ/mol)>  (32) 
633.9773

>  <dG(298)_RRHO complex (kJ/mol)>  (32) 
877.1539
874.5757

>  <dG_solv_SMD_CCl4 (kJ/mol)>  (32) 
-34.4173

>  <dG_solv_SMD_CCl4 complex (kJ/mol)>  (32) 
-51.3177
CHEMBL16709_f001_c002no_value!

>  <pKBHX_QC>  (32) 
2.10
no computed pKBHX value!

>  <Delta G_sol (kJ/mol)>  (32) 
14.53
no computed Delta G!

>  <Delta G (kcal/mol)>  (32) 
-2.87
no computed Delta G!

$$$$

     RDKit          2D

 14 15  0  0  1  0  0  0  0  0999 V2000
    0.0903   -0.1943    0.0000 C   0  0  0  0  0  0  0  0  0  0  0  0
    0.7227   -1.5545    0.0000 O   0  0  0  0  0  0  0  0  0  0  0  0
    2.2168   -1.6870    0.0000 C   0  0  0  0  0  0  0  0  0  0  0  0
   -1.4038   -0.0618    0.0000 C   0  0  0  0  0  0  0  0  0  0  0  0
    0.9521    1.0334    0.0000 N   0  0  0  0  0  0  0  0  0  0  0  0
    3.0786   -0.4593    0.0000 C   0  0  0  0  0  0  0  0  0  0  0  0
   -2.0361    1.2984    0.0000 C   0  0  0  0  0  0  0  0  0  0  0  0
   -2.2656   -1.2895    0.0000 C   0  0  0  0  0  0  0  0  0  0  0  0
    2.4463    0.9009    0.0000 N   0  0  0  0  0  0  0  0  0  0  0  0
    4.5727   -0.5918    0.0000 O   0  0  0  0  0  0  0  0  0  0  0  0
   -3.5303    1.4309    0.0000 C   0  0  0  0  0  0  0  0  0  0  0  0
   -3.7598   -1.1570    0.0000 C   0  0  0  0  0  0  0  0  0  0  0  0
    3.3081    2.1286    0.0000 C   0  0  0  0  0  0  0  0  0  0  0  0
   -4.3921    0.2032    0.0000 C   0  0  0  0  0  0  0  0  0  0  0  0
  1  2  1  0
  1  4  1  0
  1  5  2  0
  2  3  1  0
  3  6  1  0
  4  7  2  0
  4  8  1  0
  5  9  1  0
  6  9  1  0
  6 10  2  0
  7 11  1  0
  8 12  2  0
  9 13  1  0
 11 14  2  0
 12 14  1  0
M  END
>  <E_el>  (33) 
-645.6147988156

>  <HBA_atom_index>  (33) 
5
10

>  <Function>  (33) 
imine
carbonyl

>  <Atom>  (33) 
N
O

>  <Molecular_Weight>  (33) 
190.19859

>  <Mol_ID>  (33) 
CHEMBL16752_f007

>  <Atom_and_Type>  (33) 
O-ring fragment

>  <E_el_PW6B95>  (33) 
-648.1206552899

>  <E_el_PBEh-3c>  (33) 
-645.6147988156

>  <E_el complex_PW6B95>  (33) 
-1055.529535467
-1055.528521219

>  <E_el complex_PBEh-3c>  (33) 
-1051.478051423
-1051.476272779

>  <HB_distance>  (33) 
2.19
1.85

>  <dG(298)_RRHO (kJ/mol)>  (33) 
415.6327

>  <dG(298)_RRHO complex (kJ/mol)>  (33) 
658.1503
657.5674

>  <dG_solv_SMD_CCl4 (kJ/mol)>  (33) 
-36.5508

>  <dG_solv_SMD_CCl4 complex (kJ/mol)>  (33) 
-50.2131
-53.7337

>  <pKBHX_QC>  (33) 
0.60
0.74

>  <Delta G_sol (kJ/mol)>  (33) 
29.81
28.37

>  <Delta G (kcal/mol)>  (33) 
-0.82
-1.01

$$$$

     RDKit          2D

 10 10  0  0  1  0  0  0  0  0999 V2000
    0.8172   -0.9203    0.0000 C   0  0  0  0  0  0  0  0  0  0  0  0
    2.1393   -0.2116    0.0000 N   0  0  0  0  0  0  0  0  0  0  0  0
    3.4897   -0.8647    0.0000 C   0  0  0  0  0  0  0  0  0  0  0  0
    1.8739    1.2647    0.0000 C   0  0  0  0  0  0  0  0  0  0  0  0
   -0.2652    0.1181    0.0000 C   0  0  0  0  0  0  0  0  0  0  0  0
    0.3878    1.4685    0.0000 N   0  0  0  0  0  0  0  0  0  0  0  0
   -1.7416   -0.1473    0.0000 S   0  0  0  0  0  0  0  0  0  0  0  0
   -3.2179   -0.4127    0.0000 N   0  0  0  0  0  0  0  0  0  0  0  0
   -2.0070    1.3290    0.0000 O   0  0  0  0  0  0  0  0  0  0  0  0
   -1.4762   -1.6237    0.0000 O   0  0  0  0  0  0  0  0  0  0  0  0
  1  2  1  0
  1  5  2  0
  2  3  1  0
  2  4  1  0
  4  6  2  0
  5  7  1  0
  5  6  1  0
  7  8  1  0
  7  9  2  0
  7 10  2  0
M  END
>  <E_el>  (34) 
-868.0034248393

>  <HBA_atom_index>  (34) 
6
9
10

>  <Function>  (34) 
imidazole
sulfinyl
sulfinyl

>  <Atom>  (34) 
N
O
O

>  <Molecular_Weight>  (34) 
161.18228

>  <Mol_ID>  (34) 
CHEMBL16856_f007

>  <Atom_and_Type>  (34) 
N-ring fragment

>  <E_el_PW6B95>  (34) 
-870.6529448853

>  <E_el_PBEh-3c>  (34) 
-868.0034248393

>  <E_el complex_PW6B95>  (34) 
-1278.070251388
-1278.069396390
-1278.063925353

>  <E_el complex_PBEh-3c>  (34) 
-1273.878186892
-1273.875577343
-1273.868783968

>  <HB_distance>  (34) 
1.86
1.99
1.92

>  <dG(298)_RRHO (kJ/mol)>  (34) 
250.3153

>  <dG(298)_RRHO complex (kJ/mol)>  (34) 
494.1588
492.4995
494.4713

>  <dG_solv_SMD_CCl4 (kJ/mol)>  (34) 
-46.4248

>  <dG_solv_SMD_CCl4 complex (kJ/mol)>  (34) 
-61.9461
-51.4690
-57.1840

>  <pKBHX_QC>  (34) 
2.82
1.74
0.70

>  <Delta G_sol (kJ/mol)>  (34) 
7.15
18.21
28.83

>  <Delta G (kcal/mol)>  (34) 
-3.85
-2.37
-0.95

$$$$

     RDKit          2D

 20 22  0  0  1  0  0  0  0  0999 V2000
   -0.0000   -0.8250    0.0000 C   0  0  0  0  0  0  0  0  0  0  0  0
    0.0000   -2.3250    0.0000 O   0  0  0  0  0  0  0  0  0  0  0  0
    1.5000   -0.8250    0.0000 C   0  0  0  0  0  0  0  0  0  0  0  0
   -1.5000   -0.8250    0.0000 C   0  0  0  0  0  0  0  0  0  0  0  0
   -0.0000    0.6750    0.0000 C   0  0  0  0  0  0  0  0  0  0  0  0
    2.2500   -2.1240    0.0000 C   0  0  0  0  0  0  0  0  0  0  0  0
    2.2500    0.4740    0.0000 C   0  0  0  0  0  0  0  0  0  0  0  0
   -2.2500    0.4740    0.0000 C   0  0  0  0  0  0  0  0  0  0  0  0
   -2.2500   -2.1240    0.0000 C   0  0  0  0  0  0  0  0  0  0  0  0
    1.2990    1.4250    0.0000 C   0  0  0  0  0  0  0  0  0  0  0  0
   -1.2990    1.4250    0.0000 C   0  0  0  0  0  0  0  0  0  0  0  0
    3.7500   -2.1240    0.0000 C   0  0  0  0  0  0  0  0  0  0  0  0
    3.7500    0.4740    0.0000 C   0  0  0  0  0  0  0  0  0  0  0  0
   -3.7500    0.4740    0.0000 C   0  0  0  0  0  0  0  0  0  0  0  0
   -3.7500   -2.1240    0.0000 C   0  0  0  0  0  0  0  0  0  0  0  0
    1.2990    2.9250    0.0000 C   0  0  0  0  0  0  0  0  0  0  0  0
   -1.2990    2.9250    0.0000 C   0  0  0  0  0  0  0  0  0  0  0  0
    4.5000   -0.8250    0.0000 N   0  0  0  0  0  0  0  0  0  0  0  0
   -4.5000   -0.8250    0.0000 C   0  0  0  0  0  0  0  0  0  0  0  0
   -0.0000    3.6750    0.0000 C   0  0  0  0  0  0  0  0  0  0  0  0
  1  2  1  0
  1  3  1  0
  1  4  1  0
  1  5  1  0
  3  6  1  0
  3  7  1  0
  4  8  2  0
  4  9  1  0
  5 10  2  0
  5 11  1  0
  6 12  1  0
  7 13  1  0
  8 14  1  0
  9 15  2  0
 10 16  1  0
 11 17  2  0
 12 18  1  0
 13 18  1  0
 14 19  2  0
 15 19  1  0
 16 20  2  0
 17 20  1  0
M  END
>  <E_el>  (35) 
-826.7073158959

>  <HBA_atom_index>  (35) 
2
18

>  <Function>  (35) 
alcohol
secondary amine

>  <Atom>  (35) 
O
N

>  <Molecular_Weight>  (35) 
267.36544

>  <Mol_ID>  (35) 
CHEMBL17157_f003

>  <Atom_and_Type>  (35) 
O-ring_sidechain fragment

>  <E_el_PW6B95>  (35) 
-829.9706818499

>  <E_el_PBEh-3c>  (35) 
-826.7073158959

>  <E_el complex_PW6B95>  (35) 
-1237.379026063
-1237.386906549

>  <E_el complex_PBEh-3c>  (35) 
-1232.569727721
-1232.582014123

>  <HB_distance>  (35) 
1.83
1.76

>  <dG(298)_RRHO (kJ/mol)>  (35) 
847.1733

>  <dG(298)_RRHO complex (kJ/mol)>  (35) 
1088.4911
1090.3998

>  <dG_solv_SMD_CCl4 (kJ/mol)>  (35) 
-51.0104

>  <dG_solv_SMD_CCl4 complex (kJ/mol)>  (35) 
-68.9347
-70.7937

>  <pKBHX_QC>  (35) 
1.00
3.02

>  <Delta G_sol (kJ/mol)>  (35) 
25.75
5.11

>  <Delta G (kcal/mol)>  (35) 
-1.36
-4.13

$$$$

     RDKit          2D

 11 11  0  0  1  0  0  0  0  0999 V2000
    1.5267    0.9741    0.0000 C   0  0  0  0  0  0  0  0  0  0  0  0
    0.8550    2.3153    0.0000 O   0  0  0  0  0  0  0  0  0  0  0  0
    0.7011   -0.2782    0.0000 C   0  0  0  0  0  0  0  0  0  0  0  0
    3.0241    0.8852    0.0000 C   0  0  0  0  0  0  0  0  0  0  0  0
    1.3728   -1.6194    0.0000 C   0  0  0  0  0  0  0  0  0  0  0  0
   -0.7963   -0.1893    0.0000 N   0  0  0  0  0  0  0  0  0  0  0  0
    2.8702   -1.7083    0.0000 C   0  0  0  0  0  0  0  0  0  0  0  0
   -1.6045    1.0743    0.0000 C   0  0  0  0  0  0  0  0  0  0  0  0
   -1.7483   -1.3485    0.0000 C   0  0  0  0  0  0  0  0  0  0  0  0
   -3.0560    0.6961    0.0000 N   0  0  0  0  0  0  0  0  0  0  0  0
   -3.1449   -0.8013    0.0000 C   0  0  0  0  0  0  0  0  0  0  0  0
  1  2  1  0
  1  3  1  0
  1  4  1  0
  3  5  1  0
  3  6  1  0
  5  7  1  0
  6  8  1  0
  6  9  1  0
  8 10  2  0
  9 11  2  0
 10 11  1  0
M  END
>  <E_el>  (36) 
-496.9213519848

>  <HBA_atom_index>  (36) 
2
10

>  <Function>  (36) 
alcohol
imidazole

>  <Atom>  (36) 
O
N

>  <Molecular_Weight>  (36) 
154.20955

>  <Mol_ID>  (36) 
CHEMBL18078_f001

>  <Atom_and_Type>  (36) 
O-ring_sidechain fragment

>  <E_el_PW6B95>  (36) 
-498.8569072404

>  <E_el_PBEh-3c>  (36) 
-496.9213519848

>  <E_el complex_PW6B95>  (36) 
-906.2654256720
-906.2689431743

>  <E_el complex_PBEh-3c>  (36) 
-902.7834412376
-902.7907283043

>  <HB_distance>  (36) 
1.88
1.80

>  <dG(298)_RRHO (kJ/mol)>  (36) 
494.1825

>  <dG(298)_RRHO complex (kJ/mol)>  (36) 
735.0618
731.6197

>  <dG_solv_SMD_CCl4 (kJ/mol)>  (36) 
-39.6424

>  <dG_solv_SMD_CCl4 complex (kJ/mol)>  (36) 
-56.7094
-57.6845

>  <pKBHX_QC>  (36) 
1.00
2.34

>  <Delta G_sol (kJ/mol)>  (36) 
25.71
12.06

>  <Delta G (kcal/mol)>  (36) 
-1.37
-3.20

$$$$

     RDKit          2D

 13 14  0  0  1  0  0  0  0  0999 V2000
   -1.4576   -0.2136    0.0000 C   0  0  0  0  0  0  0  0  0  0  0  0
   -0.3072   -1.1762    0.0000 N   0  0  0  0  0  0  0  0  0  0  0  0
    1.1017   -0.6612    0.0000 C   0  0  0  0  0  0  0  0  0  0  0  0
   -2.8664   -0.7286    0.0000 C   0  0  0  0  0  0  0  0  0  0  0  0
   -1.1991    1.2640    0.0000 C   0  0  0  0  0  0  0  0  0  0  0  0
    1.3601    0.8163    0.0000 C   0  0  0  0  0  0  0  0  0  0  0  0
    2.2521   -1.6238    0.0000 C   0  0  0  0  0  0  0  0  0  0  0  0
   -4.0168    0.2340    0.0000 O   0  0  0  0  0  0  0  0  0  0  0  0
    0.2097    1.7789    0.0000 C   0  0  0  0  0  0  0  0  0  0  0  0
    2.7689    1.3313    0.0000 C   0  0  0  0  0  0  0  0  0  0  0  0
    3.6609   -1.1088    0.0000 C   0  0  0  0  0  0  0  0  0  0  0  0
   -5.4256   -0.2810    0.0000 C   0  0  0  0  0  0  0  0  0  0  0  0
    3.9193    0.3687    0.0000 C   0  0  0  0  0  0  0  0  0  0  0  0
  1  2  2  0
  1  4  1  0
  1  5  1  0
  2  3  1  0
  3  6  2  0
  3  7  1  0
  4  8  1  0
  5  9  2  0
  6  9  1  0
  6 10  1  0
  7 11  2  0
  8 12  1  0
 10 13  2  0
 11 13  1  0
M  END
>  <E_el>  (37) 
-554.5391814598

>  <HBA_atom_index>  (37) 
2
8

>  <Function>  (37) 
pyridine
ether

>  <Atom>  (37) 
N
O

>  <Molecular_Weight>  (37) 
173.21113

>  <Mol_ID>  (37) 
CHEMBL18558_f007

>  <Atom_and_Type>  (37) 
N-ring fragment

>  <E_el_PW6B95>  (37) 
-556.7252976195

>  <E_el_PBEh-3c>  (37) 
-554.5391814598

>  <E_el complex_PW6B95>  (37) 
-964.1365956645
-964.1307930814

>  <E_el complex_PBEh-3c>  (37) 
-960.4070632513
-960.399131074

>  <HB_distance>  (37) 
1.83
1.90

>  <dG(298)_RRHO (kJ/mol)>  (37) 
435.9777

>  <dG(298)_RRHO complex (kJ/mol)>  (37) 
682.1474
680.2072

>  <dG_solv_SMD_CCl4 (kJ/mol)>  (37) 
-34.3726

>  <dG_solv_SMD_CCl4 complex (kJ/mol)>  (37) 
-52.9244
-54.2345

>  <pKBHX_QC>  (37) 
1.35
0.17

>  <Delta G_sol (kJ/mol)>  (37) 
22.22
34.21

>  <Delta G (kcal/mol)>  (37) 
-1.84
-0.23

$$$$

     RDKit          2D

 12 13  0  0  1  0  0  0  0  0999 V2000
   -1.6127   -0.5310    0.0000 C   0  0  0  0  0  0  0  0  0  0  0  0
   -3.0004   -1.1005    0.0000 N   0  0  0  0  0  0  0  0  0  0  0  0
   -3.9708    0.0433    0.0000 C   0  0  0  0  0  0  0  0  0  0  0  0
   -0.3364   -1.3190    0.0000 C   0  0  0  0  0  0  0  0  0  0  0  0
   -1.7255    0.9647    0.0000 C   0  0  0  0  0  0  0  0  0  0  0  0
   -3.1829    1.3197    0.0000 N   0  0  0  0  0  0  0  0  0  0  0  0
    0.9842   -0.6076    0.0000 C   0  0  0  0  0  0  0  0  0  0  0  0
    2.2606   -1.3956    0.0000 C   0  0  0  0  0  0  0  0  0  0  0  0
    1.0284    0.8917    0.0000 C   0  0  0  0  0  0  0  0  0  0  0  0
    3.5812   -0.6842    0.0000 C   0  0  0  0  0  0  0  0  0  0  0  0
    3.6254    0.8152    0.0000 N   0  0  0  0  0  0  0  0  0  0  0  0
    2.3490    1.6031    0.0000 C   0  0  0  0  0  0  0  0  0  0  0  0
  1  2  1  0
  1  4  1  0
  1  5  2  0
  2  3  2  0
  3  6  1  0
  4  7  1  0
  5  6  1  0
  7  8  1  0
  7  9  1  0
  8 10  1  0
  9 12  1  0
 10 11  1  0
 11 12  1  0
M  END
>  <E_el>  (38) 
-515.1090984329

>  <HBA_atom_index>  (38) 
2
11

>  <Function>  (38) 
imidazole
secondary amine

>  <Atom>  (38) 
N
N

>  <Molecular_Weight>  (38) 
165.2355

>  <Mol_ID>  (38) 
CHEMBL18661_f003

>  <Atom_and_Type>  (38) 
N-ring fragment

>  <E_el_PW6B95>  (38) 
-517.1269831780

>  <E_el_PBEh-3c>  (38) 
-515.1090984329

>  <E_el complex_PW6B95>  (38) 
-924.5438094453
-924.5398462156

>  <E_el complex_PBEh-3c>  (38) 
-920.9827628955
-920.9796471662

>  <HB_distance>  (38) 
1.80
1.83

>  <dG(298)_RRHO (kJ/mol)>  (38) 
554.9235

>  <dG(298)_RRHO complex (kJ/mol)>  (38) 
798.4125
799.1398

>  <dG_solv_SMD_CCl4 (kJ/mol)>  (38) 
-46.1289

>  <dG_solv_SMD_CCl4 complex (kJ/mol)>  (38) 
-62.7727
-66.0623

>  <pKBHX_QC>  (38) 
2.85
2.08

>  <Delta G_sol (kJ/mol)>  (38) 
6.93
14.78

>  <Delta G (kcal/mol)>  (38) 
-3.88
-2.83

$$$$

     RDKit          2D

  8  8  0  0  1  0  0  0  0  0999 V2000
   -0.7500   -1.2990    0.0000 C   0  0  0  0  0  0  0  0  0  0  0  0
   -1.5000    0.0000    0.0000 N   0  0  0  0  0  0  0  0  0  0  0  0
   -3.0000    0.0000    0.0000 C   0  0  0  0  0  0  0  0  0  0  0  0
   -0.7500    1.2990    0.0000 C   0  0  0  0  0  0  0  0  0  0  0  0
    0.7500   -1.2990    0.0000 C   0  0  0  0  0  0  0  0  0  0  0  0
    0.7500    1.2990    0.0000 C   0  0  0  0  0  0  0  0  0  0  0  0
    1.5000   -0.0000    0.0000 C   0  0  0  0  0  0  0  0  0  0  0  0
    3.0000    0.0000    0.0000 C   0  0  0  0  0  0  0  0  0  0  0  0
  1  2  1  0
  1  5  1  0
  2  3  1  0
  2  4  1  0
  4  6  1  0
  5  7  1  0
  6  7  1  0
  7  8  1  0
M  END
>  <E_el>  (39) 
-329.7983343932

>  <HBA_atom_index>  (39) 
2

>  <Function>  (39) 
tertiary amine

>  <Atom>  (39) 
N

>  <Molecular_Weight>  (39) 
113.2007

>  <Mol_ID>  (39) 
CHEMBL18667_f008

>  <Atom_and_Type>  (39) 
N-ring fragment

>  <E_el_PW6B95>  (39) 
-331.0873554595

>  <E_el_PBEh-3c>  (39) 
-329.7983343932

>  <E_el complex_PW6B95>  (39) 
-738.5122119485

>  <E_el complex_PBEh-3c>  (39) 
-735.6807538659

>  <HB_distance>  (39) 
1.79

>  <dG(298)_RRHO (kJ/mol)>  (39) 
496.0150

>  <dG(298)_RRHO complex (kJ/mol)>  (39) 
736.7552

>  <dG_solv_SMD_CCl4 (kJ/mol)>  (39) 
-21.4576

>  <dG_solv_SMD_CCl4 complex (kJ/mol)>  (39) 
-42.1395

>  <pKBHX_QC>  (39) 
5.58

>  <Delta G_sol (kJ/mol)>  (39) 
-20.94

>  <Delta G (kcal/mol)>  (39) 
-7.61

$$$$

     RDKit          2D

 13 14  0  0  1  0  0  0  0  0999 V2000
   -2.9475    0.6335    0.0000 C   0  0  0  0  0  0  0  0  0  0  0  0
   -2.8481   -0.8632    0.0000 N   0  0  0  0  0  0  0  0  0  0  0  0
   -1.3939   -1.2311    0.0000 C   0  0  0  0  0  0  0  0  0  0  0  0
   -1.5548    1.1906    0.0000 N   0  0  0  0  0  0  0  0  0  0  0  0
   -4.2169    1.4328    0.0000 O   0  0  0  0  0  0  0  0  0  0  0  0
   -0.5946    0.0382    0.0000 C   0  0  0  0  0  0  0  0  0  0  0  0
   -0.8368   -2.6238    0.0000 O   0  0  0  0  0  0  0  0  0  0  0  0
    0.9021    0.1377    0.0000 C   0  0  0  0  0  0  0  0  0  0  0  0
    1.7366   -1.1088    0.0000 C   0  0  0  0  0  0  0  0  0  0  0  0
    1.5643    1.4836    0.0000 C   0  0  0  0  0  0  0  0  0  0  0  0
    3.0610    1.5831    0.0000 C   0  0  0  0  0  0  0  0  0  0  0  0
    3.8955    0.3366    0.0000 C   0  0  0  0  0  0  0  0  0  0  0  0
    3.2333   -1.0093    0.0000 C   0  0  0  0  0  0  0  0  0  0  0  0
  1  2  1  0
  1  4  1  0
  1  5  2  0
  2  3  1  0
  3  6  1  0
  3  7  2  0
  4  6  1  0
  6  8  1  0
  8  9  2  0
  8 10  1  0
  9 13  1  0
 10 11  2  0
 11 12  1  0
 12 13  2  0
M  END
>  <E_el>  (40) 
-606.4662123032

>  <HBA_atom_index>  (40) 
5
7

>  <Function>  (40) 
carbonyl
carbonyl

>  <Atom>  (40) 
O
O

>  <Molecular_Weight>  (40) 
176.17202

>  <Mol_ID>  (40) 
CHEMBL18865_f005

>  <Atom_and_Type>  (40) 
N-ring fragment

>  <E_el_PW6B95>  (40) 
-608.8145800512

>  <E_el_PBEh-3c>  (40) 
-606.4662123032

>  <E_el complex_PW6B95>  (40) 
-1016.223296241
-1016.225396188

>  <E_el complex_PBEh-3c>  (40) 
-1012.328840968
-1012.329784061

>  <HB_distance>  (40) 
1.89
2.01

>  <dG(298)_RRHO (kJ/mol)>  (40) 
345.6815

>  <dG(298)_RRHO complex (kJ/mol)>  (40) 
585.3110
587.7081

>  <dG_solv_SMD_CCl4 (kJ/mol)>  (40) 
-50.4320

>  <dG_solv_SMD_CCl4 complex (kJ/mol)>  (40) 
-64.8752
-61.4488

>  <pKBHX_QC>  (40) 
0.92
0.89

>  <Delta G_sol (kJ/mol)>  (40) 
26.57
26.88

>  <Delta G (kcal/mol)>  (40) 
-1.25
-1.21

$$$$

     RDKit          2D

 17 18  0  0  1  0  0  0  0  0999 V2000
    0.5288   -0.6896    0.0000 S   0  0  0  0  0  0  0  0  0  0  0  0
   -0.0519    0.6934    0.0000 O   0  0  0  0  0  0  0  0  0  0  0  0
    1.9118   -0.1088    0.0000 C   0  0  0  0  0  0  0  0  0  0  0  0
    1.1096   -2.0726    0.0000 O   0  0  0  0  0  0  0  0  0  0  0  0
   -0.8542   -1.2704    0.0000 N   0  0  0  0  0  0  0  0  0  0  0  0
    3.1063   -1.0161    0.0000 C   0  0  0  0  0  0  0  0  0  0  0  0
    2.1004    1.3793    0.0000 C   0  0  0  0  0  0  0  0  0  0  0  0
   -1.0427   -2.7585    0.0000 C   0  0  0  0  0  0  0  0  0  0  0  0
   -2.0486   -0.3630    0.0000 C   0  0  0  0  0  0  0  0  0  0  0  0
    4.4893   -0.4354    0.0000 C   0  0  0  0  0  0  0  0  0  0  0  0
    3.4834    1.9601    0.0000 C   0  0  0  0  0  0  0  0  0  0  0  0
   -1.8601    1.1251    0.0000 C   0  0  0  0  0  0  0  0  0  0  0  0
   -3.4316   -0.9438    0.0000 C   0  0  0  0  0  0  0  0  0  0  0  0
    4.6778    1.0527    0.0000 C   0  0  0  0  0  0  0  0  0  0  0  0
   -3.0546    2.0324    0.0000 C   0  0  0  0  0  0  0  0  0  0  0  0
   -4.4376    1.4516    0.0000 C   0  0  0  0  0  0  0  0  0  0  0  0
   -4.6261   -0.0365    0.0000 C   0  0  0  0  0  0  0  0  0  0  0  0
  1  2  2  0
  1  3  1  0
  1  4  2  0
  1  5  1  0
  3  6  2  0
  3  7  1  0
  5  8  1  0
  5  9  1  0
  6 10  1  0
  7 11  2  0
  9 12  2  0
  9 13  1  0
 10 14  2  0
 11 14  1  0
 12 15  1  0
 13 17  2  0
 15 16  2  0
 16 17  1  0
M  END
>  <E_el>  (41) 
-1104.55092255

>  <HBA_atom_index>  (41) 
2
4

>  <Function>  (41) 
sulfinyl
sulfinyl

>  <Atom>  (41) 
O
O

>  <Molecular_Weight>  (41) 
247.31282

>  <Mol_ID>  (41) 
CHEMBL19005_f002

>  <Atom_and_Type>  (41) 
O-ring_sidechain fragment

>  <E_el_PW6B95>  (41) 
-1108.161403523

>  <E_el_PBEh-3c>  (41) 
-1104.55092255

>  <E_el complex_PW6B95>  (41) 
-1515.568310787
-1515.570982118

>  <E_el complex_PBEh-3c>  (41) 
-1510.414408918
-1510.415147744

>  <HB_distance>  (41) 
1.85
1.98

>  <dG(298)_RRHO (kJ/mol)>  (41) 
537.1357

>  <dG(298)_RRHO complex (kJ/mol)>  (41) 
778.8840
777.9835

>  <dG_solv_SMD_CCl4 (kJ/mol)>  (41) 
-47.6040

>  <dG_solv_SMD_CCl4 complex (kJ/mol)>  (41) 
-60.2290
-62.0222

>  <pKBHX_QC>  (41) 
0.07
1.02

>  <Delta G_sol (kJ/mol)>  (41) 
35.25
25.55

>  <Delta G (kcal/mol)>  (41) 
-0.09
-1.39

$$$$

     RDKit          2D

 11 11  0  0  1  0  0  0  0  0999 V2000
   -1.3619   -0.5664    0.0000 C   0  0  0  0  0  0  0  0  0  0  0  0
   -1.9072   -1.9638    0.0000 O   0  0  0  0  0  0  0  0  0  0  0  0
    0.1209   -0.3399    0.0000 C   0  0  0  0  0  0  0  0  0  0  0  0
   -2.2994    0.6045    0.0000 N   0  0  0  0  0  0  0  0  0  0  0  0
    0.6662    1.0574    0.0000 C   0  0  0  0  0  0  0  0  0  0  0  0
    1.0584   -1.5109    0.0000 C   0  0  0  0  0  0  0  0  0  0  0  0
   -3.7822    0.3781    0.0000 O   0  0  0  0  0  0  0  0  0  0  0  0
   -0.2713    2.2284    0.0000 N   0  0  0  0  0  0  0  0  0  0  0  0
    2.1490    1.2839    0.0000 C   0  0  0  0  0  0  0  0  0  0  0  0
    2.5412   -1.2844    0.0000 C   0  0  0  0  0  0  0  0  0  0  0  0
    3.0865    0.1130    0.0000 C   0  0  0  0  0  0  0  0  0  0  0  0
  1  2  2  0
  1  3  1  0
  1  4  1  0
  3  5  2  0
  3  6  1  0
  4  7  1  0
  5  8  1  0
  5  9  1  0
  6 10  2  0
  9 11  2  0
 10 11  1  0
M  END
>  <E_el>  (42) 
-530.3193578979

>  <HBA_atom_index>  (42) 
2

>  <Function>  (42) 
carbonyl

>  <Atom>  (42) 
O

>  <Molecular_Weight>  (42) 
152.15061

>  <Mol_ID>  (42) 
CHEMBL19005_f005

>  <Atom_and_Type>  (42) 
O-ring_sidechain fragment

>  <E_el_PW6B95>  (42) 
-532.3790857629

>  <E_el_PBEh-3c>  (42) 
-530.3193578979

>  <E_el complex_PW6B95>  (42) 
-939.7884105236

>  <E_el complex_PBEh-3c>  (42) 
-936.183096798

>  <HB_distance>  (42) 
1.82

>  <dG(298)_RRHO (kJ/mol)>  (42) 
311.9306

>  <dG(298)_RRHO complex (kJ/mol)>  (42) 
551.8175

>  <dG_solv_SMD_CCl4 (kJ/mol)>  (42) 
-32.3573

>  <dG_solv_SMD_CCl4 complex (kJ/mol)>  (42) 
-47.9880

>  <pKBHX_QC>  (42) 
1.17

>  <Delta G_sol (kJ/mol)>  (42) 
24.04

>  <Delta G (kcal/mol)>  (42) 
-1.59

$$$$

     RDKit          2D

 10 10  0  0  1  0  0  0  0  0999 V2000
   -2.3110    0.8699    0.0000 N   0  0  0  0  0  0  0  0  0  0  0  0
   -3.7977    0.6707    0.0000 O   0  0  0  0  0  0  0  0  0  0  0  0
   -1.3951   -0.3180    0.0000 C   0  0  0  0  0  0  0  0  0  0  0  0
    0.0916   -0.1188    0.0000 C   0  0  0  0  0  0  0  0  0  0  0  0
   -1.9660   -1.7051    0.0000 O   0  0  0  0  0  0  0  0  0  0  0  0
    0.6624    1.2683    0.0000 C   0  0  0  0  0  0  0  0  0  0  0  0
    1.0075   -1.3067    0.0000 C   0  0  0  0  0  0  0  0  0  0  0  0
    2.1491    1.4676    0.0000 C   0  0  0  0  0  0  0  0  0  0  0  0
    3.0650    0.2796    0.0000 C   0  0  0  0  0  0  0  0  0  0  0  0
    2.4942   -1.1075    0.0000 C   0  0  0  0  0  0  0  0  0  0  0  0
  1  2  1  0
  1  3  1  0
  3  4  1  0
  3  5  2  0
  4  6  2  0
  4  7  1  0
  6  8  1  0
  7 10  2  0
  8  9  2  0
  9 10  1  0
M  END
>  <E_el>  (43) 
-475.0788716388

>  <HBA_atom_index>  (43) 
5

>  <Function>  (43) 
carbonyl

>  <Atom>  (43) 
O

>  <Molecular_Weight>  (43) 
137.13597

>  <Mol_ID>  (43) 
CHEMBL19005_f007

>  <Atom_and_Type>  (43) 
O-ring_sidechain fragment

>  <E_el_PW6B95>  (43) 
-476.9299135861

>  <E_el_PBEh-3c>  (43) 
-475.0788716388

>  <E_el complex_PW6B95>  (43) 
-884.3391849357

>  <E_el complex_PBEh-3c>  (43) 
-880.9420107839

>  <HB_distance>  (43) 
1.85

>  <dG(298)_RRHO (kJ/mol)>  (43) 
269.4027

>  <dG(298)_RRHO complex (kJ/mol)>  (43) 
506.7087

>  <dG_solv_SMD_CCl4 (kJ/mol)>  (43) 
-32.2496

>  <dG_solv_SMD_CCl4 complex (kJ/mol)>  (43) 
-49.0674

>  <pKBHX_QC>  (43) 
1.52

>  <Delta G_sol (kJ/mol)>  (43) 
20.41

>  <Delta G (kcal/mol)>  (43) 
-2.08

$$$$

     RDKit          2D

  5  4  0  0  1  0  0  0  0  0999 V2000
   -1.2990   -0.4500    0.0000 C   0  0  0  0  0  0  0  0  0  0  0  0
   -2.5981    0.3000    0.0000 O   0  0  0  0  0  0  0  0  0  0  0  0
    0.0000    0.3000    0.0000 C   0  0  0  0  0  0  0  0  0  0  0  0
    1.2990   -0.4500    0.0000 C   0  0  0  0  0  0  0  0  0  0  0  0
    2.5981    0.3000    0.0000 O   0  0  0  0  0  0  0  0  0  0  0  0
  1  2  1  0
  1  3  1  0
  3  4  1  0
  4  5  1  0
M  END
>  <E_el>  (44) 
-268.9843253155

>  <HBA_atom_index>  (44) 
2
5

>  <Function>  (44) 
alcohol
alcohol

>  <Atom>  (44) 
O
O

>  <Molecular_Weight>  (44) 
76.09442

>  <Mol_ID>  (44) 
CHEMBL19067_f004

>  <Atom_and_Type>  (44) 
O-chain fragment

>  <E_el_PW6B95>  (44) 
-270.0179075634

>  <E_el_PBEh-3c>  (44) 
-268.9843253155

>  <E_el complex_PW6B95>  (44) 
-677.4226608834
-677.4259760139

>  <E_el complex_PBEh-3c>  (44) 
-674.8436996364
-674.8466168589

>  <HB_distance>  (44) 
1.86
1.76

>  <dG(298)_RRHO (kJ/mol)>  (44) 
234.4809

>  <dG(298)_RRHO complex (kJ/mol)>  (44) 
470.0462
472.1125

>  <dG_solv_SMD_CCl4 (kJ/mol)>  (44) 
-18.9391

>  <dG_solv_SMD_CCl4 complex (kJ/mol)>  (44) 
-39.8867
-34.3161

>  <pKBHX_QC>  (44) 
0.93
1.04

>  <Delta G_sol (kJ/mol)>  (44) 
26.40
25.34

>  <Delta G (kcal/mol)>  (44) 
-1.28
-1.42

$$$$

     RDKit          2D

 16 17  0  0  1  0  0  0  0  0999 V2000
    0.4853    0.8500    0.0000 S   0  0  0  0  0  0  0  0  0  0  0  0
    1.1008    2.2179    0.0000 O   0  0  0  0  0  0  0  0  0  0  0  0
    1.8532    0.2345    0.0000 C   0  0  0  0  0  0  0  0  0  0  0  0
   -0.1302   -0.5179    0.0000 O   0  0  0  0  0  0  0  0  0  0  0  0
   -0.8826    1.4655    0.0000 N   0  0  0  0  0  0  0  0  0  0  0  0
    2.0041   -1.2579    0.0000 C   0  0  0  0  0  0  0  0  0  0  0  0
    3.0702    1.1114    0.0000 C   0  0  0  0  0  0  0  0  0  0  0  0
   -2.0996    0.5886    0.0000 C   0  0  0  0  0  0  0  0  0  0  0  0
    3.3720   -1.8734    0.0000 C   0  0  0  0  0  0  0  0  0  0  0  0
    4.4381    0.4959    0.0000 C   0  0  0  0  0  0  0  0  0  0  0  0
   -3.4675    1.2042    0.0000 C   0  0  0  0  0  0  0  0  0  0  0  0
   -1.9487   -0.9038    0.0000 C   0  0  0  0  0  0  0  0  0  0  0  0
    4.5890   -0.9965    0.0000 C   0  0  0  0  0  0  0  0  0  0  0  0
   -4.6845    0.3273    0.0000 C   0  0  0  0  0  0  0  0  0  0  0  0
   -4.5336   -1.1651    0.0000 C   0  0  0  0  0  0  0  0  0  0  0  0
   -3.1657   -1.7806    0.0000 C   0  0  0  0  0  0  0  0  0  0  0  0
  1  2  2  0
  1  3  1  0
  1  4  2  0
  1  5  1  0
  3  6  2  0
  3  7  1  0
  5  8  1  0
  6  9  1  0
  7 10  2  0
  8 11  2  0
  8 12  1  0
  9 13  2  0
 10 13  1  0
 11 14  1  0
 12 16  2  0
 14 15  2  0
 15 16  1  0
M  END
>  <E_el>  (45) 
-1065.325177946

>  <HBA_atom_index>  (45) 
2
4

>  <Function>  (45) 
sulfinyl
sulfinyl

>  <Atom>  (45) 
O
O

>  <Molecular_Weight>  (45) 
233.28624

>  <Mol_ID>  (45) 
CHEMBL19320_f002

>  <Atom_and_Type>  (45) 
O-ring_sidechain fragment

>  <E_el_PW6B95>  (45) 
-1068.784189891

>  <E_el_PBEh-3c>  (45) 
-1065.325177946

>  <E_el complex_PW6B95>  (45) 
-1476.196723043
-1476.195219942

>  <E_el complex_PBEh-3c>  (45) 
-1471.191346905
-1471.18979438

>  <HB_distance>  (45) 
2.02
1.87

>  <dG(298)_RRHO (kJ/mol)>  (45) 
462.5872

>  <dG(298)_RRHO complex (kJ/mol)>  (45) 
704.7635
705.1179

>  <dG_solv_SMD_CCl4 (kJ/mol)>  (45) 
-47.9457

>  <dG_solv_SMD_CCl4 complex (kJ/mol)>  (45) 
-58.5715
-59.2357

>  <pKBHX_QC>  (45) 
1.28
0.92

>  <Delta G_sol (kJ/mol)>  (45) 
22.91
26.55

>  <Delta G (kcal/mol)>  (45) 
-1.74
-1.26

$$$$

     RDKit          2D

  8  8  0  0  1  0  0  0  0  0999 V2000
    1.5475   -0.0000    0.0000 C   0  0  0  0  0  0  0  0  0  0  0  0
    2.2975   -1.2990    0.0000 N   0  0  0  0  0  0  0  0  0  0  0  0
    0.0475   -0.0000    0.0000 C   0  0  0  0  0  0  0  0  0  0  0  0
    2.2975    1.2990    0.0000 N   0  0  0  0  0  0  0  0  0  0  0  0
   -0.8342    1.2135    0.0000 C   0  0  0  0  0  0  0  0  0  0  0  0
   -0.8342   -1.2135    0.0000 S   0  0  0  0  0  0  0  0  0  0  0  0
   -2.2608    0.7500    0.0000 C   0  0  0  0  0  0  0  0  0  0  0  0
   -2.2608   -0.7500    0.0000 C   0  0  0  0  0  0  0  0  0  0  0  0
  1  2  2  0
  1  3  1  0
  1  4  1  0
  3  5  2  0
  3  6  1  0
  5  7  1  0
  6  8  1  0
  7  8  2  0
M  END
>  <E_el>  (46) 
-700.7050375576

>  <HBA_atom_index>  (46) 
2

>  <Function>  (46) 
imine

>  <Atom>  (46) 
N

>  <Molecular_Weight>  (46) 
126.17954

>  <Mol_ID>  (46) 
CHEMBL19666_f008

>  <Atom_and_Type>  (46) 
N-ring_sidechain fragment

>  <E_el_PW6B95>  (46) 
-702.7105870420

>  <E_el_PBEh-3c>  (46) 
-700.7050375576

>  <E_el complex_PW6B95>  (46) 
-1110.124466590

>  <E_el complex_PBEh-3c>  (46) 
-1106.576782888

>  <HB_distance>  (46) 
1.76

>  <dG(298)_RRHO (kJ/mol)>  (46) 
206.7987

>  <dG(298)_RRHO complex (kJ/mol)>  (46) 
445.9178

>  <dG_solv_SMD_CCl4 (kJ/mol)>  (46) 
-28.1554

>  <dG_solv_SMD_CCl4 complex (kJ/mol)>  (46) 
-46.2279

>  <pKBHX_QC>  (46) 
2.66

>  <Delta G_sol (kJ/mol)>  (46) 
8.87

>  <Delta G (kcal/mol)>  (46) 
-3.62

$$$$

     RDKit          2D

 15 16  0  0  1  0  0  0  0  0999 V2000
   -2.6918    0.6199    0.0000 S   0  0  0  0  0  0  0  0  0  0  0  0
   -3.1644   -0.8037    0.0000 O   0  0  0  0  0  0  0  0  0  0  0  0
   -1.2682    0.1473    0.0000 C   0  0  0  0  0  0  0  0  0  0  0  0
   -2.2192    2.0435    0.0000 O   0  0  0  0  0  0  0  0  0  0  0  0
   -4.1154    1.0925    0.0000 C   0  0  0  0  0  0  0  0  0  0  0  0
   -0.9657   -1.3219    0.0000 C   0  0  0  0  0  0  0  0  0  0  0  0
   -0.1471    1.1438    0.0000 C   0  0  0  0  0  0  0  0  0  0  0  0
   -2.0868   -2.3185    0.0000 N   0  0  0  0  0  0  0  0  0  0  0  0
    0.4579   -1.7945    0.0000 C   0  0  0  0  0  0  0  0  0  0  0  0
    1.2765    0.6712    0.0000 C   0  0  0  0  0  0  0  0  0  0  0  0
    1.5790   -0.7979    0.0000 C   0  0  0  0  0  0  0  0  0  0  0  0
    3.0026   -1.2705    0.0000 C   0  0  0  0  0  0  0  0  0  0  0  0
    4.1237   -0.2740    0.0000 C   0  0  0  0  0  0  0  0  0  0  0  0
    3.8212    1.1952    0.0000 C   0  0  0  0  0  0  0  0  0  0  0  0
    2.3976    1.6678    0.0000 C   0  0  0  0  0  0  0  0  0  0  0  0
  1  2  2  0
  1  3  1  0
  1  4  2  0
  1  5  1  0
  3  6  2  0
  3  7  1  0
  6  8  1  0
  6  9  1  0
  7 10  2  0
  9 11  2  0
 10 11  1  0
 10 15  1  0
 11 12  1  0
 12 13  2  0
 13 14  1  0
 14 15  2  0
M  END
>  <E_el>  (47) 
-1027.331914035

>  <HBA_atom_index>  (47) 
2
4

>  <Function>  (47) 
sulfinyl
sulfinyl

>  <Atom>  (47) 
O
O

>  <Molecular_Weight>  (47) 
221.27554

>  <Mol_ID>  (47) 
CHEMBL20488_f007

>  <Atom_and_Type>  (47) 
O-ring_sidechain fragment

>  <E_el_PW6B95>  (47) 
-1030.634051030

>  <E_el_PBEh-3c>  (47) 
-1027.331914035

>  <E_el complex_PW6B95>  (47) 
-1438.044705681
-1438.042194258

>  <E_el complex_PBEh-3c>  (47) 
-1433.196211331
-1433.195322443

>  <HB_distance>  (47) 
2.18
1.89

>  <dG(298)_RRHO (kJ/mol)>  (47) 
451.0638

>  <dG(298)_RRHO complex (kJ/mol)>  (47) 
695.3747
691.1765

>  <dG_solv_SMD_CCl4 (kJ/mol)>  (47) 
-42.7294

>  <dG_solv_SMD_CCl4 complex (kJ/mol)>  (47) 
-52.7133
-58.3729

>  <pKBHX_QC>  (47) 
0.52
0.84

>  <Delta G_sol (kJ/mol)>  (47) 
30.62
27.36

>  <Delta G (kcal/mol)>  (47) 
-0.71
-1.15

$$$$

     RDKit          2D

  6  5  0  0  1  0  0  0  0  0999 V2000
    1.4825    0.3386    0.0000 C   0  0  0  0  0  0  0  0  0  0  0  0
    2.8748   -0.2197    0.0000 N   0  0  0  0  0  0  0  0  0  0  0  0
    0.0903    0.8969    0.0000 N   0  0  0  0  0  0  0  0  0  0  0  0
   -1.0893   -0.0297    0.0000 C   0  0  0  0  0  0  0  0  0  0  0  0
   -2.4816    0.5285    0.0000 N   0  0  0  0  0  0  0  0  0  0  0  0
   -0.8767   -1.5146    0.0000 N   0  0  0  0  0  0  0  0  0  0  0  0
  1  2  3  0
  1  3  1  0
  3  4  1  0
  4  5  2  0
  4  6  1  0
M  END
>  <E_el>  (48) 
-296.9390565354

>  <HBA_atom_index>  (48) 
2
5

>  <Function>  (48) 
nitrile
imine

>  <Atom>  (48) 
N
N

>  <Molecular_Weight>  (48) 
84.07996

>  <Mol_ID>  (48) 
CHEMBL21072_f003

>  <Atom_and_Type>  (48) 
N-chain fragment

>  <E_el_PW6B95>  (48) 
-298.1029261499

>  <E_el_PBEh-3c>  (48) 
-296.9390565354

>  <E_el complex_PW6B95>  (48) 
-705.5091420414
-705.5216802662

>  <E_el complex_PBEh-3c>  (48) 
-702.801356006
-702.814792096

>  <HB_distance>  (48) 
1.93
1.79

>  <dG(298)_RRHO (kJ/mol)>  (48) 
124.6105

>  <dG(298)_RRHO complex (kJ/mol)>  (48) 
356.7191
361.7128

>  <dG_solv_SMD_CCl4 (kJ/mol)>  (48) 
-53.5609

>  <dG_solv_SMD_CCl4 complex (kJ/mol)>  (48) 
-74.3304
-64.1330

>  <pKBHX_QC>  (48) 
1.63
3.37

>  <Delta G_sol (kJ/mol)>  (48) 
19.29
1.56

>  <Delta G (kcal/mol)>  (48) 
-2.23
-4.60

$$$$

     RDKit          2D

 20 21  0  0  1  0  0  0  0  0999 V2000
    1.2526    0.0217    0.0000 S   0  0  0  0  0  0  0  0  0  0  0  0
    1.4601    1.5073    0.0000 O   0  0  0  0  0  0  0  0  0  0  0  0
    2.7381   -0.1859    0.0000 C   0  0  0  0  0  0  0  0  0  0  0  0
    1.0450   -1.4638    0.0000 O   0  0  0  0  0  0  0  0  0  0  0  0
   -0.2330    0.2293    0.0000 N   0  0  0  0  0  0  0  0  0  0  0  0
    3.3011   -1.5762    0.0000 C   0  0  0  0  0  0  0  0  0  0  0  0
    3.6607    0.9969    0.0000 C   0  0  0  0  0  0  0  0  0  0  0  0
   -1.1556   -0.9534    0.0000 C   0  0  0  0  0  0  0  0  0  0  0  0
   -0.7960    1.6196    0.0000 C   0  0  0  0  0  0  0  0  0  0  0  0
    4.7867   -1.7838    0.0000 C   0  0  0  0  0  0  0  0  0  0  0  0
    5.1462    0.7893    0.0000 C   0  0  0  0  0  0  0  0  0  0  0  0
   -2.6411   -0.7459    0.0000 C   0  0  0  0  0  0  0  0  0  0  0  0
   -2.2816    1.8272    0.0000 C   0  0  0  0  0  0  0  0  0  0  0  0
    0.1265    2.8024    0.0000 C   0  0  0  0  0  0  0  0  0  0  0  0
    5.7093   -0.6010    0.0000 C   0  0  0  0  0  0  0  0  0  0  0  0
   -3.2041    0.6445    0.0000 C   0  0  0  0  0  0  0  0  0  0  0  0
   -4.6897    0.8521    0.0000 C   0  0  0  0  0  0  0  0  0  0  0  0
   -5.6123   -0.3307    0.0000 C   0  0  0  0  0  0  0  0  0  0  0  0
   -5.0493   -1.7210    0.0000 C   0  0  0  0  0  0  0  0  0  0  0  0
   -3.5637   -1.9286    0.0000 C   0  0  0  0  0  0  0  0  0  0  0  0
  1  2  2  0
  1  3  1  0
  1  4  2  0
  1  5  1  0
  3  6  2  0
  3  7  1  0
  5  8  1  0
  5  9  1  0
  6 10  1  0
  7 11  2  0
  8 12  1  0
  9 13  1  0
  9 14  1  0
 10 15  2  0
 11 15  1  0
 12 20  1  0
 12 16  2  0
 16 17  1  0
 17 18  2  0
 18 19  1  0
 19 20  2  0
M  END
>  <E_el>  (49) 
-1222.234714907

>  <HBA_atom_index>  (49) 
2
4

>  <Function>  (49) 
sulfinyl
sulfinyl

>  <Atom>  (49) 
O
O

>  <Molecular_Weight>  (49) 
289.39256

>  <Mol_ID>  (49) 
CHEMBL21714_f002

>  <Atom_and_Type>  (49) 
O-ring_sidechain fragment

>  <E_el_PW6B95>  (49) 
-1226.307668463

>  <E_el_PBEh-3c>  (49) 
-1222.234714907

>  <E_el complex_PW6B95>  (49) 
-1633.718751320
-1633.719288234

>  <E_el complex_PBEh-3c>  (49) 
-1628.099450394
-1628.098676615

>  <HB_distance>  (49) 
1.96
1.86

>  <dG(298)_RRHO (kJ/mol)>  (49) 
756.5095

>  <dG(298)_RRHO complex (kJ/mol)>  (49) 
999.4025
1001.1432

>  <dG_solv_SMD_CCl4 (kJ/mol)>  (49) 
-53.1659

>  <dG_solv_SMD_CCl4 complex (kJ/mol)>  (49) 
-66.6348
-65.6838

>  <pKBHX_QC>  (49) 
1.11
0.99

>  <Delta G_sol (kJ/mol)>  (49) 
24.59
25.87

>  <Delta G (kcal/mol)>  (49) 
-1.52
-1.35

$$$$

     RDKit          2D

 17 18  0  0  1  0  0  0  0  0999 V2000
   -1.5640   -0.8644    0.0000 C   0  0  0  0  0  0  0  0  0  0  0  0
   -0.2069   -0.2254    0.0000 N   0  0  0  0  0  0  0  0  0  0  0  0
    1.0250   -1.0812    0.0000 C   0  0  0  0  0  0  0  0  0  0  0  0
   -2.7959   -0.0086    0.0000 C   0  0  0  0  0  0  0  0  0  0  0  0
    0.8999   -2.5760    0.0000 O   0  0  0  0  0  0  0  0  0  0  0  0
    2.3821   -0.4422    0.0000 C   0  0  0  0  0  0  0  0  0  0  0  0
   -4.2123   -0.5023    0.0000 N   0  0  0  0  0  0  0  0  0  0  0  0
   -2.8277    1.4910    0.0000 C   0  0  0  0  0  0  0  0  0  0  0  0
    3.6141   -1.2980    0.0000 C   0  0  0  0  0  0  0  0  0  0  0  0
    2.5073    1.0525    0.0000 C   0  0  0  0  0  0  0  0  0  0  0  0
   -4.6456   -1.9384    0.0000 C   0  0  0  0  0  0  0  0  0  0  0  0
   -5.1195    0.6923    0.0000 C   0  0  0  0  0  0  0  0  0  0  0  0
   -4.2637    1.9242    0.0000 C   0  0  0  0  0  0  0  0  0  0  0  0
    4.9711   -0.6590    0.0000 C   0  0  0  0  0  0  0  0  0  0  0  0
    3.8644    1.6915    0.0000 C   0  0  0  0  0  0  0  0  0  0  0  0
    1.2754    1.9083    0.0000 O   0  0  0  0  0  0  0  0  0  0  0  0
    5.0963    0.8357    0.0000 C   0  0  0  0  0  0  0  0  0  0  0  0
  1  2  1  0
  1  4  1  0
  2  3  1  0
  3  5  2  0
  3  6  1  0
  4  7  1  0
  4  8  1  0
  6  9  2  0
  6 10  1  0
  7 11  1  0
  7 12  1  0
  8 13  1  0
  9 14  1  0
 10 15  2  0
 10 16  1  0
 12 13  1  0
 14 17  2  0
 15 17  1  0
M  END
>  <E_el>  (50) 
-764.5374882018

>  <HBA_atom_index>  (50) 
5
7
16

>  <Function>  (50) 
carbonyl
tertiary amine
alcohol

>  <Atom>  (50) 
O
N
O

>  <Molecular_Weight>  (50) 
234.29422

>  <Mol_ID>  (50) 
CHEMBL21940_f002

>  <Atom_and_Type>  (50) 
N-ring_sidechain fragment

>  <E_el_PW6B95>  (50) 
-767.5119455975

>  <E_el_PBEh-3c>  (50) 
-764.5374882018

>  <E_el complex_PW6B95>  (50) 
-1174.909879334
-1174.925081677
-1174.917700940

>  <E_el complex_PBEh-3c>  (50) 
-1170.392311765
no_value!
-1170.396515486

>  <HB_distance>  (50) 
1.81
no_value!
1.92

>  <dG(298)_RRHO (kJ/mol)>  (50) 
701.4763

>  <dG(298)_RRHO complex (kJ/mol)>  (50) 
942.8519
942.8098
942.8203

>  <dG_solv_SMD_CCl4 (kJ/mol)>  (50) 
-46.8068

>  <dG_solv_SMD_CCl4 complex (kJ/mol)>  (50) 
-61.7947
CHEMBL21940_f002_c002no_value!
-65.7815

>  <pKBHX_QC>  (50) 
-1.98
no computed pKBHX value!
0.43

>  <Delta G_sol (kJ/mol)>  (50) 
56.08
no computed Delta G!
31.53

>  <Delta G (kcal/mol)>  (50) 
2.70
no computed Delta G!
-0.59

$$$$

     RDKit          2D

 13 13  0  0  1  0  0  0  0  0999 V2000
    0.5777   -0.5526    0.0000 S   0  0  0  0  0  0  0  0  0  0  0  0
    0.2217   -2.0097    0.0000 O   0  0  0  0  0  0  0  0  0  0  0  0
    2.0348   -0.9086    0.0000 N   0  0  0  0  0  0  0  0  0  0  0  0
    0.9337    0.9046    0.0000 O   0  0  0  0  0  0  0  0  0  0  0  0
   -0.8795   -0.1966    0.0000 C   0  0  0  0  0  0  0  0  0  0  0  0
    3.0717    0.1754    0.0000 C   0  0  0  0  0  0  0  0  0  0  0  0
   -1.9163   -1.2805    0.0000 C   0  0  0  0  0  0  0  0  0  0  0  0
   -1.2998    1.2433    0.0000 C   0  0  0  0  0  0  0  0  0  0  0  0
    2.6514    1.6153    0.0000 N   0  0  0  0  0  0  0  0  0  0  0  0
    4.5288   -0.1806    0.0000 N   0  0  0  0  0  0  0  0  0  0  0  0
   -3.3735   -0.9246    0.0000 C   0  0  0  0  0  0  0  0  0  0  0  0
   -2.7569    1.5993    0.0000 C   0  0  0  0  0  0  0  0  0  0  0  0
   -3.7938    0.5154    0.0000 C   0  0  0  0  0  0  0  0  0  0  0  0
  1  2  2  0
  1  3  1  0
  1  4  2  0
  1  5  1  0
  3  6  1  0
  5  7  2  0
  5  8  1  0
  6  9  2  0
  6 10  1  0
  7 11  1  0
  8 12  2  0
 11 13  2  0
 12 13  1  0
M  END
>  <E_el>  (51) 
-983.2813840589

>  <HBA_atom_index>  (51) 
2
4
9

>  <Function>  (51) 
sulfinyl
sulfinyl
imine

>  <Atom>  (51) 
O
O
N

>  <Molecular_Weight>  (51) 
199.23026

>  <Mol_ID>  (51) 
CHEMBL21954_f007

>  <Atom_and_Type>  (51) 
O-ring_sidechain fragment

>  <E_el_PW6B95>  (51) 
-986.4009831108

>  <E_el_PBEh-3c>  (51) 
-983.2813840589

>  <E_el complex_PW6B95>  (51) 
-1393.810747155
-1393.809793090
-1393.813947078

>  <E_el complex_PBEh-3c>  (51) 
-1389.145814608
-1389.143986205
-1389.152199561

>  <HB_distance>  (51) 
2.02
2.03
1.77

>  <dG(298)_RRHO (kJ/mol)>  (51) 
357.1313

>  <dG(298)_RRHO complex (kJ/mol)>  (51) 
598.0053
597.9607
597.4382

>  <dG_solv_SMD_CCl4 (kJ/mol)>  (51) 
-50.3893

>  <dG_solv_SMD_CCl4 complex (kJ/mol)>  (51) 
-61.2135
-61.8356
-67.5974

>  <pKBHX_QC>  (51) 
0.71
0.53
2.22

>  <Delta G_sol (kJ/mol)>  (51) 
28.68
30.52
13.33

>  <Delta G (kcal/mol)>  (51) 
-0.97
-0.72
-3.03

$$$$

     RDKit          2D

 18 19  0  0  1  0  0  0  0  0999 V2000
    1.6836    0.7809    0.0000 S   0  0  0  0  0  0  0  0  0  0  0  0
    0.3374    1.4424    0.0000 N   0  0  0  0  0  0  0  0  0  0  0  0
   -0.9086    0.6073    0.0000 C   0  0  0  0  0  0  0  0  0  0  0  0
    3.0299    0.1194    0.0000 C   0  0  0  0  0  0  0  0  0  0  0  0
    2.3451    2.1272    0.0000 O   0  0  0  0  0  0  0  0  0  0  0  0
    1.0221   -0.5653    0.0000 O   0  0  0  0  0  0  0  0  0  0  0  0
   -2.2549    1.2688    0.0000 C   0  0  0  0  0  0  0  0  0  0  0  0
    3.1301   -1.3772    0.0000 C   0  0  0  0  0  0  0  0  0  0  0  0
    4.2759    0.9546    0.0000 C   0  0  0  0  0  0  0  0  0  0  0  0
   -3.5009    0.4337    0.0000 C   0  0  0  0  0  0  0  0  0  0  0  0
    4.4764   -2.0387    0.0000 C   0  0  0  0  0  0  0  0  0  0  0  0
    5.6221    0.2930    0.0000 C   0  0  0  0  0  0  0  0  0  0  0  0
   -4.8472    1.0952    0.0000 C   0  0  0  0  0  0  0  0  0  0  0  0
   -3.4007   -1.0630    0.0000 C   0  0  0  0  0  0  0  0  0  0  0  0
    5.7224   -1.2036    0.0000 C   0  0  0  0  0  0  0  0  0  0  0  0
   -6.0932    0.2600    0.0000 C   0  0  0  0  0  0  0  0  0  0  0  0
   -5.9929   -1.2366    0.0000 C   0  0  0  0  0  0  0  0  0  0  0  0
   -4.6467   -1.8981    0.0000 C   0  0  0  0  0  0  0  0  0  0  0  0
  1  2  1  0
  1  4  1  0
  1  5  2  0
  1  6  2  0
  2  3  1  0
  3  7  1  0
  4  8  2  0
  4  9  1  0
  7 10  1  0
  8 11  1  0
  9 12  2  0
 10 13  2  0
 10 14  1  0
 11 15  2  0
 12 15  1  0
 13 16  1  0
 14 18  2  0
 16 17  2  0
 17 18  1  0
M  END
>  <E_el>  (52) 
-1143.778601447

>  <HBA_atom_index>  (52) 
5
6

>  <Function>  (52) 
sulfinyl
sulfinyl

>  <Atom>  (52) 
O
O

>  <Molecular_Weight>  (52) 
261.3394

>  <Mol_ID>  (52) 
CHEMBL23377_f005

>  <Atom_and_Type>  (52) 
N-ring_sidechain fragment

>  <E_el_PW6B95>  (52) 
-1147.548164111

>  <E_el_PBEh-3c>  (52) 
-1143.778601447

>  <E_el complex_PW6B95>  (52) 
-1554.960855007
-1554.956845388

>  <E_el complex_PBEh-3c>  (52) 
-1549.645408222
-1549.641620522

>  <HB_distance>  (52) 
1.95
1.91

>  <dG(298)_RRHO (kJ/mol)>  (52) 
608.3183

>  <dG(298)_RRHO complex (kJ/mol)>  (52) 
852.3009
847.7430

>  <dG_solv_SMD_CCl4 (kJ/mol)>  (52) 
-56.6788

>  <dG_solv_SMD_CCl4 complex (kJ/mol)>  (52) 
-67.8071
-72.0723

>  <pKBHX_QC>  (52) 
1.19
1.02

>  <Delta G_sol (kJ/mol)>  (52) 
23.80
25.51

>  <Delta G (kcal/mol)>  (52) 
-1.62
-1.40

$$$$

     RDKit          2D

 13 13  0  0  1  0  0  0  0  0999 V2000
   -0.9190   -0.6684    0.0000 C   0  0  0  0  0  0  0  0  0  0  0  0
   -1.1606   -2.1489    0.0000 O   0  0  0  0  0  0  0  0  0  0  0  0
   -2.0804    0.2810    0.0000 N   0  0  0  0  0  0  0  0  0  0  0  0
    0.4838   -0.1374    0.0000 C   0  0  0  0  0  0  0  0  0  0  0  0
   -3.4832   -0.2501    0.0000 C   0  0  0  0  0  0  0  0  0  0  0  0
    0.7254    1.3430    0.0000 C   0  0  0  0  0  0  0  0  0  0  0  0
    1.6451   -1.0868    0.0000 C   0  0  0  0  0  0  0  0  0  0  0  0
   -4.6445    0.6993    0.0000 C   0  0  0  0  0  0  0  0  0  0  0  0
   -0.4360    2.2924    0.0000 O   0  0  0  0  0  0  0  0  0  0  0  0
    2.1282    1.8741    0.0000 C   0  0  0  0  0  0  0  0  0  0  0  0
    3.0480   -0.5558    0.0000 C   0  0  0  0  0  0  0  0  0  0  0  0
    1.4036   -2.5672    0.0000 O   0  0  0  0  0  0  0  0  0  0  0  0
    3.2895    0.9247    0.0000 C   0  0  0  0  0  0  0  0  0  0  0  0
  1  2  2  0
  1  3  1  0
  1  4  1  0
  3  5  1  0
  4  6  2  0
  4  7  1  0
  5  8  1  0
  6  9  1  0
  6 10  1  0
  7 11  2  0
  7 12  1  0
 10 13  2  0
 11 13  1  0
M  END
>  <E_el>  (53) 
-628.6668741292

>  <HBA_atom_index>  (53) 
2
9
12

>  <Function>  (53) 
carbonyl
alcohol
alcohol

>  <Atom>  (53) 
O
O
O

>  <Molecular_Weight>  (53) 
181.18854

>  <Mol_ID>  (53) 
CHEMBL23437_f003

>  <Atom_and_Type>  (53) 
O-ring_sidechain fragment

>  <E_el_PW6B95>  (53) 
-631.0909420946

>  <E_el_PBEh-3c>  (53) 
-628.6668741292

>  <E_el complex_PW6B95>  (53) 
-1038.521969762
-1038.508029306
-1038.519712413

>  <E_el complex_PBEh-3c>  (53) 
-1034.54737339
no_value!
no_value!

>  <HB_distance>  (53) 
1.83
no_value!
no_value!

>  <dG(298)_RRHO (kJ/mol)>  (53) 
421.4088

>  <dG(298)_RRHO complex (kJ/mol)>  (53) 
666.4626
666.6779
666.1738

>  <dG_solv_SMD_CCl4 (kJ/mol)>  (53) 
-44.6549

>  <dG_solv_SMD_CCl4 complex (kJ/mol)>  (53) 
-54.7280
CHEMBL23437_f003_c002no_value!
CHEMBL23437_f003_c003no_value!

>  <pKBHX_QC>  (53) 
5.71
no computed pKBHX value!
no computed pKBHX value!

>  <Delta G_sol (kJ/mol)>  (53) 
-22.22
no computed Delta G!
no computed Delta G!

>  <Delta G (kcal/mol)>  (53) 
-7.78
no computed Delta G!
no computed Delta G!

$$$$

     RDKit          2D

 17 18  0  0  1  0  0  0  0  0999 V2000
    1.8098   -0.6324    0.0000 C   0  0  0  0  0  0  0  0  0  0  0  0
    1.6352   -2.1222    0.0000 O   0  0  0  0  0  0  0  0  0  0  0  0
    3.1873   -0.0387    0.0000 C   0  0  0  0  0  0  0  0  0  0  0  0
    0.6069    0.2638    0.0000 N   0  0  0  0  0  0  0  0  0  0  0  0
    4.5649    0.5549    0.0000 C   0  0  0  0  0  0  0  0  0  0  0  0
    3.7810   -1.4162    0.0000 C   0  0  0  0  0  0  0  0  0  0  0  0
    2.5937    1.3388    0.0000 C   0  0  0  0  0  0  0  0  0  0  0  0
   -0.7706   -0.3299    0.0000 C   0  0  0  0  0  0  0  0  0  0  0  0
    4.7395    2.0447    0.0000 C   0  0  0  0  0  0  0  0  0  0  0  0
   -0.9453   -1.8197    0.0000 C   0  0  0  0  0  0  0  0  0  0  0  0
   -1.9735    0.5663    0.0000 C   0  0  0  0  0  0  0  0  0  0  0  0
   -3.3510   -0.0274    0.0000 C   0  0  0  0  0  0  0  0  0  0  0  0
   -3.5257   -1.5172    0.0000 C   0  0  0  0  0  0  0  0  0  0  0  0
   -2.3228   -2.4133    0.0000 C   0  0  0  0  0  0  0  0  0  0  0  0
   -4.3413    1.0993    0.0000 C   0  0  0  0  0  0  0  0  0  0  0  0
   -2.1124    2.0598    0.0000 O   0  0  0  0  0  0  0  0  0  0  0  0
   -3.5758    2.3893    0.0000 C   0  0  0  0  0  0  0  0  0  0  0  0
  1  2  2  0
  1  3  1  0
  1  4  1  0
  3  5  1  0
  3  6  1  0
  3  7  1  0
  4  8  1  0
  5  9  1  0
  8 10  2  0
  8 11  1  0
 10 14  1  0
 11 12  2  0
 11 16  1  0
 12 13  1  0
 12 15  1  0
 13 14  2  0
 15 17  1  0
 16 17  1  0
M  END
>  <E_el>  (54) 
-748.5392372029

>  <HBA_atom_index>  (54) 
2
16

>  <Function>  (54) 
carbonyl
phenol ether

>  <Atom>  (54) 
O
O

>  <Molecular_Weight>  (54) 
233.30616

>  <Mol_ID>  (54) 
CHEMBL23624_f002

>  <Atom_and_Type>  (54) 
O-ring_sidechain fragment

>  <E_el_PW6B95>  (54) 
-751.4485655389

>  <E_el_PBEh-3c>  (54) 
-748.5392372029

>  <E_el complex_PW6B95>  (54) 
-1158.855344991
-1158.855991487

>  <E_el complex_PBEh-3c>  (54) 
-1154.401042655
-1154.399988172

>  <HB_distance>  (54) 
1.81
1.89

>  <dG(298)_RRHO (kJ/mol)>  (54) 
725.0481

>  <dG(298)_RRHO complex (kJ/mol)>  (54) 
967.0511
968.1512

>  <dG_solv_SMD_CCl4 (kJ/mol)>  (54) 
-45.6090

>  <dG_solv_SMD_CCl4 complex (kJ/mol)>  (54) 
-54.7280
CHEMBL23624_f002_c002no_value!

>  <pKBHX_QC>  (54) 
-0.34
no computed pKBHX value!

>  <Delta G_sol (kJ/mol)>  (54) 
39.35
no computed Delta G!

>  <Delta G (kcal/mol)>  (54) 
0.46
no computed Delta G!

$$$$

     RDKit          2D

 20 20  0  0  1  0  0  0  0  0999 V2000
    0.3054   -1.7771    0.0000 C   0  0  0  0  0  0  0  0  0  0  0  0
    0.8663   -0.3859    0.0000 N   0  0  0  0  0  0  0  0  0  0  0  0
    0.7164    1.1066    0.0000 C   0  0  0  0  0  0  0  0  0  0  0  0
    2.3513   -0.5976    0.0000 C   0  0  0  0  0  0  0  0  0  0  0  0
   -0.8378   -2.7483    0.0000 C   0  0  0  0  0  0  0  0  0  0  0  0
   -0.1099    2.3585    0.0000 C   0  0  0  0  0  0  0  0  0  0  0  0
    2.9104   -1.9895    0.0000 O   0  0  0  0  0  0  0  0  0  0  0  0
    3.2771    0.5826    0.0000 O   0  0  0  0  0  0  0  0  0  0  0  0
   -2.3013   -3.0769    0.0000 C   0  0  0  0  0  0  0  0  0  0  0  0
   -1.4233    3.0830    0.0000 C   0  0  0  0  0  0  0  0  0  0  0  0
    4.7621    0.3710    0.0000 C   0  0  0  0  0  0  0  0  0  0  0  0
   -3.7500   -2.6878    0.0000 C   0  0  0  0  0  0  0  0  0  0  0  0
   -2.9230    3.1141    0.0000 C   0  0  0  0  0  0  0  0  0  0  0  0
    4.9737    1.8560    0.0000 C   0  0  0  0  0  0  0  0  0  0  0  0
    4.5504   -1.1140    0.0000 C   0  0  0  0  0  0  0  0  0  0  0  0
    6.2470    0.1593    0.0000 C   0  0  0  0  0  0  0  0  0  0  0  0
   -4.8519   -1.6700    0.0000 C   0  0  0  0  0  0  0  0  0  0  0  0
   -4.2654    2.4447    0.0000 C   0  0  0  0  0  0  0  0  0  0  0  0
   -5.1429    1.2282    0.0000 C   0  0  0  0  0  0  0  0  0  0  0  0
   -5.3546   -0.2568    0.0000 N   0  0  0  0  0  0  0  0  0  0  0  0
  1  2  1  0
  1  5  1  0
  2  3  1  0
  2  4  1  0
  3  6  1  0
  4  7  2  0
  4  8  1  0
  5  9  1  0
  6 10  1  0
  8 11  1  0
  9 12  1  0
 10 13  1  0
 11 14  1  0
 11 15  1  0
 11 16  1  0
 12 17  1  0
 13 18  1  0
 17 20  1  0
 18 19  1  0
 19 20  1  0
M  END
>  <E_el>  (55) 
-887.0494554799

>  <HBA_atom_index>  (55) 
2
7
20

>  <Function>  (55) 
tertiary amine
carbonyl
secondary amine

>  <Atom>  (55) 
N
O
N

>  <Molecular_Weight>  (55) 
284.43748

>  <Mol_ID>  (55) 
CHEMBL23725_f003

>  <Atom_and_Type>  (55) 
N-ring fragment

>  <E_el_PW6B95>  (55) 
-890.4797257912

>  <E_el_PBEh-3c>  (55) 
-887.0494554799

>  <E_el complex_PW6B95>  (55) 
-1297.884125609
-1297.889996553
-1297.893263769

>  <E_el complex_PBEh-3c>  (55) 
no_value!
-1292.913201276
-1292.918857287

>  <HB_distance>  (55) 
no_value!
1.78
1.80

>  <dG(298)_RRHO (kJ/mol)>  (55) 
1166.6627

>  <dG(298)_RRHO complex (kJ/mol)>  (55) 
1408.1328
1411.0051
1414.6519

>  <dG_solv_SMD_CCl4 (kJ/mol)>  (55) 
-46.4045

>  <dG_solv_SMD_CCl4 complex (kJ/mol)>  (55) 
CHEMBL23725_f003_c001no_value!
-63.4245
-60.7670

>  <pKBHX_QC>  (55) 
no computed pKBHX value!
1.11
1.33

>  <Delta G_sol (kJ/mol)>  (55) 
no computed Delta G!
24.62
22.35

>  <Delta G (kcal/mol)>  (55) 
no computed Delta G!
-1.51
-1.82

$$$$

     RDKit          2D

  6  5  0  0  1  0  0  0  0  0999 V2000
    1.0893    0.0297    0.0000 C   0  0  0  0  0  0  0  0  0  0  0  0
    1.3020   -1.4551    0.0000 O   0  0  0  0  0  0  0  0  0  0  0  0
    2.2689    0.9563    0.0000 C   0  0  0  0  0  0  0  0  0  0  0  0
   -0.3029    0.5880    0.0000 C   0  0  0  0  0  0  0  0  0  0  0  0
   -1.4825   -0.3386    0.0000 C   0  0  0  0  0  0  0  0  0  0  0  0
   -2.8748    0.2197    0.0000 C   0  0  0  0  0  0  0  0  0  0  0  0
  1  2  2  0
  1  3  1  0
  1  4  1  0
  4  5  1  0
  5  6  1  0
M  END
>  <E_el>  (56) 
-271.1956834726

>  <HBA_atom_index>  (56) 
2

>  <Function>  (56) 
carbonyl

>  <Atom>  (56) 
O

>  <Molecular_Weight>  (56) 
86.1323

>  <Mol_ID>  (56) 
CHEMBL24353_f001

>  <Atom_and_Type>  (56) 
O-chain fragment

>  <E_el_PW6B95>  (56) 
-272.2435045064

>  <E_el_PBEh-3c>  (56) 
-271.1956834726

>  <E_el complex_PW6B95>  (56) 
-679.6513887291

>  <E_el complex_PBEh-3c>  (56) 
-677.0574427917

>  <HB_distance>  (56) 
1.87

>  <dG(298)_RRHO (kJ/mol)>  (56) 
300.4966

>  <dG(298)_RRHO complex (kJ/mol)>  (56) 
536.1275

>  <dG_solv_SMD_CCl4 (kJ/mol)>  (56) 
-22.1539

>  <dG_solv_SMD_CCl4 complex (kJ/mol)>  (56) 
-40.3840

>  <pKBHX_QC>  (56) 
1.47

>  <Delta G_sol (kJ/mol)>  (56) 
20.97

>  <Delta G (kcal/mol)>  (56) 
-2.00

$$$$

     RDKit          2D

  8  7  0  0  1  0  0  0  0  0999 V2000
    0.0000   -0.9375    0.0000 C   0  0  0  0  0  0  0  0  0  0  0  0
   -1.2990   -1.6875    0.0000 O   0  0  0  0  0  0  0  0  0  0  0  0
    0.0000    0.5625    0.0000 C   0  0  0  0  0  0  0  0  0  0  0  0
    1.2990   -1.6875    0.0000 N   0  0  0  0  0  0  0  0  0  0  0  0
   -1.2990    1.3125    0.0000 N   0  0  0  0  0  0  0  0  0  0  0  0
    1.2990    1.3125    0.0000 C   0  0  0  0  0  0  0  0  0  0  0  0
   -2.5981    0.5625    0.0000 C   0  0  0  0  0  0  0  0  0  0  0  0
    2.5981    0.5625    0.0000 C   0  0  0  0  0  0  0  0  0  0  0  0
  1  2  2  0
  1  3  1  0
  1  4  1  0
  3  5  1  0
  3  6  1  0
  5  7  1  0
  6  8  1  0
M  END
>  <E_el>  (57) 
-381.6743839993

>  <HBA_atom_index>  (57) 
2
5

>  <Function>  (57) 
carbonyl
secondary amine

>  <Atom>  (57) 
O
N

>  <Molecular_Weight>  (57) 
116.16158

>  <Mol_ID>  (57) 
CHEMBL24353_f008

>  <Atom_and_Type>  (57) 
O-chain fragment

>  <E_el_PW6B95>  (57) 
-383.1476459757

>  <E_el_PBEh-3c>  (57) 
-381.6743839993

>  <E_el complex_PW6B95>  (57) 
-790.5594642285
-790.5594522404

>  <E_el complex_PBEh-3c>  (57) 
-787.5406499456
-787.5429512476

>  <HB_distance>  (57) 
1.79
1.75

>  <dG(298)_RRHO (kJ/mol)>  (57) 
388.3432

>  <dG(298)_RRHO complex (kJ/mol)>  (57) 
628.7604
636.1144

>  <dG_solv_SMD_CCl4 (kJ/mol)>  (57) 
-25.0925

>  <dG_solv_SMD_CCl4 complex (kJ/mol)>  (57) 
-40.5464
-44.2082

>  <pKBHX_QC>  (57) 
1.74
1.37

>  <Delta G_sol (kJ/mol)>  (57) 
18.20
21.92

>  <Delta G (kcal/mol)>  (57) 
-2.37
-1.87

$$$$

     RDKit          2D

  9  8  0  0  1  0  0  0  0  0999 V2000
   -2.5981    0.0000    0.0000 C   0  0  0  0  0  0  0  0  0  0  0  0
   -1.2990    0.7500    0.0000 N   0  0  0  0  0  0  0  0  0  0  0  0
    0.0000    0.0000    0.0000 O   0  0  0  0  0  0  0  0  0  0  0  0
   -3.8971    0.7500    0.0000 C   0  0  0  0  0  0  0  0  0  0  0  0
   -2.5981   -1.5000    0.0000 C   0  0  0  0  0  0  0  0  0  0  0  0
    1.2990    0.7500    0.0000 C   0  0  0  0  0  0  0  0  0  0  0  0
    2.5981    0.0000    0.0000 C   0  0  0  0  0  0  0  0  0  0  0  0
    2.5981   -1.5000    0.0000 O   0  0  0  0  0  0  0  0  0  0  0  0
    3.8971    0.7500    0.0000 C   0  0  0  0  0  0  0  0  0  0  0  0
  1  2  2  0
  1  4  1  0
  1  5  1  0
  2  3  1  0
  3  6  1  0
  6  7  1  0
  7  8  1  0
  7  9  1  0
M  END
>  <E_el>  (58) 
-440.6504841747

>  <HBA_atom_index>  (58) 
2
8

>  <Function>  (58) 
imine
alcohol

>  <Atom>  (58) 
N
O

>  <Molecular_Weight>  (58) 
131.17292

>  <Mol_ID>  (58) 
CHEMBL24480_f001

>  <Atom_and_Type>  (58) 
N-chain fragment

>  <E_el_PW6B95>  (58) 
-442.3476887263

>  <E_el_PBEh-3c>  (58) 
-440.6504841747

>  <E_el complex_PW6B95>  (58) 
-849.7598894628
-849.7591504689

>  <E_el complex_PBEh-3c>  (58) 
no_value!
-846.5159499602

>  <HB_distance>  (58) 
no_value!
1.81

>  <dG(298)_RRHO (kJ/mol)>  (58) 
421.2093

>  <dG(298)_RRHO complex (kJ/mol)>  (58) 
664.5618
665.9507

>  <dG_solv_SMD_CCl4 (kJ/mol)>  (58) 
-26.1629

>  <dG_solv_SMD_CCl4 complex (kJ/mol)>  (58) 
CHEMBL24480_f001_c001no_value!
-41.7596

>  <pKBHX_QC>  (58) 
no computed pKBHX value!
1.24

>  <Delta G_sol (kJ/mol)>  (58) 
no computed Delta G!
23.32

>  <Delta G (kcal/mol)>  (58) 
no computed Delta G!
-1.69

$$$$

     RDKit          2D

 10  9  0  0  1  0  0  0  0  0999 V2000
    0.3284   -0.4297    0.0000 C   0  0  0  0  0  0  0  0  0  0  0  0
   -0.8420    0.5084    0.0000 N   0  0  0  0  0  0  0  0  0  0  0  0
   -2.2397   -0.0361    0.0000 C   0  0  0  0  0  0  0  0  0  0  0  0
    1.7261    0.1148    0.0000 C   0  0  0  0  0  0  0  0  0  0  0  0
   -2.7842    1.3616    0.0000 C   0  0  0  0  0  0  0  0  0  0  0  0
   -1.6951   -1.4338    0.0000 C   0  0  0  0  0  0  0  0  0  0  0  0
   -3.6374   -0.5806    0.0000 C   0  0  0  0  0  0  0  0  0  0  0  0
    2.8965   -0.8233    0.0000 C   0  0  0  0  0  0  0  0  0  0  0  0
    1.9533    1.5975    0.0000 O   0  0  0  0  0  0  0  0  0  0  0  0
    4.2942   -0.2788    0.0000 O   0  0  0  0  0  0  0  0  0  0  0  0
  1  2  1  0
  1  4  1  0
  2  3  1  0
  3  5  1  0
  3  6  1  0
  3  7  1  0
  4  8  1  0
  4  9  1  0
  8 10  1  0
M  END
>  <E_el>  (59) 
-481.1283552195

>  <HBA_atom_index>  (59) 
2
9
10

>  <Function>  (59) 
secondary amine
alcohol
alcohol

>  <Atom>  (59) 
N
O
O

>  <Molecular_Weight>  (59) 
147.21537

>  <Mol_ID>  (59) 
CHEMBL24480_f004

>  <Atom_and_Type>  (59) 
N-chain fragment

>  <E_el_PW6B95>  (59) 
-482.9860385252

>  <E_el_PBEh-3c>  (59) 
-481.1283552195

>  <E_el complex_PW6B95>  (59) 
-890.4028613228
-890.3934271568
-890.3885011053

>  <E_el complex_PBEh-3c>  (59) 
-887.0034618308
-886.9914167228
-886.9868269309

>  <HB_distance>  (59) 
1.70
1.81
1.91

>  <dG(298)_RRHO (kJ/mol)>  (59) 
563.6349

>  <dG(298)_RRHO complex (kJ/mol)>  (59) 
809.5157
803.1541
805.9792

>  <dG_solv_SMD_CCl4 (kJ/mol)>  (59) 
-27.0096

>  <dG_solv_SMD_CCl4 complex (kJ/mol)>  (59) 
-42.6146
-44.2569
-46.5508

>  <pKBHX_QC>  (59) 
2.51
0.86
-0.46

>  <Delta G_sol (kJ/mol)>  (59) 
10.37
27.14
40.60

>  <Delta G (kcal/mol)>  (59) 
-3.42
-1.18
0.63

$$$$

     RDKit          2D

 12 13  0  0  1  0  0  0  0  0999 V2000
    2.4195   -0.2458    0.0000 C   0  0  0  0  0  0  0  0  0  0  0  0
    3.4264    0.8660    0.0000 O   0  0  0  0  0  0  0  0  0  0  0  0
    2.8788   -1.6737    0.0000 C   0  0  0  0  0  0  0  0  0  0  0  0
    0.9531    0.0703    0.0000 C   0  0  0  0  0  0  0  0  0  0  0  0
    0.6018    1.5286    0.0000 C   0  0  0  0  0  0  0  0  0  0  0  0
   -0.2178   -0.9969    0.0000 C   0  0  0  0  0  0  0  0  0  0  0  0
   -0.7574    2.1631    0.0000 C   0  0  0  0  0  0  0  0  0  0  0  0
   -1.2413   -2.0935    0.0000 C   0  0  0  0  0  0  0  0  0  0  0  0
   -0.9445    0.3153    0.0000 N   0  0  0  0  0  0  0  0  0  0  0  0
   -2.1009    1.4960    0.0000 C   0  0  0  0  0  0  0  0  0  0  0  0
   -2.4171    0.0297    0.0000 C   0  0  0  0  0  0  0  0  0  0  0  0
   -2.6005   -1.4590    0.0000 C   0  0  0  0  0  0  0  0  0  0  0  0
  1  2  2  0
  1  3  1  0
  1  4  1  0
  4  5  2  0
  4  6  1  0
  5  7  1  0
  6  8  1  0
  6  9  1  0
  7 10  1  0
  8 12  1  0
  9 11  1  0
 10 11  1  0
 11 12  1  0
M  END
>  <E_el>  (60) 
-518.9240855833

>  <HBA_atom_index>  (60) 
2
9

>  <Function>  (60) 
carbonyl
secondary amine

>  <Atom>  (60) 
O
N

>  <Molecular_Weight>  (60) 
165.2322

>  <Mol_ID>  (60) 
CHEMBL25619_f001

>  <Atom_and_Type>  (60) 
O-ring_sidechain fragment

>  <E_el_PW6B95>  (60) 
-520.9437083853

>  <E_el_PBEh-3c>  (60) 
-518.9240855833

>  <E_el complex_PW6B95>  (60) 
-928.3526186374
-928.3553248895

>  <E_el complex_PBEh-3c>  (60) 
-924.7867494535
-924.7928861574

>  <HB_distance>  (60) 
1.85
1.78

>  <dG(298)_RRHO (kJ/mol)>  (60) 
550.9091

>  <dG(298)_RRHO complex (kJ/mol)>  (60) 
790.0109
793.5317

>  <dG_solv_SMD_CCl4 (kJ/mol)>  (60) 
-35.1630

>  <dG_solv_SMD_CCl4 complex (kJ/mol)>  (60) 
-52.9057
-56.0459

>  <pKBHX_QC>  (60) 
1.34
2.00

>  <Delta G_sol (kJ/mol)>  (60) 
22.23
15.51

>  <Delta G (kcal/mol)>  (60) 
-1.83
-2.73

$$$$

     RDKit          2D

 15 16  0  0  1  0  0  0  0  0999 V2000
   -4.5439   -0.3837    0.0000 N   0  0  0  0  0  0  0  0  0  0  0  0
   -3.2560    0.3853    0.0000 S   0  0  0  0  0  0  0  0  0  0  0  0
   -1.9681    1.1543    0.0000 O   0  0  0  0  0  0  0  0  0  0  0  0
   -4.0250    1.6732    0.0000 O   0  0  0  0  0  0  0  0  0  0  0  0
   -2.4870   -0.9026    0.0000 O   0  0  0  0  0  0  0  0  0  0  0  0
   -0.9872   -0.8806    0.0000 C   0  0  0  0  0  0  0  0  0  0  0  0
   -0.2182   -2.1685    0.0000 C   0  0  0  0  0  0  0  0  0  0  0  0
   -0.2563    0.4293    0.0000 C   0  0  0  0  0  0  0  0  0  0  0  0
    1.2435    0.4513    0.0000 C   0  0  0  0  0  0  0  0  0  0  0  0
    2.0125   -0.8366    0.0000 C   0  0  0  0  0  0  0  0  0  0  0  0
    1.2816   -2.1465    0.0000 C   0  0  0  0  0  0  0  0  0  0  0  0
    3.5123   -0.8146    0.0000 C   0  0  0  0  0  0  0  0  0  0  0  0
    4.2432    0.4953    0.0000 C   0  0  0  0  0  0  0  0  0  0  0  0
    3.4742    1.7832    0.0000 C   0  0  0  0  0  0  0  0  0  0  0  0
    1.9744    1.7612    0.0000 C   0  0  0  0  0  0  0  0  0  0  0  0
  1  2  1  0
  2  3  2  0
  2  4  2  0
  2  5  1  0
  5  6  1  0
  6  7  2  0
  6  8  1  0
  7 11  1  0
  8  9  2  0
  9 10  1  0
  9 15  1  0
 10 11  2  0
 10 12  1  0
 12 13  1  0
 13 14  1  0
 14 15  1  0
M  END
>  <E_el>  (61) 
-1065.577914052

>  <HBA_atom_index>  (61) 
3
4

>  <Function>  (61) 
sulfinyl
sulfinyl

>  <Atom>  (61) 
O
O

>  <Molecular_Weight>  (61) 
227.28012

>  <Mol_ID>  (61) 
CHEMBL26036_f001

>  <Atom_and_Type>  (61) 
N-ring_sidechain fragment

>  <E_el_PW6B95>  (61) 
-1069.001707373

>  <E_el_PBEh-3c>  (61) 
-1065.577914052

>  <E_el complex_PW6B95>  (61) 
-1476.414619613
-1476.414944676

>  <E_el complex_PBEh-3c>  (61) 
-1471.443061968
-1471.445283999

>  <HB_distance>  (61) 
1.93
2.04

>  <dG(298)_RRHO (kJ/mol)>  (61) 
507.1551

>  <dG(298)_RRHO complex (kJ/mol)>  (61) 
749.5992
751.3871

>  <dG_solv_SMD_CCl4 (kJ/mol)>  (61) 
-44.8635

>  <dG_solv_SMD_CCl4 complex (kJ/mol)>  (61) 
-55.0540
-54.7133

>  <pKBHX_QC>  (61) 
1.31
1.18

>  <Delta G_sol (kJ/mol)>  (61) 
22.62
23.89

>  <Delta G (kcal/mol)>  (61) 
-1.78
-1.61

$$$$

     RDKit          2D

 14 15  0  0  1  0  0  0  0  0999 V2000
   -2.8645    0.7439    0.0000 C   0  0  0  0  0  0  0  0  0  0  0  0
   -3.1261    2.2209    0.0000 O   0  0  0  0  0  0  0  0  0  0  0  0
   -1.4546    0.2320    0.0000 C   0  0  0  0  0  0  0  0  0  0  0  0
   -4.0128   -0.2211    0.0000 O   0  0  0  0  0  0  0  0  0  0  0  0
   -1.1930   -1.2450    0.0000 N   0  0  0  0  0  0  0  0  0  0  0  0
   -0.3063    1.1971    0.0000 C   0  0  0  0  0  0  0  0  0  0  0  0
   -2.3413   -2.2101    0.0000 C   0  0  0  0  0  0  0  0  0  0  0  0
    0.2170   -1.7569    0.0000 C   0  0  0  0  0  0  0  0  0  0  0  0
    1.1037    0.6851    0.0000 C   0  0  0  0  0  0  0  0  0  0  0  0
    1.3653   -0.7919    0.0000 C   0  0  0  0  0  0  0  0  0  0  0  0
    2.7752   -1.3038    0.0000 C   0  0  0  0  0  0  0  0  0  0  0  0
    3.9235   -0.3387    0.0000 C   0  0  0  0  0  0  0  0  0  0  0  0
    3.6619    1.1383    0.0000 C   0  0  0  0  0  0  0  0  0  0  0  0
    2.2520    1.6502    0.0000 C   0  0  0  0  0  0  0  0  0  0  0  0
  1  2  2  0
  1  3  1  0
  1  4  1  0
  3  5  1  0
  3  6  1  0
  5  7  1  0
  5  8  1  0
  6  9  1  0
  8 10  1  0
  9 10  2  0
  9 14  1  0
 10 11  1  0
 11 12  2  0
 12 13  1  0
 13 14  2  0
M  END
>  <E_el>  (62) 
-630.8352330716

>  <HBA_atom_index>  (62) 
2
4
5

>  <Function>  (62) 
carbonyl
alcohol
tertiary amine

>  <Atom>  (62) 
O
O
N

>  <Molecular_Weight>  (62) 
191.22642

>  <Mol_ID>  (62) 
CHEMBL26226_f006

>  <Atom_and_Type>  (62) 
O-ring_sidechain fragment

>  <E_el_PW6B95>  (62) 
-633.2891661249

>  <E_el_PBEh-3c>  (62) 
-630.8352330716

>  <E_el complex_PW6B95>  (62) 
-1040.703971741
-1040.692000349
-1040.703590967

>  <E_el complex_PBEh-3c>  (62) 
-1036.70514113
-1036.692391386
-1036.708666027

>  <HB_distance>  (62) 
1.94
2.20
1.86

>  <dG(298)_RRHO (kJ/mol)>  (62) 
511.1091

>  <dG(298)_RRHO complex (kJ/mol)>  (62) 
752.5082
746.4276
755.1285

>  <dG_solv_SMD_CCl4 (kJ/mol)>  (62) 
-44.3997

>  <dG_solv_SMD_CCl4 complex (kJ/mol)>  (62) 
-54.9521
-62.0851
-59.1108

>  <pKBHX_QC>  (62) 
1.93
0.14
1.99

>  <Delta G_sol (kJ/mol)>  (62) 
16.24
34.46
15.70

>  <Delta G (kcal/mol)>  (62) 
-2.64
-0.20
-2.71

$$$$

     RDKit          2D

 10  9  0  0  1  0  0  0  0  0999 V2000
   -3.5247    0.5779    0.0000 C   0  0  0  0  0  0  0  0  0  0  0  0
   -2.0466    0.8331    0.0000 N   0  0  0  0  0  0  0  0  0  0  0  0
   -1.0865   -0.3194    0.0000 C   0  0  0  0  0  0  0  0  0  0  0  0
   -1.6046   -1.7271    0.0000 O   0  0  0  0  0  0  0  0  0  0  0  0
    0.3916   -0.0642    0.0000 C   0  0  0  0  0  0  0  0  0  0  0  0
    0.6468   -1.5423    0.0000 F   0  0  0  0  0  0  0  0  0  0  0  0
    0.1364    1.4139    0.0000 F   0  0  0  0  0  0  0  0  0  0  0  0
    1.8698    0.1910    0.0000 C   0  0  0  0  0  0  0  0  0  0  0  0
    2.8298   -0.9615    0.0000 O   0  0  0  0  0  0  0  0  0  0  0  0
    2.3878    1.5987    0.0000 C   0  0  0  0  0  0  0  0  0  0  0  0
  1  2  1  0
  2  3  1  0
  3  4  2  0
  3  5  1  0
  5  6  1  0
  5  7  1  0
  5  8  1  0
  8  9  2  0
  8 10  1  0
M  END
>  <E_el>  (63) 
-598.4071725877

>  <HBA_atom_index>  (63) 
4
9

>  <Function>  (63) 
carbonyl
carbonyl

>  <Atom>  (63) 
O
O

>  <Molecular_Weight>  (63) 
151.11138

>  <Mol_ID>  (63) 
CHEMBL26496_f001

>  <Atom_and_Type>  (63) 
N-chain fragment

>  <E_el_PW6B95>  (63) 
-600.6176443200

>  <E_el_PBEh-3c>  (63) 
-598.4071725877

>  <E_el complex_PW6B95>  (63) 
-1008.024961104
-1008.023815690

>  <E_el complex_PBEh-3c>  (63) 
-1004.268332348
no_value!

>  <HB_distance>  (63) 
1.94
no_value!

>  <dG(298)_RRHO (kJ/mol)>  (63) 
242.7387

>  <dG(298)_RRHO complex (kJ/mol)>  (63) 
485.8859
483.3706

>  <dG_solv_SMD_CCl4 (kJ/mol)>  (63) 
-25.4544

>  <dG_solv_SMD_CCl4 complex (kJ/mol)>  (63) 
-38.4344
CHEMBL26496_f001_c002no_value!

>  <pKBHX_QC>  (63) 
0.07
no computed pKBHX value!

>  <Delta G_sol (kJ/mol)>  (63) 
35.22
no computed Delta G!

>  <Delta G (kcal/mol)>  (63) 
-0.09
no computed Delta G!

$$$$

     RDKit          2D

 18 19  0  0  1  0  0  0  0  0999 V2000
   -2.2450    1.6525    0.0000 C   0  0  0  0  0  0  0  0  0  0  0  0
   -1.4067    0.4086    0.0000 N   0  0  0  0  0  0  0  0  0  0  0  0
   -2.0648   -0.9393    0.0000 C   0  0  0  0  0  0  0  0  0  0  0  0
    0.0897    0.5126    0.0000 C   0  0  0  0  0  0  0  0  0  0  0  0
   -3.7414    1.5485    0.0000 C   0  0  0  0  0  0  0  0  0  0  0  0
   -3.5612   -1.0433    0.0000 C   0  0  0  0  0  0  0  0  0  0  0  0
    0.7478    1.8606    0.0000 C   0  0  0  0  0  0  0  0  0  0  0  0
    0.9279   -0.7313    0.0000 C   0  0  0  0  0  0  0  0  0  0  0  0
   -4.5797    2.7924    0.0000 C   0  0  0  0  0  0  0  0  0  0  0  0
   -4.2193   -2.3913    0.0000 C   0  0  0  0  0  0  0  0  0  0  0  0
    2.2442    1.9646    0.0000 O   0  0  0  0  0  0  0  0  0  0  0  0
    2.4243   -0.6272    0.0000 C   0  0  0  0  0  0  0  0  0  0  0  0
   -5.7157   -2.4953    0.0000 C   0  0  0  0  0  0  0  0  0  0  0  0
    3.0824    0.7207    0.0000 C   0  0  0  0  0  0  0  0  0  0  0  0
    3.2626   -1.8711    0.0000 C   0  0  0  0  0  0  0  0  0  0  0  0
    4.5788    0.8247    0.0000 C   0  0  0  0  0  0  0  0  0  0  0  0
    5.4171   -0.4192    0.0000 C   0  0  0  0  0  0  0  0  0  0  0  0
    4.7590   -1.7671    0.0000 C   0  0  0  0  0  0  0  0  0  0  0  0
  1  2  1  0
  1  5  1  0
  2  3  1  0
  2  4  1  0
  3  6  1  0
  4  7  1  0
  4  8  1  0
  5  9  1  0
  6 10  1  0
  7 11  1  0
  8 12  1  0
 10 13  1  0
 11 14  1  0
 12 14  2  0
 12 15  1  0
 14 16  1  0
 15 18  2  0
 16 17  2  0
 17 18  1  0
M  END
>  <E_el>  (64) 
-753.0868618691

>  <HBA_atom_index>  (64) 
2
11

>  <Function>  (64) 
tertiary amine
phenol ether

>  <Atom>  (64) 
N
O

>  <Molecular_Weight>  (64) 
247.37579

>  <Mol_ID>  (64) 
CHEMBL26926_f001

>  <Atom_and_Type>  (64) 
N-ring_sidechain fragment

>  <E_el_PW6B95>  (64) 
-756.0342264423

>  <E_el_PBEh-3c>  (64) 
-753.0868618691

>  <E_el complex_PW6B95>  (64) 
-1163.446027957
-1163.439558619

>  <E_el complex_PBEh-3c>  (64) 
-1158.95344353
-1158.945743814

>  <HB_distance>  (64) 
1.89
1.90

>  <dG(298)_RRHO (kJ/mol)>  (64) 
924.3499

>  <dG(298)_RRHO complex (kJ/mol)>  (64) 
1170.0312
1170.6456

>  <dG_solv_SMD_CCl4 (kJ/mol)>  (64) 
-46.7612

>  <dG_solv_SMD_CCl4 complex (kJ/mol)>  (64) 
-65.7180
-66.4953

>  <pKBHX_QC>  (64) 
1.56
-0.09

>  <Delta G_sol (kJ/mol)>  (64) 
20.01
36.83

>  <Delta G (kcal/mol)>  (64) 
-2.13
0.12

$$$$

     RDKit          2D

 12 13  0  0  1  0  0  0  0  0999 V2000
   -1.3318   -0.2332    0.0000 C   0  0  0  0  0  0  0  0  0  0  0  0
   -2.1699   -1.4772    0.0000 O   0  0  0  0  0  0  0  0  0  0  0  0
   -3.6663   -1.3735    0.0000 C   0  0  0  0  0  0  0  0  0  0  0  0
   -1.9902    1.1146    0.0000 C   0  0  0  0  0  0  0  0  0  0  0  0
    0.1646   -0.3370    0.0000 C   0  0  0  0  0  0  0  0  0  0  0  0
   -1.1521    2.3587    0.0000 C   0  0  0  0  0  0  0  0  0  0  0  0
    1.0027    0.9071    0.0000 C   0  0  0  0  0  0  0  0  0  0  0  0
    0.8229   -1.6848    0.0000 C   0  0  0  0  0  0  0  0  0  0  0  0
    0.3443    2.2549    0.0000 C   0  0  0  0  0  0  0  0  0  0  0  0
    2.4991    0.8033    0.0000 O   0  0  0  0  0  0  0  0  0  0  0  0
    2.3193   -1.7885    0.0000 C   0  0  0  0  0  0  0  0  0  0  0  0
    3.1574   -0.5445    0.0000 C   0  0  0  0  0  0  0  0  0  0  0  0
  1  2  1  0
  1  4  2  0
  1  5  1  0
  2  3  1  0
  4  6  1  0
  5  7  2  0
  5  8  1  0
  6  9  2  0
  7 10  1  0
  7  9  1  0
  8 11  1  0
 10 12  1  0
 11 12  1  0
M  END
>  <E_el>  (65) 
-537.5617358204

>  <HBA_atom_index>  (65) 
2
10

>  <Function>  (65) 
phenol ether
phenol ether

>  <Atom>  (65) 
O
O

>  <Molecular_Weight>  (65) 
164.20108

>  <Mol_ID>  (65) 
CHEMBL26926_f006

>  <Atom_and_Type>  (65) 
O-ring_sidechain fragment

>  <E_el_PW6B95>  (65) 
-539.6520653223

>  <E_el_PBEh-3c>  (65) 
-537.5617358204

>  <E_el complex_PW6B95>  (65) 
-947.0577548775
-947.0575997137

>  <E_el complex_PBEh-3c>  (65) 
-943.4207151018
no_value!

>  <HB_distance>  (65) 
1.95
no_value!

>  <dG(298)_RRHO (kJ/mol)>  (65) 
457.1865

>  <dG(298)_RRHO complex (kJ/mol)>  (65) 
695.8867
695.8472

>  <dG_solv_SMD_CCl4 (kJ/mol)>  (65) 
-31.0001

>  <dG_solv_SMD_CCl4 complex (kJ/mol)>  (65) 
-48.9405
CHEMBL26926_f006_c002no_value!

>  <pKBHX_QC>  (65) 
0.57
no computed pKBHX value!

>  <Delta G_sol (kJ/mol)>  (65) 
30.09
no computed Delta G!

>  <Delta G (kcal/mol)>  (65) 
-0.78
no computed Delta G!

$$$$

     RDKit          2D

 16 17  0  0  1  0  0  0  0  0999 V2000
    3.2466   -0.3835    0.0000 C   0  0  0  0  0  0  0  0  0  0  0  0
    1.8097   -0.8140    0.0000 O   0  0  0  0  0  0  0  0  0  0  0  0
    0.7185    0.2152    0.0000 C   0  0  0  0  0  0  0  0  0  0  0  0
    4.3378   -1.4127    0.0000 C   0  0  0  0  0  0  0  0  0  0  0  0
    3.5923    1.0761    0.0000 C   0  0  0  0  0  0  0  0  0  0  0  0
   -0.7185   -0.2152    0.0000 C   0  0  0  0  0  0  0  0  0  0  0  0
    5.7747   -0.9823    0.0000 C   0  0  0  0  0  0  0  0  0  0  0  0
    5.0292    1.5065    0.0000 C   0  0  0  0  0  0  0  0  0  0  0  0
   -1.8097    0.8140    0.0000 C   0  0  0  0  0  0  0  0  0  0  0  0
    6.1204    0.4774    0.0000 C   0  0  0  0  0  0  0  0  0  0  0  0
   -3.2466    0.3835    0.0000 N   0  0  0  0  0  0  0  0  0  0  0  0
   -4.3378    1.4127    0.0000 C   0  0  0  0  0  0  0  0  0  0  0  0
   -5.7747    0.9823    0.0000 C   0  0  0  0  0  0  0  0  0  0  0  0
   -6.1204   -0.4774    0.0000 O   0  0  0  0  0  0  0  0  0  0  0  0
   -5.0292   -1.5065    0.0000 C   0  0  0  0  0  0  0  0  0  0  0  0
   -3.5923   -1.0761    0.0000 C   0  0  0  0  0  0  0  0  0  0  0  0
  1  2  1  0
  1  4  2  0
  1  5  1  0
  2  3  1  0
  3  6  1  0
  4  7  1  0
  5  8  2  0
  6  9  1  0
  7 10  2  0
  8 10  1  0
  9 11  1  0
 11 16  1  0
 11 12  1  0
 12 13  1  0
 13 14  1  0
 14 15  1  0
 15 16  1  0
M  END
>  <E_el>  (66) 
-710.4295829443

>  <HBA_atom_index>  (66) 
2
11
14

>  <Function>  (66) 
phenol ether
tertiary amine
ether

>  <Atom>  (66) 
O
N
O

>  <Molecular_Weight>  (66) 
221.29546

>  <Mol_ID>  (66) 
CHEMBL27343_f003

>  <Atom_and_Type>  (66) 
O-ring_sidechain fragment

>  <E_el_PW6B95>  (66) 
-713.2023592674

>  <E_el_PBEh-3c>  (66) 
-710.4295829443

>  <E_el complex_PW6B95>  (66) 
-1120.607295101
-1120.615404209
-1120.617704305

>  <E_el complex_PBEh-3c>  (66) 
-1116.288359252
-1116.297089291
-1116.298959

>  <HB_distance>  (66) 
2.16
1.85
1.92

>  <dG(298)_RRHO (kJ/mol)>  (66) 
718.6733

>  <dG(298)_RRHO complex (kJ/mol)>  (66) 
957.9091
966.5103
965.8959

>  <dG_solv_SMD_CCl4 (kJ/mol)>  (66) 
-45.1171

>  <dG_solv_SMD_CCl4 complex (kJ/mol)>  (66) 
-61.6001
-60.1952
-58.3843

>  <pKBHX_QC>  (66) 
0.18
1.29
1.77

>  <Delta G_sol (kJ/mol)>  (66) 
34.06
22.78
17.93

>  <Delta G (kcal/mol)>  (66) 
-0.25
-1.76
-2.41

$$$$

     RDKit          2D

  7  7  0  0  1  0  0  0  0  0999 V2000
   -1.1786   -1.2990    0.0000 C   0  0  0  0  0  0  0  0  0  0  0  0
   -1.9286    0.0000    0.0000 N   0  0  0  0  0  0  0  0  0  0  0  0
   -1.1786    1.2990    0.0000 C   0  0  0  0  0  0  0  0  0  0  0  0
    0.3214   -1.2990    0.0000 C   0  0  0  0  0  0  0  0  0  0  0  0
    0.3214    1.2990    0.0000 C   0  0  0  0  0  0  0  0  0  0  0  0
    1.0714   -0.0000    0.0000 C   0  0  0  0  0  0  0  0  0  0  0  0
    2.5714    0.0000    0.0000 C   0  0  0  0  0  0  0  0  0  0  0  0
  1  2  1  0
  1  4  1  0
  2  3  1  0
  3  5  1  0
  4  6  2  0
  5  6  1  0
  6  7  1  0
M  END
>  <E_el>  (67) 
-289.3550887369

>  <HBA_atom_index>  (67) 
2

>  <Function>  (67) 
secondary amine

>  <Atom>  (67) 
N

>  <Molecular_Weight>  (67) 
97.15824

>  <Mol_ID>  (67) 
CHEMBL27592_f002

>  <Atom_and_Type>  (67) 
N-ring fragment

>  <E_el_PW6B95>  (67) 
-290.4947326397

>  <E_el_PBEh-3c>  (67) 
-289.3550887369

>  <E_el complex_PW6B95>  (67) 
-697.9061107442

>  <E_el complex_PBEh-3c>  (67) 
-695.2243451878

>  <HB_distance>  (67) 
1.79

>  <dG(298)_RRHO (kJ/mol)>  (67) 
360.9146

>  <dG(298)_RRHO complex (kJ/mol)>  (67) 
599.6121

>  <dG_solv_SMD_CCl4 (kJ/mol)>  (67) 
-21.8792

>  <dG_solv_SMD_CCl4 complex (kJ/mol)>  (67) 
-43.1837

>  <pKBHX_QC>  (67) 
2.37

>  <Delta G_sol (kJ/mol)>  (67) 
11.79

>  <Delta G (kcal/mol)>  (67) 
-3.23

$$$$

     RDKit          2D

 12 13  0  0  1  0  0  0  0  0999 V2000
   -1.3318   -0.2332    0.0000 C   0  0  0  0  0  0  0  0  0  0  0  0
   -2.1699   -1.4772    0.0000 O   0  0  0  0  0  0  0  0  0  0  0  0
   -3.6663   -1.3735    0.0000 C   0  0  0  0  0  0  0  0  0  0  0  0
   -1.9902    1.1146    0.0000 C   0  0  0  0  0  0  0  0  0  0  0  0
    0.1646   -0.3370    0.0000 C   0  0  0  0  0  0  0  0  0  0  0  0
   -1.1521    2.3587    0.0000 C   0  0  0  0  0  0  0  0  0  0  0  0
    1.0027    0.9071    0.0000 C   0  0  0  0  0  0  0  0  0  0  0  0
    0.8229   -1.6848    0.0000 C   0  0  0  0  0  0  0  0  0  0  0  0
    0.3443    2.2549    0.0000 C   0  0  0  0  0  0  0  0  0  0  0  0
    2.4991    0.8033    0.0000 C   0  0  0  0  0  0  0  0  0  0  0  0
    2.3193   -1.7885    0.0000 C   0  0  0  0  0  0  0  0  0  0  0  0
    3.1574   -0.5445    0.0000 C   0  0  0  0  0  0  0  0  0  0  0  0
  1  2  1  0
  1  4  2  0
  1  5  1  0
  2  3  1  0
  4  6  1  0
  5  7  2  0
  5  8  1  0
  6  9  2  0
  7 10  1  0
  7  9  1  0
  8 11  1  0
 10 12  1  0
 11 12  1  0
M  END
>  <E_el>  (68) 
-501.7337966828

>  <HBA_atom_index>  (68) 
2

>  <Function>  (68) 
phenol ether

>  <Atom>  (68) 
O

>  <Molecular_Weight>  (68) 
162.22826

>  <Mol_ID>  (68) 
CHEMBL28111_f002

>  <Atom_and_Type>  (68) 
O-ring_sidechain fragment

>  <E_el_PW6B95>  (68) 
-503.7022814140

>  <E_el_PBEh-3c>  (68) 
-501.7337966828

>  <E_el complex_PW6B95>  (68) 
-911.1085558624

>  <E_el complex_PBEh-3c>  (68) 
-907.5934945127

>  <HB_distance>  (68) 
1.99

>  <dG(298)_RRHO (kJ/mol)>  (68) 
521.0177

>  <dG(298)_RRHO complex (kJ/mol)>  (68) 
758.7858

>  <dG_solv_SMD_CCl4 (kJ/mol)>  (68) 
-32.5244

>  <dG_solv_SMD_CCl4 complex (kJ/mol)>  (68) 
-50.4894

>  <pKBHX_QC>  (68) 
0.82

>  <Delta G_sol (kJ/mol)>  (68) 
27.60

>  <Delta G (kcal/mol)>  (68) 
-1.12

$$$$

     RDKit          2D

 11 11  0  0  1  0  0  0  0  0999 V2000
   -0.8860   -0.6217    0.0000 C   0  0  0  0  0  0  0  0  0  0  0  0
   -1.2502   -2.0768    0.0000 O   0  0  0  0  0  0  0  0  0  0  0  0
    0.5562   -0.2095    0.0000 C   0  0  0  0  0  0  0  0  0  0  0  0
   -1.9641    0.4213    0.0000 O   0  0  0  0  0  0  0  0  0  0  0  0
    0.9205    1.2456    0.0000 C   0  0  0  0  0  0  0  0  0  0  0  0
    1.6343   -1.2525    0.0000 C   0  0  0  0  0  0  0  0  0  0  0  0
   -3.4064    0.0092    0.0000 C   0  0  0  0  0  0  0  0  0  0  0  0
    2.3627    1.6577    0.0000 C   0  0  0  0  0  0  0  0  0  0  0  0
    3.0766   -0.8403    0.0000 C   0  0  0  0  0  0  0  0  0  0  0  0
   -4.4844    1.0521    0.0000 C   0  0  0  0  0  0  0  0  0  0  0  0
    3.4408    0.6148    0.0000 C   0  0  0  0  0  0  0  0  0  0  0  0
  1  2  2  0
  1  3  1  0
  1  4  1  0
  3  5  2  0
  3  6  1  0
  4  7  1  0
  5  8  1  0
  6  9  2  0
  7 10  2  0
  8 11  2  0
  9 11  1  0
M  END
>  <E_el>  (69) 
-497.1247358398

>  <HBA_atom_index>  (69) 
2
4

>  <Function>  (69) 
carbonyl
aromatic ether

>  <Atom>  (69) 
O
O

>  <Molecular_Weight>  (69) 
148.15862

>  <Mol_ID>  (69) 
CHEMBL31036_f004

>  <Atom_and_Type>  (69) 
O-ring_sidechain fragment

>  <E_el_PW6B95>  (69) 
-499.0662065753

>  <E_el_PBEh-3c>  (69) 
-497.1247358398

>  <E_el complex_PW6B95>  (69) 
-906.4725780551
-906.4683206184

>  <E_el complex_PBEh-3c>  (69) 
-902.98434572
-902.980440739

>  <HB_distance>  (69) 
1.92
2.36

>  <dG(298)_RRHO (kJ/mol)>  (69) 
310.2739

>  <dG(298)_RRHO complex (kJ/mol)>  (69) 
548.0682
546.9156

>  <dG_solv_SMD_CCl4 (kJ/mol)>  (69) 
-27.3601

>  <dG_solv_SMD_CCl4 complex (kJ/mol)>  (69) 
-43.8824
-43.6621

>  <pKBHX_QC>  (69) 
0.70
-0.31

>  <Delta G_sol (kJ/mol)>  (69) 
28.81
39.06

>  <Delta G (kcal/mol)>  (69) 
-0.95
0.42

$$$$

     RDKit          2D

 17 19  0  0  1  0  0  0  0  0999 V2000
   -2.5268   -1.6190    0.0000 C   0  0  0  0  0  0  0  0  0  0  0  0
   -4.0239   -1.7118    0.0000 O   0  0  0  0  0  0  0  0  0  0  0  0
   -1.8587   -0.2760    0.0000 C   0  0  0  0  0  0  0  0  0  0  0  0
   -1.6978   -2.8691    0.0000 O   0  0  0  0  0  0  0  0  0  0  0  0
   -2.3359    1.1461    0.0000 C   0  0  0  0  0  0  0  0  0  0  0  0
   -0.4366    0.2012    0.0000 C   0  0  0  0  0  0  0  0  0  0  0  0
   -0.9138    1.6233    0.0000 C   0  0  0  0  0  0  0  0  0  0  0  0
   -3.6789    1.8142    0.0000 C   0  0  0  0  0  0  0  0  0  0  0  0
    0.9727   -0.3123    0.0000 C   0  0  0  0  0  0  0  0  0  0  0  0
    1.0096   -1.8119    0.0000 C   0  0  0  0  0  0  0  0  0  0  0  0
    2.3266   -2.5298    0.0000 C   0  0  0  0  0  0  0  0  0  0  0  0
    3.6069   -1.7481    0.0000 C   0  0  0  0  0  0  0  0  0  0  0  0
    3.5700   -0.2486    0.0000 C   0  0  0  0  0  0  0  0  0  0  0  0
    2.2530    0.4693    0.0000 C   0  0  0  0  0  0  0  0  0  0  0  0
    2.4400    1.9576    0.0000 C   0  0  0  0  0  0  0  0  0  0  0  0
   -0.0995    2.8830    0.0000 C   0  0  0  0  0  0  0  0  0  0  0  0
    1.3931    3.0318    0.0000 C   0  0  0  0  0  0  0  0  0  0  0  0
  1  2  2  0
  1  3  1  0
  1  4  1  0
  3  5  1  0
  3  6  1  0
  5  7  1  0
  5  8  1  0
  6  7  1  0
  6  9  1  0
  7 16  1  0
  9 14  2  0
  9 10  1  0
 10 11  2  0
 11 12  1  0
 12 13  2  0
 13 14  1  0
 14 15  1  0
 15 17  1  0
 16 17  1  0
M  END
>  <E_el>  (70) 
-731.3104838649

>  <HBA_atom_index>  (70) 
2
4

>  <Function>  (70) 
carbonyl
alcohol

>  <Atom>  (70) 
O
O

>  <Molecular_Weight>  (70) 
230.30222

>  <Mol_ID>  (70) 
CHEMBL31662_f002

>  <Atom_and_Type>  (70) 
O-ring_sidechain fragment

>  <E_el_PW6B95>  (70) 
-734.1619262317

>  <E_el_PBEh-3c>  (70) 
-731.3104838649

>  <E_el complex_PW6B95>  (70) 
-1141.580296480
-1141.568887081

>  <E_el complex_PBEh-3c>  (70) 
-1137.182298498
no_value!

>  <HB_distance>  (70) 
1.93
no_value!

>  <dG(298)_RRHO (kJ/mol)>  (70) 
709.9383

>  <dG(298)_RRHO complex (kJ/mol)>  (70) 
950.7021
946.8190

>  <dG_solv_SMD_CCl4 (kJ/mol)>  (70) 
-49.8399

>  <dG_solv_SMD_CCl4 complex (kJ/mol)>  (70) 
-58.5987
CHEMBL31662_f002_c002no_value!

>  <pKBHX_QC>  (70) 
2.74
no computed pKBHX value!

>  <Delta G_sol (kJ/mol)>  (70) 
8.04
no computed Delta G!

>  <Delta G (kcal/mol)>  (70) 
-3.73
no computed Delta G!

$$$$

     RDKit          2D

 20 22  0  0  1  0  0  0  0  0999 V2000
    0.8104   -0.0373    0.0000 C   0  0  0  0  0  0  0  0  0  0  0  0
   -0.2783   -1.0692    0.0000 N   0  0  0  0  0  0  0  0  0  0  0  0
   -1.7163   -0.6423    0.0000 C   0  0  0  0  0  0  0  0  0  0  0  0
    0.4611    1.4215    0.0000 C   0  0  0  0  0  0  0  0  0  0  0  0
    2.2484   -0.4642    0.0000 C   0  0  0  0  0  0  0  0  0  0  0  0
   -2.0656    0.8164    0.0000 C   0  0  0  0  0  0  0  0  0  0  0  0
   -2.8049   -1.6742    0.0000 C   0  0  0  0  0  0  0  0  0  0  0  0
    1.5498    2.4533    0.0000 C   0  0  0  0  0  0  0  0  0  0  0  0
   -0.9769    1.8483    0.0000 C   0  0  0  0  0  0  0  0  0  0  0  0
    3.3370    0.5677    0.0000 C   0  0  0  0  0  0  0  0  0  0  0  0
    2.5977   -1.9230    0.0000 C   0  0  0  0  0  0  0  0  0  0  0  0
   -3.5035    1.2433    0.0000 C   0  0  0  0  0  0  0  0  0  0  0  0
   -4.2429   -1.2473    0.0000 C   0  0  0  0  0  0  0  0  0  0  0  0
    2.9877    2.0265    0.0000 N   0  0  0  0  0  0  0  0  0  0  0  0
   -2.4149    2.2752    0.0000 N   0  0  0  0  0  0  0  0  0  0  0  0
    4.7750    0.1408    0.0000 C   0  0  0  0  0  0  0  0  0  0  0  0
    4.0356   -2.3498    0.0000 C   0  0  0  0  0  0  0  0  0  0  0  0
   -4.5922    0.2114    0.0000 C   0  0  0  0  0  0  0  0  0  0  0  0
   -5.3316   -2.2792    0.0000 Cl  0  0  0  0  0  0  0  0  0  0  0  0
    5.1243   -1.3179    0.0000 C   0  0  0  0  0  0  0  0  0  0  0  0
  1  2  1  0
  1  4  2  0
  1  5  1  0
  2  3  1  0
  3  6  2  0
  3  7  1  0
  4  8  1  0
  4  9  1  0
  5 10  2  0
  5 11  1  0
  6 12  1  0
  7 13  2  0
  8 14  2  0
  9 15  3  0
 10 16  1  0
 10 14  1  0
 11 17  2  0
 12 18  2  0
 13 18  1  0
 13 19  1  0
 16 20  2  0
 17 20  1  0
M  END
>  <E_el>  (71) 
-1237.958474826

>  <HBA_atom_index>  (71) 
14
15

>  <Function>  (71) 
pyridine
nitrile

>  <Atom>  (71) 
N
N

>  <Molecular_Weight>  (71) 
279.7237

>  <Mol_ID>  (71) 
CHEMBL31876_f005

>  <Atom_and_Type>  (71) 
N-ring_sidechain fragment

>  <E_el_PW6B95>  (71) 
-1241.933735348

>  <E_el_PBEh-3c>  (71) 
-1237.958474826

>  <E_el complex_PW6B95>  (71) 
-1649.340489426
-1649.338426149

>  <E_el complex_PBEh-3c>  (71) 
-1643.821038316
-1643.818088467

>  <HB_distance>  (71) 
1.94
1.96

>  <dG(298)_RRHO (kJ/mol)>  (71) 
494.2796

>  <dG(298)_RRHO complex (kJ/mol)>  (71) 
735.8521
729.8239

>  <dG_solv_SMD_CCl4 (kJ/mol)>  (71) 
-52.6153

>  <dG_solv_SMD_CCl4 complex (kJ/mol)>  (71) 
-69.8706
-73.9146

>  <pKBHX_QC>  (71) 
0.50
0.96

>  <Delta G_sol (kJ/mol)>  (71) 
30.85
26.20

>  <Delta G (kcal/mol)>  (71) 
-0.68
-1.30

$$$$

     RDKit          2D

  9  8  0  0  1  0  0  0  0  0999 V2000
    0.2877   -0.0239    0.0000 C   0  0  0  0  0  0  0  0  0  0  0  0
    0.1633   -1.5188    0.0000 O   0  0  0  0  0  0  0  0  0  0  0  0
   -0.9447    0.8312    0.0000 N   0  0  0  0  0  0  0  0  0  0  0  0
    1.6444    0.6157    0.0000 N   0  0  0  0  0  0  0  0  0  0  0  0
   -2.3014    0.1915    0.0000 C   0  0  0  0  0  0  0  0  0  0  0  0
    2.8768   -0.2394    0.0000 C   0  0  0  0  0  0  0  0  0  0  0  0
   -3.5338    1.0467    0.0000 C   0  0  0  0  0  0  0  0  0  0  0  0
   -2.4259   -1.3033    0.0000 C   0  0  0  0  0  0  0  0  0  0  0  0
    4.2336    0.4002    0.0000 C   0  0  0  0  0  0  0  0  0  0  0  0
  1  2  2  0
  1  3  1  0
  1  4  1  0
  3  5  1  0
  4  6  1  0
  5  7  1  0
  5  8  1  0
  6  9  1  0
M  END
>  <E_el>  (72) 
-420.9247531999

>  <HBA_atom_index>  (72) 
2

>  <Function>  (72) 
carbonyl

>  <Atom>  (72) 
O

>  <Molecular_Weight>  (72) 
130.18816

>  <Mol_ID>  (72) 
CHEMBL32845_f002

>  <Atom_and_Type>  (72) 
O-chain fragment

>  <E_el_PW6B95>  (72) 
-422.5486816993

>  <E_el_PBEh-3c>  (72) 
-420.9247531999

>  <E_el complex_PW6B95>  (72) 
-829.9607401143

>  <E_el complex_PBEh-3c>  (72) 
-826.7911465463

>  <HB_distance>  (72) 
1.74

>  <dG(298)_RRHO (kJ/mol)>  (72) 
461.9098

>  <dG(298)_RRHO complex (kJ/mol)>  (72) 
699.9352

>  <dG_solv_SMD_CCl4 (kJ/mol)>  (72) 
-31.9351

>  <dG_solv_SMD_CCl4 complex (kJ/mol)>  (72) 
-50.5347

>  <pKBHX_QC>  (72) 
2.35

>  <Delta G_sol (kJ/mol)>  (72) 
12.03

>  <Delta G (kcal/mol)>  (72) 
-3.20

$$$$

     RDKit          2D

 11 12  0  0  1  0  0  0  0  0999 V2000
   -1.0564   -0.0000    0.0000 C   0  0  0  0  0  0  0  0  0  0  0  0
   -1.9381   -1.2135    0.0000 N   0  0  0  0  0  0  0  0  0  0  0  0
   -3.3646   -0.7500    0.0000 N   0  0  0  0  0  0  0  0  0  0  0  0
    0.4436    0.0000    0.0000 C   0  0  0  0  0  0  0  0  0  0  0  0
   -1.9381    1.2135    0.0000 N   0  0  0  0  0  0  0  0  0  0  0  0
   -3.3646    0.7500    0.0000 N   0  0  0  0  0  0  0  0  0  0  0  0
    1.1936   -1.2990    0.0000 C   0  0  0  0  0  0  0  0  0  0  0  0
    1.1936    1.2990    0.0000 C   0  0  0  0  0  0  0  0  0  0  0  0
    2.6936   -1.2990    0.0000 C   0  0  0  0  0  0  0  0  0  0  0  0
    2.6936    1.2990    0.0000 C   0  0  0  0  0  0  0  0  0  0  0  0
    3.4436    0.0000    0.0000 C   0  0  0  0  0  0  0  0  0  0  0  0
  1  2  1  0
  1  4  1  0
  1  5  2  0
  2  3  2  0
  3  6  1  0
  4  7  2  0
  4  8  1  0
  5  6  1  0
  7  9  1  0
  8 10  2  0
  9 11  2  0
 10 11  1  0
M  END
>  <E_el>  (73) 
-488.2490165465

>  <HBA_atom_index>  (73) 
2

>  <Function>  (73) 
undefined acceptor function

>  <Atom>  (73) 
N

>  <Molecular_Weight>  (73) 
146.14934

>  <Mol_ID>  (73) 
CHEMBL33632_f004

>  <Atom_and_Type>  (73) 
N-ring fragment

>  <E_el_PW6B95>  (73) 
-490.1652921125

>  <E_el_PBEh-3c>  (73) 
-488.2490165465

>  <E_el complex_PW6B95>  (73) 
-897.5733888053

>  <E_el complex_PBEh-3c>  (73) 
-894.1126397814

>  <HB_distance>  (73) 
1.93

>  <dG(298)_RRHO (kJ/mol)>  (73) 
265.1363

>  <dG(298)_RRHO complex (kJ/mol)>  (73) 
504.4403

>  <dG_solv_SMD_CCl4 (kJ/mol)>  (73) 
-28.6554

>  <dG_solv_SMD_CCl4 complex (kJ/mol)>  (73) 
-47.8910

>  <pKBHX_QC>  (73) 
1.26

>  <Delta G_sol (kJ/mol)>  (73) 
23.08

>  <Delta G (kcal/mol)>  (73) 
-1.72

$$$$

     RDKit          2D

 22 24  0  0  1  0  0  0  0  0999 V2000
   -1.0874   -0.7139    0.0000 C   0  0  0  0  0  0  0  0  0  0  0  0
    0.3081   -1.2638    0.0000 O   0  0  0  0  0  0  0  0  0  0  0  0
    1.4821   -0.3302    0.0000 C   0  0  0  0  0  0  0  0  0  0  0  0
   -2.2615   -1.6475    0.0000 C   0  0  0  0  0  0  0  0  0  0  0  0
    2.8777   -0.8801    0.0000 C   0  0  0  0  0  0  0  0  0  0  0  0
    1.2606    1.1534    0.0000 C   0  0  0  0  0  0  0  0  0  0  0  0
   -3.6570   -1.0976    0.0000 C   0  0  0  0  0  0  0  0  0  0  0  0
    3.0992   -2.3637    0.0000 C   0  0  0  0  0  0  0  0  0  0  0  0
    4.0517    0.0535    0.0000 C   0  0  0  0  0  0  0  0  0  0  0  0
    2.4347    2.0870    0.0000 C   0  0  0  0  0  0  0  0  0  0  0  0
   -0.1349    1.7033    0.0000 C   0  0  0  0  0  0  0  0  0  0  0  0
   -3.8786    0.3860    0.0000 C   0  0  0  0  0  0  0  0  0  0  0  0
   -4.8311   -2.0312    0.0000 C   0  0  0  0  0  0  0  0  0  0  0  0
    4.4948   -2.9136    0.0000 C   0  0  0  0  0  0  0  0  0  0  0  0
    5.4473   -0.4964    0.0000 C   0  0  0  0  0  0  0  0  0  0  0  0
    2.2131    3.5705    0.0000 C   0  0  0  0  0  0  0  0  0  0  0  0
   -0.3565    3.1868    0.0000 C   0  0  0  0  0  0  0  0  0  0  0  0
   -5.2741    0.9359    0.0000 C   0  0  0  0  0  0  0  0  0  0  0  0
   -6.2266   -1.4813    0.0000 C   0  0  0  0  0  0  0  0  0  0  0  0
   -6.4481    0.0023    0.0000 N   0  0  0  0  0  0  0  0  0  0  0  0
    5.6688   -1.9800    0.0000 C   0  0  0  0  0  0  0  0  0  0  0  0
    0.8176    4.1205    0.0000 C   0  0  0  0  0  0  0  0  0  0  0  0
  1  2  1  0
  1  4  1  0
  2  3  1  0
  3  5  1  0
  3  6  1  0
  4  7  1  0
  5  8  2  0
  5  9  1  0
  6 10  2  0
  6 11  1  0
  7 12  1  0
  7 13  1  0
  8 14  1  0
  9 15  2  0
 10 16  1  0
 11 17  2  0
 12 18  1  0
 13 19  1  0
 14 21  2  0
 15 21  1  0
 16 22  2  0
 17 22  1  0
 18 20  1  0
 19 20  1  0
M  END
>  <E_el>  (74) 
-905.1669258758

>  <HBA_atom_index>  (74) 
2
20

>  <Function>  (74) 
ether
secondary amine

>  <Atom>  (74) 
O
N

>  <Molecular_Weight>  (74) 
295.4186

>  <Mol_ID>  (74) 
CHEMBL33903_f002

>  <Atom_and_Type>  (74) 
O-ring_sidechain fragment

>  <E_el_PW6B95>  (74) 
-908.7381236727

>  <E_el_PBEh-3c>  (74) 
-905.1669258758

>  <E_el complex_PW6B95>  (74) 
-1316.152307498
-1316.146933799

>  <E_el complex_PBEh-3c>  (74) 
-1311.032823066
-1311.033144531

>  <HB_distance>  (74) 
1.95
1.77

>  <dG(298)_RRHO (kJ/mol)>  (74) 
991.6127

>  <dG(298)_RRHO complex (kJ/mol)>  (74) 
1235.6871
1239.5571

>  <dG_solv_SMD_CCl4 (kJ/mol)>  (74) 
-58.1701

>  <dG_solv_SMD_CCl4 complex (kJ/mol)>  (74) 
-70.8101
-73.6407

>  <pKBHX_QC>  (74) 
1.71
0.23

>  <Delta G_sol (kJ/mol)>  (74) 
18.46
33.61

>  <Delta G (kcal/mol)>  (74) 
-2.34
-0.31

$$$$

     RDKit          2D

 20 22  0  0  1  0  0  0  0  0999 V2000
   -3.3819    0.6521    0.0000 C   0  0  0  0  0  0  0  0  0  0  0  0
   -2.9399    2.0855    0.0000 O   0  0  0  0  0  0  0  0  0  0  0  0
   -2.3614   -0.4474    0.0000 O   0  0  0  0  0  0  0  0  0  0  0  0
   -4.8442    0.3181    0.0000 N   0  0  0  0  0  0  0  0  0  0  0  0
   -0.8991   -0.1134    0.0000 C   0  0  0  0  0  0  0  0  0  0  0  0
   -5.8646    1.4175    0.0000 C   0  0  0  0  0  0  0  0  0  0  0  0
   -5.2861   -1.1154    0.0000 C   0  0  0  0  0  0  0  0  0  0  0  0
   -0.5655    1.3490    0.0000 C   0  0  0  0  0  0  0  0  0  0  0  0
    0.0363   -1.2860    0.0000 C   0  0  0  0  0  0  0  0  0  0  0  0
    0.7858    2.0001    0.0000 S   0  0  0  0  0  0  0  0  0  0  0  0
    2.1374    1.3494    0.0000 C   0  0  0  0  0  0  0  0  0  0  0  0
    2.4714   -0.1129    0.0000 C   0  0  0  0  0  0  0  0  0  0  0  0
    1.5363   -1.2858    0.0000 N   0  0  0  0  0  0  0  0  0  0  0  0
   -0.4270   -2.7127    0.0000 C   0  0  0  0  0  0  0  0  0  0  0  0
    2.0000   -2.7123    0.0000 C   0  0  0  0  0  0  0  0  0  0  0  0
    0.7866   -3.5942    0.0000 C   0  0  0  0  0  0  0  0  0  0  0  0
    3.9048   -0.5549    0.0000 C   0  0  0  0  0  0  0  0  0  0  0  0
    5.0042    0.4656    0.0000 C   0  0  0  0  0  0  0  0  0  0  0  0
    4.6702    1.9279    0.0000 C   0  0  0  0  0  0  0  0  0  0  0  0
    3.2368    2.3698    0.0000 C   0  0  0  0  0  0  0  0  0  0  0  0
  1  2  2  0
  1  3  1  0
  1  4  1  0
  3  5  1  0
  4  6  1  0
  4  7  1  0
  5  8  2  0
  5  9  1  0
  8 10  1  0
  9 13  1  0
  9 14  2  0
 10 11  1  0
 11 12  2  0
 11 20  1  0
 12 13  1  0
 12 17  1  0
 13 15  1  0
 14 16  1  0
 15 16  2  0
 17 18  2  0
 18 19  1  0
 19 20  2  0
M  END
>  <E_el>  (75) 
-1235.889961264

>  <HBA_atom_index>  (75) 
2
3
4

>  <Function>  (75) 
carbonyl
aromatic ether
tertiary amine

>  <Atom>  (75) 
O
O
N

>  <Molecular_Weight>  (75) 
286.34886

>  <Mol_ID>  (75) 
CHEMBL33999_f003

>  <Atom_and_Type>  (75) 
O-ring_sidechain fragment

>  <E_el_PW6B95>  (75) 
-1239.959724298

>  <E_el_PBEh-3c>  (75) 
-1235.889961264

>  <E_el complex_PW6B95>  (75) 
-1647.373193518
-1647.368110054
-1647.363478833

>  <E_el complex_PBEh-3c>  (75) 
-1641.756958775
no_value!
-1641.74902079

>  <HB_distance>  (75) 
1.93
no_value!
2.06

>  <dG(298)_RRHO (kJ/mol)>  (75) 
602.4608

>  <dG(298)_RRHO complex (kJ/mol)>  (75) 
846.1913
844.2642
846.0496

>  <dG_solv_SMD_CCl4 (kJ/mol)>  (75) 
-52.4233

>  <dG_solv_SMD_CCl4 complex (kJ/mol)>  (75) 
-63.0150
CHEMBL33999_f003_c002no_value!
-69.9762

>  <pKBHX_QC>  (75) 
1.36
no computed pKBHX value!
-0.44

>  <Delta G_sol (kJ/mol)>  (75) 
22.04
no computed Delta G!
40.44

>  <Delta G (kcal/mol)>  (75) 
-1.86
no computed Delta G!
0.60

$$$$

     RDKit          2D

 11 11  0  0  1  0  0  0  0  0999 V2000
    1.6315   -0.2676    0.0000 S   0  0  0  0  0  0  0  0  0  0  0  0
    1.6027   -1.7673    0.0000 O   0  0  0  0  0  0  0  0  0  0  0  0
    0.1318   -0.2388    0.0000 C   0  0  0  0  0  0  0  0  0  0  0  0
    1.6604    1.2321    0.0000 O   0  0  0  0  0  0  0  0  0  0  0  0
    3.1312   -0.2965    0.0000 N   0  0  0  0  0  0  0  0  0  0  0  0
   -0.6431   -1.5231    0.0000 C   0  0  0  0  0  0  0  0  0  0  0  0
   -0.5931    1.0745    0.0000 C   0  0  0  0  0  0  0  0  0  0  0  0
   -2.1428   -1.4943    0.0000 C   0  0  0  0  0  0  0  0  0  0  0  0
    0.1818    2.3588    0.0000 N   0  0  0  0  0  0  0  0  0  0  0  0
   -2.0928    1.1033    0.0000 C   0  0  0  0  0  0  0  0  0  0  0  0
   -2.8676   -0.1811    0.0000 C   0  0  0  0  0  0  0  0  0  0  0  0
  1  2  2  0
  1  3  1  0
  1  4  2  0
  1  5  1  0
  3  6  2  0
  3  7  1  0
  6  8  1  0
  7  9  1  0
  7 10  2  0
  8 11  2  0
 10 11  1  0
M  END
>  <E_el>  (76) 
-890.0325171649

>  <HBA_atom_index>  (76) 
2
4

>  <Function>  (76) 
sulfinyl
sulfinyl

>  <Atom>  (76) 
O
O

>  <Molecular_Weight>  (76) 
172.20492

>  <Mol_ID>  (76) 
CHEMBL34354_f011

>  <Atom_and_Type>  (76) 
O-ring_sidechain fragment

>  <E_el_PW6B95>  (76) 
-892.7861096527

>  <E_el_PBEh-3c>  (76) 
-890.0325171649

>  <E_el complex_PW6B95>  (76) 
-1300.194196163
-1300.192970264

>  <E_el complex_PBEh-3c>  (76) 
-1295.894620165
-1295.895181155

>  <HB_distance>  (76) 
1.99
1.95

>  <dG(298)_RRHO (kJ/mol)>  (76) 
300.9298

>  <dG(298)_RRHO complex (kJ/mol)>  (76) 
541.9088
541.0293

>  <dG_solv_SMD_CCl4 (kJ/mol)>  (76) 
-32.3284

>  <dG_solv_SMD_CCl4 complex (kJ/mol)>  (76) 
-44.6813
-47.2853

>  <pKBHX_QC>  (76) 
0.42
0.44

>  <Delta G_sol (kJ/mol)>  (76) 
31.66
31.40

>  <Delta G (kcal/mol)>  (76) 
-0.57
-0.61

$$$$

     RDKit          2D

 17 18  0  0  1  0  0  0  0  0999 V2000
   -3.2632   -0.5936    0.0000 C   0  0  0  0  0  0  0  0  0  0  0  0
   -1.7724   -0.4278    0.0000 N   0  0  0  0  0  0  0  0  0  0  0  0
   -1.1706    0.9462    0.0000 C   0  0  0  0  0  0  0  0  0  0  0  0
   -0.8834   -1.6360    0.0000 C   0  0  0  0  0  0  0  0  0  0  0  0
   -4.1522    0.6145    0.0000 C   0  0  0  0  0  0  0  0  0  0  0  0
   -3.8650   -1.9676    0.0000 O   0  0  0  0  0  0  0  0  0  0  0  0
    0.3202    1.1120    0.0000 C   0  0  0  0  0  0  0  0  0  0  0  0
    0.6074   -1.4701    0.0000 C   0  0  0  0  0  0  0  0  0  0  0  0
   -5.6430    0.4487    0.0000 O   0  0  0  0  0  0  0  0  0  0  0  0
    1.2092   -0.0962    0.0000 N   0  0  0  0  0  0  0  0  0  0  0  0
   -6.5320    1.6569    0.0000 C   0  0  0  0  0  0  0  0  0  0  0  0
    2.7000    0.0697    0.0000 C   0  0  0  0  0  0  0  0  0  0  0  0
    3.5890   -1.1385    0.0000 C   0  0  0  0  0  0  0  0  0  0  0  0
    5.0798   -0.9727    0.0000 C   0  0  0  0  0  0  0  0  0  0  0  0
    5.6816    0.4013    0.0000 C   0  0  0  0  0  0  0  0  0  0  0  0
    4.7926    1.6095    0.0000 C   0  0  0  0  0  0  0  0  0  0  0  0
    3.3018    1.4437    0.0000 C   0  0  0  0  0  0  0  0  0  0  0  0
  1  2  1  0
  1  5  1  0
  1  6  2  0
  2  3  1  0
  2  4  1  0
  3  7  1  0
  4  8  1  0
  5  9  1  0
  7 10  1  0
  8 10  1  0
  9 11  1  0
 10 12  1  0
 12 17  1  0
 12 13  2  0
 13 14  1  0
 14 15  2  0
 15 16  1  0
 16 17  2  0
M  END
>  <E_el>  (77) 
-764.4871649989

>  <HBA_atom_index>  (77) 
2
6
9
10

>  <Function>  (77) 
tertiary amine
carbonyl
ether
tertiary amine

>  <Atom>  (77) 
N
O
O
N

>  <Molecular_Weight>  (77) 
234.29421

>  <Mol_ID>  (77) 
CHEMBL34543_f009

>  <Atom_and_Type>  (77) 
N-ring fragment

>  <E_el_PW6B95>  (77) 
-767.4649900153

>  <E_el_PBEh-3c>  (77) 
-764.4871649989

>  <E_el complex_PW6B95>  (77) 
-1174.872141419
-1174.881157964
-1174.877934433
-1174.876608447

>  <E_el complex_PBEh-3c>  (77) 
-1170.348953462
-1170.356306662
no_value!
no_value!

>  <HB_distance>  (77) 
2.20
1.96
no_value!
no_value!

>  <dG(298)_RRHO (kJ/mol)>  (77) 
698.0579

>  <dG(298)_RRHO complex (kJ/mol)>  (77) 
943.9493
942.2375
940.4022
943.2142

>  <dG_solv_SMD_CCl4 (kJ/mol)>  (77) 
-53.0581

>  <dG_solv_SMD_CCl4 complex (kJ/mol)>  (77) 
-66.7613
-62.6511
CHEMBL34543_f009_c003no_value!
CHEMBL34543_f009_c004no_value!

>  <pKBHX_QC>  (77) 
-0.17
1.92
no computed pKBHX value!
no computed pKBHX value!

>  <Delta G_sol (kJ/mol)>  (77) 
37.68
16.40
no computed Delta G!
no computed Delta G!

>  <Delta G (kcal/mol)>  (77) 
0.23
-2.61
no computed Delta G!
no computed Delta G!

$$$$

     RDKit          2D

 13 13  0  0  1  0  0  0  0  0999 V2000
    0.3599   -0.8262    0.0000 C   0  0  0  0  0  0  0  0  0  0  0  0
   -0.7869    0.1406    0.0000 O   0  0  0  0  0  0  0  0  0  0  0  0
   -2.1976   -0.3692    0.0000 C   0  0  0  0  0  0  0  0  0  0  0  0
    1.7706   -0.3164    0.0000 C   0  0  0  0  0  0  0  0  0  0  0  0
   -2.4615   -1.8458    0.0000 O   0  0  0  0  0  0  0  0  0  0  0  0
   -3.3445    0.5976    0.0000 C   0  0  0  0  0  0  0  0  0  0  0  0
    2.0345    1.1603    0.0000 C   0  0  0  0  0  0  0  0  0  0  0  0
    2.9175   -1.2831    0.0000 C   0  0  0  0  0  0  0  0  0  0  0  0
   -4.7552    0.0877    0.0000 N   0  0  0  0  0  0  0  0  0  0  0  0
    3.4452    1.6701    0.0000 C   0  0  0  0  0  0  0  0  0  0  0  0
    4.3282   -0.7733    0.0000 C   0  0  0  0  0  0  0  0  0  0  0  0
   -5.9021    1.0545    0.0000 C   0  0  0  0  0  0  0  0  0  0  0  0
    4.5920    0.7033    0.0000 C   0  0  0  0  0  0  0  0  0  0  0  0
  1  2  1  0
  1  4  1  0
  2  3  1  0
  3  5  2  0
  3  6  1  0
  4  7  2  0
  4  8  1  0
  6  9  1  0
  7 10  1  0
  8 11  2  0
  9 12  1  0
 10 13  2  0
 11 13  1  0
M  END
>  <E_el>  (78) 
-592.7969453231

>  <HBA_atom_index>  (78) 
5
9

>  <Function>  (78) 
carbonyl
secondary amine

>  <Atom>  (78) 
O
N

>  <Molecular_Weight>  (78) 
179.21572

>  <Mol_ID>  (78) 
CHEMBL35189_f004

>  <Atom_and_Type>  (78) 
O-ring_sidechain fragment

>  <E_el_PW6B95>  (78) 
-595.1059952296

>  <E_el_PBEh-3c>  (78) 
-592.7969453231

>  <E_el complex_PW6B95>  (78) 
-1002.513726241
-1002.522767598

>  <E_el complex_PBEh-3c>  (78) 
-998.6589162756
-998.6705537743

>  <HB_distance>  (78) 
1.84
1.81

>  <dG(298)_RRHO (kJ/mol)>  (78) 
488.8789

>  <dG(298)_RRHO complex (kJ/mol)>  (78) 
731.3913
738.7269

>  <dG_solv_SMD_CCl4 (kJ/mol)>  (78) 
-36.7649

>  <dG_solv_SMD_CCl4 complex (kJ/mol)>  (78) 
-53.4212
-53.6646

>  <pKBHX_QC>  (78) 
0.60
2.23

>  <Delta G_sol (kJ/mol)>  (78) 
29.82
13.18

>  <Delta G (kcal/mol)>  (78) 
-0.82
-3.05

$$$$

     RDKit          2D

  9 10  0  0  1  0  0  0  0  0999 V2000
    1.6738   -0.1948    0.0000 C   0  0  0  0  0  0  0  0  0  0  0  0
    2.7723   -1.2162    0.0000 O   0  0  0  0  0  0  0  0  0  0  0  0
    0.1748   -0.2493    0.0000 C   0  0  0  0  0  0  0  0  0  0  0  0
    1.6193    1.3042    0.0000 C   0  0  0  0  0  0  0  0  0  0  0  0
   -1.2340   -0.7643    0.0000 C   0  0  0  0  0  0  0  0  0  0  0  0
    0.1203    1.2497    0.0000 C   0  0  0  0  0  0  0  0  0  0  0  0
   -2.1592    0.4163    0.0000 C   0  0  0  0  0  0  0  0  0  0  0  0
   -1.6454   -2.2068    0.0000 C   0  0  0  0  0  0  0  0  0  0  0  0
   -1.3222    1.6611    0.0000 S   0  0  0  0  0  0  0  0  0  0  0  0
  1  2  2  0
  1  3  1  0
  1  4  1  0
  3  5  1  0
  3  6  1  0
  4  6  1  0
  5  7  1  0
  5  8  1  0
  6  9  1  0
  7  9  1  0
M  END
>  <E_el>  (79) 
-744.9674493553

>  <HBA_atom_index>  (79) 
2

>  <Function>  (79) 
carbonyl

>  <Atom>  (79) 
O

>  <Molecular_Weight>  (79) 
142.2187

>  <Mol_ID>  (79) 
CHEMBL35480_f005

>  <Atom_and_Type>  (79) 
O-ring_sidechain fragment

>  <E_el_PW6B95>  (79) 
-747.1111579547

>  <E_el_PBEh-3c>  (79) 
-744.9674493553

>  <E_el complex_PW6B95>  (79) 
-1154.518417810

>  <E_el complex_PBEh-3c>  (79) 
-1150.828266129

>  <HB_distance>  (79) 
1.96

>  <dG(298)_RRHO (kJ/mol)>  (79) 
339.1571

>  <dG(298)_RRHO complex (kJ/mol)>  (79) 
578.2012

>  <dG_solv_SMD_CCl4 (kJ/mol)>  (79) 
-32.8422

>  <dG_solv_SMD_CCl4 complex (kJ/mol)>  (79) 
-49.0026

>  <pKBHX_QC>  (79) 
0.77

>  <Delta G_sol (kJ/mol)>  (79) 
28.09

>  <Delta G (kcal/mol)>  (79) 
-1.05

$$$$

     RDKit          2D

 12 13  0  0  1  0  0  0  0  0999 V2000
   -1.6038   -1.1343    0.0000 C   0  0  0  0  0  0  0  0  0  0  0  0
   -2.9733   -0.5224    0.0000 O   0  0  0  0  0  0  0  0  0  0  0  0
   -0.3891   -0.2542    0.0000 C   0  0  0  0  0  0  0  0  0  0  0  0
   -1.4490   -2.6263    0.0000 O   0  0  0  0  0  0  0  0  0  0  0  0
   -0.3871    1.2458    0.0000 C   0  0  0  0  0  0  0  0  0  0  0  0
    1.0368   -0.7196    0.0000 C   0  0  0  0  0  0  0  0  0  0  0  0
   -0.6971    2.7134    0.0000 C   0  0  0  0  0  0  0  0  0  0  0  0
   -1.8791    1.0910    0.0000 C   0  0  0  0  0  0  0  0  0  0  0  0
    1.0401    1.7074    0.0000 S   0  0  0  0  0  0  0  0  0  0  0  0
    1.9201    0.4927    0.0000 C   0  0  0  0  0  0  0  0  0  0  0  0
    2.2492   -1.6029    0.0000 C   0  0  0  0  0  0  0  0  0  0  0  0
    3.1325   -0.3906    0.0000 C   0  0  0  0  0  0  0  0  0  0  0  0
  1  2  2  0
  1  3  1  0
  1  4  1  0
  3  5  1  0
  3  6  1  0
  5  7  1  0
  5  8  1  0
  5  9  1  0
  6 10  1  0
  6 11  1  0
  9 10  1  0
 10 12  1  0
 11 12  1  0
M  END
>  <E_el>  (80) 
-898.5073147616

>  <HBA_atom_index>  (80) 
2
4

>  <Function>  (80) 
carbonyl
alcohol

>  <Atom>  (80) 
O
O

>  <Molecular_Weight>  (80) 
186.27126

>  <Mol_ID>  (80) 
CHEMBL35480_f008

>  <Atom_and_Type>  (80) 
O-ring_sidechain fragment

>  <E_el_PW6B95>  (80) 
-901.2320144279

>  <E_el_PBEh-3c>  (80) 
-898.5073147616

>  <E_el complex_PW6B95>  (80) 
-1308.649423032
-1308.649813580

>  <E_el complex_PBEh-3c>  (80) 
-1304.377531374
no_value!

>  <HB_distance>  (80) 
1.97
no_value!

>  <dG(298)_RRHO (kJ/mol)>  (80) 
499.4019

>  <dG(298)_RRHO complex (kJ/mol)>  (80) 
738.4224
743.9175

>  <dG_solv_SMD_CCl4 (kJ/mol)>  (80) 
-38.0759

>  <dG_solv_SMD_CCl4 complex (kJ/mol)>  (80) 
-48.2301
CHEMBL35480_f008_c002no_value!

>  <pKBHX_QC>  (80) 
2.80
no computed pKBHX value!

>  <Delta G_sol (kJ/mol)>  (80) 
7.43
no computed Delta G!

>  <Delta G (kcal/mol)>  (80) 
-3.82
no computed Delta G!

$$$$

     RDKit          2D

  9  9  0  0  1  0  0  0  0  0999 V2000
    0.4079   -1.0930    0.0000 C   0  0  0  0  0  0  0  0  0  0  0  0
   -0.0493   -2.5216    0.0000 N   0  0  0  0  0  0  0  0  0  0  0  0
   -0.6007    0.0173    0.0000 C   0  0  0  0  0  0  0  0  0  0  0  0
    1.8737   -0.7747    0.0000 C   0  0  0  0  0  0  0  0  0  0  0  0
   -2.0665   -0.3011    0.0000 S   0  0  0  0  0  0  0  0  0  0  0  0
   -0.1434    1.4459    0.0000 C   0  0  0  0  0  0  0  0  0  0  0  0
    2.3310    0.6539    0.0000 C   0  0  0  0  0  0  0  0  0  0  0  0
   -3.0751    0.8092    0.0000 C   0  0  0  0  0  0  0  0  0  0  0  0
    1.3224    1.7642    0.0000 C   0  0  0  0  0  0  0  0  0  0  0  0
  1  2  1  0
  1  3  2  0
  1  4  1  0
  3  5  1  0
  3  6  1  0
  4  7  2  0
  5  8  1  0
  6  9  2  0
  7  9  1  0
M  END
>  <E_el>  (81) 
-723.9437354

>  <HBA_atom_index>  (81) 
2

>  <Function>  (81) 
undefined acceptor function

>  <Atom>  (81) 
N

>  <Molecular_Weight>  (81) 
139.21806

>  <Mol_ID>  (81) 
CHEMBL35579_f003

>  <Atom_and_Type>  (81) 
N-ring_sidechain fragment

>  <E_el_PW6B95>  (81) 
-726.0391818057

>  <E_el_PBEh-3c>  (81) 
-723.9437354

>  <E_el complex_PW6B95>  (81) 
-1133.443985866

>  <E_el complex_PBEh-3c>  (81) 
-1129.806330728

>  <HB_distance>  (81) 
1.86

>  <dG(298)_RRHO (kJ/mol)>  (81) 
309.0268

>  <dG(298)_RRHO complex (kJ/mol)>  (81) 
547.8451

>  <dG_solv_SMD_CCl4 (kJ/mol)>  (81) 
-26.8994

>  <dG_solv_SMD_CCl4 complex (kJ/mol)>  (81) 
-48.2796

>  <pKBHX_QC>  (81) 
0.67

>  <Delta G_sol (kJ/mol)>  (81) 
29.09

>  <Delta G (kcal/mol)>  (81) 
-0.92

$$$$

     RDKit          2D

  8  8  0  0  1  0  0  0  0  0999 V2000
   -2.2867    0.4153    0.0000 C   0  0  0  0  0  0  0  0  0  0  0  0
   -3.7389    0.0399    0.0000 N   0  0  0  0  0  0  0  0  0  0  0  0
   -1.2354   -0.6548    0.0000 C   0  0  0  0  0  0  0  0  0  0  0  0
    0.2168   -0.2794    0.0000 C   0  0  0  0  0  0  0  0  0  0  0  0
    1.3741   -1.2337    0.0000 C   0  0  0  0  0  0  0  0  0  0  0  0
    0.7668    1.1162    0.0000 C   0  0  0  0  0  0  0  0  0  0  0  0
    2.2640    1.0244    0.0000 C   0  0  0  0  0  0  0  0  0  0  0  0
    2.6393   -0.4279    0.0000 N   0  0  0  0  0  0  0  0  0  0  0  0
  1  2  1  0
  1  3  1  0
  3  4  1  0
  4  5  2  0
  4  6  1  0
  5  8  1  0
  6  7  1  0
  7  8  1  0
M  END
>  <E_el>  (82) 
-344.5776139526

>  <HBA_atom_index>  (82) 
2

>  <Function>  (82) 
undefined acceptor function

>  <Atom>  (82) 
N

>  <Molecular_Weight>  (82) 
112.17288

>  <Mol_ID>  (82) 
CHEMBL37123_f007

>  <Atom_and_Type>  (82) 
N-ring_sidechain fragment

>  <E_el_PW6B95>  (82) 
-345.9330394022

>  <E_el_PBEh-3c>  (82) 
-344.5776139526

>  <E_el complex_PW6B95>  (82) 
-753.3502639262

>  <E_el complex_PBEh-3c>  (82) 
-750.4520271323

>  <HB_distance>  (82) 
1.80

>  <dG(298)_RRHO (kJ/mol)>  (82) 
402.6837

>  <dG(298)_RRHO complex (kJ/mol)>  (82) 
649.4625

>  <dG_solv_SMD_CCl4 (kJ/mol)>  (82) 
-23.7455

>  <dG_solv_SMD_CCl4 complex (kJ/mol)>  (82) 
-40.3833

>  <pKBHX_QC>  (82) 
2.63

>  <Delta G_sol (kJ/mol)>  (82) 
9.18

>  <Delta G (kcal/mol)>  (82) 
-3.58

$$$$

     RDKit          2D

 18 20  0  0  1  0  0  0  0  0999 V2000
   -1.8530    0.8150    0.0000 C   0  0  0  0  0  0  0  0  0  0  0  0
   -1.9907   -0.6787    0.0000 N   0  0  0  0  0  0  0  0  0  0  0  0
   -3.3531   -1.3063    0.0000 C   0  0  0  0  0  0  0  0  0  0  0  0
   -0.7660   -1.5447    0.0000 C   0  0  0  0  0  0  0  0  0  0  0  0
   -3.0778    1.6811    0.0000 C   0  0  0  0  0  0  0  0  0  0  0  0
   -4.5778   -0.4402    0.0000 C   0  0  0  0  0  0  0  0  0  0  0  0
   -0.9037   -3.0384    0.0000 O   0  0  0  0  0  0  0  0  0  0  0  0
    0.5964   -0.9171    0.0000 C   0  0  0  0  0  0  0  0  0  0  0  0
   -4.4402    1.0535    0.0000 N   0  0  0  0  0  0  0  0  0  0  0  0
    1.9049   -1.6505    0.0000 C   0  0  0  0  0  0  0  0  0  0  0  0
    0.8894    0.5539    0.0000 N   0  0  0  0  0  0  0  0  0  0  0  0
   -5.6649    1.9196    0.0000 C   0  0  0  0  0  0  0  0  0  0  0  0
    3.0067   -0.6326    0.0000 C   0  0  0  0  0  0  0  0  0  0  0  0
    2.3791    0.7298    0.0000 C   0  0  0  0  0  0  0  0  0  0  0  0
    4.5004   -0.7703    0.0000 C   0  0  0  0  0  0  0  0  0  0  0  0
    5.3664    0.4544    0.0000 C   0  0  0  0  0  0  0  0  0  0  0  0
    4.7388    1.8168    0.0000 C   0  0  0  0  0  0  0  0  0  0  0  0
    3.2452    1.9545    0.0000 C   0  0  0  0  0  0  0  0  0  0  0  0
  1  2  1  0
  1  5  1  0
  2  3  1  0
  2  4  1  0
  3  6  1  0
  4  7  2  0
  4  8  1  0
  5  9  1  0
  6  9  1  0
  8 10  2  0
  8 11  1  0
  9 12  1  0
 10 13  1  0
 11 14  1  0
 13 14  2  0
 13 15  1  0
 14 18  1  0
 15 16  2  0
 16 17  1  0
 17 18  2  0
M  END
>  <E_el>  (83) 
-781.5142630855

>  <HBA_atom_index>  (83) 
2
7
9

>  <Function>  (83) 
tertiary amine
carbonyl
tertiary amine

>  <Atom>  (83) 
N
O
N

>  <Molecular_Weight>  (83) 
243.30427

>  <Mol_ID>  (83) 
CHEMBL37518_f004

>  <Atom_and_Type>  (83) 
N-ring fragment

>  <E_el_PW6B95>  (83) 
-784.5701058869

>  <E_el_PBEh-3c>  (83) 
-781.5142630855

>  <E_el complex_PW6B95>  (83) 
-1191.982279941
-1191.981321633
-1191.986708717

>  <E_el complex_PBEh-3c>  (83) 
no_value!
-1187.378652847
-1187.385940356

>  <HB_distance>  (83) 
no_value!
1.78
1.84

>  <dG(298)_RRHO (kJ/mol)>  (83) 
696.2201

>  <dG(298)_RRHO complex (kJ/mol)>  (83) 
941.6625
937.8109
945.2122

>  <dG_solv_SMD_CCl4 (kJ/mol)>  (83) 
-51.5205

>  <dG_solv_SMD_CCl4 complex (kJ/mol)>  (83) 
CHEMBL37518_f004_c001no_value!
-69.1003
-65.7915

>  <pKBHX_QC>  (83) 
no computed pKBHX value!
1.68
2.02

>  <Delta G_sol (kJ/mol)>  (83) 
no computed Delta G!
18.83
15.40

>  <Delta G (kcal/mol)>  (83) 
no computed Delta G!
-2.29
-2.75

$$$$

     RDKit          2D

  8  8  0  0  1  0  0  0  0  0999 V2000
   -2.3221   -0.3572    0.0000 C   0  0  0  0  0  0  0  0  0  0  0  0
   -1.8762    1.0750    0.0000 N   0  0  0  0  0  0  0  0  0  0  0  0
   -0.4129    1.4050    0.0000 C   0  0  0  0  0  0  0  0  0  0  0  0
   -1.3047   -1.4594    0.0000 C   0  0  0  0  0  0  0  0  0  0  0  0
    0.6045    0.3028    0.0000 C   0  0  0  0  0  0  0  0  0  0  0  0
    0.1586   -1.1294    0.0000 C   0  0  0  0  0  0  0  0  0  0  0  0
    2.0677    0.6327    0.0000 C   0  0  0  0  0  0  0  0  0  0  0  0
    3.0851   -0.4695    0.0000 C   0  0  0  0  0  0  0  0  0  0  0  0
  1  2  2  0
  1  4  1  0
  2  3  1  0
  3  5  2  0
  4  6  2  0
  5  7  1  0
  5  6  1  0
  7  8  1  0
M  END
>  <E_el>  (84) 
-326.1924496446

>  <HBA_atom_index>  (84) 
2

>  <Function>  (84) 
pyridine

>  <Atom>  (84) 
N

>  <Molecular_Weight>  (84) 
107.15306

>  <Mol_ID>  (84) 
CHEMBL37547_f002

>  <Atom_and_Type>  (84) 
N-ring fragment

>  <E_el_PW6B95>  (84) 
-327.4832973174

>  <E_el_PBEh-3c>  (84) 
-326.1924496446

>  <E_el complex_PW6B95>  (84) 
-734.8931814321

>  <E_el complex_PBEh-3c>  (84) 
-732.0586700152

>  <HB_distance>  (84) 
1.82

>  <dG(298)_RRHO (kJ/mol)>  (84) 
310.6074

>  <dG(298)_RRHO complex (kJ/mol)>  (84) 
546.8527

>  <dG_solv_SMD_CCl4 (kJ/mol)>  (84) 
-25.0918

>  <dG_solv_SMD_CCl4 complex (kJ/mol)>  (84) 
-47.7457

>  <pKBHX_QC>  (84) 
2.36

>  <Delta G_sol (kJ/mol)>  (84) 
11.91

>  <Delta G (kcal/mol)>  (84) 
-3.22

$$$$

     RDKit          2D

 18 19  0  0  1  0  0  0  0  0999 V2000
   -0.1197   -1.2612    0.0000 C   0  0  0  0  0  0  0  0  0  0  0  0
    1.1755   -0.5046    0.0000 O   0  0  0  0  0  0  0  0  0  0  0  0
    2.4783   -1.2481    0.0000 C   0  0  0  0  0  0  0  0  0  0  0  0
   -1.4225   -0.5177    0.0000 C   0  0  0  0  0  0  0  0  0  0  0  0
    3.7736   -0.4915    0.0000 C   0  0  0  0  0  0  0  0  0  0  0  0
   -1.4301    0.9822    0.0000 O   0  0  0  0  0  0  0  0  0  0  0  0
   -2.7177   -1.2743    0.0000 C   0  0  0  0  0  0  0  0  0  0  0  0
    5.0764   -1.2349    0.0000 C   0  0  0  0  0  0  0  0  0  0  0  0
    3.7660    1.0085    0.0000 C   0  0  0  0  0  0  0  0  0  0  0  0
   -2.7329    1.7257    0.0000 C   0  0  0  0  0  0  0  0  0  0  0  0
   -4.0205   -0.5309    0.0000 N   0  0  0  0  0  0  0  0  0  0  0  0
    6.3716   -0.4784    0.0000 C   0  0  0  0  0  0  0  0  0  0  0  0
    5.0612    1.7650    0.0000 C   0  0  0  0  0  0  0  0  0  0  0  0
    6.3641    1.0216    0.0000 C   0  0  0  0  0  0  0  0  0  0  0  0
   -5.3878   -1.1479    0.0000 C   0  0  0  0  0  0  0  0  0  0  0  0
   -4.1849    0.9601    0.0000 C   0  0  0  0  0  0  0  0  0  0  0  0
   -5.6536    1.2646    0.0000 N   0  0  0  0  0  0  0  0  0  0  0  0
   -6.3971   -0.0382    0.0000 C   0  0  0  0  0  0  0  0  0  0  0  0
  1  2  1  0
  1  4  1  0
  2  3  1  0
  3  5  1  0
  4  6  1  0
  4  7  1  0
  5  8  2  0
  5  9  1  0
  6 10  1  0
  7 11  1  0
  8 12  1  0
  9 13  2  0
 11 15  1  0
 11 16  1  0
 12 14  2  0
 13 14  1  0
 15 18  2  0
 16 17  2  0
 17 18  1  0
M  END
>  <E_el>  (85) 
-802.4791213342

>  <HBA_atom_index>  (85) 
2
6
17

>  <Function>  (85) 
ether
ether
imidazole

>  <Atom>  (85) 
O
O
N

>  <Molecular_Weight>  (85) 
246.30491

>  <Mol_ID>  (85) 
CHEMBL39172_f004

>  <Atom_and_Type>  (85) 
O-ring_sidechain fragment

>  <E_el_PW6B95>  (85) 
-805.6225766847

>  <E_el_PBEh-3c>  (85) 
-802.4791213342

>  <E_el complex_PW6B95>  (85) 
-1213.029925658
-1213.031078989
-1213.039727079

>  <E_el complex_PBEh-3c>  (85) 
-1208.341092229
no_value!
-1208.356001919

>  <HB_distance>  (85) 
1.87
no_value!
1.79

>  <dG(298)_RRHO (kJ/mol)>  (85) 
706.0710

>  <dG(298)_RRHO complex (kJ/mol)>  (85) 
947.0132
948.3733
952.5347

>  <dG_solv_SMD_CCl4 (kJ/mol)>  (85) 
-58.3167

>  <dG_solv_SMD_CCl4 complex (kJ/mol)>  (85) 
-78.1721
CHEMBL39172_f004_c002no_value!
-77.3866

>  <pKBHX_QC>  (85) 
0.97
no computed pKBHX value!
2.88

>  <Delta G_sol (kJ/mol)>  (85) 
26.06
no computed Delta G!
6.63

>  <Delta G (kcal/mol)>  (85) 
-1.32
no computed Delta G!
-3.92

$$$$

     RDKit          2D

 11 11  0  0  1  0  0  0  0  0999 V2000
   -0.0687   -1.2430    0.0000 C   0  0  0  0  0  0  0  0  0  0  0  0
    1.2531   -0.5339    0.0000 N   0  0  0  0  0  0  0  0  0  0  0  0
    2.6037   -1.1864    0.0000 C   0  0  0  0  0  0  0  0  0  0  0  0
    1.4563    0.9523    0.0000 C   0  0  0  0  0  0  0  0  0  0  0  0
   -1.3437   -0.4529    0.0000 C   0  0  0  0  0  0  0  0  0  0  0  0
    3.6417   -0.1035    0.0000 C   0  0  0  0  0  0  0  0  0  0  0  0
    2.9326    1.2183    0.0000 N   0  0  0  0  0  0  0  0  0  0  0  0
   -1.2969    1.0464    0.0000 O   0  0  0  0  0  0  0  0  0  0  0  0
   -2.6655   -1.1620    0.0000 C   0  0  0  0  0  0  0  0  0  0  0  0
   -2.5720    1.8366    0.0000 C   0  0  0  0  0  0  0  0  0  0  0  0
   -3.9405   -0.3718    0.0000 O   0  0  0  0  0  0  0  0  0  0  0  0
  1  2  1  0
  1  5  1  0
  2  3  1  0
  2  4  1  0
  3  6  2  0
  4  7  2  0
  5  8  1  0
  5  9  1  0
  6  7  1  0
  8 10  1  0
  9 11  1  0
M  END
>  <E_el>  (86) 
-532.7259921632

>  <HBA_atom_index>  (86) 
7
8
11

>  <Function>  (86) 
imidazole
ether
alcohol

>  <Atom>  (86) 
N
O
O

>  <Molecular_Weight>  (86) 
156.18237

>  <Mol_ID>  (86) 
CHEMBL39172_f006

>  <Atom_and_Type>  (86) 
N-ring fragment

>  <E_el_PW6B95>  (86) 
-534.7920028862

>  <E_el_PBEh-3c>  (86) 
-532.7259921632

>  <E_el complex_PW6B95>  (86) 
-942.2031172107
-942.1981048793
-942.1987433813

>  <E_el complex_PBEh-3c>  (86) 
-938.5925390953
-938.5868313182
-938.587460766

>  <HB_distance>  (86) 
1.85
1.93
1.93

>  <dG(298)_RRHO (kJ/mol)>  (86) 
430.1255

>  <dG(298)_RRHO complex (kJ/mol)>  (86) 
671.3146
668.0327
669.2982

>  <dG_solv_SMD_CCl4 (kJ/mol)>  (86) 
-41.0420

>  <dG_solv_SMD_CCl4 complex (kJ/mol)>  (86) 
-51.0519
-61.4855
-61.2814

>  <pKBHX_QC>  (86) 
0.95
1.00
1.02

>  <Delta G_sol (kJ/mol)>  (86) 
26.27
25.71
25.50

>  <Delta G (kcal/mol)>  (86) 
-1.29
-1.37
-1.40

$$$$

     RDKit          2D

 12 13  0  0  1  0  0  0  0  0999 V2000
   -1.9020   -0.2927    0.0000 C   0  0  0  0  0  0  0  0  0  0  0  0
   -3.2952   -0.8485    0.0000 O   0  0  0  0  0  0  0  0  0  0  0  0
   -4.4732    0.0801    0.0000 C   0  0  0  0  0  0  0  0  0  0  0  0
   -0.7240   -1.2213    0.0000 C   0  0  0  0  0  0  0  0  0  0  0  0
   -1.6868    1.1918    0.0000 C   0  0  0  0  0  0  0  0  0  0  0  0
    0.6692   -0.6654    0.0000 C   0  0  0  0  0  0  0  0  0  0  0  0
   -0.2936    1.7477    0.0000 C   0  0  0  0  0  0  0  0  0  0  0  0
    1.8472   -1.5940    0.0000 C   0  0  0  0  0  0  0  0  0  0  0  0
    0.8844    0.8191    0.0000 C   0  0  0  0  0  0  0  0  0  0  0  0
    3.2404   -1.0381    0.0000 C   0  0  0  0  0  0  0  0  0  0  0  0
    2.2776    1.3750    0.0000 C   0  0  0  0  0  0  0  0  0  0  0  0
    3.4556    0.4464    0.0000 C   0  0  0  0  0  0  0  0  0  0  0  0
  1  2  1  0
  1  4  2  0
  1  5  1  0
  2  3  1  0
  4  6  1  0
  5  7  2  0
  6  8  2  0
  6  9  1  0
  7  9  1  0
  8 10  1  0
  9 11  2  0
 10 12  2  0
 11 12  1  0
M  END
>  <E_el>  (87) 
-499.3140439384

>  <HBA_atom_index>  (87) 
2

>  <Function>  (87) 
phenol ether

>  <Atom>  (87) 
O

>  <Molecular_Weight>  (87) 
158.19649

>  <Mol_ID>  (87) 
CHEMBL39990_f002

>  <Atom_and_Type>  (87) 
O-ring_sidechain fragment

>  <E_el_PW6B95>  (87) 
-501.2887127593

>  <E_el_PBEh-3c>  (87) 
-499.3140439384

>  <E_el complex_PW6B95>  (87) 
-908.6933006773

>  <E_el complex_PBEh-3c>  (87) 
-905.1718920749

>  <HB_distance>  (87) 
2.00

>  <dG(298)_RRHO (kJ/mol)>  (87) 
398.3333

>  <dG(298)_RRHO complex (kJ/mol)>  (87) 
636.4374

>  <dG_solv_SMD_CCl4 (kJ/mol)>  (87) 
-33.6588

>  <dG_solv_SMD_CCl4 complex (kJ/mol)>  (87) 
-52.6362

>  <pKBHX_QC>  (87) 
0.45

>  <Delta G_sol (kJ/mol)>  (87) 
31.35

>  <Delta G (kcal/mol)>  (87) 
-0.61

$$$$

     RDKit          2D

 15 16  0  0  1  0  0  0  0  0999 V2000
   -0.6863   -1.1945    0.0000 C   0  0  0  0  0  0  0  0  0  0  0  0
    0.1818    0.0288    0.0000 N   0  0  0  0  0  0  0  0  0  0  0  0
   -0.7133    1.2324    0.0000 N   0  0  0  0  0  0  0  0  0  0  0  0
    1.6817    0.0455    0.0000 C   0  0  0  0  0  0  0  0  0  0  0  0
   -2.1179   -0.7468    0.0000 C   0  0  0  0  0  0  0  0  0  0  0  0
   -2.1346    0.7531    0.0000 C   0  0  0  0  0  0  0  0  0  0  0  0
    2.4461   -1.2451    0.0000 C   0  0  0  0  0  0  0  0  0  0  0  0
    2.4172    1.3528    0.0000 C   0  0  0  0  0  0  0  0  0  0  0  0
   -3.6114   -0.6067    0.0000 C   0  0  0  0  0  0  0  0  0  0  0  0
   -2.4135   -2.2174    0.0000 C   0  0  0  0  0  0  0  0  0  0  0  0
   -3.3579    1.6212    0.0000 O   0  0  0  0  0  0  0  0  0  0  0  0
    3.9461   -1.2284    0.0000 C   0  0  0  0  0  0  0  0  0  0  0  0
    3.9171    1.3695    0.0000 C   0  0  0  0  0  0  0  0  0  0  0  0
   -4.2367    0.7568    0.0000 O   0  0  0  0  0  0  0  0  0  0  0  0
    4.6815    0.0789    0.0000 C   0  0  0  0  0  0  0  0  0  0  0  0
  1  2  1  0
  1  5  1  0
  2  3  1  0
  2  4  1  0
  3  6  1  0
  4  7  2  0
  4  8  1  0
  5  9  1  0
  5 10  1  0
  5  6  1  0
  6 11  2  0
  7 12  1  0
  8 13  2  0
  9 14  1  0
 12 15  2  0
 13 15  1  0
M  END
>  <E_el>  (88) 
-686.0351940027

>  <HBA_atom_index>  (88) 
11
14

>  <Function>  (88) 
carbonyl
alcohol

>  <Atom>  (88) 
O
O

>  <Molecular_Weight>  (88) 
206.24106

>  <Mol_ID>  (88) 
CHEMBL40105_f002

>  <Atom_and_Type>  (88) 
N-ring fragment

>  <E_el_PW6B95>  (88) 
-688.7000003005

>  <E_el_PBEh-3c>  (88) 
-686.0351940027

>  <E_el complex_PW6B95>  (88) 
-1096.122852345
-1096.111846031

>  <E_el complex_PBEh-3c>  (88) 
-1091.91065312
-1091.901928184

>  <HB_distance>  (88) 
1.82
1.90

>  <dG(298)_RRHO (kJ/mol)>  (88) 
550.0032

>  <dG(298)_RRHO complex (kJ/mol)>  (88) 
796.8162
794.1539

>  <dG_solv_SMD_CCl4 (kJ/mol)>  (88) 
-46.3777

>  <dG_solv_SMD_CCl4 complex (kJ/mol)>  (88) 
-53.4757
-61.0662

>  <pKBHX_QC>  (88) 
3.14
1.31

>  <Delta G_sol (kJ/mol)>  (88) 
3.98
22.63

>  <Delta G (kcal/mol)>  (88) 
-4.28
-1.78

$$$$

     RDKit          2D

 10 10  0  0  1  0  0  0  0  0999 V2000
    0.1151   -0.9769    0.0000 C   0  0  0  0  0  0  0  0  0  0  0  0
   -0.9582   -2.0247    0.0000 O   0  0  0  0  0  0  0  0  0  0  0  0
   -2.4023   -1.6191    0.0000 C   0  0  0  0  0  0  0  0  0  0  0  0
   -0.2556    0.4766    0.0000 C   0  0  0  0  0  0  0  0  0  0  0  0
    1.5592   -1.3825    0.0000 C   0  0  0  0  0  0  0  0  0  0  0  0
   -1.6998    0.8822    0.0000 N   0  0  0  0  0  0  0  0  0  0  0  0
    0.8177    1.5244    0.0000 C   0  0  0  0  0  0  0  0  0  0  0  0
    2.6326   -0.3347    0.0000 C   0  0  0  0  0  0  0  0  0  0  0  0
   -2.0705    2.3357    0.0000 C   0  0  0  0  0  0  0  0  0  0  0  0
    2.2618    1.1188    0.0000 C   0  0  0  0  0  0  0  0  0  0  0  0
  1  2  1  0
  1  4  2  0
  1  5  1  0
  2  3  1  0
  4  6  1  0
  4  7  1  0
  5  8  2  0
  6  9  1  0
  7 10  2  0
  8 10  1  0
M  END
>  <E_el>  (89) 
-440.4672778319

>  <HBA_atom_index>  (89) 
2

>  <Function>  (89) 
phenol ether

>  <Atom>  (89) 
O

>  <Molecular_Weight>  (89) 
137.17904

>  <Mol_ID>  (89) 
CHEMBL40985_f003

>  <Atom_and_Type>  (89) 
O-ring_sidechain fragment

>  <E_el_PW6B95>  (89) 
-442.1963082643

>  <E_el_PBEh-3c>  (89) 
-440.4672778319

>  <E_el complex_PW6B95>  (89) 
-849.5988795011

>  <E_el complex_PBEh-3c>  (89) 
-846.3257840651

>  <HB_distance>  (89) 
1.90

>  <dG(298)_RRHO (kJ/mol)>  (89) 
392.8013

>  <dG(298)_RRHO complex (kJ/mol)>  (89) 
630.8293

>  <dG_solv_SMD_CCl4 (kJ/mol)>  (89) 
-26.6799

>  <dG_solv_SMD_CCl4 complex (kJ/mol)>  (89) 
-43.0132

>  <pKBHX_QC>  (89) 
-0.32

>  <Delta G_sol (kJ/mol)>  (89) 
39.21

>  <Delta G (kcal/mol)>  (89) 
0.44

$$$$

     RDKit          2D

 20 22  0  0  1  0  0  0  0  0999 V2000
    1.9500   -1.2990    0.0000 C   0  0  0  0  0  0  0  0  0  0  0  0
    1.2000   -0.0000    0.0000 N   0  0  0  0  0  0  0  0  0  0  0  0
    1.9500    1.2990    0.0000 C   0  0  0  0  0  0  0  0  0  0  0  0
   -0.3000   -0.0000    0.0000 C   0  0  0  0  0  0  0  0  0  0  0  0
    3.4500   -1.2990    0.0000 C   0  0  0  0  0  0  0  0  0  0  0  0
    3.4500    1.2990    0.0000 C   0  0  0  0  0  0  0  0  0  0  0  0
   -1.0500    1.2990    0.0000 C   0  0  0  0  0  0  0  0  0  0  0  0
   -1.0500   -1.2990    0.0000 C   0  0  0  0  0  0  0  0  0  0  0  0
    4.2000   -0.0000    0.0000 N   0  0  0  0  0  0  0  0  0  0  0  0
   -0.3000    2.5981    0.0000 C   0  0  0  0  0  0  0  0  0  0  0  0
   -2.5500    1.2990    0.0000 C   0  0  0  0  0  0  0  0  0  0  0  0
   -2.5500   -1.2990    0.0000 C   0  0  0  0  0  0  0  0  0  0  0  0
   -0.3000   -2.5981    0.0000 C   0  0  0  0  0  0  0  0  0  0  0  0
    5.7000   -0.0000    0.0000 C   0  0  0  0  0  0  0  0  0  0  0  0
   -1.0500    3.8971    0.0000 C   0  0  0  0  0  0  0  0  0  0  0  0
   -3.3000    2.5981    0.0000 C   0  0  0  0  0  0  0  0  0  0  0  0
   -3.3000   -2.5981    0.0000 C   0  0  0  0  0  0  0  0  0  0  0  0
   -1.0500   -3.8971    0.0000 C   0  0  0  0  0  0  0  0  0  0  0  0
   -2.5500    3.8971    0.0000 C   0  0  0  0  0  0  0  0  0  0  0  0
   -2.5500   -3.8971    0.0000 C   0  0  0  0  0  0  0  0  0  0  0  0
  1  2  1  0
  1  5  1  0
  2  3  1  0
  2  4  1  0
  3  6  1  0
  4  7  1  0
  4  8  1  0
  5  9  1  0
  6  9  1  0
  7 10  2  0
  7 11  1  0
  8 12  2  0
  8 13  1  0
  9 14  1  0
 10 15  1  0
 11 16  2  0
 12 17  1  0
 13 18  2  0
 15 19  2  0
 16 19  1  0
 17 20  2  0
 18 20  1  0
M  END
>  <E_el>  (90) 
-806.8727985601

>  <HBA_atom_index>  (90) 
2
9

>  <Function>  (90) 
tertiary amine
tertiary amine

>  <Atom>  (90) 
N
N

>  <Molecular_Weight>  (90) 
266.38068

>  <Mol_ID>  (90) 
CHEMBL43064_f002

>  <Atom_and_Type>  (90) 
N-ring fragment

>  <E_el_PW6B95>  (90) 
-810.0664125832

>  <E_el_PBEh-3c>  (90) 
-806.8727985601

>  <E_el complex_PW6B95>  (90) 
-1217.476071645
-1217.472073528

>  <E_el complex_PBEh-3c>  (90) 
no_value!
-1212.735182815

>  <HB_distance>  (90) 
no_value!
1.85

>  <dG(298)_RRHO (kJ/mol)>  (90) 
880.7089

>  <dG(298)_RRHO complex (kJ/mol)>  (90) 
1125.1982
1121.1838

>  <dG_solv_SMD_CCl4 (kJ/mol)>  (90) 
-51.0715

>  <dG_solv_SMD_CCl4 complex (kJ/mol)>  (90) 
CHEMBL43064_f002_c001no_value!
-69.8351

>  <pKBHX_QC>  (90) 
no computed pKBHX value!
0.47

>  <Delta G_sol (kJ/mol)>  (90) 
no computed Delta G!
31.12

>  <Delta G (kcal/mol)>  (90) 
no computed Delta G!
-0.64

$$$$

     RDKit          2D

 16 17  0  0  1  0  0  0  0  0999 V2000
    0.0997    0.1588    0.0000 S   0  0  0  0  0  0  0  0  0  0  0  0
    0.1547    1.6578    0.0000 O   0  0  0  0  0  0  0  0  0  0  0  0
    1.5986    0.1037    0.0000 C   0  0  0  0  0  0  0  0  0  0  0  0
    0.0446   -1.3402    0.0000 O   0  0  0  0  0  0  0  0  0  0  0  0
   -1.3993    0.2139    0.0000 N   0  0  0  0  0  0  0  0  0  0  0  0
    2.3004   -1.2220    0.0000 C   0  0  0  0  0  0  0  0  0  0  0  0
    2.3958    1.3744    0.0000 C   0  0  0  0  0  0  0  0  0  0  0  0
   -2.1011    1.5396    0.0000 C   0  0  0  0  0  0  0  0  0  0  0  0
   -2.1965   -1.0567    0.0000 C   0  0  0  0  0  0  0  0  0  0  0  0
    3.7994   -1.2771    0.0000 C   0  0  0  0  0  0  0  0  0  0  0  0
    3.8948    1.3193    0.0000 C   0  0  0  0  0  0  0  0  0  0  0  0
   -3.6001    1.5947    0.0000 C   0  0  0  0  0  0  0  0  0  0  0  0
   -3.6955   -1.0016    0.0000 C   0  0  0  0  0  0  0  0  0  0  0  0
   -1.4948   -2.3824    0.0000 C   0  0  0  0  0  0  0  0  0  0  0  0
    4.5966   -0.0064    0.0000 C   0  0  0  0  0  0  0  0  0  0  0  0
   -4.3973    0.3241    0.0000 C   0  0  0  0  0  0  0  0  0  0  0  0
  1  2  2  0
  1  3  1  0
  1  4  2  0
  1  5  1  0
  3  6  2  0
  3  7  1  0
  5  8  1  0
  5  9  1  0
  6 10  1  0
  7 11  2  0
  8 12  1  0
  9 13  1  0
  9 14  1  0
 10 15  2  0
 11 15  1  0
 12 16  1  0
 13 16  1  0
M  END
>  <E_el>  (91) 
-1068.953057391

>  <HBA_atom_index>  (91) 
2
4

>  <Function>  (91) 
sulfinyl
sulfinyl

>  <Atom>  (91) 
O
O

>  <Molecular_Weight>  (91) 
239.33388

>  <Mol_ID>  (91) 
CHEMBL43087_f002

>  <Atom_and_Type>  (91) 
O-ring_sidechain fragment

>  <E_el_PW6B95>  (91) 
-1072.403437726

>  <E_el_PBEh-3c>  (91) 
-1068.953057391

>  <E_el complex_PW6B95>  (91) 
-1479.816204882
-1479.804890993

>  <E_el complex_PBEh-3c>  (91) 
-1474.818496159
-1474.808653971

>  <HB_distance>  (91) 
1.94
1.83

>  <dG(298)_RRHO (kJ/mol)>  (91) 
648.5462

>  <dG(298)_RRHO complex (kJ/mol)>  (91) 
890.4783
890.9614

>  <dG_solv_SMD_CCl4 (kJ/mol)>  (91) 
-44.5117

>  <dG_solv_SMD_CCl4 complex (kJ/mol)>  (91) 
-60.2463
CHEMBL43087_f002_c002no_value!

>  <pKBHX_QC>  (91) 
1.86
no computed pKBHX value!

>  <Delta G_sol (kJ/mol)>  (91) 
16.94
no computed Delta G!

>  <Delta G (kcal/mol)>  (91) 
-2.54
no computed Delta G!

$$$$

     RDKit          2D

 18 20  0  0  1  0  0  0  0  0999 V2000
   -0.3154    0.0813    0.0000 C   0  0  0  0  0  0  0  0  0  0  0  0
   -0.5046   -1.4067    0.0000 O   0  0  0  0  0  0  0  0  0  0  0  0
    1.0679    0.6615    0.0000 N   0  0  0  0  0  0  0  0  0  0  0  0
   -1.5094    0.9892    0.0000 N   0  0  0  0  0  0  0  0  0  0  0  0
    1.4116    2.1216    0.0000 C   0  0  0  0  0  0  0  0  0  0  0  0
    2.3503   -0.1166    0.0000 C   0  0  0  0  0  0  0  0  0  0  0  0
   -2.8927    0.4091    0.0000 C   0  0  0  0  0  0  0  0  0  0  0  0
    2.9065    2.2459    0.0000 C   0  0  0  0  0  0  0  0  0  0  0  0
    3.4866    0.8626    0.0000 C   0  0  0  0  0  0  0  0  0  0  0  0
    2.6302   -1.5903    0.0000 C   0  0  0  0  0  0  0  0  0  0  0  0
   -4.0867    1.3169    0.0000 C   0  0  0  0  0  0  0  0  0  0  0  0
   -3.0819   -1.0790    0.0000 C   0  0  0  0  0  0  0  0  0  0  0  0
    5.1827   -1.1055    0.0000 C   0  0  0  0  0  0  0  0  0  0  0  0
    4.0464   -2.0847    0.0000 C   0  0  0  0  0  0  0  0  0  0  0  0
    4.9028    0.3682    0.0000 C   0  0  0  0  0  0  0  0  0  0  0  0
   -5.4700    0.7368    0.0000 C   0  0  0  0  0  0  0  0  0  0  0  0
   -5.6592   -0.7512    0.0000 C   0  0  0  0  0  0  0  0  0  0  0  0
   -4.4652   -1.6591    0.0000 N   0  0  0  0  0  0  0  0  0  0  0  0
  1  2  2  0
  1  3  1  0
  1  4  1  0
  3  5  1  0
  3  6  1  0
  4  7  1  0
  5  8  1  0
  6  9  2  0
  6 10  1  0
  7 11  2  0
  7 12  1  0
  8  9  1  0
  9 15  1  0
 10 14  2  0
 11 16  1  0
 12 18  2  0
 13 14  1  0
 13 15  2  0
 16 17  2  0
 17 18  1  0
M  END
>  <E_el>  (92) 
-779.1192324572

>  <HBA_atom_index>  (92) 
2
3
18

>  <Function>  (92) 
carbonyl
tertiary amine
pyridine

>  <Atom>  (92) 
O
N
N

>  <Molecular_Weight>  (92) 
239.27252

>  <Mol_ID>  (92) 
CHEMBL43496_f003

>  <Atom_and_Type>  (92) 
O-ring_sidechain fragment

>  <E_el_PW6B95>  (92) 
-782.1745288141

>  <E_el_PBEh-3c>  (92) 
-779.1192324572

>  <E_el complex_PW6B95>  (92) 
-1189.581581972
-1189.586707874
-1189.584504270

>  <E_el complex_PBEh-3c>  (92) 
-1184.980709517
no_value!
-1184.985610649

>  <HB_distance>  (92) 
1.84
no_value!
1.83

>  <dG(298)_RRHO (kJ/mol)>  (92) 
572.2018

>  <dG(298)_RRHO complex (kJ/mol)>  (92) 
809.0825
811.5190
809.9463

>  <dG_solv_SMD_CCl4 (kJ/mol)>  (92) 
-61.6212

>  <dG_solv_SMD_CCl4 complex (kJ/mol)>  (92) 
-79.0767
CHEMBL43496_f003_c002no_value!
-82.9678

>  <pKBHX_QC>  (92) 
1.06
no computed pKBHX value!
2.11

>  <Delta G_sol (kJ/mol)>  (92) 
25.17
no computed Delta G!
14.47

>  <Delta G (kcal/mol)>  (92) 
-1.44
no computed Delta G!
-2.87

$$$$

     RDKit          2D

 21 23  0  0  1  0  0  0  0  0999 V2000
   -0.3443   -0.7500    0.0000 C   0  0  0  0  0  0  0  0  0  0  0  0
   -1.7709   -1.2135    0.0000 N   0  0  0  0  0  0  0  0  0  0  0  0
   -2.6526    0.0000    0.0000 C   0  0  0  0  0  0  0  0  0  0  0  0
    0.8692   -1.6317    0.0000 C   0  0  0  0  0  0  0  0  0  0  0  0
   -0.3443    0.7500    0.0000 N   0  0  0  0  0  0  0  0  0  0  0  0
   -1.7709    1.2135    0.0000 C   0  0  0  0  0  0  0  0  0  0  0  0
   -4.1526    0.0000    0.0000 C   0  0  0  0  0  0  0  0  0  0  0  0
    0.7124   -3.1235    0.0000 C   0  0  0  0  0  0  0  0  0  0  0  0
    2.2396   -1.0216    0.0000 C   0  0  0  0  0  0  0  0  0  0  0  0
    0.8692    1.6317    0.0000 C   0  0  0  0  0  0  0  0  0  0  0  0
   -5.6526    0.0000    0.0000 F   0  0  0  0  0  0  0  0  0  0  0  0
   -4.1526    1.5000    0.0000 F   0  0  0  0  0  0  0  0  0  0  0  0
   -4.1526   -1.5000    0.0000 F   0  0  0  0  0  0  0  0  0  0  0  0
    1.9260   -4.0051    0.0000 C   0  0  0  0  0  0  0  0  0  0  0  0
    3.4531   -1.9033    0.0000 C   0  0  0  0  0  0  0  0  0  0  0  0
    2.2396    1.0216    0.0000 C   0  0  0  0  0  0  0  0  0  0  0  0
    0.7124    3.1235    0.0000 C   0  0  0  0  0  0  0  0  0  0  0  0
    3.2963   -3.3950    0.0000 C   0  0  0  0  0  0  0  0  0  0  0  0
    3.4531    1.9033    0.0000 C   0  0  0  0  0  0  0  0  0  0  0  0
    3.2963    3.3950    0.0000 C   0  0  0  0  0  0  0  0  0  0  0  0
    1.9260    4.0051    0.0000 C   0  0  0  0  0  0  0  0  0  0  0  0
  1  2  2  0
  1  4  1  0
  1  5  1  0
  2  3  1  0
  3  6  2  0
  3  7  1  0
  4  8  2  0
  4  9  1  0
  5  6  1  0
  5 10  1  0
  7 11  1  0
  7 12  1  0
  7 13  1  0
  8 14  1  0
  9 15  2  0
 10 16  2  0
 10 17  1  0
 14 18  2  0
 15 18  1  0
 16 19  1  0
 17 21  2  0
 19 20  2  0
 20 21  1  0
M  END
>  <E_el>  (93) 
-1023.220931422

>  <HBA_atom_index>  (93) 
2

>  <Function>  (93) 
imidazole

>  <Atom>  (93) 
N

>  <Molecular_Weight>  (93) 
288.26714

>  <Mol_ID>  (93) 
CHEMBL43553_f002

>  <Atom_and_Type>  (93) 
N-ring fragment

>  <E_el_PW6B95>  (93) 
-1027.118838143

>  <E_el_PBEh-3c>  (93) 
-1023.220931422

>  <E_el complex_PW6B95>  (93) 
-1434.531529320

>  <E_el complex_PBEh-3c>  (93) 
-1429.08927689

>  <HB_distance>  (93) 
1.91

>  <dG(298)_RRHO (kJ/mol)>  (93) 
533.2053

>  <dG(298)_RRHO complex (kJ/mol)>  (93) 
777.4348

>  <dG_solv_SMD_CCl4 (kJ/mol)>  (93) 
-51.5996

>  <dG_solv_SMD_CCl4 complex (kJ/mol)>  (93) 
-65.9782

>  <pKBHX_QC>  (93) 
1.49

>  <Delta G_sol (kJ/mol)>  (93) 
20.80

>  <Delta G (kcal/mol)>  (93) 
-2.03

$$$$

     RDKit          2D

 21 23  0  0  1  0  0  0  0  0999 V2000
   -2.6526    0.0000    0.0000 C   0  0  0  0  0  0  0  0  0  0  0  0
   -1.7709   -1.2135    0.0000 N   0  0  0  0  0  0  0  0  0  0  0  0
   -0.3443   -0.7500    0.0000 N   0  0  0  0  0  0  0  0  0  0  0  0
   -1.7709    1.2135    0.0000 C   0  0  0  0  0  0  0  0  0  0  0  0
   -4.1526    0.0000    0.0000 C   0  0  0  0  0  0  0  0  0  0  0  0
   -0.3443    0.7500    0.0000 C   0  0  0  0  0  0  0  0  0  0  0  0
    0.8692   -1.6317    0.0000 C   0  0  0  0  0  0  0  0  0  0  0  0
   -5.6526    0.0000    0.0000 F   0  0  0  0  0  0  0  0  0  0  0  0
   -4.1526    1.5000    0.0000 F   0  0  0  0  0  0  0  0  0  0  0  0
   -4.1526   -1.5000    0.0000 F   0  0  0  0  0  0  0  0  0  0  0  0
    0.8692    1.6317    0.0000 C   0  0  0  0  0  0  0  0  0  0  0  0
    0.7124   -3.1235    0.0000 C   0  0  0  0  0  0  0  0  0  0  0  0
    2.2396   -1.0216    0.0000 C   0  0  0  0  0  0  0  0  0  0  0  0
    2.2396    1.0216    0.0000 C   0  0  0  0  0  0  0  0  0  0  0  0
    0.7124    3.1235    0.0000 C   0  0  0  0  0  0  0  0  0  0  0  0
    1.9260   -4.0051    0.0000 C   0  0  0  0  0  0  0  0  0  0  0  0
    3.4531   -1.9033    0.0000 C   0  0  0  0  0  0  0  0  0  0  0  0
    3.2963    3.3950    0.0000 C   0  0  0  0  0  0  0  0  0  0  0  0
    1.9260    4.0051    0.0000 C   0  0  0  0  0  0  0  0  0  0  0  0
    3.4531    1.9033    0.0000 C   0  0  0  0  0  0  0  0  0  0  0  0
    3.2963   -3.3950    0.0000 C   0  0  0  0  0  0  0  0  0  0  0  0
  1  2  2  0
  1  4  1  0
  1  5  1  0
  2  3  1  0
  3  6  1  0
  3  7  1  0
  4  6  2  0
  5  8  1  0
  5  9  1  0
  5 10  1  0
  6 11  1  0
  7 12  2  0
  7 13  1  0
 11 14  2  0
 11 15  1  0
 12 16  1  0
 13 17  2  0
 14 20  1  0
 15 19  2  0
 16 21  2  0
 17 21  1  0
 18 19  1  0
 18 20  2  0
M  END
>  <E_el>  (94) 
-1023.200955308

>  <HBA_atom_index>  (94) 
2

>  <Function>  (94) 
pyrazole

>  <Atom>  (94) 
N

>  <Molecular_Weight>  (94) 
288.26714

>  <Mol_ID>  (94) 
CHEMBL43842_f003

>  <Atom_and_Type>  (94) 
N-ring fragment

>  <E_el_PW6B95>  (94) 
-1027.098534878

>  <E_el_PBEh-3c>  (94) 
-1023.200955308

>  <E_el complex_PW6B95>  (94) 
-1434.509676553

>  <E_el complex_PBEh-3c>  (94) 
-1429.067288696

>  <HB_distance>  (94) 
1.98

>  <dG(298)_RRHO (kJ/mol)>  (94) 
532.4413

>  <dG(298)_RRHO complex (kJ/mol)>  (94) 
775.0928

>  <dG_solv_SMD_CCl4 (kJ/mol)>  (94) 
-44.1758

>  <dG_solv_SMD_CCl4 complex (kJ/mol)>  (94) 
-59.6023

>  <pKBHX_QC>  (94) 
1.34

>  <Delta G_sol (kJ/mol)>  (94) 
22.24

>  <Delta G (kcal/mol)>  (94) 
-1.83

$$$$

     RDKit          2D

 22 24  0  0  1  0  0  0  0  0999 V2000
   -1.1806   -0.2648    0.0000 C   0  0  0  0  0  0  0  0  0  0  0  0
    0.0945   -1.0546    0.0000 N   0  0  0  0  0  0  0  0  0  0  0  0
    1.4162   -0.3452    0.0000 C   0  0  0  0  0  0  0  0  0  0  0  0
   -2.5023   -0.9742    0.0000 C   0  0  0  0  0  0  0  0  0  0  0  0
    1.4626    1.1541    0.0000 O   0  0  0  0  0  0  0  0  0  0  0  0
    2.6914   -1.1351    0.0000 N   0  0  0  0  0  0  0  0  0  0  0  0
   -3.0697    0.4144    0.0000 C   0  0  0  0  0  0  0  0  0  0  0  0
   -1.6586   -2.2144    0.0000 C   0  0  0  0  0  0  0  0  0  0  0  0
   -3.9425   -1.3933    0.0000 C   0  0  0  0  0  0  0  0  0  0  0  0
    4.0130   -0.4257    0.0000 C   0  0  0  0  0  0  0  0  0  0  0  0
   -2.1508    1.6000    0.0000 C   0  0  0  0  0  0  0  0  0  0  0  0
   -4.5559    0.6173    0.0000 C   0  0  0  0  0  0  0  0  0  0  0  0
   -2.5774   -3.4001    0.0000 C   0  0  0  0  0  0  0  0  0  0  0  0
   -3.9890   -2.8926    0.0000 C   0  0  0  0  0  0  0  0  0  0  0  0
    5.2882   -1.2155    0.0000 C   0  0  0  0  0  0  0  0  0  0  0  0
    4.0595    1.0736    0.0000 C   0  0  0  0  0  0  0  0  0  0  0  0
   -4.2044    3.1915    0.0000 C   0  0  0  0  0  0  0  0  0  0  0  0
   -5.1232    2.0059    0.0000 C   0  0  0  0  0  0  0  0  0  0  0  0
   -2.7182    2.9886    0.0000 C   0  0  0  0  0  0  0  0  0  0  0  0
    6.6098   -0.5061    0.0000 C   0  0  0  0  0  0  0  0  0  0  0  0
    6.6563    0.9931    0.0000 C   0  0  0  0  0  0  0  0  0  0  0  0
    5.3811    1.7830    0.0000 C   0  0  0  0  0  0  0  0  0  0  0  0
  1  2  1  0
  1  4  1  0
  2  3  1  0
  3  5  2  0
  3  6  1  0
  4  7  1  0
  4  8  1  0
  4  9  1  0
  6 10  1  0
  7 11  2  0
  7 12  1  0
  8 13  1  0
  9 14  1  0
 10 15  2  0
 10 16  1  0
 11 19  1  0
 12 18  2  0
 13 14  1  0
 15 20  1  0
 16 22  2  0
 17 18  1  0
 17 19  2  0
 20 21  2  0
 21 22  1  0
M  END
>  <E_el>  (95) 
-920.028544534

>  <HBA_atom_index>  (95) 
5

>  <Function>  (95) 
carbonyl

>  <Atom>  (95) 
O

>  <Molecular_Weight>  (95) 
294.39078

>  <Mol_ID>  (95) 
CHEMBL44266_f001

>  <Atom_and_Type>  (95) 
N-ring_sidechain fragment

>  <E_el_PW6B95>  (95) 
-923.6486998614

>  <E_el_PBEh-3c>  (95) 
-920.028544534

>  <E_el complex_PW6B95>  (95) 
-1331.060742195

>  <E_el complex_PBEh-3c>  (95) 
-1325.895216827

>  <HB_distance>  (95) 
1.80

>  <dG(298)_RRHO (kJ/mol)>  (95) 
896.5275

>  <dG(298)_RRHO complex (kJ/mol)>  (95) 
1141.2742

>  <dG_solv_SMD_CCl4 (kJ/mol)>  (95) 
-66.1929

>  <dG_solv_SMD_CCl4 complex (kJ/mol)>  (95) 
-80.0130

>  <pKBHX_QC>  (95) 
1.21

>  <Delta G_sol (kJ/mol)>  (95) 
23.58

>  <Delta G (kcal/mol)>  (95) 
-1.65

$$$$

     RDKit          2D

 18 20  0  0  1  0  0  0  0  0999 V2000
   -0.3154    0.0813    0.0000 C   0  0  0  0  0  0  0  0  0  0  0  0
   -0.5046   -1.4067    0.0000 O   0  0  0  0  0  0  0  0  0  0  0  0
    1.0679    0.6615    0.0000 N   0  0  0  0  0  0  0  0  0  0  0  0
   -1.5094    0.9892    0.0000 N   0  0  0  0  0  0  0  0  0  0  0  0
    2.3503   -0.1166    0.0000 C   0  0  0  0  0  0  0  0  0  0  0  0
    1.4116    2.1216    0.0000 C   0  0  0  0  0  0  0  0  0  0  0  0
   -2.8927    0.4091    0.0000 C   0  0  0  0  0  0  0  0  0  0  0  0
    2.6302   -1.5903    0.0000 C   0  0  0  0  0  0  0  0  0  0  0  0
    3.4866    0.8626    0.0000 C   0  0  0  0  0  0  0  0  0  0  0  0
    2.9065    2.2459    0.0000 C   0  0  0  0  0  0  0  0  0  0  0  0
   -4.0867    1.3169    0.0000 C   0  0  0  0  0  0  0  0  0  0  0  0
   -3.0819   -1.0790    0.0000 C   0  0  0  0  0  0  0  0  0  0  0  0
    5.1827   -1.1055    0.0000 C   0  0  0  0  0  0  0  0  0  0  0  0
    4.9028    0.3682    0.0000 C   0  0  0  0  0  0  0  0  0  0  0  0
    4.0464   -2.0847    0.0000 C   0  0  0  0  0  0  0  0  0  0  0  0
   -5.4700    0.7368    0.0000 C   0  0  0  0  0  0  0  0  0  0  0  0
   -5.6592   -0.7512    0.0000 C   0  0  0  0  0  0  0  0  0  0  0  0
   -4.4652   -1.6591    0.0000 N   0  0  0  0  0  0  0  0  0  0  0  0
  1  2  2  0
  1  3  1  0
  1  4  1  0
  3  5  1  0
  3  6  1  0
  4  7  1  0
  5  8  2  0
  5  9  1  0
  6 10  1  0
  7 11  2  0
  7 12  1  0
  8 15  1  0
  9 14  2  0
  9 10  1  0
 11 16  1  0
 12 18  2  0
 13 14  1  0
 13 15  2  0
 16 17  2  0
 17 18  1  0
M  END
>  <E_el>  (96) 
-779.1221134157

>  <HBA_atom_index>  (96) 
2
3
18

>  <Function>  (96) 
carbonyl
tertiary amine
pyridine

>  <Atom>  (96) 
O
N
N

>  <Molecular_Weight>  (96) 
239.27252

>  <Mol_ID>  (96) 
CHEMBL44552_f002

>  <Atom_and_Type>  (96) 
O-ring_sidechain fragment

>  <E_el_PW6B95>  (96) 
-782.1771616818

>  <E_el_PBEh-3c>  (96) 
-779.1221134157

>  <E_el complex_PW6B95>  (96) 
-1189.586673105
-1189.588181062
-1189.585397106

>  <E_el complex_PBEh-3c>  (96) 
-1184.986136326
no_value!
no_value!

>  <HB_distance>  (96) 
1.84
no_value!
no_value!

>  <dG(298)_RRHO (kJ/mol)>  (96) 
570.1356

>  <dG(298)_RRHO complex (kJ/mol)>  (96) 
812.1045
814.5305
809.8912

>  <dG_solv_SMD_CCl4 (kJ/mol)>  (96) 
-60.2546

>  <dG_solv_SMD_CCl4 complex (kJ/mol)>  (96) 
-75.2148
CHEMBL44552_f002_c002no_value!
CHEMBL44552_f002_c003no_value!

>  <pKBHX_QC>  (96) 
0.94
no computed pKBHX value!
no computed pKBHX value!

>  <Delta G_sol (kJ/mol)>  (96) 
26.30
no computed Delta G!
no computed Delta G!

>  <Delta G (kcal/mol)>  (96) 
-1.29
no computed Delta G!
no computed Delta G!

$$$$

     RDKit          2D

 17 18  0  0  1  0  0  0  0  0999 V2000
   -2.1141    0.6236    0.0000 C   0  0  0  0  0  0  0  0  0  0  0  0
   -2.8565    1.9269    0.0000 O   0  0  0  0  0  0  0  0  0  0  0  0
   -2.8716   -0.6711    0.0000 C   0  0  0  0  0  0  0  0  0  0  0  0
   -0.6141    0.6149    0.0000 N   0  0  0  0  0  0  0  0  0  0  0  0
   -4.3716   -0.6624    0.0000 C   0  0  0  0  0  0  0  0  0  0  0  0
   -2.1291   -1.9745    0.0000 N   0  0  0  0  0  0  0  0  0  0  0  0
    0.1284   -0.6885    0.0000 C   0  0  0  0  0  0  0  0  0  0  0  0
    0.1434    1.9096    0.0000 C   0  0  0  0  0  0  0  0  0  0  0  0
   -5.1291   -1.9571    0.0000 C   0  0  0  0  0  0  0  0  0  0  0  0
    1.6283   -0.6972    0.0000 C   0  0  0  0  0  0  0  0  0  0  0  0
    1.6434    1.9009    0.0000 C   0  0  0  0  0  0  0  0  0  0  0  0
   -0.5990    3.2129    0.0000 C   0  0  0  0  0  0  0  0  0  0  0  0
    2.3859    0.5975    0.0000 C   0  0  0  0  0  0  0  0  0  0  0  0
    2.3708   -2.0005    0.0000 C   0  0  0  0  0  0  0  0  0  0  0  0
    3.8708   -2.0092    0.0000 C   0  0  0  0  0  0  0  0  0  0  0  0
    4.6283   -0.7146    0.0000 C   0  0  0  0  0  0  0  0  0  0  0  0
    3.8858    0.5888    0.0000 C   0  0  0  0  0  0  0  0  0  0  0  0
  1  2  2  0
  1  3  1  0
  1  4  1  0
  3  5  1  0
  3  6  1  0
  4  7  1  0
  4  8  1  0
  5  9  1  0
  7 10  1  0
  8 11  1  0
  8 12  1  0
 10 13  2  0
 10 14  1  0
 11 13  1  0
 13 17  1  0
 14 15  2  0
 15 16  1  0
 16 17  2  0
M  END
>  <E_el>  (97) 
-728.7035167173

>  <HBA_atom_index>  (97) 
2
4

>  <Function>  (97) 
carbonyl
tertiary amine

>  <Atom>  (97) 
O
N

>  <Molecular_Weight>  (97) 
232.3214

>  <Mol_ID>  (97) 
CHEMBL44732_f003

>  <Atom_and_Type>  (97) 
O-ring_sidechain fragment

>  <E_el_PW6B95>  (97) 
-731.5534543382

>  <E_el_PBEh-3c>  (97) 
-728.7035167173

>  <E_el complex_PW6B95>  (97) 
-1138.964781516
-1138.955357204

>  <E_el complex_PBEh-3c>  (97) 
-1134.568475118
no_value!

>  <HB_distance>  (97) 
1.77
no_value!

>  <dG(298)_RRHO (kJ/mol)>  (97) 
765.7591

>  <dG(298)_RRHO complex (kJ/mol)>  (97) 
1010.9652
1009.6472

>  <dG_solv_SMD_CCl4 (kJ/mol)>  (97) 
-46.7917

>  <dG_solv_SMD_CCl4 complex (kJ/mol)>  (97) 
-62.3727
CHEMBL44732_f003_c002no_value!

>  <pKBHX_QC>  (97) 
1.16
no computed pKBHX value!

>  <Delta G_sol (kJ/mol)>  (97) 
24.15
no computed Delta G!

>  <Delta G (kcal/mol)>  (97) 
-1.58
no computed Delta G!

$$$$

     RDKit          2D

 16 17  0  0  1  0  0  0  0  0999 V2000
    1.5000   -3.0852    0.0000 C   0  0  0  0  0  0  0  0  0  0  0  0
    0.7500   -1.7862    0.0000 O   0  0  0  0  0  0  0  0  0  0  0  0
   -0.7500   -1.7862    0.0000 C   0  0  0  0  0  0  0  0  0  0  0  0
   -1.5000   -3.0852    0.0000 O   0  0  0  0  0  0  0  0  0  0  0  0
   -1.5000   -0.4871    0.0000 C   0  0  0  0  0  0  0  0  0  0  0  0
   -3.0000   -0.4871    0.0000 C   0  0  0  0  0  0  0  0  0  0  0  0
   -0.7500    0.8119    0.0000 C   0  0  0  0  0  0  0  0  0  0  0  0
   -3.7500    0.8119    0.0000 N   0  0  0  0  0  0  0  0  0  0  0  0
   -1.5000    2.1109    0.0000 C   0  0  0  0  0  0  0  0  0  0  0  0
    0.7500    0.8119    0.0000 C   0  0  0  0  0  0  0  0  0  0  0  0
   -3.0000    2.1109    0.0000 C   0  0  0  0  0  0  0  0  0  0  0  0
    1.5000   -0.4871    0.0000 C   0  0  0  0  0  0  0  0  0  0  0  0
    3.0000   -0.4871    0.0000 C   0  0  0  0  0  0  0  0  0  0  0  0
    3.7500    0.8119    0.0000 C   0  0  0  0  0  0  0  0  0  0  0  0
    3.0000    2.1109    0.0000 C   0  0  0  0  0  0  0  0  0  0  0  0
    1.5000    2.1109    0.0000 C   0  0  0  0  0  0  0  0  0  0  0  0
  1  2  1  0
  2  3  1  0
  3  4  2  0
  3  5  1  0
  5  6  1  0
  5  7  1  0
  6  8  1  0
  7  9  1  0
  7 10  1  0
  8 11  1  0
  9 11  1  0
 10 16  1  0
 10 12  2  0
 12 13  1  0
 13 14  2  0
 14 15  1  0
 15 16  2  0
M  END
>  <E_el>  (98) 
-709.2843158723

>  <HBA_atom_index>  (98) 
4
8

>  <Function>  (98) 
carbonyl
secondary amine

>  <Atom>  (98) 
O
N

>  <Molecular_Weight>  (98) 
219.27958

>  <Mol_ID>  (98) 
CHEMBL46413_f001

>  <Atom_and_Type>  (98) 
O-ring_sidechain fragment

>  <E_el_PW6B95>  (98) 
-712.0484895827

>  <E_el_PBEh-3c>  (98) 
-709.2843158723

>  <E_el complex_PW6B95>  (98) 
-1119.458522244
-1119.454296154

>  <E_el complex_PBEh-3c>  (98) 
-1115.147894516
no_value!

>  <HB_distance>  (98) 
1.88
no_value!

>  <dG(298)_RRHO (kJ/mol)>  (98) 
660.9124

>  <dG(298)_RRHO complex (kJ/mol)>  (98) 
903.4588
907.5809

>  <dG_solv_SMD_CCl4 (kJ/mol)>  (98) 
-40.8842

>  <dG_solv_SMD_CCl4 complex (kJ/mol)>  (98) 
-56.2774
CHEMBL46413_f001_c002no_value!

>  <pKBHX_QC>  (98) 
1.06
no computed pKBHX value!

>  <Delta G_sol (kJ/mol)>  (98) 
25.08
no computed Delta G!

>  <Delta G (kcal/mol)>  (98) 
-1.45
no computed Delta G!

$$$$

     RDKit          2D

 15 16  0  0  1  0  0  0  0  0999 V2000
   -0.6518    0.5984    0.0000 C   0  0  0  0  0  0  0  0  0  0  0  0
   -0.1209    2.0013    0.0000 O   0  0  0  0  0  0  0  0  0  0  0  0
   -2.1322    0.3566    0.0000 C   0  0  0  0  0  0  0  0  0  0  0  0
    0.2978   -0.5628    0.0000 N   0  0  0  0  0  0  0  0  0  0  0  0
   -2.8067   -0.9831    0.0000 C   0  0  0  0  0  0  0  0  0  0  0  0
   -3.1979    1.4122    0.0000 S   0  0  0  0  0  0  0  0  0  0  0  0
    1.7782   -0.3210    0.0000 C   0  0  0  0  0  0  0  0  0  0  0  0
   -2.1193   -2.3164    0.0000 S   0  0  0  0  0  0  0  0  0  0  0  0
   -4.2894   -0.7556    0.0000 C   0  0  0  0  0  0  0  0  0  0  0  0
   -4.5311    0.7248    0.0000 C   0  0  0  0  0  0  0  0  0  0  0  0
    2.7278   -1.4822    0.0000 C   0  0  0  0  0  0  0  0  0  0  0  0
    2.3090    1.0819    0.0000 C   0  0  0  0  0  0  0  0  0  0  0  0
    4.2081   -1.2404    0.0000 C   0  0  0  0  0  0  0  0  0  0  0  0
    4.7390    0.1625    0.0000 C   0  0  0  0  0  0  0  0  0  0  0  0
    3.7894    1.3237    0.0000 C   0  0  0  0  0  0  0  0  0  0  0  0
  1  2  2  0
  1  3  1  0
  1  4  1  0
  3  5  2  0
  3  6  1  0
  4  7  1  0
  5  8  1  0
  5  9  1  0
  6 10  1  0
  7 11  2  0
  7 12  1  0
  9 10  2  0
 11 13  1  0
 12 15  2  0
 13 14  2  0
 14 15  1  0
M  END
>  <E_el>  (99) 
-1348.846342345

>  <HBA_atom_index>  (99) 
2

>  <Function>  (99) 
carbonyl

>  <Atom>  (99) 
O

>  <Molecular_Weight>  (99) 
235.32526

>  <Mol_ID>  (99) 
CHEMBL47008_f006

>  <Atom_and_Type>  (99) 
O-ring_sidechain fragment

>  <E_el_PW6B95>  (99) 
-1352.630192295

>  <E_el_PBEh-3c>  (99) 
-1348.846342345

>  <E_el complex_PW6B95>  (99) 
-1760.037642749

>  <E_el complex_PBEh-3c>  (99) 
-1754.706874342

>  <HB_distance>  (99) 
1.87

>  <dG(298)_RRHO (kJ/mol)>  (99) 
370.8364

>  <dG(298)_RRHO complex (kJ/mol)>  (99) 
605.9579

>  <dG_solv_SMD_CCl4 (kJ/mol)>  (99) 
-43.2467

>  <dG_solv_SMD_CCl4 complex (kJ/mol)>  (99) 
-60.8503

>  <pKBHX_QC>  (99) 
1.35

>  <Delta G_sol (kJ/mol)>  (99) 
22.22

>  <Delta G (kcal/mol)>  (99) 
-1.83

$$$$

     RDKit          2D

 10  9  0  0  1  0  0  0  0  0999 V2000
   -1.0427   -0.5748    0.0000 C   0  0  0  0  0  0  0  0  0  0  0  0
   -1.5616   -1.9822    0.0000 O   0  0  0  0  0  0  0  0  0  0  0  0
    0.4356   -0.3205    0.0000 C   0  0  0  0  0  0  0  0  0  0  0  0
   -2.0020    0.5783    0.0000 O   0  0  0  0  0  0  0  0  0  0  0  0
    0.9546    1.0869    0.0000 C   0  0  0  0  0  0  0  0  0  0  0  0
    1.3950   -1.4736    0.0000 C   0  0  0  0  0  0  0  0  0  0  0  0
   -3.4803    0.3240    0.0000 C   0  0  0  0  0  0  0  0  0  0  0  0
    2.4329    1.3412    0.0000 C   0  0  0  0  0  0  0  0  0  0  0  0
   -0.0048    2.2400    0.0000 N   0  0  0  0  0  0  0  0  0  0  0  0
    2.8733   -1.2193    0.0000 C   0  0  0  0  0  0  0  0  0  0  0  0
  1  2  2  0
  1  3  1  0
  1  4  1  0
  3  5  1  0
  3  6  1  0
  4  7  1  0
  5  8  1  0
  5  9  1  0
  6 10  1  0
M  END
>  <E_el>  (100) 
-479.9575524021

>  <HBA_atom_index>  (100) 
2

>  <Function>  (100) 
carbonyl

>  <Atom>  (100) 
O

>  <Molecular_Weight>  (100) 
145.1995

>  <Mol_ID>  (100) 
CHEMBL48610_f006

>  <Atom_and_Type>  (100) 
O-chain fragment

>  <E_el_PW6B95>  (100) 
-481.8037656434

>  <E_el_PBEh-3c>  (100) 
-479.9575524021

>  <E_el complex_PW6B95>  (100) 
-889.2130276551

>  <E_el complex_PBEh-3c>  (100) 
-885.8190628257

>  <HB_distance>  (100) 
1.90

>  <dG(298)_RRHO (kJ/mol)>  (100) 
502.0117

>  <dG(298)_RRHO complex (kJ/mol)>  (100) 
743.7101

>  <dG_solv_SMD_CCl4 (kJ/mol)>  (100) 
-24.6522

>  <dG_solv_SMD_CCl4 complex (kJ/mol)>  (100) 
-39.2752

>  <pKBHX_QC>  (100) 
0.87

>  <Delta G_sol (kJ/mol)>  (100) 
27.02

>  <Delta G (kcal/mol)>  (100) 
-1.19

$$$$

     RDKit          2D

  7  7  0  0  1  0  0  0  0  0999 V2000
   -1.1786   -1.2990    0.0000 C   0  0  0  0  0  0  0  0  0  0  0  0
   -1.9286    0.0000    0.0000 O   0  0  0  0  0  0  0  0  0  0  0  0
   -1.1786    1.2990    0.0000 C   0  0  0  0  0  0  0  0  0  0  0  0
    0.3214   -1.2990    0.0000 C   0  0  0  0  0  0  0  0  0  0  0  0
    0.3214    1.2990    0.0000 C   0  0  0  0  0  0  0  0  0  0  0  0
    1.0714   -0.0000    0.0000 N   0  0  0  0  0  0  0  0  0  0  0  0
    2.5714    0.0000    0.0000 N   0  0  0  0  0  0  0  0  0  0  0  0
  1  2  1  0
  1  4  1  0
  2  3  1  0
  3  5  1  0
  4  6  1  0
  5  6  1  0
  6  7  1  0
M  END
>  <E_el>  (101) 
-342.3682232912

>  <HBA_atom_index>  (101) 
2

>  <Function>  (101) 
ether

>  <Atom>  (101) 
O

>  <Molecular_Weight>  (101) 
102.135

>  <Mol_ID>  (101) 
CHEMBL49895_f007

>  <Atom_and_Type>  (101) 
O-ring fragment

>  <E_el_PW6B95>  (101) 
-343.6912463835

>  <E_el_PBEh-3c>  (101) 
-342.3682232912

>  <E_el complex_PW6B95>  (101) 
-751.0943229824

>  <E_el complex_PBEh-3c>  (101) 
-748.225018907

>  <HB_distance>  (101) 
1.80

>  <dG(298)_RRHO (kJ/mol)>  (101) 
333.3862

>  <dG(298)_RRHO complex (kJ/mol)>  (101) 
570.1225

>  <dG_solv_SMD_CCl4 (kJ/mol)>  (101) 
-18.7242

>  <dG_solv_SMD_CCl4 complex (kJ/mol)>  (101) 
-39.8913

>  <pKBHX_QC>  (101) 
0.41

>  <Delta G_sol (kJ/mol)>  (101) 
31.76

>  <Delta G (kcal/mol)>  (101) 
-0.56

$$$$

     RDKit          2D

 16 17  0  0  1  0  0  0  0  0999 V2000
   -1.3375   -0.7318    0.0000 C   0  0  0  0  0  0  0  0  0  0  0  0
   -1.4929   -2.2237    0.0000 O   0  0  0  0  0  0  0  0  0  0  0  0
   -2.5519    0.1488    0.0000 C   0  0  0  0  0  0  0  0  0  0  0  0
    0.0322   -0.1204    0.0000 N   0  0  0  0  0  0  0  0  0  0  0  0
   -3.9780   -0.3161    0.0000 C   0  0  0  0  0  0  0  0  0  0  0  0
   -2.5533    1.6488    0.0000 C   0  0  0  0  0  0  0  0  0  0  0  0
    1.2466   -1.0009    0.0000 C   0  0  0  0  0  0  0  0  0  0  0  0
   -4.4402   -1.7431    0.0000 C   0  0  0  0  0  0  0  0  0  0  0  0
   -4.8609    0.8966    0.0000 C   0  0  0  0  0  0  0  0  0  0  0  0
   -3.9803    2.1109    0.0000 C   0  0  0  0  0  0  0  0  0  0  0  0
    2.6163   -0.3896    0.0000 C   0  0  0  0  0  0  0  0  0  0  0  0
    3.8307   -1.2701    0.0000 C   0  0  0  0  0  0  0  0  0  0  0  0
    5.2004   -0.6587    0.0000 C   0  0  0  0  0  0  0  0  0  0  0  0
    5.3558    0.8332    0.0000 C   0  0  0  0  0  0  0  0  0  0  0  0
    4.1414    1.7138    0.0000 C   0  0  0  0  0  0  0  0  0  0  0  0
    2.7717    1.1024    0.0000 C   0  0  0  0  0  0  0  0  0  0  0  0
  1  2  2  0
  1  3  1  0
  1  4  1  0
  3  5  1  0
  3  6  1  0
  4  7  1  0
  5  8  1  0
  5  9  2  0
  6 10  1  0
  7 11  1  0
  9 10  1  0
 11 16  1  0
 11 12  2  0
 12 13  1  0
 13 14  2  0
 14 15  1  0
 15 16  2  0
M  END
>  <E_el>  (102) 
-672.2439406739

>  <HBA_atom_index>  (102) 
2

>  <Function>  (102) 
carbonyl

>  <Atom>  (102) 
O

>  <Molecular_Weight>  (102) 
215.29088

>  <Mol_ID>  (102) 
CHEMBL50117_f003

>  <Atom_and_Type>  (102) 
O-ring_sidechain fragment

>  <E_el_PW6B95>  (102) 
-674.8853764440

>  <E_el_PBEh-3c>  (102) 
-672.2439406739

>  <E_el complex_PW6B95>  (102) 
-1082.296653437

>  <E_el complex_PBEh-3c>  (102) 
-1078.108959192

>  <HB_distance>  (102) 
1.78

>  <dG(298)_RRHO (kJ/mol)>  (102) 
656.4175

>  <dG(298)_RRHO complex (kJ/mol)>  (102) 
903.0388

>  <dG_solv_SMD_CCl4 (kJ/mol)>  (102) 
-47.8469

>  <dG_solv_SMD_CCl4 complex (kJ/mol)>  (102) 
-64.2929

>  <pKBHX_QC>  (102) 
1.09

>  <Delta G_sol (kJ/mol)>  (102) 
24.83

>  <Delta G (kcal/mol)>  (102) 
-1.49

$$$$

     RDKit          2D

 13 13  0  0  1  0  0  0  0  0999 V2000
   -0.7501   -0.9636    0.0000 C   0  0  0  0  0  0  0  0  0  0  0  0
   -0.6717   -2.4616    0.0000 O   0  0  0  0  0  0  0  0  0  0  0  0
   -2.0865   -0.2825    0.0000 N   0  0  0  0  0  0  0  0  0  0  0  0
    0.5080   -0.1467    0.0000 C   0  0  0  0  0  0  0  0  0  0  0  0
   -2.1649    1.2154    0.0000 C   0  0  0  0  0  0  0  0  0  0  0  0
   -3.3446   -1.0994    0.0000 C   0  0  0  0  0  0  0  0  0  0  0  0
    0.4296    1.3512    0.0000 O   0  0  0  0  0  0  0  0  0  0  0  0
    1.8445   -0.8278    0.0000 C   0  0  0  0  0  0  0  0  0  0  0  0
   -3.5014    1.8965    0.0000 C   0  0  0  0  0  0  0  0  0  0  0  0
    1.6876    2.1681    0.0000 C   0  0  0  0  0  0  0  0  0  0  0  0
    3.1025   -0.0109    0.0000 C   0  0  0  0  0  0  0  0  0  0  0  0
    1.9229   -2.3257    0.0000 N   0  0  0  0  0  0  0  0  0  0  0  0
    3.0241    1.4870    0.0000 C   0  0  0  0  0  0  0  0  0  0  0  0
  1  2  2  0
  1  3  1  0
  1  4  1  0
  3  5  1  0
  3  6  1  0
  4  7  1  0
  4  8  1  0
  5  9  1  0
  7 10  1  0
  8 11  1  0
  8 12  1  0
 10 13  2  0
 11 13  1  0
M  END
>  <E_el>  (103) 
-611.2018238795

>  <HBA_atom_index>  (103) 
2
3
7

>  <Function>  (103) 
carbonyl
tertiary amine
aromatic ether

>  <Atom>  (103) 
O
N
O

>  <Molecular_Weight>  (103) 
184.23554

>  <Mol_ID>  (103) 
CHEMBL50254_f002

>  <Atom_and_Type>  (103) 
O-ring_sidechain fragment

>  <E_el_PW6B95>  (103) 
-613.5632034738

>  <E_el_PBEh-3c>  (103) 
-611.2018238795

>  <E_el complex_PW6B95>  (103) 
-1020.974807993
-1020.977628869
-1020.970606991

>  <E_el complex_PBEh-3c>  (103) 
-1017.067561637
no_value!
-1017.062102663

>  <HB_distance>  (103) 
1.78
no_value!
1.95

>  <dG(298)_RRHO (kJ/mol)>  (103) 
582.1184

>  <dG(298)_RRHO complex (kJ/mol)>  (103) 
822.6406
823.2839
822.1050

>  <dG_solv_SMD_CCl4 (kJ/mol)>  (103) 
-33.3113

>  <dG_solv_SMD_CCl4 complex (kJ/mol)>  (103) 
-48.4458
CHEMBL50254_f002_c002no_value!
-49.6954

>  <pKBHX_QC>  (103) 
1.64
no computed pKBHX value!
0.74

>  <Delta G_sol (kJ/mol)>  (103) 
19.19
no computed Delta G!
28.43

>  <Delta G (kcal/mol)>  (103) 
-2.24
no computed Delta G!
-1.00

$$$$

     RDKit          2D

  8  8  0  0  1  0  0  0  0  0999 V2000
    1.4904   -0.0000    0.0000 C   0  0  0  0  0  0  0  0  0  0  0  0
    2.9904   -0.0000    0.0000 O   0  0  0  0  0  0  0  0  0  0  0  0
    0.6088    1.2135    0.0000 S   0  0  0  0  0  0  0  0  0  0  0  0
    0.6088   -1.2135    0.0000 N   0  0  0  0  0  0  0  0  0  0  0  0
   -0.8178    0.7500    0.0000 C   0  0  0  0  0  0  0  0  0  0  0  0
   -0.8178   -0.7500    0.0000 C   0  0  0  0  0  0  0  0  0  0  0  0
   -2.0314    1.6317    0.0000 C   0  0  0  0  0  0  0  0  0  0  0  0
   -2.0314   -1.6317    0.0000 O   0  0  0  0  0  0  0  0  0  0  0  0
  1  2  2  0
  1  3  1  0
  1  4  1  0
  3  5  1  0
  4  6  1  0
  5  7  1  0
  5  6  1  0
  6  8  2  0
M  END
>  <E_el>  (104) 
-757.6550428515

>  <HBA_atom_index>  (104) 
2
8

>  <Function>  (104) 
carbonyl
carbonyl

>  <Atom>  (104) 
O
O

>  <Molecular_Weight>  (104) 
131.153

>  <Mol_ID>  (104) 
CHEMBL50572_f004

>  <Atom_and_Type>  (104) 
O-ring_sidechain fragment

>  <E_el_PW6B95>  (104) 
-759.8239758524

>  <E_el_PBEh-3c>  (104) 
-757.6550428515

>  <E_el complex_PW6B95>  (104) 
-1167.227466755
-1167.232062272

>  <E_el complex_PBEh-3c>  (104) 
-1163.511548511
-1163.516211036

>  <HB_distance>  (104) 
2.03
2.01

>  <dG(298)_RRHO (kJ/mol)>  (104) 
170.7831

>  <dG(298)_RRHO complex (kJ/mol)>  (104) 
407.8166
408.9455

>  <dG_solv_SMD_CCl4 (kJ/mol)>  (104) 
-28.8129

>  <dG_solv_SMD_CCl4 complex (kJ/mol)>  (104) 
-47.5205
-42.5512

>  <pKBHX_QC>  (104) 
0.25
0.83

>  <Delta G_sol (kJ/mol)>  (104) 
33.43
27.46

>  <Delta G (kcal/mol)>  (104) 
-0.33
-1.13

$$$$

     RDKit          2D

 12 12  0  0  1  0  0  0  0  0999 V2000
    0.4595   -0.9272    0.0000 C   0  0  0  0  0  0  0  0  0  0  0  0
    0.2218   -2.4083    0.0000 O   0  0  0  0  0  0  0  0  0  0  0  0
    1.8610   -0.3926    0.0000 C   0  0  0  0  0  0  0  0  0  0  0  0
   -0.7043    0.0191    0.0000 N   0  0  0  0  0  0  0  0  0  0  0  0
    2.0986    1.0885    0.0000 N   0  0  0  0  0  0  0  0  0  0  0  0
    3.0247   -1.3389    0.0000 C   0  0  0  0  0  0  0  0  0  0  0  0
   -0.6227    1.5169    0.0000 C   0  0  0  0  0  0  0  0  0  0  0  0
   -2.1540   -0.3661    0.0000 C   0  0  0  0  0  0  0  0  0  0  0  0
    3.5001    1.6232    0.0000 C   0  0  0  0  0  0  0  0  0  0  0  0
   -2.0220    2.0573    0.0000 C   0  0  0  0  0  0  0  0  0  0  0  0
   -2.9684    0.8935    0.0000 C   0  0  0  0  0  0  0  0  0  0  0  0
   -2.6944   -1.7654    0.0000 C   0  0  0  0  0  0  0  0  0  0  0  0
  1  2  2  0
  1  3  1  0
  1  4  1  0
  3  5  1  0
  3  6  1  0
  4  7  1  0
  4  8  1  0
  5  9  1  0
  7 10  1  0
  8 11  1  0
  8 12  1  0
 10 11  1  0
M  END
>  <E_el>  (105) 
-537.3761671385

>  <HBA_atom_index>  (105) 
2
4
5

>  <Function>  (105) 
carbonyl
tertiary amine
secondary amine

>  <Atom>  (105) 
O
N
N

>  <Molecular_Weight>  (105) 
170.25202

>  <Mol_ID>  (105) 
CHEMBL50915_f003

>  <Atom_and_Type>  (105) 
O-ring_sidechain fragment

>  <E_el_PW6B95>  (105) 
-539.4564996277

>  <E_el_PBEh-3c>  (105) 
-537.3761671385

>  <E_el complex_PW6B95>  (105) 
-946.8666131614
-946.8685838706
-946.8762547355

>  <E_el complex_PBEh-3c>  (105) 
-943.2402675524
no_value!
-943.2524626891

>  <HB_distance>  (105) 
1.77
no_value!
1.76

>  <dG(298)_RRHO (kJ/mol)>  (105) 
630.6350

>  <dG(298)_RRHO complex (kJ/mol)>  (105) 
871.3384
870.2830
879.3068

>  <dG_solv_SMD_CCl4 (kJ/mol)>  (105) 
-33.3672

>  <dG_solv_SMD_CCl4 complex (kJ/mol)>  (105) 
-52.1391
CHEMBL50915_f003_c002no_value!
-47.4332

>  <pKBHX_QC>  (105) 
1.60
no computed pKBHX value!
2.84

>  <Delta G_sol (kJ/mol)>  (105) 
19.64
no computed Delta G!
7.01

>  <Delta G (kcal/mol)>  (105) 
-2.18
no computed Delta G!
-3.87

$$$$

     RDKit          2D

 12 13  0  0  1  0  0  0  0  0999 V2000
   -0.2172   -0.7450    0.0000 C   0  0  0  0  0  0  0  0  0  0  0  0
    0.1392   -2.2021    0.0000 O   0  0  0  0  0  0  0  0  0  0  0  0
    0.7521    0.3997    0.0000 C   0  0  0  0  0  0  0  0  0  0  0  0
   -1.6055   -0.1770    0.0000 C   0  0  0  0  0  0  0  0  0  0  0  0
   -0.7050    0.0433    0.0000 C   0  0  0  0  0  0  0  0  0  0  0  0
    0.8633    1.8956    0.0000 C   0  0  0  0  0  0  0  0  0  0  0  0
    1.8968   -0.5695    0.0000 C   0  0  0  0  0  0  0  0  0  0  0  0
   -1.4942    1.3189    0.0000 C   0  0  0  0  0  0  0  0  0  0  0  0
   -0.5549   -1.4491    0.0000 C   0  0  0  0  0  0  0  0  0  0  0  0
   -1.8583   -0.9158    0.0000 C   0  0  0  0  0  0  0  0  0  0  0  0
   -0.5249    2.4637    0.0000 C   0  0  0  0  0  0  0  0  0  0  0  0
    3.3086   -0.0628    0.0000 S   0  0  0  0  0  0  0  0  0  0  0  0
  1  2  2  0
  1  3  1  0
  1  4  1  0
  3  5  1  0
  3  6  1  0
  3  7  1  0
  4  8  1  0
  5  9  1  0
  5 10  1  0
  5  8  1  0
  6 11  1  0
  7 12  1  0
  8 11  1  0
M  END
>  <E_el>  (106) 
-862.6727417894

>  <HBA_atom_index>  (106) 
2

>  <Function>  (106) 
carbonyl

>  <Atom>  (106) 
O

>  <Molecular_Weight>  (106) 
184.29843

>  <Mol_ID>  (106) 
CHEMBL51292_f006

>  <Atom_and_Type>  (106) 
O-ring_sidechain fragment

>  <E_el_PW6B95>  (106) 
-865.2774338237

>  <E_el_PBEh-3c>  (106) 
-862.6727417894

>  <E_el complex_PW6B95>  (106) 
-1272.687135348

>  <E_el complex_PBEh-3c>  (106) 
-1268.535780048

>  <HB_distance>  (106) 
1.90

>  <dG(298)_RRHO (kJ/mol)>  (106) 
557.7905

>  <dG(298)_RRHO complex (kJ/mol)>  (106) 
798.6225

>  <dG_solv_SMD_CCl4 (kJ/mol)>  (106) 
-35.3506

>  <dG_solv_SMD_CCl4 complex (kJ/mol)>  (106) 
-50.1796

>  <pKBHX_QC>  (106) 
1.09

>  <Delta G_sol (kJ/mol)>  (106) 
24.80

>  <Delta G (kcal/mol)>  (106) 
-1.49

$$$$

     RDKit          2D

 12 12  0  0  1  0  0  0  0  0999 V2000
   -2.2404    2.8371    0.0000 C   0  0  0  0  0  0  0  0  0  0  0  0
   -1.1529    1.8040    0.0000 O   0  0  0  0  0  0  0  0  0  0  0  0
   -1.5038    0.3456    0.0000 C   0  0  0  0  0  0  0  0  0  0  0  0
   -2.9423   -0.0797    0.0000 O   0  0  0  0  0  0  0  0  0  0  0  0
   -0.4163   -0.6875    0.0000 C   0  0  0  0  0  0  0  0  0  0  0  0
   -0.7673   -2.1459    0.0000 N   0  0  0  0  0  0  0  0  0  0  0  0
    1.0221   -0.2622    0.0000 C   0  0  0  0  0  0  0  0  0  0  0  0
   -2.2057   -2.5712    0.0000 C   0  0  0  0  0  0  0  0  0  0  0  0
    2.2117   -1.1760    0.0000 C   0  0  0  0  0  0  0  0  0  0  0  0
    1.5236    1.1515    0.0000 S   0  0  0  0  0  0  0  0  0  0  0  0
    3.0230    1.1114    0.0000 C   0  0  0  0  0  0  0  0  0  0  0  0
    3.4483   -0.3270    0.0000 C   0  0  0  0  0  0  0  0  0  0  0  0
  1  2  1  0
  2  3  1  0
  3  4  2  0
  3  5  1  0
  5  6  1  0
  5  7  1  0
  6  8  1  0
  7  9  2  0
  7 10  1  0
  9 12  1  0
 10 11  1  0
 11 12  2  0
M  END
>  <E_el>  (107) 
-913.2846154681

>  <HBA_atom_index>  (107) 
4
6

>  <Function>  (107) 
carbonyl
secondary amine

>  <Atom>  (107) 
O
N

>  <Molecular_Weight>  (107) 
185.24344

>  <Mol_ID>  (107) 
CHEMBL51552_f001

>  <Atom_and_Type>  (107) 
O-ring_sidechain fragment

>  <E_el_PW6B95>  (107) 
-916.0860001728

>  <E_el_PBEh-3c>  (107) 
-913.2846154681

>  <E_el complex_PW6B95>  (107) 
-1323.493568469
-1323.494737947

>  <E_el complex_PBEh-3c>  (107) 
-1319.145374295
-1319.15042655

>  <HB_distance>  (107) 
1.97
1.94

>  <dG(298)_RRHO (kJ/mol)>  (107) 
397.8029

>  <dG(298)_RRHO complex (kJ/mol)>  (107) 
640.1288
640.4833

>  <dG_solv_SMD_CCl4 (kJ/mol)>  (107) 
-29.1025

>  <dG_solv_SMD_CCl4 complex (kJ/mol)>  (107) 
-45.1509
-49.1287

>  <pKBHX_QC>  (107) 
0.52
1.17

>  <Delta G_sol (kJ/mol)>  (107) 
30.67
23.98

>  <Delta G (kcal/mol)>  (107) 
-0.70
-1.60

$$$$

     RDKit          2D

 11 11  0  0  1  0  0  0  0  0999 V2000
   -1.9298   -0.1157    0.0000 C   0  0  0  0  0  0  0  0  0  0  0  0
   -1.7008    1.3667    0.0000 O   0  0  0  0  0  0  0  0  0  0  0  0
   -0.7606   -1.0553    0.0000 N   0  0  0  0  0  0  0  0  0  0  0  0
   -3.3282   -0.6586    0.0000 C   0  0  0  0  0  0  0  0  0  0  0  0
    0.6378   -0.5125    0.0000 C   0  0  0  0  0  0  0  0  0  0  0  0
   -4.4974    0.2810    0.0000 C   0  0  0  0  0  0  0  0  0  0  0  0
    0.8669    0.9699    0.0000 C   0  0  0  0  0  0  0  0  0  0  0  0
    1.8070   -1.4521    0.0000 C   0  0  0  0  0  0  0  0  0  0  0  0
    2.2652    1.5127    0.0000 C   0  0  0  0  0  0  0  0  0  0  0  0
    3.2054   -0.9093    0.0000 C   0  0  0  0  0  0  0  0  0  0  0  0
    3.4345    0.5731    0.0000 C   0  0  0  0  0  0  0  0  0  0  0  0
  1  2  2  0
  1  3  1  0
  1  4  1  0
  3  5  1  0
  4  6  2  0
  5  7  2  0
  5  8  1  0
  7  9  1  0
  8 10  2  0
  9 11  2  0
 10 11  1  0
M  END
>  <E_el>  (108) 
-477.2960821883

>  <HBA_atom_index>  (108) 
2

>  <Function>  (108) 
carbonyl

>  <Atom>  (108) 
O

>  <Molecular_Weight>  (108) 
147.17386

>  <Mol_ID>  (108) 
CHEMBL51741_f005

>  <Atom_and_Type>  (108) 
O-ring_sidechain fragment

>  <E_el_PW6B95>  (108) 
-479.1752828156

>  <E_el_PBEh-3c>  (108) 
-477.2960821883

>  <E_el complex_PW6B95>  (108) 
-886.5857147521

>  <E_el complex_PBEh-3c>  (108) 
-883.1604097394

>  <HB_distance>  (108) 
1.86

>  <dG(298)_RRHO (kJ/mol)>  (108) 
345.1196

>  <dG(298)_RRHO complex (kJ/mol)>  (108) 
586.5371

>  <dG_solv_SMD_CCl4 (kJ/mol)>  (108) 
-35.9116

>  <dG_solv_SMD_CCl4 complex (kJ/mol)>  (108) 
-49.3725

>  <pKBHX_QC>  (108) 
1.09

>  <Delta G_sol (kJ/mol)>  (108) 
24.83

>  <Delta G (kcal/mol)>  (108) 
-1.49

$$$$

     RDKit          2D

 13 15  0  0  1  0  0  0  0  0999 V2000
    0.7500   -1.6015    0.0000 C   0  0  0  0  0  0  0  0  0  0  0  0
    1.2135   -3.0281    0.0000 O   0  0  0  0  0  0  0  0  0  0  0  0
   -0.0000   -3.9097    0.0000 C   0  0  0  0  0  0  0  0  0  0  0  0
    1.5000   -0.3024    0.0000 C   0  0  0  0  0  0  0  0  0  0  0  0
   -0.7500   -1.6015    0.0000 C   0  0  0  0  0  0  0  0  0  0  0  0
   -1.2135   -3.0281    0.0000 O   0  0  0  0  0  0  0  0  0  0  0  0
    0.7500    0.9966    0.0000 C   0  0  0  0  0  0  0  0  0  0  0  0
   -1.5000   -0.3024    0.0000 C   0  0  0  0  0  0  0  0  0  0  0  0
    1.5000    2.2956    0.0000 C   0  0  0  0  0  0  0  0  0  0  0  0
   -0.7500    0.9966    0.0000 C   0  0  0  0  0  0  0  0  0  0  0  0
   -1.5000    2.2956    0.0000 N   0  0  0  0  0  0  0  0  0  0  0  0
   -0.7500    3.5947    0.0000 C   0  0  0  0  0  0  0  0  0  0  0  0
    0.7500    3.5947    0.0000 C   0  0  0  0  0  0  0  0  0  0  0  0
  1  2  1  0
  1  4  2  0
  1  5  1  0
  2  3  1  0
  3  6  1  0
  4  7  1  0
  5  6  1  0
  5  8  2  0
  7  9  2  0
  7 10  1  0
  8 10  1  0
  9 13  1  0
 10 11  2  0
 11 12  1  0
 12 13  2  0
M  END
>  <E_el>  (109) 
-589.1830321786

>  <HBA_atom_index>  (109) 
2
6
11

>  <Function>  (109) 
phenol ether
phenol ether
pyridine

>  <Atom>  (109) 
O
O
N

>  <Molecular_Weight>  (109) 
173.16808

>  <Mol_ID>  (109) 
CHEMBL52057_f005

>  <Atom_and_Type>  (109) 
O-ring fragment

>  <E_el_PW6B95>  (109) 
-591.4783376920

>  <E_el_PBEh-3c>  (109) 
-589.1830321786

>  <E_el complex_PW6B95>  (109) 
-998.8813067026
-998.8803134496
-998.8898405413

>  <E_el complex_PBEh-3c>  (109) 
-995.0389098952
-995.0378550476
-995.050736357

>  <HB_distance>  (109) 
2.12
2.11
1.81

>  <dG(298)_RRHO (kJ/mol)>  (109) 
320.9151

>  <dG(298)_RRHO complex (kJ/mol)>  (109) 
557.9664
556.4174
561.2457

>  <dG_solv_SMD_CCl4 (kJ/mol)>  (109) 
-33.4062

>  <dG_solv_SMD_CCl4 complex (kJ/mol)>  (109) 
-51.0994
-51.9505
-53.2979

>  <pKBHX_QC>  (109) 
0.01
-0.01
2.10

>  <Delta G_sol (kJ/mol)>  (109) 
35.83
36.04
14.50

>  <Delta G (kcal/mol)>  (109) 
-0.01
0.01
-2.87

$$$$

     RDKit          2D

  8  7  0  0  1  0  0  0  0  0999 V2000
    0.0000   -0.9375    0.0000 C   0  0  0  0  0  0  0  0  0  0  0  0
   -1.2990   -1.6875    0.0000 O   0  0  0  0  0  0  0  0  0  0  0  0
    0.0000    0.5625    0.0000 C   0  0  0  0  0  0  0  0  0  0  0  0
    1.2990   -1.6875    0.0000 O   0  0  0  0  0  0  0  0  0  0  0  0
   -1.2990    1.3125    0.0000 C   0  0  0  0  0  0  0  0  0  0  0  0
    1.2990    1.3125    0.0000 C   0  0  0  0  0  0  0  0  0  0  0  0
   -2.5981    0.5625    0.0000 C   0  0  0  0  0  0  0  0  0  0  0  0
    2.5981    0.5625    0.0000 C   0  0  0  0  0  0  0  0  0  0  0  0
  1  2  2  0
  1  3  1  0
  1  4  1  0
  3  5  2  0
  3  6  1  0
  5  7  1  0
  6  8  1  0
M  END
>  <E_el>  (110) 
-384.2900318479

>  <HBA_atom_index>  (110) 
2
4

>  <Function>  (110) 
carbonyl
alcohol

>  <Atom>  (110) 
O
O

>  <Molecular_Weight>  (110) 
114.1424

>  <Mol_ID>  (110) 
CHEMBL52742_f004

>  <Atom_and_Type>  (110) 
O-chain fragment

>  <E_el_PW6B95>  (110) 
-385.7690634847

>  <E_el_PBEh-3c>  (110) 
-384.2900318479

>  <E_el complex_PW6B95>  (110) 
-793.1793456419
-793.1709116768

>  <E_el complex_PBEh-3c>  (110) 
-790.153396657
no_value!

>  <HB_distance>  (110) 
1.91
no_value!

>  <dG(298)_RRHO (kJ/mol)>  (110) 
325.2209

>  <dG(298)_RRHO complex (kJ/mol)>  (110) 
564.1442
561.0750

>  <dG_solv_SMD_CCl4 (kJ/mol)>  (110) 
-23.6358

>  <dG_solv_SMD_CCl4 complex (kJ/mol)>  (110) 
-37.3123
CHEMBL52742_f004_c002no_value!

>  <pKBHX_QC>  (110) 
1.32
no computed pKBHX value!

>  <Delta G_sol (kJ/mol)>  (110) 
22.52
no computed Delta G!

>  <Delta G (kcal/mol)>  (110) 
-1.80
no computed Delta G!

$$$$

     RDKit          2D

 10 10  0  0  1  0  0  0  0  0999 V2000
   -2.3812   -0.0000    0.0000 C   0  0  0  0  0  0  0  0  0  0  0  0
   -2.0977    1.4730    0.0000 O   0  0  0  0  0  0  0  0  0  0  0  0
   -3.7985   -0.4910    0.0000 C   0  0  0  0  0  0  0  0  0  0  0  0
   -1.2473   -0.9820    0.0000 N   0  0  0  0  0  0  0  0  0  0  0  0
    0.1701   -0.4910    0.0000 C   0  0  0  0  0  0  0  0  0  0  0  0
    0.4536    0.9820    0.0000 C   0  0  0  0  0  0  0  0  0  0  0  0
    1.3040   -1.4730    0.0000 C   0  0  0  0  0  0  0  0  0  0  0  0
    2.7213   -0.9820    0.0000 C   0  0  0  0  0  0  0  0  0  0  0  0
    3.0048    0.4910    0.0000 C   0  0  0  0  0  0  0  0  0  0  0  0
    1.8709    1.4730    0.0000 C   0  0  0  0  0  0  0  0  0  0  0  0
  1  2  2  0
  1  3  1  0
  1  4  1  0
  4  5  1  0
  5  6  1  0
  5  7  1  0
  6 10  1  0
  7  8  1  0
  8  9  2  0
  9 10  1  0
M  END
>  <E_el>  (111) 
-441.7055479776

>  <HBA_atom_index>  (111) 
2

>  <Function>  (111) 
carbonyl

>  <Atom>  (111) 
O

>  <Molecular_Weight>  (111) 
139.19492

>  <Mol_ID>  (111) 
CHEMBL53049_f001

>  <Atom_and_Type>  (111) 
O-ring_sidechain fragment

>  <E_el_PW6B95>  (111) 
-443.4247813608

>  <E_el_PBEh-3c>  (111) 
-441.7055479776

>  <E_el complex_PW6B95>  (111) 
-850.8338822124

>  <E_el complex_PBEh-3c>  (111) 
-847.5693682479

>  <HB_distance>  (111) 
1.80

>  <dG(298)_RRHO (kJ/mol)>  (111) 
452.2191

>  <dG(298)_RRHO complex (kJ/mol)>  (111) 
693.1325

>  <dG_solv_SMD_CCl4 (kJ/mol)>  (111) 
-34.9242

>  <dG_solv_SMD_CCl4 complex (kJ/mol)>  (111) 
-53.6012

>  <pKBHX_QC>  (111) 
1.31

>  <Delta G_sol (kJ/mol)>  (111) 
22.61

>  <Delta G (kcal/mol)>  (111) 
-1.78

$$$$

     RDKit          2D

 11 11  0  0  1  0  0  0  0  0999 V2000
    0.1750   -1.4129    0.0000 C   0  0  0  0  0  0  0  0  0  0  0  0
   -0.2747   -2.8439    0.0000 N   0  0  0  0  0  0  0  0  0  0  0  0
   -0.8395   -0.3080    0.0000 C   0  0  0  0  0  0  0  0  0  0  0  0
    1.6391   -1.0868    0.0000 C   0  0  0  0  0  0  0  0  0  0  0  0
   -2.3036   -0.6340    0.0000 N   0  0  0  0  0  0  0  0  0  0  0  0
   -0.3898    1.1231    0.0000 C   0  0  0  0  0  0  0  0  0  0  0  0
    2.0888    0.3442    0.0000 C   0  0  0  0  0  0  0  0  0  0  0  0
   -3.3181    0.4709    0.0000 C   0  0  0  0  0  0  0  0  0  0  0  0
    1.0743    1.4491    0.0000 C   0  0  0  0  0  0  0  0  0  0  0  0
   -1.4043    2.2280    0.0000 O   0  0  0  0  0  0  0  0  0  0  0  0
    3.5529    0.6703    0.0000 C   0  0  0  0  0  0  0  0  0  0  0  0
  1  2  1  0
  1  3  1  0
  1  4  1  0
  3  5  1  0
  3  6  1  0
  4  7  1  0
  5  8  1  0
  6  9  1  0
  6 10  1  0
  7  9  2  0
  7 11  1  0
M  END
>  <E_el>  (112) 
-498.0902621079

>  <HBA_atom_index>  (112) 
5
10

>  <Function>  (112) 
secondary amine
alcohol

>  <Atom>  (112) 
N
O

>  <Molecular_Weight>  (112) 
156.22544

>  <Mol_ID>  (112) 
CHEMBL53049_f003

>  <Atom_and_Type>  (112) 
N-ring_sidechain fragment

>  <E_el_PW6B95>  (112) 
-500.0331231078

>  <E_el_PBEh-3c>  (112) 
-498.0902621079

>  <E_el complex_PW6B95>  (112) 
-907.4459767199
-907.4468079285

>  <E_el complex_PBEh-3c>  (112) 
no_value!
-903.959744546

>  <HB_distance>  (112) 
no_value!
1.84

>  <dG(298)_RRHO (kJ/mol)>  (112) 
558.5256

>  <dG(298)_RRHO complex (kJ/mol)>  (112) 
796.3751
797.4069

>  <dG_solv_SMD_CCl4 (kJ/mol)>  (112) 
-27.0369

>  <dG_solv_SMD_CCl4 complex (kJ/mol)>  (112) 
CHEMBL53049_f003_c001no_value!
-46.4792

>  <pKBHX_QC>  (112) 
no computed pKBHX value!
2.76

>  <Delta G_sol (kJ/mol)>  (112) 
no computed Delta G!
7.78

>  <Delta G (kcal/mol)>  (112) 
no computed Delta G!
-3.77

$$$$

     RDKit          2D

  9  9  0  0  1  0  0  0  0  0999 V2000
    1.8333    0.0000    0.0000 C   0  0  0  0  0  0  0  0  0  0  0  0
    2.5833   -1.2990    0.0000 O   0  0  0  0  0  0  0  0  0  0  0  0
    0.3333   -0.0000    0.0000 C   0  0  0  0  0  0  0  0  0  0  0  0
    2.5833    1.2990    0.0000 O   0  0  0  0  0  0  0  0  0  0  0  0
   -0.4167   -1.2990    0.0000 C   0  0  0  0  0  0  0  0  0  0  0  0
   -0.4167    1.2990    0.0000 C   0  0  0  0  0  0  0  0  0  0  0  0
   -1.9167   -1.2990    0.0000 C   0  0  0  0  0  0  0  0  0  0  0  0
   -1.9167    1.2990    0.0000 C   0  0  0  0  0  0  0  0  0  0  0  0
   -2.6667    0.0000    0.0000 C   0  0  0  0  0  0  0  0  0  0  0  0
  1  2  2  0
  1  3  1  0
  1  4  1  0
  3  5  1  0
  3  6  2  0
  5  7  1  0
  6  8  1  0
  7  9  1  0
  8  9  1  0
M  END
>  <E_el>  (113) 
-422.3220646293

>  <HBA_atom_index>  (113) 
2
4

>  <Function>  (113) 
carbonyl
alcohol

>  <Atom>  (113) 
O
O

>  <Molecular_Weight>  (113) 
126.15309

>  <Mol_ID>  (113) 
CHEMBL53049_f005

>  <Atom_and_Type>  (113) 
O-ring_sidechain fragment

>  <E_el_PW6B95>  (113) 
-423.9490170261

>  <E_el_PBEh-3c>  (113) 
-422.3220646293

>  <E_el complex_PW6B95>  (113) 
-831.3562366889
-831.3525479529

>  <E_el complex_PBEh-3c>  (113) 
-828.1822502541
-828.1785809329

>  <HB_distance>  (113) 
1.85
2.11

>  <dG(298)_RRHO (kJ/mol)>  (113) 
352.7283

>  <dG(298)_RRHO complex (kJ/mol)>  (113) 
591.9272
588.7950

>  <dG_solv_SMD_CCl4 (kJ/mol)>  (113) 
-28.9491

>  <dG_solv_SMD_CCl4 complex (kJ/mol)>  (113) 
-46.4961
-46.4991

>  <pKBHX_QC>  (113) 
0.88
0.24

>  <Delta G_sol (kJ/mol)>  (113) 
26.96
33.51

>  <Delta G (kcal/mol)>  (113) 
-1.20
-0.32

$$$$

     RDKit          2D

  6  5  0  0  1  0  0  0  0  0999 V2000
    2.2689   -0.9563    0.0000 N   0  0  0  0  0  0  0  0  0  0  0  0
    1.0893   -0.0297    0.0000 C   0  0  0  0  0  0  0  0  0  0  0  0
    1.3020    1.4551    0.0000 N   0  0  0  0  0  0  0  0  0  0  0  0
   -0.3029   -0.5880    0.0000 N   0  0  0  0  0  0  0  0  0  0  0  0
   -1.4825    0.3386    0.0000 N   0  0  0  0  0  0  0  0  0  0  0  0
   -2.8748   -0.2197    0.0000 S   0  0  0  0  0  0  0  0  0  0  0  0
  1  2  1  0
  2  3  2  0
  2  4  1  0
  4  5  1  0
  5  6  1  0
M  END
>  <E_el>  (114) 
-657.8411705917

>  <HBA_atom_index>  (114) 
3

>  <Function>  (114) 
imine

>  <Atom>  (114) 
N

>  <Molecular_Weight>  (114) 
106.15014

>  <Mol_ID>  (114) 
CHEMBL54250_f001

>  <Atom_and_Type>  (114) 
N-chain fragment

>  <E_el_PW6B95>  (114) 
-659.6562732219

>  <E_el_PBEh-3c>  (114) 
-657.8411705917

>  <E_el complex_PW6B95>  (114) 
-1067.072696702

>  <E_el complex_PBEh-3c>  (114) 
-1063.71655479

>  <HB_distance>  (114) 
1.74

>  <dG(298)_RRHO (kJ/mol)>  (114) 
169.6930

>  <dG(298)_RRHO complex (kJ/mol)>  (114) 
409.1897

>  <dG_solv_SMD_CCl4 (kJ/mol)>  (114) 
-37.8990

>  <dG_solv_SMD_CCl4 complex (kJ/mol)>  (114) 
-53.3726

>  <pKBHX_QC>  (114) 
3.02

>  <Delta G_sol (kJ/mol)>  (114) 
5.17

>  <Delta G (kcal/mol)>  (114) 
-4.12

$$$$

     RDKit          2D

 13 15  0  0  1  0  0  0  0  0999 V2000
    0.9550   -1.0743    0.0000 C   0  0  0  0  0  0  0  0  0  0  0  0
   -0.2686   -1.9419    0.0000 N   0  0  0  0  0  0  0  0  0  0  0  0
   -1.4718   -1.0462    0.0000 C   0  0  0  0  0  0  0  0  0  0  0  0
    2.4185   -1.4032    0.0000 C   0  0  0  0  0  0  0  0  0  0  0  0
    0.5081    0.3575    0.0000 C   0  0  0  0  0  0  0  0  0  0  0  0
   -2.9717   -1.0288    0.0000 N   0  0  0  0  0  0  0  0  0  0  0  0
   -0.9918    0.3749    0.0000 C   0  0  0  0  0  0  0  0  0  0  0  0
    3.4351   -0.3002    0.0000 C   0  0  0  0  0  0  0  0  0  0  0  0
    1.5246    1.4606    0.0000 C   0  0  0  0  0  0  0  0  0  0  0  0
   -3.4187    0.4031    0.0000 C   0  0  0  0  0  0  0  0  0  0  0  0
   -2.1950    1.2706    0.0000 C   0  0  0  0  0  0  0  0  0  0  0  0
   -0.5118    1.7961    0.0000 C   0  0  0  0  0  0  0  0  0  0  0  0
    2.9881    1.1317    0.0000 C   0  0  0  0  0  0  0  0  0  0  0  0
  1  2  1  0
  1  4  2  0
  1  5  1  0
  2  3  1  0
  3  6  1  0
  3  7  1  0
  4  8  1  0
  5  7  1  0
  5  9  2  0
  6 10  1  0
  7 11  1  0
  7 12  1  0
  8 13  2  0
  9 13  1  0
 10 11  1  0
M  END
>  <E_el>  (115) 
-535.907017188

>  <HBA_atom_index>  (115) 
6

>  <Function>  (115) 
secondary amine

>  <Atom>  (115) 
N

>  <Molecular_Weight>  (115) 
174.24226

>  <Mol_ID>  (115) 
CHEMBL54470_f004

>  <Atom_and_Type>  (115) 
N-ring fragment

>  <E_el_PW6B95>  (115) 
-538.0196913543

>  <E_el_PBEh-3c>  (115) 
-535.907017188

>  <E_el complex_PW6B95>  (115) 
-945.4301948394

>  <E_el complex_PBEh-3c>  (115) 
-941.7751047255

>  <HB_distance>  (115) 
1.79

>  <dG(298)_RRHO (kJ/mol)>  (115) 
545.2091

>  <dG(298)_RRHO complex (kJ/mol)>  (115) 
786.3772

>  <dG_solv_SMD_CCl4 (kJ/mol)>  (115) 
-35.4157

>  <dG_solv_SMD_CCl4 complex (kJ/mol)>  (115) 
-57.0768

>  <pKBHX_QC>  (115) 
1.94

>  <Delta G_sol (kJ/mol)>  (115) 
16.20

>  <Delta G (kcal/mol)>  (115) 
-2.64

$$$$

     RDKit          2D

 19 20  0  0  1  0  0  0  0  0999 V2000
    1.2589   -0.1715    0.0000 S   0  0  0  0  0  0  0  0  0  0  0  0
    1.0540    1.3145    0.0000 O   0  0  0  0  0  0  0  0  0  0  0  0
    2.7448    0.0334    0.0000 C   0  0  0  0  0  0  0  0  0  0  0  0
    1.4638   -1.6574    0.0000 O   0  0  0  0  0  0  0  0  0  0  0  0
   -0.2270   -0.3764    0.0000 N   0  0  0  0  0  0  0  0  0  0  0  0
    3.6653   -1.1510    0.0000 C   0  0  0  0  0  0  0  0  0  0  0  0
    3.3104    1.4227    0.0000 C   0  0  0  0  0  0  0  0  0  0  0  0
   -0.7925   -1.7657    0.0000 C   0  0  0  0  0  0  0  0  0  0  0  0
   -1.1475    0.8080    0.0000 C   0  0  0  0  0  0  0  0  0  0  0  0
    5.1512   -0.9461    0.0000 C   0  0  0  0  0  0  0  0  0  0  0  0
    4.7963    1.6277    0.0000 C   0  0  0  0  0  0  0  0  0  0  0  0
   -2.2785   -1.9706    0.0000 C   0  0  0  0  0  0  0  0  0  0  0  0
   -2.6334    0.6031    0.0000 C   0  0  0  0  0  0  0  0  0  0  0  0
    5.7167    0.4433    0.0000 C   0  0  0  0  0  0  0  0  0  0  0  0
   -3.5538    1.7875    0.0000 C   0  0  0  0  0  0  0  0  0  0  0  0
   -5.0398    1.5826    0.0000 C   0  0  0  0  0  0  0  0  0  0  0  0
   -5.6053    0.1933    0.0000 C   0  0  0  0  0  0  0  0  0  0  0  0
   -4.6848   -0.9911    0.0000 C   0  0  0  0  0  0  0  0  0  0  0  0
   -3.1989   -0.7862    0.0000 C   0  0  0  0  0  0  0  0  0  0  0  0
  1  2  2  0
  1  3  1  0
  1  4  2  0
  1  5  1  0
  3  6  2  0
  3  7  1  0
  5  8  1  0
  5  9  1  0
  6 10  1  0
  7 11  2  0
  8 12  1  0
  9 13  1  0
 10 14  2  0
 11 14  1  0
 13 19  1  0
 13 15  2  0
 15 16  1  0
 16 17  2  0
 17 18  1  0
 18 19  2  0
M  END
>  <E_el>  (116) 
-1183.004486812

>  <HBA_atom_index>  (116) 
2
4

>  <Function>  (116) 
sulfinyl
sulfinyl

>  <Atom>  (116) 
O
O

>  <Molecular_Weight>  (116) 
275.36598

>  <Mol_ID>  (116) 
CHEMBL54697_f003

>  <Atom_and_Type>  (116) 
O-ring_sidechain fragment

>  <E_el_PW6B95>  (116) 
-1186.925535866

>  <E_el_PBEh-3c>  (116) 
-1183.004486812

>  <E_el complex_PW6B95>  (116) 
-1594.334365643
-1594.330500192

>  <E_el complex_PBEh-3c>  (116) 
-1588.868408699
-1588.86495333

>  <HB_distance>  (116) 
2.05
1.93

>  <dG(298)_RRHO (kJ/mol)>  (116) 
684.0193

>  <dG(298)_RRHO complex (kJ/mol)>  (116) 
922.9768
928.4273

>  <dG_solv_SMD_CCl4 (kJ/mol)>  (116) 
-51.6107

>  <dG_solv_SMD_CCl4 complex (kJ/mol)>  (116) 
-65.5701
-67.8371

>  <pKBHX_QC>  (116) 
0.97
-0.34

>  <Delta G_sol (kJ/mol)>  (116) 
26.08
39.41

>  <Delta G (kcal/mol)>  (116) 
-1.32
0.47

$$$$

     RDKit          2D

 11 10  0  0  1  0  0  0  0  0999 V2000
   -1.2990   -2.9318    0.0000 C   0  0  0  0  0  0  0  0  0  0  0  0
    0.0000   -2.1818    0.0000 N   0  0  0  0  0  0  0  0  0  0  0  0
    1.2990   -2.9318    0.0000 C   0  0  0  0  0  0  0  0  0  0  0  0
    0.0000   -0.6818    0.0000 S   0  0  0  0  0  0  0  0  0  0  0  0
    1.5000   -0.6818    0.0000 O   0  0  0  0  0  0  0  0  0  0  0  0
   -1.5000   -0.6818    0.0000 O   0  0  0  0  0  0  0  0  0  0  0  0
    0.0000    0.8182    0.0000 N   0  0  0  0  0  0  0  0  0  0  0  0
   -1.2990    1.5682    0.0000 C   0  0  0  0  0  0  0  0  0  0  0  0
    1.2990    1.5682    0.0000 C   0  0  0  0  0  0  0  0  0  0  0  0
   -1.2990    3.0682    0.0000 C   0  0  0  0  0  0  0  0  0  0  0  0
    1.2990    3.0682    0.0000 C   0  0  0  0  0  0  0  0  0  0  0  0
  1  2  1  0
  2  3  1  0
  2  4  1  0
  4  5  2  0
  4  6  2  0
  4  7  1  0
  7  8  1  0
  7  9  1  0
  8 10  1  0
  9 11  1  0
M  END
>  <E_el>  (117) 
-894.8347149652

>  <HBA_atom_index>  (117) 
5
6

>  <Function>  (117) 
sulfinyl
sulfinyl

>  <Atom>  (117) 
O
O

>  <Molecular_Weight>  (117) 
180.26844

>  <Mol_ID>  (117) 
CHEMBL55107_f001

>  <Atom_and_Type>  (117) 
N-chain fragment

>  <E_el_PW6B95>  (117) 
-897.5816348833

>  <E_el_PBEh-3c>  (117) 
-894.8347149652

>  <E_el complex_PW6B95>  (117) 
-1304.991226593
-1304.994109634

>  <E_el complex_PBEh-3c>  (117) 
-1300.69796079
-1300.701595821

>  <HB_distance>  (117) 
1.87
1.86

>  <dG(298)_RRHO (kJ/mol)>  (117) 
533.0425

>  <dG(298)_RRHO complex (kJ/mol)>  (117) 
775.4472
773.2129

>  <dG_solv_SMD_CCl4 (kJ/mol)>  (117) 
-30.6928

>  <dG_solv_SMD_CCl4 complex (kJ/mol)>  (117) 
-45.8411
-46.2420

>  <pKBHX_QC>  (117) 
0.94
1.94

>  <Delta G_sol (kJ/mol)>  (117) 
26.34
16.14

>  <Delta G (kcal/mol)>  (117) 
-1.28
-2.65

$$$$

     RDKit          2D

  9  9  0  0  1  0  0  0  0  0999 V2000
   -0.0941   -0.3198    0.0000 C   0  0  0  0  0  0  0  0  0  0  0  0
    0.3293    1.1192    0.0000 N   0  0  0  0  0  0  0  0  0  0  0  0
    1.7872    1.4721    0.0000 C   0  0  0  0  0  0  0  0  0  0  0  0
   -1.5520   -0.6727    0.0000 C   0  0  0  0  0  0  0  0  0  0  0  0
    0.9405   -1.4059    0.0000 C   0  0  0  0  0  0  0  0  0  0  0  0
    2.8217    0.3860    0.0000 C   0  0  0  0  0  0  0  0  0  0  0  0
   -2.5865    0.4135    0.0000 O   0  0  0  0  0  0  0  0  0  0  0  0
    2.3984   -1.0531    0.0000 C   0  0  0  0  0  0  0  0  0  0  0  0
   -4.0444    0.0606    0.0000 C   0  0  0  0  0  0  0  0  0  0  0  0
  1  2  2  0
  1  4  1  0
  1  5  1  0
  2  3  1  0
  3  6  2  0
  4  7  1  0
  5  8  2  0
  6  8  1  0
  7  9  1  0
M  END
>  <E_el>  (118) 
-401.2322935099

>  <HBA_atom_index>  (118) 
2
7

>  <Function>  (118) 
pyridine
ether

>  <Atom>  (118) 
N
O

>  <Molecular_Weight>  (118) 
123.15246

>  <Mol_ID>  (118) 
CHEMBL55388_f005

>  <Atom_and_Type>  (118) 
N-ring fragment

>  <E_el_PW6B95>  (118) 
-402.8067313680

>  <E_el_PBEh-3c>  (118) 
-401.2322935099

>  <E_el complex_PW6B95>  (118) 
-810.2166845469
-810.2151771677

>  <E_el complex_PBEh-3c>  (118) 
-807.0981049678
-807.0944147651

>  <HB_distance>  (118) 
1.84
1.91

>  <dG(298)_RRHO (kJ/mol)>  (118) 
318.9407

>  <dG(298)_RRHO complex (kJ/mol)>  (118) 
558.9930
560.5315

>  <dG_solv_SMD_CCl4 (kJ/mol)>  (118) 
-23.6155

>  <dG_solv_SMD_CCl4 complex (kJ/mol)>  (118) 
-44.7588
-39.4717

>  <pKBHX_QC>  (118) 
1.85
0.80

>  <Delta G_sol (kJ/mol)>  (118) 
17.04
27.83

>  <Delta G (kcal/mol)>  (118) 
-2.53
-1.08

$$$$

     RDKit          2D

 20 21  0  0  1  0  0  0  0  0999 V2000
    0.1178    0.6561    0.0000 C   0  0  0  0  0  0  0  0  0  0  0  0
    0.2959   -0.8333    0.0000 N   0  0  0  0  0  0  0  0  0  0  0  0
   -0.9049   -1.7322    0.0000 C   0  0  0  0  0  0  0  0  0  0  0  0
    1.6748   -1.4237    0.0000 C   0  0  0  0  0  0  0  0  0  0  0  0
   -1.2611    1.2466    0.0000 C   0  0  0  0  0  0  0  0  0  0  0  0
    1.8529   -2.9131    0.0000 O   0  0  0  0  0  0  0  0  0  0  0  0
    2.8756   -0.5248    0.0000 C   0  0  0  0  0  0  0  0  0  0  0  0
   -1.4392    2.7360    0.0000 C   0  0  0  0  0  0  0  0  0  0  0  0
   -2.4619    0.3476    0.0000 C   0  0  0  0  0  0  0  0  0  0  0  0
    4.2545   -1.1152    0.0000 C   0  0  0  0  0  0  0  0  0  0  0  0
    2.6975    0.9646    0.0000 C   0  0  0  0  0  0  0  0  0  0  0  0
   -2.8181    3.3264    0.0000 C   0  0  0  0  0  0  0  0  0  0  0  0
   -3.8408    0.9381    0.0000 C   0  0  0  0  0  0  0  0  0  0  0  0
   -2.2838   -1.1418    0.0000 C   0  0  0  0  0  0  0  0  0  0  0  0
    5.4553   -0.2163    0.0000 C   0  0  0  0  0  0  0  0  0  0  0  0
    3.8983    1.8636    0.0000 C   0  0  0  0  0  0  0  0  0  0  0  0
    5.2772    1.2731    0.0000 C   0  0  0  0  0  0  0  0  0  0  0  0
   -5.0416    0.0391    0.0000 C   0  0  0  0  0  0  0  0  0  0  0  0
   -4.8635   -1.4503    0.0000 C   0  0  0  0  0  0  0  0  0  0  0  0
   -3.4846   -2.0407    0.0000 C   0  0  0  0  0  0  0  0  0  0  0  0
  1  2  1  0
  1  5  1  0
  2  3  1  0
  2  4  1  0
  4  6  2  0
  4  7  1  0
  5  8  1  0
  5  9  1  0
  7 10  2  0
  7 11  1  0
  8 12  1  0
  9 13  2  0
  9 14  1  0
 10 15  1  0
 11 16  2  0
 13 18  1  0
 14 20  2  0
 15 17  2  0
 16 17  1  0
 18 19  2  0
 19 20  1  0
M  END
>  <E_el>  (119) 
-826.739263494

>  <HBA_atom_index>  (119) 
2
6

>  <Function>  (119) 
tertiary amine
carbonyl

>  <Atom>  (119) 
N
O

>  <Molecular_Weight>  (119) 
267.36544

>  <Mol_ID>  (119) 
CHEMBL56274_f003

>  <Atom_and_Type>  (119) 
N-ring_sidechain fragment

>  <E_el_PW6B95>  (119) 
-829.9984532168

>  <E_el_PBEh-3c>  (119) 
-826.739263494

>  <E_el complex_PW6B95>  (119) 
-1237.408616498
-1237.410002651

>  <E_el complex_PBEh-3c>  (119) 
no_value!
-1232.604531342

>  <HB_distance>  (119) 
no_value!
1.80

>  <dG(298)_RRHO (kJ/mol)>  (119) 
831.1735

>  <dG(298)_RRHO complex (kJ/mol)>  (119) 
1075.6576
1072.3625

>  <dG_solv_SMD_CCl4 (kJ/mol)>  (119) 
-57.6860

>  <dG_solv_SMD_CCl4 complex (kJ/mol)>  (119) 
CHEMBL56274_f003_c001no_value!
-74.6008

>  <pKBHX_QC>  (119) 
no computed pKBHX value!
1.74

>  <Delta G_sol (kJ/mol)>  (119) 
no computed Delta G!
18.22

>  <Delta G (kcal/mol)>  (119) 
no computed Delta G!
-2.37

$$$$

     RDKit          2D

  6  5  0  0  1  0  0  0  0  0999 V2000
   -0.6677   -0.3416    0.0000 C   0  0  0  0  0  0  0  0  0  0  0  0
   -1.9270    0.4734    0.0000 N   0  0  0  0  0  0  0  0  0  0  0  0
   -3.2624   -0.2097    0.0000 C   0  0  0  0  0  0  0  0  0  0  0  0
    0.6677    0.3416    0.0000 C   0  0  0  0  0  0  0  0  0  0  0  0
    1.9270   -0.4734    0.0000 N   0  0  0  0  0  0  0  0  0  0  0  0
    3.2624    0.2097    0.0000 C   0  0  0  0  0  0  0  0  0  0  0  0
  1  2  1  0
  1  4  1  0
  2  3  1  0
  4  5  1  0
  5  6  1  0
M  END
>  <E_el>  (120) 
-268.5407373419

>  <HBA_atom_index>  (120) 
2
5

>  <Function>  (120) 
secondary amine
secondary amine

>  <Atom>  (120) 
N
N

>  <Molecular_Weight>  (120) 
88.15148

>  <Mol_ID>  (120) 
CHEMBL56610_f010

>  <Atom_and_Type>  (120) 
N-chain fragment

>  <E_el_PW6B95>  (120) 
-269.5902797103

>  <E_el_PBEh-3c>  (120) 
-268.5407373419

>  <E_el complex_PW6B95>  (120) 
-677.0045350162
-677.0012087886

>  <E_el complex_PBEh-3c>  (120) 
-674.4135812187
-674.409084892

>  <HB_distance>  (120) 
1.75
1.75

>  <dG(298)_RRHO (kJ/mol)>  (120) 
370.5869

>  <dG(298)_RRHO complex (kJ/mol)>  (120) 
613.4669
612.6477

>  <dG_solv_SMD_CCl4 (kJ/mol)>  (120) 
-16.8131

>  <dG_solv_SMD_CCl4 complex (kJ/mol)>  (120) 
-37.7021
-36.9896

>  <pKBHX_QC>  (120) 
2.66
1.81

>  <Delta G_sol (kJ/mol)>  (120) 
8.83
17.46

>  <Delta G (kcal/mol)>  (120) 
-3.63
-2.47

$$$$

     RDKit          2D

 13 15  0  0  1  0  0  0  0  0999 V2000
    0.1443   -1.4652    0.0000 C   0  0  0  0  0  0  0  0  0  0  0  0
   -1.2780   -1.9416    0.0000 N   0  0  0  0  0  0  0  0  0  0  0  0
   -2.1707   -0.7362    0.0000 C   0  0  0  0  0  0  0  0  0  0  0  0
    1.4501   -2.2034    0.0000 C   0  0  0  0  0  0  0  0  0  0  0  0
    0.1307    0.0347    0.0000 C   0  0  0  0  0  0  0  0  0  0  0  0
   -3.6706   -0.7498    0.0000 N   0  0  0  0  0  0  0  0  0  0  0  0
   -1.3000    0.4853    0.0000 C   0  0  0  0  0  0  0  0  0  0  0  0
    2.7422   -1.4417    0.0000 C   0  0  0  0  0  0  0  0  0  0  0  0
    1.4229    0.7965    0.0000 C   0  0  0  0  0  0  0  0  0  0  0  0
   -1.3287    1.9918    0.0000 C   0  0  0  0  0  0  0  0  0  0  0  0
    2.7287    0.0583    0.0000 C   0  0  0  0  0  0  0  0  0  0  0  0
    1.2526    2.2868    0.0000 C   0  0  0  0  0  0  0  0  0  0  0  0
   -0.1232    2.8844    0.0000 C   0  0  0  0  0  0  0  0  0  0  0  0
  1  2  1  0
  1  4  2  0
  1  5  1  0
  2  3  2  0
  3  6  1  0
  3  7  1  0
  4  8  1  0
  5  7  2  0
  5  9  1  0
  7 10  1  0
  8 11  2  0
  9 11  1  0
  9 12  2  0
 10 13  2  0
 12 13  1  0
M  END
>  <E_el>  (121) 
-532.325180244

>  <HBA_atom_index>  (121) 
2

>  <Function>  (121) 
imine

>  <Atom>  (121) 
N

>  <Molecular_Weight>  (121) 
168.19462

>  <Mol_ID>  (121) 
CHEMBL56611_f002

>  <Atom_and_Type>  (121) 
N-ring fragment

>  <E_el_PW6B95>  (121) 
-534.4385091846

>  <E_el_PBEh-3c>  (121) 
-532.325180244

>  <E_el complex_PW6B95>  (121) 
-941.8533612603

>  <E_el complex_PBEh-3c>  (121) 
-938.1976544748

>  <HB_distance>  (121) 
1.77

>  <dG(298)_RRHO (kJ/mol)>  (121) 
358.3101

>  <dG(298)_RRHO complex (kJ/mol)>  (121) 
599.1185

>  <dG_solv_SMD_CCl4 (kJ/mol)>  (121) 
-47.1771

>  <dG_solv_SMD_CCl4 complex (kJ/mol)>  (121) 
-63.1563

>  <pKBHX_QC>  (121) 
2.54

>  <Delta G_sol (kJ/mol)>  (121) 
10.10

>  <Delta G (kcal/mol)>  (121) 
-3.46

$$$$

     RDKit          2D

 19 21  0  0  1  0  0  0  0  0999 V2000
    3.9040   -1.5166    0.0000 C   0  0  0  0  0  0  0  0  0  0  0  0
    2.9786   -0.3361    0.0000 N   0  0  0  0  0  0  0  0  0  0  0  0
    1.4935   -0.5473    0.0000 C   0  0  0  0  0  0  0  0  0  0  0  0
    3.5382    1.0556    0.0000 C   0  0  0  0  0  0  0  0  0  0  0  0
    5.3890   -1.3054    0.0000 C   0  0  0  0  0  0  0  0  0  0  0  0
    0.5681    0.6332    0.0000 C   0  0  0  0  0  0  0  0  0  0  0  0
    5.0233    1.2668    0.0000 C   0  0  0  0  0  0  0  0  0  0  0  0
    5.9487    0.0862    0.0000 N   0  0  0  0  0  0  0  0  0  0  0  0
   -0.9170    0.4221    0.0000 N   0  0  0  0  0  0  0  0  0  0  0  0
    7.4337    0.2974    0.0000 C   0  0  0  0  0  0  0  0  0  0  0  0
   -1.8424    1.6026    0.0000 C   0  0  0  0  0  0  0  0  0  0  0  0
   -1.4766   -0.9696    0.0000 C   0  0  0  0  0  0  0  0  0  0  0  0
   -3.3275    1.3914    0.0000 C   0  0  0  0  0  0  0  0  0  0  0  0
   -3.8871   -0.0003    0.0000 C   0  0  0  0  0  0  0  0  0  0  0  0
   -2.9617   -1.1808    0.0000 C   0  0  0  0  0  0  0  0  0  0  0  0
   -4.5892   -1.3258    0.0000 C   0  0  0  0  0  0  0  0  0  0  0  0
   -4.9308    1.0770    0.0000 C   0  0  0  0  0  0  0  0  0  0  0  0
   -6.2780    0.4173    0.0000 C   0  0  0  0  0  0  0  0  0  0  0  0
   -6.0668   -1.0678    0.0000 C   0  0  0  0  0  0  0  0  0  0  0  0
  1  2  1  0
  1  5  1  0
  2  3  1  0
  2  4  1  0
  3  6  1  0
  4  7  1  0
  5  8  1  0
  6  9  1  0
  7  8  1  0
  8 10  1  0
  9 11  1  0
  9 12  1  0
 11 13  1  0
 12 15  1  0
 13 14  1  0
 14 15  1  0
 14 16  1  0
 14 17  1  0
 16 19  1  0
 17 18  1  0
 18 19  1  0
M  END
>  <E_el>  (122) 
-790.8683916117

>  <HBA_atom_index>  (122) 
2
8
9

>  <Function>  (122) 
tertiary amine
tertiary amine
tertiary amine

>  <Atom>  (122) 
N
N
N

>  <Molecular_Weight>  (122) 
265.43744

>  <Mol_ID>  (122) 
CHEMBL56899_f002

>  <Atom_and_Type>  (122) 
N-ring fragment

>  <E_el_PW6B95>  (122) 
-793.9533919677

>  <E_el_PBEh-3c>  (122) 
-790.8683916117

>  <E_el complex_PW6B95>  (122) 
-1201.378716149
-1201.328829231
-1201.366322393

>  <E_el complex_PBEh-3c>  (122) 
-1196.748757078
no_value!
-1196.73680021

>  <HB_distance>  (122) 
1.76
no_value!
1.79

>  <dG(298)_RRHO (kJ/mol)>  (122) 
1137.0471

>  <dG(298)_RRHO complex (kJ/mol)>  (122) 
1384.8682
1386.3123
1384.4586

>  <dG_solv_SMD_CCl4 (kJ/mol)>  (122) 
-46.3059

>  <dG_solv_SMD_CCl4 complex (kJ/mol)>  (122) 
-62.9930
CHEMBL56899_f002_c002no_value!
-63.9685

>  <pKBHX_QC>  (122) 
4.62
no computed pKBHX value!
1.56

>  <Delta G_sol (kJ/mol)>  (122) 
-11.09
no computed Delta G!
20.07

>  <Delta G (kcal/mol)>  (122) 
-6.30
no computed Delta G!
-2.12

$$$$

     RDKit          2D

 14 15  0  0  1  0  0  0  0  0999 V2000
    0.7877    1.4820    0.0000 C   0  0  0  0  0  0  0  0  0  0  0  0
    1.3982    2.8521    0.0000 O   0  0  0  0  0  0  0  0  0  0  0  0
    1.6690    0.2682    0.0000 N   0  0  0  0  0  0  0  0  0  0  0  0
   -0.7041    1.3257    0.0000 C   0  0  0  0  0  0  0  0  0  0  0  0
    3.1608    0.4245    0.0000 C   0  0  0  0  0  0  0  0  0  0  0  0
    1.0585   -1.1019    0.0000 C   0  0  0  0  0  0  0  0  0  0  0  0
   -1.3147   -0.0445    0.0000 C   0  0  0  0  0  0  0  0  0  0  0  0
    4.0421   -0.7893    0.0000 C   0  0  0  0  0  0  0  0  0  0  0  0
   -0.4334   -1.2583    0.0000 C   0  0  0  0  0  0  0  0  0  0  0  0
    1.9397   -2.3157    0.0000 O   0  0  0  0  0  0  0  0  0  0  0  0
   -2.0651   -1.3433    0.0000 C   0  0  0  0  0  0  0  0  0  0  0  0
   -2.3180    1.0706    0.0000 C   0  0  0  0  0  0  0  0  0  0  0  0
   -3.6885    0.4609    0.0000 C   0  0  0  0  0  0  0  0  0  0  0  0
   -3.5322   -1.0309    0.0000 C   0  0  0  0  0  0  0  0  0  0  0  0
  1  2  2  0
  1  3  1  0
  1  4  1  0
  3  5  1  0
  3  6  1  0
  4  7  1  0
  5  8  1  0
  6  9  1  0
  6 10  2  0
  7 11  1  0
  7 12  1  0
  7  9  1  0
 11 14  1  0
 12 13  1  0
 13 14  1  0
M  END
>  <E_el>  (123) 
-633.3037550724

>  <HBA_atom_index>  (123) 
2
3
10

>  <Function>  (123) 
carbonyl
tertiary amine
carbonyl

>  <Atom>  (123) 
O
N
O

>  <Molecular_Weight>  (123) 
195.25818

>  <Mol_ID>  (123) 
CHEMBL56899_f004

>  <Atom_and_Type>  (123) 
O-ring_sidechain fragment

>  <E_el_PW6B95>  (123) 
-635.7423194562

>  <E_el_PBEh-3c>  (123) 
-633.3037550724

>  <E_el complex_PW6B95>  (123) 
-1043.151226066
-1043.150080092
-1043.148693539

>  <E_el complex_PBEh-3c>  (123) 
-1039.166672603
no_value!
-1039.163565032

>  <HB_distance>  (123) 
1.85
no_value!
1.89

>  <dG(298)_RRHO (kJ/mol)>  (123) 
633.6937

>  <dG(298)_RRHO complex (kJ/mol)>  (123) 
873.4598
877.1749
875.7676

>  <dG_solv_SMD_CCl4 (kJ/mol)>  (123) 
-41.5512

>  <dG_solv_SMD_CCl4 complex (kJ/mol)>  (123) 
-58.2570
CHEMBL56899_f004_c002no_value!
-59.3830

>  <pKBHX_QC>  (123) 
1.18
no computed pKBHX value!
0.41

>  <Delta G_sol (kJ/mol)>  (123) 
23.94
no computed Delta G!
31.77

>  <Delta G (kcal/mol)>  (123) 
-1.60
no computed Delta G!
-0.56

$$$$

     RDKit          2D

 11 11  0  0  1  0  0  0  0  0999 V2000
    1.2713   -0.2756    0.0000 S   0  0  0  0  0  0  0  0  0  0  0  0
    1.0879   -1.7643    0.0000 O   0  0  0  0  0  0  0  0  0  0  0  0
   -0.2175   -0.0922    0.0000 C   0  0  0  0  0  0  0  0  0  0  0  0
    1.4547    1.2131    0.0000 O   0  0  0  0  0  0  0  0  0  0  0  0
    2.7600   -0.4590    0.0000 N   0  0  0  0  0  0  0  0  0  0  0  0
   -1.1207   -1.2898    0.0000 C   0  0  0  0  0  0  0  0  0  0  0  0
   -0.8030    1.2888    0.0000 C   0  0  0  0  0  0  0  0  0  0  0  0
    3.6632    0.7386    0.0000 C   0  0  0  0  0  0  0  0  0  0  0  0
   -2.6094   -1.1064    0.0000 C   0  0  0  0  0  0  0  0  0  0  0  0
   -2.2917    1.4722    0.0000 C   0  0  0  0  0  0  0  0  0  0  0  0
   -3.1949    0.2746    0.0000 C   0  0  0  0  0  0  0  0  0  0  0  0
  1  2  2  0
  1  3  1  0
  1  4  2  0
  1  5  1  0
  3  6  2  0
  3  7  1  0
  5  8  1  0
  6  9  1  0
  7 10  2  0
  9 11  2  0
 10 11  1  0
M  END
>  <E_el>  (124) 
-874.0107934077

>  <HBA_atom_index>  (124) 
2
4

>  <Function>  (124) 
sulfinyl
sulfinyl

>  <Atom>  (124) 
O
O

>  <Molecular_Weight>  (124) 
171.21686

>  <Mol_ID>  (124) 
CHEMBL57467_f007

>  <Atom_and_Type>  (124) 
O-ring_sidechain fragment

>  <E_el_PW6B95>  (124) 
-876.7037578533

>  <E_el_PBEh-3c>  (124) 
-874.0107934077

>  <E_el complex_PW6B95>  (124) 
-1284.114728617
-1284.109482742

>  <E_el complex_PBEh-3c>  (124) 
-1279.875457265
-1279.872911078

>  <HB_distance>  (124) 
2.06
1.96

>  <dG(298)_RRHO (kJ/mol)>  (124) 
331.1887

>  <dG(298)_RRHO complex (kJ/mol)>  (124) 
572.8398
569.1484

>  <dG_solv_SMD_CCl4 (kJ/mol)>  (124) 
-35.3530

>  <dG_solv_SMD_CCl4 complex (kJ/mol)>  (124) 
-47.0783
-49.6635

>  <pKBHX_QC>  (124) 
1.03
0.30

>  <Delta G_sol (kJ/mol)>  (124) 
25.39
32.89

>  <Delta G (kcal/mol)>  (124) 
-1.41
-0.41

$$$$

     RDKit          2D

 15 16  0  0  1  0  0  0  0  0999 V2000
    1.1822   -1.0210    0.0000 C   0  0  0  0  0  0  0  0  0  0  0  0
    0.5996    0.3612    0.0000 N   0  0  0  0  0  0  0  0  0  0  0  0
    1.5053    1.5569    0.0000 C   0  0  0  0  0  0  0  0  0  0  0  0
   -0.8888    0.5478    0.0000 C   0  0  0  0  0  0  0  0  0  0  0  0
    2.6705   -1.2076    0.0000 C   0  0  0  0  0  0  0  0  0  0  0  0
    2.9937    1.3703    0.0000 C   0  0  0  0  0  0  0  0  0  0  0  0
   -1.4714    1.9300    0.0000 C   0  0  0  0  0  0  0  0  0  0  0  0
   -1.7945   -0.6479    0.0000 C   0  0  0  0  0  0  0  0  0  0  0  0
    3.5763   -0.0119    0.0000 N   0  0  0  0  0  0  0  0  0  0  0  0
   -2.9597    2.1166    0.0000 C   0  0  0  0  0  0  0  0  0  0  0  0
   -3.2829   -0.4613    0.0000 C   0  0  0  0  0  0  0  0  0  0  0  0
   -1.2119   -2.0301    0.0000 O   0  0  0  0  0  0  0  0  0  0  0  0
    5.0646   -0.1985    0.0000 C   0  0  0  0  0  0  0  0  0  0  0  0
   -3.8655    0.9210    0.0000 C   0  0  0  0  0  0  0  0  0  0  0  0
   -2.1177   -3.2258    0.0000 C   0  0  0  0  0  0  0  0  0  0  0  0
  1  2  1  0
  1  5  1  0
  2  3  1  0
  2  4  1  0
  3  6  1  0
  4  7  2  0
  4  8  1  0
  5  9  1  0
  6  9  1  0
  7 10  1  0
  8 11  2  0
  8 12  1  0
  9 13  1  0
 10 14  2  0
 11 14  1  0
 12 15  1  0
M  END
>  <E_el>  (125) 
-651.3781545666

>  <HBA_atom_index>  (125) 
2
9
12

>  <Function>  (125) 
tertiary amine
tertiary amine
phenol ether

>  <Atom>  (125) 
N
N
O

>  <Molecular_Weight>  (125) 
206.28411

>  <Mol_ID>  (125) 
CHEMBL57740_f005

>  <Atom_and_Type>  (125) 
N-ring fragment

>  <E_el_PW6B95>  (125) 
-653.9252513454

>  <E_el_PBEh-3c>  (125) 
-651.3781545666

>  <E_el complex_PW6B95>  (125) 
-1061.335814305
-1061.343702376
-1061.336662882

>  <E_el complex_PBEh-3c>  (125) 
-1057.244860077
-1057.252524698
no_value!

>  <HB_distance>  (125) 
1.88
1.88
no_value!

>  <dG(298)_RRHO (kJ/mol)>  (125) 
677.7681

>  <dG(298)_RRHO complex (kJ/mol)>  (125) 
921.6824
925.5314
920.5009

>  <dG_solv_SMD_CCl4 (kJ/mol)>  (125) 
-37.7443

>  <dG_solv_SMD_CCl4 complex (kJ/mol)>  (125) 
-53.7219
-52.8046
CHEMBL57740_f005_c003no_value!

>  <pKBHX_QC>  (125) 
1.12
2.69
no computed pKBHX value!

>  <Delta G_sol (kJ/mol)>  (125) 
24.47
8.53
no computed Delta G!

>  <Delta G (kcal/mol)>  (125) 
-1.53
-3.67
no computed Delta G!

$$$$

     RDKit          2D

  7  6  0  0  1  0  0  0  0  0999 V2000
   -0.5644   -0.0538    0.0000 C   0  0  0  0  0  0  0  0  0  0  0  0
   -0.7068   -1.5470    0.0000 O   0  0  0  0  0  0  0  0  0  0  0  0
    0.8000    0.5695    0.0000 C   0  0  0  0  0  0  0  0  0  0  0  0
   -1.7864    0.8161    0.0000 O   0  0  0  0  0  0  0  0  0  0  0  0
    2.0220   -0.3004    0.0000 C   0  0  0  0  0  0  0  0  0  0  0  0
   -3.1507    0.1928    0.0000 C   0  0  0  0  0  0  0  0  0  0  0  0
    3.3863    0.3229    0.0000 C   0  0  0  0  0  0  0  0  0  0  0  0
  1  2  2  0
  1  3  1  0
  1  4  1  0
  3  5  1  0
  4  6  1  0
  5  7  1  0
M  END
>  <E_el>  (126) 
-346.2719566179

>  <HBA_atom_index>  (126) 
2

>  <Function>  (126) 
carbonyl

>  <Atom>  (126) 
O

>  <Molecular_Weight>  (126) 
102.1317

>  <Mol_ID>  (126) 
CHEMBL58213_f002

>  <Atom_and_Type>  (126) 
O-chain fragment

>  <E_el_PW6B95>  (126) 
-347.5973542617

>  <E_el_PBEh-3c>  (126) 
-346.2719566179

>  <E_el complex_PW6B95>  (126) 
-755.0059008319

>  <E_el complex_PBEh-3c>  (126) 
-752.1338264823

>  <HB_distance>  (126) 
1.86

>  <dG(298)_RRHO (kJ/mol)>  (126) 
312.7419

>  <dG(298)_RRHO complex (kJ/mol)>  (126) 
552.5894

>  <dG_solv_SMD_CCl4 (kJ/mol)>  (126) 
-19.5327

>  <dG_solv_SMD_CCl4 complex (kJ/mol)>  (126) 
-35.8567

>  <pKBHX_QC>  (126) 
1.04

>  <Delta G_sol (kJ/mol)>  (126) 
25.35

>  <Delta G (kcal/mol)>  (126) 
-1.42

$$$$

     RDKit          2D

 15 17  0  0  1  0  0  0  0  0999 V2000
   -0.1254    0.6625    0.0000 C   0  0  0  0  0  0  0  0  0  0  0  0
    1.3186    0.2568    0.0000 N   0  0  0  0  0  0  0  0  0  0  0  0
    1.6892   -1.1967    0.0000 C   0  0  0  0  0  0  0  0  0  0  0  0
    2.3921    1.3045    0.0000 C   0  0  0  0  0  0  0  0  0  0  0  0
   -0.4961    2.1160    0.0000 C   0  0  0  0  0  0  0  0  0  0  0  0
   -1.1989   -0.3852    0.0000 C   0  0  0  0  0  0  0  0  0  0  0  0
    3.1333   -1.6025    0.0000 C   0  0  0  0  0  0  0  0  0  0  0  0
    3.8361    0.8987    0.0000 C   0  0  0  0  0  0  0  0  0  0  0  0
   -1.9401    2.5218    0.0000 C   0  0  0  0  0  0  0  0  0  0  0  0
   -1.1386   -1.8840    0.0000 O   0  0  0  0  0  0  0  0  0  0  0  0
   -2.6430    0.0206    0.0000 C   0  0  0  0  0  0  0  0  0  0  0  0
    4.2068   -0.5548    0.0000 N   0  0  0  0  0  0  0  0  0  0  0  0
   -3.0136    1.4741    0.0000 C   0  0  0  0  0  0  0  0  0  0  0  0
   -2.5454   -2.4045    0.0000 C   0  0  0  0  0  0  0  0  0  0  0  0
   -3.4751   -1.2274    0.0000 C   0  0  0  0  0  0  0  0  0  0  0  0
  1  2  1  0
  1  5  2  0
  1  6  1  0
  2  3  1  0
  2  4  1  0
  3  7  1  0
  4  8  1  0
  5  9  1  0
  6 10  1  0
  6 11  2  0
  7 12  1  0
  8 12  1  0
  9 13  2  0
 10 14  1  0
 11 13  1  0
 11 15  1  0
 14 15  2  0
M  END
>  <E_el>  (127) 
-648.9933412076

>  <HBA_atom_index>  (127) 
2
12

>  <Function>  (127) 
tertiary amine
secondary amine

>  <Atom>  (127) 
N
N

>  <Molecular_Weight>  (127) 
202.25236

>  <Mol_ID>  (127) 
CHEMBL58591_f001

>  <Atom_and_Type>  (127) 
N-ring fragment

>  <E_el_PW6B95>  (127) 
-651.5347717009

>  <E_el_PBEh-3c>  (127) 
-648.9933412076

>  <E_el complex_PW6B95>  (127) 
-1058.945696731
-1058.930222038

>  <E_el complex_PBEh-3c>  (127) 
-1054.860067339
-1054.84875073

>  <HB_distance>  (127) 
1.96
1.76

>  <dG(298)_RRHO (kJ/mol)>  (127) 
569.1589

>  <dG(298)_RRHO complex (kJ/mol)>  (127) 
815.0765
810.7418

>  <dG_solv_SMD_CCl4 (kJ/mol)>  (127) 
-38.7761

>  <dG_solv_SMD_CCl4 complex (kJ/mol)>  (127) 
-55.2863
-60.1738

>  <pKBHX_QC>  (127) 
1.07
no computed pKBHX value!

>  <Delta G_sol (kJ/mol)>  (127) 
24.99
no computed Delta G!

>  <Delta G (kcal/mol)>  (127) 
-1.46
no computed Delta G!

$$$$

     RDKit          2D

 16 17  0  0  1  0  0  0  0  0999 V2000
   -3.4736   -0.8551    0.0000 C   0  0  0  0  0  0  0  0  0  0  0  0
   -1.9905   -0.6303    0.0000 N   0  0  0  0  0  0  0  0  0  0  0  0
   -1.4437    0.7665    0.0000 C   0  0  0  0  0  0  0  0  0  0  0  0
   -1.0543   -1.8022    0.0000 C   0  0  0  0  0  0  0  0  0  0  0  0
   -4.4098    0.3168    0.0000 C   0  0  0  0  0  0  0  0  0  0  0  0
    0.0393    0.9914    0.0000 C   0  0  0  0  0  0  0  0  0  0  0  0
    0.4288   -1.5773    0.0000 C   0  0  0  0  0  0  0  0  0  0  0  0
   -5.8929    0.0920    0.0000 C   0  0  0  0  0  0  0  0  0  0  0  0
    0.9756   -0.1806    0.0000 C   0  0  0  0  0  0  0  0  0  0  0  0
   -6.8291    1.2639    0.0000 C   0  0  0  0  0  0  0  0  0  0  0  0
    2.4586    0.0443    0.0000 C   0  0  0  0  0  0  0  0  0  0  0  0
    3.3949   -1.1276    0.0000 C   0  0  0  0  0  0  0  0  0  0  0  0
    4.8779   -0.9028    0.0000 C   0  0  0  0  0  0  0  0  0  0  0  0
    5.4247    0.4940    0.0000 C   0  0  0  0  0  0  0  0  0  0  0  0
    4.4885    1.6659    0.0000 C   0  0  0  0  0  0  0  0  0  0  0  0
    3.0054    1.4411    0.0000 C   0  0  0  0  0  0  0  0  0  0  0  0
  1  2  1  0
  1  5  1  0
  2  3  1  0
  2  4  1  0
  3  6  1  0
  4  7  1  0
  5  8  1  0
  6  9  1  0
  7  9  1  0
  8 10  1  0
  9 11  1  0
 11 16  1  0
 11 12  2  0
 12 13  1  0
 13 14  2  0
 14 15  1  0
 15 16  2  0
M  END
>  <E_el>  (128) 
-638.7941819285

>  <HBA_atom_index>  (128) 
2

>  <Function>  (128) 
tertiary amine

>  <Atom>  (128) 
N

>  <Molecular_Weight>  (128) 
217.34982

>  <Mol_ID>  (128) 
CHEMBL59335_f002

>  <Atom_and_Type>  (128) 
N-ring fragment

>  <E_el_PW6B95>  (128) 
-641.3152248809

>  <E_el_PBEh-3c>  (128) 
-638.7941819285

>  <E_el complex_PW6B95>  (128) 
-1048.729279688

>  <E_el complex_PBEh-3c>  (128) 
-1044.664753106

>  <HB_distance>  (128) 
1.80

>  <dG(298)_RRHO (kJ/mol)>  (128) 
845.8973

>  <dG(298)_RRHO complex (kJ/mol)>  (128) 
1094.0072

>  <dG_solv_SMD_CCl4 (kJ/mol)>  (128) 
-44.2091

>  <dG_solv_SMD_CCl4 complex (kJ/mol)>  (128) 
-61.6937

>  <pKBHX_QC>  (128) 
1.76

>  <Delta G_sol (kJ/mol)>  (128) 
17.99

>  <Delta G (kcal/mol)>  (128) 
-2.40

$$$$

     RDKit          2D

 13 14  0  0  1  0  0  0  0  0999 V2000
   -0.5147   -1.3939    0.0000 C   0  0  0  0  0  0  0  0  0  0  0  0
   -0.7852   -2.8693    0.0000 O   0  0  0  0  0  0  0  0  0  0  0  0
   -1.5493   -0.3078    0.0000 N   0  0  0  0  0  0  0  0  0  0  0  0
    0.8379   -0.7455    0.0000 C   0  0  0  0  0  0  0  0  0  0  0  0
   -3.0361   -0.5064    0.0000 C   0  0  0  0  0  0  0  0  0  0  0  0
   -0.8361    1.0118    0.0000 C   0  0  0  0  0  0  0  0  0  0  0  0
    2.2249   -1.3169    0.0000 C   0  0  0  0  0  0  0  0  0  0  0  0
    0.6393    0.7413    0.0000 N   0  0  0  0  0  0  0  0  0  0  0  0
   -3.9515    0.6819    0.0000 C   0  0  0  0  0  0  0  0  0  0  0  0
   -1.4844    2.3644    0.0000 O   0  0  0  0  0  0  0  0  0  0  0  0
    3.4131   -0.4015    0.0000 C   0  0  0  0  0  0  0  0  0  0  0  0
    1.8276    1.6567    0.0000 C   0  0  0  0  0  0  0  0  0  0  0  0
    3.2145    1.0853    0.0000 C   0  0  0  0  0  0  0  0  0  0  0  0
  1  2  2  0
  1  3  1  0
  1  4  1  0
  3  5  1  0
  3  6  1  0
  4  7  1  0
  4  8  1  0
  5  9  1  0
  6  8  1  0
  6 10  2  0
  7 11  1  0
  8 12  1  0
 11 13  1  0
 12 13  1  0
M  END
>  <E_el>  (129) 
-610.0978577244

>  <HBA_atom_index>  (129) 
2
3
8
10

>  <Function>  (129) 
carbonyl
tertiary amine
tertiary amine
carbonyl

>  <Atom>  (129) 
O
N
N
O

>  <Molecular_Weight>  (129) 
182.21966

>  <Mol_ID>  (129) 
CHEMBL59791_f004

>  <Atom_and_Type>  (129) 
O-ring_sidechain fragment

>  <E_el_PW6B95>  (129) 
-612.4353811712

>  <E_el_PBEh-3c>  (129) 
-610.0978577244

>  <E_el complex_PW6B95>  (129) 
-1019.844213840
-1019.842944892
-1019.847720331
-1019.844623644

>  <E_el complex_PBEh-3c>  (129) 
-1015.960375335
no_value!
no_value!
-1015.960951668

>  <HB_distance>  (129) 
1.88
no_value!
no_value!
1.85

>  <dG(298)_RRHO (kJ/mol)>  (129) 
530.7767

>  <dG(298)_RRHO complex (kJ/mol)>  (129) 
771.2149
770.9130
775.0718
775.6783

>  <dG_solv_SMD_CCl4 (kJ/mol)>  (129) 
-43.3694

>  <dG_solv_SMD_CCl4 complex (kJ/mol)>  (129) 
-58.7667
CHEMBL59791_f004_c002no_value!
CHEMBL59791_f004_c003no_value!
-56.8512

>  <pKBHX_QC>  (129) 
0.96
no computed pKBHX value!
no computed pKBHX value!
0.44

>  <Delta G_sol (kJ/mol)>  (129) 
26.12
no computed Delta G!
no computed Delta G!
31.42

>  <Delta G (kcal/mol)>  (129) 
-1.31
no computed Delta G!
no computed Delta G!
-0.60

$$$$

     RDKit          2D

 11 11  0  0  1  0  0  0  0  0999 V2000
   -1.3100    0.2395    0.0000 N   0  0  0  0  0  0  0  0  0  0  0  0
   -0.9461    1.6947    0.0000 O   0  0  0  0  0  0  0  0  0  0  0  0
   -0.2317   -0.8032    0.0000 C   0  0  0  0  0  0  0  0  0  0  0  0
   -2.7522   -0.1729    0.0000 C   0  0  0  0  0  0  0  0  0  0  0  0
    1.2105   -0.3908    0.0000 C   0  0  0  0  0  0  0  0  0  0  0  0
   -3.1161   -1.6281    0.0000 O   0  0  0  0  0  0  0  0  0  0  0  0
   -3.8304    0.8698    0.0000 N   0  0  0  0  0  0  0  0  0  0  0  0
    2.3919   -1.3151    0.0000 C   0  0  0  0  0  0  0  0  0  0  0  0
    1.7245    1.0184    0.0000 C   0  0  0  0  0  0  0  0  0  0  0  0
    3.2236    0.9650    0.0000 C   0  0  0  0  0  0  0  0  0  0  0  0
    3.6360   -0.4772    0.0000 O   0  0  0  0  0  0  0  0  0  0  0  0
  1  2  1  0
  1  3  1  0
  1  4  1  0
  3  5  1  0
  4  6  2  0
  4  7  1  0
  5  8  2  0
  5  9  1  0
  8 11  1  0
  9 10  2  0
 10 11  1  0
M  END
>  <E_el>  (130) 
-567.3478966676

>  <HBA_atom_index>  (130) 
6

>  <Function>  (130) 
carbonyl

>  <Atom>  (130) 
O

>  <Molecular_Weight>  (130) 
156.13932

>  <Mol_ID>  (130) 
CHEMBL59863_f003

>  <Atom_and_Type>  (130) 
O-ring_sidechain fragment

>  <E_el_PW6B95>  (130) 
-569.5261405805

>  <E_el_PBEh-3c>  (130) 
-567.3478966676

>  <E_el complex_PW6B95>  (130) 
-976.9384522906

>  <E_el complex_PBEh-3c>  (130) 
-973.2123527494

>  <HB_distance>  (130) 
1.79

>  <dG(298)_RRHO (kJ/mol)>  (130) 
307.0236

>  <dG(298)_RRHO complex (kJ/mol)>  (130) 
545.2747

>  <dG_solv_SMD_CCl4 (kJ/mol)>  (130) 
-33.0621

>  <dG_solv_SMD_CCl4 complex (kJ/mol)>  (130) 
-47.9252

>  <pKBHX_QC>  (130) 
2.02

>  <Delta G_sol (kJ/mol)>  (130) 
15.33

>  <Delta G (kcal/mol)>  (130) 
-2.76

$$$$

     RDKit          2D

 10  9  0  0  1  0  0  0  0  0999 V2000
   -1.2888   -0.9145    0.0000 C   0  0  0  0  0  0  0  0  0  0  0  0
   -0.1410    0.0511    0.0000 N   0  0  0  0  0  0  0  0  0  0  0  0
    1.2692   -0.4601    0.0000 C   0  0  0  0  0  0  0  0  0  0  0  0
   -2.6990   -0.4033    0.0000 N   0  0  0  0  0  0  0  0  0  0  0  0
   -1.0265   -2.3914    0.0000 N   0  0  0  0  0  0  0  0  0  0  0  0
    2.4170    0.5056    0.0000 C   0  0  0  0  0  0  0  0  0  0  0  0
   -2.9614    1.0736    0.0000 C   0  0  0  0  0  0  0  0  0  0  0  0
    3.8272   -0.0057    0.0000 C   0  0  0  0  0  0  0  0  0  0  0  0
   -4.3716    1.5848    0.0000 C   0  0  0  0  0  0  0  0  0  0  0  0
    4.9750    0.9600    0.0000 C   0  0  0  0  0  0  0  0  0  0  0  0
  1  2  1  0
  1  4  1  0
  1  5  2  0
  2  3  1  0
  3  6  1  0
  4  7  1  0
  6  8  1  0
  7  9  1  0
  8 10  1  0
M  END
>  <E_el>  (131) 
-440.2776247867

>  <HBA_atom_index>  (131) 
5

>  <Function>  (131) 
imine

>  <Atom>  (131) 
N

>  <Molecular_Weight>  (131) 
143.22998

>  <Mol_ID>  (131) 
CHEMBL59951_f003

>  <Atom_and_Type>  (131) 
N-chain fragment

>  <E_el_PW6B95>  (131) 
-441.9987354309

>  <E_el_PBEh-3c>  (131) 
-440.2776247867

>  <E_el complex_PW6B95>  (131) 
-849.4147811747

>  <E_el complex_PBEh-3c>  (131) 
-846.1519950527

>  <HB_distance>  (131) 
1.74

>  <dG(298)_RRHO (kJ/mol)>  (131) 
568.5498

>  <dG(298)_RRHO complex (kJ/mol)>  (131) 
809.3451

>  <dG_solv_SMD_CCl4 (kJ/mol)>  (131) 
-46.0249

>  <dG_solv_SMD_CCl4 complex (kJ/mol)>  (131) 
-66.0897

>  <pKBHX_QC>  (131) 
3.25

>  <Delta G_sol (kJ/mol)>  (131) 
2.87

>  <Delta G (kcal/mol)>  (131) 
-4.43

$$$$

     RDKit          2D

  8  7  0  0  1  0  0  0  0  0999 V2000
    1.2990   -0.1875    0.0000 C   0  0  0  0  0  0  0  0  0  0  0  0
    1.2990   -1.6875    0.0000 O   0  0  0  0  0  0  0  0  0  0  0  0
    0.0000    0.5625    0.0000 N   0  0  0  0  0  0  0  0  0  0  0  0
    2.5981    0.5625    0.0000 N   0  0  0  0  0  0  0  0  0  0  0  0
   -1.2990   -0.1875    0.0000 C   0  0  0  0  0  0  0  0  0  0  0  0
    0.0000    2.0625    0.0000 O   0  0  0  0  0  0  0  0  0  0  0  0
   -2.5981    0.5625    0.0000 C   0  0  0  0  0  0  0  0  0  0  0  0
   -1.2990   -1.6875    0.0000 C   0  0  0  0  0  0  0  0  0  0  0  0
  1  2  2  0
  1  3  1  0
  1  4  1  0
  3  5  1  0
  3  6  1  0
  5  7  1  0
  5  8  1  0
M  END
>  <E_el>  (132) 
-417.4830668987

>  <HBA_atom_index>  (132) 
2

>  <Function>  (132) 
carbonyl

>  <Atom>  (132) 
O

>  <Molecular_Weight>  (132) 
118.1344

>  <Mol_ID>  (132) 
CHEMBL60174_f003

>  <Atom_and_Type>  (132) 
O-chain fragment

>  <E_el_PW6B95>  (132) 
-419.0767015135

>  <E_el_PBEh-3c>  (132) 
-417.4830668987

>  <E_el complex_PW6B95>  (132) 
-826.4880758442

>  <E_el complex_PBEh-3c>  (132) 
-823.3487766015

>  <HB_distance>  (132) 
1.79

>  <dG(298)_RRHO (kJ/mol)>  (132) 
327.1743

>  <dG(298)_RRHO complex (kJ/mol)>  (132) 
569.0513

>  <dG_solv_SMD_CCl4 (kJ/mol)>  (132) 
-27.5782

>  <dG_solv_SMD_CCl4 complex (kJ/mol)>  (132) 
-44.2482

>  <pKBHX_QC>  (132) 
1.60

>  <Delta G_sol (kJ/mol)>  (132) 
19.61

>  <Delta G (kcal/mol)>  (132) 
-2.18

$$$$

     RDKit          2D

 11 11  0  0  1  0  0  0  0  0999 V2000
   -0.5929   -0.4112    0.0000 C   0  0  0  0  0  0  0  0  0  0  0  0
   -0.2208    1.0419    0.0000 N   0  0  0  0  0  0  0  0  0  0  0  0
    1.2237    1.4462    0.0000 C   0  0  0  0  0  0  0  0  0  0  0  0
   -2.0374   -0.8155    0.0000 C   0  0  0  0  0  0  0  0  0  0  0  0
    0.4794   -1.4600    0.0000 C   0  0  0  0  0  0  0  0  0  0  0  0
    2.2961    0.3974    0.0000 C   0  0  0  0  0  0  0  0  0  0  0  0
    1.5958    2.8993    0.0000 N   0  0  0  0  0  0  0  0  0  0  0  0
   -3.1098    0.2333    0.0000 C   0  0  0  0  0  0  0  0  0  0  0  0
    1.9239   -1.0557    0.0000 C   0  0  0  0  0  0  0  0  0  0  0  0
   -4.5543   -0.1710    0.0000 C   0  0  0  0  0  0  0  0  0  0  0  0
    2.9963   -2.1046    0.0000 C   0  0  0  0  0  0  0  0  0  0  0  0
  1  2  2  0
  1  4  1  0
  1  5  1  0
  2  3  1  0
  3  6  2  0
  3  7  1  0
  4  8  1  0
  5  9  2  0
  6  9  1  0
  8 10  1  0
  9 11  1  0
M  END
>  <E_el>  (133) 
-459.910862435

>  <HBA_atom_index>  (133) 
2

>  <Function>  (133) 
pyridine

>  <Atom>  (133) 
N

>  <Molecular_Weight>  (133) 
150.22086

>  <Mol_ID>  (133) 
CHEMBL60372_f002

>  <Atom_and_Type>  (133) 
N-ring fragment

>  <E_el_PW6B95>  (133) 
-461.7186064375

>  <E_el_PBEh-3c>  (133) 
-459.910862435

>  <E_el complex_PW6B95>  (133) 
-869.1332505442

>  <E_el complex_PBEh-3c>  (133) 
-865.781644231

>  <HB_distance>  (133) 
1.80

>  <dG(298)_RRHO (kJ/mol)>  (133) 
493.5287

>  <dG(298)_RRHO complex (kJ/mol)>  (133) 
735.9518

>  <dG_solv_SMD_CCl4 (kJ/mol)>  (133) 
-35.2669

>  <dG_solv_SMD_CCl4 complex (kJ/mol)>  (133) 
-50.8337

>  <pKBHX_QC>  (133) 
2.28

>  <Delta G_sol (kJ/mol)>  (133) 
12.67

>  <Delta G (kcal/mol)>  (133) 
-3.11

$$$$

     RDKit          2D

 12 13  0  0  1  0  0  0  0  0999 V2000
    0.5931   -1.0206    0.0000 C   0  0  0  0  0  0  0  0  0  0  0  0
    1.2883   -2.3498    0.0000 O   0  0  0  0  0  0  0  0  0  0  0  0
    1.2598    0.3231    0.0000 N   0  0  0  0  0  0  0  0  0  0  0  0
   -0.8909   -0.8017    0.0000 C   0  0  0  0  0  0  0  0  0  0  0  0
    2.7387    0.5735    0.0000 C   0  0  0  0  0  0  0  0  0  0  0  0
    0.1879    1.3724    0.0000 C   0  0  0  0  0  0  0  0  0  0  0  0
   -2.2201   -1.4969    0.0000 C   0  0  0  0  0  0  0  0  0  0  0  0
   -1.1413    0.6772    0.0000 N   0  0  0  0  0  0  0  0  0  0  0  0
    3.6951   -0.5821    0.0000 C   0  0  0  0  0  0  0  0  0  0  0  0
    0.4067    2.8564    0.0000 O   0  0  0  0  0  0  0  0  0  0  0  0
   -3.2920   -0.4476    0.0000 C   0  0  0  0  0  0  0  0  0  0  0  0
   -2.6253    0.8961    0.0000 C   0  0  0  0  0  0  0  0  0  0  0  0
  1  2  2  0
  1  3  1  0
  1  4  1  0
  3  5  1  0
  3  6  1  0
  4  7  1  0
  4  8  1  0
  5  9  1  0
  6  8  1  0
  6 10  2  0
  7 11  1  0
  8 12  1  0
 11 12  1  0
M  END
>  <E_el>  (134) 
-570.8649144099

>  <HBA_atom_index>  (134) 
2
3
8
10

>  <Function>  (134) 
carbonyl
tertiary amine
tertiary amine
carbonyl

>  <Atom>  (134) 
O
N
N
O

>  <Molecular_Weight>  (134) 
168.19308

>  <Mol_ID>  (134) 
CHEMBL61473_f004

>  <Atom_and_Type>  (134) 
O-ring_sidechain fragment

>  <E_el_PW6B95>  (134) 
-573.0499286318

>  <E_el_PBEh-3c>  (134) 
-570.8649144099

>  <E_el complex_PW6B95>  (134) 
-980.4600885745
-980.4589642241
-980.4535307262
-980.4597993870

>  <E_el complex_PBEh-3c>  (134) 
-976.7286709866
no_value!
no_value!
-976.7278540114

>  <HB_distance>  (134) 
1.87
no_value!
no_value!
1.89

>  <dG(298)_RRHO (kJ/mol)>  (134) 
456.2597

>  <dG(298)_RRHO complex (kJ/mol)>  (134) 
695.5138
696.0626
692.9697
696.4905

>  <dG_solv_SMD_CCl4 (kJ/mol)>  (134) 
-41.4061

>  <dG_solv_SMD_CCl4 complex (kJ/mol)>  (134) 
-55.4287
CHEMBL61473_f004_c002no_value!
CHEMBL61473_f004_c003no_value!
-53.5225

>  <pKBHX_QC>  (134) 
1.29
no computed pKBHX value!
no computed pKBHX value!
0.93

>  <Delta G_sol (kJ/mol)>  (134) 
22.82
no computed Delta G!
no computed Delta G!
26.47

>  <Delta G (kcal/mol)>  (134) 
-1.75
no computed Delta G!
no computed Delta G!
-1.27

$$$$

     RDKit          2D

  8  8  0  0  1  0  0  0  0  0999 V2000
    1.0613   -1.4263    0.0000 C   0  0  0  0  0  0  0  0  0  0  0  0
    2.2385   -0.4968    0.0000 O   0  0  0  0  0  0  0  0  0  0  0  0
    1.7182    0.9101    0.0000 C   0  0  0  0  0  0  0  0  0  0  0  0
   -0.1866   -0.5940    0.0000 C   0  0  0  0  0  0  0  0  0  0  0  0
    0.2195    0.8500    0.0000 C   0  0  0  0  0  0  0  0  0  0  0  0
   -1.5934   -1.1143    0.0000 N   0  0  0  0  0  0  0  0  0  0  0  0
   -0.7101    2.0273    0.0000 O   0  0  0  0  0  0  0  0  0  0  0  0
   -2.7475   -0.1561    0.0000 C   0  0  0  0  0  0  0  0  0  0  0  0
  1  2  1  0
  1  4  1  0
  2  3  1  0
  3  5  1  0
  4  6  1  0
  4  5  1  0
  5  7  2  0
  6  8  1  0
M  END
>  <E_el>  (135) 
-400.249696136

>  <HBA_atom_index>  (135) 
2
6
7

>  <Function>  (135) 
ether
secondary amine
carbonyl

>  <Atom>  (135) 
O
N
O

>  <Molecular_Weight>  (135) 
115.13045

>  <Mol_ID>  (135) 
CHEMBL61563_f005

>  <Atom_and_Type>  (135) 
O-ring fragment

>  <E_el_PW6B95>  (135) 
-401.7857023823

>  <E_el_PBEh-3c>  (135) 
-400.249696136

>  <E_el complex_PW6B95>  (135) 
-809.1937436658
-809.1915719042
-809.1940004281

>  <E_el complex_PBEh-3c>  (135) 
-806.1126842737
-806.1127435608
-806.1114720821

>  <HB_distance>  (135) 
1.89
1.90
1.90

>  <dG(298)_RRHO (kJ/mol)>  (135) 
302.7256

>  <dG(298)_RRHO complex (kJ/mol)>  (135) 
542.4129
541.6411
541.9587

>  <dG_solv_SMD_CCl4 (kJ/mol)>  (135) 
-24.3443

>  <dG_solv_SMD_CCl4 complex (kJ/mol)>  (135) 
-44.8184
-47.2450
-40.6100

>  <pKBHX_QC>  (135) 
1.33
1.09
1.03

>  <Delta G_sol (kJ/mol)>  (135) 
22.37
24.87
25.45

>  <Delta G (kcal/mol)>  (135) 
-1.82
-1.48
-1.40

$$$$

     RDKit          2D

 15 16  0  0  1  0  0  0  0  0999 V2000
   -1.8218   -0.2681    0.0000 C   0  0  0  0  0  0  0  0  0  0  0  0
   -0.4586   -0.8940    0.0000 N   0  0  0  0  0  0  0  0  0  0  0  0
    0.5579    0.2091    0.0000 C   0  0  0  0  0  0  0  0  0  0  0  0
   -3.1293   -1.0031    0.0000 N   0  0  0  0  0  0  0  0  0  0  0  0
   -1.6478    1.2217    0.0000 S   0  0  0  0  0  0  0  0  0  0  0  0
   -0.1771    1.5167    0.0000 C   0  0  0  0  0  0  0  0  0  0  0  0
    2.0478    0.0352    0.0000 C   0  0  0  0  0  0  0  0  0  0  0  0
   -4.4197   -0.2382    0.0000 C   0  0  0  0  0  0  0  0  0  0  0  0
    2.6421   -1.3421    0.0000 C   0  0  0  0  0  0  0  0  0  0  0  0
    2.9434    1.2385    0.0000 C   0  0  0  0  0  0  0  0  0  0  0  0
   -5.7272   -0.9733    0.0000 C   0  0  0  0  0  0  0  0  0  0  0  0
   -4.4024    1.2617    0.0000 O   0  0  0  0  0  0  0  0  0  0  0  0
    4.1320   -1.5160    0.0000 C   0  0  0  0  0  0  0  0  0  0  0  0
    4.4332    1.0646    0.0000 C   0  0  0  0  0  0  0  0  0  0  0  0
    5.0275   -0.3127    0.0000 C   0  0  0  0  0  0  0  0  0  0  0  0
  1  2  2  0
  1  4  1  0
  1  5  1  0
  2  3  1  0
  3  6  2  0
  3  7  1  0
  4  8  1  0
  5  6  1  0
  7  9  2  0
  7 10  1  0
  8 11  1  0
  8 12  2  0
  9 13  1  0
 10 14  2  0
 13 15  2  0
 14 15  1  0
M  END
>  <E_el>  (136) 
-1006.352404913

>  <HBA_atom_index>  (136) 
12

>  <Function>  (136) 
carbonyl

>  <Atom>  (136) 
O

>  <Molecular_Weight>  (136) 
218.2749

>  <Mol_ID>  (136) 
CHEMBL61836_f003

>  <Atom_and_Type>  (136) 
N-ring fragment

>  <E_el_PW6B95>  (136) 
-1009.542909268

>  <E_el_PBEh-3c>  (136) 
-1006.352404913

>  <E_el complex_PW6B95>  (136) 
-1416.948121217

>  <E_el complex_PBEh-3c>  (136) 
-1412.210467397

>  <HB_distance>  (136) 
1.92

>  <dG(298)_RRHO (kJ/mol)>  (136) 
419.5106

>  <dG(298)_RRHO complex (kJ/mol)>  (136) 
659.2372

>  <dG_solv_SMD_CCl4 (kJ/mol)>  (136) 
-47.2219

>  <dG_solv_SMD_CCl4 complex (kJ/mol)>  (136) 
-66.5986

>  <pKBHX_QC>  (136) 
0.49

>  <Delta G_sol (kJ/mol)>  (136) 
30.93

>  <Delta G (kcal/mol)>  (136) 
-0.67

$$$$

     RDKit          2D

  5  4  0  0  1  0  0  0  0  0999 V2000
   -1.2982    0.1573    0.0000 C   0  0  0  0  0  0  0  0  0  0  0  0
   -2.7364   -0.2687    0.0000 N   0  0  0  0  0  0  0  0  0  0  0  0
    0.1400    0.5834    0.0000 C   0  0  0  0  0  0  0  0  0  0  0  0
    1.2281   -0.4491    0.0000 C   0  0  0  0  0  0  0  0  0  0  0  0
    2.6664   -0.0230    0.0000 N   0  0  0  0  0  0  0  0  0  0  0  0
  1  2  3  0
  1  3  1  0
  3  4  1  0
  4  5  1  0
M  END
>  <E_el>  (137) 
-226.9053045282

>  <HBA_atom_index>  (137) 
2

>  <Function>  (137) 
nitrile

>  <Atom>  (137) 
N

>  <Molecular_Weight>  (137) 
70.09314

>  <Mol_ID>  (137) 
CHEMBL61846_f005

>  <Atom_and_Type>  (137) 
N-chain fragment

>  <E_el_PW6B95>  (137) 
-227.8021118971

>  <E_el_PBEh-3c>  (137) 
-226.9053045282

>  <E_el complex_PW6B95>  (137) 
-635.2076533392

>  <E_el complex_PBEh-3c>  (137) 
-632.766121452

>  <HB_distance>  (137) 
1.95

>  <dG(298)_RRHO (kJ/mol)>  (137) 
174.8899

>  <dG(298)_RRHO complex (kJ/mol)>  (137) 
407.1786

>  <dG_solv_SMD_CCl4 (kJ/mol)>  (137) 
-19.5752

>  <dG_solv_SMD_CCl4 complex (kJ/mol)>  (137) 
-40.5377

>  <pKBHX_QC>  (137) 
1.46

>  <Delta G_sol (kJ/mol)>  (137) 
21.04

>  <Delta G (kcal/mol)>  (137) 
-1.99

$$$$

     RDKit          2D

  9  8  0  0  1  0  0  0  0  0999 V2000
    0.5402   -0.2633    0.0000 C   0  0  0  0  0  0  0  0  0  0  0  0
    0.2826   -1.7410    0.0000 N   0  0  0  0  0  0  0  0  0  0  0  0
   -0.6108    0.6986    0.0000 C   0  0  0  0  0  0  0  0  0  0  0  0
    1.9487    0.2525    0.0000 C   0  0  0  0  0  0  0  0  0  0  0  0
   -2.0193    0.1828    0.0000 C   0  0  0  0  0  0  0  0  0  0  0  0
    3.0997   -0.7094    0.0000 O   0  0  0  0  0  0  0  0  0  0  0  0
    2.2062    1.7302    0.0000 O   0  0  0  0  0  0  0  0  0  0  0  0
   -3.1703    1.1447    0.0000 C   0  0  0  0  0  0  0  0  0  0  0  0
   -2.2769   -1.2950    0.0000 C   0  0  0  0  0  0  0  0  0  0  0  0
  1  2  1  0
  1  3  1  0
  1  4  1  0
  3  5  1  0
  4  6  2  0
  4  7  1  0
  5  8  1  0
  5  9  1  0
M  END
>  <E_el>  (138) 
-440.7464842698

>  <HBA_atom_index>  (138) 
6
7

>  <Function>  (138) 
carbonyl
alcohol

>  <Atom>  (138) 
O
O

>  <Molecular_Weight>  (138) 
131.17292

>  <Mol_ID>  (138) 
CHEMBL62086_f001

>  <Atom_and_Type>  (138) 
N-chain fragment

>  <E_el_PW6B95>  (138) 
-442.4375839858

>  <E_el_PBEh-3c>  (138) 
-440.7464842698

>  <E_el complex_PW6B95>  (138) 
-849.8459303481
-849.8401770225

>  <E_el complex_PBEh-3c>  (138) 
-846.6079786108
-846.6003671086

>  <HB_distance>  (138) 
1.90
2.09

>  <dG(298)_RRHO (kJ/mol)>  (138) 
431.8320

>  <dG(298)_RRHO complex (kJ/mol)>  (138) 
674.9561
670.7133

>  <dG_solv_SMD_CCl4 (kJ/mol)>  (138) 
-24.5401

>  <dG_solv_SMD_CCl4 complex (kJ/mol)>  (138) 
-39.1667
-40.0645

>  <pKBHX_QC>  (138) 
0.50
-0.48

>  <Delta G_sol (kJ/mol)>  (138) 
30.85
40.82

>  <Delta G (kcal/mol)>  (138) 
-0.68
0.65

$$$$

     RDKit          2D

  7  6  0  0  1  0  0  0  0  0999 V2000
    1.1803    0.1745    0.0000 C   0  0  0  0  0  0  0  0  0  0  0  0
    2.2837   -0.8417    0.0000 O   0  0  0  0  0  0  0  0  0  0  0  0
   -0.2514   -0.2730    0.0000 C   0  0  0  0  0  0  0  0  0  0  0  0
    1.5086    1.6381    0.0000 O   0  0  0  0  0  0  0  0  0  0  0  0
   -1.3548    0.7431    0.0000 C   0  0  0  0  0  0  0  0  0  0  0  0
   -0.5797   -1.7367    0.0000 N   0  0  0  0  0  0  0  0  0  0  0  0
   -2.7865    0.2956    0.0000 C   0  0  0  0  0  0  0  0  0  0  0  0
  1  2  2  0
  1  3  1  0
  1  4  1  0
  3  5  1  0
  3  6  1  0
  5  7  1  0
M  END
>  <E_el>  (139) 
-362.2884363637

>  <HBA_atom_index>  (139) 
2
4

>  <Function>  (139) 
carbonyl
alcohol

>  <Atom>  (139) 
O
O

>  <Molecular_Weight>  (139) 
103.11975

>  <Mol_ID>  (139) 
CHEMBL62086_f002

>  <Atom_and_Type>  (139) 
O-chain fragment

>  <E_el_PW6B95>  (139) 
-363.6728611500

>  <E_el_PBEh-3c>  (139) 
-362.2884363637

>  <E_el complex_PW6B95>  (139) 
-771.0800410174
-771.0762905874

>  <E_el complex_PBEh-3c>  (139) 
-768.1505025125
-768.1450409509

>  <HB_distance>  (139) 
1.94
2.14

>  <dG(298)_RRHO (kJ/mol)>  (139) 
286.9778

>  <dG(298)_RRHO complex (kJ/mol)>  (139) 
525.9537
523.8349

>  <dG_solv_SMD_CCl4 (kJ/mol)>  (139) 
-20.5523

>  <dG_solv_SMD_CCl4 complex (kJ/mol)>  (139) 
-34.7751
-36.6278

>  <pKBHX_QC>  (139) 
0.57
-0.01

>  <Delta G_sol (kJ/mol)>  (139) 
30.17
36.04

>  <Delta G (kcal/mol)>  (139) 
-0.77
0.02

$$$$

     RDKit          2D

  8  7  0  0  1  0  0  0  0  0999 V2000
    0.0000   -0.9375    0.0000 C   0  0  0  0  0  0  0  0  0  0  0  0
    1.2990   -1.6875    0.0000 O   0  0  0  0  0  0  0  0  0  0  0  0
    0.0000    0.5625    0.0000 C   0  0  0  0  0  0  0  0  0  0  0  0
   -1.2990   -1.6875    0.0000 O   0  0  0  0  0  0  0  0  0  0  0  0
   -1.2990    1.3125    0.0000 C   0  0  0  0  0  0  0  0  0  0  0  0
    1.2990    1.3125    0.0000 C   0  0  0  0  0  0  0  0  0  0  0  0
   -2.5981    0.5625    0.0000 C   0  0  0  0  0  0  0  0  0  0  0  0
    2.5981    0.5625    0.0000 C   0  0  0  0  0  0  0  0  0  0  0  0
  1  2  2  0
  1  3  1  0
  1  4  1  0
  3  5  1  0
  3  6  1  0
  5  7  1  0
  6  8  1  0
M  END
>  <E_el>  (140) 
-385.5170014766

>  <HBA_atom_index>  (140) 
2
4

>  <Function>  (140) 
carbonyl
alcohol

>  <Atom>  (140) 
O
O

>  <Molecular_Weight>  (140) 
116.15827

>  <Mol_ID>  (140) 
CHEMBL62086_f004

>  <Atom_and_Type>  (140) 
O-chain fragment

>  <E_el_PW6B95>  (140) 
-386.9936736950

>  <E_el_PBEh-3c>  (140) 
-385.5170014766

>  <E_el complex_PW6B95>  (140) 
-794.4026219226
-794.3967423571

>  <E_el complex_PBEh-3c>  (140) 
-791.3790122816
-791.3737787247

>  <HB_distance>  (140) 
1.93
2.05

>  <dG(298)_RRHO (kJ/mol)>  (140) 
388.9340

>  <dG(298)_RRHO complex (kJ/mol)>  (140) 
628.7631
625.0873

>  <dG_solv_SMD_CCl4 (kJ/mol)>  (140) 
-23.5475

>  <dG_solv_SMD_CCl4 complex (kJ/mol)>  (140) 
-37.7513
-41.2417

>  <pKBHX_QC>  (140) 
0.94
0.12

>  <Delta G_sol (kJ/mol)>  (140) 
26.40
34.67

>  <Delta G (kcal/mol)>  (140) 
-1.28
-0.17

$$$$

     RDKit          2D

 18 20  0  0  1  0  0  0  0  0999 V2000
    1.0852   -0.3172    0.0000 S   0  0  0  0  0  0  0  0  0  0  0  0
    1.1985   -1.8130    0.0000 O   0  0  0  0  0  0  0  0  0  0  0  0
    2.5809   -0.2039    0.0000 N   0  0  0  0  0  0  0  0  0  0  0  0
    0.9719    1.1785    0.0000 O   0  0  0  0  0  0  0  0  0  0  0  0
   -0.4105   -0.4305    0.0000 C   0  0  0  0  0  0  0  0  0  0  0  0
    3.3684    1.0727    0.0000 C   0  0  0  0  0  0  0  0  0  0  0  0
    3.5518   -1.3474    0.0000 C   0  0  0  0  0  0  0  0  0  0  0  0
   -1.0602   -1.7825    0.0000 C   0  0  0  0  0  0  0  0  0  0  0  0
   -1.2565    0.8081    0.0000 C   0  0  0  0  0  0  0  0  0  0  0  0
    2.7985    2.4602    0.0000 C   0  0  0  0  0  0  0  0  0  0  0  0
    4.8260    0.7183    0.0000 C   0  0  0  0  0  0  0  0  0  0  0  0
    4.9393   -0.7775    0.0000 C   0  0  0  0  0  0  0  0  0  0  0  0
   -2.5559   -1.8958    0.0000 C   0  0  0  0  0  0  0  0  0  0  0  0
   -2.7522    0.6948    0.0000 C   0  0  0  0  0  0  0  0  0  0  0  0
   -3.4019   -0.6571    0.0000 C   0  0  0  0  0  0  0  0  0  0  0  0
   -4.8885   -0.4570    0.0000 N   0  0  0  0  0  0  0  0  0  0  0  0
   -3.8372    1.7306    0.0000 C   0  0  0  0  0  0  0  0  0  0  0  0
   -5.1575    1.0187    0.0000 C   0  0  0  0  0  0  0  0  0  0  0  0
  1  2  2  0
  1  3  1  0
  1  4  2  0
  1  5  1  0
  3  6  1  0
  3  7  1  0
  5  8  2  0
  5  9  1  0
  6 10  1  0
  6 11  1  0
  7 12  1  0
  8 13  1  0
  9 14  2  0
 11 12  1  0
 13 15  2  0
 14 15  1  0
 14 17  1  0
 15 16  1  0
 16 18  1  0
 17 18  1  0
M  END
>  <E_el>  (141) 
-1162.223506594

>  <HBA_atom_index>  (141) 
2
4

>  <Function>  (141) 
sulfinyl
sulfinyl

>  <Atom>  (141) 
O
O

>  <Molecular_Weight>  (141) 
266.35922

>  <Mol_ID>  (141) 
CHEMBL62282_f004

>  <Atom_and_Type>  (141) 
O-ring_sidechain fragment

>  <E_el_PW6B95>  (141) 
-1166.033760859

>  <E_el_PBEh-3c>  (141) 
-1162.223506594

>  <E_el complex_PW6B95>  (141) 
-1573.447680673
-1573.444653578

>  <E_el complex_PBEh-3c>  (141) 
no_value!
-1568.088924045

>  <HB_distance>  (141) 
no_value!
1.86

>  <dG(298)_RRHO (kJ/mol)>  (141) 
709.2740

>  <dG(298)_RRHO complex (kJ/mol)>  (141) 
951.3427
952.8707

>  <dG_solv_SMD_CCl4 (kJ/mol)>  (141) 
-52.9829

>  <dG_solv_SMD_CCl4 complex (kJ/mol)>  (141) 
CHEMBL62282_f004_c001no_value!
-65.3377

>  <pKBHX_QC>  (141) 
no computed pKBHX value!
0.89

>  <Delta G_sol (kJ/mol)>  (141) 
no computed Delta G!
26.91

>  <Delta G (kcal/mol)>  (141) 
no computed Delta G!
-1.21

$$$$

     RDKit          2D

 11 12  0  0  1  0  0  0  0  0999 V2000
    0.4237   -0.9372    0.0000 C   0  0  0  0  0  0  0  0  0  0  0  0
   -0.9174   -1.6090    0.0000 N   0  0  0  0  0  0  0  0  0  0  0  0
   -1.9708   -0.5411    0.0000 C   0  0  0  0  0  0  0  0  0  0  0  0
    1.8204   -1.4843    0.0000 C   0  0  0  0  0  0  0  0  0  0  0  0
    0.1992    0.5460    0.0000 C   0  0  0  0  0  0  0  0  0  0  0  0
   -3.4539   -0.7655    0.0000 O   0  0  0  0  0  0  0  0  0  0  0  0
   -1.2807    0.7908    0.0000 C   0  0  0  0  0  0  0  0  0  0  0  0
    2.9925   -0.5483    0.0000 C   0  0  0  0  0  0  0  0  0  0  0  0
    1.3714    1.4819    0.0000 C   0  0  0  0  0  0  0  0  0  0  0  0
   -1.9525    2.1319    0.0000 O   0  0  0  0  0  0  0  0  0  0  0  0
    2.7680    0.9348    0.0000 C   0  0  0  0  0  0  0  0  0  0  0  0
  1  2  1  0
  1  4  2  0
  1  5  1  0
  2  3  1  0
  3  6  2  0
  3  7  1  0
  4  8  1  0
  5  7  1  0
  5  9  2  0
  7 10  2  0
  8 11  2  0
  9 11  1  0
M  END
>  <E_el>  (142) 
-511.9624508478

>  <HBA_atom_index>  (142) 
6
10

>  <Function>  (142) 
carbonyl
carbonyl

>  <Atom>  (142) 
O
O

>  <Molecular_Weight>  (142) 
147.1308

>  <Mol_ID>  (142) 
CHEMBL62282_f006

>  <Atom_and_Type>  (142) 
N-ring fragment

>  <E_el_PW6B95>  (142) 
-513.9458457065

>  <E_el_PBEh-3c>  (142) 
-511.9624508478

>  <E_el complex_PW6B95>  (142) 
-921.3519574820
-921.3512148570

>  <E_el complex_PBEh-3c>  (142) 
-917.8219589101
-917.8210974489

>  <HB_distance>  (142) 
2.06
2.11

>  <dG(298)_RRHO (kJ/mol)>  (142) 
228.6032

>  <dG(298)_RRHO complex (kJ/mol)>  (142) 
464.2964
463.3249

>  <dG_solv_SMD_CCl4 (kJ/mol)>  (142) 
-41.3462

>  <dG_solv_SMD_CCl4 complex (kJ/mol)>  (142) 
-59.4095
-58.8511

>  <pKBHX_QC>  (142) 
0.99
0.84

>  <Delta G_sol (kJ/mol)>  (142) 
25.85
27.39

>  <Delta G (kcal/mol)>  (142) 
-1.35
-1.14

$$$$

     RDKit          2D

 15 16  0  0  1  0  0  0  0  0999 V2000
   -0.3350   -0.5059    0.0000 C   0  0  0  0  0  0  0  0  0  0  0  0
   -0.3041    0.9938    0.0000 O   0  0  0  0  0  0  0  0  0  0  0  0
   -1.6492   -1.2289    0.0000 N   0  0  0  0  0  0  0  0  0  0  0  0
    0.9483   -1.2825    0.0000 N   0  0  0  0  0  0  0  0  0  0  0  0
   -2.9325   -0.4523    0.0000 C   0  0  0  0  0  0  0  0  0  0  0  0
    2.2626   -0.5594    0.0000 C   0  0  0  0  0  0  0  0  0  0  0  0
   -4.3151   -1.0341    0.0000 C   0  0  0  0  0  0  0  0  0  0  0  0
   -3.0585    1.0424    0.0000 C   0  0  0  0  0  0  0  0  0  0  0  0
    3.5459   -1.3360    0.0000 C   0  0  0  0  0  0  0  0  0  0  0  0
    2.2935    0.9403    0.0000 C   0  0  0  0  0  0  0  0  0  0  0  0
   -5.2956    0.1011    0.0000 C   0  0  0  0  0  0  0  0  0  0  0  0
   -4.5190    1.3844    0.0000 S   0  0  0  0  0  0  0  0  0  0  0  0
    4.8601   -0.6129    0.0000 C   0  0  0  0  0  0  0  0  0  0  0  0
    4.8910    0.8868    0.0000 C   0  0  0  0  0  0  0  0  0  0  0  0
    3.6077    1.6634    0.0000 C   0  0  0  0  0  0  0  0  0  0  0  0
  1  2  2  0
  1  3  1  0
  1  4  1  0
  3  5  1  0
  4  6  1  0
  5  7  1  0
  5  8  2  0
  6  9  2  0
  6 10  1  0
  7 11  2  0
  8 12  1  0
  9 13  1  0
 10 15  2  0
 11 12  1  0
 13 14  2  0
 14 15  1  0
M  END
>  <E_el>  (143) 
-1006.343061659

>  <HBA_atom_index>  (143) 
2

>  <Function>  (143) 
carbonyl

>  <Atom>  (143) 
O

>  <Molecular_Weight>  (143) 
218.2749

>  <Mol_ID>  (143) 
CHEMBL64075_f002

>  <Atom_and_Type>  (143) 
O-ring_sidechain fragment

>  <E_el_PW6B95>  (143) 
-1009.540782327

>  <E_el_PBEh-3c>  (143) 
-1006.343061659

>  <E_el complex_PW6B95>  (143) 
-1416.949997362

>  <E_el complex_PBEh-3c>  (143) 
-1412.207052687

>  <HB_distance>  (143) 
1.85

>  <dG(298)_RRHO (kJ/mol)>  (143) 
417.0137

>  <dG(298)_RRHO complex (kJ/mol)>  (143) 
659.3922

>  <dG_solv_SMD_CCl4 (kJ/mol)>  (143) 
-53.6769

>  <dG_solv_SMD_CCl4 complex (kJ/mol)>  (143) 
-67.4630

>  <pKBHX_QC>  (143) 
0.71

>  <Delta G_sol (kJ/mol)>  (143) 
28.66

>  <Delta G (kcal/mol)>  (143) 
-0.97

$$$$

     RDKit          2D

 11 11  0  0  1  0  0  0  0  0999 V2000
    1.0633   -1.5440    0.0000 C   0  0  0  0  0  0  0  0  0  0  0  0
   -0.0056   -0.4916    0.0000 N   0  0  0  0  0  0  0  0  0  0  0  0
   -1.4514   -0.8912    0.0000 C   0  0  0  0  0  0  0  0  0  0  0  0
    0.3713    0.9602    0.0000 C   0  0  0  0  0  0  0  0  0  0  0  0
    2.5091   -1.1445    0.0000 C   0  0  0  0  0  0  0  0  0  0  0  0
   -2.5203    0.1612    0.0000 C   0  0  0  0  0  0  0  0  0  0  0  0
    1.8171    1.3598    0.0000 C   0  0  0  0  0  0  0  0  0  0  0  0
    2.8860    0.3074    0.0000 N   0  0  0  0  0  0  0  0  0  0  0  0
   -3.9662   -0.2383    0.0000 C   0  0  0  0  0  0  0  0  0  0  0  0
    4.3318    0.7069    0.0000 C   0  0  0  0  0  0  0  0  0  0  0  0
   -5.0351    0.8140    0.0000 C   0  0  0  0  0  0  0  0  0  0  0  0
  1  2  1  0
  1  5  1  0
  2  3  1  0
  2  4  1  0
  3  6  1  0
  4  7  1  0
  5  8  1  0
  6  9  1  0
  7  8  1  0
  8 10  1  0
  9 11  1  0
M  END
>  <E_el>  (144) 
-463.472066998

>  <HBA_atom_index>  (144) 
2
8

>  <Function>  (144) 
tertiary amine
tertiary amine

>  <Atom>  (144) 
N
N

>  <Molecular_Weight>  (144) 
156.26849

>  <Mol_ID>  (144) 
CHEMBL64334_f004

>  <Atom_and_Type>  (144) 
N-ring fragment

>  <E_el_PW6B95>  (144) 
-465.2785311975

>  <E_el_PBEh-3c>  (144) 
-463.472066998

>  <E_el complex_PW6B95>  (144) 
-872.6916164818
-872.7008136334

>  <E_el complex_PBEh-3c>  (144) 
-869.3409831579
-869.3488164207

>  <HB_distance>  (144) 
1.78
1.79

>  <dG(298)_RRHO (kJ/mol)>  (144) 
683.9091

>  <dG(298)_RRHO complex (kJ/mol)>  (144) 
928.4930
923.8196

>  <dG_solv_SMD_CCl4 (kJ/mol)>  (144) 
-29.4646

>  <dG_solv_SMD_CCl4 complex (kJ/mol)>  (144) 
-48.7022
-50.7990

>  <pKBHX_QC>  (144) 
2.03
5.06

>  <Delta G_sol (kJ/mol)>  (144) 
15.26
-15.66

>  <Delta G (kcal/mol)>  (144) 
-2.77
-6.91

$$$$

     RDKit          2D

  8  7  0  0  1  0  0  0  0  0999 V2000
    1.2990    1.3125    0.0000 C   0  0  0  0  0  0  0  0  0  0  0  0
    2.5981    0.5625    0.0000 O   0  0  0  0  0  0  0  0  0  0  0  0
    0.0000    0.5625    0.0000 C   0  0  0  0  0  0  0  0  0  0  0  0
   -1.2990    1.3125    0.0000 N   0  0  0  0  0  0  0  0  0  0  0  0
    0.0000   -0.9375    0.0000 C   0  0  0  0  0  0  0  0  0  0  0  0
   -2.5981    0.5625    0.0000 C   0  0  0  0  0  0  0  0  0  0  0  0
   -1.2990   -1.6875    0.0000 O   0  0  0  0  0  0  0  0  0  0  0  0
    1.2990   -1.6875    0.0000 C   0  0  0  0  0  0  0  0  0  0  0  0
  1  2  1  0
  1  3  1  0
  3  4  1  0
  3  5  1  0
  4  6  1  0
  5  7  1  0
  5  8  1  0
M  END
>  <E_el>  (145) 
-402.6630118179

>  <HBA_atom_index>  (145) 
2
4
7

>  <Function>  (145) 
alcohol
secondary amine
alcohol

>  <Atom>  (145) 
O
N
O

>  <Molecular_Weight>  (145) 
119.16222

>  <Mol_ID>  (145) 
CHEMBL64770_f007

>  <Atom_and_Type>  (145) 
O-chain fragment

>  <E_el_PW6B95>  (145) 
-404.2157686431

>  <E_el_PBEh-3c>  (145) 
-402.6630118179

>  <E_el complex_PW6B95>  (145) 
-811.6243637302
-811.6244696724
-811.6236949751

>  <E_el complex_PBEh-3c>  (145) 
-808.5263959608
-808.5293517318
-808.527046195

>  <HB_distance>  (145) 
1.78
1.77
1.79

>  <dG(298)_RRHO (kJ/mol)>  (145) 
418.3370

>  <dG(298)_RRHO complex (kJ/mol)>  (145) 
654.8815
661.9284
662.5822

>  <dG_solv_SMD_CCl4 (kJ/mol)>  (145) 
-23.5146

>  <dG_solv_SMD_CCl4 complex (kJ/mol)>  (145) 
-41.3758
-41.5329
-42.3673

>  <pKBHX_QC>  (145) 
1.53
0.88
0.69

>  <Delta G_sol (kJ/mol)>  (145) 
20.38
27.00
28.85

>  <Delta G (kcal/mol)>  (145) 
-2.08
-1.20
-0.95

$$$$

     RDKit          2D

 18 20  0  0  1  0  0  0  0  0999 V2000
    0.0000   -1.0504    0.0000 S   0  0  0  0  0  0  0  0  0  0  0  0
   -1.5000   -1.0504    0.0000 O   0  0  0  0  0  0  0  0  0  0  0  0
    0.0000   -2.5504    0.0000 N   0  0  0  0  0  0  0  0  0  0  0  0
    1.5000   -1.0504    0.0000 O   0  0  0  0  0  0  0  0  0  0  0  0
   -0.0000    0.4496    0.0000 C   0  0  0  0  0  0  0  0  0  0  0  0
   -1.2990   -3.3004    0.0000 C   0  0  0  0  0  0  0  0  0  0  0  0
    1.2990   -3.3004    0.0000 C   0  0  0  0  0  0  0  0  0  0  0  0
    1.2135    1.3313    0.0000 C   0  0  0  0  0  0  0  0  0  0  0  0
   -1.2135    1.3313    0.0000 S   0  0  0  0  0  0  0  0  0  0  0  0
   -1.2990   -4.8004    0.0000 C   0  0  0  0  0  0  0  0  0  0  0  0
    1.2990   -4.8004    0.0000 C   0  0  0  0  0  0  0  0  0  0  0  0
    0.7500    2.7579    0.0000 C   0  0  0  0  0  0  0  0  0  0  0  0
   -0.7500    2.7579    0.0000 C   0  0  0  0  0  0  0  0  0  0  0  0
    0.0000   -5.5504    0.0000 N   0  0  0  0  0  0  0  0  0  0  0  0
    1.5000    4.0569    0.0000 C   0  0  0  0  0  0  0  0  0  0  0  0
    0.7500    5.3559    0.0000 C   0  0  0  0  0  0  0  0  0  0  0  0
   -0.7500    5.3559    0.0000 C   0  0  0  0  0  0  0  0  0  0  0  0
   -1.5000    4.0569    0.0000 C   0  0  0  0  0  0  0  0  0  0  0  0
  1  2  2  0
  1  3  1  0
  1  4  2  0
  1  5  1  0
  3  6  1  0
  3  7  1  0
  5  8  2  0
  5  9  1  0
  6 10  1  0
  7 11  1  0
  8 12  1  0
  9 13  1  0
 10 14  1  0
 11 14  1  0
 12 13  2  0
 12 15  1  0
 13 18  1  0
 15 16  2  0
 16 17  1  0
 17 18  2  0
M  END
>  <E_el>  (146) 
-1519.497905874

>  <HBA_atom_index>  (146) 
2
4
14

>  <Function>  (146) 
sulfinyl
sulfinyl
secondary amine

>  <Atom>  (146) 
O
O
N

>  <Molecular_Weight>  (146) 
282.38176

>  <Mol_ID>  (146) 
CHEMBL65343_f006

>  <Atom_and_Type>  (146) 
O-ring_sidechain fragment

>  <E_el_PW6B95>  (146) 
-1523.962197472

>  <E_el_PBEh-3c>  (146) 
-1519.497905874

>  <E_el complex_PW6B95>  (146) 
-1931.382631507
-1931.376234201
-1931.372572406

>  <E_el complex_PBEh-3c>  (146) 
-1925.371439969
-1925.36529687
no_value!

>  <HB_distance>  (146) 
1.97
2.03
no_value!

>  <dG(298)_RRHO (kJ/mol)>  (146) 
574.4545

>  <dG(298)_RRHO complex (kJ/mol)>  (146) 
820.6058
818.9544
819.4034

>  <dG_solv_SMD_CCl4 (kJ/mol)>  (146) 
-52.2828

>  <dG_solv_SMD_CCl4 complex (kJ/mol)>  (146) 
-62.8162
-64.0669
CHEMBL65343_f006_c003no_value!

>  <pKBHX_QC>  (146) 
2.91
1.55
no computed pKBHX value!

>  <Delta G_sol (kJ/mol)>  (146) 
6.23
20.13
no computed Delta G!

>  <Delta G (kcal/mol)>  (146) 
-3.98
-2.12
no computed Delta G!

$$$$

     RDKit          2D

 11 12  0  0  1  0  0  0  0  0999 V2000
   -1.0564   -0.0000    0.0000 C   0  0  0  0  0  0  0  0  0  0  0  0
   -1.9381   -1.2135    0.0000 N   0  0  0  0  0  0  0  0  0  0  0  0
   -3.3646   -0.7500    0.0000 C   0  0  0  0  0  0  0  0  0  0  0  0
    0.4436    0.0000    0.0000 C   0  0  0  0  0  0  0  0  0  0  0  0
   -1.9381    1.2135    0.0000 N   0  0  0  0  0  0  0  0  0  0  0  0
   -3.3646    0.7500    0.0000 C   0  0  0  0  0  0  0  0  0  0  0  0
    1.1936   -1.2990    0.0000 C   0  0  0  0  0  0  0  0  0  0  0  0
    1.1936    1.2990    0.0000 C   0  0  0  0  0  0  0  0  0  0  0  0
    2.6936   -1.2990    0.0000 C   0  0  0  0  0  0  0  0  0  0  0  0
    2.6936    1.2990    0.0000 C   0  0  0  0  0  0  0  0  0  0  0  0
    3.4436    0.0000    0.0000 C   0  0  0  0  0  0  0  0  0  0  0  0
  1  2  2  0
  1  4  1  0
  1  5  1  0
  2  3  1  0
  3  6  1  0
  4  7  2  0
  4  8  1  0
  5  6  1  0
  7  9  1  0
  8 10  2  0
  9 11  2  0
 10 11  1  0
M  END
>  <E_el>  (147) 
-457.4655846931

>  <HBA_atom_index>  (147) 
2

>  <Function>  (147) 
imine

>  <Atom>  (147) 
N

>  <Molecular_Weight>  (147) 
146.1891

>  <Mol_ID>  (147) 
CHEMBL65544_f006

>  <Atom_and_Type>  (147) 
N-ring fragment

>  <E_el_PW6B95>  (147) 
-459.2760660134

>  <E_el_PBEh-3c>  (147) 
-457.4655846931

>  <E_el complex_PW6B95>  (147) 
-866.6904363074

>  <E_el complex_PBEh-3c>  (147) 
-863.3372805284

>  <HB_distance>  (147) 
1.77

>  <dG(298)_RRHO (kJ/mol)>  (147) 
387.9756

>  <dG(298)_RRHO complex (kJ/mol)>  (147) 
629.3801

>  <dG_solv_SMD_CCl4 (kJ/mol)>  (147) 
-38.8998

>  <dG_solv_SMD_CCl4 complex (kJ/mol)>  (147) 
-58.2895

>  <pKBHX_QC>  (147) 
2.69

>  <Delta G_sol (kJ/mol)>  (147) 
8.55

>  <Delta G (kcal/mol)>  (147) 
-3.67

$$$$

     RDKit          2D

  8  7  0  0  1  0  0  0  0  0999 V2000
    1.6688    0.4100    0.0000 C   0  0  0  0  0  0  0  0  0  0  0  0
    3.1669    0.4861    0.0000 N   0  0  0  0  0  0  0  0  0  0  0  0
    0.1708    0.3339    0.0000 C   0  0  0  0  0  0  0  0  0  0  0  0
   -0.6442    1.5932    0.0000 C   0  0  0  0  0  0  0  0  0  0  0  0
   -0.5123   -1.0016    0.0000 C   0  0  0  0  0  0  0  0  0  0  0  0
   -2.1422    1.5170    0.0000 C   0  0  0  0  0  0  0  0  0  0  0  0
    0.3026   -2.2609    0.0000 O   0  0  0  0  0  0  0  0  0  0  0  0
   -2.0104   -1.0777    0.0000 O   0  0  0  0  0  0  0  0  0  0  0  0
  1  2  3  0
  1  3  1  0
  3  4  1  0
  3  5  1  0
  4  6  1  0
  5  7  2  0
  5  8  1  0
M  END
>  <E_el>  (148) 
-399.0784697238

>  <HBA_atom_index>  (148) 
2
7
8

>  <Function>  (148) 
nitrile
carbonyl
alcohol

>  <Atom>  (148) 
N
O
O

>  <Molecular_Weight>  (148) 
113.11457

>  <Mol_ID>  (148) 
CHEMBL65620_f010

>  <Atom_and_Type>  (148) 
N-chain fragment

>  <E_el_PW6B95>  (148) 
-400.6147903211

>  <E_el_PBEh-3c>  (148) 
-399.0784697238

>  <E_el complex_PW6B95>  (148) 
-808.0267417142
-808.0184552720
-808.0185001990

>  <E_el complex_PBEh-3c>  (148) 
-804.9462249648
-804.9358438031
no_value!

>  <HB_distance>  (148) 
2.15
2.02
no_value!

>  <dG(298)_RRHO (kJ/mol)>  (148) 
233.1695

>  <dG(298)_RRHO complex (kJ/mol)>  (148) 
473.2914
467.0164
467.2501

>  <dG_solv_SMD_CCl4 (kJ/mol)>  (148) 
-23.7105

>  <dG_solv_SMD_CCl4 complex (kJ/mol)>  (148) 
-39.1351
-43.3948
CHEMBL65620_f010_c003no_value!

>  <pKBHX_QC>  (148) 
1.80
0.70
no computed pKBHX value!

>  <Delta G_sol (kJ/mol)>  (148) 
17.59
28.81
no computed Delta G!

>  <Delta G (kcal/mol)>  (148) 
-2.46
-0.95
no computed Delta G!

$$$$

     RDKit          2D

 12 11  0  0  1  0  0  0  0  0999 V2000
   -0.3139   -0.6212    0.0000 C   0  0  0  0  0  0  0  0  0  0  0  0
   -0.7740   -2.0489    0.0000 O   0  0  0  0  0  0  0  0  0  0  0  0
   -1.3203    0.4911    0.0000 N   0  0  0  0  0  0  0  0  0  0  0  0
    1.1526   -0.3058    0.0000 C   0  0  0  0  0  0  0  0  0  0  0  0
   -2.7868    0.1757    0.0000 C   0  0  0  0  0  0  0  0  0  0  0  0
    2.1589   -1.4181    0.0000 C   0  0  0  0  0  0  0  0  0  0  0  0
    1.6126    1.1219    0.0000 C   0  0  0  0  0  0  0  0  0  0  0  0
   -3.7931    1.2880    0.0000 C   0  0  0  0  0  0  0  0  0  0  0  0
   -3.2468   -1.2520    0.0000 C   0  0  0  0  0  0  0  0  0  0  0  0
    3.6254   -1.1026    0.0000 C   0  0  0  0  0  0  0  0  0  0  0  0
    3.0791    1.4373    0.0000 C   0  0  0  0  0  0  0  0  0  0  0  0
    0.6063    2.2342    0.0000 N   0  0  0  0  0  0  0  0  0  0  0  0
  1  2  2  0
  1  3  1  0
  1  4  1  0
  3  5  1  0
  4  6  1  0
  4  7  1  0
  5  8  1  0
  5  9  1  0
  6 10  1  0
  7 11  1  0
  7 12  1  0
M  END
>  <E_el>  (149) 
-538.5922872643

>  <HBA_atom_index>  (149) 
2

>  <Function>  (149) 
carbonyl

>  <Atom>  (149) 
O

>  <Molecular_Weight>  (149) 
172.2679

>  <Mol_ID>  (149) 
CHEMBL66181_f002

>  <Atom_and_Type>  (149) 
O-chain fragment

>  <E_el_PW6B95>  (149) 
-540.6796187354

>  <E_el_PBEh-3c>  (149) 
-538.5922872643

>  <E_el complex_PW6B95>  (149) 
-948.0922467737

>  <E_el complex_PBEh-3c>  (149) 
-944.4594920654

>  <HB_distance>  (149) 
1.76

>  <dG(298)_RRHO (kJ/mol)>  (149) 
680.3936

>  <dG(298)_RRHO complex (kJ/mol)>  (149) 
924.0165

>  <dG_solv_SMD_CCl4 (kJ/mol)>  (149) 
-33.3383

>  <dG_solv_SMD_CCl4 complex (kJ/mol)>  (149) 
-50.0307

>  <pKBHX_QC>  (149) 
1.76

>  <Delta G_sol (kJ/mol)>  (149) 
18.04

>  <Delta G (kcal/mol)>  (149) 
-2.39

$$$$

     RDKit          2D

 13 14  0  0  1  0  0  0  0  0999 V2000
    0.3084   -0.7465    0.0000 C   0  0  0  0  0  0  0  0  0  0  0  0
    1.3549   -1.8212    0.0000 O   0  0  0  0  0  0  0  0  0  0  0  0
    2.8088   -1.4523    0.0000 C   0  0  0  0  0  0  0  0  0  0  0  0
   -1.1455   -1.1154    0.0000 C   0  0  0  0  0  0  0  0  0  0  0  0
    0.7159    0.6971    0.0000 C   0  0  0  0  0  0  0  0  0  0  0  0
    3.2163   -0.0087    0.0000 C   0  0  0  0  0  0  0  0  0  0  0  0
   -2.1919   -0.0407    0.0000 C   0  0  0  0  0  0  0  0  0  0  0  0
   -1.5530   -2.5590    0.0000 N   0  0  0  0  0  0  0  0  0  0  0  0
   -0.3305    1.7718    0.0000 C   0  0  0  0  0  0  0  0  0  0  0  0
    2.1699    1.0660    0.0000 O   0  0  0  0  0  0  0  0  0  0  0  0
   -1.7844    1.4029    0.0000 C   0  0  0  0  0  0  0  0  0  0  0  0
   -3.6459   -0.4096    0.0000 Cl  0  0  0  0  0  0  0  0  0  0  0  0
    0.0770    3.2154    0.0000 C   0  0  0  0  0  0  0  0  0  0  0  0
  1  2  1  0
  1  4  1  0
  1  5  2  0
  2  3  1  0
  3  6  1  0
  4  7  2  0
  4  8  1  0
  5  9  1  0
  5 10  1  0
  6 10  1  0
  7 11  1  0
  7 12  1  0
  9 13  1  0
  9 11  2  0
M  END
>  <E_el>  (150) 
-1012.680181885

>  <HBA_atom_index>  (150) 
2
10

>  <Function>  (150) 
phenol ether
phenol ether

>  <Atom>  (150) 
O
O

>  <Molecular_Weight>  (150) 
199.63419

>  <Mol_ID>  (150) 
CHEMBL66559_f004

>  <Atom_and_Type>  (150) 
O-ring fragment

>  <E_el_PW6B95>  (150) 
-1015.708189931

>  <E_el_PBEh-3c>  (150) 
-1012.680181885

>  <E_el complex_PW6B95>  (150) 
-1423.119384166
-1423.113043838

>  <E_el complex_PBEh-3c>  (150) 
no_value!
-1418.538607064

>  <HB_distance>  (150) 
no_value!
1.96

>  <dG(298)_RRHO (kJ/mol)>  (150) 
393.1348

>  <dG(298)_RRHO complex (kJ/mol)>  (150) 
638.4249
631.6301

>  <dG_solv_SMD_CCl4 (kJ/mol)>  (150) 
-32.1017

>  <dG_solv_SMD_CCl4 complex (kJ/mol)>  (150) 
CHEMBL66559_f004_c001no_value!
-50.3117

>  <pKBHX_QC>  (150) 
no computed pKBHX value!
0.40

>  <Delta G_sol (kJ/mol)>  (150) 
no computed Delta G!
31.81

>  <Delta G (kcal/mol)>  (150) 
no computed Delta G!
-0.55

$$$$

     RDKit          2D

 17 19  0  0  1  0  0  0  0  0999 V2000
   -1.0195   -1.3443    0.0000 C   0  0  0  0  0  0  0  0  0  0  0  0
    0.3466   -1.9636    0.0000 O   0  0  0  0  0  0  0  0  0  0  0  0
    1.5661   -1.0901    0.0000 C   0  0  0  0  0  0  0  0  0  0  0  0
   -2.2390   -2.2179    0.0000 C   0  0  0  0  0  0  0  0  0  0  0  0
   -1.1663    0.1485    0.0000 C   0  0  0  0  0  0  0  0  0  0  0  0
    2.9323   -1.7094    0.0000 C   0  0  0  0  0  0  0  0  0  0  0  0
    1.4193    0.4027    0.0000 C   0  0  0  0  0  0  0  0  0  0  0  0
   -3.6052   -1.5986    0.0000 C   0  0  0  0  0  0  0  0  0  0  0  0
   -2.5325    0.7677    0.0000 C   0  0  0  0  0  0  0  0  0  0  0  0
    0.0531    1.0220    0.0000 S   0  0  0  0  0  0  0  0  0  0  0  0
    4.1517   -0.8359    0.0000 C   0  0  0  0  0  0  0  0  0  0  0  0
    2.6387    1.2762    0.0000 C   0  0  0  0  0  0  0  0  0  0  0  0
   -3.7519   -0.1058    0.0000 C   0  0  0  0  0  0  0  0  0  0  0  0
   -2.6793    2.2605    0.0000 C   0  0  0  0  0  0  0  0  0  0  0  0
   -1.0189    2.0712    0.0000 O   0  0  0  0  0  0  0  0  0  0  0  0
    0.9002    2.2599    0.0000 O   0  0  0  0  0  0  0  0  0  0  0  0
    4.0049    0.6569    0.0000 C   0  0  0  0  0  0  0  0  0  0  0  0
  1  2  1  0
  1  4  1  0
  1  5  2  0
  2  3  1  0
  3  6  2  0
  3  7  1  0
  4  8  2  0
  5  9  1  0
  5 10  1  0
  6 11  1  0
  7 12  2  0
  7 10  1  0
  8 13  1  0
  9 14  1  0
  9 13  2  0
 10 15  2  0
 10 16  2  0
 11 17  2  0
 12 17  1  0
M  END
>  <E_el>  (151) 
-1123.187024794

>  <HBA_atom_index>  (151) 
2
2
15
16

>  <Function>  (151) 
phenol ether
phenol ether
sulfinyl
sulfinyl

>  <Atom>  (151) 
O
O
O
O

>  <Molecular_Weight>  (151) 
246.2817

>  <Mol_ID>  (151) 
CHEMBL66723_f001

>  <Atom_and_Type>  (151) 
O-ring fragment

>  <E_el_PW6B95>  (151) 
-1126.850565141

>  <E_el_PBEh-3c>  (151) 
-1123.187024794

>  <E_el complex_PW6B95>  (151) 
-1534.264372957
-1534.264364257
-1534.266053803
-1534.265686042

>  <E_el complex_PBEh-3c>  (151) 
no_value!
no_value!
-1529.056118312
no_value!

>  <HB_distance>  (151) 
no_value!
no_value!
1.91
no_value!

>  <dG(298)_RRHO (kJ/mol)>  (151) 
449.3021

>  <dG(298)_RRHO complex (kJ/mol)>  (151) 
691.7646
691.8092
692.3790
690.8431

>  <dG_solv_SMD_CCl4 (kJ/mol)>  (151) 
-45.0543

>  <dG_solv_SMD_CCl4 complex (kJ/mol)>  (151) 
CHEMBL66723_f001_c001no_value!
CHEMBL66723_f001_c002no_value!
-54.7620
CHEMBL66723_f001_c004no_value!

>  <pKBHX_QC>  (151) 
no computed pKBHX value!
no computed pKBHX value!
1.86
no computed pKBHX value!

>  <Delta G_sol (kJ/mol)>  (151) 
no computed Delta G!
no computed Delta G!
16.97
no computed Delta G!

>  <Delta G (kcal/mol)>  (151) 
no computed Delta G!
no computed Delta G!
-2.54
no computed Delta G!

$$$$

     RDKit          2D

 10 10  0  0  1  0  0  0  0  0999 V2000
   -1.7848   -0.3495    0.0000 N   0  0  0  0  0  0  0  0  0  0  0  0
   -2.5988    0.9104    0.0000 O   0  0  0  0  0  0  0  0  0  0  0  0
   -0.2866   -0.2745    0.0000 C   0  0  0  0  0  0  0  0  0  0  0  0
   -2.4688   -1.6844    0.0000 O   0  0  0  0  0  0  0  0  0  0  0  0
    0.3975    1.0604    0.0000 C   0  0  0  0  0  0  0  0  0  0  0  0
    0.5274   -1.5344    0.0000 C   0  0  0  0  0  0  0  0  0  0  0  0
   -0.4166    2.3203    0.0000 N   0  0  0  0  0  0  0  0  0  0  0  0
    1.8956    1.1355    0.0000 C   0  0  0  0  0  0  0  0  0  0  0  0
    2.0255   -1.4594    0.0000 C   0  0  0  0  0  0  0  0  0  0  0  0
    2.7096   -0.1244    0.0000 C   0  0  0  0  0  0  0  0  0  0  0  0
  1  2  2  0
  1  3  1  0
  1  4  1  0
  3  5  2  0
  3  6  1  0
  5  7  1  0
  5  8  1  0
  6  9  2  0
  8 10  2  0
  9 10  1  0
M  CHG  2   1   1   4  -1
M  END
>  <E_el>  (152) 
-491.0492245032

>  <HBA_atom_index>  (152) 
2

>  <Function>  (152) 
undefined acceptor function

>  <Atom>  (152) 
O

>  <Molecular_Weight>  (152) 
138.12404

>  <Mol_ID>  (152) 
CHEMBL67121_f006

>  <Atom_and_Type>  (152) 
O-ring_sidechain fragment

>  <E_el_PW6B95>  (152) 
-492.9501915990

>  <E_el_PBEh-3c>  (152) 
-491.0492245032

>  <E_el complex_PW6B95>  (152) 
-900.3548445154

>  <E_el complex_PBEh-3c>  (152) 
-896.9082892102

>  <HB_distance>  (152) 
2.04

>  <dG(298)_RRHO (kJ/mol)>  (152) 
239.2250

>  <dG(298)_RRHO complex (kJ/mol)>  (152) 
475.9904

>  <dG_solv_SMD_CCl4 (kJ/mol)>  (152) 
-28.9804

>  <dG_solv_SMD_CCl4 complex (kJ/mol)>  (152) 
-48.2454

>  <pKBHX_QC>  (152) 
0.63

>  <Delta G_sol (kJ/mol)>  (152) 
29.55

>  <Delta G (kcal/mol)>  (152) 
-0.85

$$$$

     RDKit          2D

 12 11  0  0  1  0  0  0  0  0999 V2000
    0.1274    0.3052    0.0000 C   0  0  0  0  0  0  0  0  0  0  0  0
    0.2203    1.8023    0.0000 O   0  0  0  0  0  0  0  0  0  0  0  0
   -1.2156   -0.3629    0.0000 C   0  0  0  0  0  0  0  0  0  0  0  0
    1.3775   -0.5238    0.0000 N   0  0  0  0  0  0  0  0  0  0  0  0
   -2.4657    0.4661    0.0000 C   0  0  0  0  0  0  0  0  0  0  0  0
   -1.3085   -1.8600    0.0000 C   0  0  0  0  0  0  0  0  0  0  0  0
    2.7205    0.1443    0.0000 C   0  0  0  0  0  0  0  0  0  0  0  0
   -2.3728    1.9632    0.0000 C   0  0  0  0  0  0  0  0  0  0  0  0
   -3.8087   -0.2020    0.0000 C   0  0  0  0  0  0  0  0  0  0  0  0
   -0.0584   -2.6890    0.0000 C   0  0  0  0  0  0  0  0  0  0  0  0
    3.9706   -0.6847    0.0000 C   0  0  0  0  0  0  0  0  0  0  0  0
    2.8134    1.6414    0.0000 C   0  0  0  0  0  0  0  0  0  0  0  0
  1  2  2  0
  1  3  1  0
  1  4  1  0
  3  5  1  0
  3  6  1  0
  4  7  1  0
  5  8  1  0
  5  9  1  0
  6 10  1  0
  7 11  1  0
  7 12  1  0
M  END
>  <E_el>  (153) 
-522.5969949798

>  <HBA_atom_index>  (153) 
2

>  <Function>  (153) 
carbonyl

>  <Atom>  (153) 
O

>  <Molecular_Weight>  (153) 
171.27983

>  <Mol_ID>  (153) 
CHEMBL67348_f004

>  <Atom_and_Type>  (153) 
O-chain fragment

>  <E_el_PW6B95>  (153) 
-524.6219659295

>  <E_el_PBEh-3c>  (153) 
-522.5969949798

>  <E_el complex_PW6B95>  (153) 
-932.0326350259

>  <E_el complex_PBEh-3c>  (153) 
-928.4609729174

>  <HB_distance>  (153) 
1.80

>  <dG(298)_RRHO (kJ/mol)>  (153) 
710.2297

>  <dG(298)_RRHO complex (kJ/mol)>  (153) 
954.9134

>  <dG_solv_SMD_CCl4 (kJ/mol)>  (153) 
-32.6024

>  <dG_solv_SMD_CCl4 complex (kJ/mol)>  (153) 
-49.6887

>  <pKBHX_QC>  (153) 
1.19

>  <Delta G_sol (kJ/mol)>  (153) 
23.85

>  <Delta G (kcal/mol)>  (153) 
-1.62

$$$$

     RDKit          2D

 16 18  0  0  1  0  0  0  0  0999 V2000
    1.1689   -0.0000    0.0000 S   0  0  0  0  0  0  0  0  0  0  0  0
    2.3179   -0.9642    0.0000 O   0  0  0  0  0  0  0  0  0  0  0  0
    0.4189    1.2990    0.0000 C   0  0  0  0  0  0  0  0  0  0  0  0
    0.4189   -1.2990    0.0000 C   0  0  0  0  0  0  0  0  0  0  0  0
    2.3179    0.9642    0.0000 O   0  0  0  0  0  0  0  0  0  0  0  0
    1.1689    2.5981    0.0000 C   0  0  0  0  0  0  0  0  0  0  0  0
   -1.0811    1.2990    0.0000 C   0  0  0  0  0  0  0  0  0  0  0  0
   -1.0811   -1.2990    0.0000 C   0  0  0  0  0  0  0  0  0  0  0  0
    1.1689   -2.5981    0.0000 C   0  0  0  0  0  0  0  0  0  0  0  0
    0.4189    3.8971    0.0000 C   0  0  0  0  0  0  0  0  0  0  0  0
   -1.8311    2.5981    0.0000 C   0  0  0  0  0  0  0  0  0  0  0  0
   -1.8311    0.0000    0.0000 C   0  0  0  0  0  0  0  0  0  0  0  0
   -1.8311   -2.5981    0.0000 C   0  0  0  0  0  0  0  0  0  0  0  0
    0.4189   -3.8971    0.0000 C   0  0  0  0  0  0  0  0  0  0  0  0
   -1.0811    3.8971    0.0000 C   0  0  0  0  0  0  0  0  0  0  0  0
   -1.0811   -3.8971    0.0000 C   0  0  0  0  0  0  0  0  0  0  0  0
  1  2  2  0
  1  3  1  0
  1  4  1  0
  1  5  2  0
  3  6  1  0
  3  7  2  0
  4  8  2  0
  4  9  1  0
  6 10  2  0
  7 11  1  0
  7 12  1  0
  8 12  1  0
  8 13  1  0
  9 14  2  0
 10 15  1  0
 11 15  2  0
 13 16  2  0
 14 16  1  0
M  END
>  <E_el>  (154) 
-1048.126380825

>  <HBA_atom_index>  (154) 
2
5

>  <Function>  (154) 
sulfinyl
sulfinyl

>  <Atom>  (154) 
O
O

>  <Molecular_Weight>  (154) 
230.2823

>  <Mol_ID>  (154) 
CHEMBL67382_f002

>  <Atom_and_Type>  (154) 
O-ring_sidechain fragment

>  <E_el_PW6B95>  (154) 
-1051.518975879

>  <E_el_PBEh-3c>  (154) 
-1048.126380825

>  <E_el complex_PW6B95>  (154) 
-1458.932488378
-1458.927275140

>  <E_el complex_PBEh-3c>  (154) 
-1453.99414404
-1453.989908562

>  <HB_distance>  (154) 
1.86
1.93

>  <dG(298)_RRHO (kJ/mol)>  (154) 
442.9195

>  <dG(298)_RRHO complex (kJ/mol)>  (154) 
685.7312
682.6357

>  <dG_solv_SMD_CCl4 (kJ/mol)>  (154) 
-48.2446

>  <dG_solv_SMD_CCl4 complex (kJ/mol)>  (154) 
-59.1417
-64.2001

>  <pKBHX_QC>  (154) 
1.49
0.95

>  <Delta G_sol (kJ/mol)>  (154) 
20.70
26.24

>  <Delta G (kcal/mol)>  (154) 
-2.04
-1.30

$$$$

     RDKit          2D

 16 18  0  0  1  0  0  0  0  0999 V2000
    1.1689   -0.0000    0.0000 S   0  0  0  0  0  0  0  0  0  0  0  0
    2.3179   -0.9642    0.0000 O   0  0  0  0  0  0  0  0  0  0  0  0
    0.4189    1.2990    0.0000 C   0  0  0  0  0  0  0  0  0  0  0  0
    0.4189   -1.2990    0.0000 C   0  0  0  0  0  0  0  0  0  0  0  0
    2.3179    0.9642    0.0000 O   0  0  0  0  0  0  0  0  0  0  0  0
    1.1689    2.5981    0.0000 C   0  0  0  0  0  0  0  0  0  0  0  0
   -1.0811    1.2990    0.0000 C   0  0  0  0  0  0  0  0  0  0  0  0
   -1.0811   -1.2990    0.0000 C   0  0  0  0  0  0  0  0  0  0  0  0
    1.1689   -2.5981    0.0000 C   0  0  0  0  0  0  0  0  0  0  0  0
    0.4189    3.8971    0.0000 C   0  0  0  0  0  0  0  0  0  0  0  0
   -1.8311    0.0000    0.0000 O   0  0  0  0  0  0  0  0  0  0  0  0
   -1.8311    2.5981    0.0000 C   0  0  0  0  0  0  0  0  0  0  0  0
   -1.8311   -2.5981    0.0000 C   0  0  0  0  0  0  0  0  0  0  0  0
    0.4189   -3.8971    0.0000 C   0  0  0  0  0  0  0  0  0  0  0  0
   -1.0811    3.8971    0.0000 C   0  0  0  0  0  0  0  0  0  0  0  0
   -1.0811   -3.8971    0.0000 C   0  0  0  0  0  0  0  0  0  0  0  0
  1  2  2  0
  1  3  1  0
  1  4  1  0
  1  5  2  0
  3  6  1  0
  3  7  2  0
  4  8  2  0
  4  9  1  0
  6 10  2  0
  7 11  1  0
  7 12  1  0
  8 11  1  0
  8 13  1  0
  9 14  2  0
 10 15  1  0
 12 15  2  0
 13 16  2  0
 14 16  1  0
M  END
>  <E_el>  (155) 
-1083.9539092

>  <HBA_atom_index>  (155) 
2
5
11
11

>  <Function>  (155) 
sulfinyl
sulfinyl
phenol ether
phenol ether

>  <Atom>  (155) 
O
O
O
O

>  <Molecular_Weight>  (155) 
232.25512

>  <Mol_ID>  (155) 
CHEMBL67426_f002

>  <Atom_and_Type>  (155) 
O-ring_sidechain fragment

>  <E_el_PW6B95>  (155) 
-1087.464620883

>  <E_el_PBEh-3c>  (155) 
-1083.9539092

>  <E_el complex_PW6B95>  (155) 
-1494.878168264
-1494.878197657
-1494.876657251
-1494.876678047

>  <E_el complex_PBEh-3c>  (155) 
no_value!
-1489.821644329
no_value!
no_value!

>  <HB_distance>  (155) 
no_value!
1.92
no_value!
no_value!

>  <dG(298)_RRHO (kJ/mol)>  (155) 
377.2242

>  <dG(298)_RRHO complex (kJ/mol)>  (155) 
620.8026
620.3746
620.4323
620.3929

>  <dG_solv_SMD_CCl4 (kJ/mol)>  (155) 
-44.7665

>  <dG_solv_SMD_CCl4 complex (kJ/mol)>  (155) 
CHEMBL67426_f002_c001no_value!
-55.5929
CHEMBL67426_f002_c003no_value!
CHEMBL67426_f002_c004no_value!

>  <pKBHX_QC>  (155) 
no computed pKBHX value!
1.47
no computed pKBHX value!
no computed pKBHX value!

>  <Delta G_sol (kJ/mol)>  (155) 
no computed Delta G!
20.94
no computed Delta G!
no computed Delta G!

>  <Delta G (kcal/mol)>  (155) 
no computed Delta G!
-2.01
no computed Delta G!
no computed Delta G!

$$$$

     RDKit          2D

 11 11  0  0  1  0  0  0  0  0999 V2000
    0.3866   -0.4910    0.0000 C   0  0  0  0  0  0  0  0  0  0  0  0
   -1.0308   -0.9820    0.0000 O   0  0  0  0  0  0  0  0  0  0  0  0
   -2.1647   -0.0000    0.0000 S   0  0  0  0  0  0  0  0  0  0  0  0
    0.6700    0.9820    0.0000 C   0  0  0  0  0  0  0  0  0  0  0  0
    1.5204   -1.4730    0.0000 C   0  0  0  0  0  0  0  0  0  0  0  0
   -1.1827    1.1339    0.0000 O   0  0  0  0  0  0  0  0  0  0  0  0
   -3.2986    0.9820    0.0000 O   0  0  0  0  0  0  0  0  0  0  0  0
   -3.1467   -1.1339    0.0000 N   0  0  0  0  0  0  0  0  0  0  0  0
    2.0874    1.4730    0.0000 C   0  0  0  0  0  0  0  0  0  0  0  0
    2.9378   -0.9820    0.0000 C   0  0  0  0  0  0  0  0  0  0  0  0
    3.2213    0.4910    0.0000 C   0  0  0  0  0  0  0  0  0  0  0  0
  1  2  1  0
  1  4  2  0
  1  5  1  0
  2  3  1  0
  3  6  2  0
  3  7  2  0
  3  8  1  0
  4  9  1  0
  5 10  2  0
  9 11  2  0
 10 11  1  0
M  END
>  <E_el>  (156) 
-909.8543167274

>  <HBA_atom_index>  (156) 
6
7

>  <Function>  (156) 
sulfinyl
sulfinyl

>  <Atom>  (156) 
O
O

>  <Molecular_Weight>  (156) 
173.18968

>  <Mol_ID>  (156) 
CHEMBL68590_f003

>  <Atom_and_Type>  (156) 
O-ring_sidechain fragment

>  <E_el_PW6B95>  (156) 
-912.6713114791

>  <E_el_PBEh-3c>  (156) 
-909.8543167274

>  <E_el complex_PW6B95>  (156) 
-1320.082514279
-1320.080543998

>  <E_el complex_PBEh-3c>  (156) 
-1315.719300429
-1315.717624438

>  <HB_distance>  (156) 
2.07
2.02

>  <dG(298)_RRHO (kJ/mol)>  (156) 
264.7635

>  <dG(298)_RRHO complex (kJ/mol)>  (156) 
511.0592
504.6188

>  <dG_solv_SMD_CCl4 (kJ/mol)>  (156) 
-34.2137

>  <dG_solv_SMD_CCl4 complex (kJ/mol)>  (156) 
-44.9778
-48.6877

>  <pKBHX_QC>  (156) 
0.54
1.03

>  <Delta G_sol (kJ/mol)>  (156) 
30.39
25.41

>  <Delta G (kcal/mol)>  (156) 
-0.74
-1.41

$$$$

     RDKit          2D

 14 14  0  0  1  0  0  0  0  0999 V2000
    0.7491   -0.4167    0.0000 C   0  0  0  0  0  0  0  0  0  0  0  0
   -0.5378   -1.1873    0.0000 O   0  0  0  0  0  0  0  0  0  0  0  0
   -1.8487   -0.4582    0.0000 C   0  0  0  0  0  0  0  0  0  0  0  0
    0.7251    1.0831    0.0000 C   0  0  0  0  0  0  0  0  0  0  0  0
    2.0599   -1.1458    0.0000 C   0  0  0  0  0  0  0  0  0  0  0  0
   -1.1195    0.8527    0.0000 F   0  0  0  0  0  0  0  0  0  0  0  0
   -2.5778   -1.7690    0.0000 F   0  0  0  0  0  0  0  0  0  0  0  0
   -3.1595    0.2710    0.0000 C   0  0  0  0  0  0  0  0  0  0  0  0
    2.0120    1.8538    0.0000 C   0  0  0  0  0  0  0  0  0  0  0  0
    3.3468   -0.3752    0.0000 C   0  0  0  0  0  0  0  0  0  0  0  0
   -3.1835    1.7708    0.0000 F   0  0  0  0  0  0  0  0  0  0  0  0
   -4.4464   -0.4997    0.0000 F   0  0  0  0  0  0  0  0  0  0  0  0
    3.3228    1.1246    0.0000 C   0  0  0  0  0  0  0  0  0  0  0  0
    4.6577   -1.1043    0.0000 C   0  0  0  0  0  0  0  0  0  0  0  0
  1  2  1  0
  1  4  2  0
  1  5  1  0
  2  3  1  0
  3  6  1  0
  3  7  1  0
  3  8  1  0
  4  9  1  0
  5 10  2  0
  8 11  1  0
  8 12  1  0
  9 13  2  0
 10 14  1  0
 10 13  1  0
M  END
>  <E_el>  (157) 
-820.6932579247

>  <HBA_atom_index>  (157) 
2

>  <Function>  (157) 
phenol ether

>  <Atom>  (157) 
O

>  <Molecular_Weight>  (157) 
208.15283

>  <Mol_ID>  (157) 
CHEMBL68856_f004

>  <Atom_and_Type>  (157) 
O-ring_sidechain fragment

>  <E_el_PW6B95>  (157) 
-823.7213524624

>  <E_el_PBEh-3c>  (157) 
-820.6932579247

>  <E_el complex_PW6B95>  (157) 
-1231.127327228

>  <E_el complex_PBEh-3c>  (157) 
no_value!

>  <HB_distance>  (157) 
no_value!

>  <dG(298)_RRHO (kJ/mol)>  (157) 
331.1992

>  <dG(298)_RRHO complex (kJ/mol)>  (157) 
568.7388

>  <dG_solv_SMD_CCl4 (kJ/mol)>  (157) 
-24.4745

>  <dG_solv_SMD_CCl4 complex (kJ/mol)>  (157) 
CHEMBL68856_f004_c001no_value!

>  <pKBHX_QC>  (157) 
no computed pKBHX value!

>  <Delta G_sol (kJ/mol)>  (157) 
no computed Delta G!

>  <Delta G (kcal/mol)>  (157) 
no computed Delta G!

$$$$

     RDKit          2D

 11 10  0  0  1  0  0  0  0  0999 V2000
    0.3160    0.5035    0.0000 C   0  0  0  0  0  0  0  0  0  0  0  0
    0.1990    1.9989    0.0000 O   0  0  0  0  0  0  0  0  0  0  0  0
   -0.9206   -0.3456    0.0000 C   0  0  0  0  0  0  0  0  0  0  0  0
    1.6696   -0.1429    0.0000 N   0  0  0  0  0  0  0  0  0  0  0  0
   -2.2742    0.3008    0.0000 C   0  0  0  0  0  0  0  0  0  0  0  0
   -0.8036   -1.8410    0.0000 C   0  0  0  0  0  0  0  0  0  0  0  0
    2.9061    0.7061    0.0000 C   0  0  0  0  0  0  0  0  0  0  0  0
   -2.3912    1.7962    0.0000 C   0  0  0  0  0  0  0  0  0  0  0  0
   -3.5108   -0.5483    0.0000 C   0  0  0  0  0  0  0  0  0  0  0  0
    0.5500   -2.4874    0.0000 C   0  0  0  0  0  0  0  0  0  0  0  0
    4.2597    0.0598    0.0000 C   0  0  0  0  0  0  0  0  0  0  0  0
  1  2  2  0
  1  3  1  0
  1  4  1  0
  3  5  1  0
  3  6  1  0
  4  7  1  0
  5  8  1  0
  5  9  1  0
  6 10  1  0
  7 11  1  0
M  END
>  <E_el>  (158) 
-483.3665477035

>  <HBA_atom_index>  (158) 
2

>  <Function>  (158) 
carbonyl

>  <Atom>  (158) 
O

>  <Molecular_Weight>  (158) 
157.25326

>  <Mol_ID>  (158) 
CHEMBL69793_f004

>  <Atom_and_Type>  (158) 
O-chain fragment

>  <E_el_PW6B95>  (158) 
-485.2387756608

>  <E_el_PBEh-3c>  (158) 
-483.3665477035

>  <E_el complex_PW6B95>  (158) 
-892.6525228423

>  <E_el complex_PBEh-3c>  (158) 
-889.2339897321

>  <HB_distance>  (158) 
1.76

>  <dG(298)_RRHO (kJ/mol)>  (158) 
636.9835

>  <dG(298)_RRHO complex (kJ/mol)>  (158) 
877.7735

>  <dG_solv_SMD_CCl4 (kJ/mol)>  (158) 
-31.3476

>  <dG_solv_SMD_CCl4 complex (kJ/mol)>  (158) 
-48.0737

>  <pKBHX_QC>  (158) 
2.33

>  <Delta G_sol (kJ/mol)>  (158) 
12.24

>  <Delta G (kcal/mol)>  (158) 
-3.17

$$$$

     RDKit          2D

 17 19  0  0  1  0  0  0  0  0999 V2000
   -0.7990   -1.8931    0.0000 C   0  0  0  0  0  0  0  0  0  0  0  0
    0.6975   -1.9957    0.0000 N   0  0  0  0  0  0  0  0  0  0  0  0
    1.7108   -0.8897    0.0000 C   0  0  0  0  0  0  0  0  0  0  0  0
   -1.6518   -0.6591    0.0000 C   0  0  0  0  0  0  0  0  0  0  0  0
   -1.5407   -3.1969    0.0000 O   0  0  0  0  0  0  0  0  0  0  0  0
    3.1105   -1.4288    0.0000 C   0  0  0  0  0  0  0  0  0  0  0  0
    1.4778    0.5921    0.0000 C   0  0  0  0  0  0  0  0  0  0  0  0
   -1.2188    0.7770    0.0000 C   0  0  0  0  0  0  0  0  0  0  0  0
   -3.1120   -1.0022    0.0000 C   0  0  0  0  0  0  0  0  0  0  0  0
    4.2773   -0.4862    0.0000 C   0  0  0  0  0  0  0  0  0  0  0  0
    0.1741    1.3339    0.0000 N   0  0  0  0  0  0  0  0  0  0  0  0
    2.6446    1.5348    0.0000 N   0  0  0  0  0  0  0  0  0  0  0  0
   -2.2460    1.8701    0.0000 C   0  0  0  0  0  0  0  0  0  0  0  0
   -4.1392    0.0909    0.0000 C   0  0  0  0  0  0  0  0  0  0  0  0
    4.0444    0.9956    0.0000 C   0  0  0  0  0  0  0  0  0  0  0  0
    0.2767    2.8303    0.0000 C   0  0  0  0  0  0  0  0  0  0  0  0
   -3.7062    1.5271    0.0000 C   0  0  0  0  0  0  0  0  0  0  0  0
  1  2  1  0
  1  4  1  0
  1  5  2  0
  2  3  1  0
  3  6  2  0
  3  7  1  0
  4  8  2  0
  4  9  1  0
  6 10  1  0
  7 11  1  0
  7 12  2  0
  8 11  1  0
  8 13  1  0
  9 14  2  0
 10 15  2  0
 11 16  1  0
 12 15  1  0
 13 17  2  0
 14 17  1  0
M  END
>  <E_el>  (159) 
-739.8918637101

>  <HBA_atom_index>  (159) 
5
11
12

>  <Function>  (159) 
carbonyl
tertiary amine
pyridine

>  <Atom>  (159) 
O
N
N

>  <Molecular_Weight>  (159) 
225.24594

>  <Mol_ID>  (159) 
CHEMBL70154_f008

>  <Atom_and_Type>  (159) 
N-ring fragment

>  <E_el_PW6B95>  (159) 
-742.7878050652

>  <E_el_PBEh-3c>  (159) 
-739.8918637101

>  <E_el complex_PW6B95>  (159) 
-1150.200583971
-1150.193889644
-1150.177035000

>  <E_el complex_PBEh-3c>  (159) 
-1145.757881044
-1145.753134769
-1145.73329799

>  <HB_distance>  (159) 
1.84
2.00
2.01

>  <dG(298)_RRHO (kJ/mol)>  (159) 
500.8617

>  <dG(298)_RRHO complex (kJ/mol)>  (159) 
746.7479
746.5221
746.2963

>  <dG_solv_SMD_CCl4 (kJ/mol)>  (159) 
-50.7662

>  <dG_solv_SMD_CCl4 complex (kJ/mol)>  (159) 
-63.9855
-66.8168
-58.0518

>  <pKBHX_QC>  (159) 
1.23
-0.19
no computed pKBHX value!

>  <Delta G_sol (kJ/mol)>  (159) 
23.38
37.90
no computed Delta G!

>  <Delta G (kcal/mol)>  (159) 
-1.68
0.26
no computed Delta G!

$$$$

     RDKit          2D

 18 20  0  0  1  0  0  0  0  0999 V2000
    3.8844   -0.6877    0.0000 C   0  0  0  0  0  0  0  0  0  0  0  0
    2.4510   -1.1298    0.0000 N   0  0  0  0  0  0  0  0  0  0  0  0
    1.3515   -0.1096    0.0000 C   0  0  0  0  0  0  0  0  0  0  0  0
    4.2182    0.7747    0.0000 C   0  0  0  0  0  0  0  0  0  0  0  0
   -0.0000   -0.7604    0.0000 N   0  0  0  0  0  0  0  0  0  0  0  0
    1.6852    1.3528    0.0000 C   0  0  0  0  0  0  0  0  0  0  0  0
    3.1186    1.7949    0.0000 C   0  0  0  0  0  0  0  0  0  0  0  0
   -0.0000   -2.2604    0.0000 C   0  0  0  0  0  0  0  0  0  0  0  0
   -1.3515   -0.1096    0.0000 C   0  0  0  0  0  0  0  0  0  0  0  0
    0.7500    2.5256    0.0000 N   0  0  0  0  0  0  0  0  0  0  0  0
   -1.2990   -3.0104    0.0000 C   0  0  0  0  0  0  0  0  0  0  0  0
    1.2990   -3.0104    0.0000 O   0  0  0  0  0  0  0  0  0  0  0  0
   -2.4510   -1.1298    0.0000 C   0  0  0  0  0  0  0  0  0  0  0  0
   -1.6852    1.3528    0.0000 C   0  0  0  0  0  0  0  0  0  0  0  0
   -0.7500    2.5256    0.0000 C   0  0  0  0  0  0  0  0  0  0  0  0
   -3.8844   -0.6877    0.0000 C   0  0  0  0  0  0  0  0  0  0  0  0
   -4.2182    0.7747    0.0000 C   0  0  0  0  0  0  0  0  0  0  0  0
   -3.1186    1.7949    0.0000 C   0  0  0  0  0  0  0  0  0  0  0  0
  1  2  2  0
  1  4  1  0
  2  3  1  0
  3  5  1  0
  3  6  2  0
  4  7  2  0
  5  8  1  0
  5  9  1  0
  6 10  1  0
  6  7  1  0
  8 11  1  0
  8 12  2  0
  9 13  1  0
  9 14  2  0
 10 15  1  0
 13 16  2  0
 14 18  1  0
 14 15  1  0
 16 17  1  0
 17 18  2  0
M  END
>  <E_el>  (160) 
-779.1131085711

>  <HBA_atom_index>  (160) 
2
5
12

>  <Function>  (160) 
pyridine
tertiary amine
carbonyl

>  <Atom>  (160) 
N
N
O

>  <Molecular_Weight>  (160) 
239.27252

>  <Mol_ID>  (160) 
CHEMBL70154_f009

>  <Atom_and_Type>  (160) 
N-ring fragment

>  <E_el_PW6B95>  (160) 
-782.1628617601

>  <E_el_PBEh-3c>  (160) 
-779.1131085711

>  <E_el complex_PW6B95>  (160) 
-1189.572759260
-1189.575028672
-1189.573988831

>  <E_el complex_PBEh-3c>  (160) 
-1184.978377266
no_value!
-1184.978075404

>  <HB_distance>  (160) 
1.87
no_value!
1.79

>  <dG(298)_RRHO (kJ/mol)>  (160) 
569.2114

>  <dG(298)_RRHO complex (kJ/mol)>  (160) 
810.2299
814.9374
808.7176

>  <dG_solv_SMD_CCl4 (kJ/mol)>  (160) 
-54.6516

>  <dG_solv_SMD_CCl4 complex (kJ/mol)>  (160) 
-72.5475
CHEMBL70154_f009_c002no_value!
-72.0359

>  <pKBHX_QC>  (160) 
1.43
no computed pKBHX value!
1.84

>  <Delta G_sol (kJ/mol)>  (160) 
21.40
no computed Delta G!
17.17

>  <Delta G (kcal/mol)>  (160) 
-1.94
no computed Delta G!
-2.51

$$$$

     RDKit          2D

 20 22  0  0  1  0  0  0  0  0999 V2000
    3.6177   -1.0356    0.0000 C   0  0  0  0  0  0  0  0  0  0  0  0
    2.4494   -0.0948    0.0000 N   0  0  0  0  0  0  0  0  0  0  0  0
    2.6799    1.3874    0.0000 C   0  0  0  0  0  0  0  0  0  0  0  0
    1.0505   -0.6363    0.0000 C   0  0  0  0  0  0  0  0  0  0  0  0
    5.0166   -0.4941    0.0000 C   0  0  0  0  0  0  0  0  0  0  0  0
    4.0788    1.9288    0.0000 C   0  0  0  0  0  0  0  0  0  0  0  0
    0.8199   -2.1184    0.0000 C   0  0  0  0  0  0  0  0  0  0  0  0
   -0.1179    0.3045    0.0000 C   0  0  0  0  0  0  0  0  0  0  0  0
    6.1849   -1.4349    0.0000 C   0  0  0  0  0  0  0  0  0  0  0  0
    4.3093    3.4110    0.0000 C   0  0  0  0  0  0  0  0  0  0  0  0
   -0.5789   -2.6599    0.0000 C   0  0  0  0  0  0  0  0  0  0  0  0
   -1.5167   -0.2370    0.0000 C   0  0  0  0  0  0  0  0  0  0  0  0
   -1.7473   -1.7191    0.0000 C   0  0  0  0  0  0  0  0  0  0  0  0
   -2.6851    0.7038    0.0000 C   0  0  0  0  0  0  0  0  0  0  0  0
   -3.1461   -2.2606    0.0000 C   0  0  0  0  0  0  0  0  0  0  0  0
   -4.3145   -1.3198    0.0000 C   0  0  0  0  0  0  0  0  0  0  0  0
   -4.0839    0.1624    0.0000 C   0  0  0  0  0  0  0  0  0  0  0  0
   -5.0311    1.3255    0.0000 N   0  0  0  0  0  0  0  0  0  0  0  0
   -2.7677    2.2015    0.0000 C   0  0  0  0  0  0  0  0  0  0  0  0
   -4.2177    2.5857    0.0000 C   0  0  0  0  0  0  0  0  0  0  0  0
  1  2  1  0
  1  5  1  0
  2  3  1  0
  2  4  1  0
  3  6  1  0
  4  7  1  0
  4  8  1  0
  5  9  1  0
  6 10  1  0
  7 11  1  0
  8 12  1  0
 11 13  1  0
 12 13  2  0
 12 14  1  0
 13 15  1  0
 14 17  2  0
 14 19  1  0
 15 16  2  0
 16 17  1  0
 17 18  1  0
 18 20  1  0
 19 20  2  0
M  END
>  <E_el>  (161) 
-809.3238364737

>  <HBA_atom_index>  (161) 
2

>  <Function>  (161) 
tertiary amine

>  <Atom>  (161) 
N

>  <Molecular_Weight>  (161) 
270.41243

>  <Mol_ID>  (161) 
CHEMBL71474_f001

>  <Atom_and_Type>  (161) 
N-ring_sidechain fragment

>  <E_el_PW6B95>  (161) 
-812.5096601329

>  <E_el_PBEh-3c>  (161) 
-809.3238364737

>  <E_el complex_PW6B95>  (161) 
-1219.922438102

>  <E_el complex_PBEh-3c>  (161) 
-1215.19199199

>  <HB_distance>  (161) 
1.86

>  <dG(298)_RRHO (kJ/mol)>  (161) 
991.0482

>  <dG(298)_RRHO complex (kJ/mol)>  (161) 
1239.4049

>  <dG_solv_SMD_CCl4 (kJ/mol)>  (161) 
-56.1821

>  <dG_solv_SMD_CCl4 complex (kJ/mol)>  (161) 
-73.9833

>  <pKBHX_QC>  (161) 
1.44

>  <Delta G_sol (kJ/mol)>  (161) 
21.27

>  <Delta G (kcal/mol)>  (161) 
-1.96

$$$$

     RDKit          2D

 11 12  0  0  1  0  0  0  0  0999 V2000
   -2.6306   -0.4927    0.0000 C   0  0  0  0  0  0  0  0  0  0  0  0
   -3.8848   -1.3155    0.0000 N   0  0  0  0  0  0  0  0  0  0  0  0
   -1.3764    0.3300    0.0000 C   0  0  0  0  0  0  0  0  0  0  0  0
   -1.3048    1.8283    0.0000 C   0  0  0  0  0  0  0  0  0  0  0  0
    0.0265   -0.2011    0.0000 C   0  0  0  0  0  0  0  0  0  0  0  0
    0.1423    2.2232    0.0000 N   0  0  0  0  0  0  0  0  0  0  0  0
    0.9650    0.9690    0.0000 C   0  0  0  0  0  0  0  0  0  0  0  0
    0.5705   -1.5989    0.0000 C   0  0  0  0  0  0  0  0  0  0  0  0
    2.9917   -0.6567    0.0000 C   0  0  0  0  0  0  0  0  0  0  0  0
    2.4476    0.7412    0.0000 C   0  0  0  0  0  0  0  0  0  0  0  0
    2.0531   -1.8268    0.0000 C   0  0  0  0  0  0  0  0  0  0  0  0
  1  2  3  0
  1  3  1  0
  3  4  2  0
  3  5  1  0
  4  6  1  0
  5  7  2  0
  5  8  1  0
  6  7  1  0
  7 10  1  0
  8 11  2  0
  9 10  2  0
  9 11  1  0
M  END
>  <E_el>  (162) 
-455.0568540285

>  <HBA_atom_index>  (162) 
2

>  <Function>  (162) 
nitrile

>  <Atom>  (162) 
N

>  <Molecular_Weight>  (162) 
142.15734

>  <Mol_ID>  (162) 
CHEMBL71474_f003

>  <Atom_and_Type>  (162) 
N-ring_sidechain fragment

>  <E_el_PW6B95>  (162) 
-456.8679990250

>  <E_el_PBEh-3c>  (162) 
-455.0568540285

>  <E_el complex_PW6B95>  (162) 
-864.2745112521

>  <E_el complex_PBEh-3c>  (162) 
-860.9185327338

>  <HB_distance>  (162) 
1.94

>  <dG(298)_RRHO (kJ/mol)>  (162) 
264.2961

>  <dG(298)_RRHO complex (kJ/mol)>  (162) 
503.7445

>  <dG_solv_SMD_CCl4 (kJ/mol)>  (162) 
-39.7628

>  <dG_solv_SMD_CCl4 complex (kJ/mol)>  (162) 
-60.1640

>  <pKBHX_QC>  (162) 
0.95

>  <Delta G_sol (kJ/mol)>  (162) 
26.22

>  <Delta G (kcal/mol)>  (162) 
-1.30

$$$$

     RDKit          2D

 11 10  0  0  1  0  0  0  0  0999 V2000
   -0.1219   -0.0612    0.0000 C   0  0  0  0  0  0  0  0  0  0  0  0
   -0.2095   -1.5586    0.0000 O   0  0  0  0  0  0  0  0  0  0  0  0
   -1.3749    0.7634    0.0000 N   0  0  0  0  0  0  0  0  0  0  0  0
    1.2188    0.6117    0.0000 C   0  0  0  0  0  0  0  0  0  0  0  0
   -2.7155    0.0906    0.0000 C   0  0  0  0  0  0  0  0  0  0  0  0
    1.3064    2.1091    0.0000 O   0  0  0  0  0  0  0  0  0  0  0  0
    2.4718   -0.2129    0.0000 C   0  0  0  0  0  0  0  0  0  0  0  0
   -3.9685    0.9152    0.0000 C   0  0  0  0  0  0  0  0  0  0  0  0
   -2.8031   -1.4068    0.0000 C   0  0  0  0  0  0  0  0  0  0  0  0
    2.3841   -1.7104    0.0000 N   0  0  0  0  0  0  0  0  0  0  0  0
    3.8124    0.4599    0.0000 C   0  0  0  0  0  0  0  0  0  0  0  0
  1  2  2  0
  1  3  1  0
  1  4  1  0
  3  5  1  0
  4  6  2  0
  4  7  1  0
  5  8  1  0
  5  9  1  0
  7 10  1  0
  7 11  1  0
M  END
>  <E_el>  (163) 
-533.9949930425

>  <HBA_atom_index>  (163) 
2
6

>  <Function>  (163) 
carbonyl
carbonyl

>  <Atom>  (163) 
O
O

>  <Molecular_Weight>  (163) 
158.19826

>  <Mol_ID>  (163) 
CHEMBL71853_f002

>  <Atom_and_Type>  (163) 
O-chain fragment

>  <E_el_PW6B95>  (163) 
-536.0483295444

>  <E_el_PBEh-3c>  (163) 
-533.9949930425

>  <E_el complex_PW6B95>  (163) 
-943.4645706079
-943.4592290666

>  <E_el complex_PBEh-3c>  (163) 
no_value!
no_value!

>  <HB_distance>  (163) 
no_value!
no_value!

>  <dG(298)_RRHO (kJ/mol)>  (163) 
482.6250

>  <dG(298)_RRHO complex (kJ/mol)>  (163) 
732.2000
724.1580

>  <dG_solv_SMD_CCl4 (kJ/mol)>  (163) 
-30.5916

>  <dG_solv_SMD_CCl4 complex (kJ/mol)>  (163) 
CHEMBL71853_f002_c001no_value!
CHEMBL71853_f002_c002no_value!

>  <pKBHX_QC>  (163) 
no computed pKBHX value!
no computed pKBHX value!

>  <Delta G_sol (kJ/mol)>  (163) 
no computed Delta G!
no computed Delta G!

>  <Delta G (kcal/mol)>  (163) 
no computed Delta G!
no computed Delta G!

$$$$

     RDKit          2D

 12 13  0  0  1  0  0  0  0  0999 V2000
   -0.7440   -1.1342    0.0000 C   0  0  0  0  0  0  0  0  0  0  0  0
   -1.1468   -2.5791    0.0000 O   0  0  0  0  0  0  0  0  0  0  0  0
   -1.6762    0.0409    0.0000 C   0  0  0  0  0  0  0  0  0  0  0  0
    0.6617   -0.6108    0.0000 C   0  0  0  0  0  0  0  0  0  0  0  0
   -3.1748   -0.0224    0.0000 N   0  0  0  0  0  0  0  0  0  0  0  0
   -0.8466    1.2907    0.0000 C   0  0  0  0  0  0  0  0  0  0  0  0
    0.5983    0.8878    0.0000 C   0  0  0  0  0  0  0  0  0  0  0  0
    1.9913   -1.3052    0.0000 C   0  0  0  0  0  0  0  0  0  0  0  0
   -3.9791    1.2437    0.0000 C   0  0  0  0  0  0  0  0  0  0  0  0
    1.8645    1.6921    0.0000 C   0  0  0  0  0  0  0  0  0  0  0  0
    3.2575   -0.5010    0.0000 C   0  0  0  0  0  0  0  0  0  0  0  0
    3.1941    0.9976    0.0000 C   0  0  0  0  0  0  0  0  0  0  0  0
  1  2  1  0
  1  3  1  0
  1  4  1  0
  3  5  1  0
  3  6  1  0
  4  7  2  0
  4  8  1  0
  5  9  1  0
  6  7  1  0
  7 10  1  0
  8 11  2  0
 10 12  2  0
 11 12  1  0
M  END
>  <E_el>  (164) 
-517.7239859553

>  <HBA_atom_index>  (164) 
2
5

>  <Function>  (164) 
alcohol
secondary amine

>  <Atom>  (164) 
O
N

>  <Molecular_Weight>  (164) 
163.21632

>  <Mol_ID>  (164) 
CHEMBL71863_f007

>  <Atom_and_Type>  (164) 
O-ring_sidechain fragment

>  <E_el_PW6B95>  (164) 
-519.7573716842

>  <E_el_PBEh-3c>  (164) 
-517.7239859553

>  <E_el complex_PW6B95>  (164) 
-927.1667827918
-927.1710691610

>  <E_el complex_PBEh-3c>  (164) 
-923.5878453792
-923.5963670145

>  <HB_distance>  (164) 
1.82
1.75

>  <dG(298)_RRHO (kJ/mol)>  (164) 
486.3427

>  <dG(298)_RRHO complex (kJ/mol)>  (164) 
727.8521
731.2416

>  <dG_solv_SMD_CCl4 (kJ/mol)>  (164) 
-35.3508

>  <dG_solv_SMD_CCl4 complex (kJ/mol)>  (164) 
-52.3415
-55.8496

>  <pKBHX_QC>  (164) 
1.16
2.28

>  <Delta G_sol (kJ/mol)>  (164) 
24.08
12.70

>  <Delta G (kcal/mol)>  (164) 
-1.59
-3.11

$$$$

     RDKit          2D

 10 10  0  0  1  0  0  0  0  0999 V2000
    0.2866   -0.2745    0.0000 C   0  0  0  0  0  0  0  0  0  0  0  0
    1.7848   -0.3495    0.0000 N   0  0  0  0  0  0  0  0  0  0  0  0
    2.4688   -1.6844    0.0000 O   0  0  0  0  0  0  0  0  0  0  0  0
    2.5988    0.9104    0.0000 O   0  0  0  0  0  0  0  0  0  0  0  0
   -0.5274   -1.5344    0.0000 C   0  0  0  0  0  0  0  0  0  0  0  0
   -0.3975    1.0604    0.0000 C   0  0  0  0  0  0  0  0  0  0  0  0
   -2.0255   -1.4594    0.0000 C   0  0  0  0  0  0  0  0  0  0  0  0
    0.4166    2.3203    0.0000 Cl  0  0  0  0  0  0  0  0  0  0  0  0
   -1.8956    1.1355    0.0000 C   0  0  0  0  0  0  0  0  0  0  0  0
   -2.7096   -0.1244    0.0000 C   0  0  0  0  0  0  0  0  0  0  0  0
  1  2  1  0
  1  5  2  0
  1  6  1  0
  2  3  2  0
  2  4  1  0
  5  7  1  0
  6  8  1  0
  6  9  2  0
  7 10  2  0
  9 10  1  0
M  CHG  2   2   1   4  -1
M  END
>  <E_el>  (165) 
-894.8993477045

>  <HBA_atom_index>  (165) 
2

>  <Function>  (165) 
undefined acceptor function

>  <Atom>  (165) 
N

>  <Molecular_Weight>  (165) 
157.55446

>  <Mol_ID>  (165) 
CHEMBL72267_f007

>  <Atom_and_Type>  (165) 
N-ring_sidechain fragment

>  <E_el_PW6B95>  (165) 
-897.4638874764

>  <E_el_PBEh-3c>  (165) 
-894.8993477045

>  <E_el complex_PW6B95>  (165) 
-1304.870665814

>  <E_el complex_PBEh-3c>  (165) 
no_value!

>  <HB_distance>  (165) 
no_value!

>  <dG(298)_RRHO (kJ/mol)>  (165) 
168.0547

>  <dG(298)_RRHO complex (kJ/mol)>  (165) 
408.2209

>  <dG_solv_SMD_CCl4 (kJ/mol)>  (165) 
-29.9451

>  <dG_solv_SMD_CCl4 complex (kJ/mol)>  (165) 
CHEMBL72267_f007_c001no_value!

>  <pKBHX_QC>  (165) 
no computed pKBHX value!

>  <Delta G_sol (kJ/mol)>  (165) 
no computed Delta G!

>  <Delta G (kcal/mol)>  (165) 
no computed Delta G!

$$$$

     RDKit          2D

 18 18  0  0  1  0  0  0  0  0999 V2000
    1.4801    0.5746    0.0000 C   0  0  0  0  0  0  0  0  0  0  0  0
    0.5405   -0.5947    0.0000 N   0  0  0  0  0  0  0  0  0  0  0  0
   -0.9419   -0.3657    0.0000 S   0  0  0  0  0  0  0  0  0  0  0  0
    2.9625    0.3456    0.0000 N   0  0  0  0  0  0  0  0  0  0  0  0
    0.9372    1.9729    0.0000 O   0  0  0  0  0  0  0  0  0  0  0  0
   -1.1709   -1.8481    0.0000 O   0  0  0  0  0  0  0  0  0  0  0  0
   -0.7129    1.1167    0.0000 O   0  0  0  0  0  0  0  0  0  0  0  0
   -2.4243   -0.1367    0.0000 C   0  0  0  0  0  0  0  0  0  0  0  0
    3.5054   -1.0527    0.0000 C   0  0  0  0  0  0  0  0  0  0  0  0
    3.9020    1.5149    0.0000 C   0  0  0  0  0  0  0  0  0  0  0  0
   -3.3638   -1.3060    0.0000 C   0  0  0  0  0  0  0  0  0  0  0  0
   -2.9672    1.2617    0.0000 C   0  0  0  0  0  0  0  0  0  0  0  0
    4.9878   -1.2817    0.0000 C   0  0  0  0  0  0  0  0  0  0  0  0
    2.5658   -2.2220    0.0000 C   0  0  0  0  0  0  0  0  0  0  0  0
    5.3844    1.2859    0.0000 C   0  0  0  0  0  0  0  0  0  0  0  0
   -4.8462   -1.0769    0.0000 C   0  0  0  0  0  0  0  0  0  0  0  0
   -4.4496    1.4907    0.0000 C   0  0  0  0  0  0  0  0  0  0  0  0
   -5.3891    0.3214    0.0000 C   0  0  0  0  0  0  0  0  0  0  0  0
  1  2  1  0
  1  4  1  0
  1  5  2  0
  2  3  1  0
  3  6  2  0
  3  7  2  0
  3  8  1  0
  4  9  1  0
  4 10  1  0
  8 11  2  0
  8 12  1  0
  9 13  1  0
  9 14  1  0
 10 15  1  0
 11 16  1  0
 12 17  2  0
 16 18  2  0
 17 18  1  0
M  END
>  <E_el>  (166) 
-1199.276629876

>  <HBA_atom_index>  (166) 
4
5
6
7

>  <Function>  (166) 
tertiary amine
carbonyl
sulfinyl
sulfinyl

>  <Atom>  (166) 
N
O
O
O

>  <Molecular_Weight>  (166) 
270.34792

>  <Mol_ID>  (166) 
CHEMBL72612_f006

>  <Atom_and_Type>  (166) 
N-ring_sidechain fragment

>  <E_el_PW6B95>  (166) 
-1203.214904059

>  <E_el_PBEh-3c>  (166) 
-1199.276629876

>  <E_el complex_PW6B95>  (166) 
-1610.618715060
-1610.613226608
-1610.629384976
-1610.622160558

>  <E_el complex_PBEh-3c>  (166) 
no_value!
no_value!
-1605.145545677
-1605.137780543

>  <HB_distance>  (166) 
no_value!
no_value!
1.86
2.24

>  <dG(298)_RRHO (kJ/mol)>  (166) 
685.8126

>  <dG(298)_RRHO complex (kJ/mol)>  (166) 
925.2479
930.4227
932.2002
927.2931

>  <dG_solv_SMD_CCl4 (kJ/mol)>  (166) 
-54.5820

>  <dG_solv_SMD_CCl4 complex (kJ/mol)>  (166) 
CHEMBL72612_f006_c001no_value!
CHEMBL72612_f006_c002no_value!
-63.5907
-66.6334

>  <pKBHX_QC>  (166) 
no computed pKBHX value!
no computed pKBHX value!
1.21
0.13

>  <Delta G_sol (kJ/mol)>  (166) 
no computed Delta G!
no computed Delta G!
23.63
34.64

>  <Delta G (kcal/mol)>  (166) 
no computed Delta G!
no computed Delta G!
-1.65
-0.17

$$$$

     RDKit          2D

 13 13  0  0  1  0  0  0  0  0999 V2000
    0.5777   -0.5526    0.0000 S   0  0  0  0  0  0  0  0  0  0  0  0
    0.2217   -2.0097    0.0000 O   0  0  0  0  0  0  0  0  0  0  0  0
    2.0348   -0.9086    0.0000 N   0  0  0  0  0  0  0  0  0  0  0  0
    0.9337    0.9046    0.0000 O   0  0  0  0  0  0  0  0  0  0  0  0
   -0.8795   -0.1966    0.0000 C   0  0  0  0  0  0  0  0  0  0  0  0
    3.0717    0.1754    0.0000 C   0  0  0  0  0  0  0  0  0  0  0  0
   -1.9163   -1.2805    0.0000 C   0  0  0  0  0  0  0  0  0  0  0  0
   -1.2998    1.2433    0.0000 C   0  0  0  0  0  0  0  0  0  0  0  0
    4.5288   -0.1806    0.0000 N   0  0  0  0  0  0  0  0  0  0  0  0
    2.6514    1.6153    0.0000 O   0  0  0  0  0  0  0  0  0  0  0  0
   -3.3735   -0.9246    0.0000 C   0  0  0  0  0  0  0  0  0  0  0  0
   -2.7569    1.5993    0.0000 C   0  0  0  0  0  0  0  0  0  0  0  0
   -3.7938    0.5154    0.0000 C   0  0  0  0  0  0  0  0  0  0  0  0
  1  2  2  0
  1  3  1  0
  1  4  2  0
  1  5  1  0
  3  6  1  0
  5  7  2  0
  5  8  1  0
  6  9  1  0
  6 10  2  0
  7 11  1  0
  8 12  2  0
 11 13  2  0
 12 13  1  0
M  END
>  <E_el>  (167) 
-1003.143336037

>  <HBA_atom_index>  (167) 
2
4
10

>  <Function>  (167) 
sulfinyl
sulfinyl
carbonyl

>  <Atom>  (167) 
O
O
O

>  <Molecular_Weight>  (167) 
200.21502

>  <Mol_ID>  (167) 
CHEMBL72612_f007

>  <Atom_and_Type>  (167) 
O-ring_sidechain fragment

>  <E_el_PW6B95>  (167) 
-1006.318643147

>  <E_el_PBEh-3c>  (167) 
-1003.143336037

>  <E_el complex_PW6B95>  (167) 
-1413.729596560
-1413.730608063
-1413.729447863

>  <E_el complex_PBEh-3c>  (167) 
-1409.008489826
-1409.011184544
-1409.008534508

>  <HB_distance>  (167) 
1.92
1.98
1.82

>  <dG(298)_RRHO (kJ/mol)>  (167) 
322.7162

>  <dG(298)_RRHO complex (kJ/mol)>  (167) 
563.8265
565.0342
563.3461

>  <dG_solv_SMD_CCl4 (kJ/mol)>  (167) 
-47.2792

>  <dG_solv_SMD_CCl4 complex (kJ/mol)>  (167) 
-58.9218
-55.2396
-61.3983

>  <pKBHX_QC>  (167) 
1.08
0.86
1.33

>  <Delta G_sol (kJ/mol)>  (167) 
24.98
27.21
22.41

>  <Delta G (kcal/mol)>  (167) 
-1.47
-1.17
-1.81

$$$$

     RDKit          2D

 14 15  0  0  1  0  0  0  0  0999 V2000
   -1.5016   -0.4247    0.0000 C   0  0  0  0  0  0  0  0  0  0  0  0
   -2.5025   -1.5419    0.0000 N   0  0  0  0  0  0  0  0  0  0  0  0
   -1.7493   -2.8391    0.0000 S   0  0  0  0  0  0  0  0  0  0  0  0
   -1.8170    1.0417    0.0000 C   0  0  0  0  0  0  0  0  0  0  0  0
   -0.1297   -1.0315    0.0000 C   0  0  0  0  0  0  0  0  0  0  0  0
   -0.2829   -2.5236    0.0000 N   0  0  0  0  0  0  0  0  0  0  0  0
   -3.2447    1.5018    0.0000 C   0  0  0  0  0  0  0  0  0  0  0  0
    1.1675   -0.2783    0.0000 C   0  0  0  0  0  0  0  0  0  0  0  0
   -3.5602    2.9682    0.0000 C   0  0  0  0  0  0  0  0  0  0  0  0
    2.4683   -1.0251    0.0000 C   0  0  0  0  0  0  0  0  0  0  0  0
    1.1638    1.2217    0.0000 C   0  0  0  0  0  0  0  0  0  0  0  0
    3.7655   -0.2720    0.0000 C   0  0  0  0  0  0  0  0  0  0  0  0
    3.7619    1.2280    0.0000 C   0  0  0  0  0  0  0  0  0  0  0  0
    2.4610    1.9749    0.0000 N   0  0  0  0  0  0  0  0  0  0  0  0
  1  2  2  0
  1  4  1  0
  1  5  1  0
  2  3  1  0
  3  6  1  0
  4  7  1  0
  5  6  2  0
  5  8  1  0
  7  9  1  0
  8 10  2  0
  8 11  1  0
 10 12  1  0
 11 14  1  0
 12 13  1  0
 13 14  1  0
M  END
>  <E_el>  (168) 
-950.8576954767

>  <HBA_atom_index>  (168) 
14

>  <Function>  (168) 
secondary amine

>  <Atom>  (168) 
N

>  <Molecular_Weight>  (168) 
209.3112

>  <Mol_ID>  (168) 
CHEMBL73408_f001

>  <Atom_and_Type>  (168) 
N-ring fragment

>  <E_el_PW6B95>  (168) 
-953.8339585823

>  <E_el_PBEh-3c>  (168) 
-950.8576954767

>  <E_el complex_PW6B95>  (168) 
-1361.247054743

>  <E_el complex_PBEh-3c>  (168) 
-1356.727983909

>  <HB_distance>  (168) 
1.81

>  <dG(298)_RRHO (kJ/mol)>  (168) 
559.2056

>  <dG(298)_RRHO complex (kJ/mol)>  (168) 
806.1210

>  <dG_solv_SMD_CCl4 (kJ/mol)>  (168) 
-36.6032

>  <dG_solv_SMD_CCl4 complex (kJ/mol)>  (168) 
-54.2650

>  <pKBHX_QC>  (168) 
1.65

>  <Delta G_sol (kJ/mol)>  (168) 
19.14

>  <Delta G (kcal/mol)>  (168) 
-2.25

$$$$

     RDKit          2D

  9  9  0  0  1  0  0  0  0  0999 V2000
    1.8333    0.0000    0.0000 C   0  0  0  0  0  0  0  0  0  0  0  0
    2.5833   -1.2990    0.0000 O   0  0  0  0  0  0  0  0  0  0  0  0
    0.3333   -0.0000    0.0000 C   0  0  0  0  0  0  0  0  0  0  0  0
    2.5833    1.2990    0.0000 O   0  0  0  0  0  0  0  0  0  0  0  0
   -0.4167   -1.2990    0.0000 C   0  0  0  0  0  0  0  0  0  0  0  0
   -0.4167    1.2990    0.0000 C   0  0  0  0  0  0  0  0  0  0  0  0
   -1.9167   -1.2990    0.0000 C   0  0  0  0  0  0  0  0  0  0  0  0
   -1.9167    1.2990    0.0000 C   0  0  0  0  0  0  0  0  0  0  0  0
   -2.6667    0.0000    0.0000 C   0  0  0  0  0  0  0  0  0  0  0  0
  1  2  2  0
  1  3  1  0
  1  4  1  0
  3  5  2  0
  3  6  1  0
  5  7  1  0
  6  8  2  0
  7  9  1  0
  8  9  1  0
M  END
>  <E_el>  (169) 
-421.0890269952

>  <HBA_atom_index>  (169) 
2
4

>  <Function>  (169) 
carbonyl
alcohol

>  <Atom>  (169) 
O
O

>  <Molecular_Weight>  (169) 
124.13722

>  <Mol_ID>  (169) 
CHEMBL74218_f002

>  <Atom_and_Type>  (169) 
O-ring_sidechain fragment

>  <E_el_PW6B95>  (169) 
-422.7194652004

>  <E_el_PBEh-3c>  (169) 
-421.0890269952

>  <E_el complex_PW6B95>  (169) 
-830.1265981008
-830.1242950792

>  <E_el complex_PBEh-3c>  (169) 
-826.948983564
-826.9467652691

>  <HB_distance>  (169) 
1.85
2.30

>  <dG(298)_RRHO (kJ/mol)>  (169) 
288.8787

>  <dG(298)_RRHO complex (kJ/mol)>  (169) 
528.1381
525.0452

>  <dG_solv_SMD_CCl4 (kJ/mol)>  (169) 
-29.2813

>  <dG_solv_SMD_CCl4 complex (kJ/mol)>  (169) 
-46.6715
-43.8012

>  <pKBHX_QC>  (169) 
0.84
0.26

>  <Delta G_sol (kJ/mol)>  (169) 
27.41
33.23

>  <Delta G (kcal/mol)>  (169) 
-1.14
-0.36

$$$$

     RDKit          2D

 10 11  0  0  1  0  0  0  0  0999 V2000
    3.0583   -0.7500    0.0000 C   0  0  0  0  0  0  0  0  0  0  0  0
    3.0583    0.7500    0.0000 N   0  0  0  0  0  0  0  0  0  0  0  0
    1.6317    1.2135    0.0000 C   0  0  0  0  0  0  0  0  0  0  0  0
    1.6317   -1.2135    0.0000 C   0  0  0  0  0  0  0  0  0  0  0  0
    0.7500    0.0000    0.0000 N   0  0  0  0  0  0  0  0  0  0  0  0
   -0.7500    0.0000    0.0000 C   0  0  0  0  0  0  0  0  0  0  0  0
   -1.6317   -1.2135    0.0000 C   0  0  0  0  0  0  0  0  0  0  0  0
   -1.6317    1.2135    0.0000 C   0  0  0  0  0  0  0  0  0  0  0  0
   -3.0583   -0.7500    0.0000 C   0  0  0  0  0  0  0  0  0  0  0  0
   -3.0583    0.7500    0.0000 C   0  0  0  0  0  0  0  0  0  0  0  0
  1  2  1  0
  1  4  2  0
  2  3  2  0
  3  5  1  0
  4  5  1  0
  5  6  1  0
  6  7  1  0
  6  8  2  0
  7  9  1  0
  8 10  1  0
  9 10  1  0
M  END
>  <E_el>  (170) 
-419.4321951717

>  <HBA_atom_index>  (170) 
2

>  <Function>  (170) 
imidazole

>  <Atom>  (170) 
N

>  <Molecular_Weight>  (170) 
134.17839

>  <Mol_ID>  (170) 
CHEMBL74661_f003

>  <Atom_and_Type>  (170) 
N-ring fragment

>  <E_el_PW6B95>  (170) 
-421.0846890875

>  <E_el_PBEh-3c>  (170) 
-419.4321951717

>  <E_el complex_PW6B95>  (170) 
-828.4957228981

>  <E_el complex_PBEh-3c>  (170) 
-825.3002267184

>  <HB_distance>  (170) 
1.81

>  <dG(298)_RRHO (kJ/mol)>  (170) 
371.3274

>  <dG(298)_RRHO complex (kJ/mol)>  (170) 
608.4390

>  <dG_solv_SMD_CCl4 (kJ/mol)>  (170) 
-41.9870

>  <dG_solv_SMD_CCl4 complex (kJ/mol)>  (170) 
-63.9291

>  <pKBHX_QC>  (170) 
2.50

>  <Delta G_sol (kJ/mol)>  (170) 
10.47

>  <Delta G (kcal/mol)>  (170) 
-3.41

$$$$

     RDKit          2D

 13 14  0  0  1  0  0  0  0  0999 V2000
    0.6346    1.2990    0.0000 C   0  0  0  0  0  0  0  0  0  0  0  0
    1.3846   -0.0000    0.0000 N   0  0  0  0  0  0  0  0  0  0  0  0
    0.6346   -1.2990    0.0000 C   0  0  0  0  0  0  0  0  0  0  0  0
    1.3846    2.5981    0.0000 C   0  0  0  0  0  0  0  0  0  0  0  0
   -0.8654    1.2990    0.0000 C   0  0  0  0  0  0  0  0  0  0  0  0
   -0.8654   -1.2990    0.0000 C   0  0  0  0  0  0  0  0  0  0  0  0
    1.3846   -2.5981    0.0000 C   0  0  0  0  0  0  0  0  0  0  0  0
    0.6346    3.8971    0.0000 C   0  0  0  0  0  0  0  0  0  0  0  0
   -1.6154    2.5981    0.0000 C   0  0  0  0  0  0  0  0  0  0  0  0
   -1.6154   -2.5981    0.0000 C   0  0  0  0  0  0  0  0  0  0  0  0
    0.6346   -3.8971    0.0000 C   0  0  0  0  0  0  0  0  0  0  0  0
   -0.8654    3.8971    0.0000 N   0  0  0  0  0  0  0  0  0  0  0  0
   -0.8654   -3.8971    0.0000 C   0  0  0  0  0  0  0  0  0  0  0  0
  1  2  1  0
  1  4  1  0
  1  5  1  0
  2  3  1  0
  3  6  2  0
  3  7  1  0
  4  8  1  0
  5  9  1  0
  6 10  1  0
  7 11  2  0
  8 12  1  0
  9 12  1  0
 10 13  2  0
 11 13  1  0
M  END
>  <E_el>  (171) 
-537.1245546838

>  <HBA_atom_index>  (171) 
12

>  <Function>  (171) 
secondary amine

>  <Atom>  (171) 
N

>  <Molecular_Weight>  (171) 
176.25814

>  <Mol_ID>  (171) 
CHEMBL75902_f008

>  <Atom_and_Type>  (171) 
N-ring_sidechain fragment

>  <E_el_PW6B95>  (171) 
-539.2439680795

>  <E_el_PBEh-3c>  (171) 
-537.1245546838

>  <E_el complex_PW6B95>  (171) 
-946.6540853440

>  <E_el complex_PBEh-3c>  (171) 
-942.9926419803

>  <HB_distance>  (171) 
1.79

>  <dG(298)_RRHO (kJ/mol)>  (171) 
600.2685

>  <dG(298)_RRHO complex (kJ/mol)>  (171) 
844.3693

>  <dG_solv_SMD_CCl4 (kJ/mol)>  (171) 
-40.3322

>  <dG_solv_SMD_CCl4 complex (kJ/mol)>  (171) 
-63.5016

>  <pKBHX_QC>  (171) 
1.70

>  <Delta G_sol (kJ/mol)>  (171) 
18.64

>  <Delta G (kcal/mol)>  (171) 
-2.32

$$$$

     RDKit          2D

 12 13  0  0  1  0  0  0  0  0999 V2000
   -3.0915   -0.6736    0.0000 C   0  0  0  0  0  0  0  0  0  0  0  0
   -2.5386    0.7208    0.0000 N   0  0  0  0  0  0  0  0  0  0  0  0
   -3.4696    1.8968    0.0000 C   0  0  0  0  0  0  0  0  0  0  0  0
   -1.0545    0.9391    0.0000 C   0  0  0  0  0  0  0  0  0  0  0  0
   -2.1605   -1.8496    0.0000 C   0  0  0  0  0  0  0  0  0  0  0  0
   -0.1235   -0.2370    0.0000 C   0  0  0  0  0  0  0  0  0  0  0  0
   -0.6764   -1.6314    0.0000 C   0  0  0  0  0  0  0  0  0  0  0  0
    1.3605   -0.0187    0.0000 C   0  0  0  0  0  0  0  0  0  0  0  0
    2.0562    1.3102    0.0000 C   0  0  0  0  0  0  0  0  0  0  0  0
    2.4094   -1.0910    0.0000 N   0  0  0  0  0  0  0  0  0  0  0  0
    3.5351    1.0592    0.0000 N   0  0  0  0  0  0  0  0  0  0  0  0
    3.7534   -0.4248    0.0000 S   0  0  0  0  0  0  0  0  0  0  0  0
  1  2  1  0
  1  5  1  0
  2  3  1  0
  2  4  1  0
  4  6  1  0
  5  7  1  0
  6  8  1  0
  6  7  2  0
  8  9  1  0
  8 10  2  0
  9 11  2  0
 10 12  1  0
 11 12  1  0
M  END
>  <E_el>  (172) 
-872.3901538892

>  <HBA_atom_index>  (172) 
2

>  <Function>  (172) 
tertiary amine

>  <Atom>  (172) 
N

>  <Molecular_Weight>  (172) 
181.25804

>  <Mol_ID>  (172) 
CHEMBL76107_f004

>  <Atom_and_Type>  (172) 
N-ring fragment

>  <E_el_PW6B95>  (172) 
-875.0615259083

>  <E_el_PBEh-3c>  (172) 
-872.3901538892

>  <E_el complex_PW6B95>  (172) 
-1282.470966643

>  <E_el complex_PBEh-3c>  (172) 
-1278.256783307

>  <HB_distance>  (172) 
1.82

>  <dG(298)_RRHO (kJ/mol)>  (172) 
412.4532

>  <dG(298)_RRHO complex (kJ/mol)>  (172) 
653.8497

>  <dG_solv_SMD_CCl4 (kJ/mol)>  (172) 
-29.8418

>  <dG_solv_SMD_CCl4 complex (kJ/mol)>  (172) 
-51.4517

>  <pKBHX_QC>  (172) 
1.64

>  <Delta G_sol (kJ/mol)>  (172) 
19.27

>  <Delta G (kcal/mol)>  (172) 
-2.23

$$$$

     RDKit          2D

  8  7  0  0  1  0  0  0  0  0999 V2000
    0.8131   -0.0829    0.0000 C   0  0  0  0  0  0  0  0  0  0  0  0
    0.7931    1.4169    0.0000 O   0  0  0  0  0  0  0  0  0  0  0  0
   -0.4759   -0.8502    0.0000 C   0  0  0  0  0  0  0  0  0  0  0  0
    2.1220   -0.8156    0.0000 O   0  0  0  0  0  0  0  0  0  0  0  0
   -1.7848   -0.1175    0.0000 C   0  0  0  0  0  0  0  0  0  0  0  0
    3.4109   -0.0483    0.0000 C   0  0  0  0  0  0  0  0  0  0  0  0
   -3.0737   -0.8848    0.0000 C   0  0  0  0  0  0  0  0  0  0  0  0
   -1.8048    1.3823    0.0000 O   0  0  0  0  0  0  0  0  0  0  0  0
  1  2  2  0
  1  3  1  0
  1  4  1  0
  3  5  1  0
  4  6  1  0
  5  7  1  0
  5  8  1  0
M  END
>  <E_el>  (173) 
-421.3285774726

>  <HBA_atom_index>  (173) 
2
8

>  <Function>  (173) 
carbonyl
alcohol

>  <Atom>  (173) 
O
O

>  <Molecular_Weight>  (173) 
118.1311

>  <Mol_ID>  (173) 
CHEMBL76113_f005

>  <Atom_and_Type>  (173) 
O-chain fragment

>  <E_el_PW6B95>  (173) 
-422.9349555221

>  <E_el_PBEh-3c>  (173) 
-421.3285774726

>  <E_el complex_PW6B95>  (173) 
-830.3445160863
-830.3432607998

>  <E_el complex_PBEh-3c>  (173) 
-827.1916428292
-827.1915194004

>  <HB_distance>  (173) 
1.91
1.89

>  <dG(298)_RRHO (kJ/mol)>  (173) 
324.3466

>  <dG(298)_RRHO complex (kJ/mol)>  (173) 
560.7521
564.5170

>  <dG_solv_SMD_CCl4 (kJ/mol)>  (173) 
-23.0498

>  <dG_solv_SMD_CCl4 complex (kJ/mol)>  (173) 
-38.1096
-39.5723

>  <pKBHX_QC>  (173) 
1.51
0.96

>  <Delta G_sol (kJ/mol)>  (173) 
20.51
26.11

>  <Delta G (kcal/mol)>  (173) 
-2.06
-1.31

$$$$

     RDKit          2D

 11 12  0  0  1  0  0  0  0  0999 V2000
   -1.5832   -1.4280    0.0000 C   0  0  0  0  0  0  0  0  0  0  0  0
   -0.2321   -2.0795    0.0000 N   0  0  0  0  0  0  0  0  0  0  0  0
    0.8051   -0.9959    0.0000 C   0  0  0  0  0  0  0  0  0  0  0  0
   -1.3810    0.0583    0.0000 C   0  0  0  0  0  0  0  0  0  0  0  0
    2.3044   -1.0416    0.0000 C   0  0  0  0  0  0  0  0  0  0  0  0
    0.0950    0.3254    0.0000 C   0  0  0  0  0  0  0  0  0  0  0  0
   -2.4647    1.0955    0.0000 C   0  0  0  0  0  0  0  0  0  0  0  0
    3.0936    0.2340    0.0000 C   0  0  0  0  0  0  0  0  0  0  0  0
    0.8842    1.6010    0.0000 C   0  0  0  0  0  0  0  0  0  0  0  0
   -3.9047    0.6756    0.0000 N   0  0  0  0  0  0  0  0  0  0  0  0
    2.3835    1.5553    0.0000 C   0  0  0  0  0  0  0  0  0  0  0  0
  1  2  1  0
  1  4  2  0
  2  3  1  0
  3  5  2  0
  3  6  1  0
  4  7  1  0
  4  6  1  0
  5  8  1  0
  6  9  2  0
  7 10  2  0
  8 11  2  0
  9 11  1  0
M  END
>  <E_el>  (174) 
-456.2564839489

>  <HBA_atom_index>  (174) 
10

>  <Function>  (174) 
imine

>  <Atom>  (174) 
N

>  <Molecular_Weight>  (174) 
144.17321

>  <Mol_ID>  (174) 
CHEMBL76552_f005

>  <Atom_and_Type>  (174) 
N-ring fragment

>  <E_el_PW6B95>  (174) 
-458.0699223364

>  <E_el_PBEh-3c>  (174) 
-456.2564839489

>  <E_el complex_PW6B95>  (174) 
-865.4816584681

>  <E_el complex_PBEh-3c>  (174) 
-862.1256732923

>  <HB_distance>  (174) 
1.77

>  <dG(298)_RRHO (kJ/mol)>  (174) 
325.6646

>  <dG(298)_RRHO complex (kJ/mol)>  (174) 
563.4484

>  <dG_solv_SMD_CCl4 (kJ/mol)>  (174) 
-40.0068

>  <dG_solv_SMD_CCl4 complex (kJ/mol)>  (174) 
-62.1421

>  <pKBHX_QC>  (174) 
2.63

>  <Delta G_sol (kJ/mol)>  (174) 
9.10

>  <Delta G (kcal/mol)>  (174) 
-3.59

$$$$

     RDKit          2D

  8  7  0  0  1  0  0  0  0  0999 V2000
   -1.4922   -0.7422    0.0000 N   0  0  0  0  0  0  0  0  0  0  0  0
   -2.9299   -0.3147    0.0000 O   0  0  0  0  0  0  0  0  0  0  0  0
   -0.4030    0.2892    0.0000 C   0  0  0  0  0  0  0  0  0  0  0  0
    1.0348   -0.1383    0.0000 C   0  0  0  0  0  0  0  0  0  0  0  0
   -0.7517    1.7482    0.0000 O   0  0  0  0  0  0  0  0  0  0  0  0
    1.4623    1.2995    0.0000 C   0  0  0  0  0  0  0  0  0  0  0  0
    0.6073   -1.5761    0.0000 C   0  0  0  0  0  0  0  0  0  0  0  0
    2.4726   -0.5658    0.0000 S   0  0  0  0  0  0  0  0  0  0  0  0
  1  2  1  0
  1  3  1  0
  3  4  1  0
  3  5  2  0
  4  6  1  0
  4  7  1  0
  4  8  1  0
M  END
>  <E_el>  (175) 
-759.9673282755

>  <HBA_atom_index>  (175) 
5

>  <Function>  (175) 
carbonyl

>  <Atom>  (175) 
O

>  <Molecular_Weight>  (175) 
135.18475

>  <Mol_ID>  (175) 
CHEMBL76619_f003

>  <Atom_and_Type>  (175) 
O-chain fragment

>  <E_el_PW6B95>  (175) 
-762.1480752060

>  <E_el_PBEh-3c>  (175) 
-759.9673282755

>  <E_el complex_PW6B95>  (175) 
-1169.566409854

>  <E_el complex_PBEh-3c>  (175) 
-1165.83521371

>  <HB_distance>  (175) 
1.80

>  <dG(298)_RRHO (kJ/mol)>  (175) 
274.4936

>  <dG(298)_RRHO complex (kJ/mol)>  (175) 
515.8612

>  <dG_solv_SMD_CCl4 (kJ/mol)>  (175) 
-27.6728

>  <dG_solv_SMD_CCl4 complex (kJ/mol)>  (175) 
-39.4940

>  <pKBHX_QC>  (175) 
2.97

>  <Delta G_sol (kJ/mol)>  (175) 
5.68

>  <Delta G (kcal/mol)>  (175) 
-4.05

$$$$

     RDKit          2D

  8  7  0  0  1  0  0  0  0  0999 V2000
   -0.8131    0.0829    0.0000 C   0  0  0  0  0  0  0  0  0  0  0  0
   -0.7931   -1.4169    0.0000 O   0  0  0  0  0  0  0  0  0  0  0  0
    0.4759    0.8502    0.0000 C   0  0  0  0  0  0  0  0  0  0  0  0
   -2.1220    0.8156    0.0000 N   0  0  0  0  0  0  0  0  0  0  0  0
    1.7848    0.1175    0.0000 C   0  0  0  0  0  0  0  0  0  0  0  0
   -3.4109    0.0483    0.0000 O   0  0  0  0  0  0  0  0  0  0  0  0
    3.0737    0.8848    0.0000 C   0  0  0  0  0  0  0  0  0  0  0  0
    1.8048   -1.3823    0.0000 S   0  0  0  0  0  0  0  0  0  0  0  0
  1  2  2  0
  1  3  1  0
  1  4  1  0
  3  5  1  0
  4  6  1  0
  5  7  1  0
  5  8  1  0
M  END
>  <E_el>  (176) 
-759.9641623217

>  <HBA_atom_index>  (176) 
2

>  <Function>  (176) 
carbonyl

>  <Atom>  (176) 
O

>  <Molecular_Weight>  (176) 
135.18476

>  <Mol_ID>  (176) 
CHEMBL76930_f001

>  <Atom_and_Type>  (176) 
O-chain fragment

>  <E_el_PW6B95>  (176) 
-762.1490389404

>  <E_el_PBEh-3c>  (176) 
-759.9641623217

>  <E_el complex_PW6B95>  (176) 
-1169.559130728

>  <E_el complex_PBEh-3c>  (176) 
-1165.829014909

>  <HB_distance>  (176) 
1.91

>  <dG(298)_RRHO (kJ/mol)>  (176) 
274.4883

>  <dG(298)_RRHO complex (kJ/mol)>  (176) 
513.5455

>  <dG_solv_SMD_CCl4 (kJ/mol)>  (176) 
-32.5323

>  <dG_solv_SMD_CCl4 complex (kJ/mol)>  (176) 
-46.2215

>  <pKBHX_QC>  (176) 
1.26

>  <Delta G_sol (kJ/mol)>  (176) 
23.14

>  <Delta G (kcal/mol)>  (176) 
-1.71

$$$$

     RDKit          2D

  8  8  0  0  1  0  0  0  0  0999 V2000
   -0.7500   -1.2990    0.0000 C   0  0  0  0  0  0  0  0  0  0  0  0
   -1.5000    0.0000    0.0000 N   0  0  0  0  0  0  0  0  0  0  0  0
   -3.0000    0.0000    0.0000 C   0  0  0  0  0  0  0  0  0  0  0  0
   -0.7500    1.2990    0.0000 C   0  0  0  0  0  0  0  0  0  0  0  0
    0.7500   -1.2990    0.0000 C   0  0  0  0  0  0  0  0  0  0  0  0
    0.7500    1.2990    0.0000 C   0  0  0  0  0  0  0  0  0  0  0  0
    1.5000   -0.0000    0.0000 C   0  0  0  0  0  0  0  0  0  0  0  0
    3.0000    0.0000    0.0000 C   0  0  0  0  0  0  0  0  0  0  0  0
  1  2  1  0
  1  5  1  0
  2  3  1  0
  2  4  1  0
  4  6  1  0
  5  7  2  0
  6  7  1  0
  7  8  1  0
M  END
>  <E_el>  (177) 
-328.5800541163

>  <HBA_atom_index>  (177) 
2

>  <Function>  (177) 
tertiary amine

>  <Atom>  (177) 
N

>  <Molecular_Weight>  (177) 
111.18482

>  <Mol_ID>  (177) 
CHEMBL77086_f008

>  <Atom_and_Type>  (177) 
N-ring fragment

>  <E_el_PW6B95>  (177) 
-329.8715118877

>  <E_el_PBEh-3c>  (177) 
-328.5800541163

>  <E_el complex_PW6B95>  (177) 
-737.2818319104

>  <E_el complex_PBEh-3c>  (177) 
-734.4478378838

>  <HB_distance>  (177) 
1.83

>  <dG(298)_RRHO (kJ/mol)>  (177) 
431.0916

>  <dG(298)_RRHO complex (kJ/mol)>  (177) 
674.3102

>  <dG_solv_SMD_CCl4 (kJ/mol)>  (177) 
-23.3592

>  <dG_solv_SMD_CCl4 complex (kJ/mol)>  (177) 
-44.7089

>  <pKBHX_QC>  (177) 
1.66

>  <Delta G_sol (kJ/mol)>  (177) 
19.04

>  <Delta G (kcal/mol)>  (177) 
-2.26

$$$$

     RDKit          2D

 14 15  0  0  1  0  0  0  0  0999 V2000
    2.1064   -1.6651    0.0000 C   0  0  0  0  0  0  0  0  0  0  0  0
    0.8681   -0.8184    0.0000 N   0  0  0  0  0  0  0  0  0  0  0  0
   -0.4842   -1.4674    0.0000 C   0  0  0  0  0  0  0  0  0  0  0  0
    0.9822    0.6772    0.0000 C   0  0  0  0  0  0  0  0  0  0  0  0
    3.4587   -1.0160    0.0000 C   0  0  0  0  0  0  0  0  0  0  0  0
   -1.7224   -0.6208    0.0000 C   0  0  0  0  0  0  0  0  0  0  0  0
    2.3346    1.3263    0.0000 C   0  0  0  0  0  0  0  0  0  0  0  0
    3.5728    0.4796    0.0000 C   0  0  0  0  0  0  0  0  0  0  0  0
   -1.6083    0.8749    0.0000 C   0  0  0  0  0  0  0  0  0  0  0  0
   -3.0747   -1.2698    0.0000 C   0  0  0  0  0  0  0  0  0  0  0  0
    4.9251    1.1286    0.0000 N   0  0  0  0  0  0  0  0  0  0  0  0
   -2.8465    1.7215    0.0000 C   0  0  0  0  0  0  0  0  0  0  0  0
   -4.3130   -0.4231    0.0000 C   0  0  0  0  0  0  0  0  0  0  0  0
   -4.1988    1.0725    0.0000 C   0  0  0  0  0  0  0  0  0  0  0  0
  1  2  1  0
  1  5  1  0
  2  3  1  0
  2  4  1  0
  3  6  1  0
  4  7  1  0
  5  8  1  0
  6  9  2  0
  6 10  1  0
  7  8  1  0
  8 11  1  0
  9 12  1  0
 10 13  2  0
 12 14  2  0
 13 14  1  0
M  END
>  <E_el>  (178) 
-576.336673178

>  <HBA_atom_index>  (178) 
2

>  <Function>  (178) 
tertiary amine

>  <Atom>  (178) 
N

>  <Molecular_Weight>  (178) 
190.28472

>  <Mol_ID>  (178) 
CHEMBL77285_f003

>  <Atom_and_Type>  (178) 
N-ring fragment

>  <E_el_PW6B95>  (178) 
-578.6114611820

>  <E_el_PBEh-3c>  (178) 
-576.336673178

>  <E_el complex_PW6B95>  (178) 
-986.0244531376

>  <E_el complex_PBEh-3c>  (178) 
-982.2052704412

>  <HB_distance>  (178) 
1.77

>  <dG(298)_RRHO (kJ/mol)>  (178) 
672.7901

>  <dG(298)_RRHO complex (kJ/mol)>  (178) 
917.1981

>  <dG_solv_SMD_CCl4 (kJ/mol)>  (178) 
-39.3498

>  <dG_solv_SMD_CCl4 complex (kJ/mol)>  (178) 
-57.8204

>  <pKBHX_QC>  (178) 
1.95

>  <Delta G_sol (kJ/mol)>  (178) 
16.09

>  <Delta G (kcal/mol)>  (178) 
-2.66

$$$$

     RDKit          2D

 15 17  0  0  1  0  0  0  0  0999 V2000
   -3.4073   -0.2649    0.0000 C   0  0  0  0  0  0  0  0  0  0  0  0
   -4.9069   -0.2290    0.0000 O   0  0  0  0  0  0  0  0  0  0  0  0
   -2.6264    1.0158    0.0000 C   0  0  0  0  0  0  0  0  0  0  0  0
   -2.6886   -1.5815    0.0000 C   0  0  0  0  0  0  0  0  0  0  0  0
   -1.1269    0.9799    0.0000 C   0  0  0  0  0  0  0  0  0  0  0  0
   -1.1891   -1.6174    0.0000 C   0  0  0  0  0  0  0  0  0  0  0  0
   -0.3460    2.2606    0.0000 N   0  0  0  0  0  0  0  0  0  0  0  0
   -0.4082   -0.3367    0.0000 C   0  0  0  0  0  0  0  0  0  0  0  0
    1.1536    2.2247    0.0000 C   0  0  0  0  0  0  0  0  0  0  0  0
    1.0914   -0.3726    0.0000 C   0  0  0  0  0  0  0  0  0  0  0  0
    1.8723    0.9081    0.0000 C   0  0  0  0  0  0  0  0  0  0  0  0
    1.8101   -1.6893    0.0000 C   0  0  0  0  0  0  0  0  0  0  0  0
    3.3096   -1.7252    0.0000 C   0  0  0  0  0  0  0  0  0  0  0  0
    4.0905   -0.4445    0.0000 C   0  0  0  0  0  0  0  0  0  0  0  0
    3.3718    0.8722    0.0000 C   0  0  0  0  0  0  0  0  0  0  0  0
  1  2  2  0
  1  3  1  0
  1  4  1  0
  3  5  2  0
  4  6  1  0
  5  7  1  0
  5  8  1  0
  6  8  1  0
  7  9  1  0
  8 10  1  0
  9 11  1  0
 10 11  1  0
 10 12  1  0
 11 15  1  0
 12 13  1  0
 13 14  1  0
 14 15  1  0
M  END
>  <E_el>  (179) 
-635.4397680814

>  <HBA_atom_index>  (179) 
2

>  <Function>  (179) 
carbonyl

>  <Atom>  (179) 
O

>  <Molecular_Weight>  (179) 
205.29606

>  <Mol_ID>  (179) 
CHEMBL78064_f005

>  <Atom_and_Type>  (179) 
O-ring_sidechain fragment

>  <E_el_PW6B95>  (179) 
-637.9137192611

>  <E_el_PBEh-3c>  (179) 
-635.4397680814

>  <E_el complex_PW6B95>  (179) 
-1045.329043410

>  <E_el complex_PBEh-3c>  (179) 
-1041.30918619

>  <HB_distance>  (179) 
1.74

>  <dG(298)_RRHO (kJ/mol)>  (179) 
725.7150

>  <dG(298)_RRHO complex (kJ/mol)>  (179) 
968.1984

>  <dG_solv_SMD_CCl4 (kJ/mol)>  (179) 
-49.2370

>  <dG_solv_SMD_CCl4 complex (kJ/mol)>  (179) 
-66.0663

>  <pKBHX_QC>  (179) 
2.58

>  <Delta G_sol (kJ/mol)>  (179) 
9.69

>  <Delta G (kcal/mol)>  (179) 
-3.51

$$$$

     RDKit          2D

  9  9  0  0  1  0  0  0  0  0999 V2000
   -1.7759   -1.1722    0.0000 C   0  0  0  0  0  0  0  0  0  0  0  0
   -2.9528   -0.2423    0.0000 O   0  0  0  0  0  0  0  0  0  0  0  0
   -0.3820   -0.6179    0.0000 C   0  0  0  0  0  0  0  0  0  0  0  0
   -0.1651    0.8663    0.0000 C   0  0  0  0  0  0  0  0  0  0  0  0
    0.7949   -1.5479    0.0000 C   0  0  0  0  0  0  0  0  0  0  0  0
    1.2287    1.4206    0.0000 C   0  0  0  0  0  0  0  0  0  0  0  0
   -1.3421    1.7963    0.0000 C   0  0  0  0  0  0  0  0  0  0  0  0
    2.1887   -0.9936    0.0000 C   0  0  0  0  0  0  0  0  0  0  0  0
    2.4056    0.4907    0.0000 C   0  0  0  0  0  0  0  0  0  0  0  0
  1  2  1  0
  1  3  1  0
  3  4  2  0
  3  5  1  0
  4  6  1  0
  4  7  1  0
  5  8  2  0
  6  9  2  0
  8  9  1  0
M  END
>  <E_el>  (180) 
-385.2445332732

>  <HBA_atom_index>  (180) 
2

>  <Function>  (180) 
alcohol

>  <Atom>  (180) 
O

>  <Molecular_Weight>  (180) 
122.1644

>  <Mol_ID>  (180) 
CHEMBL78217_f005

>  <Atom_and_Type>  (180) 
O-ring_sidechain fragment

>  <E_el_PW6B95>  (180) 
-386.7632600197

>  <E_el_PBEh-3c>  (180) 
-385.2445332732

>  <E_el complex_PW6B95>  (180) 
-794.1697748154

>  <E_el complex_PBEh-3c>  (180) 
-791.1060749979

>  <HB_distance>  (180) 
1.81

>  <dG(298)_RRHO (kJ/mol)>  (180) 
350.4100

>  <dG(298)_RRHO complex (kJ/mol)>  (180) 
591.4153

>  <dG_solv_SMD_CCl4 (kJ/mol)>  (180) 
-27.9973

>  <dG_solv_SMD_CCl4 complex (kJ/mol)>  (180) 
-48.6557

>  <pKBHX_QC>  (180) 
0.83

>  <Delta G_sol (kJ/mol)>  (180) 
27.51

>  <Delta G (kcal/mol)>  (180) 
-1.13

$$$$

     RDKit          2D

 10 10  0  0  1  0  0  0  0  0999 V2000
   -1.1984   -0.1828    0.0000 C   0  0  0  0  0  0  0  0  0  0  0  0
   -1.5860   -1.6318    0.0000 O   0  0  0  0  0  0  0  0  0  0  0  0
    0.2503    0.2060    0.0000 C   0  0  0  0  0  0  0  0  0  0  0  0
   -2.2595    0.8774    0.0000 N   0  0  0  0  0  0  0  0  0  0  0  0
    1.4165   -0.7375    0.0000 C   0  0  0  0  0  0  0  0  0  0  0  0
    0.7873    1.6066    0.0000 C   0  0  0  0  0  0  0  0  0  0  0  0
   -3.7082    0.4886    0.0000 O   0  0  0  0  0  0  0  0  0  0  0  0
    1.3386   -2.2354    0.0000 N   0  0  0  0  0  0  0  0  0  0  0  0
    2.6741    0.0800    0.0000 C   0  0  0  0  0  0  0  0  0  0  0  0
    2.2853    1.5287    0.0000 S   0  0  0  0  0  0  0  0  0  0  0  0
  1  2  2  0
  1  3  1  0
  1  4  1  0
  3  5  1  0
  3  6  2  0
  4  7  1  0
  5  8  1  0
  5  9  2  0
  6 10  1  0
  9 10  1  0
M  END
>  <E_el>  (181) 
-850.8040015448

>  <HBA_atom_index>  (181) 
2

>  <Function>  (181) 
carbonyl

>  <Atom>  (181) 
O

>  <Molecular_Weight>  (181) 
158.17834

>  <Mol_ID>  (181) 
CHEMBL78826_f005

>  <Atom_and_Type>  (181) 
O-ring_sidechain fragment

>  <E_el_PW6B95>  (181) 
-853.3579952206

>  <E_el_PBEh-3c>  (181) 
-850.8040015448

>  <E_el complex_PW6B95>  (181) 
-1260.769370051

>  <E_el complex_PBEh-3c>  (181) 
-1256.668600317

>  <HB_distance>  (181) 
1.86

>  <dG(298)_RRHO (kJ/mol)>  (181) 
222.9484

>  <dG(298)_RRHO complex (kJ/mol)>  (181) 
463.4378

>  <dG_solv_SMD_CCl4 (kJ/mol)>  (181) 
-29.0501

>  <dG_solv_SMD_CCl4 complex (kJ/mol)>  (181) 
-43.4756

>  <pKBHX_QC>  (181) 
1.52

>  <Delta G_sol (kJ/mol)>  (181) 
20.47

>  <Delta G (kcal/mol)>  (181) 
-2.07

$$$$

     RDKit          2D

  8  7  0  0  1  0  0  0  0  0999 V2000
   -0.0122   -0.8172    0.0000 C   0  0  0  0  0  0  0  0  0  0  0  0
    0.5632   -2.2024    0.0000 O   0  0  0  0  0  0  0  0  0  0  0  0
   -1.4996   -0.6229    0.0000 C   0  0  0  0  0  0  0  0  0  0  0  0
    0.8997    0.3738    0.0000 O   0  0  0  0  0  0  0  0  0  0  0  0
   -2.0750    0.7623    0.0000 S   0  0  0  0  0  0  0  0  0  0  0  0
    2.3871    0.1795    0.0000 C   0  0  0  0  0  0  0  0  0  0  0  0
   -3.5624    0.9566    0.0000 C   0  0  0  0  0  0  0  0  0  0  0  0
    3.2990    1.3704    0.0000 C   0  0  0  0  0  0  0  0  0  0  0  0
  1  2  2  0
  1  3  1  0
  1  4  1  0
  3  5  1  0
  4  6  1  0
  5  7  1  0
  6  8  1  0
M  END
>  <E_el>  (182) 
-744.0120094663

>  <HBA_atom_index>  (182) 
2

>  <Function>  (182) 
carbonyl

>  <Atom>  (182) 
O

>  <Molecular_Weight>  (182) 
134.1967

>  <Mol_ID>  (182) 
CHEMBL80161_f004

>  <Atom_and_Type>  (182) 
O-chain fragment

>  <E_el_PW6B95>  (182) 
-746.1367033589

>  <E_el_PBEh-3c>  (182) 
-744.0120094663

>  <E_el complex_PW6B95>  (182) 
-1153.542157397

>  <E_el complex_PBEh-3c>  (182) 
-1149.871513482

>  <HB_distance>  (182) 
1.93

>  <dG(298)_RRHO (kJ/mol)>  (182) 
309.3314

>  <dG(298)_RRHO complex (kJ/mol)>  (182) 
550.3419

>  <dG_solv_SMD_CCl4 (kJ/mol)>  (182) 
-24.6916

>  <dG_solv_SMD_CCl4 complex (kJ/mol)>  (182) 
-42.5652

>  <pKBHX_QC>  (182) 
0.28

>  <Delta G_sol (kJ/mol)>  (182) 
33.08

>  <Delta G (kcal/mol)>  (182) 
-0.38

$$$$

     RDKit          2D

 11 11  0  0  1  0  0  0  0  0999 V2000
    0.7757   -1.1062    0.0000 C   0  0  0  0  0  0  0  0  0  0  0  0
    1.9628   -2.0231    0.0000 O   0  0  0  0  0  0  0  0  0  0  0  0
    0.8198    0.3932    0.0000 N   0  0  0  0  0  0  0  0  0  0  0  0
   -0.6639   -1.5275    0.0000 N   0  0  0  0  0  0  0  0  0  0  0  0
    2.0587    1.2388    0.0000 C   0  0  0  0  0  0  0  0  0  0  0  0
   -0.5926    0.8985    0.0000 C   0  0  0  0  0  0  0  0  0  0  0  0
   -1.5095   -0.2886    0.0000 C   0  0  0  0  0  0  0  0  0  0  0  0
    3.4105    0.5887    0.0000 C   0  0  0  0  0  0  0  0  0  0  0  0
   -1.0139    2.3381    0.0000 O   0  0  0  0  0  0  0  0  0  0  0  0
   -2.6533   -1.2591    0.0000 C   0  0  0  0  0  0  0  0  0  0  0  0
   -2.5943    0.7474    0.0000 C   0  0  0  0  0  0  0  0  0  0  0  0
  1  2  2  0
  1  3  1  0
  1  4  1  0
  3  5  1  0
  3  6  1  0
  4  7  1  0
  5  8  1  0
  6  7  1  0
  6  9  2  0
  7 10  1  0
  7 11  1  0
M  END
>  <E_el>  (183) 
-532.8536166116

>  <HBA_atom_index>  (183) 
2
3
9

>  <Function>  (183) 
carbonyl
tertiary amine
carbonyl

>  <Atom>  (183) 
O
N
O

>  <Molecular_Weight>  (183) 
156.18237

>  <Mol_ID>  (183) 
CHEMBL80581_f005

>  <Atom_and_Type>  (183) 
O-ring_sidechain fragment

>  <E_el_PW6B95>  (183) 
-534.8878799371

>  <E_el_PBEh-3c>  (183) 
-532.8536166116

>  <E_el complex_PW6B95>  (183) 
-942.2983124522
-942.3008030117
-942.2979448950

>  <E_el complex_PBEh-3c>  (183) 
-938.7167904842
no_value!
-938.7170722591

>  <HB_distance>  (183) 
2.02
no_value!
1.84

>  <dG(298)_RRHO (kJ/mol)>  (183) 
429.2249

>  <dG(298)_RRHO complex (kJ/mol)>  (183) 
672.7350
672.2072
669.9125

>  <dG_solv_SMD_CCl4 (kJ/mol)>  (183) 
-38.8373

>  <dG_solv_SMD_CCl4 complex (kJ/mol)>  (183) 
-47.9612
CHEMBL80581_f005_c002no_value!
-54.3724

>  <pKBHX_QC>  (183) 
0.46
no computed pKBHX value!
1.27

>  <Delta G_sol (kJ/mol)>  (183) 
31.26
no computed Delta G!
22.99

>  <Delta G (kcal/mol)>  (183) 
-0.62
no computed Delta G!
-1.73

$$$$

     RDKit          2D

 16 17  0  0  1  0  0  0  0  0999 V2000
    0.5625    2.5981    0.0000 C   0  0  0  0  0  0  0  0  0  0  0  0
    1.3125    1.2990    0.0000 N   0  0  0  0  0  0  0  0  0  0  0  0
    0.5625   -0.0000    0.0000 C   0  0  0  0  0  0  0  0  0  0  0  0
    1.3125    3.8971    0.0000 C   0  0  0  0  0  0  0  0  0  0  0  0
   -0.9375    2.5981    0.0000 C   0  0  0  0  0  0  0  0  0  0  0  0
   -0.9375    0.0000    0.0000 N   0  0  0  0  0  0  0  0  0  0  0  0
    1.3125   -1.2990    0.0000 N   0  0  0  0  0  0  0  0  0  0  0  0
    0.5625    5.1962    0.0000 C   0  0  0  0  0  0  0  0  0  0  0  0
   -1.6875    3.8971    0.0000 C   0  0  0  0  0  0  0  0  0  0  0  0
    0.5625   -2.5981    0.0000 C   0  0  0  0  0  0  0  0  0  0  0  0
   -0.9375    5.1962    0.0000 C   0  0  0  0  0  0  0  0  0  0  0  0
   -0.9375   -2.5981    0.0000 C   0  0  0  0  0  0  0  0  0  0  0  0
    1.3125   -3.8971    0.0000 C   0  0  0  0  0  0  0  0  0  0  0  0
   -1.6875   -3.8971    0.0000 C   0  0  0  0  0  0  0  0  0  0  0  0
   -0.9375   -5.1962    0.0000 C   0  0  0  0  0  0  0  0  0  0  0  0
    0.5625   -5.1962    0.0000 C   0  0  0  0  0  0  0  0  0  0  0  0
  1  2  1  0
  1  4  2  0
  1  5  1  0
  2  3  1  0
  3  6  2  0
  3  7  1  0
  4  8  1  0
  5  9  2  0
  7 10  1  0
  8 11  2  0
  9 11  1  0
 10 12  2  0
 10 13  1  0
 12 14  1  0
 13 16  2  0
 14 15  2  0
 15 16  1  0
M  END
>  <E_el>  (184) 
-665.9929592239

>  <HBA_atom_index>  (184) 
6

>  <Function>  (184) 
imine

>  <Atom>  (184) 
N

>  <Molecular_Weight>  (184) 
211.26242

>  <Mol_ID>  (184) 
CHEMBL81070_f001

>  <Atom_and_Type>  (184) 
N-ring_sidechain fragment

>  <E_el_PW6B95>  (184) 
-668.6374373097

>  <E_el_PBEh-3c>  (184) 
-665.9929592239

>  <E_el complex_PW6B95>  (184) 
-1076.051477501

>  <E_el complex_PBEh-3c>  (184) 
-1071.866477598

>  <HB_distance>  (184) 
1.73

>  <dG(298)_RRHO (kJ/mol)>  (184) 
541.6411

>  <dG(298)_RRHO complex (kJ/mol)>  (184) 
779.0074

>  <dG_solv_SMD_CCl4 (kJ/mol)>  (184) 
-58.6790

>  <dG_solv_SMD_CCl4 complex (kJ/mol)>  (184) 
-78.7786

>  <pKBHX_QC>  (184) 
3.07

>  <Delta G_sol (kJ/mol)>  (184) 
4.67

>  <Delta G (kcal/mol)>  (184) 
-4.19

$$$$

     RDKit          2D

 13 14  0  0  1  0  0  0  0  0999 V2000
    0.7500    1.0846    0.0000 C   0  0  0  0  0  0  0  0  0  0  0  0
    1.2135   -0.3419    0.0000 N   0  0  0  0  0  0  0  0  0  0  0  0
   -0.0000   -1.2236    0.0000 C   0  0  0  0  0  0  0  0  0  0  0  0
    1.5000    2.3837    0.0000 C   0  0  0  0  0  0  0  0  0  0  0  0
   -0.7500    1.0846    0.0000 C   0  0  0  0  0  0  0  0  0  0  0  0
   -1.2135   -0.3419    0.0000 S   0  0  0  0  0  0  0  0  0  0  0  0
   -0.0000   -2.7236    0.0000 S   0  0  0  0  0  0  0  0  0  0  0  0
    0.7500    3.6827    0.0000 C   0  0  0  0  0  0  0  0  0  0  0  0
   -1.5000    2.3837    0.0000 C   0  0  0  0  0  0  0  0  0  0  0  0
   -1.5000   -2.7236    0.0000 O   0  0  0  0  0  0  0  0  0  0  0  0
    1.5000   -2.7236    0.0000 O   0  0  0  0  0  0  0  0  0  0  0  0
   -0.0000   -4.2236    0.0000 N   0  0  0  0  0  0  0  0  0  0  0  0
   -0.7500    3.6827    0.0000 C   0  0  0  0  0  0  0  0  0  0  0  0
  1  2  1  0
  1  4  2  0
  1  5  1  0
  2  3  2  0
  3  6  1  0
  3  7  1  0
  4  8  1  0
  5  6  1  0
  5  9  2  0
  7 10  2  0
  7 11  2  0
  7 12  1  0
  8 13  2  0
  9 13  1  0
M  END
>  <E_el>  (185) 
-1324.589611828

>  <HBA_atom_index>  (185) 
10
11

>  <Function>  (185) 
sulfinyl
sulfinyl

>  <Atom>  (185) 
O
O

>  <Molecular_Weight>  (185) 
214.26474

>  <Mol_ID>  (185) 
CHEMBL81688_f003

>  <Atom_and_Type>  (185) 
N-ring fragment

>  <E_el_PW6B95>  (185) 
-1328.290307098

>  <E_el_PBEh-3c>  (185) 
-1324.589611828

>  <E_el complex_PW6B95>  (185) 
-1735.699884204
-1735.695326771

>  <E_el complex_PBEh-3c>  (185) 
-1730.453159412
-1730.448638782

>  <HB_distance>  (185) 
2.11
2.03

>  <dG(298)_RRHO (kJ/mol)>  (185) 
254.6298

>  <dG(298)_RRHO complex (kJ/mol)>  (185) 
495.6081
498.5592

>  <dG_solv_SMD_CCl4 (kJ/mol)>  (185) 
-36.3177

>  <dG_solv_SMD_CCl4 complex (kJ/mol)>  (185) 
-51.0292
-52.4787

>  <pKBHX_QC>  (185) 
1.03
-0.29

>  <Delta G_sol (kJ/mol)>  (185) 
25.39
38.86

>  <Delta G (kcal/mol)>  (185) 
-1.41
0.39

$$$$

     RDKit          2D

 14 14  0  0  1  0  0  0  0  0999 V2000
    0.2672   -0.2790    0.0000 C   0  0  0  0  0  0  0  0  0  0  0  0
   -0.4860   -1.5762    0.0000 N   0  0  0  0  0  0  0  0  0  0  0  0
   -1.9860   -1.5725    0.0000 C   0  0  0  0  0  0  0  0  0  0  0  0
   -0.4796    1.0219    0.0000 C   0  0  0  0  0  0  0  0  0  0  0  0
    1.7672   -0.2827    0.0000 C   0  0  0  0  0  0  0  0  0  0  0  0
   -2.7328   -0.2716    0.0000 O   0  0  0  0  0  0  0  0  0  0  0  0
   -2.7392   -2.8697    0.0000 C   0  0  0  0  0  0  0  0  0  0  0  0
   -1.9796    1.0256    0.0000 O   0  0  0  0  0  0  0  0  0  0  0  0
    0.2736    2.3190    0.0000 C   0  0  0  0  0  0  0  0  0  0  0  0
    2.5204    1.0145    0.0000 C   0  0  0  0  0  0  0  0  0  0  0  0
    2.5140   -1.5836    0.0000 N   0  0  0  0  0  0  0  0  0  0  0  0
   -2.7264    2.3264    0.0000 C   0  0  0  0  0  0  0  0  0  0  0  0
    1.7736    2.3153    0.0000 C   0  0  0  0  0  0  0  0  0  0  0  0
    4.0140   -1.5873    0.0000 C   0  0  0  0  0  0  0  0  0  0  0  0
  1  2  1  0
  1  4  1  0
  1  5  1  0
  2  3  1  0
  3  6  2  0
  3  7  1  0
  4  8  1  0
  4  9  1  0
  5 10  1  0
  5 11  1  0
  8 12  1  0
  9 13  2  0
 10 13  1  0
 11 14  2  0
M  END
>  <E_el>  (186) 
-649.1937917603

>  <HBA_atom_index>  (186) 
6
8
11

>  <Function>  (186) 
carbonyl
ether
imine

>  <Atom>  (186) 
O
O
N

>  <Molecular_Weight>  (186) 
196.24623

>  <Mol_ID>  (186) 
CHEMBL81790_f005

>  <Atom_and_Type>  (186) 
N-ring_sidechain fragment

>  <E_el_PW6B95>  (186) 
-651.7133309639

>  <E_el_PBEh-3c>  (186) 
-649.1937917603

>  <E_el complex_PW6B95>  (186) 
-1059.126672185
-1059.136242705
-1059.134700169

>  <E_el complex_PBEh-3c>  (186) 
no_value!
no_value!
-1055.071187989

>  <HB_distance>  (186) 
no_value!
no_value!
1.92

>  <dG(298)_RRHO (kJ/mol)>  (186) 
581.9162

>  <dG(298)_RRHO complex (kJ/mol)>  (186) 
830.1338
829.9553
828.0465

>  <dG_solv_SMD_CCl4 (kJ/mol)>  (186) 
-35.1738

>  <dG_solv_SMD_CCl4 complex (kJ/mol)>  (186) 
CHEMBL81790_f005_c001no_value!
CHEMBL81790_f005_c002no_value!
-52.5643

>  <pKBHX_QC>  (186) 
no computed pKBHX value!
no computed pKBHX value!
3.83

>  <Delta G_sol (kJ/mol)>  (186) 
no computed Delta G!
no computed Delta G!
-3.10

>  <Delta G (kcal/mol)>  (186) 
no computed Delta G!
no computed Delta G!
-5.23

$$$$

     RDKit          2D

  9  9  0  0  1  0  0  0  0  0999 V2000
    1.6548   -0.5173    0.0000 C   0  0  0  0  0  0  0  0  0  0  0  0
    1.4696    0.9712    0.0000 N   0  0  0  0  0  0  0  0  0  0  0  0
   -0.0033    1.2550    0.0000 C   0  0  0  0  0  0  0  0  0  0  0  0
    0.2964   -1.1535    0.0000 S   0  0  0  0  0  0  0  0  0  0  0  0
    2.9680   -1.2423    0.0000 O   0  0  0  0  0  0  0  0  0  0  0  0
   -0.7284   -0.0581    0.0000 C   0  0  0  0  0  0  0  0  0  0  0  0
   -0.6395    2.6134    0.0000 O   0  0  0  0  0  0  0  0  0  0  0  0
   -2.2169   -0.2434    0.0000 C   0  0  0  0  0  0  0  0  0  0  0  0
   -2.8007   -1.6251    0.0000 C   0  0  0  0  0  0  0  0  0  0  0  0
  1  2  1  0
  1  4  1  0
  1  5  2  0
  2  3  1  0
  3  6  1  0
  3  7  2  0
  4  6  1  0
  6  8  1  0
  8  9  1  0
M  END
>  <E_el>  (187) 
-796.8821769643

>  <HBA_atom_index>  (187) 
5
7

>  <Function>  (187) 
carbonyl
carbonyl

>  <Atom>  (187) 
O
O

>  <Molecular_Weight>  (187) 
145.17957

>  <Mol_ID>  (187) 
CHEMBL81985_f005

>  <Atom_and_Type>  (187) 
N-ring fragment

>  <E_el_PW6B95>  (187) 
-799.2048857044

>  <E_el_PBEh-3c>  (187) 
-796.8821769643

>  <E_el complex_PW6B95>  (187) 
-1206.613085092
-1206.612132516

>  <E_el complex_PBEh-3c>  (187) 
-1202.743455961
-1202.74200994

>  <HB_distance>  (187) 
2.04
1.93

>  <dG(298)_RRHO (kJ/mol)>  (187) 
243.0199

>  <dG(298)_RRHO complex (kJ/mol)>  (187) 
480.9263
482.6880

>  <dG_solv_SMD_CCl4 (kJ/mol)>  (187) 
-30.5330

>  <dG_solv_SMD_CCl4 complex (kJ/mol)>  (187) 
-43.7000
-46.4557

>  <pKBHX_QC>  (187) 
0.83
0.68

>  <Delta G_sol (kJ/mol)>  (187) 
27.48
28.99

>  <Delta G (kcal/mol)>  (187) 
-1.13
-0.93

$$$$

     RDKit          2D

  9  9  0  0  1  0  0  0  0  0999 V2000
    0.4728   -0.4411    0.0000 C   0  0  0  0  0  0  0  0  0  0  0  0
    1.7196   -1.2750    0.0000 N   0  0  0  0  0  0  0  0  0  0  0  0
    2.8980   -0.3469    0.0000 C   0  0  0  0  0  0  0  0  0  0  0  0
   -0.9347   -0.9597    0.0000 C   0  0  0  0  0  0  0  0  0  0  0  0
    0.8806    1.0024    0.0000 C   0  0  0  0  0  0  0  0  0  0  0  0
    2.3794    1.0606    0.0000 S   0  0  0  0  0  0  0  0  0  0  0  0
   -2.0876    0.0000    0.0000 C   0  0  0  0  0  0  0  0  0  0  0  0
   -1.8329    1.4782    0.0000 N   0  0  0  0  0  0  0  0  0  0  0  0
   -3.4951   -0.5186    0.0000 C   0  0  0  0  0  0  0  0  0  0  0  0
  1  2  1  0
  1  4  1  0
  1  5  2  0
  2  3  2  0
  3  6  1  0
  4  7  1  0
  5  6  1  0
  7  8  1  0
  7  9  1  0
M  END
>  <E_el>  (188) 
-741.1410833568

>  <HBA_atom_index>  (188) 
2

>  <Function>  (188) 
undefined acceptor function

>  <Atom>  (188) 
N

>  <Molecular_Weight>  (188) 
142.22199

>  <Mol_ID>  (188) 
CHEMBL83735_f006

>  <Atom_and_Type>  (188) 
N-ring fragment

>  <E_el_PW6B95>  (188) 
-743.2953717351

>  <E_el_PBEh-3c>  (188) 
-741.1410833568

>  <E_el complex_PW6B95>  (188) 
-1150.709156321

>  <E_el complex_PBEh-3c>  (188) 
-1147.011230954

>  <HB_distance>  (188) 
1.83

>  <dG(298)_RRHO (kJ/mol)>  (188) 
337.4453

>  <dG(298)_RRHO complex (kJ/mol)>  (188) 
579.9103

>  <dG_solv_SMD_CCl4 (kJ/mol)>  (188) 
-23.2416

>  <dG_solv_SMD_CCl4 complex (kJ/mol)>  (188) 
-40.2576

>  <pKBHX_QC>  (188) 
2.20

>  <Delta G_sol (kJ/mol)>  (188) 
13.52

>  <Delta G (kcal/mol)>  (188) 
-3.00

$$$$

     RDKit          2D

 13 14  0  0  1  0  0  0  0  0999 V2000
   -1.4576   -0.2136    0.0000 C   0  0  0  0  0  0  0  0  0  0  0  0
   -0.3072   -1.1762    0.0000 N   0  0  0  0  0  0  0  0  0  0  0  0
    1.1017   -0.6612    0.0000 C   0  0  0  0  0  0  0  0  0  0  0  0
   -2.8664   -0.7286    0.0000 C   0  0  0  0  0  0  0  0  0  0  0  0
   -1.1991    1.2640    0.0000 C   0  0  0  0  0  0  0  0  0  0  0  0
    1.3601    0.8163    0.0000 C   0  0  0  0  0  0  0  0  0  0  0  0
    2.2521   -1.6238    0.0000 C   0  0  0  0  0  0  0  0  0  0  0  0
   -4.0168    0.2340    0.0000 C   0  0  0  0  0  0  0  0  0  0  0  0
    0.2097    1.7789    0.0000 C   0  0  0  0  0  0  0  0  0  0  0  0
    2.7689    1.3313    0.0000 C   0  0  0  0  0  0  0  0  0  0  0  0
    3.6609   -1.1088    0.0000 C   0  0  0  0  0  0  0  0  0  0  0  0
   -5.4256   -0.2810    0.0000 C   0  0  0  0  0  0  0  0  0  0  0  0
    3.9193    0.3687    0.0000 C   0  0  0  0  0  0  0  0  0  0  0  0
  1  2  2  0
  1  4  1  0
  1  5  1  0
  2  3  1  0
  3  6  2  0
  3  7  1  0
  4  8  2  0
  5  9  2  0
  6  9  1  0
  6 10  1  0
  7 11  2  0
  8 12  1  0
 10 13  2  0
 11 13  1  0
M  END
>  <E_el>  (189) 
-517.5007687061

>  <HBA_atom_index>  (189) 
2

>  <Function>  (189) 
pyridine

>  <Atom>  (189) 
N

>  <Molecular_Weight>  (189) 
169.22243

>  <Mol_ID>  (189) 
CHEMBL84150_f006

>  <Atom_and_Type>  (189) 
N-ring fragment

>  <E_el_PW6B95>  (189) 
-519.5611461051

>  <E_el_PBEh-3c>  (189) 
-517.5007687061

>  <E_el complex_PW6B95>  (189) 
-926.9734520407

>  <E_el complex_PBEh-3c>  (189) 
-923.3697764839

>  <HB_distance>  (189) 
1.82

>  <dG(298)_RRHO (kJ/mol)>  (189) 
438.1989

>  <dG(298)_RRHO complex (kJ/mol)>  (189) 
678.9338

>  <dG_solv_SMD_CCl4 (kJ/mol)>  (189) 
-39.2093

>  <dG_solv_SMD_CCl4 complex (kJ/mol)>  (189) 
-58.3146

>  <pKBHX_QC>  (189) 
2.19

>  <Delta G_sol (kJ/mol)>  (189) 
13.59

>  <Delta G (kcal/mol)>  (189) 
-2.99

$$$$

     RDKit          2D

 12 12  0  0  1  0  0  0  0  0999 V2000
    1.2990   -1.2500    0.0000 C   0  0  0  0  0  0  0  0  0  0  0  0
   -0.0000   -2.0000    0.0000 N   0  0  0  0  0  0  0  0  0  0  0  0
   -1.2990   -1.2500    0.0000 C   0  0  0  0  0  0  0  0  0  0  0  0
    1.2990    0.2500    0.0000 C   0  0  0  0  0  0  0  0  0  0  0  0
    2.5981   -2.0000    0.0000 C   0  0  0  0  0  0  0  0  0  0  0  0
   -1.2990    0.2500    0.0000 C   0  0  0  0  0  0  0  0  0  0  0  0
   -2.5981   -2.0000    0.0000 O   0  0  0  0  0  0  0  0  0  0  0  0
    0.0000    1.0000    0.0000 C   0  0  0  0  0  0  0  0  0  0  0  0
    2.5981    1.0000    0.0000 C   0  0  0  0  0  0  0  0  0  0  0  0
   -2.5981    1.0000    0.0000 N   0  0  0  0  0  0  0  0  0  0  0  0
    2.5981    2.5000    0.0000 C   0  0  0  0  0  0  0  0  0  0  0  0
   -2.5981    2.5000    0.0000 C   0  0  0  0  0  0  0  0  0  0  0  0
  1  2  2  0
  1  4  1  0
  1  5  1  0
  2  3  1  0
  3  6  2  0
  3  7  1  0
  4  8  2  0
  4  9  1  0
  6 10  1  0
  6  8  1  0
  9 11  1  0
 10 12  1  0
M  END
>  <E_el>  (190) 
-534.9646597474

>  <HBA_atom_index>  (190) 
2
7

>  <Function>  (190) 
pyridine
alcohol

>  <Atom>  (190) 
N
O

>  <Molecular_Weight>  (190) 
166.22026

>  <Mol_ID>  (190) 
CHEMBL85142_f003

>  <Atom_and_Type>  (190) 
N-ring fragment

>  <E_el_PW6B95>  (190) 
-537.0448919553

>  <E_el_PBEh-3c>  (190) 
-534.9646597474

>  <E_el complex_PW6B95>  (190) 
-944.4565883328
-944.4518404176

>  <E_el complex_PBEh-3c>  (190) 
-940.8328665439
-940.8266633896

>  <HB_distance>  (190) 
1.89
2.07

>  <dG(298)_RRHO (kJ/mol)>  (190) 
506.1941

>  <dG(298)_RRHO complex (kJ/mol)>  (190) 
745.1437
745.6373

>  <dG_solv_SMD_CCl4 (kJ/mol)>  (190) 
-33.0287

>  <dG_solv_SMD_CCl4 complex (kJ/mol)>  (190) 
-51.7406
-51.1705

>  <pKBHX_QC>  (190) 
2.17
0.84

>  <Delta G_sol (kJ/mol)>  (190) 
13.80
27.32

>  <Delta G (kcal/mol)>  (190) 
-2.96
-1.15

$$$$

     RDKit          2D

  8  8  0  0  1  0  0  0  0  0999 V2000
    1.2135    0.1672    0.0000 C   0  0  0  0  0  0  0  0  0  0  0  0
    0.7500    1.5937    0.0000 N   0  0  0  0  0  0  0  0  0  0  0  0
   -0.7500    1.5937    0.0000 C   0  0  0  0  0  0  0  0  0  0  0  0
    2.6401   -0.2964    0.0000 C   0  0  0  0  0  0  0  0  0  0  0  0
   -0.0000   -0.7145    0.0000 C   0  0  0  0  0  0  0  0  0  0  0  0
   -1.2135    0.1672    0.0000 C   0  0  0  0  0  0  0  0  0  0  0  0
    0.0000   -2.2145    0.0000 O   0  0  0  0  0  0  0  0  0  0  0  0
   -2.6401   -0.2964    0.0000 O   0  0  0  0  0  0  0  0  0  0  0  0
  1  2  1  0
  1  4  1  0
  1  5  1  0
  2  3  2  0
  3  6  1  0
  5  6  1  0
  5  7  1  0
  6  8  1  0
M  END
>  <E_el>  (191) 
-400.248715091

>  <HBA_atom_index>  (191) 
2
7
8

>  <Function>  (191) 
imine
alcohol
alcohol

>  <Atom>  (191) 
N
O
O

>  <Molecular_Weight>  (191) 
115.13046

>  <Mol_ID>  (191) 
CHEMBL85846_f001

>  <Atom_and_Type>  (191) 
N-ring fragment

>  <E_el_PW6B95>  (191) 
-401.7926752300

>  <E_el_PBEh-3c>  (191) 
-400.248715091

>  <E_el complex_PW6B95>  (191) 
-809.2017046914
-809.2030701941
-809.1986689914

>  <E_el complex_PBEh-3c>  (191) 
-806.1140845877
-806.1139000039
-806.1097982401

>  <HB_distance>  (191) 
1.83
1.85
1.92

>  <dG(298)_RRHO (kJ/mol)>  (191) 
301.3787

>  <dG(298)_RRHO complex (kJ/mol)>  (191) 
537.8104
541.8826
538.4169

>  <dG_solv_SMD_CCl4 (kJ/mol)>  (191) 
-26.5747

>  <dG_solv_SMD_CCl4 complex (kJ/mol)>  (191) 
-48.4657
-41.3645
-46.3139

>  <pKBHX_QC>  (191) 
2.04
1.30
0.99

>  <Delta G_sol (kJ/mol)>  (191) 
15.10
22.69
25.83

>  <Delta G (kcal/mol)>  (191) 
-2.79
-1.77
-1.35

$$$$

     RDKit          2D

  8  8  0  0  1  0  0  0  0  0999 V2000
   -0.7500   -1.2990    0.0000 C   0  0  0  0  0  0  0  0  0  0  0  0
   -1.5000    0.0000    0.0000 N   0  0  0  0  0  0  0  0  0  0  0  0
   -3.0000    0.0000    0.0000 C   0  0  0  0  0  0  0  0  0  0  0  0
   -0.7500    1.2990    0.0000 C   0  0  0  0  0  0  0  0  0  0  0  0
    0.7500   -1.2990    0.0000 C   0  0  0  0  0  0  0  0  0  0  0  0
    0.7500    1.2990    0.0000 C   0  0  0  0  0  0  0  0  0  0  0  0
    1.5000   -0.0000    0.0000 N   0  0  0  0  0  0  0  0  0  0  0  0
    3.0000    0.0000    0.0000 S   0  0  0  0  0  0  0  0  0  0  0  0
  1  2  1  0
  1  5  1  0
  2  3  1  0
  2  4  1  0
  4  6  1  0
  5  7  1  0
  6  7  1  0
  7  8  1  0
M  END
>  <E_el>  (192) 
-704.2977376418

>  <HBA_atom_index>  (192) 
2

>  <Function>  (192) 
tertiary amine

>  <Atom>  (192) 
N

>  <Molecular_Weight>  (192) 
132.22717

>  <Mol_ID>  (192) 
CHEMBL86785_f011

>  <Atom_and_Type>  (192) 
N-ring fragment

>  <E_el_PW6B95>  (192) 
-706.2943096293

>  <E_el_PBEh-3c>  (192) 
-704.2977376418

>  <E_el complex_PW6B95>  (192) 
-1113.704617975

>  <E_el complex_PBEh-3c>  (192) 
-1110.165273436

>  <HB_distance>  (192) 
1.80

>  <dG(298)_RRHO (kJ/mol)>  (192) 
387.8365

>  <dG(298)_RRHO complex (kJ/mol)>  (192) 
627.8520

>  <dG_solv_SMD_CCl4 (kJ/mol)>  (192) 
-25.2906

>  <dG_solv_SMD_CCl4 complex (kJ/mol)>  (192) 
-45.7825

>  <pKBHX_QC>  (192) 
1.88

>  <Delta G_sol (kJ/mol)>  (192) 
16.73

>  <Delta G (kcal/mol)>  (192) 
-2.57

$$$$

     RDKit          2D

  9  9  0  0  1  0  0  0  0  0999 V2000
    1.3755   -0.0000    0.0000 S   0  0  0  0  0  0  0  0  0  0  0  0
    1.3755   -1.5000    0.0000 O   0  0  0  0  0  0  0  0  0  0  0  0
   -0.1245   -0.0000    0.0000 C   0  0  0  0  0  0  0  0  0  0  0  0
    1.3755    1.5000    0.0000 O   0  0  0  0  0  0  0  0  0  0  0  0
    2.8755   -0.0000    0.0000 N   0  0  0  0  0  0  0  0  0  0  0  0
   -1.0061    1.2135    0.0000 C   0  0  0  0  0  0  0  0  0  0  0  0
   -1.0061   -1.2135    0.0000 S   0  0  0  0  0  0  0  0  0  0  0  0
   -2.4327    0.7500    0.0000 C   0  0  0  0  0  0  0  0  0  0  0  0
   -2.4327   -0.7500    0.0000 C   0  0  0  0  0  0  0  0  0  0  0  0
  1  2  2  0
  1  3  1  0
  1  4  2  0
  1  5  1  0
  3  6  2  0
  3  7  1  0
  6  8  1  0
  7  9  1  0
  8  9  1  0
M  END
>  <E_el>  (193) 
-1156.470452221

>  <HBA_atom_index>  (193) 
2
4

>  <Function>  (193) 
sulfinyl
sulfinyl

>  <Atom>  (193) 
O
O

>  <Molecular_Weight>  (193) 
165.23388

>  <Mol_ID>  (193) 
CHEMBL87444_f003

>  <Atom_and_Type>  (193) 
O-ring_sidechain fragment

>  <E_el_PW6B95>  (193) 
-1159.501868423

>  <E_el_PBEh-3c>  (193) 
-1156.470452221

>  <E_el complex_PW6B95>  (193) 
-1566.910711028
-1566.909545565

>  <E_el complex_PBEh-3c>  (193) 
-1562.333549647
-1562.333420927

>  <HB_distance>  (193) 
1.99
1.90

>  <dG(298)_RRHO (kJ/mol)>  (193) 
227.5076

>  <dG(298)_RRHO complex (kJ/mol)>  (193) 
469.6314
466.5254

>  <dG_solv_SMD_CCl4 (kJ/mol)>  (193) 
-32.4502

>  <dG_solv_SMD_CCl4 complex (kJ/mol)>  (193) 
-45.0931
-46.0000

>  <pKBHX_QC>  (193) 
0.53
0.62

>  <Delta G_sol (kJ/mol)>  (193) 
30.53
29.58

>  <Delta G (kcal/mol)>  (193) 
-0.72
-0.85

$$$$

     RDKit          2D

 14 15  0  0  1  0  0  0  0  0999 V2000
    2.1064   -1.6651    0.0000 C   0  0  0  0  0  0  0  0  0  0  0  0
    0.8681   -0.8184    0.0000 N   0  0  0  0  0  0  0  0  0  0  0  0
   -0.4842   -1.4674    0.0000 C   0  0  0  0  0  0  0  0  0  0  0  0
    0.9822    0.6772    0.0000 C   0  0  0  0  0  0  0  0  0  0  0  0
    3.4587   -1.0160    0.0000 C   0  0  0  0  0  0  0  0  0  0  0  0
   -1.7224   -0.6208    0.0000 C   0  0  0  0  0  0  0  0  0  0  0  0
    2.3346    1.3263    0.0000 C   0  0  0  0  0  0  0  0  0  0  0  0
    3.5728    0.4796    0.0000 C   0  0  0  0  0  0  0  0  0  0  0  0
   -1.6083    0.8749    0.0000 C   0  0  0  0  0  0  0  0  0  0  0  0
   -3.0747   -1.2698    0.0000 C   0  0  0  0  0  0  0  0  0  0  0  0
    4.9251    1.1286    0.0000 C   0  0  0  0  0  0  0  0  0  0  0  0
   -2.8465    1.7215    0.0000 C   0  0  0  0  0  0  0  0  0  0  0  0
   -4.3130   -0.4231    0.0000 C   0  0  0  0  0  0  0  0  0  0  0  0
   -4.1988    1.0725    0.0000 C   0  0  0  0  0  0  0  0  0  0  0  0
  1  2  2  0
  1  5  1  0
  2  3  1  0
  2  4  1  0
  3  6  1  0
  4  7  2  0
  5  8  2  0
  6  9  2  0
  6 10  1  0
  7  8  1  0
  8 11  1  0
  9 12  1  0
 10 13  2  0
 12 14  2  0
 13 14  1  0
M  CHG  1   2   1
M  END
>  <E_el>  (194) 
-557.1103602321

>  <HBA_atom_index>  (194) 
2

>  <Function>  (194) 
pyridine

>  <Atom>  (194) 
N

>  <Molecular_Weight>  (194) 
184.25696

>  <Mol_ID>  (194) 
CHEMBL87632_f002

>  <Atom_and_Type>  (194) 
N-ring fragment

>  <E_el_PW6B95>  (194) 
-559.3297662646

>  <E_el_PBEh-3c>  (194) 
-557.1103602321

>  <E_el complex_PW6B95>  (194) 
-966.7419762033

>  <E_el complex_PBEh-3c>  (194) 
no_value!

>  <HB_distance>  (194) 
no_value!

>  <dG(298)_RRHO (kJ/mol)>  (194) 
553.2274

>  <dG(298)_RRHO complex (kJ/mol)>  (194) 
793.1194

>  <dG_solv_SMD_CCl4 (kJ/mol)>  (194) 
-153.5213

>  <dG_solv_SMD_CCl4 complex (kJ/mol)>  (194) 
CHEMBL87632_f002_c001no_value!

>  <pKBHX_QC>  (194) 
no computed pKBHX value!

>  <Delta G_sol (kJ/mol)>  (194) 
no computed Delta G!

>  <Delta G (kcal/mol)>  (194) 
no computed Delta G!

$$$$

     RDKit          2D

  8  8  0  0  1  0  0  0  0  0999 V2000
    0.1586   -1.1294    0.0000 C   0  0  0  0  0  0  0  0  0  0  0  0
   -1.3047   -1.4594    0.0000 N   0  0  0  0  0  0  0  0  0  0  0  0
   -2.3221   -0.3572    0.0000 C   0  0  0  0  0  0  0  0  0  0  0  0
    0.6045    0.3028    0.0000 C   0  0  0  0  0  0  0  0  0  0  0  0
   -1.8762    1.0750    0.0000 C   0  0  0  0  0  0  0  0  0  0  0  0
    2.0677    0.6327    0.0000 N   0  0  0  0  0  0  0  0  0  0  0  0
   -0.4129    1.4050    0.0000 N   0  0  0  0  0  0  0  0  0  0  0  0
    3.0851   -0.4695    0.0000 C   0  0  0  0  0  0  0  0  0  0  0  0
  1  2  2  0
  1  4  1  0
  2  3  1  0
  3  5  2  0
  4  6  1  0
  4  7  2  0
  5  7  1  0
  6  8  1  0
M  END
>  <E_el>  (195) 
-358.2019981206

>  <HBA_atom_index>  (195) 
2

>  <Function>  (195) 
undefined acceptor function

>  <Atom>  (195) 
N

>  <Molecular_Weight>  (195) 
109.12918

>  <Mol_ID>  (195) 
CHEMBL88152_f004

>  <Atom_and_Type>  (195) 
N-ring fragment

>  <E_el_PW6B95>  (195) 
-359.6060953181

>  <E_el_PBEh-3c>  (195) 
-358.2019981206

>  <E_el complex_PW6B95>  (195) 
-767.0148884648

>  <E_el complex_PBEh-3c>  (195) 
-764.0671290073

>  <HB_distance>  (195) 
1.85

>  <dG(298)_RRHO (kJ/mol)>  (195) 
247.6990

>  <dG(298)_RRHO complex (kJ/mol)>  (195) 
483.5492

>  <dG_solv_SMD_CCl4 (kJ/mol)>  (195) 
-27.5689

>  <dG_solv_SMD_CCl4 complex (kJ/mol)>  (195) 
-49.3719

>  <pKBHX_QC>  (195) 
2.03

>  <Delta G_sol (kJ/mol)>  (195) 
15.23

>  <Delta G (kcal/mol)>  (195) 
-2.77

$$$$

     RDKit          2D

 11 11  0  0  1  0  0  0  0  0999 V2000
   -1.1139   -0.0504    0.0000 C   0  0  0  0  0  0  0  0  0  0  0  0
   -0.8822    1.4316    0.0000 O   0  0  0  0  0  0  0  0  0  0  0  0
   -2.5132   -0.5907    0.0000 C   0  0  0  0  0  0  0  0  0  0  0  0
    0.0537   -0.9920    0.0000 N   0  0  0  0  0  0  0  0  0  0  0  0
   -3.6808    0.3510    0.0000 N   0  0  0  0  0  0  0  0  0  0  0  0
    1.4530   -0.4517    0.0000 C   0  0  0  0  0  0  0  0  0  0  0  0
   -5.0801   -0.1894    0.0000 C   0  0  0  0  0  0  0  0  0  0  0  0
    2.7126   -1.2661    0.0000 N   0  0  0  0  0  0  0  0  0  0  0  0
    1.8383    0.9980    0.0000 S   0  0  0  0  0  0  0  0  0  0  0  0
    3.3361    1.0795    0.0000 C   0  0  0  0  0  0  0  0  0  0  0  0
    3.8765   -0.3198    0.0000 C   0  0  0  0  0  0  0  0  0  0  0  0
  1  2  2  0
  1  3  1  0
  1  4  1  0
  3  5  1  0
  4  6  1  0
  5  7  1  0
  6  8  2  0
  6  9  1  0
  8 11  1  0
  9 10  1  0
 10 11  2  0
M  END
>  <E_el>  (196) 
-870.2604843266

>  <HBA_atom_index>  (196) 
2
5

>  <Function>  (196) 
carbonyl
secondary amine

>  <Atom>  (196) 
O
N

>  <Molecular_Weight>  (196) 
171.22016

>  <Mol_ID>  (196) 
CHEMBL88351_f008

>  <Atom_and_Type>  (196) 
O-ring_sidechain fragment

>  <E_el_PW6B95>  (196) 
-872.8936095940

>  <E_el_PBEh-3c>  (196) 
-870.2604843266

>  <E_el complex_PW6B95>  (196) 
-1280.300266076
-1280.306568767

>  <E_el complex_PBEh-3c>  (196) 
-1276.120048619
no_value!

>  <HB_distance>  (196) 
1.93
no_value!

>  <dG(298)_RRHO (kJ/mol)>  (196) 
331.3856

>  <dG(298)_RRHO complex (kJ/mol)>  (196) 
570.3771
573.8953

>  <dG_solv_SMD_CCl4 (kJ/mol)>  (196) 
-35.5733

>  <dG_solv_SMD_CCl4 complex (kJ/mol)>  (196) 
-53.4312
CHEMBL88351_f008_c002no_value!

>  <pKBHX_QC>  (196) 
0.79
no computed pKBHX value!

>  <Delta G_sol (kJ/mol)>  (196) 
27.92
no computed Delta G!

>  <Delta G (kcal/mol)>  (196) 
-1.07
no computed Delta G!

$$$$

     RDKit          2D

  9  9  0  0  1  0  0  0  0  0999 V2000
   -0.0941   -0.3198    0.0000 C   0  0  0  0  0  0  0  0  0  0  0  0
    0.3293    1.1192    0.0000 N   0  0  0  0  0  0  0  0  0  0  0  0
    1.7872    1.4721    0.0000 C   0  0  0  0  0  0  0  0  0  0  0  0
   -1.5520   -0.6727    0.0000 N   0  0  0  0  0  0  0  0  0  0  0  0
    0.9405   -1.4059    0.0000 N   0  0  0  0  0  0  0  0  0  0  0  0
    2.8217    0.3860    0.0000 C   0  0  0  0  0  0  0  0  0  0  0  0
   -2.5865    0.4135    0.0000 C   0  0  0  0  0  0  0  0  0  0  0  0
    2.3984   -1.0531    0.0000 C   0  0  0  0  0  0  0  0  0  0  0  0
   -4.0444    0.0606    0.0000 C   0  0  0  0  0  0  0  0  0  0  0  0
  1  2  2  0
  1  4  1  0
  1  5  1  0
  2  3  1  0
  3  6  1  0
  4  7  1  0
  5  8  1  0
  6  8  1  0
  7  9  1  0
M  END
>  <E_el>  (197) 
-399.8480548645

>  <HBA_atom_index>  (197) 
2

>  <Function>  (197) 
imine

>  <Atom>  (197) 
N

>  <Molecular_Weight>  (197) 
127.18752

>  <Mol_ID>  (197) 
CHEMBL88784_f004

>  <Atom_and_Type>  (197) 
N-ring fragment

>  <E_el_PW6B95>  (197) 
-401.4063169161

>  <E_el_PBEh-3c>  (197) 
-399.8480548645

>  <E_el complex_PW6B95>  (197) 
-808.8242723066

>  <E_el complex_PBEh-3c>  (197) 
-805.7239570989

>  <HB_distance>  (197) 
1.69

>  <dG(298)_RRHO (kJ/mol)>  (197) 
446.3143

>  <dG(298)_RRHO complex (kJ/mol)>  (197) 
689.7272

>  <dG_solv_SMD_CCl4 (kJ/mol)>  (197) 
-40.4159

>  <dG_solv_SMD_CCl4 complex (kJ/mol)>  (197) 
-59.3806

>  <pKBHX_QC>  (197) 
3.37

>  <Delta G_sol (kJ/mol)>  (197) 
1.57

>  <Delta G (kcal/mol)>  (197) 
-4.60

$$$$

     RDKit          2D

  9  9  0  0  1  0  0  0  0  0999 V2000
    1.8333    0.0000    0.0000 C   0  0  0  0  0  0  0  0  0  0  0  0
    2.5833   -1.2990    0.0000 O   0  0  0  0  0  0  0  0  0  0  0  0
    0.3333   -0.0000    0.0000 C   0  0  0  0  0  0  0  0  0  0  0  0
    2.5833    1.2990    0.0000 O   0  0  0  0  0  0  0  0  0  0  0  0
   -0.4167   -1.2990    0.0000 C   0  0  0  0  0  0  0  0  0  0  0  0
   -0.4167    1.2990    0.0000 C   0  0  0  0  0  0  0  0  0  0  0  0
   -1.9167   -1.2990    0.0000 C   0  0  0  0  0  0  0  0  0  0  0  0
   -1.9167    1.2990    0.0000 N   0  0  0  0  0  0  0  0  0  0  0  0
   -2.6667    0.0000    0.0000 C   0  0  0  0  0  0  0  0  0  0  0  0
  1  2  2  0
  1  3  1  0
  1  4  1  0
  3  5  1  0
  3  6  1  0
  5  7  1  0
  6  8  1  0
  7  9  1  0
  8  9  1  0
M  END
>  <E_el>  (198) 
-439.5222951586

>  <HBA_atom_index>  (198) 
2
4
8

>  <Function>  (198) 
carbonyl
alcohol
secondary amine

>  <Atom>  (198) 
O
O
N

>  <Molecular_Weight>  (198) 
129.15704

>  <Mol_ID>  (198) 
CHEMBL89838_f010

>  <Atom_and_Type>  (198) 
O-ring_sidechain fragment

>  <E_el_PW6B95>  (198) 
-441.2090385339

>  <E_el_PBEh-3c>  (198) 
-439.5222951586

>  <E_el complex_PW6B95>  (198) 
-848.6231980615
-848.6115954961
-848.6325090860

>  <E_el complex_PBEh-3c>  (198) 
-845.3907183171
-845.3790014293
-845.4054852604

>  <HB_distance>  (198) 
1.92
2.18
1.77

>  <dG(298)_RRHO (kJ/mol)>  (198) 
385.8438

>  <dG(298)_RRHO complex (kJ/mol)>  (198) 
624.0582
619.2010
627.7102

>  <dG_solv_SMD_CCl4 (kJ/mol)>  (198) 
-30.9257

>  <dG_solv_SMD_CCl4 complex (kJ/mol)>  (198) 
-41.1665
-48.9333
-52.2883

>  <pKBHX_QC>  (198) 
2.05
0.30
5.18

>  <Delta G_sol (kJ/mol)>  (198) 
15.06
32.90
-16.85

>  <Delta G (kcal/mol)>  (198) 
-2.79
-0.41
-7.07

$$$$

     RDKit          2D

 17 18  0  0  1  0  0  0  0  0999 V2000
    2.6837   -1.0695    0.0000 C   0  0  0  0  0  0  0  0  0  0  0  0
    1.3361   -1.7284    0.0000 N   0  0  0  0  0  0  0  0  0  0  0  0
    0.0918   -0.8908    0.0000 C   0  0  0  0  0  0  0  0  0  0  0  0
    2.7869    0.4270    0.0000 N   0  0  0  0  0  0  0  0  0  0  0  0
    3.9281   -1.9071    0.0000 O   0  0  0  0  0  0  0  0  0  0  0  0
    0.1950    0.6057    0.0000 C   0  0  0  0  0  0  0  0  0  0  0  0
   -1.2558   -1.5496    0.0000 N   0  0  0  0  0  0  0  0  0  0  0  0
    4.1344    1.0858    0.0000 C   0  0  0  0  0  0  0  0  0  0  0  0
    1.5425    1.2645    0.0000 C   0  0  0  0  0  0  0  0  0  0  0  0
   -2.5002   -0.7121    0.0000 C   0  0  0  0  0  0  0  0  0  0  0  0
    5.3788    0.2482    0.0000 C   0  0  0  0  0  0  0  0  0  0  0  0
    1.6457    2.7610    0.0000 O   0  0  0  0  0  0  0  0  0  0  0  0
   -2.3970    0.7844    0.0000 C   0  0  0  0  0  0  0  0  0  0  0  0
   -3.8477   -1.3709    0.0000 C   0  0  0  0  0  0  0  0  0  0  0  0
   -3.6413    1.6220    0.0000 C   0  0  0  0  0  0  0  0  0  0  0  0
   -4.9889    0.9631    0.0000 C   0  0  0  0  0  0  0  0  0  0  0  0
   -5.0921   -0.5333    0.0000 C   0  0  0  0  0  0  0  0  0  0  0  0
  1  2  1  0
  1  4  1  0
  1  5  2  0
  2  3  1  0
  3  6  2  0
  3  7  1  0
  4  8  1  0
  4  9  1  0
  6  9  1  0
  7 10  1  0
  8 11  1  0
  9 12  2  0
 10 13  2  0
 10 14  1  0
 13 15  1  0
 14 17  2  0
 15 16  2  0
 16 17  1  0
M  END
>  <E_el>  (199) 
-778.1790557138

>  <HBA_atom_index>  (199) 
5
12

>  <Function>  (199) 
carbonyl
carbonyl

>  <Atom>  (199) 
O
O

>  <Molecular_Weight>  (199) 
231.25052

>  <Mol_ID>  (199) 
CHEMBL89968_f006

>  <Atom_and_Type>  (199) 
N-ring fragment

>  <E_el_PW6B95>  (199) 
-781.2005507021

>  <E_el_PBEh-3c>  (199) 
-778.1790557138

>  <E_el complex_PW6B95>  (199) 
-1188.616432202
-1188.612757474

>  <E_el complex_PBEh-3c>  (199) 
-1184.047971011
-1184.045614822

>  <HB_distance>  (199) 
1.81
1.77

>  <dG(298)_RRHO (kJ/mol)>  (199) 
547.4828

>  <dG(298)_RRHO complex (kJ/mol)>  (199) 
791.6886
788.3726

>  <dG_solv_SMD_CCl4 (kJ/mol)>  (199) 
-64.2362

>  <dG_solv_SMD_CCl4 complex (kJ/mol)>  (199) 
-72.6676
-80.2692

>  <pKBHX_QC>  (199) 
1.73
1.85

>  <Delta G_sol (kJ/mol)>  (199) 
18.34
17.07

>  <Delta G (kcal/mol)>  (199) 
-2.35
-2.52

$$$$

     RDKit          2D

 17 18  0  0  1  0  0  0  0  0999 V2000
   -0.0348   -1.5506    0.0000 C   0  0  0  0  0  0  0  0  0  0  0  0
   -1.0211   -2.6808    0.0000 N   0  0  0  0  0  0  0  0  0  0  0  0
    1.4371   -1.8397    0.0000 N   0  0  0  0  0  0  0  0  0  0  0  0
   -0.5204   -0.1314    0.0000 N   0  0  0  0  0  0  0  0  0  0  0  0
    2.4234   -0.7096    0.0000 C   0  0  0  0  0  0  0  0  0  0  0  0
    0.4659    0.9987    0.0000 C   0  0  0  0  0  0  0  0  0  0  0  0
   -1.9923    0.1577    0.0000 C   0  0  0  0  0  0  0  0  0  0  0  0
    3.8953   -0.9986    0.0000 C   0  0  0  0  0  0  0  0  0  0  0  0
    1.9378    0.7097    0.0000 C   0  0  0  0  0  0  0  0  0  0  0  0
   -2.9785   -0.9725    0.0000 C   0  0  0  0  0  0  0  0  0  0  0  0
   -2.4779    1.5769    0.0000 C   0  0  0  0  0  0  0  0  0  0  0  0
    2.9241    1.8398    0.0000 C   0  0  0  0  0  0  0  0  0  0  0  0
    4.8816    0.1315    0.0000 C   0  0  0  0  0  0  0  0  0  0  0  0
    4.3960    1.5507    0.0000 C   0  0  0  0  0  0  0  0  0  0  0  0
   -4.4504   -0.6834    0.0000 C   0  0  0  0  0  0  0  0  0  0  0  0
   -4.9360    0.7358    0.0000 C   0  0  0  0  0  0  0  0  0  0  0  0
   -3.9497    1.8660    0.0000 C   0  0  0  0  0  0  0  0  0  0  0  0
  1  2  2  0
  1  3  1  0
  1  4  1  0
  3  5  1  0
  4  6  1  0
  4  7  1  0
  5  8  2  0
  5  9  1  0
  7 10  2  0
  7 11  1  0
  8 13  1  0
  9 12  2  0
 10 15  1  0
 11 17  2  0
 12 14  1  0
 13 14  2  0
 15 16  2  0
 16 17  1  0
M  END
>  <E_el>  (200) 
-705.2133911122

>  <HBA_atom_index>  (200) 
2
4

>  <Function>  (200) 
imine
tertiary amine

>  <Atom>  (200) 
N
N

>  <Molecular_Weight>  (200) 
225.289

>  <Mol_ID>  (200) 
CHEMBL91628_f002

>  <Atom_and_Type>  (200) 
N-ring_sidechain fragment

>  <E_el_PW6B95>  (200) 
-708.0083280967

>  <E_el_PBEh-3c>  (200) 
-705.2133911122

>  <E_el complex_PW6B95>  (200) 
-1115.422925465
-1115.410032101

>  <E_el complex_PBEh-3c>  (200) 
-1111.084282599
no_value!

>  <HB_distance>  (200) 
1.80
no_value!

>  <dG(298)_RRHO (kJ/mol)>  (200) 
614.5066

>  <dG(298)_RRHO complex (kJ/mol)>  (200) 
857.8486
857.0347

>  <dG_solv_SMD_CCl4 (kJ/mol)>  (200) 
-57.5937

>  <dG_solv_SMD_CCl4 complex (kJ/mol)>  (200) 
-74.4871
CHEMBL91628_f002_c002no_value!

>  <pKBHX_QC>  (200) 
2.31
no computed pKBHX value!

>  <Delta G_sol (kJ/mol)>  (200) 
12.39
no computed Delta G!

>  <Delta G (kcal/mol)>  (200) 
-3.15
no computed Delta G!

$$$$

     RDKit          2D

 18 20  0  0  1  0  0  0  0  0999 V2000
    0.1598   -1.2522    0.0000 C   0  0  0  0  0  0  0  0  0  0  0  0
    1.4308   -2.0488    0.0000 O   0  0  0  0  0  0  0  0  0  0  0  0
    2.5812   -1.0861    0.0000 C   0  0  0  0  0  0  0  0  0  0  0  0
    0.5246    0.2028    0.0000 C   0  0  0  0  0  0  0  0  0  0  0  0
   -1.2317   -1.8122    0.0000 C   0  0  0  0  0  0  0  0  0  0  0  0
    4.0663   -1.2969    0.0000 C   0  0  0  0  0  0  0  0  0  0  0  0
    2.0211    0.3054    0.0000 C   0  0  0  0  0  0  0  0  0  0  0  0
   -0.4380    1.3531    0.0000 C   0  0  0  0  0  0  0  0  0  0  0  0
   -2.4125   -0.8872    0.0000 C   0  0  0  0  0  0  0  0  0  0  0  0
    4.9914   -0.1161    0.0000 C   0  0  0  0  0  0  0  0  0  0  0  0
    2.9462    1.4862    0.0000 C   0  0  0  0  0  0  0  0  0  0  0  0
    0.0769    2.7620    0.0000 C   0  0  0  0  0  0  0  0  0  0  0  0
   -2.2018    0.5980    0.0000 C   0  0  0  0  0  0  0  0  0  0  0  0
   -3.8040   -1.4472    0.0000 C   0  0  0  0  0  0  0  0  0  0  0  0
    4.4313    1.2754    0.0000 C   0  0  0  0  0  0  0  0  0  0  0  0
   -3.3825    1.5230    0.0000 C   0  0  0  0  0  0  0  0  0  0  0  0
   -4.7741    0.9630    0.0000 C   0  0  0  0  0  0  0  0  0  0  0  0
   -4.9848   -0.5221    0.0000 C   0  0  0  0  0  0  0  0  0  0  0  0
  1  2  1  0
  1  4  2  0
  1  5  1  0
  2  3  1  0
  3  6  2  0
  3  7  1  0
  4  8  1  0
  4  7  1  0
  5  9  1  0
  6 10  1  0
  7 11  2  0
  8 12  1  0
  9 13  2  0
  9 14  1  0
 10 15  2  0
 11 15  1  0
 13 16  1  0
 14 18  2  0
 16 17  2  0
 17 18  1  0
M  END
>  <E_el>  (201) 
-731.0755631869

>  <HBA_atom_index>  (201) 
2

>  <Function>  (201) 
undefined acceptor function

>  <Atom>  (201) 
O

>  <Molecular_Weight>  (201) 
236.30834

>  <Mol_ID>  (201) 
CHEMBL91813_f003

>  <Atom_and_Type>  (201) 
O-ring fragment

>  <E_el_PW6B95>  (201) 
-733.9629147818

>  <E_el_PBEh-3c>  (201) 
-731.0755631869

>  <E_el complex_PW6B95>  (201) 
-1141.371856173

>  <E_el complex_PBEh-3c>  (201) 
-1136.937860504

>  <HB_distance>  (201) 
2.09

>  <dG(298)_RRHO (kJ/mol)>  (201) 
662.6872

>  <dG(298)_RRHO complex (kJ/mol)>  (201) 
903.1857

>  <dG_solv_SMD_CCl4 (kJ/mol)>  (201) 
-50.4892

>  <dG_solv_SMD_CCl4 complex (kJ/mol)>  (201) 
-64.7224

>  <pKBHX_QC>  (201) 
0.87

>  <Delta G_sol (kJ/mol)>  (201) 
27.06

>  <Delta G (kcal/mol)>  (201) 
-1.19

$$$$

     RDKit          2D

 19 21  0  0  1  0  0  0  0  0999 V2000
    0.7145   -2.3425    0.0000 C   0  0  0  0  0  0  0  0  0  0  0  0
    1.7295   -3.4469    0.0000 O   0  0  0  0  0  0  0  0  0  0  0  0
   -0.7842   -2.2792    0.0000 C   0  0  0  0  0  0  0  0  0  0  0  0
    0.7777   -0.8438    0.0000 C   0  0  0  0  0  0  0  0  0  0  0  0
   -0.8474   -3.7779    0.0000 C   0  0  0  0  0  0  0  0  0  0  0  0
   -2.2829   -2.2160    0.0000 C   0  0  0  0  0  0  0  0  0  0  0  0
   -0.7210   -0.7806    0.0000 C   0  0  0  0  0  0  0  0  0  0  0  0
    1.8821    0.1712    0.0000 C   0  0  0  0  0  0  0  0  0  0  0  0
   -1.7360    0.3239    0.0000 C   0  0  0  0  0  0  0  0  0  0  0  0
    3.3134   -0.2778    0.0000 C   0  0  0  0  0  0  0  0  0  0  0  0
    1.5554    1.6352    0.0000 C   0  0  0  0  0  0  0  0  0  0  0  0
   -1.2870    1.7551    0.0000 C   0  0  0  0  0  0  0  0  0  0  0  0
   -2.3020    2.8595    0.0000 C   0  0  0  0  0  0  0  0  0  0  0  0
   -3.7659    2.5327    0.0000 C   0  0  0  0  0  0  0  0  0  0  0  0
   -4.2149    1.1015    0.0000 C   0  0  0  0  0  0  0  0  0  0  0  0
   -3.1999   -0.0029    0.0000 C   0  0  0  0  0  0  0  0  0  0  0  0
    4.4178    0.7372    0.0000 C   0  0  0  0  0  0  0  0  0  0  0  0
    4.0910    2.2012    0.0000 C   0  0  0  0  0  0  0  0  0  0  0  0
    2.6598    2.6502    0.0000 C   0  0  0  0  0  0  0  0  0  0  0  0
  1  2  2  0
  1  3  1  0
  1  4  1  0
  3  5  1  0
  3  6  1  0
  3  7  1  0
  4  7  2  0
  4  8  1  0
  7  9  1  0
  8 10  2  0
  8 11  1  0
  9 16  1  0
  9 12  2  0
 10 17  1  0
 11 19  2  0
 12 13  1  0
 13 14  2  0
 14 15  1  0
 15 16  2  0
 17 18  2  0
 18 19  1  0
M  END
>  <E_el>  (202) 
-769.0648365976

>  <HBA_atom_index>  (202) 
2

>  <Function>  (202) 
carbonyl

>  <Atom>  (202) 
O

>  <Molecular_Weight>  (202) 
248.31904

>  <Mol_ID>  (202) 
CHEMBL91832_f001

>  <Atom_and_Type>  (202) 
O-ring_sidechain fragment

>  <E_el_PW6B95>  (202) 
-772.1062269165

>  <E_el_PBEh-3c>  (202) 
-769.0648365976

>  <E_el complex_PW6B95>  (202) 
-1179.516118495

>  <E_el complex_PBEh-3c>  (202) 
-1174.927992236

>  <HB_distance>  (202) 
1.91

>  <dG(298)_RRHO (kJ/mol)>  (202) 
666.7199

>  <dG(298)_RRHO complex (kJ/mol)>  (202) 
907.8775

>  <dG_solv_SMD_CCl4 (kJ/mol)>  (202) 
-54.4878

>  <dG_solv_SMD_CCl4 complex (kJ/mol)>  (202) 
-69.3636

>  <pKBHX_QC>  (202) 
1.11

>  <Delta G_sol (kJ/mol)>  (202) 
24.58

>  <Delta G (kcal/mol)>  (202) 
-1.52

$$$$

     RDKit          2D

 18 20  0  0  1  0  0  0  0  0999 V2000
    0.6309    0.1600    0.0000 C   0  0  0  0  0  0  0  0  0  0  0  0
[truncated: 5,734,376 more chars]
