# Supplementary material for: Machine learning models for hydrogen bond donor and acceptor strengths using large and diverse training data generated by first-principles interaction free energies
Source: J Cheminform. 2019 Sep 11;11:59. doi: 10.1186/s13321-019-0381-4 (PMC6737620; doi:10.1186/s13321-019-0381-4)
Supplement: Supplementary file 3 — Additional file 3. HBD database. [file 13321_2019_381_MOESM3_ESM.sdf]

     RDKit          2D

  7  7  0  0  0  0  0  0  0  0999 V2000
   -1.7770   -0.6285    0.0000 C   0  0  0  0  0  0  0  0  0  0  0  0
   -2.8157    0.4537    0.0000 O   0  0  0  0  0  0  0  0  0  0  0  0
   -0.3205   -0.2700    0.0000 C   0  0  0  0  0  0  0  0  0  0  0  0
    0.8257   -1.2376    0.0000 S   0  0  0  0  0  0  0  0  0  0  0  0
    0.2456    1.1191    0.0000 C   0  0  0  0  0  0  0  0  0  0  0  0
    2.1002   -0.4466    0.0000 C   0  0  0  0  0  0  0  0  0  0  0  0
    1.7417    1.0099    0.0000 C   0  0  0  0  0  0  0  0  0  0  0  0
  1  2  1  0
  3  1  1  0
  4  3  1  0
  3  5  2  0
  6  4  1  0
  5  7  1  0
  6  7  2  0
M  END
>  <E_el>  (1) 
-666.4968206690

>  <E_el_PBEh-3c>  (1) 
-666.4968206690

>  <HBD_atom_index>  (1) 
2

>  <Function>  (1) 
alcohol

>  <Atom>  (1) 
O

>  <Molecular_Weight>  (1) 
114.16554

>  <Mol_ID>  (1) 
CHEMBL100454_f002

>  <Atom_and_Type>  (1) 
O-ring_sidechain fragment

>  <E_el_PW6B95>  (1) 
-668.3565273283

>  <E_el complex_PW6B95>  (1) 
-861.8506287642

>  <HB_distance>  (1) 
1.98

>  <dG(298)_RRHO (kJ/mol)>  (1) 
190.4912

>  <dG(298)_RRHO complex (kJ/mol)>  (1) 
401.3421

>  <dG_solv_SMD_CCl4 (kJ/mol)>  (1) 
-23.1923

>  <dG_solv_SMD_CCl4 complex (kJ/mol)>  (1) 
-32.1697

>  <Delta G_sol (kJ/mol)>  (1) 
28.73

>  <Delta G (kcal/mol)>  (1) 
-0.68

>  <Delta G (kJ/mol)>  (1) 
-2.84

$$$$

     RDKit          2D

 15 17  0  0  0  0  0  0  0  0999 V2000
    0.3215   -2.2184    0.0000 C   0  0  0  0  0  0  0  0  0  0  0  0
    1.8203   -2.2781    0.0000 N   0  0  0  0  0  0  0  0  0  0  0  0
    2.3402   -0.8710    0.0000 C   0  0  0  0  0  0  0  0  0  0  0  0
   -0.0849   -0.7746    0.0000 C   0  0  0  0  0  0  0  0  0  0  0  0
    3.7337   -0.3159    0.0000 C   0  0  0  0  0  0  0  0  0  0  0  0
    1.1627    0.0582    0.0000 C   0  0  0  0  0  0  0  0  0  0  0  0
   -1.4920   -0.2547    0.0000 C   0  0  0  0  0  0  0  0  0  0  0  0
    3.9497    1.1685    0.0000 C   0  0  0  0  0  0  0  0  0  0  0  0
    1.3787    1.5426    0.0000 C   0  0  0  0  0  0  0  0  0  0  0  0
   -1.7453    1.2238    0.0000 C   0  0  0  0  0  0  0  0  0  0  0  0
   -2.6457   -1.2133    0.0000 C   0  0  0  0  0  0  0  0  0  0  0  0
    2.7721    2.0977    0.0000 C   0  0  0  0  0  0  0  0  0  0  0  0
   -4.0527   -0.6934    0.0000 N   0  0  0  0  0  0  0  0  0  0  0  0
   -3.1523    1.7436    0.0000 C   0  0  0  0  0  0  0  0  0  0  0  0
   -4.3060    0.7850    0.0000 C   0  0  0  0  0  0  0  0  0  0  0  0
  1  2  1  0
  2  3  1  0
  4  1  2  0
  3  5  2  0
  3  6  1  0
  7  4  1  0
  4  6  1  0
  5  8  1  0
  9  6  2  0
 10  7  2  0
  7 11  1  0
  8 12  2  0
 12  9  1  0
 13 11  1  0
 14 10  1  0
 15 14  1  0
 13 15  1  0
M  END
>  <E_el>  (2) 
-611.9571174635

>  <E_el_PBEh-3c>  (2) 
-611.9571174635

>  <HBD_atom_index>  (2) 
2
13

>  <Function>  (2) 
pyrrole
secondary amine

>  <Atom>  (2) 
N
N

>  <Molecular_Weight>  (2) 
198.26366

>  <Mol_ID>  (2) 
CHEMBL100634_f001

>  <Atom_and_Type>  (2) 
N-ring fragment

>  <E_el_PW6B95>  (2) 
-614.3805613690

>  <E_el complex_PW6B95>  (2) 
-807.8720182668
-807.8654670909

>  <HB_distance>  (2) 
2.05
2.35

>  <dG(298)_RRHO (kJ/mol)>  (2) 
568.1849

>  <dG(298)_RRHO complex (kJ/mol)>  (2) 
773.9848
774.1870

>  <dG_solv_SMD_CCl4 (kJ/mol)>  (2) 
-47.2211

>  <dG_solv_SMD_CCl4 complex (kJ/mol)>  (2) 
-57.2234
-61.0678

>  <Delta G_sol (kJ/mol)>  (2) 
29.60
43.15

>  <Delta G (kcal/mol)>  (2) 
-0.55
1.49

>  <Delta G (kJ/mol)>  (2) 
-2.30
6.25

$$$$

     RDKit          2D

 15 15  0  0  0  0  0  0  0  0999 V2000
   -1.0413    0.2933    0.0000 C   0  0  0  0  0  0  0  0  0  0  0  0
    0.0035   -0.7829    0.0000 N   0  0  0  0  0  0  0  0  0  0  0  0
    1.4580   -0.4162    0.0000 C   0  0  0  0  0  0  0  0  0  0  0  0
   -2.4958   -0.0734    0.0000 C   0  0  0  0  0  0  0  0  0  0  0  0
   -0.6316    1.7363    0.0000 O   0  0  0  0  0  0  0  0  0  0  0  0
    2.6096   -1.3774    0.0000 C   0  0  0  0  0  0  0  0  0  0  0  0
    2.0163    0.9760    0.0000 C   0  0  0  0  0  0  0  0  0  0  0  0
   -3.5406    1.0029    0.0000 C   0  0  0  0  0  0  0  0  0  0  0  0
   -2.9054   -1.5164    0.0000 N   0  0  0  0  0  0  0  0  0  0  0  0
    3.8796   -0.5792    0.0000 C   0  0  0  0  0  0  0  0  0  0  0  0
    3.5129    0.8753    0.0000 O   0  0  0  0  0  0  0  0  0  0  0  0
    1.2180    2.2460    0.0000 O   0  0  0  0  0  0  0  0  0  0  0  0
   -4.9951    0.6361    0.0000 C   0  0  0  0  0  0  0  0  0  0  0  0
   -4.3599   -1.8831    0.0000 C   0  0  0  0  0  0  0  0  0  0  0  0
    5.2718   -1.1374    0.0000 O   0  0  0  0  0  0  0  0  0  0  0  0
  1  2  1  0
  2  3  1  0
  4  1  1  0
  1  5  2  0
  3  6  1  0
  3  7  1  0
  8  4  1  0
  4  9  1  0
  6 10  1  0
 11  7  1  0
  7 12  1  0
 13  8  1  0
  9 14  1  0
 10 15  2  0
 10 11  1  0
M  END
>  <E_el>  (3) 
-761.3881098187

>  <E_el_PBEh-3c>  (3) 
-761.3881098187

>  <HBD_atom_index>  (3) 
2
9
12

>  <Function>  (3) 
amide
secondary amine
alcohol

>  <Atom>  (3) 
N
N
O

>  <Molecular_Weight>  (3) 
216.23434

>  <Mol_ID>  (3) 
CHEMBL101622_f003

>  <Atom_and_Type>  (3) 
N-ring_sidechain fragment

>  <E_el_PW6B95>  (3) 
-764.2955107602

>  <E_el complex_PW6B95>  (3) 
-957.7886816418
-957.7849494015
-957.7920952400

>  <HB_distance>  (3) 
2.16
2.22
1.80

>  <dG(298)_RRHO (kJ/mol)>  (3) 
598.3729

>  <dG(298)_RRHO complex (kJ/mol)>  (3) 
807.4547
807.4678
808.0376

>  <dG_solv_SMD_CCl4 (kJ/mol)>  (3) 
-44.8793

>  <dG_solv_SMD_CCl4 complex (kJ/mol)>  (3) 
-56.9591
-53.5526
-55.5207

>  <Delta G_sol (kJ/mol)>  (3) 
26.30
39.52
19.36

>  <Delta G (kcal/mol)>  (3) 
-1.05
0.95
-2.09

>  <Delta G (kJ/mol)>  (3) 
-4.37
3.96
-8.74

$$$$

     RDKit          2D

  9  9  0  0  0  0  0  0  0  0999 V2000
    0.4079   -1.0930    0.0000 C   0  0  0  0  0  0  0  0  0  0  0  0
   -0.0493   -2.5216    0.0000 S   0  0  0  0  0  0  0  0  0  0  0  0
   -0.6007    0.0173    0.0000 C   0  0  0  0  0  0  0  0  0  0  0  0
    1.8737   -0.7747    0.0000 C   0  0  0  0  0  0  0  0  0  0  0  0
   -2.0665   -0.3011    0.0000 C   0  0  0  0  0  0  0  0  0  0  0  0
   -0.1434    1.4459    0.0000 C   0  0  0  0  0  0  0  0  0  0  0  0
    2.3310    0.6539    0.0000 C   0  0  0  0  0  0  0  0  0  0  0  0
   -3.0751    0.8092    0.0000 C   0  0  0  0  0  0  0  0  0  0  0  0
    1.3224    1.7642    0.0000 C   0  0  0  0  0  0  0  0  0  0  0  0
  1  2  1  0
  3  1  2  0
  4  1  1  0
  5  3  1  0
  3  6  1  0
  7  4  2  0
  8  5  1  0
  6  9  2  0
  9  7  1  0
M  END
>  <E_el>  (4) 
-707.9288480809

>  <E_el_PBEh-3c>  (4) 
-707.9288480809

>  <HBD_atom_index>  (4) 
2

>  <Function>  (4) 
thiol

>  <Atom>  (4) 
S

>  <Molecular_Weight>  (4) 
138.22999

>  <Mol_ID>  (4) 
CHEMBL102305_f003

>  <Atom_and_Type>  (4) 
S-ring_sidechain fragment

>  <E_el_PW6B95>  (4) 
-709.9671614815

>  <E_el complex_PW6B95>  (4) 
-903.4559755628

>  <HB_distance>  (4) 
2.53

>  <dG(298)_RRHO (kJ/mol)>  (4) 
335.0981

>  <dG(298)_RRHO complex (kJ/mol)>  (4) 
543.3712

>  <dG_solv_SMD_CCl4 (kJ/mol)>  (4) 
-30.0429

>  <dG_solv_SMD_CCl4 complex (kJ/mol)>  (4) 
-39.8107

>  <Delta G_sol (kJ/mol)>  (4) 
39.24

>  <Delta G (kcal/mol)>  (4) 
0.90

>  <Delta G (kJ/mol)>  (4) 
3.78

$$$$

     RDKit          2D

 18 20  0  0  0  0  0  0  0  0999 V2000
   -1.6418    0.9311    0.0000 C   0  0  0  0  0  0  0  0  0  0  0  0
   -0.4305    0.0464    0.0000 N   0  0  0  0  0  0  0  0  0  0  0  0
    0.9413    0.6530    0.0000 C   0  0  0  0  0  0  0  0  0  0  0  0
   -3.0137    0.3245    0.0000 C   0  0  0  0  0  0  0  0  0  0  0  0
    1.1019    2.1444    0.0000 N   0  0  0  0  0  0  0  0  0  0  0  0
    2.1526   -0.2318    0.0000 C   0  0  0  0  0  0  0  0  0  0  0  0
   -4.2250    1.2092    0.0000 C   0  0  0  0  0  0  0  0  0  0  0  0
   -3.1742   -1.1669    0.0000 C   0  0  0  0  0  0  0  0  0  0  0  0
    2.4738    2.7510    0.0000 C   0  0  0  0  0  0  0  0  0  0  0  0
    3.5245    0.3748    0.0000 C   0  0  0  0  0  0  0  0  0  0  0  0
    1.9920   -1.7232    0.0000 C   0  0  0  0  0  0  0  0  0  0  0  0
   -5.5968    0.6026    0.0000 C   0  0  0  0  0  0  0  0  0  0  0  0
   -4.5461   -1.7735    0.0000 C   0  0  0  0  0  0  0  0  0  0  0  0
    3.6851    1.8662    0.0000 N   0  0  0  0  0  0  0  0  0  0  0  0
    4.7358   -0.5099    0.0000 C   0  0  0  0  0  0  0  0  0  0  0  0
    3.2033   -2.6079    0.0000 C   0  0  0  0  0  0  0  0  0  0  0  0
    4.5752   -2.0013    0.0000 C   0  0  0  0  0  0  0  0  0  0  0  0
   -5.7574   -0.8888    0.0000 C   0  0  0  0  0  0  0  0  0  0  0  0
  1  2  1  0
  2  3  1  0
  1  4  1  0
  3  5  2  0
  3  6  1  0
  4  7  2  0
  4  8  1  0
  5  9  1  0
 10  6  2  0
 11  6  1  0
  7 12  1  0
 13  8  2  0
  9 14  2  0
 14 10  1  0
 10 15  1  0
 16 11  2  0
 15 17  2  0
 17 16  1  0
 12 18  2  0
 18 13  1  0
M  END
>  <E_el>  (5) 
-742.0640174000

>  <E_el_PBEh-3c>  (5) 
-742.0640174000

>  <HBD_atom_index>  (5) 
2

>  <Function>  (5) 
undefined donor function

>  <Atom>  (5) 
N

>  <Molecular_Weight>  (5) 
235.28381

>  <Mol_ID>  (5) 
CHEMBL102726_f001

>  <Atom_and_Type>  (5) 
N-ring_sidechain fragment

>  <E_el_PW6B95>  (5) 
-745.0020290624

>  <E_el complex_PW6B95>  (5) 
-938.4939435102

>  <HB_distance>  (5) 
2.17

>  <dG(298)_RRHO (kJ/mol)>  (5) 
575.5258

>  <dG(298)_RRHO complex (kJ/mol)>  (5) 
784.6916

>  <dG_solv_SMD_CCl4 (kJ/mol)>  (5) 
-65.0474

>  <dG_solv_SMD_CCl4 complex (kJ/mol)>  (5) 
-75.9001

>  <Delta G_sol (kJ/mol)>  (5) 
30.91

>  <Delta G (kcal/mol)>  (5) 
-0.35

>  <Delta G (kJ/mol)>  (5) 
-1.47

$$$$

     RDKit          2D

  9  9  0  0  0  0  0  0  0  0999 V2000
    1.3755   -0.0000    0.0000 S   0  0  0  0  0  0  0  0  0  0  0  0
    2.8755   -0.0000    0.0000 N   0  0  0  0  0  0  0  0  0  0  0  0
   -0.1245   -0.0000    0.0000 C   0  0  0  0  0  0  0  0  0  0  0  0
    1.3755   -1.5000    0.0000 O   0  0  0  0  0  0  0  0  0  0  0  0
    1.3755    1.5000    0.0000 O   0  0  0  0  0  0  0  0  0  0  0  0
   -1.0061    1.2135    0.0000 C   0  0  0  0  0  0  0  0  0  0  0  0
   -1.0061   -1.2135    0.0000 S   0  0  0  0  0  0  0  0  0  0  0  0
   -2.4327    0.7500    0.0000 C   0  0  0  0  0  0  0  0  0  0  0  0
   -2.4327   -0.7500    0.0000 C   0  0  0  0  0  0  0  0  0  0  0  0
  1  2  1  0
  3  1  1  0
  1  4  2  0
  1  5  2  0
  6  3  2  0
  3  7  1  0
  8  6  1  0
  9  7  1  0
  9  8  2  0
M  END
>  <E_el>  (6) 
-1155.268883843

>  <E_el_PBEh-3c>  (6) 
-1155.268883843

>  <HBD_atom_index>  (6) 
2

>  <Function>  (6) 
undefined donor function

>  <Atom>  (6) 
N

>  <Molecular_Weight>  (6) 
163.21799

>  <Mol_ID>  (6) 
CHEMBL104666_f001

>  <Atom_and_Type>  (6) 
N-ring_sidechain fragment

>  <E_el_PW6B95>  (6) 
-1158.305392440

>  <E_el complex_PW6B95>  (6) 
-1351.799207959

>  <HB_distance>  (6) 
1.98

>  <dG(298)_RRHO (kJ/mol)>  (6) 
168.7108

>  <dG(298)_RRHO complex (kJ/mol)>  (6) 
375.4835

>  <dG_solv_SMD_CCl4 (kJ/mol)>  (6) 
-29.6967

>  <dG_solv_SMD_CCl4 complex (kJ/mol)>  (6) 
-38.5248

>  <Delta G_sol (kJ/mol)>  (6) 
25.55

>  <Delta G (kcal/mol)>  (6) 
-1.16

>  <Delta G (kJ/mol)>  (6) 
-4.84

$$$$

     RDKit          2D

  6  5  0  0  0  0  0  0  0  0999 V2000
    1.4825    0.3386    0.0000 C   0  0  0  0  0  0  0  0  0  0  0  0
    2.8748   -0.2197    0.0000 C   0  0  0  0  0  0  0  0  0  0  0  0
    0.0903    0.8969    0.0000 C   0  0  0  0  0  0  0  0  0  0  0  0
   -1.0893   -0.0297    0.0000 N   0  0  0  0  0  0  0  0  0  0  0  0
   -2.4816    0.5285    0.0000 C   0  0  0  0  0  0  0  0  0  0  0  0
   -0.8767   -1.5146    0.0000 C   0  0  0  0  0  0  0  0  0  0  0  0
  1  2  3  0
  3  1  1  0
  4  3  1  0
  5  4  1  0
  4  6  1  0
M  END
>  <E_el>  (7) 
-250.0478675062

>  <E_el_PBEh-3c>  (7) 
-250.0478675062

>  <HBD_atom_index>  (7) 
2

>  <Function>  (7) 
alkyne

>  <Atom>  (7) 
C

>  <Molecular_Weight>  (7) 
83.13166

>  <Mol_ID>  (7) 
CHEMBL105726_f002

>  <Atom_and_Type>  (7) 
C-chain fragment

>  <E_el_PW6B95>  (7) 
-251.0429584330

>  <E_el complex_PW6B95>  (7) 
-444.5278810239

>  <HB_distance>  (7) 
2.38

>  <dG(298)_RRHO (kJ/mol)>  (7) 
272.1385

>  <dG(298)_RRHO complex (kJ/mol)>  (7) 
472.2595

>  <dG_solv_SMD_CCl4 (kJ/mol)>  (7) 
-16.9481

>  <dG_solv_SMD_CCl4 complex (kJ/mol)>  (7) 
-30.1613

>  <Delta G_sol (kJ/mol)>  (7) 
37.86

>  <Delta G (kcal/mol)>  (7) 
0.70

>  <Delta G (kJ/mol)>  (7) 
2.91

$$$$

     RDKit          2D

  8  8  0  0  0  0  0  0  0  0999 V2000
   -0.6045   -0.3028    0.0000 C   0  0  0  0  0  0  0  0  0  0  0  0
   -2.0677   -0.6327    0.0000 N   0  0  0  0  0  0  0  0  0  0  0  0
   -3.0851    0.4695    0.0000 O   0  0  0  0  0  0  0  0  0  0  0  0
   -0.1586    1.1294    0.0000 C   0  0  0  0  0  0  0  0  0  0  0  0
    0.4129   -1.4050    0.0000 C   0  0  0  0  0  0  0  0  0  0  0  0
    1.3047    1.4594    0.0000 C   0  0  0  0  0  0  0  0  0  0  0  0
    1.8762   -1.0750    0.0000 C   0  0  0  0  0  0  0  0  0  0  0  0
    2.3221    0.3572    0.0000 C   0  0  0  0  0  0  0  0  0  0  0  0
  1  2  1  0
  2  3  1  0
  4  1  2  0
  1  5  1  0
  6  4  1  0
  5  7  2  0
  8  6  2  0
  8  7  1  0
M  END
>  <E_el>  (8) 
-361.9705280322

>  <E_el_PBEh-3c>  (8) 
-361.9705280322

>  <HBD_atom_index>  (8) 
2

>  <Function>  (8) 
aniline

>  <Atom>  (8) 
N

>  <Molecular_Weight>  (8) 
109.12588

>  <Mol_ID>  (8) 
CHEMBL107126_f001

>  <Atom_and_Type>  (8) 
N-ring_sidechain fragment

>  <E_el_PW6B95>  (8) 
-363.3926803692

>  <E_el complex_PW6B95>  (8) 
-556.8845435523

>  <HB_distance>  (8) 
2.21

>  <dG(298)_RRHO (kJ/mol)>  (8) 
249.4095

>  <dG(298)_RRHO complex (kJ/mol)>  (8) 
456.0208

>  <dG_solv_SMD_CCl4 (kJ/mol)>  (8) 
-26.6723

>  <dG_solv_SMD_CCl4 complex (kJ/mol)>  (8) 
-34.8217

>  <Delta G_sol (kJ/mol)>  (8) 
31.19

>  <Delta G (kcal/mol)>  (8) 
-0.31

>  <Delta G (kJ/mol)>  (8) 
-1.29

$$$$

     RDKit          2D

  8  8  0  0  0  0  0  0  0  0999 V2000
    1.4904   -0.0000    0.0000 C   0  0  0  0  0  0  0  0  0  0  0  0
    2.9904   -0.0000    0.0000 N   0  0  0  0  0  0  0  0  0  0  0  0
    0.6088    1.2135    0.0000 N   0  0  0  0  0  0  0  0  0  0  0  0
    0.6088   -1.2135    0.0000 O   0  0  0  0  0  0  0  0  0  0  0  0
   -0.8178    0.7500    0.0000 C   0  0  0  0  0  0  0  0  0  0  0  0
   -0.8178   -0.7500    0.0000 C   0  0  0  0  0  0  0  0  0  0  0  0
   -2.0314    1.6317    0.0000 C   0  0  0  0  0  0  0  0  0  0  0  0
   -2.0314   -1.6317    0.0000 C   0  0  0  0  0  0  0  0  0  0  0  0
  1  2  1  0
  3  1  2  0
  1  4  1  0
  5  3  1  0
  4  6  1  0
  7  5  1  0
  5  6  1  0
  6  8  1  0
M  END
>  <E_el>  (9) 
-380.4684947473

>  <E_el_PBEh-3c>  (9) 
-380.4684947473

>  <HBD_atom_index>  (9) 
2

>  <Function>  (9) 
undefined donor function

>  <Atom>  (9) 
N

>  <Molecular_Weight>  (9) 
114.1457

>  <Mol_ID>  (9) 
CHEMBL107404_f001

>  <Atom_and_Type>  (9) 
N-ring_sidechain fragment

>  <E_el_PW6B95>  (9) 
-381.9365110694

>  <E_el complex_PW6B95>  (9) 
-575.4278027736

>  <HB_distance>  (9) 
2.03

>  <dG(298)_RRHO (kJ/mol)>  (9) 
336.2401

>  <dG(298)_RRHO complex (kJ/mol)>  (9) 
546.3171

>  <dG_solv_SMD_CCl4 (kJ/mol)>  (9) 
-26.1895

>  <dG_solv_SMD_CCl4 complex (kJ/mol)>  (9) 
-34.4842

>  <Delta G_sol (kJ/mol)>  (9) 
36.01

>  <Delta G (kcal/mol)>  (9) 
0.42

>  <Delta G (kJ/mol)>  (9) 
1.75

$$$$

     RDKit          2D

 12 11  0  0  0  0  0  0  0  0999 V2000
    0.6384   -0.5984    0.0000 C   0  0  0  0  0  0  0  0  0  0  0  0
   -0.7972   -1.0333    0.0000 N   0  0  0  0  0  0  0  0  0  0  0  0
   -1.8916   -0.0075    0.0000 C   0  0  0  0  0  0  0  0  0  0  0  0
    0.9796    0.8623    0.0000 N   0  0  0  0  0  0  0  0  0  0  0  0
    1.7328   -1.6242    0.0000 N   0  0  0  0  0  0  0  0  0  0  0  0
   -3.3272   -0.4423    0.0000 C   0  0  0  0  0  0  0  0  0  0  0  0
    2.4152    1.2972    0.0000 C   0  0  0  0  0  0  0  0  0  0  0  0
    3.1684   -1.1893    0.0000 C   0  0  0  0  0  0  0  0  0  0  0  0
   -4.4216    0.5835    0.0000 C   0  0  0  0  0  0  0  0  0  0  0  0
    2.7563    2.7578    0.0000 C   0  0  0  0  0  0  0  0  0  0  0  0
    4.6040   -0.7545    0.0000 N   0  0  0  0  0  0  0  0  0  0  0  0
   -5.8571    0.1486    0.0000 C   0  0  0  0  0  0  0  0  0  0  0  0
  1  2  1  0
  2  3  1  0
  4  1  1  0
  1  5  2  0
  3  6  1  0
  7  4  1  0
  5  8  1  0
  6  9  1  0
 10  7  1  0
  8 11  3  0
  9 12  1  0
M  END
>  <E_el>  (10) 
-532.3283469193

>  <E_el_PBEh-3c>  (10) 
-532.3283469193

>  <HBD_atom_index>  (10) 
2

>  <Function>  (10) 
undefined donor function

>  <Atom>  (10) 
N

>  <Molecular_Weight>  (10) 
168.23944

>  <Mol_ID>  (10) 
CHEMBL1077612_f002

>  <Atom_and_Type>  (10) 
N-chain fragment

>  <E_el_PW6B95>  (10) 
-534.4100198785

>  <E_el complex_PW6B95>  (10) 
-727.9033649425

>  <HB_distance>  (10) 
2.21

>  <dG(298)_RRHO (kJ/mol)>  (10) 
558.6517

>  <dG(298)_RRHO complex (kJ/mol)>  (10) 
771.5693

>  <dG_solv_SMD_CCl4 (kJ/mol)>  (10) 
-68.2592

>  <dG_solv_SMD_CCl4 complex (kJ/mol)>  (10) 
-73.1920

>  <Delta G_sol (kJ/mol)>  (10) 
36.83

>  <Delta G (kcal/mol)>  (10) 
0.54

>  <Delta G (kJ/mol)>  (10) 
2.26

$$$$

     RDKit          2D

 15 16  0  0  0  0  0  0  0  0999 V2000
    1.9656   -0.4078    0.0000 C   0  0  0  0  0  0  0  0  0  0  0  0
    0.4938   -0.6972    0.0000 N   0  0  0  0  0  0  0  0  0  0  0  0
   -0.4927    0.4327    0.0000 C   0  0  0  0  0  0  0  0  0  0  0  0
    2.9522   -1.5377    0.0000 C   0  0  0  0  0  0  0  0  0  0  0  0
    2.4509    1.0115    0.0000 C   0  0  0  0  0  0  0  0  0  0  0  0
   -0.0075    1.8520    0.0000 O   0  0  0  0  0  0  0  0  0  0  0  0
   -1.9646    0.1433    0.0000 C   0  0  0  0  0  0  0  0  0  0  0  0
    4.4240   -1.2483    0.0000 C   0  0  0  0  0  0  0  0  0  0  0  0
    3.9227    1.3009    0.0000 C   0  0  0  0  0  0  0  0  0  0  0  0
   -2.9511    1.2732    0.0000 C   0  0  0  0  0  0  0  0  0  0  0  0
   -2.4498   -1.2761    0.0000 C   0  0  0  0  0  0  0  0  0  0  0  0
    4.9093    0.1710    0.0000 C   0  0  0  0  0  0  0  0  0  0  0  0
   -4.4229    0.9838    0.0000 C   0  0  0  0  0  0  0  0  0  0  0  0
   -3.9216   -1.5655    0.0000 N   0  0  0  0  0  0  0  0  0  0  0  0
   -4.9082   -0.4356    0.0000 C   0  0  0  0  0  0  0  0  0  0  0  0
  1  2  1  0
  2  3  1  0
  4  1  2  0
  1  5  1  0
  3  6  2  0
  3  7  1  0
  8  4  1  0
  5  9  2  0
  7 10  2  0
  7 11  1  0
 12  8  2  0
 12  9  1  0
 10 13  1  0
 14 11  2  0
 13 15  2  0
 15 14  1  0
M  END
>  <E_el>  (11) 
-646.6193730016

>  <E_el_PBEh-3c>  (11) 
-646.6193730016

>  <HBD_atom_index>  (11) 
2
2

>  <Function>  (11) 
amide
aniline

>  <Atom>  (11) 
N
N

>  <Molecular_Weight>  (11) 
198.22059

>  <Mol_ID>  (11) 
CHEMBL1078027_f003

>  <Atom_and_Type>  (11) 
N-ring_sidechain fragment

>  <E_el_PW6B95>  (11) 
-649.1642772101

>  <E_el complex_PW6B95>  (11) 
-842.6589469410
-842.6589492100

>  <HB_distance>  (11) 
2.19
2.19

>  <dG(298)_RRHO (kJ/mol)>  (11) 
436.1484

>  <dG(298)_RRHO complex (kJ/mol)>  (11) 
645.7658
645.7737

>  <dG_solv_SMD_CCl4 (kJ/mol)>  (11) 
-46.9733

>  <dG_solv_SMD_CCl4 complex (kJ/mol)>  (11) 
-54.3151
-54.3169

>  <Delta G_sol (kJ/mol)>  (11) 
27.64
27.64

>  <Delta G (kcal/mol)>  (11) 
-0.84
-0.84

>  <Delta G (kJ/mol)>  (11) 
-3.53
-3.53

$$$$

     RDKit          2D

 22 24  0  0  0  0  0  0  0  0999 V2000
    1.8523    0.4596    0.0000 C   0  0  0  0  0  0  0  0  0  0  0  0
    0.5897    1.2693    0.0000 N   0  0  0  0  0  0  0  0  0  0  0  0
   -0.7429    0.5807    0.0000 C   0  0  0  0  0  0  0  0  0  0  0  0
    1.7824   -1.0388    0.0000 C   0  0  0  0  0  0  0  0  0  0  0  0
    3.1849    1.1482    0.0000 C   0  0  0  0  0  0  0  0  0  0  0  0
   -0.8129   -0.9176    0.0000 C   0  0  0  0  0  0  0  0  0  0  0  0
   -2.0056    1.3905    0.0000 C   0  0  0  0  0  0  0  0  0  0  0  0
    0.4498   -1.7274    0.0000 C   0  0  0  0  0  0  0  0  0  0  0  0
    3.0450   -1.8486    0.0000 C   0  0  0  0  0  0  0  0  0  0  0  0
    4.4476    0.3384    0.0000 C   0  0  0  0  0  0  0  0  0  0  0  0
    3.2549    2.6465    0.0000 C   0  0  0  0  0  0  0  0  0  0  0  0
   -2.1455   -1.6062    0.0000 C   0  0  0  0  0  0  0  0  0  0  0  0
   -3.3382    0.7019    0.0000 C   0  0  0  0  0  0  0  0  0  0  0  0
   -1.9356    2.8889    0.0000 C   0  0  0  0  0  0  0  0  0  0  0  0
    0.3798   -3.2258    0.0000 C   0  0  0  0  0  0  0  0  0  0  0  0
    2.9751   -3.3469    0.0000 C   0  0  0  0  0  0  0  0  0  0  0  0
    4.3776   -1.1600    0.0000 N   0  0  0  0  0  0  0  0  0  0  0  0
    3.3249    4.1449    0.0000 N   0  0  0  0  0  0  0  0  0  0  0  0
   -3.4081   -0.7965    0.0000 C   0  0  0  0  0  0  0  0  0  0  0  0
   -4.7416    1.2315    0.0000 C   0  0  0  0  0  0  0  0  0  0  0  0
   -4.8548   -1.1929    0.0000 N   0  0  0  0  0  0  0  0  0  0  0  0
   -5.6789    0.0604    0.0000 C   0  0  0  0  0  0  0  0  0  0  0  0
  1  2  1  0
  2  3  1  0
  4  1  2  0
  5  1  1  0
  3  6  2  0
  3  7  1  0
  8  4  1  0
  4  9  1  0
 10  5  2  0
  5 11  1  0
  6 12  1  0
 13  7  2  0
  7 14  1  0
 15  8  2  3
  9 16  1  0
  9 17  2  0
 17 10  1  0
 11 18  3  0
 12 19  2  0
 19 13  1  0
 20 13  1  0
 19 21  1  0
 22 20  2  0
 21 22  1  0
M  END
>  <E_el>  (12) 
-912.5316007468

>  <E_el_PBEh-3c>  (12) 
-912.5316007468

>  <HBD_atom_index>  (12) 
2
21

>  <Function>  (12) 
aniline
pyrrole

>  <Atom>  (12) 
N
N

>  <Molecular_Weight>  (12) 
288.34644

>  <Mol_ID>  (12) 
CHEMBL1079426_f001

>  <Atom_and_Type>  (12) 
N-ring_sidechain fragment

>  <E_el_PW6B95>  (12) 
-916.1419355295

>  <E_el complex_PW6B95>  (12) 
-1109.630363235
-1109.640089110

>  <HB_distance>  (12) 
2.28
2.27

>  <dG(298)_RRHO (kJ/mol)>  (12) 
702.4136

>  <dG(298)_RRHO complex (kJ/mol)>  (12) 
907.1030
913.0760

>  <dG_solv_SMD_CCl4 (kJ/mol)>  (12) 
-56.8625

>  <dG_solv_SMD_CCl4 complex (kJ/mol)>  (12) 
-70.0917
-60.0801

>  <Delta G_sol (kJ/mol)>  (12) 
33.21
23.66

>  <Delta G (kcal/mol)>  (12) 
-0.00
-1.44

>  <Delta G (kJ/mol)>  (12) 
-0.02
-6.03

$$$$

     RDKit          2D

  8  7  0  0  0  0  0  0  0  0999 V2000
   -1.6552   -0.6779    0.0000 C   0  0  0  0  0  0  0  0  0  0  0  0
   -2.7534    0.3439    0.0000 N   0  0  0  0  0  0  0  0  0  0  0  0
   -0.2212   -0.2378    0.0000 C   0  0  0  0  0  0  0  0  0  0  0  0
    1.2127    0.2024    0.0000 C   0  0  0  0  0  0  0  0  0  0  0  0
   -0.6614    1.1962    0.0000 F   0  0  0  0  0  0  0  0  0  0  0  0
    0.2189   -1.6717    0.0000 F   0  0  0  0  0  0  0  0  0  0  0  0
    1.5485    1.6643    0.0000 C   0  0  0  0  0  0  0  0  0  0  0  0
    2.3109   -0.8194    0.0000 O   0  0  0  0  0  0  0  0  0  0  0  0
  1  2  1  0
  3  1  1  0
  4  3  1  0
  3  5  1  0
  3  6  1  0
  7  4  1  0
  4  8  2  0
M  END
>  <E_el>  (13) 
-485.2996106608

>  <E_el_PBEh-3c>  (13) 
-485.2996106608

>  <HBD_atom_index>  (13) 
2

>  <Function>  (13) 
undefined donor function

>  <Atom>  (13) 
N

>  <Molecular_Weight>  (13) 
123.10128

>  <Mol_ID>  (13) 
CHEMBL107993_f003

>  <Atom_and_Type>  (13) 
N-chain fragment

>  <E_el_PW6B95>  (13) 
-487.0891250678

>  <E_el complex_PW6B95>  (13) 
-680.5815213303

>  <HB_distance>  (13) 
2.38

>  <dG(298)_RRHO (kJ/mol)>  (13) 
225.3694

>  <dG(298)_RRHO complex (kJ/mol)>  (13) 
436.2324

>  <dG_solv_SMD_CCl4 (kJ/mol)>  (13) 
-18.1112

>  <dG_solv_SMD_CCl4 complex (kJ/mol)>  (13) 
-26.5258

>  <Delta G_sol (kJ/mol)>  (13) 
33.78

>  <Delta G (kcal/mol)>  (13) 
0.08

>  <Delta G (kJ/mol)>  (13) 
0.34

$$$$

     RDKit          2D

 19 21  0  0  0  0  0  0  0  0999 V2000
    3.2732   -0.7151    0.0000 C   0  0  0  0  0  0  0  0  0  0  0  0
    1.8387   -1.1537    0.0000 N   0  0  0  0  0  0  0  0  0  0  0  0
    0.7417   -0.1307    0.0000 C   0  0  0  0  0  0  0  0  0  0  0  0
    4.3702   -1.7381    0.0000 C   0  0  0  0  0  0  0  0  0  0  0  0
    3.6106    0.7464    0.0000 C   0  0  0  0  0  0  0  0  0  0  0  0
    1.0791    1.3308    0.0000 N   0  0  0  0  0  0  0  0  0  0  0  0
   -0.6928   -0.5693    0.0000 N   0  0  0  0  0  0  0  0  0  0  0  0
    5.8047   -1.2996    0.0000 C   0  0  0  0  0  0  0  0  0  0  0  0
    5.0450    1.1850    0.0000 C   0  0  0  0  0  0  0  0  0  0  0  0
   -0.0179    2.3538    0.0000 C   0  0  0  0  0  0  0  0  0  0  0  0
   -1.7898    0.4537    0.0000 C   0  0  0  0  0  0  0  0  0  0  0  0
    6.1421    0.1620    0.0000 C   0  0  0  0  0  0  0  0  0  0  0  0
   -1.4524    1.9153    0.0000 C   0  0  0  0  0  0  0  0  0  0  0  0
   -3.2243    0.0151    0.0000 C   0  0  0  0  0  0  0  0  0  0  0  0
   -3.5617   -1.4464    0.0000 C   0  0  0  0  0  0  0  0  0  0  0  0
   -4.9961   -1.8850    0.0000 C   0  0  0  0  0  0  0  0  0  0  0  0
   -6.0932   -0.8620    0.0000 C   0  0  0  0  0  0  0  0  0  0  0  0
   -5.7558    0.5996    0.0000 C   0  0  0  0  0  0  0  0  0  0  0  0
   -4.3213    1.0381    0.0000 C   0  0  0  0  0  0  0  0  0  0  0  0
  1  2  1  0
  2  3  1  0
  4  1  2  0
  1  5  1  0
  3  6  2  0
  3  7  1  0
  8  4  1  0
  5  9  2  0
  6 10  1  0
 11  7  2  0
 12  8  2  0
 12  9  1  0
 10 13  2  0
 13 11  1  0
 11 14  1  0
 15 16  2  0
 16 17  1  0
 17 18  2  0
 18 19  1  0
 14 19  2  0
 14 15  1  0
M  END
>  <E_el>  (14) 
-780.0861144104

>  <E_el_PBEh-3c>  (14) 
-780.0861144104

>  <HBD_atom_index>  (14) 
2

>  <Function>  (14) 
aniline

>  <Atom>  (14) 
N

>  <Molecular_Weight>  (14) 
247.29452

>  <Mol_ID>  (14) 
CHEMBL1080394_f001

>  <Atom_and_Type>  (14) 
N-ring_sidechain fragment

>  <E_el_PW6B95>  (14) 
-783.1783351375

>  <E_el complex_PW6B95>  (14) 
-976.6689686408

>  <HB_distance>  (14) 
2.08

>  <dG(298)_RRHO (kJ/mol)>  (14) 
588.1649

>  <dG(298)_RRHO complex (kJ/mol)>  (14) 
796.1992

>  <dG_solv_SMD_CCl4 (kJ/mol)>  (14) 
-67.6581

>  <dG_solv_SMD_CCl4 complex (kJ/mol)>  (14) 
-78.1673

>  <Delta G_sol (kJ/mol)>  (14) 
33.48

>  <Delta G (kcal/mol)>  (14) 
0.04

>  <Delta G (kJ/mol)>  (14) 
0.16

$$$$

     RDKit          2D

 11 11  0  0  0  0  0  0  0  0999 V2000
    2.4461   -0.5979    0.0000 N   0  0  0  0  0  0  0  0  0  0  0  0
    3.8066    0.0338    0.0000 O   0  0  0  0  0  0  0  0  0  0  0  0
    1.2187    0.2644    0.0000 C   0  0  0  0  0  0  0  0  0  0  0  0
   -0.1417   -0.3674    0.0000 C   0  0  0  0  0  0  0  0  0  0  0  0
    1.3518    1.7585    0.0000 O   0  0  0  0  0  0  0  0  0  0  0  0
    0.7167   -1.5975    0.0000 S   0  0  0  0  0  0  0  0  0  0  0  0
   -1.2041   -1.4264    0.0000 C   0  0  0  0  0  0  0  0  0  0  0  0
   -0.5277    1.0821    0.0000 C   0  0  0  0  0  0  0  0  0  0  0  0
   -2.6523   -1.0359    0.0000 C   0  0  0  0  0  0  0  0  0  0  0  0
   -3.0383    0.4137    0.0000 O   0  0  0  0  0  0  0  0  0  0  0  0
   -1.9759    1.4726    0.0000 C   0  0  0  0  0  0  0  0  0  0  0  0
  1  2  1  0
  3  1  1  0
  4  3  1  0
  3  5  2  0
  6  4  1  0
  4  7  1  0
  4  8  1  0
  7  9  1  0
  9 10  1  0
 10 11  1  0
 11  8  1  0
M  END
>  <E_el>  (15) 
-912.2618659874

>  <E_el_PBEh-3c>  (15) 
-912.2618659874

>  <HBD_atom_index>  (15) 
1
6

>  <Function>  (15) 
amide
thiol

>  <Atom>  (15) 
N
S

>  <Molecular_Weight>  (15) 
177.22144

>  <Mol_ID>  (15) 
CHEMBL1082657_f002

>  <Atom_and_Type>  (15) 
O-ring_sidechain fragment

>  <E_el_PW6B95>  (15) 
-915.0265921535

>  <E_el complex_PW6B95>  (15) 
-1108.517898940
-1108.525208857

>  <HB_distance>  (15) 
2.02
2.38

>  <dG(298)_RRHO (kJ/mol)>  (15) 
382.8008

>  <dG(298)_RRHO complex (kJ/mol)>  (15) 
592.1688
592.7595

>  <dG_solv_SMD_CCl4 (kJ/mol)>  (15) 
-32.9668

>  <dG_solv_SMD_CCl4 complex (kJ/mol)>  (15) 
-44.2540
-38.1599

>  <Delta G_sol (kJ/mol)>  (15) 
32.27
19.77

>  <Delta G (kcal/mol)>  (15) 
-0.15
-2.03

>  <Delta G (kJ/mol)>  (15) 
-0.61
-8.49

$$$$

     RDKit          2D

 20 21  0  0  0  0  0  0  0  0999 V2000
    3.3328   -0.2157    0.0000 C   0  0  0  0  0  0  0  0  0  0  0  0
    2.9714    1.2401    0.0000 N   0  0  0  0  0  0  0  0  0  0  0  0
    1.5299    1.6549    0.0000 C   0  0  0  0  0  0  0  0  0  0  0  0
    4.7743   -0.6306    0.0000 C   0  0  0  0  0  0  0  0  0  0  0  0
    1.1150    0.2135    0.0000 C   0  0  0  0  0  0  0  0  0  0  0  0
    1.9447    3.0964    0.0000 C   0  0  0  0  0  0  0  0  0  0  0  0
    0.0884    2.0698    0.0000 C   0  0  0  0  0  0  0  0  0  0  0  0
    5.1358   -2.0864    0.0000 C   0  0  0  0  0  0  0  0  0  0  0  0
    5.8544    0.4104    0.0000 O   0  0  0  0  0  0  0  0  0  0  0  0
   -0.9916    1.0289    0.0000 C   0  0  0  0  0  0  0  0  0  0  0  0
    6.5773   -2.5012    0.0000 O   0  0  0  0  0  0  0  0  0  0  0  0
   -0.6302   -0.4269    0.0000 C   0  0  0  0  0  0  0  0  0  0  0  0
   -2.4331    1.4437    0.0000 C   0  0  0  0  0  0  0  0  0  0  0  0
   -1.7102   -1.4679    0.0000 C   0  0  0  0  0  0  0  0  0  0  0  0
   -3.1517   -1.0530    0.0000 C   0  0  0  0  0  0  0  0  0  0  0  0
   -3.5131    0.4028    0.0000 C   0  0  0  0  0  0  0  0  0  0  0  0
   -4.2317   -2.0940    0.0000 C   0  0  0  0  0  0  0  0  0  0  0  0
   -5.6732   -1.6791    0.0000 C   0  0  0  0  0  0  0  0  0  0  0  0
   -6.0347   -0.2233    0.0000 C   0  0  0  0  0  0  0  0  0  0  0  0
   -4.9546    0.8176    0.0000 C   0  0  0  0  0  0  0  0  0  0  0  0
  1  2  1  0
  2  3  1  0
  4  1  1  0
  3  5  1  0
  3  6  1  0
  3  7  1  0
  8  4  1  0
  4  9  1  0
  7 10  1  0
 11  8  1  0
 10 12  2  0
 10 13  1  0
 12 14  1  0
 14 15  2  0
 15 16  1  0
 16 13  2  0
 17 18  2  0
 18 19  1  0
 19 20  2  0
 20 16  1  0
 15 17  1  0
M  END
>  <E_el>  (16) 
-864.9669644090

>  <E_el_PBEh-3c>  (16) 
-864.9669644090

>  <HBD_atom_index>  (16) 
2
9
11

>  <Function>  (16) 
secondary amine
alcohol
alcohol

>  <Atom>  (16) 
N
O
O

>  <Molecular_Weight>  (16) 
273.37001

>  <Mol_ID>  (16) 
CHEMBL1083950_f002

>  <Atom_and_Type>  (16) 
N-ring_sidechain fragment

>  <E_el_PW6B95>  (16) 
-868.3612021973

>  <E_el complex_PW6B95>  (16) 
-1061.859314582
-1061.852430170
-1061.854926256

>  <HB_distance>  (16) 
2.41
2.01
1.95

>  <dG(298)_RRHO (kJ/mol)>  (16) 
888.5433

>  <dG(298)_RRHO complex (kJ/mol)>  (16) 
1105.1919
1098.0820
1101.5266

>  <dG_solv_SMD_CCl4 (kJ/mol)>  (16) 
-54.9922

>  <dG_solv_SMD_CCl4 complex (kJ/mol)>  (16) 
-63.6974
-67.0826
-65.7093

>  <Delta G_sol (kJ/mol)>  (16) 
24.27
31.85
30.11

>  <Delta G (kcal/mol)>  (16) 
-1.35
-0.21
-0.47

>  <Delta G (kJ/mol)>  (16) 
-5.65
-0.88
-1.97

$$$$

     RDKit          2D

  8  7  0  0  0  0  0  0  0  0999 V2000
    0.0000    0.1875    0.0000 C   0  0  0  0  0  0  0  0  0  0  0  0
    0.0000    1.6875    0.0000 O   0  0  0  0  0  0  0  0  0  0  0  0
   -1.2990   -0.5625    0.0000 C   0  0  0  0  0  0  0  0  0  0  0  0
    1.2990   -0.5625    0.0000 C   0  0  0  0  0  0  0  0  0  0  0  0
   -2.5981    0.1875    0.0000 N   0  0  0  0  0  0  0  0  0  0  0  0
    2.5981    0.1875    0.0000 C   0  0  0  0  0  0  0  0  0  0  0  0
   -3.8971   -0.5625    0.0000 C   0  0  0  0  0  0  0  0  0  0  0  0
    3.8971   -0.5625    0.0000 N   0  0  0  0  0  0  0  0  0  0  0  0
  1  2  1  0
  3  1  1  0
  1  4  1  0
  5  3  1  0
  4  6  1  0
  7  5  1  0
  6  8  1  0
M  END
>  <E_el>  (17) 
-382.8282588880

>  <E_el_PBEh-3c>  (17) 
-382.8282588880

>  <HBD_atom_index>  (17) 
2
5

>  <Function>  (17) 
alcohol
secondary amine

>  <Atom>  (17) 
O
N

>  <Molecular_Weight>  (17) 
118.17746

>  <Mol_ID>  (17) 
CHEMBL1084292_f002

>  <Atom_and_Type>  (17) 
O-chain fragment

>  <E_el_PW6B95>  (17) 
-384.3151997046

>  <E_el complex_PW6B95>  (17) 
-577.8043781019
-577.8023018704

>  <HB_distance>  (17) 
2.12
2.36

>  <dG(298)_RRHO (kJ/mol)>  (17) 
453.9388

>  <dG(298)_RRHO complex (kJ/mol)>  (17) 
661.8969
659.4736

>  <dG_solv_SMD_CCl4 (kJ/mol)>  (17) 
-21.5119

>  <dG_solv_SMD_CCl4 complex (kJ/mol)>  (17) 
-34.0577
-33.9342

>  <Delta G_sol (kJ/mol)>  (17) 
35.19
38.34

>  <Delta G (kcal/mol)>  (17) 
0.29
0.77

>  <Delta G (kJ/mol)>  (17) 
1.23
3.22

$$$$

     RDKit          2D

 10  9  0  0  0  0  0  0  0  0999 V2000
   -0.7332    0.5220    0.0000 C   0  0  0  0  0  0  0  0  0  0  0  0
   -2.0976   -0.1014    0.0000 N   0  0  0  0  0  0  0  0  0  0  0  0
   -3.3195    0.7686    0.0000 O   0  0  0  0  0  0  0  0  0  0  0  0
    0.4888   -0.3480    0.0000 C   0  0  0  0  0  0  0  0  0  0  0  0
   -0.5908    2.0152    0.0000 O   0  0  0  0  0  0  0  0  0  0  0  0
    1.8532    0.2753    0.0000 N   0  0  0  0  0  0  0  0  0  0  0  0
    0.3464   -1.8412    0.0000 C   0  0  0  0  0  0  0  0  0  0  0  0
    3.0751   -0.5946    0.0000 S   0  0  0  0  0  0  0  0  0  0  0  0
    1.9955    1.7686    0.0000 C   0  0  0  0  0  0  0  0  0  0  0  0
   -1.0179   -2.4645    0.0000 C   0  0  0  0  0  0  0  0  0  0  0  0
  1  2  1  0
  2  3  1  0
  4  1  1  0
  1  5  2  0
  6  4  1  0
  4  7  1  0
  8  6  1  0
  6  9  1  0
  7 10  1  0
M  END
>  <E_el>  (18) 
-854.3965158177

>  <E_el_PBEh-3c>  (18) 
-854.3965158177

>  <HBD_atom_index>  (18) 
2

>  <Function>  (18) 
amide

>  <Atom>  (18) 
N

>  <Molecular_Weight>  (18) 
164.22598

>  <Mol_ID>  (18) 
CHEMBL1088878_f001

>  <Atom_and_Type>  (18) 
N-chain fragment

>  <E_el_PW6B95>  (18) 
-856.9517299330

>  <E_el complex_PW6B95>  (18) 
-1050.444753851

>  <HB_distance>  (18) 
2.03

>  <dG(298)_RRHO (kJ/mol)>  (18) 
387.9310

>  <dG(298)_RRHO complex (kJ/mol)>  (18) 
595.8550

>  <dG_solv_SMD_CCl4 (kJ/mol)>  (18) 
-30.2990

>  <dG_solv_SMD_CCl4 complex (kJ/mol)>  (18) 
-40.2000

>  <Delta G_sol (kJ/mol)>  (18) 
27.71

>  <Delta G (kcal/mol)>  (18) 
-0.83

>  <Delta G (kJ/mol)>  (18) 
-3.48

$$$$

     RDKit          2D

 16 17  0  0  0  0  0  0  0  0999 V2000
    1.2017   -1.3737    0.0000 S   0  0  0  0  0  0  0  0  0  0  0  0
   -0.0884   -0.6084    0.0000 N   0  0  0  0  0  0  0  0  0  0  0  0
   -1.3962   -1.3430    0.0000 C   0  0  0  0  0  0  0  0  0  0  0  0
    2.5095   -0.6391    0.0000 C   0  0  0  0  0  0  0  0  0  0  0  0
   -2.6863   -0.5777    0.0000 C   0  0  0  0  0  0  0  0  0  0  0  0
    3.7996   -1.4044    0.0000 O   0  0  0  0  0  0  0  0  0  0  0  0
    2.5272    0.8608    0.0000 C   0  0  0  0  0  0  0  0  0  0  0  0
   -2.6685    0.9222    0.0000 C   0  0  0  0  0  0  0  0  0  0  0  0
   -3.9941   -1.3122    0.0000 C   0  0  0  0  0  0  0  0  0  0  0  0
    5.1074   -0.6698    0.0000 C   0  0  0  0  0  0  0  0  0  0  0  0
    1.2372    1.6261    0.0000 O   0  0  0  0  0  0  0  0  0  0  0  0
    3.8351    1.5954    0.0000 C   0  0  0  0  0  0  0  0  0  0  0  0
   -3.9586    1.6875    0.0000 C   0  0  0  0  0  0  0  0  0  0  0  0
   -5.2842   -0.5469    0.0000 C   0  0  0  0  0  0  0  0  0  0  0  0
    5.1251    0.8301    0.0000 C   0  0  0  0  0  0  0  0  0  0  0  0
   -5.2664    0.9530    0.0000 C   0  0  0  0  0  0  0  0  0  0  0  0
  1  2  1  0
  2  3  1  0
  4  1  1  0
  3  5  1  0
  6  4  1  0
  4  7  1  0
  5  8  2  0
  5  9  1  0
 10  6  1  0
  7 11  1  0
  7 12  1  0
  8 13  1  0
 14  9  2  0
 10 15  1  0
 12 15  1  0
 13 16  2  0
 16 14  1  0
M  END
>  <E_el>  (19) 
-1068.961203361

>  <E_el_PBEh-3c>  (19) 
-1068.961203361

>  <HBD_atom_index>  (19) 
11

>  <Function>  (19) 
alcohol

>  <Atom>  (19) 
O

>  <Molecular_Weight>  (19) 
239.33388

>  <Mol_ID>  (19) 
CHEMBL1089015_f001

>  <Atom_and_Type>  (19) 
N-ring_sidechain fragment

>  <E_el_PW6B95>  (19) 
-1072.379524335

>  <E_el complex_PW6B95>  (19) 
-1265.874374169

>  <HB_distance>  (19) 
1.90

>  <dG(298)_RRHO (kJ/mol)>  (19) 
646.2358

>  <dG(298)_RRHO complex (kJ/mol)>  (19) 
856.1866

>  <dG_solv_SMD_CCl4 (kJ/mol)>  (19) 
-48.1735

>  <dG_solv_SMD_CCl4 complex (kJ/mol)>  (19) 
-58.4573

>  <Delta G_sol (kJ/mol)>  (19) 
24.56

>  <Delta G (kcal/mol)>  (19) 
-1.31

>  <Delta G (kJ/mol)>  (19) 
-5.47

$$$$

     RDKit          2D

 15 17  0  0  0  0  0  0  0  0999 V2000
    1.5067   -0.8774    0.0000 C   0  0  0  0  0  0  0  0  0  0  0  0
    0.6081   -2.0785    0.0000 N   0  0  0  0  0  0  0  0  0  0  0  0
   -0.8813   -1.9009    0.0000 C   0  0  0  0  0  0  0  0  0  0  0  0
    2.9961   -1.0551    0.0000 C   0  0  0  0  0  0  0  0  0  0  0  0
    0.9158    0.5013    0.0000 C   0  0  0  0  0  0  0  0  0  0  0  0
   -1.7799   -3.1019    0.0000 O   0  0  0  0  0  0  0  0  0  0  0  0
   -1.4722   -0.5221    0.0000 C   0  0  0  0  0  0  0  0  0  0  0  0
    3.8947    0.1460    0.0000 C   0  0  0  0  0  0  0  0  0  0  0  0
   -0.5736    0.6789    0.0000 C   0  0  0  0  0  0  0  0  0  0  0  0
    1.8144    1.7024    0.0000 C   0  0  0  0  0  0  0  0  0  0  0  0
   -2.9616   -0.3445    0.0000 C   0  0  0  0  0  0  0  0  0  0  0  0
    3.3038    1.5247    0.0000 C   0  0  0  0  0  0  0  0  0  0  0  0
   -1.1645    2.0576    0.0000 C   0  0  0  0  0  0  0  0  0  0  0  0
   -3.5525    1.0342    0.0000 S   0  0  0  0  0  0  0  0  0  0  0  0
   -2.6540    2.2353    0.0000 C   0  0  0  0  0  0  0  0  0  0  0  0
  1  2  1  0
  2  3  1  0
  4  1  2  0
  1  5  1  0
  3  6  2  0
  3  7  1  0
  8  4  1  0
  9  5  1  0
  5 10  2  0
  7  9  2  0
  7 11  1  0
 12  8  2  0
  9 13  1  0
 12 10  1  0
 14 11  1  0
 13 15  1  0
 15 14  1  0
M  END
>  <E_el>  (20) 
-990.3710378265

>  <E_el_PBEh-3c>  (20) 
-990.3710378265

>  <HBD_atom_index>  (20) 
2

>  <Function>  (20) 
undefined donor function

>  <Atom>  (20) 
N

>  <Molecular_Weight>  (20) 
217.28684

>  <Mol_ID>  (20) 
CHEMBL1092143_f001

>  <Atom_and_Type>  (20) 
N-ring fragment

>  <E_el_PW6B95>  (20) 
-993.4942188369

>  <E_el complex_PW6B95>  (20) 
-1186.988054209

>  <HB_distance>  (20) 
1.96

>  <dG(298)_RRHO (kJ/mol)>  (20) 
464.0128

>  <dG(298)_RRHO complex (kJ/mol)>  (20) 
675.1951

>  <dG_solv_SMD_CCl4 (kJ/mol)>  (20) 
-51.3250

>  <dG_solv_SMD_CCl4 complex (kJ/mol)>  (20) 
-57.5568

>  <Delta G_sol (kJ/mol)>  (20) 
32.50

>  <Delta G (kcal/mol)>  (20) 
-0.11

>  <Delta G (kJ/mol)>  (20) 
-0.46

$$$$

     RDKit          2D

 11 11  0  0  0  0  0  0  0  0999 V2000
    1.2273   -0.0000    0.0000 C   0  0  0  0  0  0  0  0  0  0  0  0
    2.7273    0.0000    0.0000 O   0  0  0  0  0  0  0  0  0  0  0  0
    0.4773   -1.2990    0.0000 C   0  0  0  0  0  0  0  0  0  0  0  0
    0.4773    1.2990    0.0000 C   0  0  0  0  0  0  0  0  0  0  0  0
   -1.0227   -1.2990    0.0000 C   0  0  0  0  0  0  0  0  0  0  0  0
    1.2273   -2.5981    0.0000 O   0  0  0  0  0  0  0  0  0  0  0  0
   -1.0227    1.2990    0.0000 C   0  0  0  0  0  0  0  0  0  0  0  0
    1.2273    2.5981    0.0000 O   0  0  0  0  0  0  0  0  0  0  0  0
   -1.7727    0.0000    0.0000 S   0  0  0  0  0  0  0  0  0  0  0  0
   -1.7727   -2.5981    0.0000 C   0  0  0  0  0  0  0  0  0  0  0  0
   -1.7727    2.5981    0.0000 C   0  0  0  0  0  0  0  0  0  0  0  0
  1  2  1  0
  3  1  1  0
  1  4  1  0
  5  3  1  0
  3  6  1  0
  7  4  1  0
  4  8  1  0
  9  5  1  0
  5 10  1  0
 11  7  1  0
  7  9  1  0
M  END
>  <E_el>  (21) 
-897.5113827130

>  <E_el_PBEh-3c>  (21) 
-897.5113827130

>  <HBD_atom_index>  (21) 
2
6
8

>  <Function>  (21) 
alcohol
alcohol
alcohol

>  <Atom>  (21) 
O
O
O

>  <Molecular_Weight>  (21) 
178.24926

>  <Mol_ID>  (21) 
CHEMBL1093013_f003

>  <Atom_and_Type>  (21) 
O-ring_sidechain fragment

>  <E_el_PW6B95>  (21) 
-900.2282214395

>  <E_el complex_PW6B95>  (21) 
-1093.719491643
-1093.718771541
-1093.721018566

>  <HB_distance>  (21) 
2.07
1.95
1.92

>  <dG(298)_RRHO (kJ/mol)>  (21) 
484.3736

>  <dG(298)_RRHO complex (kJ/mol)>  (21) 
692.9514
695.3878
692.1348

>  <dG_solv_SMD_CCl4 (kJ/mol)>  (21) 
-31.4943

>  <dG_solv_SMD_CCl4 complex (kJ/mol)>  (21) 
-40.1391
-40.2425
-43.8321

>  <Delta G_sol (kJ/mol)>  (21) 
34.22
38.44
25.70

>  <Delta G (kcal/mol)>  (21) 
0.15
0.78
-1.14

>  <Delta G (kJ/mol)>  (21) 
0.62
3.28
-4.75

$$$$

     RDKit          2D

 12 13  0  0  0  0  0  0  0  0999 V2000
    2.1849   -0.5583    0.0000 C   0  0  0  0  0  0  0  0  0  0  0  0
    3.5318    0.1018    0.0000 N   0  0  0  0  0  0  0  0  0  0  0  0
    0.9397    0.2781    0.0000 C   0  0  0  0  0  0  0  0  0  0  0  0
    2.0831   -2.0548    0.0000 O   0  0  0  0  0  0  0  0  0  0  0  0
    1.0415    1.7747    0.0000 C   0  0  0  0  0  0  0  0  0  0  0  0
   -0.4072   -0.3820    0.0000 C   0  0  0  0  0  0  0  0  0  0  0  0
   -0.2036    2.6111    0.0000 C   0  0  0  0  0  0  0  0  0  0  0  0
   -1.6523    0.4544    0.0000 C   0  0  0  0  0  0  0  0  0  0  0  0
   -0.8179   -1.8247    0.0000 N   0  0  0  0  0  0  0  0  0  0  0  0
   -2.3169   -1.8799    0.0000 N   0  0  0  0  0  0  0  0  0  0  0  0
   -2.8326   -0.4713    0.0000 C   0  0  0  0  0  0  0  0  0  0  0  0
   -1.5506    1.9510    0.0000 C   0  0  0  0  0  0  0  0  0  0  0  0
  1  2  1  0
  3  1  1  0
  1  4  2  0
  5  3  2  0
  3  6  1  0
  7  5  1  0
  8  6  1  0
  6  9  2  0
 10 11  1  0
 10  9  1  0
 11  8  2  0
 12  7  2  0
  8 12  1  0
M  END
>  <E_el>  (22) 
-547.3491611189

>  <E_el_PBEh-3c>  (22) 
-547.3491611189

>  <HBD_atom_index>  (22) 
2
9

>  <Function>  (22) 
amide
pyrazole

>  <Atom>  (22) 
N
N

>  <Molecular_Weight>  (22) 
161.16067

>  <Mol_ID>  (22) 
CHEMBL1094959_f002

>  <Atom_and_Type>  (22) 
N-ring_sidechain fragment

>  <E_el_PW6B95>  (22) 
-549.4859507119

>  <E_el complex_PW6B95>  (22) 
-742.9791552787
-742.9773457892

>  <HB_distance>  (22) 
2.19
2.08

>  <dG(298)_RRHO (kJ/mol)>  (22) 
306.6035

>  <dG(298)_RRHO complex (kJ/mol)>  (22) 
511.5003
511.9518

>  <dG_solv_SMD_CCl4 (kJ/mol)>  (22) 
-42.4625

>  <dG_solv_SMD_CCl4 complex (kJ/mol)>  (22) 
-47.5776
-50.8492

>  <Delta G_sol (kJ/mol)>  (22) 
28.99
30.92

>  <Delta G (kcal/mol)>  (22) 
-0.64
-0.35

>  <Delta G (kJ/mol)>  (22) 
-2.68
-1.46

$$$$

     RDKit          2D

 10  9  0  0  0  0  0  0  0  0999 V2000
   -0.3412   -0.2934    0.0000 C   0  0  0  0  0  0  0  0  0  0  0  0
   -0.0629   -1.7674    0.0000 O   0  0  0  0  0  0  0  0  0  0  0  0
    0.7961    0.6846    0.0000 C   0  0  0  0  0  0  0  0  0  0  0  0
   -1.7568    0.2026    0.0000 C   0  0  0  0  0  0  0  0  0  0  0  0
    2.2118    0.1886    0.0000 C   0  0  0  0  0  0  0  0  0  0  0  0
   -3.1725    0.6986    0.0000 F   0  0  0  0  0  0  0  0  0  0  0  0
   -2.2528   -1.2130    0.0000 F   0  0  0  0  0  0  0  0  0  0  0  0
   -1.2608    1.6182    0.0000 F   0  0  0  0  0  0  0  0  0  0  0  0
    3.3491    1.1666    0.0000 N   0  0  0  0  0  0  0  0  0  0  0  0
    2.4900   -1.2854    0.0000 O   0  0  0  0  0  0  0  0  0  0  0  0
  1  2  1  0
  3  1  1  0
  1  4  1  0
  5  3  1  0
  4  6  1  0
  4  7  1  0
  4  8  1  0
  9  5  1  0
  5 10  2  0
M  END
>  <E_el>  (23) 
-659.4570222255

>  <E_el_PBEh-3c>  (23) 
-659.4570222255

>  <HBD_atom_index>  (23) 
2
9

>  <Function>  (23) 
alcohol
amide

>  <Atom>  (23) 
O
N

>  <Molecular_Weight>  (23) 
157.09114

>  <Mol_ID>  (23) 
CHEMBL1097456_f002

>  <Atom_and_Type>  (23) 
O-chain fragment

>  <E_el_PW6B95>  (23) 
-661.8654911136

>  <E_el complex_PW6B95>  (23) 
-855.3590614499
-855.3521213680

>  <HB_distance>  (23) 
1.84
2.33

>  <dG(298)_RRHO (kJ/mol)>  (23) 
217.0389

>  <dG(298)_RRHO complex (kJ/mol)>  (23) 
424.7222
423.0812

>  <dG_solv_SMD_CCl4 (kJ/mol)>  (23) 
-21.8335

>  <dG_solv_SMD_CCl4 complex (kJ/mol)>  (23) 
-35.0298
-34.5245

>  <Delta G_sol (kJ/mol)>  (23) 
22.74
39.82

>  <Delta G (kcal/mol)>  (23) 
-1.58
0.99

>  <Delta G (kJ/mol)>  (23) 
-6.62
4.15

$$$$

     RDKit          2D

 20 21  0  0  0  0  0  0  0  0999 V2000
    1.6846   -0.1180    0.0000 C   0  0  0  0  0  0  0  0  0  0  0  0
    0.8942   -1.3928    0.0000 N   0  0  0  0  0  0  0  0  0  0  0  0
   -0.6051   -1.3456    0.0000 C   0  0  0  0  0  0  0  0  0  0  0  0
    3.1839   -0.1651    0.0000 C   0  0  0  0  0  0  0  0  0  0  0  0
    0.9758    1.2040    0.0000 C   0  0  0  0  0  0  0  0  0  0  0  0
   -1.3955   -2.6205    0.0000 O   0  0  0  0  0  0  0  0  0  0  0  0
   -1.3139   -0.0237    0.0000 O   0  0  0  0  0  0  0  0  0  0  0  0
    3.8927   -1.4871    0.0000 C   0  0  0  0  0  0  0  0  0  0  0  0
    3.9743    1.1097    0.0000 C   0  0  0  0  0  0  0  0  0  0  0  0
    1.7663    2.4788    0.0000 C   0  0  0  0  0  0  0  0  0  0  0  0
   -2.8132    0.0235    0.0000 C   0  0  0  0  0  0  0  0  0  0  0  0
    5.3919   -1.5342    0.0000 C   0  0  0  0  0  0  0  0  0  0  0  0
    3.1022   -2.7619    0.0000 C   0  0  0  0  0  0  0  0  0  0  0  0
    3.2655    2.4317    0.0000 C   0  0  0  0  0  0  0  0  0  0  0  0
    1.0575    3.8008    0.0000 C   0  0  0  0  0  0  0  0  0  0  0  0
   -3.5220    1.3454    0.0000 C   0  0  0  0  0  0  0  0  0  0  0  0
   -3.6036   -1.2514    0.0000 C   0  0  0  0  0  0  0  0  0  0  0  0
   -5.0212    1.3926    0.0000 C   0  0  0  0  0  0  0  0  0  0  0  0
   -5.8117    0.1178    0.0000 C   0  0  0  0  0  0  0  0  0  0  0  0
   -5.1029   -1.2042    0.0000 C   0  0  0  0  0  0  0  0  0  0  0  0
  1  2  1  0
  2  3  1  0
  4  1  1  0
  5  1  1  0
  3  6  2  0
  3  7  1  0
  8  4  1  0
  4  9  1  0
 10  5  1  0
  7 11  1  0
 12  8  1  0
  8 13  1  0
  9 14  1  0
 14 10  1  0
 10 15  1  0
 11 16  2  0
 11 17  1  0
 16 18  1  0
 18 19  2  0
 19 20  1  0
 20 17  2  0
M  END
>  <E_el>  (24) 
-866.2305551323

>  <E_el_PBEh-3c>  (24) 
-866.2305551323

>  <HBD_atom_index>  (24) 
2

>  <Function>  (24) 
amide

>  <Atom>  (24) 
N

>  <Molecular_Weight>  (24) 
275.3859

>  <Mol_ID>  (24) 
CHEMBL1098431_f001

>  <Atom_and_Type>  (24) 
N-ring_sidechain fragment

>  <E_el_PW6B95>  (24) 
-869.6002314049

>  <E_el complex_PW6B95>  (24) 
-1063.093646287

>  <HB_distance>  (24) 
2.13

>  <dG(298)_RRHO (kJ/mol)>  (24) 
951.0644

>  <dG(298)_RRHO complex (kJ/mol)>  (24) 
1161.7163

>  <dG_solv_SMD_CCl4 (kJ/mol)>  (24) 
-50.7753

>  <dG_solv_SMD_CCl4 complex (kJ/mol)>  (24) 
-59.6101

>  <Delta G_sol (kJ/mol)>  (24) 
30.47

>  <Delta G (kcal/mol)>  (24) 
-0.42

>  <Delta G (kJ/mol)>  (24) 
-1.74

$$$$

     RDKit          2D

 19 19  0  0  0  0  0  0  0  0999 V2000
   -1.8446    0.5183    0.0000 C   0  0  0  0  0  0  0  0  0  0  0  0
   -0.3770    0.8287    0.0000 N   0  0  0  0  0  0  0  0  0  0  0  0
    0.6256   -0.2870    0.0000 C   0  0  0  0  0  0  0  0  0  0  0  0
   -2.3095   -0.9078    0.0000 C   0  0  0  0  0  0  0  0  0  0  0  0
   -2.8472    1.6340    0.0000 C   0  0  0  0  0  0  0  0  0  0  0  0
    0.1606   -1.7131    0.0000 O   0  0  0  0  0  0  0  0  0  0  0  0
    2.0931    0.0234    0.0000 C   0  0  0  0  0  0  0  0  0  0  0  0
   -1.3069   -2.0235    0.0000 O   0  0  0  0  0  0  0  0  0  0  0  0
   -3.7770   -1.2182    0.0000 C   0  0  0  0  0  0  0  0  0  0  0  0
   -4.3147    1.3236    0.0000 O   0  0  0  0  0  0  0  0  0  0  0  0
    2.5580    1.4496    0.0000 C   0  0  0  0  0  0  0  0  0  0  0  0
    3.0957   -1.0923    0.0000 C   0  0  0  0  0  0  0  0  0  0  0  0
   -4.2420   -2.6444    0.0000 C   0  0  0  0  0  0  0  0  0  0  0  0
   -5.3173    2.4393    0.0000 C   0  0  0  0  0  0  0  0  0  0  0  0
    1.5554    2.5653    0.0000 F   0  0  0  0  0  0  0  0  0  0  0  0
    4.0256    1.7600    0.0000 C   0  0  0  0  0  0  0  0  0  0  0  0
    4.5632   -0.7819    0.0000 C   0  0  0  0  0  0  0  0  0  0  0  0
    2.6308   -2.5184    0.0000 F   0  0  0  0  0  0  0  0  0  0  0  0
    5.0281    0.6443    0.0000 C   0  0  0  0  0  0  0  0  0  0  0  0
  1  2  1  0
  2  3  1  0
  4  1  1  0
  1  5  1  0
  3  6  2  0
  3  7  1  0
  8  4  1  0
  4  9  1  0
  5 10  1  0
  7 11  2  0
  7 12  1  0
  9 13  1  0
 10 14  1  0
 11 15  1  0
 11 16  1  0
 17 12  2  0
 12 18  1  0
 16 19  2  0
 19 17  1  0
M  END
>  <E_el>  (25) 
-983.6441146328

>  <E_el_PBEh-3c>  (25) 
-983.6441146328

>  <HBD_atom_index>  (25) 
2
8

>  <Function>  (25) 
amide
alcohol

>  <Atom>  (25) 
N
O

>  <Molecular_Weight>  (25) 
273.27578

>  <Mol_ID>  (25) 
CHEMBL111720_f003

>  <Atom_and_Type>  (25) 
N-ring_sidechain fragment

>  <E_el_PW6B95>  (25) 
-987.3720710501

>  <E_el complex_PW6B95>  (25) 
-1180.867312712
-1180.867221659

>  <HB_distance>  (25) 
2.03
1.92

>  <dG(298)_RRHO (kJ/mol)>  (25) 
666.8669

>  <dG(298)_RRHO complex (kJ/mol)>  (25) 
881.1656
880.0997

>  <dG_solv_SMD_CCl4 (kJ/mol)>  (25) 
-43.4987

>  <dG_solv_SMD_CCl4 complex (kJ/mol)>  (25) 
-52.5336
-50.0545

>  <Delta G_sol (kJ/mol)>  (25) 
29.12
30.78

>  <Delta G (kcal/mol)>  (25) 
-0.62
-0.37

>  <Delta G (kJ/mol)>  (25) 
-2.59
-1.55

$$$$

     RDKit          2D

 14 14  0  0  0  0  0  0  0  0999 V2000
    0.0405    0.0992    0.0000 C   0  0  0  0  0  0  0  0  0  0  0  0
    0.9597   -1.0861    0.0000 N   0  0  0  0  0  0  0  0  0  0  0  0
    2.4459   -0.8828    0.0000 C   0  0  0  0  0  0  0  0  0  0  0  0
   -1.4457   -0.1042    0.0000 C   0  0  0  0  0  0  0  0  0  0  0  0
    0.6074    1.4879    0.0000 C   0  0  0  0  0  0  0  0  0  0  0  0
    3.0128    0.5060    0.0000 O   0  0  0  0  0  0  0  0  0  0  0  0
    3.3651   -2.0681    0.0000 C   0  0  0  0  0  0  0  0  0  0  0  0
   -2.0126   -1.4929    0.0000 N   0  0  0  0  0  0  0  0  0  0  0  0
   -2.3649    1.0811    0.0000 C   0  0  0  0  0  0  0  0  0  0  0  0
   -0.3118    2.6733    0.0000 C   0  0  0  0  0  0  0  0  0  0  0  0
    2.0936    1.6913    0.0000 N   0  0  0  0  0  0  0  0  0  0  0  0
   -3.4987   -1.6963    0.0000 C   0  0  0  0  0  0  0  0  0  0  0  0
   -1.0934   -2.6783    0.0000 C   0  0  0  0  0  0  0  0  0  0  0  0
   -1.7979    2.4699    0.0000 C   0  0  0  0  0  0  0  0  0  0  0  0
  1  2  1  0
  2  3  1  0
  4  1  1  0
  5  1  1  0
  3  6  2  0
  3  7  1  0
  8  4  1  0
  4  9  1  0
 10  5  1  0
  5 11  1  0
 12  8  1  0
  8 13  1  0
  9 14  2  0
 14 10  1  0
M  END
>  <E_el>  (26) 
-630.6082173417

>  <E_el_PBEh-3c>  (26) 
-630.6082173417

>  <HBD_atom_index>  (26) 
2

>  <Function>  (26) 
amide

>  <Atom>  (26) 
N

>  <Molecular_Weight>  (26) 
197.27735

>  <Mol_ID>  (26) 
CHEMBL112356_f002

>  <Atom_and_Type>  (26) 
N-ring_sidechain fragment

>  <E_el_PW6B95>  (26) 
-633.0583785491

>  <E_el complex_PW6B95>  (26) 
-826.5470317612

>  <HB_distance>  (26) 
2.34

>  <dG(298)_RRHO (kJ/mol)>  (26) 
686.1618

>  <dG(298)_RRHO complex (kJ/mol)>  (26) 
893.0618

>  <dG_solv_SMD_CCl4 (kJ/mol)>  (26) 
-36.3360

>  <dG_solv_SMD_CCl4 complex (kJ/mol)>  (26) 
-48.5244

>  <Delta G_sol (kJ/mol)>  (26) 
35.87

>  <Delta G (kcal/mol)>  (26) 
0.40

>  <Delta G (kJ/mol)>  (26) 
1.66

$$$$

     RDKit          2D

  9  8  0  0  0  0  0  0  0  0999 V2000
    1.5877    0.7500    0.0000 C   0  0  0  0  0  0  0  0  0  0  0  0
    1.5877    2.2500    0.0000 S   0  0  0  0  0  0  0  0  0  0  0  0
    0.2887   -0.0000    0.0000 C   0  0  0  0  0  0  0  0  0  0  0  0
    0.2887   -1.5000    0.0000 C   0  0  0  0  0  0  0  0  0  0  0  0
   -1.0104    0.7500    0.0000 C   0  0  0  0  0  0  0  0  0  0  0  0
   -1.0104   -2.2500    0.0000 C   0  0  0  0  0  0  0  0  0  0  0  0
    1.5877   -2.2500    0.0000 C   0  0  0  0  0  0  0  0  0  0  0  0
   -2.3094    0.0000    0.0000 O   0  0  0  0  0  0  0  0  0  0  0  0
   -1.0104    2.2500    0.0000 N   0  0  0  0  0  0  0  0  0  0  0  0
  1  2  1  0
  3  1  1  0
  4  3  1  0
  3  5  1  0
  6  4  1  0
  4  7  1  0
  5  8  2  0
  5  9  1  0
M  END
>  <E_el>  (27) 
-763.4174182173

>  <E_el_PBEh-3c>  (27) 
-763.4174182173

>  <HBD_atom_index>  (27) 
2
9

>  <Function>  (27) 
thiol
amide

>  <Atom>  (27) 
S
N

>  <Molecular_Weight>  (27) 
147.23852

>  <Mol_ID>  (27) 
CHEMBL11236_f001

>  <Atom_and_Type>  (27) 
S-chain fragment

>  <E_el_PW6B95>  (27) 
-765.6321919125

>  <E_el complex_PW6B95>  (27) 
-959.1201414653
-959.1257437248

>  <HB_distance>  (27) 
2.51
2.19

>  <dG(298)_RRHO (kJ/mol)>  (27) 
413.6032

>  <dG(298)_RRHO complex (kJ/mol)>  (27) 
619.2456
622.8715

>  <dG_solv_SMD_CCl4 (kJ/mol)>  (27) 
-30.2876

>  <dG_solv_SMD_CCl4 complex (kJ/mol)>  (27) 
-42.3898
-37.8229

>  <Delta G_sol (kJ/mol)>  (27) 
36.55
30.03

>  <Delta G (kcal/mol)>  (27) 
0.50
-0.48

>  <Delta G (kJ/mol)>  (27) 
2.08
-2.02

$$$$

     RDKit          2D

  8  7  0  0  0  0  0  0  0  0999 V2000
    0.0000   -0.9375    0.0000 C   0  0  0  0  0  0  0  0  0  0  0  0
    1.2990   -1.6875    0.0000 O   0  0  0  0  0  0  0  0  0  0  0  0
    0.0000    0.5625    0.0000 C   0  0  0  0  0  0  0  0  0  0  0  0
   -1.2990   -1.6875    0.0000 O   0  0  0  0  0  0  0  0  0  0  0  0
   -1.2990    1.3125    0.0000 N   0  0  0  0  0  0  0  0  0  0  0  0
    1.2990    1.3125    0.0000 C   0  0  0  0  0  0  0  0  0  0  0  0
   -2.5981    0.5625    0.0000 C   0  0  0  0  0  0  0  0  0  0  0  0
    2.5981    0.5625    0.0000 O   0  0  0  0  0  0  0  0  0  0  0  0
  1  2  1  0
  3  1  1  0
  1  4  2  0
  5  3  1  0
  3  6  1  0
  7  5  1  0
  6  8  1  0
M  END
>  <E_el>  (28) 
-437.3129436725

>  <E_el_PBEh-3c>  (28) 
-437.3129436725

>  <HBD_atom_index>  (28) 
2
5
8

>  <Function>  (28) 
alcohol
secondary amine
alcohol

>  <Atom>  (28) 
O
N
O

>  <Molecular_Weight>  (28) 
119.11916

>  <Mol_ID>  (28) 
CHEMBL11236_f003

>  <Atom_and_Type>  (28) 
O-chain fragment

>  <E_el_PW6B95>  (28) 
-438.9795876256

>  <E_el complex_PW6B95>  (28) 
-632.4750636677
-632.4723802069
-632.4817767626

>  <HB_distance>  (28) 
1.90
2.48
1.79

>  <dG(298)_RRHO (kJ/mol)>  (28) 
293.2764

>  <dG(298)_RRHO complex (kJ/mol)>  (28) 
499.1578
504.1935
508.1554

>  <dG_solv_SMD_CCl4 (kJ/mol)>  (28) 
-32.1859

>  <dG_solv_SMD_CCl4 complex (kJ/mol)>  (28) 
-44.1142
-39.5139
-34.5361

>  <Delta G_sol (kJ/mol)>  (28) 
17.20
33.88
18.15

>  <Delta G (kcal/mol)>  (28) 
-2.42
0.10
-2.27

>  <Delta G (kJ/mol)>  (28) 
-10.10
0.40
-9.51

$$$$

     RDKit          2D

 15 16  0  0  0  0  0  0  0  0999 V2000
    0.4927   -0.4327    0.0000 C   0  0  0  0  0  0  0  0  0  0  0  0
    0.0075   -1.8520    0.0000 O   0  0  0  0  0  0  0  0  0  0  0  0
   -0.4938    0.6972    0.0000 C   0  0  0  0  0  0  0  0  0  0  0  0
    1.9646   -0.1433    0.0000 C   0  0  0  0  0  0  0  0  0  0  0  0
   -1.9656    0.4078    0.0000 C   0  0  0  0  0  0  0  0  0  0  0  0
    2.9511   -1.2732    0.0000 C   0  0  0  0  0  0  0  0  0  0  0  0
    2.4498    1.2761    0.0000 C   0  0  0  0  0  0  0  0  0  0  0  0
   -2.9522    1.5377    0.0000 C   0  0  0  0  0  0  0  0  0  0  0  0
   -2.4509   -1.0115    0.0000 N   0  0  0  0  0  0  0  0  0  0  0  0
    4.4229   -0.9838    0.0000 C   0  0  0  0  0  0  0  0  0  0  0  0
    3.9216    1.5655    0.0000 C   0  0  0  0  0  0  0  0  0  0  0  0
   -3.9227   -1.3009    0.0000 C   0  0  0  0  0  0  0  0  0  0  0  0
   -4.4240    1.2483    0.0000 C   0  0  0  0  0  0  0  0  0  0  0  0
   -4.9093   -0.1710    0.0000 C   0  0  0  0  0  0  0  0  0  0  0  0
    4.9082    0.4356    0.0000 C   0  0  0  0  0  0  0  0  0  0  0  0
  1  2  1  0
  3  1  1  0
  1  4  1  0
  5  3  1  0
  4  6  2  0
  4  7  1  0
  8  5  2  0
  5  9  1  0
  6 10  1  0
 11  7  2  0
 12  9  2  0
 13  8  1  0
 14 13  2  0
 12 14  1  0
 10 15  2  0
 15 11  1  0
M  END
>  <E_el>  (29) 
-631.7972882487

>  <E_el_PBEh-3c>  (29) 
-631.7972882487

>  <HBD_atom_index>  (29) 
2

>  <Function>  (29) 
alcohol

>  <Atom>  (29) 
O

>  <Molecular_Weight>  (29) 
199.24842

>  <Mol_ID>  (29) 
CHEMBL112487_f002

>  <Atom_and_Type>  (29) 
O-ring_sidechain fragment

>  <E_el_PW6B95>  (29) 
-634.2918217279

>  <E_el complex_PW6B95>  (29) 
-827.7789463711

>  <HB_distance>  (29) 
2.00

>  <dG(298)_RRHO (kJ/mol)>  (29) 
527.8230

>  <dG(298)_RRHO complex (kJ/mol)>  (29) 
738.9002

>  <dG_solv_SMD_CCl4 (kJ/mol)>  (29) 
-45.1418

>  <dG_solv_SMD_CCl4 complex (kJ/mol)>  (29) 
-53.7501

>  <Delta G_sol (kJ/mol)>  (29) 
47.64

>  <Delta G (kcal/mol)>  (29) 
2.17

>  <Delta G (kJ/mol)>  (29) 
9.07

$$$$

     RDKit          2D

  7  6  0  0  0  0  0  0  0  0999 V2000
    1.2990    0.1071    0.0000 C   0  0  0  0  0  0  0  0  0  0  0  0
    2.5981    0.8571    0.0000 O   0  0  0  0  0  0  0  0  0  0  0  0
    0.0000    0.8571    0.0000 C   0  0  0  0  0  0  0  0  0  0  0  0
    1.2990   -1.3929    0.0000 O   0  0  0  0  0  0  0  0  0  0  0  0
   -1.2990    0.1071    0.0000 N   0  0  0  0  0  0  0  0  0  0  0  0
   -2.5981    0.8571    0.0000 C   0  0  0  0  0  0  0  0  0  0  0  0
   -1.2990   -1.3929    0.0000 C   0  0  0  0  0  0  0  0  0  0  0  0
  1  2  1  0
  3  1  1  0
  1  4  2  0
  5  3  1  0
  6  5  1  0
  5  7  1  0
M  END
>  <E_el>  (30) 
-362.2582944265

>  <E_el_PBEh-3c>  (30) 
-362.2582944265

>  <HBD_atom_index>  (30) 
2

>  <Function>  (30) 
alcohol

>  <Atom>  (30) 
O

>  <Molecular_Weight>  (30) 
103.11976

>  <Mol_ID>  (30) 
CHEMBL112589_f001

>  <Atom_and_Type>  (30) 
O-chain fragment

>  <E_el_PW6B95>  (30) 
-363.6420834996

>  <E_el complex_PW6B95>  (30) 
-557.1373635728

>  <HB_distance>  (30) 
1.83

>  <dG(298)_RRHO (kJ/mol)>  (30) 
284.1056

>  <dG(298)_RRHO complex (kJ/mol)>  (30) 
492.6728

>  <dG_solv_SMD_CCl4 (kJ/mol)>  (30) 
-26.5004

>  <dG_solv_SMD_CCl4 complex (kJ/mol)>  (30) 
-39.4724

>  <Delta G_sol (kJ/mol)>  (30) 
19.36

>  <Delta G (kcal/mol)>  (30) 
-2.09

>  <Delta G (kJ/mol)>  (30) 
-8.75

$$$$

     RDKit          2D

  7  6  0  0  0  0  0  0  0  0999 V2000
    1.2990    0.1071    0.0000 C   0  0  0  0  0  0  0  0  0  0  0  0
    2.5981    0.8571    0.0000 O   0  0  0  0  0  0  0  0  0  0  0  0
    0.0000    0.8571    0.0000 C   0  0  0  0  0  0  0  0  0  0  0  0
    1.2990   -1.3929    0.0000 O   0  0  0  0  0  0  0  0  0  0  0  0
   -1.2990    0.1071    0.0000 C   0  0  0  0  0  0  0  0  0  0  0  0
   -2.5981    0.8571    0.0000 C   0  0  0  0  0  0  0  0  0  0  0  0
   -1.2990   -1.3929    0.0000 C   0  0  0  0  0  0  0  0  0  0  0  0
  1  2  1  0
  3  1  1  0
  1  4  2  0
  5  3  2  0
  6  5  1  0
  5  7  1  0
M  END
>  <E_el>  (31) 
-345.0598412045

>  <E_el_PBEh-3c>  (31) 
-345.0598412045

>  <HBD_atom_index>  (31) 
2

>  <Function>  (31) 
alcohol

>  <Atom>  (31) 
O

>  <Molecular_Weight>  (31) 
100.11582

>  <Mol_ID>  (31) 
CHEMBL115164_f001

>  <Atom_and_Type>  (31) 
O-chain fragment

>  <E_el_PW6B95>  (31) 
-346.3857468732

>  <E_el complex_PW6B95>  (31) 
-539.8799408180

>  <HB_distance>  (31) 
1.80

>  <dG(298)_RRHO (kJ/mol)>  (31) 
251.6320

>  <dG(298)_RRHO complex (kJ/mol)>  (31) 
458.9587

>  <dG_solv_SMD_CCl4 (kJ/mol)>  (31) 
-23.4892

>  <dG_solv_SMD_CCl4 complex (kJ/mol)>  (31) 
-33.9440

>  <Delta G_sol (kJ/mol)>  (31) 
23.48

>  <Delta G (kcal/mol)>  (31) 
-1.47

>  <Delta G (kJ/mol)>  (31) 
-6.15

$$$$

     RDKit          2D

 16 17  0  0  0  0  0  0  0  0999 V2000
   -1.3375   -0.7318    0.0000 C   0  0  0  0  0  0  0  0  0  0  0  0
    0.0322   -0.1204    0.0000 N   0  0  0  0  0  0  0  0  0  0  0  0
    1.2466   -1.0009    0.0000 C   0  0  0  0  0  0  0  0  0  0  0  0
   -2.5519    0.1488    0.0000 C   0  0  0  0  0  0  0  0  0  0  0  0
   -1.4929   -2.2237    0.0000 O   0  0  0  0  0  0  0  0  0  0  0  0
    2.6163   -0.3896    0.0000 C   0  0  0  0  0  0  0  0  0  0  0  0
   -3.9780   -0.3161    0.0000 N   0  0  0  0  0  0  0  0  0  0  0  0
   -2.5533    1.6488    0.0000 C   0  0  0  0  0  0  0  0  0  0  0  0
    3.8307   -1.2701    0.0000 C   0  0  0  0  0  0  0  0  0  0  0  0
    2.7717    1.1024    0.0000 C   0  0  0  0  0  0  0  0  0  0  0  0
   -4.4402   -1.7431    0.0000 C   0  0  0  0  0  0  0  0  0  0  0  0
   -4.8609    0.8966    0.0000 C   0  0  0  0  0  0  0  0  0  0  0  0
   -3.9803    2.1109    0.0000 C   0  0  0  0  0  0  0  0  0  0  0  0
    5.2004   -0.6587    0.0000 C   0  0  0  0  0  0  0  0  0  0  0  0
    4.1414    1.7138    0.0000 C   0  0  0  0  0  0  0  0  0  0  0  0
    5.3558    0.8332    0.0000 C   0  0  0  0  0  0  0  0  0  0  0  0
  1  2  1  0
  2  3  1  0
  4  1  1  0
  1  5  2  0
  3  6  1  0
  7  4  1  0
  8  4  1  0
  6  9  2  0
  6 10  1  0
 11  7  1  0
  7 12  1  0
 13  8  1  0
  9 14  1  0
 15 10  2  0
 12 13  1  0
 14 16  2  0
 16 15  1  0
M  END
>  <E_el>  (32) 
-689.4463345717

>  <E_el_PBEh-3c>  (32) 
-689.4463345717

>  <HBD_atom_index>  (32) 
2

>  <Function>  (32) 
amide

>  <Atom>  (32) 
N

>  <Molecular_Weight>  (32) 
218.29482

>  <Mol_ID>  (32) 
CHEMBL1159693_f002

>  <Atom_and_Type>  (32) 
N-ring_sidechain fragment

>  <E_el_PW6B95>  (32) 
-692.1442566071

>  <E_el complex_PW6B95>  (32) 
-885.6336739871

>  <HB_distance>  (32) 
2.24

>  <dG(298)_RRHO (kJ/mol)>  (32) 
693.2296

>  <dG(298)_RRHO complex (kJ/mol)>  (32) 
898.1159

>  <dG_solv_SMD_CCl4 (kJ/mol)>  (32) 
-48.4776

>  <dG_solv_SMD_CCl4 complex (kJ/mol)>  (32) 
-60.1869

>  <Delta G_sol (kJ/mol)>  (32) 
32.33

>  <Delta G (kcal/mol)>  (32) 
-0.14

>  <Delta G (kJ/mol)>  (32) 
-0.57

$$$$

     RDKit          2D

  5  4  0  0  0  0  0  0  0  0999 V2000
    1.2990    0.4500    0.0000 C   0  0  0  0  0  0  0  0  0  0  0  0
    2.5981   -0.3000    0.0000 O   0  0  0  0  0  0  0  0  0  0  0  0
    0.0000   -0.3000    0.0000 C   0  0  0  0  0  0  0  0  0  0  0  0
   -1.2990    0.4500    0.0000 N   0  0  0  0  0  0  0  0  0  0  0  0
   -2.5981   -0.3000    0.0000 C   0  0  0  0  0  0  0  0  0  0  0  0
  1  2  1  0
  3  1  1  0
  4  3  1  0
  5  4  1  0
M  END
>  <E_el>  (33) 
-249.1455710381

>  <E_el_PBEh-3c>  (33) 
-249.1455710381

>  <HBD_atom_index>  (33) 
2
4

>  <Function>  (33) 
alcohol
secondary amine

>  <Atom>  (33) 
O
N

>  <Molecular_Weight>  (33) 
75.10965

>  <Mol_ID>  (33) 
CHEMBL1161901_f005

>  <Atom_and_Type>  (33) 
O-chain fragment

>  <E_el_PW6B95>  (33) 
-250.1102315499

>  <E_el complex_PW6B95>  (33) 
-443.6006378269
-443.5992347006

>  <HB_distance>  (33) 
1.99
2.50

>  <dG(298)_RRHO (kJ/mol)>  (33) 
265.0733

>  <dG(298)_RRHO complex (kJ/mol)>  (33) 
470.4085
471.3773

>  <dG_solv_SMD_CCl4 (kJ/mol)>  (33) 
-16.8478

>  <dG_solv_SMD_CCl4 complex (kJ/mol)>  (33) 
-29.5118
-27.3042

>  <Delta G_sol (kJ/mol)>  (33) 
29.23
36.09

>  <Delta G (kcal/mol)>  (33) 
-0.60
0.43

>  <Delta G (kJ/mol)>  (33) 
-2.53
1.80

$$$$

     RDKit          2D

  8  8  0  0  0  0  0  0  0  0999 V2000
   -1.2990   -0.3750    0.0000 C   0  0  0  0  0  0  0  0  0  0  0  0
   -2.5981   -1.1250    0.0000 N   0  0  0  0  0  0  0  0  0  0  0  0
   -1.2990    1.1250    0.0000 N   0  0  0  0  0  0  0  0  0  0  0  0
   -0.0000   -1.1250    0.0000 N   0  0  0  0  0  0  0  0  0  0  0  0
    0.0000    1.8750    0.0000 C   0  0  0  0  0  0  0  0  0  0  0  0
    1.2990   -0.3750    0.0000 C   0  0  0  0  0  0  0  0  0  0  0  0
    1.2990    1.1250    0.0000 C   0  0  0  0  0  0  0  0  0  0  0  0
    2.5981   -1.1250    0.0000 N   0  0  0  0  0  0  0  0  0  0  0  0
  1  2  1  0
  3  1  2  0
  1  4  1  0
  5  3  1  0
  4  6  2  0
  7  5  1  0
  7  6  1  0
  6  8  1  0
M  END
>  <E_el>  (34) 
-375.4392414191

>  <E_el_PBEh-3c>  (34) 
-375.4392414191

>  <HBD_atom_index>  (34) 
2

>  <Function>  (34) 
undefined donor function

>  <Atom>  (34) 
N

>  <Molecular_Weight>  (34) 
112.13311

>  <Mol_ID>  (34) 
CHEMBL116376_f002

>  <Atom_and_Type>  (34) 
N-ring_sidechain fragment

>  <E_el_PW6B95>  (34) 
-376.9020683982

>  <E_el complex_PW6B95>  (34) 
-570.3910287101

>  <HB_distance>  (34) 
2.16

>  <dG(298)_RRHO (kJ/mol)>  (34) 
279.9074

>  <dG(298)_RRHO complex (kJ/mol)>  (34) 
486.0697

>  <dG_solv_SMD_CCl4 (kJ/mol)>  (34) 
-44.6834

>  <dG_solv_SMD_CCl4 complex (kJ/mol)>  (34) 
-53.6019

>  <Delta G_sol (kJ/mol)>  (34) 
37.60

>  <Delta G (kcal/mol)>  (34) 
0.66

>  <Delta G (kJ/mol)>  (34) 
2.75

$$$$

     RDKit          2D

 18 19  0  0  0  0  0  0  0  0999 V2000
   -0.7828   -1.2156    0.0000 C   0  0  0  0  0  0  0  0  0  0  0  0
    0.5231   -1.9536    0.0000 N   0  0  0  0  0  0  0  0  0  0  0  0
    1.8152   -1.1918    0.0000 C   0  0  0  0  0  0  0  0  0  0  0  0
   -2.0749   -1.9774    0.0000 C   0  0  0  0  0  0  0  0  0  0  0  0
   -0.7965    0.2844    0.0000 C   0  0  0  0  0  0  0  0  0  0  0  0
    3.1211   -1.9298    0.0000 C   0  0  0  0  0  0  0  0  0  0  0  0
    1.8015    0.3082    0.0000 C   0  0  0  0  0  0  0  0  0  0  0  0
   -3.3807   -1.2394    0.0000 C   0  0  0  0  0  0  0  0  0  0  0  0
    0.4956    1.0463    0.0000 C   0  0  0  0  0  0  0  0  0  0  0  0
   -2.1023    1.0225    0.0000 C   0  0  0  0  0  0  0  0  0  0  0  0
    4.4132   -1.1680    0.0000 C   0  0  0  0  0  0  0  0  0  0  0  0
    3.0936    1.0700    0.0000 C   0  0  0  0  0  0  0  0  0  0  0  0
   -4.6728   -2.0012    0.0000 C   0  0  0  0  0  0  0  0  0  0  0  0
   -3.3945    0.2606    0.0000 O   0  0  0  0  0  0  0  0  0  0  0  0
    0.4819    2.5462    0.0000 C   0  0  0  0  0  0  0  0  0  0  0  0
   -2.1161    2.5224    0.0000 C   0  0  0  0  0  0  0  0  0  0  0  0
    4.3994    0.3320    0.0000 C   0  0  0  0  0  0  0  0  0  0  0  0
   -0.8240    3.2843    0.0000 C   0  0  0  0  0  0  0  0  0  0  0  0
  1  2  1  0
  2  3  1  0
  4  1  1  0
  1  5  1  0
  3  6  2  0
  3  7  1  0
  8  4  1  0
  5  9  2  0
  5 10  1  0
  6 11  1  0
 12  7  2  0
 13  8  1  0
  8 14  2  0
  9 15  1  0
 16 10  2  0
 11 17  2  0
 17 12  1  0
 15 18  2  0
 18 16  1  0
M  END
>  <E_el>  (35) 
-748.2746634219

>  <E_el_PBEh-3c>  (35) 
-748.2746634219

>  <HBD_atom_index>  (35) 
2

>  <Function>  (35) 
aniline

>  <Atom>  (35) 
N

>  <Molecular_Weight>  (35) 
239.31228

>  <Mol_ID>  (35) 
CHEMBL1163899_f001

>  <Atom_and_Type>  (35) 
N-ring_sidechain fragment

>  <E_el_PW6B95>  (35) 
-751.2291999567

>  <E_el complex_PW6B95>  (35) 
-944.7205772714

>  <HB_distance>  (35) 
2.26

>  <dG(298)_RRHO (kJ/mol)>  (35) 
679.2961

>  <dG(298)_RRHO complex (kJ/mol)>  (35) 
889.2864

>  <dG_solv_SMD_CCl4 (kJ/mol)>  (35) 
-55.4748

>  <dG_solv_SMD_CCl4 complex (kJ/mol)>  (35) 
-65.7007

>  <Delta G_sol (kJ/mol)>  (35) 
33.77

>  <Delta G (kcal/mol)>  (35) 
0.08

>  <Delta G (kJ/mol)>  (35) 
0.34

$$$$

     RDKit          2D

  7  7  0  0  0  0  0  0  0  0999 V2000
    0.8257   -1.2376    0.0000 C   0  0  0  0  0  0  0  0  0  0  0  0
    2.1002   -0.4466    0.0000 N   0  0  0  0  0  0  0  0  0  0  0  0
    1.7417    1.0099    0.0000 C   0  0  0  0  0  0  0  0  0  0  0  0
   -0.3205   -0.2700    0.0000 C   0  0  0  0  0  0  0  0  0  0  0  0
    0.2456    1.1191    0.0000 N   0  0  0  0  0  0  0  0  0  0  0  0
   -1.7770   -0.6285    0.0000 C   0  0  0  0  0  0  0  0  0  0  0  0
   -2.8157    0.4537    0.0000 O   0  0  0  0  0  0  0  0  0  0  0  0
  1  2  1  0
  2  3  1  0
  4  1  2  0
  3  5  2  0
  6  4  1  0
  4  5  1  0
  6  7  1  0
M  END
>  <E_el>  (36) 
-340.0059335904

>  <E_el_PBEh-3c>  (36) 
-340.0059335904

>  <HBD_atom_index>  (36) 
7

>  <Function>  (36) 
alcohol

>  <Atom>  (36) 
O

>  <Molecular_Weight>  (36) 
98.10324

>  <Mol_ID>  (36) 
CHEMBL116700_f001

>  <Atom_and_Type>  (36) 
N-ring fragment

>  <E_el_PW6B95>  (36) 
-341.3296226897

>  <E_el complex_PW6B95>  (36) 
-534.8209362728

>  <HB_distance>  (36) 
2.01

>  <dG(298)_RRHO (kJ/mol)>  (36) 
203.9345

>  <dG(298)_RRHO complex (kJ/mol)>  (36) 
409.4523

>  <dG_solv_SMD_CCl4 (kJ/mol)>  (36) 
-37.6573

>  <dG_solv_SMD_CCl4 complex (kJ/mol)>  (36) 
-49.6067

>  <Delta G_sol (kJ/mol)>  (36) 
27.74

>  <Delta G (kcal/mol)>  (36) 
-0.83

>  <Delta G (kJ/mol)>  (36) 
-3.46

$$$$

     RDKit          2D

 11 12  0  0  0  0  0  0  0  0999 V2000
    0.1149   -1.2711    0.0000 C   0  0  0  0  0  0  0  0  0  0  0  0
   -1.1637   -2.0554    0.0000 N   0  0  0  0  0  0  0  0  0  0  0  0
   -2.3048   -1.0818    0.0000 C   0  0  0  0  0  0  0  0  0  0  0  0
    1.5533   -1.6965    0.0000 N   0  0  0  0  0  0  0  0  0  0  0  0
   -0.2360    0.1873    0.0000 C   0  0  0  0  0  0  0  0  0  0  0  0
   -1.7314    0.3043    0.0000 C   0  0  0  0  0  0  0  0  0  0  0  0
    2.6409   -0.6635    0.0000 C   0  0  0  0  0  0  0  0  0  0  0  0
    0.8516    1.2203    0.0000 C   0  0  0  0  0  0  0  0  0  0  0  0
   -2.5157    1.5829    0.0000 C   0  0  0  0  0  0  0  0  0  0  0  0
    2.2901    0.7949    0.0000 N   0  0  0  0  0  0  0  0  0  0  0  0
    0.5008    2.6787    0.0000 N   0  0  0  0  0  0  0  0  0  0  0  0
  1  2  1  0
  2  3  1  0
  4  1  2  0
  1  5  1  0
  3  6  2  0
  7  4  1  0
  8  5  2  0
  6  5  1  0
  6  9  1  0
 10  7  2  0
 11  8  1  0
  8 10  1  0
M  END
>  <E_el>  (37) 
-489.5297260645

>  <E_el_PBEh-3c>  (37) 
-489.5297260645

>  <HBD_atom_index>  (37) 
2

>  <Function>  (37) 
pyrrole

>  <Atom>  (37) 
N

>  <Molecular_Weight>  (37) 
148.16522

>  <Mol_ID>  (37) 
CHEMBL1171841_f003

>  <Atom_and_Type>  (37) 
N-ring fragment

>  <E_el_PW6B95>  (37) 
-491.4442922784

>  <E_el complex_PW6B95>  (37) 
-684.9371671047

>  <HB_distance>  (37) 
1.94

>  <dG(298)_RRHO (kJ/mol)>  (37) 
324.2915

>  <dG(298)_RRHO complex (kJ/mol)>  (37) 
535.5761

>  <dG_solv_SMD_CCl4 (kJ/mol)>  (37) 
-49.2333

>  <dG_solv_SMD_CCl4 complex (kJ/mol)>  (37) 
-57.9300

>  <Delta G_sol (kJ/mol)>  (37) 
32.66

>  <Delta G (kcal/mol)>  (37) 
-0.09

>  <Delta G (kJ/mol)>  (37) 
-0.36

$$$$

     RDKit          2D

  9  9  0  0  0  0  0  0  0  0999 V2000
   -0.7981   -0.8510    0.0000 C   0  0  0  0  0  0  0  0  0  0  0  0
   -1.8243   -1.9450    0.0000 O   0  0  0  0  0  0  0  0  0  0  0  0
   -1.2325    0.5848    0.0000 C   0  0  0  0  0  0  0  0  0  0  0  0
    0.6625   -1.1926    0.0000 C   0  0  0  0  0  0  0  0  0  0  0  0
   -0.2064    1.6788    0.0000 C   0  0  0  0  0  0  0  0  0  0  0  0
   -2.6931    0.9264    0.0000 O   0  0  0  0  0  0  0  0  0  0  0  0
    1.6886   -0.0985    0.0000 C   0  0  0  0  0  0  0  0  0  0  0  0
    1.2542    1.3372    0.0000 C   0  0  0  0  0  0  0  0  0  0  0  0
    3.1492   -0.4401    0.0000 C   0  0  0  0  0  0  0  0  0  0  0  0
  1  2  1  0
  3  1  2  0
  1  4  1  0
  5  3  1  0
  3  6  1  0
  7  4  2  0
  8  5  2  0
  9  7  1  0
  7  8  1  0
M  END
>  <E_el>  (38) 
-421.0972301177

>  <E_el_PBEh-3c>  (38) 
-421.0972301177

>  <HBD_atom_index>  (38) 
2
6

>  <Function>  (38) 
alcohol
alcohol

>  <Atom>  (38) 
O
O

>  <Molecular_Weight>  (38) 
124.13722

>  <Mol_ID>  (38) 
CHEMBL1172847_f002

>  <Atom_and_Type>  (38) 
O-ring_sidechain fragment

>  <E_el_PW6B95>  (38) 
-422.7348575987

>  <E_el complex_PW6B95>  (38) 
-616.2236869957
-616.2300349694

>  <HB_distance>  (38) 
1.91
1.84

>  <dG(298)_RRHO (kJ/mol)>  (38) 
283.2680

>  <dG(298)_RRHO complex (kJ/mol)>  (38) 
490.9977
492.4050

>  <dG_solv_SMD_CCl4 (kJ/mol)>  (38) 
-28.0327

>  <dG_solv_SMD_CCl4 complex (kJ/mol)>  (38) 
-41.1270
-39.2069

>  <Delta G_sol (kJ/mol)>  (38) 
35.33
21.99

>  <Delta G (kcal/mol)>  (38) 
0.32
-1.69

>  <Delta G (kJ/mol)>  (38) 
1.32
-7.08

$$$$

     RDKit          2D

 11 12  0  0  0  0  0  0  0  0999 V2000
   -1.4243   -0.9340    0.0000 C   0  0  0  0  0  0  0  0  0  0  0  0
   -2.5240    0.0861    0.0000 N   0  0  0  0  0  0  0  0  0  0  0  0
   -2.1905    1.5485    0.0000 C   0  0  0  0  0  0  0  0  0  0  0  0
    0.0090   -0.4916    0.0000 C   0  0  0  0  0  0  0  0  0  0  0  0
   -1.7578   -2.3964    0.0000 O   0  0  0  0  0  0  0  0  0  0  0  0
   -0.7572    1.9909    0.0000 C   0  0  0  0  0  0  0  0  0  0  0  0
    1.1088   -1.5116    0.0000 C   0  0  0  0  0  0  0  0  0  0  0  0
    0.3425    0.9709    0.0000 C   0  0  0  0  0  0  0  0  0  0  0  0
    2.5421   -1.0692    0.0000 C   0  0  0  0  0  0  0  0  0  0  0  0
    1.7758    1.4133    0.0000 C   0  0  0  0  0  0  0  0  0  0  0  0
    2.8756    0.3932    0.0000 C   0  0  0  0  0  0  0  0  0  0  0  0
  1  2  1  0
  2  3  1  0
  4  1  1  0
  1  5  2  0
  3  6  2  0
  7  4  2  0
  4  8  1  0
  6  8  1  0
  9  7  1  0
 10  8  2  0
 11  9  2  0
 10 11  1  0
M  END
>  <E_el>  (39) 
-476.1336224915

>  <E_el_PBEh-3c>  (39) 
-476.1336224915

>  <HBD_atom_index>  (39) 
2

>  <Function>  (39) 
undefined donor function

>  <Atom>  (39) 
N

>  <Molecular_Weight>  (39) 
145.15797

>  <Mol_ID>  (39) 
CHEMBL1173518_f001

>  <Atom_and_Type>  (39) 
N-ring fragment

>  <E_el_PW6B95>  (39) 
-478.0036418417

>  <E_el complex_PW6B95>  (39) 
-671.4977088573

>  <HB_distance>  (39) 
1.95

>  <dG(298)_RRHO (kJ/mol)>  (39) 
298.2176

>  <dG(298)_RRHO complex (kJ/mol)>  (39) 
505.6533

>  <dG_solv_SMD_CCl4 (kJ/mol)>  (39) 
-38.5481

>  <dG_solv_SMD_CCl4 complex (kJ/mol)>  (39) 
-46.0663

>  <Delta G_sol (kJ/mol)>  (39) 
26.86

>  <Delta G (kcal/mol)>  (39) 
-0.96

>  <Delta G (kJ/mol)>  (39) 
-4.02

$$$$

     RDKit          2D

  6  5  0  0  0  0  0  0  0  0999 V2000
    1.0893   -0.0297    0.0000 C   0  0  0  0  0  0  0  0  0  0  0  0
    2.2689   -0.9563    0.0000 O   0  0  0  0  0  0  0  0  0  0  0  0
   -0.3029   -0.5880    0.0000 C   0  0  0  0  0  0  0  0  0  0  0  0
    1.3020    1.4551    0.0000 O   0  0  0  0  0  0  0  0  0  0  0  0
   -1.4825    0.3386    0.0000 N   0  0  0  0  0  0  0  0  0  0  0  0
   -2.8748   -0.2197    0.0000 C   0  0  0  0  0  0  0  0  0  0  0  0
  1  2  1  0
  3  1  1  0
  1  4  2  0
  5  3  1  0
  6  5  1  0
M  END
>  <E_el>  (40) 
-323.0453327523

>  <E_el_PBEh-3c>  (40) 
-323.0453327523

>  <HBD_atom_index>  (40) 
2
5

>  <Function>  (40) 
alcohol
secondary amine

>  <Atom>  (40) 
O
N

>  <Molecular_Weight>  (40) 
89.09318

>  <Mol_ID>  (40) 
CHEMBL117510_f002

>  <Atom_and_Type>  (40) 
O-chain fragment

>  <E_el_PW6B95>  (40) 
-324.2773494993

>  <E_el complex_PW6B95>  (40) 
-517.7721117317
-517.7637365050

>  <HB_distance>  (40) 
1.76
2.38

>  <dG(298)_RRHO (kJ/mol)>  (40) 
213.1823

>  <dG(298)_RRHO complex (kJ/mol)>  (40) 
420.3586
417.5493

>  <dG_solv_SMD_CCl4 (kJ/mol)>  (40) 
-19.1631

>  <dG_solv_SMD_CCl4 complex (kJ/mol)>  (40) 
-30.0458
-31.3674

>  <Delta G_sol (kJ/mol)>  (40) 
21.41
39.27

>  <Delta G (kcal/mol)>  (40) 
-1.78
0.91

>  <Delta G (kJ/mol)>  (40) 
-7.45
3.80

$$$$

     RDKit          2D

  7  6  0  0  0  0  0  0  0  0999 V2000
    1.1803    0.1745    0.0000 C   0  0  0  0  0  0  0  0  0  0  0  0
    2.2837   -0.8417    0.0000 N   0  0  0  0  0  0  0  0  0  0  0  0
   -0.2514   -0.2730    0.0000 N   0  0  0  0  0  0  0  0  0  0  0  0
    1.5086    1.6381    0.0000 O   0  0  0  0  0  0  0  0  0  0  0  0
   -1.3548    0.7431    0.0000 C   0  0  0  0  0  0  0  0  0  0  0  0
   -0.5797   -1.7367    0.0000 O   0  0  0  0  0  0  0  0  0  0  0  0
   -2.7865    0.2956    0.0000 C   0  0  0  0  0  0  0  0  0  0  0  0
  1  2  1  0
  3  1  1  0
  1  4  2  0
  5  3  1  0
  3  6  1  0
  7  5  1  0
M  END
>  <E_el>  (41) 
-378.2507713708

>  <E_el_PBEh-3c>  (41) 
-378.2507713708

>  <HBD_atom_index>  (41) 
2

>  <Function>  (41) 
amide

>  <Atom>  (41) 
N

>  <Molecular_Weight>  (41) 
104.10782

>  <Mol_ID>  (41) 
CHEMBL119499_f002

>  <Atom_and_Type>  (41) 
N-chain fragment

>  <E_el_PW6B95>  (41) 
-379.6921546951

>  <E_el complex_PW6B95>  (41) 
-573.1835142191

>  <HB_distance>  (41) 
2.07

>  <dG(298)_RRHO (kJ/mol)>  (41) 
255.0649

>  <dG(298)_RRHO complex (kJ/mol)>  (41) 
460.1218

>  <dG_solv_SMD_CCl4 (kJ/mol)>  (41) 
-26.4074

>  <dG_solv_SMD_CCl4 complex (kJ/mol)>  (41) 
-34.7672

>  <Delta G_sol (kJ/mol)>  (41) 
30.75

>  <Delta G (kcal/mol)>  (41) 
-0.37

>  <Delta G (kJ/mol)>  (41) 
-1.57

$$$$

     RDKit          2D

  7  7  0  0  0  0  0  0  0  0999 V2000
    0.8257   -1.2376    0.0000 C   0  0  0  0  0  0  0  0  0  0  0  0
    2.1002   -0.4466    0.0000 N   0  0  0  0  0  0  0  0  0  0  0  0
    1.7417    1.0099    0.0000 C   0  0  0  0  0  0  0  0  0  0  0  0
   -0.3205   -0.2700    0.0000 C   0  0  0  0  0  0  0  0  0  0  0  0
    0.2456    1.1191    0.0000 N   0  0  0  0  0  0  0  0  0  0  0  0
   -1.7770   -0.6285    0.0000 C   0  0  0  0  0  0  0  0  0  0  0  0
   -2.8157    0.4537    0.0000 C   0  0  0  0  0  0  0  0  0  0  0  0
  1  2  1  0
  2  3  1  0
  4  1  2  0
  3  5  2  0
  6  4  1  0
  4  5  1  0
  7  6  1  0
M  END
>  <E_el>  (42) 
-304.1850569467

>  <E_el_PBEh-3c>  (42) 
-304.1850569467

>  <HBD_atom_index>  (42) 
2

>  <Function>  (42) 
undefined donor function

>  <Atom>  (42) 
N

>  <Molecular_Weight>  (42) 
96.13042

>  <Mol_ID>  (42) 
CHEMBL1202325_f002

>  <Atom_and_Type>  (42) 
N-ring fragment

>  <E_el_PW6B95>  (42) 
-305.3795371161

>  <E_el complex_PW6B95>  (42) 
-498.8701931726

>  <HB_distance>  (42) 
2.01

>  <dG(298)_RRHO (kJ/mol)>  (42) 
266.9663

>  <dG(298)_RRHO complex (kJ/mol)>  (42) 
469.9018

>  <dG_solv_SMD_CCl4 (kJ/mol)>  (42) 
-35.4498

>  <dG_solv_SMD_CCl4 complex (kJ/mol)>  (42) 
-47.6517

>  <Delta G_sol (kJ/mol)>  (42) 
26.63

>  <Delta G (kcal/mol)>  (42) 
-0.99

>  <Delta G (kJ/mol)>  (42) 
-4.16

$$$$

     RDKit          2D

 15 16  0  0  0  0  0  0  0  0999 V2000
    0.7644   -1.9964    0.0000 C   0  0  0  0  0  0  0  0  0  0  0  0
   -0.7231   -2.1902    0.0000 N   0  0  0  0  0  0  0  0  0  0  0  0
    1.3402   -0.6114    0.0000 C   0  0  0  0  0  0  0  0  0  0  0  0
    0.4287    0.5799    0.0000 C   0  0  0  0  0  0  0  0  0  0  0  0
    2.8277   -0.4176    0.0000 C   0  0  0  0  0  0  0  0  0  0  0  0
    1.0045    1.9649    0.0000 N   0  0  0  0  0  0  0  0  0  0  0  0
   -1.0588    0.3860    0.0000 C   0  0  0  0  0  0  0  0  0  0  0  0
    3.7392   -1.6088    0.0000 C   0  0  0  0  0  0  0  0  0  0  0  0
    3.4035    0.9675    0.0000 N   0  0  0  0  0  0  0  0  0  0  0  0
    2.4920    2.1587    0.0000 C   0  0  0  0  0  0  0  0  0  0  0  0
   -1.6346   -0.9990    0.0000 C   0  0  0  0  0  0  0  0  0  0  0  0
   -3.1220   -1.1928    0.0000 C   0  0  0  0  0  0  0  0  0  0  0  0
   -4.0336   -0.0016    0.0000 C   0  0  0  0  0  0  0  0  0  0  0  0
   -3.4577    1.3835    0.0000 C   0  0  0  0  0  0  0  0  0  0  0  0
   -1.9703    1.5773    0.0000 C   0  0  0  0  0  0  0  0  0  0  0  0
  1  2  1  0
  3  1  1  0
  4  3  2  0
  3  5  1  0
  6  4  1  0
  4  7  1  0
  5  8  1  0
  5  9  2  0
  9 10  1  0
  6 10  1  0
 11 12  2  0
 12 13  1  0
 13 14  2  0
 14 15  1  0
  7 15  2  0
  7 11  1  0
M  END
>  <E_el>  (43) 
-629.1539690367

>  <E_el_PBEh-3c>  (43) 
-629.1539690367

>  <HBD_atom_index>  (43) 
2

>  <Function>  (43) 
undefined donor function

>  <Atom>  (43) 
N

>  <Molecular_Weight>  (43) 
201.2676

>  <Mol_ID>  (43) 
CHEMBL1214945_f002

>  <Atom_and_Type>  (43) 
N-ring_sidechain fragment

>  <E_el_PW6B95>  (43) 
-631.6395591448

>  <E_el complex_PW6B95>  (43) 
-825.1320107147

>  <HB_distance>  (43) 
2.39

>  <dG(298)_RRHO (kJ/mol)>  (43) 
588.5456

>  <dG(298)_RRHO complex (kJ/mol)>  (43) 
799.0321

>  <dG_solv_SMD_CCl4 (kJ/mol)>  (43) 
-44.2842

>  <dG_solv_SMD_CCl4 complex (kJ/mol)>  (43) 
-49.6090

>  <Delta G_sol (kJ/mol)>  (43) 
36.35

>  <Delta G (kcal/mol)>  (43) 
0.47

>  <Delta G (kJ/mol)>  (43) 
1.96

$$$$

     RDKit          2D

 10 11  0  0  0  0  0  0  0  0999 V2000
    1.2034   -0.9014    0.0000 C   0  0  0  0  0  0  0  0  0  0  0  0
    1.6198   -2.3424    0.0000 O   0  0  0  0  0  0  0  0  0  0  0  0
    2.2432    0.1798    0.0000 C   0  0  0  0  0  0  0  0  0  0  0  0
   -0.2528   -0.5415    0.0000 C   0  0  0  0  0  0  0  0  0  0  0  0
    1.8268    1.6208    0.0000 C   0  0  0  0  0  0  0  0  0  0  0  0
   -1.4947   -1.3828    0.0000 N   0  0  0  0  0  0  0  0  0  0  0  0
   -0.6692    0.8996    0.0000 C   0  0  0  0  0  0  0  0  0  0  0  0
    0.3706    1.9807    0.0000 C   0  0  0  0  0  0  0  0  0  0  0  0
   -2.6786   -0.4617    0.0000 C   0  0  0  0  0  0  0  0  0  0  0  0
   -2.1684    0.9489    0.0000 S   0  0  0  0  0  0  0  0  0  0  0  0
  1  2  1  0
  3  1  2  0
  1  4  1  0
  5  3  1  0
  4  6  1  0
  4  7  2  0
  8  5  2  0
  6  9  1  0
  8  7  1  0
 10  7  1  0
  9 10  1  0
M  END
>  <E_el>  (44) 
-797.8015961189

>  <E_el_PBEh-3c>  (44) 
-797.8015961189

>  <HBD_atom_index>  (44) 
2
6

>  <Function>  (44) 
alcohol
aniline

>  <Atom>  (44) 
O
N

>  <Molecular_Weight>  (44) 
153.20157

>  <Mol_ID>  (44) 
CHEMBL1221543_f003

>  <Atom_and_Type>  (44) 
O-ring_sidechain fragment

>  <E_el_PW6B95>  (44) 
-800.1683895329

>  <E_el complex_PW6B95>  (44) 
-993.6601865262
-993.6645970088

>  <HB_distance>  (44) 
1.85
2.16

>  <dG(298)_RRHO (kJ/mol)>  (44) 
270.1274

>  <dG(298)_RRHO complex (kJ/mol)>  (44) 
481.0943
480.2043

>  <dG_solv_SMD_CCl4 (kJ/mol)>  (44) 
-32.0506

>  <dG_solv_SMD_CCl4 complex (kJ/mol)>  (44) 
-41.7175
-37.3909

>  <Delta G_sol (kJ/mol)>  (44) 
34.20
26.06

>  <Delta G (kcal/mol)>  (44) 
0.15
-1.08

>  <Delta G (kJ/mol)>  (44) 
0.61
-4.52

$$$$

     RDKit          2D

 12 13  0  0  0  0  0  0  0  0999 V2000
   -0.1186   -0.7500    0.0000 C   0  0  0  0  0  0  0  0  0  0  0  0
   -1.5451   -1.2135    0.0000 N   0  0  0  0  0  0  0  0  0  0  0  0
   -2.4268   -0.0000    0.0000 C   0  0  0  0  0  0  0  0  0  0  0  0
    1.1805   -1.5000    0.0000 C   0  0  0  0  0  0  0  0  0  0  0  0
   -0.1186    0.7500    0.0000 C   0  0  0  0  0  0  0  0  0  0  0  0
   -3.9268   -0.0000    0.0000 O   0  0  0  0  0  0  0  0  0  0  0  0
   -1.5451    1.2135    0.0000 S   0  0  0  0  0  0  0  0  0  0  0  0
    2.4795   -0.7500    0.0000 C   0  0  0  0  0  0  0  0  0  0  0  0
    1.1805   -3.0000    0.0000 O   0  0  0  0  0  0  0  0  0  0  0  0
    1.1805    1.5000    0.0000 C   0  0  0  0  0  0  0  0  0  0  0  0
    2.4795    0.7500    0.0000 C   0  0  0  0  0  0  0  0  0  0  0  0
    1.1805    3.0000    0.0000 C   0  0  0  0  0  0  0  0  0  0  0  0
  1  2  1  0
  2  3  1  0
  4  1  2  0
  1  5  1  0
  3  6  2  0
  3  7  1  0
  8  4  1  0
  4  9  1  0
 10  5  2  0
  7  5  1  0
 11  8  2  0
 12 10  1  0
 10 11  1  0
M  END
>  <E_el>  (45) 
-910.9412446721

>  <E_el_PBEh-3c>  (45) 
-910.9412446721

>  <HBD_atom_index>  (45) 
9

>  <Function>  (45) 
alcohol

>  <Atom>  (45) 
O

>  <Molecular_Weight>  (45) 
181.21168

>  <Mol_ID>  (45) 
CHEMBL1221543_f004

>  <Atom_and_Type>  (45) 
N-ring fragment

>  <E_el_PW6B95>  (45) 
-913.7299207454

>  <E_el complex_PW6B95>  (45) 
-1107.224847253

>  <HB_distance>  (45) 
1.82

>  <dG(298)_RRHO (kJ/mol)>  (45) 
285.1951

>  <dG(298)_RRHO complex (kJ/mol)>  (45) 
493.0692

>  <dG_solv_SMD_CCl4 (kJ/mol)>  (45) 
-36.9025

>  <dG_solv_SMD_CCl4 complex (kJ/mol)>  (45) 
-49.0901

>  <Delta G_sol (kJ/mol)>  (45) 
20.37

>  <Delta G (kcal/mol)>  (45) 
-1.94

>  <Delta G (kJ/mol)>  (45) 
-8.10

$$$$

     RDKit          2D

 16 17  0  0  0  0  0  0  0  0999 V2000
    3.9168    0.6180    0.0000 C   0  0  0  0  0  0  0  0  0  0  0  0
    2.5380    0.0274    0.0000 N   0  0  0  0  0  0  0  0  0  0  0  0
    1.3371    0.9261    0.0000 C   0  0  0  0  0  0  0  0  0  0  0  0
    5.1178   -0.2807    0.0000 C   0  0  0  0  0  0  0  0  0  0  0  0
   -0.0417    0.3354    0.0000 C   0  0  0  0  0  0  0  0  0  0  0  0
    6.4966    0.3100    0.0000 N   0  0  0  0  0  0  0  0  0  0  0  0
   -0.2196   -1.1540    0.0000 C   0  0  0  0  0  0  0  0  0  0  0  0
   -1.2427    1.2342    0.0000 C   0  0  0  0  0  0  0  0  0  0  0  0
    7.6975   -0.5888    0.0000 C   0  0  0  0  0  0  0  0  0  0  0  0
   -1.5984   -1.7447    0.0000 C   0  0  0  0  0  0  0  0  0  0  0  0
   -2.6215    0.6435    0.0000 C   0  0  0  0  0  0  0  0  0  0  0  0
   -2.7993   -0.8459    0.0000 C   0  0  0  0  0  0  0  0  0  0  0  0
   -4.1781   -1.4366    0.0000 C   0  0  0  0  0  0  0  0  0  0  0  0
   -5.3791   -0.5378    0.0000 C   0  0  0  0  0  0  0  0  0  0  0  0
   -5.2012    0.9516    0.0000 C   0  0  0  0  0  0  0  0  0  0  0  0
   -3.8224    1.5422    0.0000 O   0  0  0  0  0  0  0  0  0  0  0  0
  1  2  1  0
  2  3  1  0
  4  1  1  0
  3  5  1  0
  6  4  1  0
  5  7  2  0
  5  8  1  0
  9  6  1  0
  7 10  1  0
 11  8  2  0
 10 12  2  0
 12 11  1  0
 13 14  2  0
 14 15  1  0
 15 16  1  0
 16 11  1  0
 12 13  1  0
M  END
>  <E_el>  (46) 
-689.4010648088

>  <E_el_PBEh-3c>  (46) 
-689.4010648088

>  <HBD_atom_index>  (46) 
2
6

>  <Function>  (46) 
secondary amine
secondary amine

>  <Atom>  (46) 
N
N

>  <Molecular_Weight>  (46) 
218.29482

>  <Mol_ID>  (46) 
CHEMBL122754_f002

>  <Atom_and_Type>  (46) 
N-ring_sidechain fragment

>  <E_el_PW6B95>  (46) 
-692.1048801799

>  <E_el complex_PW6B95>  (46) 
-885.5986668485
-885.5911676417

>  <HB_distance>  (46) 
2.42
2.36

>  <dG(298)_RRHO (kJ/mol)>  (46) 
687.6741

>  <dG(298)_RRHO complex (kJ/mol)>  (46) 
899.5573
891.5732

>  <dG_solv_SMD_CCl4 (kJ/mol)>  (46) 
-43.7026

>  <dG_solv_SMD_CCl4 complex (kJ/mol)>  (46) 
-50.1515
-56.8027

>  <Delta G_sol (kJ/mol)>  (46) 
33.12
38.17

>  <Delta G (kcal/mol)>  (46) 
-0.02
0.74

>  <Delta G (kJ/mol)>  (46) 
-0.08
3.11

$$$$

     RDKit          2D

 11 11  0  0  0  0  0  0  0  0999 V2000
    1.2713   -0.2756    0.0000 S   0  0  0  0  0  0  0  0  0  0  0  0
    2.7600   -0.4590    0.0000 N   0  0  0  0  0  0  0  0  0  0  0  0
    3.6632    0.7386    0.0000 O   0  0  0  0  0  0  0  0  0  0  0  0
   -0.2175   -0.0922    0.0000 C   0  0  0  0  0  0  0  0  0  0  0  0
    1.0879   -1.7643    0.0000 O   0  0  0  0  0  0  0  0  0  0  0  0
    1.4547    1.2131    0.0000 O   0  0  0  0  0  0  0  0  0  0  0  0
   -1.1207   -1.2898    0.0000 C   0  0  0  0  0  0  0  0  0  0  0  0
   -0.8030    1.2888    0.0000 C   0  0  0  0  0  0  0  0  0  0  0  0
   -2.6094   -1.1064    0.0000 C   0  0  0  0  0  0  0  0  0  0  0  0
   -2.2917    1.4722    0.0000 C   0  0  0  0  0  0  0  0  0  0  0  0
   -3.1949    0.2746    0.0000 C   0  0  0  0  0  0  0  0  0  0  0  0
  1  2  1  0
  2  3  1  0
  4  1  1  0
  1  5  2  0
  1  6  2  0
  7  4  2  0
  4  8  1  0
  9  7  1  0
  8 10  2  0
 11 10  1  0
 11  9  2  0
M  END
>  <E_el>  (47) 
-909.7929820497

>  <E_el_PBEh-3c>  (47) 
-909.7929820497

>  <HBD_atom_index>  (47) 
2

>  <Function>  (47) 
undefined donor function

>  <Atom>  (47) 
N

>  <Molecular_Weight>  (47) 
173.18968

>  <Mol_ID>  (47) 
CHEMBL123233_f002

>  <Atom_and_Type>  (47) 
N-ring_sidechain fragment

>  <E_el_PW6B95>  (47) 
-912.6093919133

>  <E_el complex_PW6B95>  (47) 
-1106.104314336

>  <HB_distance>  (47) 
2.10

>  <dG(298)_RRHO (kJ/mol)>  (47) 
268.0611

>  <dG(298)_RRHO complex (kJ/mol)>  (47) 
477.3031

>  <dG_solv_SMD_CCl4 (kJ/mol)>  (47) 
-33.4581

>  <dG_solv_SMD_CCl4 complex (kJ/mol)>  (47) 
-40.4330

>  <Delta G_sol (kJ/mol)>  (47) 
26.97

>  <Delta G (kcal/mol)>  (47) 
-0.94

>  <Delta G (kJ/mol)>  (47) 
-3.95

$$$$

     RDKit          2D

 10  9  0  0  0  0  0  0  0  0999 V2000
   -1.4234    0.2575    0.0000 C   0  0  0  0  0  0  0  0  0  0  0  0
   -0.1418   -0.5219    0.0000 N   0  0  0  0  0  0  0  0  0  0  0  0
    1.1740    0.1983    0.0000 C   0  0  0  0  0  0  0  0  0  0  0  0
   -2.7392   -0.4627    0.0000 C   0  0  0  0  0  0  0  0  0  0  0  0
    1.2082    1.6979    0.0000 O   0  0  0  0  0  0  0  0  0  0  0  0
    2.4556   -0.5811    0.0000 C   0  0  0  0  0  0  0  0  0  0  0  0
   -4.0208    0.3168    0.0000 C   0  0  0  0  0  0  0  0  0  0  0  0
    3.7714    0.1391    0.0000 C   0  0  0  0  0  0  0  0  0  0  0  0
   -5.3366   -0.4034    0.0000 C   0  0  0  0  0  0  0  0  0  0  0  0
    5.0530   -0.6404    0.0000 C   0  0  0  0  0  0  0  0  0  0  0  0
  1  2  1  0
  2  3  1  0
  4  1  1  0
  3  5  2  0
  3  6  1  0
  7  4  1  0
  6  8  1  0
  9  7  1  0
  8 10  1  0
M  END
>  <E_el>  (48) 
-444.1333817948

>  <E_el_PBEh-3c>  (48) 
-444.1333817948

>  <HBD_atom_index>  (48) 
2

>  <Function>  (48) 
amide

>  <Atom>  (48) 
N

>  <Molecular_Weight>  (48) 
143.22667

>  <Mol_ID>  (48) 
CHEMBL1234_f002

>  <Atom_and_Type>  (48) 
N-chain fragment

>  <E_el_PW6B95>  (48) 
-445.8542953625

>  <E_el complex_PW6B95>  (48) 
-639.3435244950

>  <HB_distance>  (48) 
2.16

>  <dG(298)_RRHO (kJ/mol)>  (48) 
562.4507

>  <dG(298)_RRHO complex (kJ/mol)>  (48) 
771.0023

>  <dG_solv_SMD_CCl4 (kJ/mol)>  (48) 
-33.9058

>  <dG_solv_SMD_CCl4 complex (kJ/mol)>  (48) 
-45.7030

>  <Delta G_sol (kJ/mol)>  (48) 
36.40

>  <Delta G (kcal/mol)>  (48) 
0.48

>  <Delta G (kJ/mol)>  (48) 
1.99

$$$$

     RDKit          2D

 20 22  0  0  0  0  0  0  0  0999 V2000
    0.6913   -0.8189    0.0000 C   0  0  0  0  0  0  0  0  0  0  0  0
   -0.7951   -1.0203    0.0000 N   0  0  0  0  0  0  0  0  0  0  0  0
   -1.7127    0.1664    0.0000 C   0  0  0  0  0  0  0  0  0  0  0  0
    1.7279   -1.9032    0.0000 N   0  0  0  0  0  0  0  0  0  0  0  0
    1.4021    0.5019    0.0000 N   0  0  0  0  0  0  0  0  0  0  0  0
   -1.1438    1.5543    0.0000 O   0  0  0  0  0  0  0  0  0  0  0  0
   -3.1991   -0.0349    0.0000 C   0  0  0  0  0  0  0  0  0  0  0  0
    3.0793   -1.2524    0.0000 C   0  0  0  0  0  0  0  0  0  0  0  0
    2.8780    0.2341    0.0000 C   0  0  0  0  0  0  0  0  0  0  0  0
    0.7513    1.8534    0.0000 C   0  0  0  0  0  0  0  0  0  0  0  0
   -4.1167    1.1517    0.0000 C   0  0  0  0  0  0  0  0  0  0  0  0
   -3.7680   -1.4229    0.0000 C   0  0  0  0  0  0  0  0  0  0  0  0
    4.4673   -1.8212    0.0000 C   0  0  0  0  0  0  0  0  0  0  0  0
    4.0647    1.1516    0.0000 C   0  0  0  0  0  0  0  0  0  0  0  0
    1.5964    3.0927    0.0000 C   0  0  0  0  0  0  0  0  0  0  0  0
   -5.6031    0.9504    0.0000 C   0  0  0  0  0  0  0  0  0  0  0  0
   -5.2544   -1.6242    0.0000 C   0  0  0  0  0  0  0  0  0  0  0  0
    5.6539   -0.9037    0.0000 C   0  0  0  0  0  0  0  0  0  0  0  0
    5.4526    0.5828    0.0000 C   0  0  0  0  0  0  0  0  0  0  0  0
   -6.1720   -0.4376    0.0000 C   0  0  0  0  0  0  0  0  0  0  0  0
  1  2  1  0
  2  3  1  0
  4  1  2  0
  1  5  1  0
  3  6  2  0
  3  7  1  0
  8  4  1  0
  9  5  1  0
  5 10  1  0
  7 11  2  0
  7 12  1  0
  9  8  2  0
  8 13  1  0
 14  9  1  0
 10 15  1  0
 11 16  1  0
 17 12  2  0
 18 13  2  0
 19 14  2  0
 18 19  1  0
 16 20  2  0
 20 17  1  0
M  END
>  <E_el>  (49) 
-856.3862660941

>  <E_el_PBEh-3c>  (49) 
-856.3862660941

>  <HBD_atom_index>  (49) 
2

>  <Function>  (49) 
amide

>  <Atom>  (49) 
N

>  <Molecular_Weight>  (49) 
265.3098

>  <Mol_ID>  (49) 
CHEMBL1236126_f001

>  <Atom_and_Type>  (49) 
N-ring_sidechain fragment

>  <E_el_PW6B95>  (49) 
-859.7472060058

>  <E_el complex_PW6B95>  (49) 
-1053.236068586

>  <HB_distance>  (49) 
2.14

>  <dG(298)_RRHO (kJ/mol)>  (49) 
655.8792

>  <dG(298)_RRHO complex (kJ/mol)>  (49) 
865.2814

>  <dG_solv_SMD_CCl4 (kJ/mol)>  (49) 
-69.9494

>  <dG_solv_SMD_CCl4 complex (kJ/mol)>  (49) 
-78.2641

>  <Delta G_sol (kJ/mol)>  (49) 
41.70

>  <Delta G (kcal/mol)>  (49) 
1.27

>  <Delta G (kJ/mol)>  (49) 
5.33

$$$$

     RDKit          2D

 20 21  0  0  0  0  0  0  0  0999 V2000
   -2.4750   -1.2990    0.0000 C   0  0  0  0  0  0  0  0  0  0  0  0
   -3.2250   -0.0000    0.0000 N   0  0  0  0  0  0  0  0  0  0  0  0
   -2.4750    1.2990    0.0000 C   0  0  0  0  0  0  0  0  0  0  0  0
   -0.9750   -1.2990    0.0000 C   0  0  0  0  0  0  0  0  0  0  0  0
   -3.2250   -2.5981    0.0000 C   0  0  0  0  0  0  0  0  0  0  0  0
   -0.9750    1.2990    0.0000 C   0  0  0  0  0  0  0  0  0  0  0  0
   -3.2250    2.5981    0.0000 C   0  0  0  0  0  0  0  0  0  0  0  0
   -0.2250   -2.5981    0.0000 C   0  0  0  0  0  0  0  0  0  0  0  0
   -0.2250   -0.0000    0.0000 C   0  0  0  0  0  0  0  0  0  0  0  0
   -0.2250    2.5981    0.0000 C   0  0  0  0  0  0  0  0  0  0  0  0
    1.2750   -2.5981    0.0000 O   0  0  0  0  0  0  0  0  0  0  0  0
   -0.9750   -3.8971    0.0000 O   0  0  0  0  0  0  0  0  0  0  0  0
    1.2750    0.0000    0.0000 C   0  0  0  0  0  0  0  0  0  0  0  0
    1.2750    2.5981    0.0000 O   0  0  0  0  0  0  0  0  0  0  0  0
   -0.9750    3.8971    0.0000 O   0  0  0  0  0  0  0  0  0  0  0  0
    2.0250    1.2990    0.0000 C   0  0  0  0  0  0  0  0  0  0  0  0
    3.5250    1.2990    0.0000 C   0  0  0  0  0  0  0  0  0  0  0  0
    4.2750    0.0000    0.0000 C   0  0  0  0  0  0  0  0  0  0  0  0
    3.5250   -1.2990    0.0000 C   0  0  0  0  0  0  0  0  0  0  0  0
    2.0250   -1.2990    0.0000 C   0  0  0  0  0  0  0  0  0  0  0  0
  1  2  1  0
  2  3  1  0
  4  1  2  0
  1  5  1  0
  3  6  2  0
  3  7  1  0
  8  4  1  0
  4  9  1  0
  6  9  1  0
  6 10  1  0
 11  8  1  0
  8 12  2  0
  9 13  1  0
 10 14  2  0
 10 15  1  0
 16 17  2  0
 17 18  1  0
 18 19  2  0
 19 20  1  0
 13 20  2  0
 13 16  1  0
M  END
>  <E_el>  (50) 
-934.3063086477

>  <E_el_PBEh-3c>  (50) 
-934.3063086477

>  <HBD_atom_index>  (50) 
11
15

>  <Function>  (50) 
alcohol
alcohol

>  <Atom>  (50) 
O
O

>  <Molecular_Weight>  (50) 
273.2839

>  <Mol_ID>  (50) 
CHEMBL1237132_f001

>  <Atom_and_Type>  (50) 
N-ring fragment

>  <E_el_PW6B95>  (50) 
-937.9232535980

>  <E_el complex_PW6B95>  (50) 
-1131.418422250
-1131.417964227

>  <HB_distance>  (50) 
1.79
1.78

>  <dG(298)_RRHO (kJ/mol)>  (50) 
641.1396

>  <dG(298)_RRHO complex (kJ/mol)>  (50) 
851.6865
851.7365

>  <dG_solv_SMD_CCl4 (kJ/mol)>  (50) 
-54.2495

>  <dG_solv_SMD_CCl4 complex (kJ/mol)>  (50) 
-62.4697
-63.1501

>  <Delta G_sol (kJ/mol)>  (50) 
26.38
26.95

>  <Delta G (kcal/mol)>  (50) 
-1.03
-0.95

>  <Delta G (kJ/mol)>  (50) 
-4.32
-3.96

$$$$

     RDKit          2D

 16 17  0  0  0  0  0  0  0  0999 V2000
    0.0000    1.2990    0.0000 C   0  0  0  0  0  0  0  0  0  0  0  0
    0.7500    2.5981    0.0000 N   0  0  0  0  0  0  0  0  0  0  0  0
    0.0000    3.8971    0.0000 C   0  0  0  0  0  0  0  0  0  0  0  0
    0.7500   -0.0000    0.0000 C   0  0  0  0  0  0  0  0  0  0  0  0
   -1.5000    1.2990    0.0000 C   0  0  0  0  0  0  0  0  0  0  0  0
   -1.5000    3.8971    0.0000 C   0  0  0  0  0  0  0  0  0  0  0  0
    0.0000   -1.2990    0.0000 C   0  0  0  0  0  0  0  0  0  0  0  0
    2.2500   -0.0000    0.0000 C   0  0  0  0  0  0  0  0  0  0  0  0
   -2.2500    2.5981    0.0000 C   0  0  0  0  0  0  0  0  0  0  0  0
   -1.5000   -1.2990    0.0000 C   0  0  0  0  0  0  0  0  0  0  0  0
    0.7500   -2.5981    0.0000 C   0  0  0  0  0  0  0  0  0  0  0  0
    3.0000   -1.2990    0.0000 O   0  0  0  0  0  0  0  0  0  0  0  0
    3.0000    1.2990    0.0000 O   0  0  0  0  0  0  0  0  0  0  0  0
   -1.5000   -3.8971    0.0000 C   0  0  0  0  0  0  0  0  0  0  0  0
   -0.0000   -3.8971    0.0000 C   0  0  0  0  0  0  0  0  0  0  0  0
   -2.2500   -2.5981    0.0000 C   0  0  0  0  0  0  0  0  0  0  0  0
  1  2  1  0
  3  2  1  0
  4  1  1  0
  1  5  1  0
  6  3  1  0
  7  4  1  0
  4  8  1  0
  5  9  1  0
  9  6  1  0
 10  7  2  0
  7 11  1  0
  8 12  2  0
  8 13  1  0
 14 15  1  0
 11 15  2  0
 16 10  1  0
 14 16  2  0
M  END
>  <E_el>  (51) 
-709.3059741447

>  <E_el_PBEh-3c>  (51) 
-709.3059741447

>  <HBD_atom_index>  (51) 
2
13

>  <Function>  (51) 
secondary amine
alcohol

>  <Atom>  (51) 
N
O

>  <Molecular_Weight>  (51) 
219.27958

>  <Mol_ID>  (51) 
CHEMBL1253519_f001

>  <Atom_and_Type>  (51) 
N-ring fragment

>  <E_el_PW6B95>  (51) 
-712.0683074027

>  <E_el complex_PW6B95>  (51) 
-905.5618579747
-905.5640233082

>  <HB_distance>  (51) 
2.31
1.75

>  <dG(298)_RRHO (kJ/mol)>  (51) 
662.9130

>  <dG(298)_RRHO complex (kJ/mol)>  (51) 
876.4371
872.5383

>  <dG_solv_SMD_CCl4 (kJ/mol)>  (51) 
-45.2460

>  <dG_solv_SMD_CCl4 complex (kJ/mol)>  (51) 
-51.7633
-56.5511

>  <Delta G_sol (kJ/mol)>  (51) 
35.31
20.94

>  <Delta G (kcal/mol)>  (51) 
0.31
-1.85

>  <Delta G (kJ/mol)>  (51) 
1.30
-7.75

$$$$

     RDKit          2D

  7  6  0  0  0  0  0  0  0  0999 V2000
    0.5567   -0.7500    0.0000 C   0  0  0  0  0  0  0  0  0  0  0  0
    1.8558   -0.0000    0.0000 O   0  0  0  0  0  0  0  0  0  0  0  0
   -0.7423    0.0000    0.0000 C   0  0  0  0  0  0  0  0  0  0  0  0
    0.5567   -2.2500    0.0000 O   0  0  0  0  0  0  0  0  0  0  0  0
   -0.7423    1.5000    0.0000 N   0  0  0  0  0  0  0  0  0  0  0  0
   -2.0413   -0.7500    0.0000 C   0  0  0  0  0  0  0  0  0  0  0  0
    0.5567    2.2500    0.0000 C   0  0  0  0  0  0  0  0  0  0  0  0
  1  2  1  0
  3  1  1  0
  1  4  2  0
  5  3  1  0
  3  6  1  0
  7  5  1  0
M  END
>  <E_el>  (52) 
-362.2693236465

>  <E_el_PBEh-3c>  (52) 
-362.2693236465

>  <HBD_atom_index>  (52) 
2
5

>  <Function>  (52) 
alcohol
secondary amine

>  <Atom>  (52) 
O
N

>  <Molecular_Weight>  (52) 
103.11976

>  <Mol_ID>  (52) 
CHEMBL1254613_f005

>  <Atom_and_Type>  (52) 
O-chain fragment

>  <E_el_PW6B95>  (52) 
-363.6542429865

>  <E_el complex_PW6B95>  (52) 
-557.1487275770
-557.1432239331

>  <HB_distance>  (52) 
1.87
2.21

>  <dG(298)_RRHO (kJ/mol)>  (52) 
285.0507

>  <dG(298)_RRHO complex (kJ/mol)>  (52) 
490.7273
491.3180

>  <dG_solv_SMD_CCl4 (kJ/mol)>  (52) 
-23.3334

>  <dG_solv_SMD_CCl4 complex (kJ/mol)>  (52) 
-35.8639
-32.9836

>  <Delta G_sol (kJ/mol)>  (52) 
18.99
36.92

>  <Delta G (kcal/mol)>  (52) 
-2.15
0.55

>  <Delta G (kJ/mol)>  (52) 
-8.97
2.32

$$$$

     RDKit          2D

 12 13  0  0  0  0  0  0  0  0999 V2000
   -2.1874    0.2082    0.0000 C   0  0  0  0  0  0  0  0  0  0  0  0
   -3.6381   -0.1734    0.0000 O   0  0  0  0  0  0  0  0  0  0  0  0
   -1.7926    1.6553    0.0000 C   0  0  0  0  0  0  0  0  0  0  0  0
   -1.1316   -0.8573    0.0000 C   0  0  0  0  0  0  0  0  0  0  0  0
   -0.3419    2.0368    0.0000 C   0  0  0  0  0  0  0  0  0  0  0  0
   -1.5265   -2.3044    0.0000 O   0  0  0  0  0  0  0  0  0  0  0  0
    0.3190   -0.4758    0.0000 C   0  0  0  0  0  0  0  0  0  0  0  0
    0.7139    0.9713    0.0000 C   0  0  0  0  0  0  0  0  0  0  0  0
    1.3748   -1.5413    0.0000 C   0  0  0  0  0  0  0  0  0  0  0  0
    2.1645    1.3529    0.0000 C   0  0  0  0  0  0  0  0  0  0  0  0
    2.8255   -1.1597    0.0000 C   0  0  0  0  0  0  0  0  0  0  0  0
    3.2203    0.2874    0.0000 C   0  0  0  0  0  0  0  0  0  0  0  0
  1  2  1  0
  3  1  2  0
  1  4  1  0
  5  3  1  0
  4  6  1  0
  4  7  2  0
  8  5  2  0
  9  7  1  0
  8  7  1  0
 10  8  1  0
  9 11  1  0
 11 12  1  0
 12 10  1  0
M  END
>  <E_el>  (53) 
-537.5837417085

>  <E_el_PBEh-3c>  (53) 
-537.5837417085

>  <HBD_atom_index>  (53) 
2
6

>  <Function>  (53) 
alcohol
alcohol

>  <Atom>  (53) 
O
O

>  <Molecular_Weight>  (53) 
164.20108

>  <Mol_ID>  (53) 
CHEMBL1257041_f002

>  <Atom_and_Type>  (53) 
O-ring_sidechain fragment

>  <E_el_PW6B95>  (53) 
-539.6746685941

>  <E_el complex_PW6B95>  (53) 
-733.1672934137
-733.1665877246

>  <HB_distance>  (53) 
1.93
1.92

>  <dG(298)_RRHO (kJ/mol)>  (53) 
455.9578

>  <dG(298)_RRHO complex (kJ/mol)>  (53) 
666.9562
665.6199

>  <dG_solv_SMD_CCl4 (kJ/mol)>  (53) 
-38.5417

>  <dG_solv_SMD_CCl4 complex (kJ/mol)>  (53) 
-50.7676
-48.5514

>  <Delta G_sol (kJ/mol)>  (53) 
29.50
32.24

>  <Delta G (kcal/mol)>  (53) 
-0.56
-0.15

>  <Delta G (kJ/mol)>  (53) 
-2.35
-0.63

$$$$

     RDKit          2D

 16 18  0  0  0  0  0  0  0  0999 V2000
   -1.4785   -0.9934    0.0000 C   0  0  0  0  0  0  0  0  0  0  0  0
   -1.0383   -2.4273    0.0000 O   0  0  0  0  0  0  0  0  0  0  0  0
   -2.9405   -0.6577    0.0000 C   0  0  0  0  0  0  0  0  0  0  0  0
   -0.4569    0.1049    0.0000 C   0  0  0  0  0  0  0  0  0  0  0  0
   -3.3808    0.7763    0.0000 C   0  0  0  0  0  0  0  0  0  0  0  0
   -3.9622   -1.7559    0.0000 O   0  0  0  0  0  0  0  0  0  0  0  0
    1.0051   -0.2308    0.0000 C   0  0  0  0  0  0  0  0  0  0  0  0
   -0.8971    1.5388    0.0000 C   0  0  0  0  0  0  0  0  0  0  0  0
   -2.3591    1.8745    0.0000 C   0  0  0  0  0  0  0  0  0  0  0  0
    1.4454   -1.6647    0.0000 C   0  0  0  0  0  0  0  0  0  0  0  0
    2.0268    0.8675    0.0000 C   0  0  0  0  0  0  0  0  0  0  0  0
    0.1245    2.6371    0.0000 C   0  0  0  0  0  0  0  0  0  0  0  0
    3.9290   -0.9021    0.0000 C   0  0  0  0  0  0  0  0  0  0  0  0
    2.9073   -2.0004    0.0000 C   0  0  0  0  0  0  0  0  0  0  0  0
    3.4887    0.5318    0.0000 C   0  0  0  0  0  0  0  0  0  0  0  0
    1.5865    2.3014    0.0000 C   0  0  0  0  0  0  0  0  0  0  0  0
  1  2  1  0
  3  1  2  0
  1  4  1  0
  5  3  1  0
  3  6  1  0
  7  4  1  0
  8  4  2  0
  9  5  2  0
 10  7  2  0
  7 11  1  0
 12  8  1  0
  8  9  1  0
 13 14  2  0
 14 10  1  0
 15 11  2  0
 15 13  1  0
 11 16  1  0
 16 12  1  0
M  END
>  <E_el>  (54) 
-689.6792539365

>  <E_el_PBEh-3c>  (54) 
-689.6792539365

>  <HBD_atom_index>  (54) 
2
6

>  <Function>  (54) 
alcohol
alcohol

>  <Atom>  (54) 
O
O

>  <Molecular_Weight>  (54) 
212.24388

>  <Mol_ID>  (54) 
CHEMBL1257041_f003

>  <Atom_and_Type>  (54) 
O-ring_sidechain fragment

>  <E_el_PW6B95>  (54) 
-692.3867041155

>  <E_el complex_PW6B95>  (54) 
-885.8856197678
-885.8802182538

>  <HB_distance>  (54) 
1.78
1.89

>  <dG(298)_RRHO (kJ/mol)>  (54) 
513.9971

>  <dG(298)_RRHO complex (kJ/mol)>  (54) 
728.9575
725.9355

>  <dG_solv_SMD_CCl4 (kJ/mol)>  (54) 
-45.9761

>  <dG_solv_SMD_CCl4 complex (kJ/mol)>  (54) 
-51.0775
-53.8746

>  <Delta G_sol (kJ/mol)>  (54) 
24.07
32.44

>  <Delta G (kcal/mol)>  (54) 
-1.38
-0.12

>  <Delta G (kJ/mol)>  (54) 
-5.77
-0.51

$$$$

     RDKit          2D

  8  8  0  0  0  0  0  0  0  0999 V2000
    1.3679   -1.6386    0.0000 C   0  0  0  0  0  0  0  0  0  0  0  0
    1.9944   -0.2757    0.0000 N   0  0  0  0  0  0  0  0  0  0  0  0
    0.8917    0.7412    0.0000 C   0  0  0  0  0  0  0  0  0  0  0  0
   -0.1219   -1.4640    0.0000 C   0  0  0  0  0  0  0  0  0  0  0  0
   -0.4162    0.0068    0.0000 N   0  0  0  0  0  0  0  0  0  0  0  0
    1.0663    2.2310    0.0000 O   0  0  0  0  0  0  0  0  0  0  0  0
   -1.7791    0.6332    0.0000 C   0  0  0  0  0  0  0  0  0  0  0  0
   -3.0031   -0.2339    0.0000 C   0  0  0  0  0  0  0  0  0  0  0  0
  1  2  1  0
  2  3  1  0
  4  1  1  0
  5  3  1  0
  3  6  2  0
  5  4  1  0
  7  5  1  0
  8  7  1  0
M  END
>  <E_el>  (55) 
-380.4896248738

>  <E_el_PBEh-3c>  (55) 
-380.4896248738

>  <HBD_atom_index>  (55) 
2

>  <Function>  (55) 
amide

>  <Atom>  (55) 
N

>  <Molecular_Weight>  (55) 
114.1457

>  <Mol_ID>  (55) 
CHEMBL1259187_f002

>  <Atom_and_Type>  (55) 
N-ring fragment

>  <E_el_PW6B95>  (55) 
-381.9529003972

>  <E_el complex_PW6B95>  (55) 
-575.4446239357

>  <HB_distance>  (55) 
2.07

>  <dG(298)_RRHO (kJ/mol)>  (55) 
340.1705

>  <dG(298)_RRHO complex (kJ/mol)>  (55) 
546.3354

>  <dG_solv_SMD_CCl4 (kJ/mol)>  (55) 
-33.7199

>  <dG_solv_SMD_CCl4 complex (kJ/mol)>  (55) 
-41.9241

>  <Delta G_sol (kJ/mol)>  (55) 
31.06

>  <Delta G (kcal/mol)>  (55) 
-0.33

>  <Delta G (kJ/mol)>  (55) 
-1.37

$$$$

     RDKit          2D

  9  9  0  0  0  0  0  0  0  0999 V2000
   -2.5865    0.4135    0.0000 C   0  0  0  0  0  0  0  0  0  0  0  0
   -4.0444    0.0606    0.0000 N   0  0  0  0  0  0  0  0  0  0  0  0
   -1.5520   -0.6727    0.0000 C   0  0  0  0  0  0  0  0  0  0  0  0
   -0.0941   -0.3198    0.0000 C   0  0  0  0  0  0  0  0  0  0  0  0
    0.3293    1.1192    0.0000 C   0  0  0  0  0  0  0  0  0  0  0  0
    0.9405   -1.4059    0.0000 C   0  0  0  0  0  0  0  0  0  0  0  0
    2.8217    0.3860    0.0000 C   0  0  0  0  0  0  0  0  0  0  0  0
    1.7872    1.4721    0.0000 C   0  0  0  0  0  0  0  0  0  0  0  0
    2.3984   -1.0531    0.0000 C   0  0  0  0  0  0  0  0  0  0  0  0
  1  2  1  0
  3  1  1  0
  4  3  1  0
  5  4  2  0
  4  6  1  0
  7  8  2  0
  8  5  1  0
  9  6  2  0
  9  7  1  0
M  END
>  <E_el>  (56) 
-365.4106770943

>  <E_el_PBEh-3c>  (56) 
-365.4106770943

>  <HBD_atom_index>  (56) 
2

>  <Function>  (56) 
undefined donor function

>  <Atom>  (56) 
N

>  <Molecular_Weight>  (56) 
121.17964

>  <Mol_ID>  (56) 
CHEMBL1269026_f003

>  <Atom_and_Type>  (56) 
N-ring_sidechain fragment

>  <E_el_PW6B95>  (56) 
-366.8641390211

>  <E_el complex_PW6B95>  (56) 
-560.3549915109

>  <HB_distance>  (56) 
2.44

>  <dG(298)_RRHO (kJ/mol)>  (56) 
386.4581

>  <dG(298)_RRHO complex (kJ/mol)>  (56) 
593.3949

>  <dG_solv_SMD_CCl4 (kJ/mol)>  (56) 
-28.9560

>  <dG_solv_SMD_CCl4 complex (kJ/mol)>  (56) 
-37.2824

>  <Delta G_sol (kJ/mol)>  (56) 
33.99

>  <Delta G (kcal/mol)>  (56) 
0.11

>  <Delta G (kJ/mol)>  (56) 
0.48

$$$$

     RDKit          2D

 17 19  0  0  0  0  0  0  0  0999 V2000
    3.6102    1.0677    0.0000 C   0  0  0  0  0  0  0  0  0  0  0  0
    4.4359   -0.1845    0.0000 N   0  0  0  0  0  0  0  0  0  0  0  0
    4.2819    2.4090    0.0000 C   0  0  0  0  0  0  0  0  0  0  0  0
    2.1129    0.9788    0.0000 C   0  0  0  0  0  0  0  0  0  0  0  0
    1.4412   -0.3624    0.0000 C   0  0  0  0  0  0  0  0  0  0  0  0
    2.1315   -1.6942    0.0000 C   0  0  0  0  0  0  0  0  0  0  0  0
   -0.0386   -0.6074    0.0000 C   0  0  0  0  0  0  0  0  0  0  0  0
    1.0783   -2.7622    0.0000 N   0  0  0  0  0  0  0  0  0  0  0  0
   -0.2630   -2.0905    0.0000 C   0  0  0  0  0  0  0  0  0  0  0  0
   -1.6595   -2.6378    0.0000 C   0  0  0  0  0  0  0  0  0  0  0  0
   -2.8318   -1.7020    0.0000 C   0  0  0  0  0  0  0  0  0  0  0  0
   -2.6075   -0.2189    0.0000 C   0  0  0  0  0  0  0  0  0  0  0  0
   -1.2109    0.3284    0.0000 C   0  0  0  0  0  0  0  0  0  0  0  0
   -3.7798    0.7170    0.0000 O   0  0  0  0  0  0  0  0  0  0  0  0
   -3.5554    2.2001    0.0000 C   0  0  0  0  0  0  0  0  0  0  0  0
   -2.1589    2.7474    0.0000 C   0  0  0  0  0  0  0  0  0  0  0  0
   -0.9866    1.8116    0.0000 C   0  0  0  0  0  0  0  0  0  0  0  0
  1  2  1  0
  3  1  1  0
  1  4  1  0
  4  5  1  0
  5  6  2  0
  5  7  1  0
  6  8  1  0
  8  9  1  0
  9  7  2  0
 10 11  2  0
 11 12  1  0
 12 13  2  0
 13  7  1  0
  9 10  1  0
 14 15  1  0
 15 16  1  0
 16 17  1  0
 17 13  1  0
 12 14  1  0
M  END
>  <E_el>  (57) 
-727.4826976481

>  <E_el_PBEh-3c>  (57) 
-727.4826976481

>  <HBD_atom_index>  (57) 
8

>  <Function>  (57) 
pyrrole

>  <Atom>  (57) 
N

>  <Molecular_Weight>  (57) 
230.30552

>  <Mol_ID>  (57) 
CHEMBL133868_f001

>  <Atom_and_Type>  (57) 
N-ring_sidechain fragment

>  <E_el_PW6B95>  (57) 
-730.3300895826

>  <E_el complex_PW6B95>  (57) 
-923.8214142614

>  <HB_distance>  (57) 
2.16

>  <dG(298)_RRHO (kJ/mol)>  (57) 
711.8287

>  <dG(298)_RRHO complex (kJ/mol)>  (57) 
920.3145

>  <dG_solv_SMD_CCl4 (kJ/mol)>  (57) 
-45.5422

>  <dG_solv_SMD_CCl4 complex (kJ/mol)>  (57) 
-54.7645

>  <Delta G_sol (kJ/mol)>  (57) 
33.41

>  <Delta G (kcal/mol)>  (57) 
0.03

>  <Delta G (kJ/mol)>  (57) 
0.11

$$$$

     RDKit          2D

  9  8  0  0  0  0  0  0  0  0999 V2000
    1.0104    0.7500    0.0000 C   0  0  0  0  0  0  0  0  0  0  0  0
    1.0104    2.2500    0.0000 N   0  0  0  0  0  0  0  0  0  0  0  0
   -0.2887    0.0000    0.0000 C   0  0  0  0  0  0  0  0  0  0  0  0
    2.3094   -0.0000    0.0000 O   0  0  0  0  0  0  0  0  0  0  0  0
   -0.2887   -1.5000    0.0000 C   0  0  0  0  0  0  0  0  0  0  0  0
   -1.5877    0.7500    0.0000 S   0  0  0  0  0  0  0  0  0  0  0  0
   -1.5877   -2.2500    0.0000 C   0  0  0  0  0  0  0  0  0  0  0  0
    1.0104   -2.2500    0.0000 C   0  0  0  0  0  0  0  0  0  0  0  0
   -1.5877    2.2500    0.0000 C   0  0  0  0  0  0  0  0  0  0  0  0
  1  2  1  0
  3  1  1  0
  1  4  2  0
  5  3  1  0
  3  6  1  0
  7  5  1  0
  5  8  1  0
  6  9  1  0
M  END
>  <E_el>  (58) 
-763.4228487732

>  <E_el_PBEh-3c>  (58) 
-763.4228487732

>  <HBD_atom_index>  (58) 
2

>  <Function>  (58) 
amide

>  <Atom>  (58) 
N

>  <Molecular_Weight>  (58) 
147.23852

>  <Mol_ID>  (58) 
CHEMBL134274_f002

>  <Atom_and_Type>  (58) 
N-chain fragment

>  <E_el_PW6B95>  (58) 
-765.6344598593

>  <E_el complex_PW6B95>  (58) 
-959.1222775470

>  <HB_distance>  (58) 
2.22

>  <dG(298)_RRHO (kJ/mol)>  (58) 
415.9609

>  <dG(298)_RRHO complex (kJ/mol)>  (58) 
622.2203

>  <dG_solv_SMD_CCl4 (kJ/mol)>  (58) 
-24.5398

>  <dG_solv_SMD_CCl4 complex (kJ/mol)>  (58) 
-38.4641

>  <Delta G_sol (kJ/mol)>  (58) 
35.69

>  <Delta G (kcal/mol)>  (58) 
0.37

>  <Delta G (kJ/mol)>  (58) 
1.54

$$$$

     RDKit          2D

  9  8  0  0  0  0  0  0  0  0999 V2000
    0.7500    1.2990    0.0000 C   0  0  0  0  0  0  0  0  0  0  0  0
    1.5000    2.5981    0.0000 N   0  0  0  0  0  0  0  0  0  0  0  0
   -0.7500    1.2990    0.0000 N   0  0  0  0  0  0  0  0  0  0  0  0
    1.5000    0.0000    0.0000 N   0  0  0  0  0  0  0  0  0  0  0  0
   -1.5000    0.0000    0.0000 C   0  0  0  0  0  0  0  0  0  0  0  0
    0.7500   -1.2990    0.0000 N   0  0  0  0  0  0  0  0  0  0  0  0
   -3.0000    0.0000    0.0000 C   0  0  0  0  0  0  0  0  0  0  0  0
   -0.7500   -1.2990    0.0000 O   0  0  0  0  0  0  0  0  0  0  0  0
    1.5000   -2.5981    0.0000 O   0  0  0  0  0  0  0  0  0  0  0  0
  1  2  1  0
  3  1  2  0
  1  4  1  0
  5  3  1  0
  4  6  1  0
  7  5  1  0
  6  8  2  0
  6  9  1  0
M  CHG  2   6   1   9  -1
M  END
>  <E_el>  (59) 
-487.4235852555

>  <E_el_PBEh-3c>  (59) 
-487.4235852555

>  <HBD_atom_index>  (59) 
2

>  <Function>  (59) 
undefined donor function

>  <Atom>  (59) 
N

>  <Molecular_Weight>  (59) 
132.12122

>  <Mol_ID>  (59) 
CHEMBL135590_f003

>  <Atom_and_Type>  (59) 
N-chain fragment

>  <E_el_PW6B95>  (59) 
-489.2859017854

>  <E_el complex_PW6B95>  (59) 
-682.7769563751

>  <HB_distance>  (59) 
2.05

>  <dG(298)_RRHO (kJ/mol)>  (59) 
275.8851

>  <dG(298)_RRHO complex (kJ/mol)>  (59) 
480.8633

>  <dG_solv_SMD_CCl4 (kJ/mol)>  (59) 
-35.3997

>  <dG_solv_SMD_CCl4 complex (kJ/mol)>  (59) 
-45.3529

>  <Delta G_sol (kJ/mol)>  (59) 
29.88

>  <Delta G (kcal/mol)>  (59) 
-0.51

>  <Delta G (kJ/mol)>  (59) 
-2.12

$$$$

     RDKit          2D

  9  8  0  0  0  0  0  0  0  0999 V2000
   -0.7500    1.0104    0.0000 C   0  0  0  0  0  0  0  0  0  0  0  0
   -2.2500    1.0104    0.0000 O   0  0  0  0  0  0  0  0  0  0  0  0
   -0.0000   -0.2887    0.0000 C   0  0  0  0  0  0  0  0  0  0  0  0
   -0.0000    2.3094    0.0000 O   0  0  0  0  0  0  0  0  0  0  0  0
    1.5000   -0.2887    0.0000 N   0  0  0  0  0  0  0  0  0  0  0  0
   -0.7500   -1.5877    0.0000 C   0  0  0  0  0  0  0  0  0  0  0  0
    2.2500    1.0104    0.0000 C   0  0  0  0  0  0  0  0  0  0  0  0
    2.2500   -1.5877    0.0000 S   0  0  0  0  0  0  0  0  0  0  0  0
   -2.2500   -1.5877    0.0000 C   0  0  0  0  0  0  0  0  0  0  0  0
  1  2  1  0
  3  1  1  0
  1  4  2  0
  5  3  1  0
  3  6  1  0
  7  5  1  0
  5  8  1  0
  6  9  1  0
M  END
>  <E_el>  (60) 
-799.2295619669

>  <E_el_PBEh-3c>  (60) 
-799.2295619669

>  <HBD_atom_index>  (60) 
2

>  <Function>  (60) 
alcohol

>  <Atom>  (60) 
O

>  <Molecular_Weight>  (60) 
149.21134

>  <Mol_ID>  (60) 
CHEMBL135603_f002

>  <Atom_and_Type>  (60) 
O-chain fragment

>  <E_el_PW6B95>  (60) 
-801.5649120125

>  <E_el complex_PW6B95>  (60) 
-995.0604030273

>  <HB_distance>  (60) 
1.78

>  <dG(298)_RRHO (kJ/mol)>  (60) 
350.8195

>  <dG(298)_RRHO complex (kJ/mol)>  (60) 
558.4442

>  <dG_solv_SMD_CCl4 (kJ/mol)>  (60) 
-26.9692

>  <dG_solv_SMD_CCl4 complex (kJ/mol)>  (60) 
-37.5499

>  <Delta G_sol (kJ/mol)>  (60) 
20.25

>  <Delta G (kcal/mol)>  (60) 
-1.96

>  <Delta G (kJ/mol)>  (60) 
-8.18

$$$$

     RDKit          2D

 11 10  0  0  0  0  0  0  0  0999 V2000
    0.2284    0.2793    0.0000 C   0  0  0  0  0  0  0  0  0  0  0  0
    0.1858    1.7787    0.0000 O   0  0  0  0  0  0  0  0  0  0  0  0
    1.5481   -0.4335    0.0000 C   0  0  0  0  0  0  0  0  0  0  0  0
   -1.0489   -0.5072    0.0000 C   0  0  0  0  0  0  0  0  0  0  0  0
    2.8254    0.3530    0.0000 N   0  0  0  0  0  0  0  0  0  0  0  0
    1.5907   -1.9329    0.0000 C   0  0  0  0  0  0  0  0  0  0  0  0
   -2.3687    0.2056    0.0000 C   0  0  0  0  0  0  0  0  0  0  0  0
    2.7829    1.8524    0.0000 C   0  0  0  0  0  0  0  0  0  0  0  0
    0.3134   -2.7195    0.0000 C   0  0  0  0  0  0  0  0  0  0  0  0
   -3.6459   -0.5809    0.0000 C   0  0  0  0  0  0  0  0  0  0  0  0
   -2.4112    1.7050    0.0000 C   0  0  0  0  0  0  0  0  0  0  0  0
  1  2  1  0
  3  1  1  0
  1  4  1  0
  5  3  1  0
  3  6  1  0
  4  7  1  0
  8  5  1  0
  6  9  1  0
  7 10  1  0
  7 11  1  0
M  END
>  <E_el>  (61) 
-484.5206596639

>  <E_el_PBEh-3c>  (61) 
-484.5206596639

>  <HBD_atom_index>  (61) 
2
5

>  <Function>  (61) 
alcohol
secondary amine

>  <Atom>  (61) 
O
N

>  <Molecular_Weight>  (61) 
159.26914

>  <Mol_ID>  (61) 
CHEMBL135948_f002

>  <Atom_and_Type>  (61) 
O-chain fragment

>  <E_el_PW6B95>  (61) 
-486.4041069493

>  <E_el complex_PW6B95>  (61) 
-679.8954853925
-679.8896361159

>  <HB_distance>  (61) 
2.03
2.41

>  <dG(298)_RRHO (kJ/mol)>  (61) 
693.5630

>  <dG(298)_RRHO complex (kJ/mol)>  (61) 
902.4480
901.2875

>  <dG_solv_SMD_CCl4 (kJ/mol)>  (61) 
-27.2722

>  <dG_solv_SMD_CCl4 complex (kJ/mol)>  (61) 
-38.7835
-41.5851

>  <Delta G_sol (kJ/mol)>  (61) 
31.38
42.77

>  <Delta G (kcal/mol)>  (61) 
-0.28
1.44

>  <Delta G (kJ/mol)>  (61) 
-1.17
6.01

$$$$

     RDKit          2D

 11 11  0  0  0  0  0  0  0  0999 V2000
   -0.8860   -0.6217    0.0000 C   0  0  0  0  0  0  0  0  0  0  0  0
   -1.2502   -2.0768    0.0000 O   0  0  0  0  0  0  0  0  0  0  0  0
   -1.9641    0.4213    0.0000 C   0  0  0  0  0  0  0  0  0  0  0  0
    0.5562   -0.2095    0.0000 C   0  0  0  0  0  0  0  0  0  0  0  0
   -3.4064    0.0092    0.0000 C   0  0  0  0  0  0  0  0  0  0  0  0
    0.9205    1.2456    0.0000 C   0  0  0  0  0  0  0  0  0  0  0  0
    1.6343   -1.2525    0.0000 C   0  0  0  0  0  0  0  0  0  0  0  0
   -4.4844    1.0521    0.0000 N   0  0  0  0  0  0  0  0  0  0  0  0
    2.3627    1.6577    0.0000 C   0  0  0  0  0  0  0  0  0  0  0  0
    3.0766   -0.8403    0.0000 C   0  0  0  0  0  0  0  0  0  0  0  0
    3.4408    0.6148    0.0000 C   0  0  0  0  0  0  0  0  0  0  0  0
  1  2  1  0
  3  1  1  0
  1  4  1  0
  5  3  1  0
  4  6  2  0
  4  7  1  0
  8  5  1  0
  6  9  1  0
 10  7  2  0
  9 11  2  0
 11 10  1  0
M  END
>  <E_el>  (62) 
-479.6950875242

>  <E_el_PBEh-3c>  (62) 
-479.6950875242

>  <HBD_atom_index>  (62) 
2

>  <Function>  (62) 
alcohol

>  <Atom>  (62) 
O

>  <Molecular_Weight>  (62) 
151.20561

>  <Mol_ID>  (62) 
CHEMBL135961_f001

>  <Atom_and_Type>  (62) 
O-ring_sidechain fragment

>  <E_el_PW6B95>  (62) 
-481.5833141896

>  <E_el complex_PW6B95>  (62) 
-675.0740779691

>  <HB_distance>  (62) 
2.04

>  <dG(298)_RRHO (kJ/mol)>  (62) 
468.2635

>  <dG(298)_RRHO complex (kJ/mol)>  (62) 
675.5600

>  <dG_solv_SMD_CCl4 (kJ/mol)>  (62) 
-35.0833

>  <dG_solv_SMD_CCl4 complex (kJ/mol)>  (62) 
-48.4284

>  <Delta G_sol (kJ/mol)>  (62) 
29.57

>  <Delta G (kcal/mol)>  (62) 
-0.55

>  <Delta G (kJ/mol)>  (62) 
-2.31

$$$$

     RDKit          2D

 11 10  0  0  0  0  0  0  0  0999 V2000
   -1.9239    1.0557    0.0000 C   0  0  0  0  0  0  0  0  0  0  0  0
   -0.4794    1.4600    0.0000 N   0  0  0  0  0  0  0  0  0  0  0  0
    0.5929    0.4112    0.0000 C   0  0  0  0  0  0  0  0  0  0  0  0
   -2.9963    2.1046    0.0000 C   0  0  0  0  0  0  0  0  0  0  0  0
   -2.2961   -0.3974    0.0000 C   0  0  0  0  0  0  0  0  0  0  0  0
    0.2208   -1.0419    0.0000 O   0  0  0  0  0  0  0  0  0  0  0  0
    2.0374    0.8155    0.0000 C   0  0  0  0  0  0  0  0  0  0  0  0
   -1.2237   -1.4462    0.0000 C   0  0  0  0  0  0  0  0  0  0  0  0
    3.1098   -0.2333    0.0000 C   0  0  0  0  0  0  0  0  0  0  0  0
   -1.5958   -2.8993    0.0000 C   0  0  0  0  0  0  0  0  0  0  0  0
    4.5543    0.1710    0.0000 C   0  0  0  0  0  0  0  0  0  0  0  0
  1  2  1  0
  2  3  1  0
  4  1  1  0
  1  5  1  0
  3  6  2  0
  3  7  1  0
  5  8  1  0
  7  9  1  0
  8 10  1  0
  9 11  1  0
M  END
>  <E_el>  (63) 
-483.3648724026

>  <E_el_PBEh-3c>  (63) 
-483.3648724026

>  <HBD_atom_index>  (63) 
2

>  <Function>  (63) 
amide

>  <Atom>  (63) 
N

>  <Molecular_Weight>  (63) 
157.25325

>  <Mol_ID>  (63) 
CHEMBL1363955_f001

>  <Atom_and_Type>  (63) 
N-chain fragment

>  <E_el_PW6B95>  (63) 
-485.2382571138

>  <E_el complex_PW6B95>  (63) 
-678.7297003768

>  <HB_distance>  (63) 
2.19

>  <dG(298)_RRHO (kJ/mol)>  (63) 
634.6258

>  <dG(298)_RRHO complex (kJ/mol)>  (63) 
843.5344

>  <dG_solv_SMD_CCl4 (kJ/mol)>  (63) 
-34.6312

>  <dG_solv_SMD_CCl4 complex (kJ/mol)>  (63) 
-46.2244

>  <Delta G_sol (kJ/mol)>  (63) 
31.15

>  <Delta G (kcal/mol)>  (63) 
-0.31

>  <Delta G (kJ/mol)>  (63) 
-1.32

$$$$

     RDKit          2D

 15 17  0  0  0  0  0  0  0  0999 V2000
    3.4073   -0.2649    0.0000 C   0  0  0  0  0  0  0  0  0  0  0  0
    4.9069   -0.2290    0.0000 O   0  0  0  0  0  0  0  0  0  0  0  0
    2.6264    1.0158    0.0000 C   0  0  0  0  0  0  0  0  0  0  0  0
    2.6886   -1.5815    0.0000 C   0  0  0  0  0  0  0  0  0  0  0  0
    1.1269    0.9799    0.0000 C   0  0  0  0  0  0  0  0  0  0  0  0
    1.1891   -1.6174    0.0000 C   0  0  0  0  0  0  0  0  0  0  0  0
    0.3460    2.2606    0.0000 C   0  0  0  0  0  0  0  0  0  0  0  0
    0.4082   -0.3367    0.0000 C   0  0  0  0  0  0  0  0  0  0  0  0
   -1.1536    2.2247    0.0000 C   0  0  0  0  0  0  0  0  0  0  0  0
   -1.0914   -0.3726    0.0000 C   0  0  0  0  0  0  0  0  0  0  0  0
   -1.8723    0.9081    0.0000 C   0  0  0  0  0  0  0  0  0  0  0  0
   -1.8101   -1.6893    0.0000 C   0  0  0  0  0  0  0  0  0  0  0  0
   -3.3096   -1.7252    0.0000 C   0  0  0  0  0  0  0  0  0  0  0  0
   -4.0905   -0.4445    0.0000 C   0  0  0  0  0  0  0  0  0  0  0  0
   -3.3718    0.8722    0.0000 C   0  0  0  0  0  0  0  0  0  0  0  0
  1  2  1  0
  3  1  1  0
  1  4  1  0
  5  3  1  0
  4  6  1  0
  7  5  2  0
  5  8  1  0
  6  8  1  0
  9  7  1  0
  8 10  1  0
 11 10  1  0
 11  9  1  0
 12 13  1  0
 13 14  1  0
 15 14  1  0
 15 11  1  0
 10 12  1  0
M  END
>  <E_el>  (64) 
-620.6140081996

>  <E_el_PBEh-3c>  (64) 
-620.6140081996

>  <HBD_atom_index>  (64) 
2

>  <Function>  (64) 
alcohol

>  <Atom>  (64) 
O

>  <Molecular_Weight>  (64) 
206.32388

>  <Mol_ID>  (64) 
CHEMBL137622_f001

>  <Atom_and_Type>  (64) 
O-ring_sidechain fragment

>  <E_el_PW6B95>  (64) 
-623.0398229591

>  <E_el complex_PW6B95>  (64) 
-816.5326991677

>  <HB_distance>  (64) 
2.09

>  <dG(298)_RRHO (kJ/mol)>  (64) 
813.6797

>  <dG(298)_RRHO complex (kJ/mol)>  (64) 
1021.7429

>  <dG_solv_SMD_CCl4 (kJ/mol)>  (64) 
-38.8735

>  <dG_solv_SMD_CCl4 complex (kJ/mol)>  (64) 
-50.6004

>  <Delta G_sol (kJ/mol)>  (64) 
26.41

>  <Delta G (kcal/mol)>  (64) 
-1.03

>  <Delta G (kJ/mol)>  (64) 
-4.30

$$$$

     RDKit          2D

  8  8  0  0  0  0  0  0  0  0999 V2000
    0.2168   -0.2794    0.0000 C   0  0  0  0  0  0  0  0  0  0  0  0
    1.3741   -1.2337    0.0000 N   0  0  0  0  0  0  0  0  0  0  0  0
    2.6393   -0.4279    0.0000 C   0  0  0  0  0  0  0  0  0  0  0  0
   -1.2354   -0.6548    0.0000 C   0  0  0  0  0  0  0  0  0  0  0  0
    0.7668    1.1162    0.0000 N   0  0  0  0  0  0  0  0  0  0  0  0
    2.2640    1.0244    0.0000 C   0  0  0  0  0  0  0  0  0  0  0  0
   -2.2867    0.4153    0.0000 N   0  0  0  0  0  0  0  0  0  0  0  0
   -3.7389    0.0399    0.0000 C   0  0  0  0  0  0  0  0  0  0  0  0
  1  2  1  0
  3  2  1  0
  4  1  1  0
  1  5  2  0
  6  3  1  0
  4  7  1  0
  5  6  1  0
  7  8  1  0
M  END
>  <E_el>  (65) 
-360.5962556386

>  <E_el_PBEh-3c>  (65) 
-360.5962556386

>  <HBD_atom_index>  (65) 
7

>  <Function>  (65) 
secondary amine

>  <Atom>  (65) 
N

>  <Molecular_Weight>  (65) 
113.16094

>  <Mol_ID>  (65) 
CHEMBL13881_f002

>  <Atom_and_Type>  (65) 
N-ring fragment

>  <E_el_PW6B95>  (65) 
-362.0056178399

>  <E_el complex_PW6B95>  (65) 
-555.4941679392

>  <HB_distance>  (65) 
2.30

>  <dG(298)_RRHO (kJ/mol)>  (65) 
370.2246

>  <dG(298)_RRHO complex (kJ/mol)>  (65) 
576.9829

>  <dG_solv_SMD_CCl4 (kJ/mol)>  (65) 
-28.3760

>  <dG_solv_SMD_CCl4 complex (kJ/mol)>  (65) 
-39.9031

>  <Delta G_sol (kJ/mol)>  (65) 
36.66

>  <Delta G (kcal/mol)>  (65) 
0.52

>  <Delta G (kJ/mol)>  (65) 
2.16

$$$$

     RDKit          2D

  9  8  0  0  0  0  0  0  0  0999 V2000
   -1.2990    0.4167    0.0000 C   0  0  0  0  0  0  0  0  0  0  0  0
    0.0000   -0.3333    0.0000 N   0  0  0  0  0  0  0  0  0  0  0  0
    1.2990    0.4167    0.0000 C   0  0  0  0  0  0  0  0  0  0  0  0
   -2.5981   -0.3333    0.0000 C   0  0  0  0  0  0  0  0  0  0  0  0
    2.5981   -0.3333    0.0000 C   0  0  0  0  0  0  0  0  0  0  0  0
   -3.8971    0.4167    0.0000 C   0  0  0  0  0  0  0  0  0  0  0  0
    3.8971    0.4167    0.0000 O   0  0  0  0  0  0  0  0  0  0  0  0
   -5.1962   -0.3333    0.0000 C   0  0  0  0  0  0  0  0  0  0  0  0
    5.1962   -0.3333    0.0000 C   0  0  0  0  0  0  0  0  0  0  0  0
  1  2  1  0
  2  3  1  0
  4  1  1  0
  3  5  1  0
  6  4  1  0
  5  7  1  0
  6  8  1  0
  7  9  1  0
M  END
>  <E_el>  (66) 
-406.0466600049

>  <E_el_PBEh-3c>  (66) 
-406.0466600049

>  <HBD_atom_index>  (66) 
2

>  <Function>  (66) 
secondary amine

>  <Atom>  (66) 
N

>  <Molecular_Weight>  (66) 
131.21598

>  <Mol_ID>  (66) 
CHEMBL140104_f001

>  <Atom_and_Type>  (66) 
N-chain fragment

>  <E_el_PW6B95>  (66) 
-407.6259718253

>  <E_el complex_PW6B95>  (66) 
-601.1134407777

>  <HB_distance>  (66) 
2.41

>  <dG(298)_RRHO (kJ/mol)>  (66) 
553.1066

>  <dG(298)_RRHO complex (kJ/mol)>  (66) 
762.5350

>  <dG_solv_SMD_CCl4 (kJ/mol)>  (66) 
-22.4513

>  <dG_solv_SMD_CCl4 complex (kJ/mol)>  (66) 
-35.0734

>  <Delta G_sol (kJ/mol)>  (66) 
41.07

>  <Delta G (kcal/mol)>  (66) 
1.18

>  <Delta G (kJ/mol)>  (66) 
4.94

$$$$

     RDKit          2D

 20 22  0  0  0  0  0  0  0  0999 V2000
   -2.6914   -0.7285    0.0000 C   0  0  0  0  0  0  0  0  0  0  0  0
   -1.5683   -1.7229    0.0000 N   0  0  0  0  0  0  0  0  0  0  0  0
   -0.2756   -0.9622    0.0000 C   0  0  0  0  0  0  0  0  0  0  0  0
   -4.1559   -1.0525    0.0000 S   0  0  0  0  0  0  0  0  0  0  0  0
   -2.0926    0.6468    0.0000 N   0  0  0  0  0  0  0  0  0  0  0  0
   -0.5996    0.5024    0.0000 C   0  0  0  0  0  0  0  0  0  0  0  0
    1.0998   -1.5609    0.0000 C   0  0  0  0  0  0  0  0  0  0  0  0
   -5.1689    0.0538    0.0000 C   0  0  0  0  0  0  0  0  0  0  0  0
    0.3948    1.6254    0.0000 C   0  0  0  0  0  0  0  0  0  0  0  0
    1.2689   -3.0513    0.0000 C   0  0  0  0  0  0  0  0  0  0  0  0
    2.3059   -0.6691    0.0000 C   0  0  0  0  0  0  0  0  0  0  0  0
   -6.6334   -0.2702    0.0000 C   0  0  0  0  0  0  0  0  0  0  0  0
    1.8646    1.3258    0.0000 C   0  0  0  0  0  0  0  0  0  0  0  0
   -0.0806    3.0481    0.0000 C   0  0  0  0  0  0  0  0  0  0  0  0
    2.6443   -3.6500    0.0000 C   0  0  0  0  0  0  0  0  0  0  0  0
    3.6813   -1.2678    0.0000 C   0  0  0  0  0  0  0  0  0  0  0  0
    2.8590    2.4488    0.0000 C   0  0  0  0  0  0  0  0  0  0  0  0
    2.3836    3.8715    0.0000 C   0  0  0  0  0  0  0  0  0  0  0  0
    0.9138    4.1711    0.0000 C   0  0  0  0  0  0  0  0  0  0  0  0
    3.8504   -2.7583    0.0000 C   0  0  0  0  0  0  0  0  0  0  0  0
  1  2  1  0
  3  2  1  0
  4  1  1  0
  1  5  2  0
  6  3  2  0
  3  7  1  0
  8  4  1  0
  5  6  1  0
  6  9  1  0
  7 10  2  0
  7 11  1  0
  8 12  1  0
  9 13  2  0
  9 14  1  0
 10 15  1  0
 16 11  2  0
 13 17  1  0
 17 18  2  0
 18 19  1  0
 19 14  2  0
 15 20  2  0
 20 16  1  0
M  END
>  <E_el>  (67) 
-1163.024953730

>  <E_el_PBEh-3c>  (67) 
-1163.024953730

>  <HBD_atom_index>  (67) 
2

>  <Function>  (67) 
undefined donor function

>  <Atom>  (67) 
N

>  <Molecular_Weight>  (67) 
280.38734

>  <Mol_ID>  (67) 
CHEMBL140291_f001

>  <Atom_and_Type>  (67) 
N-ring fragment

>  <E_el_PW6B95>  (67) 
-1166.860964159

>  <E_el complex_PW6B95>  (67) 
-1360.354535315

>  <HB_distance>  (67) 
1.90

>  <dG(298)_RRHO (kJ/mol)>  (67) 
671.8633

>  <dG(298)_RRHO complex (kJ/mol)>  (67) 
881.7984

>  <dG_solv_SMD_CCl4 (kJ/mol)>  (67) 
-63.6391

>  <dG_solv_SMD_CCl4 complex (kJ/mol)>  (67) 
-73.1400

>  <Delta G_sol (kJ/mol)>  (67) 
28.68

>  <Delta G (kcal/mol)>  (67) 
-0.69

>  <Delta G (kJ/mol)>  (67) 
-2.87

$$$$

     RDKit          2D

  9  9  0  0  0  0  0  0  0  0999 V2000
   -0.3918   -0.0869    0.0000 C   0  0  0  0  0  0  0  0  0  0  0  0
   -1.0828    1.2444    0.0000 N   0  0  0  0  0  0  0  0  0  0  0  0
   -2.5625    0.9986    0.0000 C   0  0  0  0  0  0  0  0  0  0  0  0
    1.0915   -0.3104    0.0000 C   0  0  0  0  0  0  0  0  0  0  0  0
   -1.4444   -1.1555    0.0000 N   0  0  0  0  0  0  0  0  0  0  0  0
   -2.7860   -0.4846    0.0000 C   0  0  0  0  0  0  0  0  0  0  0  0
    2.0267    0.8624    0.0000 O   0  0  0  0  0  0  0  0  0  0  0  0
    1.6396   -1.7067    0.0000 C   0  0  0  0  0  0  0  0  0  0  0  0
    3.5099    0.6389    0.0000 C   0  0  0  0  0  0  0  0  0  0  0  0
  1  2  1  0
  3  2  1  0
  4  1  1  0
  1  5  2  0
  6  3  1  0
  7  4  1  0
  4  8  1  0
  5  6  1  0
  9  7  1  0
M  END
>  <E_el>  (68) 
-419.6528953499

>  <E_el_PBEh-3c>  (68) 
-419.6528953499

>  <HBD_atom_index>  (68) 
2

>  <Function>  (68) 
undefined donor function

>  <Atom>  (68) 
N

>  <Molecular_Weight>  (68) 
128.17227

>  <Mol_ID>  (68) 
CHEMBL14208_f001

>  <Atom_and_Type>  (68) 
N-ring fragment

>  <E_el_PW6B95>  (68) 
-421.2819316009

>  <E_el complex_PW6B95>  (68) 
-614.7690051628

>  <HB_distance>  (68) 
2.14

>  <dG(298)_RRHO (kJ/mol)>  (68) 
408.1237

>  <dG(298)_RRHO complex (kJ/mol)>  (68) 
615.5857

>  <dG_solv_SMD_CCl4 (kJ/mol)>  (68) 
-25.7070

>  <dG_solv_SMD_CCl4 complex (kJ/mol)>  (68) 
-39.4798

>  <Delta G_sol (kJ/mol)>  (68) 
39.00

>  <Delta G (kcal/mol)>  (68) 
0.87

>  <Delta G (kJ/mol)>  (68) 
3.63

$$$$

     RDKit          2D

  9  8  0  0  0  0  0  0  0  0999 V2000
    1.5000    0.2887    0.0000 C   0  0  0  0  0  0  0  0  0  0  0  0
    2.2500   -1.0104    0.0000 O   0  0  0  0  0  0  0  0  0  0  0  0
    2.2500    1.5877    0.0000 C   0  0  0  0  0  0  0  0  0  0  0  0
   -0.0000    0.2887    0.0000 C   0  0  0  0  0  0  0  0  0  0  0  0
   -0.7500    1.5877    0.0000 N   0  0  0  0  0  0  0  0  0  0  0  0
   -0.7500   -1.0104    0.0000 C   0  0  0  0  0  0  0  0  0  0  0  0
   -2.2500    1.5877    0.0000 C   0  0  0  0  0  0  0  0  0  0  0  0
   -2.2500   -1.0104    0.0000 O   0  0  0  0  0  0  0  0  0  0  0  0
   -0.0000   -2.3094    0.0000 O   0  0  0  0  0  0  0  0  0  0  0  0
  1  2  1  0
  3  1  1  0
  1  4  1  0
  4  5  1  0
  4  6  1  0
  5  7  2  3
  6  8  2  0
  6  9  1  0
M  END
>  <E_el>  (69) 
-475.3308257576

>  <E_el_PBEh-3c>  (69) 
-475.3308257576

>  <HBD_atom_index>  (69) 
2
9

>  <Function>  (69) 
alcohol
alcohol

>  <Atom>  (69) 
O
O

>  <Molecular_Weight>  (69) 
131.12985

>  <Mol_ID>  (69) 
CHEMBL144186_f001

>  <Atom_and_Type>  (69) 
O-chain fragment

>  <E_el_PW6B95>  (69) 
-477.1486354468

>  <E_el complex_PW6B95>  (69) 
-670.6428721912
-670.6447296030

>  <HB_distance>  (69) 
1.97
1.74

>  <dG(298)_RRHO (kJ/mol)>  (69) 
303.9675

>  <dG(298)_RRHO complex (kJ/mol)>  (69) 
514.9371
511.9308

>  <dG_solv_SMD_CCl4 (kJ/mol)>  (69) 
-25.5730

>  <dG_solv_SMD_CCl4 complex (kJ/mol)>  (69) 
-34.7670
-36.4799

>  <Delta G_sol (kJ/mol)>  (69) 
28.27
18.68

>  <Delta G (kcal/mol)>  (69) 
-0.75
-2.19

>  <Delta G (kJ/mol)>  (69) 
-3.13
-9.17

$$$$

     RDKit          2D

 13 13  0  0  0  0  0  0  0  0999 V2000
   -1.1358   -0.2850    0.0000 C   0  0  0  0  0  0  0  0  0  0  0  0
   -0.9767    1.2065    0.0000 S   0  0  0  0  0  0  0  0  0  0  0  0
   -2.5071   -0.8930    0.0000 N   0  0  0  0  0  0  0  0  0  0  0  0
    0.0764   -1.1685    0.0000 N   0  0  0  0  0  0  0  0  0  0  0  0
   -3.7192   -0.0095    0.0000 C   0  0  0  0  0  0  0  0  0  0  0  0
    1.4476   -0.5605    0.0000 C   0  0  0  0  0  0  0  0  0  0  0  0
   -5.0905   -0.6175    0.0000 C   0  0  0  0  0  0  0  0  0  0  0  0
   -3.5602    1.4821    0.0000 C   0  0  0  0  0  0  0  0  0  0  0  0
    1.6067    0.9310    0.0000 C   0  0  0  0  0  0  0  0  0  0  0  0
    2.6598   -1.4441    0.0000 C   0  0  0  0  0  0  0  0  0  0  0  0
    4.0310   -0.8361    0.0000 C   0  0  0  0  0  0  0  0  0  0  0  0
    4.1901    0.6555    0.0000 C   0  0  0  0  0  0  0  0  0  0  0  0
    2.9779    1.5390    0.0000 C   0  0  0  0  0  0  0  0  0  0  0  0
  1  2  1  0
  3  1  2  0
  1  4  1  0
  5  3  1  0
  4  6  1  0
  7  5  1  0
  5  8  1  0
  6  9  2  0
  6 10  1  0
 11 10  2  0
 12 11  1  0
 13 12  2  0
  9 13  1  0
M  END
>  <E_el>  (70) 
-895.6374533859

>  <E_el_PBEh-3c>  (70) 
-895.6374533859

>  <HBD_atom_index>  (70) 
2
4

>  <Function>  (70) 
thiol
aniline

>  <Atom>  (70) 
S
N

>  <Molecular_Weight>  (70) 
194.29656

>  <Mol_ID>  (70) 
CHEMBL146887_f001

>  <Atom_and_Type>  (70) 
S-ring_sidechain fragment

>  <E_el_PW6B95>  (70) 
-898.4046491840

>  <E_el complex_PW6B95>  (70) 
-1091.892633767
-1091.896298011

>  <HB_distance>  (70) 
2.41
2.06

>  <dG(298)_RRHO (kJ/mol)>  (70) 
500.1739

>  <dG(298)_RRHO complex (kJ/mol)>  (70) 
708.9354
712.6006

>  <dG_solv_SMD_CCl4 (kJ/mol)>  (70) 
-41.2969

>  <dG_solv_SMD_CCl4 complex (kJ/mol)>  (70) 
-50.8395
-50.5937

>  <Delta G_sol (kJ/mol)>  (70) 
42.13
36.42

>  <Delta G (kcal/mol)>  (70) 
1.34
0.48

>  <Delta G (kJ/mol)>  (70) 
5.60
2.01

$$$$

     RDKit          2D

 13 15  0  0  0  0  0  0  0  0999 V2000
    4.7656   -0.3346    0.0000 N   0  0  0  0  0  0  0  0  0  0  0  0
    3.4496    0.3851    0.0000 C   0  0  0  0  0  0  0  0  0  0  0  0
    2.6696    1.6664    0.0000 C   0  0  0  0  0  0  0  0  0  0  0  0
    1.9500    0.3503    0.0000 C   0  0  0  0  0  0  0  0  0  0  0  0
    0.6687   -0.4296    0.0000 C   0  0  0  0  0  0  0  0  0  0  0  0
    0.5465   -1.9247    0.0000 C   0  0  0  0  0  0  0  0  0  0  0  0
   -0.7154    0.1485    0.0000 C   0  0  0  0  0  0  0  0  0  0  0  0
   -1.6930   -0.9892    0.0000 C   0  0  0  0  0  0  0  0  0  0  0  0
   -0.9131   -2.2705    0.0000 N   0  0  0  0  0  0  0  0  0  0  0  0
   -3.1671   -0.7115    0.0000 C   0  0  0  0  0  0  0  0  0  0  0  0
   -3.6636    0.7040    0.0000 C   0  0  0  0  0  0  0  0  0  0  0  0
   -2.6860    1.8417    0.0000 C   0  0  0  0  0  0  0  0  0  0  0  0
   -1.2119    1.5640    0.0000 C   0  0  0  0  0  0  0  0  0  0  0  0
  1  2  1  0
  2  3  1  0
  2  4  1  0
  3  4  1  0
  4  5  1  0
  5  6  2  0
  5  7  1  0
  8  7  2  0
  9  8  1  0
  6  9  1  0
 10 11  2  0
 11 12  1  0
 12 13  2  0
 13  7  1  0
  8 10  1  0
M  END
>  <E_el>  (71) 
-534.6938568665

>  <E_el_PBEh-3c>  (71) 
-534.6938568665

>  <HBD_atom_index>  (71) 
9

>  <Function>  (71) 
pyrrole

>  <Atom>  (71) 
N

>  <Molecular_Weight>  (71) 
172.22637

>  <Mol_ID>  (71) 
CHEMBL147656_f001

>  <Atom_and_Type>  (71) 
N-ring_sidechain fragment

>  <E_el_PW6B95>  (71) 
-536.8133901055

>  <E_el complex_PW6B95>  (71) 
-730.3043290398

>  <HB_distance>  (71) 
2.06

>  <dG(298)_RRHO (kJ/mol)>  (71) 
472.1860

>  <dG(298)_RRHO complex (kJ/mol)>  (71) 
677.4241

>  <dG_solv_SMD_CCl4 (kJ/mol)>  (71) 
-43.0589

>  <dG_solv_SMD_CCl4 complex (kJ/mol)>  (71) 
-53.3896

>  <Delta G_sol (kJ/mol)>  (71) 
30.06

>  <Delta G (kcal/mol)>  (71) 
-0.48

>  <Delta G (kJ/mol)>  (71) 
-2.00

$$$$

     RDKit          2D

 17 18  0  0  0  0  0  0  0  0999 V2000
   -2.1099   -1.2853    0.0000 C   0  0  0  0  0  0  0  0  0  0  0  0
   -2.0746   -2.7849    0.0000 O   0  0  0  0  0  0  0  0  0  0  0  0
   -3.4263   -0.5661    0.0000 C   0  0  0  0  0  0  0  0  0  0  0  0
   -0.8289   -0.5049    0.0000 C   0  0  0  0  0  0  0  0  0  0  0  0
   -3.4616    0.9335    0.0000 C   0  0  0  0  0  0  0  0  0  0  0  0
    0.4874   -1.2242    0.0000 C   0  0  0  0  0  0  0  0  0  0  0  0
   -0.8642    0.9946    0.0000 C   0  0  0  0  0  0  0  0  0  0  0  0
   -4.7779    1.6527    0.0000 C   0  0  0  0  0  0  0  0  0  0  0  0
   -2.1805    1.7139    0.0000 C   0  0  0  0  0  0  0  0  0  0  0  0
    0.5227   -2.7237    0.0000 O   0  0  0  0  0  0  0  0  0  0  0  0
    1.7685   -0.4438    0.0000 C   0  0  0  0  0  0  0  0  0  0  0  0
    0.4168    1.7750    0.0000 O   0  0  0  0  0  0  0  0  0  0  0  0
    1.7332    1.0558    0.0000 C   0  0  0  0  0  0  0  0  0  0  0  0
    3.0142    1.8361    0.0000 C   0  0  0  0  0  0  0  0  0  0  0  0
    4.3305    1.1169    0.0000 C   0  0  0  0  0  0  0  0  0  0  0  0
    4.3658   -0.3827    0.0000 C   0  0  0  0  0  0  0  0  0  0  0  0
    3.0848   -1.1630    0.0000 C   0  0  0  0  0  0  0  0  0  0  0  0
  1  2  1  0
  3  1  2  0
  1  4  1  0
  5  3  1  0
  4  6  1  0
  4  7  2  0
  8  5  1  0
  5  9  2  0
  6 10  2  0
  6 11  1  0
  7 12  1  0
  7  9  1  0
 13 14  2  0
 14 15  1  0
 15 16  2  0
 16 17  1  0
 11 17  2  0
 11 13  1  0
M  END
>  <E_el>  (72) 
-764.7326770212

>  <E_el_PBEh-3c>  (72) 
-764.7326770212

>  <HBD_atom_index>  (72) 
2
12

>  <Function>  (72) 
alcohol
alcohol

>  <Atom>  (72) 
O
O

>  <Molecular_Weight>  (72) 
228.24328

>  <Mol_ID>  (72) 
CHEMBL148745_f002

>  <Atom_and_Type>  (72) 
O-ring_sidechain fragment

>  <E_el_PW6B95>  (72) 
-767.7134728148

>  <E_el complex_PW6B95>  (72) 
-961.2192064167
-961.2085942395

>  <HB_distance>  (72) 
1.85
1.86

>  <dG(298)_RRHO (kJ/mol)>  (72) 
509.4681

>  <dG(298)_RRHO complex (kJ/mol)>  (72) 
723.4964
722.0760

>  <dG_solv_SMD_CCl4 (kJ/mol)>  (72) 
-50.0118

>  <dG_solv_SMD_CCl4 complex (kJ/mol)>  (72) 
-60.3406
-59.0822

>  <Delta G_sol (kJ/mol)>  (72) 
0.01
27.71

>  <Delta G (kcal/mol)>  (72) 
-5.00
-0.83

>  <Delta G (kJ/mol)>  (72) 
-20.93
-3.48

$$$$

     RDKit          2D

  9  9  0  0  0  0  0  0  0  0999 V2000
   -2.0267    0.8624    0.0000 N   0  0  0  0  0  0  0  0  0  0  0  0
   -3.5099    0.6389    0.0000 O   0  0  0  0  0  0  0  0  0  0  0  0
   -1.0915   -0.3104    0.0000 C   0  0  0  0  0  0  0  0  0  0  0  0
    0.3918   -0.0869    0.0000 C   0  0  0  0  0  0  0  0  0  0  0  0
   -1.6396   -1.7067    0.0000 O   0  0  0  0  0  0  0  0  0  0  0  0
    1.4444   -1.1555    0.0000 N   0  0  0  0  0  0  0  0  0  0  0  0
    1.0828    1.2444    0.0000 C   0  0  0  0  0  0  0  0  0  0  0  0
    2.7860   -0.4846    0.0000 C   0  0  0  0  0  0  0  0  0  0  0  0
    2.5625    0.9986    0.0000 C   0  0  0  0  0  0  0  0  0  0  0  0
  1  2  1  0
  3  1  1  0
  4  3  1  0
  3  5  2  0
  6  4  1  0
  7  4  1  0
  6  8  1  0
  9  7  1  0
  8  9  1  0
M  END
>  <E_el>  (73) 
-455.4696456565

>  <E_el_PBEh-3c>  (73) 
-455.4696456565

>  <HBD_atom_index>  (73) 
1
6

>  <Function>  (73) 
amide
secondary amine

>  <Atom>  (73) 
N
N

>  <Molecular_Weight>  (73) 
130.14509

>  <Mol_ID>  (73) 
CHEMBL151024_f002

>  <Atom_and_Type>  (73) 
O-ring_sidechain fragment

>  <E_el_PW6B95>  (73) 
-457.2162981279

>  <E_el complex_PW6B95>  (73) 
-650.7088905120
-650.7110075553

>  <HB_distance>  (73) 
2.05
2.29

>  <dG(298)_RRHO (kJ/mol)>  (73) 
347.5718

>  <dG(298)_RRHO complex (kJ/mol)>  (73) 
552.4528
557.5385

>  <dG_solv_SMD_CCl4 (kJ/mol)>  (73) 
-29.7110

>  <dG_solv_SMD_CCl4 complex (kJ/mol)>  (73) 
-40.4735
-34.7266

>  <Delta G_sol (kJ/mol)>  (73) 
24.93
30.21

>  <Delta G (kcal/mol)>  (73) 
-1.25
-0.46

>  <Delta G (kJ/mol)>  (73) 
-5.23
-1.91

$$$$

     RDKit          2D

 15 15  0  0  0  0  0  0  0  0999 V2000
   -3.0450   -0.8354    0.0000 C   0  0  0  0  0  0  0  0  0  0  0  0
   -1.6723   -1.4400    0.0000 N   0  0  0  0  0  0  0  0  0  0  0  0
   -0.4623   -0.5534    0.0000 C   0  0  0  0  0  0  0  0  0  0  0  0
   -4.2550   -1.7220    0.0000 C   0  0  0  0  0  0  0  0  0  0  0  0
   -3.2078    0.6557    0.0000 C   0  0  0  0  0  0  0  0  0  0  0  0
    0.9105   -1.1580    0.0000 C   0  0  0  0  0  0  0  0  0  0  0  0
   -4.5806    1.2603    0.0000 N   0  0  0  0  0  0  0  0  0  0  0  0
    1.0733   -2.6492    0.0000 O   0  0  0  0  0  0  0  0  0  0  0  0
    2.1204   -0.2715    0.0000 C   0  0  0  0  0  0  0  0  0  0  0  0
   -4.7434    2.7515    0.0000 C   0  0  0  0  0  0  0  0  0  0  0  0
    1.9577    1.2197    0.0000 C   0  0  0  0  0  0  0  0  0  0  0  0
    3.4932   -0.8761    0.0000 C   0  0  0  0  0  0  0  0  0  0  0  0
    3.1676    2.1062    0.0000 C   0  0  0  0  0  0  0  0  0  0  0  0
    4.5404    1.5016    0.0000 C   0  0  0  0  0  0  0  0  0  0  0  0
    4.7032    0.0105    0.0000 C   0  0  0  0  0  0  0  0  0  0  0  0
  1  2  1  0
  2  3  1  0
  4  1  1  0
  1  5  1  0
  3  6  1  0
  5  7  1  0
  6  8  1  0
  6  9  1  0
  7 10  1  0
  9 11  2  0
  9 12  1  0
 11 13  1  0
 13 14  2  0
 14 15  1  0
 15 12  2  0
M  END
>  <E_el>  (74) 
-652.5923615273

>  <E_el_PBEh-3c>  (74) 
-652.5923615273

>  <HBD_atom_index>  (74) 
2
7
8

>  <Function>  (74) 
secondary amine
secondary amine
alcohol

>  <Atom>  (74) 
N
N
O

>  <Molecular_Weight>  (74) 
208.3

>  <Mol_ID>  (74) 
CHEMBL154370_f003

>  <Atom_and_Type>  (74) 
N-ring_sidechain fragment

>  <E_el_PW6B95>  (74) 
-655.1518184283

>  <E_el complex_PW6B95>  (74) 
-848.6410837483
-848.6380035867
-848.6421801425

>  <HB_distance>  (74) 
2.40
2.47
2.03

>  <dG(298)_RRHO (kJ/mol)>  (74) 
728.5374

>  <dG(298)_RRHO complex (kJ/mol)>  (74) 
937.7977
936.1568
937.4827

>  <dG_solv_SMD_CCl4 (kJ/mol)>  (74) 
-42.1243

>  <dG_solv_SMD_CCl4 complex (kJ/mol)>  (74) 
-51.3530
-54.5200
-54.6095

>  <Delta G_sol (kJ/mol)>  (74) 
39.58
42.86
33.13

>  <Delta G (kcal/mol)>  (74) 
0.96
1.45
-0.02

>  <Delta G (kJ/mol)>  (74) 
4.00
6.06
-0.07

$$$$

     RDKit          2D

 12 13  0  0  0  0  0  0  0  0999 V2000
   -2.2434   -0.6484    0.0000 C   0  0  0  0  0  0  0  0  0  0  0  0
   -3.6125   -1.2612    0.0000 O   0  0  0  0  0  0  0  0  0  0  0  0
   -1.0281   -1.5276    0.0000 N   0  0  0  0  0  0  0  0  0  0  0  0
   -2.0896    0.8437    0.0000 C   0  0  0  0  0  0  0  0  0  0  0  0
    0.3410   -0.9148    0.0000 C   0  0  0  0  0  0  0  0  0  0  0  0
   -0.7205    1.4565    0.0000 C   0  0  0  0  0  0  0  0  0  0  0  0
    1.5563   -1.7940    0.0000 C   0  0  0  0  0  0  0  0  0  0  0  0
    0.4948    0.5773    0.0000 C   0  0  0  0  0  0  0  0  0  0  0  0
   -0.5667    2.9486    0.0000 C   0  0  0  0  0  0  0  0  0  0  0  0
    1.8639    1.1902    0.0000 C   0  0  0  0  0  0  0  0  0  0  0  0
    3.0792    0.3109    0.0000 C   0  0  0  0  0  0  0  0  0  0  0  0
    2.9254   -1.1812    0.0000 C   0  0  0  0  0  0  0  0  0  0  0  0
  1  2  1  0
  3  1  2  0
  1  4  1  0
  5  3  1  0
  4  6  2  0
  7  5  2  0
  5  8  1  0
  6  8  1  0
  6  9  1  0
  8 10  2  0
 10 11  1  0
 12 11  2  0
 12  7  1  0
M  END
>  <E_el>  (75) 
-515.3602581184

>  <E_el_PBEh-3c>  (75) 
-515.3602581184

>  <HBD_atom_index>  (75) 
2

>  <Function>  (75) 
alcohol

>  <Atom>  (75) 
O

>  <Molecular_Weight>  (75) 
159.18456

>  <Mol_ID>  (75) 
CHEMBL156751_f002

>  <Atom_and_Type>  (75) 
O-ring_sidechain fragment

>  <E_el_PW6B95>  (75) 
-517.3841425366

>  <E_el complex_PW6B95>  (75) 
-710.8697710934

>  <HB_distance>  (75) 
1.88

>  <dG(298)_RRHO (kJ/mol)>  (75) 
367.4941

>  <dG(298)_RRHO complex (kJ/mol)>  (75) 
576.6783

>  <dG_solv_SMD_CCl4 (kJ/mol)>  (75) 
-34.0939

>  <dG_solv_SMD_CCl4 complex (kJ/mol)>  (75) 
-50.5740

>  <Delta G_sol (kJ/mol)>  (75) 
41.80

>  <Delta G (kcal/mol)>  (75) 
1.29

>  <Delta G (kJ/mol)>  (75) 
5.40

$$$$

     RDKit          2D

  7  6  0  0  0  0  0  0  0  0999 V2000
   -0.5644   -0.0538    0.0000 C   0  0  0  0  0  0  0  0  0  0  0  0
   -1.7864    0.8161    0.0000 N   0  0  0  0  0  0  0  0  0  0  0  0
   -3.1507    0.1928    0.0000 C   0  0  0  0  0  0  0  0  0  0  0  0
    0.8000    0.5695    0.0000 C   0  0  0  0  0  0  0  0  0  0  0  0
   -0.7068   -1.5470    0.0000 O   0  0  0  0  0  0  0  0  0  0  0  0
    2.0220   -0.3004    0.0000 C   0  0  0  0  0  0  0  0  0  0  0  0
    3.3863    0.3229    0.0000 C   0  0  0  0  0  0  0  0  0  0  0  0
  1  2  1  0
  2  3  1  0
  4  1  1  0
  1  5  2  0
  6  4  1  0
  7  6  1  0
M  END
>  <E_el>  (76) 
-326.4466206554

>  <E_el_PBEh-3c>  (76) 
-326.4466206554

>  <HBD_atom_index>  (76) 
2

>  <Function>  (76) 
amide

>  <Atom>  (76) 
N

>  <Molecular_Weight>  (76) 
101.14694

>  <Mol_ID>  (76) 
CHEMBL15755_f001

>  <Atom_and_Type>  (76) 
N-chain fragment

>  <E_el_PW6B95>  (76) 
-327.7064686491

>  <E_el complex_PW6B95>  (76) 
-521.1964764873

>  <HB_distance>  (76) 
2.16

>  <dG(298)_RRHO (kJ/mol)>  (76) 
344.5919

>  <dG(298)_RRHO complex (kJ/mol)>  (76) 
550.2343

>  <dG_solv_SMD_CCl4 (kJ/mol)>  (76) 
-26.2068

>  <dG_solv_SMD_CCl4 complex (kJ/mol)>  (76) 
-38.3355

>  <Delta G_sol (kJ/mol)>  (76) 
31.12

>  <Delta G (kcal/mol)>  (76) 
-0.32

>  <Delta G (kJ/mol)>  (76) 
-1.34

$$$$

     RDKit          2D

  6  5  0  0  0  0  0  0  0  0999 V2000
    1.0893   -0.0297    0.0000 C   0  0  0  0  0  0  0  0  0  0  0  0
    2.2689   -0.9563    0.0000 O   0  0  0  0  0  0  0  0  0  0  0  0
   -0.3029   -0.5880    0.0000 C   0  0  0  0  0  0  0  0  0  0  0  0
    1.3020    1.4551    0.0000 O   0  0  0  0  0  0  0  0  0  0  0  0
   -1.4825    0.3386    0.0000 N   0  0  0  0  0  0  0  0  0  0  0  0
   -2.8748   -0.2197    0.0000 O   0  0  0  0  0  0  0  0  0  0  0  0
  1  2  1  0
  3  1  1  0
  1  4  2  0
  5  3  2  0
  6  5  1  0
M  END
>  <E_el>  (77) 
-357.6046931122

>  <E_el_PBEh-3c>  (77) 
-357.6046931122

>  <HBD_atom_index>  (77) 
2

>  <Function>  (77) 
alcohol

>  <Atom>  (77) 
O

>  <Molecular_Weight>  (77) 
89.05012

>  <Mol_ID>  (77) 
CHEMBL159516_f001

>  <Atom_and_Type>  (77) 
O-chain fragment

>  <E_el_PW6B95>  (77) 
-358.9577475847

>  <E_el complex_PW6B95>  (77) 
-552.4556713977

>  <HB_distance>  (77) 
1.82

>  <dG(298)_RRHO (kJ/mol)>  (77) 
84.7549

>  <dG(298)_RRHO complex (kJ/mol)>  (77) 
291.4386

>  <dG_solv_SMD_CCl4 (kJ/mol)>  (77) 
-26.7489

>  <dG_solv_SMD_CCl4 complex (kJ/mol)>  (77) 
-38.5738

>  <Delta G_sol (kJ/mol)>  (77) 
11.68

>  <Delta G (kcal/mol)>  (77) 
-3.25

>  <Delta G (kJ/mol)>  (77) 
-13.58

$$$$

     RDKit          2D

 18 19  0  0  0  0  0  0  0  0999 V2000
    1.1214   -0.7356    0.0000 C   0  0  0  0  0  0  0  0  0  0  0  0
    0.0127   -1.7460    0.0000 O   0  0  0  0  0  0  0  0  0  0  0  0
    2.5507   -1.1906    0.0000 O   0  0  0  0  0  0  0  0  0  0  0  0
    0.8007    0.7297    0.0000 C   0  0  0  0  0  0  0  0  0  0  0  0
    2.8713   -2.6559    0.0000 C   0  0  0  0  0  0  0  0  0  0  0  0
   -0.6286    1.1847    0.0000 C   0  0  0  0  0  0  0  0  0  0  0  0
    1.9094    1.7400    0.0000 C   0  0  0  0  0  0  0  0  0  0  0  0
    4.3007   -3.1109    0.0000 C   0  0  0  0  0  0  0  0  0  0  0  0
   -0.9493    2.6500    0.0000 C   0  0  0  0  0  0  0  0  0  0  0  0
   -1.7373    0.1743    0.0000 C   0  0  0  0  0  0  0  0  0  0  0  0
    1.5888    3.2054    0.0000 N   0  0  0  0  0  0  0  0  0  0  0  0
    3.3387    1.2851    0.0000 C   0  0  0  0  0  0  0  0  0  0  0  0
    0.1594    3.6604    0.0000 C   0  0  0  0  0  0  0  0  0  0  0  0
   -1.4167   -1.2910    0.0000 C   0  0  0  0  0  0  0  0  0  0  0  0
   -2.5254   -2.3014    0.0000 C   0  0  0  0  0  0  0  0  0  0  0  0
   -3.9547   -1.8464    0.0000 C   0  0  0  0  0  0  0  0  0  0  0  0
   -4.2753   -0.3810    0.0000 C   0  0  0  0  0  0  0  0  0  0  0  0
   -3.1666    0.6293    0.0000 C   0  0  0  0  0  0  0  0  0  0  0  0
  1  2  1  0
  3  1  1  0
  1  4  2  0
  5  3  1  0
  4  6  1  0
  4  7  1  0
  8  5  1  0
  6  9  1  0
  6 10  1  0
 11  7  2  0
  7 12  1  0
 13 11  1  0
  9 13  2  0
 14 15  2  0
 15 16  1  0
 16 17  2  0
 17 18  1  0
 10 18  2  0
 10 14  1  0
M  END
>  <E_el>  (78) 
-785.2792969639

>  <E_el_PBEh-3c>  (78) 
-785.2792969639

>  <HBD_atom_index>  (78) 
2

>  <Function>  (78) 
alcohol

>  <Atom>  (78) 
O

>  <Molecular_Weight>  (78) 
243.30098

>  <Mol_ID>  (78) 
CHEMBL161165_f001

>  <Atom_and_Type>  (78) 
O-ring_sidechain fragment

>  <E_el_PW6B95>  (78) 
-788.3533133340

>  <E_el complex_PW6B95>  (78) 
-981.8485157984

>  <HB_distance>  (78) 
1.73

>  <dG(298)_RRHO (kJ/mol)>  (78) 
677.8547

>  <dG(298)_RRHO complex (kJ/mol)>  (78) 
891.3578

>  <dG_solv_SMD_CCl4 (kJ/mol)>  (78) 
-46.0073

>  <dG_solv_SMD_CCl4 complex (kJ/mol)>  (78) 
-53.9217

>  <Delta G_sol (kJ/mol)>  (78) 
29.55

>  <Delta G (kcal/mol)>  (78) 
-0.56

>  <Delta G (kJ/mol)>  (78) 
-2.32

$$$$

     RDKit          2D

 12 12  0  0  0  0  0  0  0  0999 V2000
   -1.8157    0.9682    0.0000 C   0  0  0  0  0  0  0  0  0  0  0  0
   -3.3127    0.8721    0.0000 O   0  0  0  0  0  0  0  0  0  0  0  0
   -0.9841   -0.2801    0.0000 C   0  0  0  0  0  0  0  0  0  0  0  0
   -1.1505    2.3126    0.0000 O   0  0  0  0  0  0  0  0  0  0  0  0
   -1.6493   -1.6245    0.0000 O   0  0  0  0  0  0  0  0  0  0  0  0
    0.5128   -0.1840    0.0000 C   0  0  0  0  0  0  0  0  0  0  0  0
   -3.1463   -1.7206    0.0000 C   0  0  0  0  0  0  0  0  0  0  0  0
    1.1781    1.1604    0.0000 C   0  0  0  0  0  0  0  0  0  0  0  0
    1.3445   -1.4324    0.0000 C   0  0  0  0  0  0  0  0  0  0  0  0
    2.6750    1.2564    0.0000 C   0  0  0  0  0  0  0  0  0  0  0  0
    3.5067    0.0081    0.0000 C   0  0  0  0  0  0  0  0  0  0  0  0
    2.8414   -1.3363    0.0000 C   0  0  0  0  0  0  0  0  0  0  0  0
  1  2  1  0
  3  1  1  0
  1  4  2  0
  5  3  1  0
  3  6  1  0
  7  5  1  0
  6  8  2  0
  6  9  1  0
  8 10  1  0
 10 11  2  0
 11 12  1  0
 12  9  2  0
M  END
>  <E_el>  (79) 
-573.4073142913

>  <E_el_PBEh-3c>  (79) 
-573.4073142913

>  <HBD_atom_index>  (79) 
2

>  <Function>  (79) 
alcohol

>  <Atom>  (79) 
O

>  <Molecular_Weight>  (79) 
166.17389

>  <Mol_ID>  (79) 
CHEMBL16165_f001

>  <Atom_and_Type>  (79) 
O-ring_sidechain fragment

>  <E_el_PW6B95>  (79) 
-575.6261580229

>  <E_el complex_PW6B95>  (79) 
-769.1226582874

>  <HB_distance>  (79) 
1.73

>  <dG(298)_RRHO (kJ/mol)>  (79) 
382.9006

>  <dG(298)_RRHO complex (kJ/mol)>  (79) 
591.5387

>  <dG_solv_SMD_CCl4 (kJ/mol)>  (79) 
-32.8993

>  <dG_solv_SMD_CCl4 complex (kJ/mol)>  (79) 
-44.7062

>  <Delta G_sol (kJ/mol)>  (79) 
17.39

>  <Delta G (kcal/mol)>  (79) 
-2.39

>  <Delta G (kJ/mol)>  (79) 
-9.99

$$$$

     RDKit          2D

 14 15  0  0  0  0  0  0  0  0999 V2000
   -0.4932    0.5650    0.0000 C   0  0  0  0  0  0  0  0  0  0  0  0
    0.4932   -0.5650    0.0000 N   0  0  0  0  0  0  0  0  0  0  0  0
    1.9651   -0.2757    0.0000 C   0  0  0  0  0  0  0  0  0  0  0  0
   -1.9651    0.2757    0.0000 C   0  0  0  0  0  0  0  0  0  0  0  0
    2.9515   -1.4058    0.0000 C   0  0  0  0  0  0  0  0  0  0  0  0
    2.4505    1.1435    0.0000 C   0  0  0  0  0  0  0  0  0  0  0  0
   -2.9515    1.4058    0.0000 C   0  0  0  0  0  0  0  0  0  0  0  0
   -2.4505   -1.1435    0.0000 C   0  0  0  0  0  0  0  0  0  0  0  0
    4.4233   -1.1165    0.0000 C   0  0  0  0  0  0  0  0  0  0  0  0
    3.9223    1.4328    0.0000 C   0  0  0  0  0  0  0  0  0  0  0  0
   -4.4233    1.1165    0.0000 C   0  0  0  0  0  0  0  0  0  0  0  0
   -3.9223   -1.4328    0.0000 C   0  0  0  0  0  0  0  0  0  0  0  0
    4.9087    0.3028    0.0000 C   0  0  0  0  0  0  0  0  0  0  0  0
   -4.9087   -0.3028    0.0000 C   0  0  0  0  0  0  0  0  0  0  0  0
  1  2  1  0
  2  3  1  0
  4  1  1  0
  3  5  2  0
  3  6  1  0
  7  4  2  0
  4  8  1  0
  5  9  1  0
 10  6  2  0
 11  7  1  0
  8 12  2  0
  9 13  2  0
 13 10  1  0
 14 12  1  0
 14 11  2  0
M  END
>  <E_el>  (80) 
-556.7255660765

>  <E_el_PBEh-3c>  (80) 
-556.7255660765

>  <HBD_atom_index>  (80) 
2

>  <Function>  (80) 
aniline

>  <Atom>  (80) 
N

>  <Molecular_Weight>  (80) 
183.24902

>  <Mol_ID>  (80) 
CHEMBL162180_f001

>  <Atom_and_Type>  (80) 
N-ring_sidechain fragment

>  <E_el_PW6B95>  (80) 
-558.9465149254

>  <E_el complex_PW6B95>  (80) 
-752.4384771660

>  <HB_distance>  (80) 
2.12

>  <dG(298)_RRHO (kJ/mol)>  (80) 
516.5333

>  <dG(298)_RRHO complex (kJ/mol)>  (80) 
724.7409

>  <dG_solv_SMD_CCl4 (kJ/mol)>  (80) 
-45.2567

>  <dG_solv_SMD_CCl4 complex (kJ/mol)>  (80) 
-53.7461

>  <Delta G_sol (kJ/mol)>  (80) 
32.19

>  <Delta G (kcal/mol)>  (80) 
-0.16

>  <Delta G (kJ/mol)>  (80) 
-0.66

$$$$

     RDKit          2D

 10 10  0  0  0  0  0  0  0  0999 V2000
   -1.7848   -0.3495    0.0000 C   0  0  0  0  0  0  0  0  0  0  0  0
   -2.5988    0.9104    0.0000 O   0  0  0  0  0  0  0  0  0  0  0  0
   -0.2866   -0.2745    0.0000 C   0  0  0  0  0  0  0  0  0  0  0  0
   -2.4688   -1.6844    0.0000 O   0  0  0  0  0  0  0  0  0  0  0  0
    0.3975    1.0604    0.0000 C   0  0  0  0  0  0  0  0  0  0  0  0
    0.5274   -1.5344    0.0000 C   0  0  0  0  0  0  0  0  0  0  0  0
    1.8956    1.1355    0.0000 O   0  0  0  0  0  0  0  0  0  0  0  0
   -0.4166    2.3203    0.0000 C   0  0  0  0  0  0  0  0  0  0  0  0
    2.0255   -1.4594    0.0000 C   0  0  0  0  0  0  0  0  0  0  0  0
    2.7096   -0.1244    0.0000 C   0  0  0  0  0  0  0  0  0  0  0  0
  1  2  1  0
  3  1  1  0
  1  4  2  0
  5  3  1  0
  3  6  2  0
  7  5  1  0
  5  8  1  0
  6  9  1  0
 10  9  2  0
 10  7  1  0
M  END
>  <E_el>  (81) 
-496.1541421687

>  <E_el_PBEh-3c>  (81) 
-496.1541421687

>  <HBD_atom_index>  (81) 
2

>  <Function>  (81) 
alcohol

>  <Atom>  (81) 
O

>  <Molecular_Weight>  (81) 
140.13662

>  <Mol_ID>  (81) 
CHEMBL1630225_f001

>  <Atom_and_Type>  (81) 
O-ring_sidechain fragment

>  <E_el_PW6B95>  (81) 
-498.0599041178

>  <E_el complex_PW6B95>  (81) 
-691.5541853648

>  <HB_distance>  (81) 
1.76

>  <dG(298)_RRHO (kJ/mol)>  (81) 
298.3305

>  <dG(298)_RRHO complex (kJ/mol)>  (81) 
506.3254

>  <dG_solv_SMD_CCl4 (kJ/mol)>  (81) 
-26.0624

>  <dG_solv_SMD_CCl4 complex (kJ/mol)>  (81) 
-37.0184

>  <Delta G_sol (kJ/mol)>  (81) 
23.42

>  <Delta G (kcal/mol)>  (81) 
-1.48

>  <Delta G (kJ/mol)>  (81) 
-6.18

$$$$

     RDKit          2D

  9 10  0  0  0  0  0  0  0  0999 V2000
   -0.7425    1.2001    0.0000 C   0  0  0  0  0  0  0  0  0  0  0  0
    0.0995   -0.0412    0.0000 N   0  0  0  0  0  0  0  0  0  0  0  0
   -0.8210   -1.2256    0.0000 C   0  0  0  0  0  0  0  0  0  0  0  0
    0.7622    1.3226    0.0000 C   0  0  0  0  0  0  0  0  0  0  0  0
   -2.1834    0.7830    0.0000 C   0  0  0  0  0  0  0  0  0  0  0  0
   -2.2318   -0.7162    0.0000 C   0  0  0  0  0  0  0  0  0  0  0  0
    0.6782   -1.2741    0.0000 C   0  0  0  0  0  0  0  0  0  0  0  0
    1.4698   -0.0000    0.0000 C   0  0  0  0  0  0  0  0  0  0  0  0
    2.9690   -0.0485    0.0000 O   0  0  0  0  0  0  0  0  0  0  0  0
  1  2  1  0
  3  2  1  0
  4  1  1  0
  1  5  1  0
  6  3  1  0
  3  7  1  0
  8  4  1  0
  5  6  1  0
  8  7  1  0
  9  8  1  0
M  END
>  <E_el>  (82) 
-403.6699815181

>  <E_el_PBEh-3c>  (82) 
-403.6699815181

>  <HBD_atom_index>  (82) 
2
9

>  <Function>  (82) 
secondary amine
alcohol

>  <Atom>  (82) 
N
O

>  <Molecular_Weight>  (82) 
127.18422

>  <Mol_ID>  (82) 
CHEMBL1644476_f001

>  <Atom_and_Type>  (82) 
N-ring fragment

>  <E_el_PW6B95>  (82) 
-405.2369987648

>  <E_el complex_PW6B95>  (82) 
-598.7232860225
-598.7266793450

>  <HB_distance>  (82) 
2.40
2.05

>  <dG(298)_RRHO (kJ/mol)>  (82) 
458.1973

>  <dG(298)_RRHO complex (kJ/mol)>  (82) 
661.7709
664.7928

>  <dG_solv_SMD_CCl4 (kJ/mol)>  (82) 
-27.2495

>  <dG_solv_SMD_CCl4 complex (kJ/mol)>  (82) 
-40.0974
-39.2236

>  <Delta G_sol (kJ/mol)>  (82) 
38.10
33.08

>  <Delta G (kcal/mol)>  (82) 
0.73
-0.02

>  <Delta G (kJ/mol)>  (82) 
3.06
-0.10

$$$$

     RDKit          2D

 15 17  0  0  0  0  0  0  0  0999 V2000
   -2.5454   -2.4045    0.0000 C   0  0  0  0  0  0  0  0  0  0  0  0
   -1.1386   -1.8840    0.0000 N   0  0  0  0  0  0  0  0  0  0  0  0
   -1.1989   -0.3852    0.0000 C   0  0  0  0  0  0  0  0  0  0  0  0
   -3.4751   -1.2274    0.0000 C   0  0  0  0  0  0  0  0  0  0  0  0
   -0.1254    0.6625    0.0000 C   0  0  0  0  0  0  0  0  0  0  0  0
   -2.6430    0.0206    0.0000 C   0  0  0  0  0  0  0  0  0  0  0  0
    1.3186    0.2568    0.0000 C   0  0  0  0  0  0  0  0  0  0  0  0
   -0.4961    2.1160    0.0000 C   0  0  0  0  0  0  0  0  0  0  0  0
   -3.0136    1.4741    0.0000 C   0  0  0  0  0  0  0  0  0  0  0  0
    1.6892   -1.1967    0.0000 C   0  0  0  0  0  0  0  0  0  0  0  0
    2.3921    1.3045    0.0000 C   0  0  0  0  0  0  0  0  0  0  0  0
   -1.9401    2.5218    0.0000 C   0  0  0  0  0  0  0  0  0  0  0  0
    3.1333   -1.6025    0.0000 C   0  0  0  0  0  0  0  0  0  0  0  0
    3.8361    0.8987    0.0000 C   0  0  0  0  0  0  0  0  0  0  0  0
    4.2068   -0.5548    0.0000 C   0  0  0  0  0  0  0  0  0  0  0  0
  1  2  1  0
  2  3  1  0
  4  1  2  0
  5  3  2  0
  6  3  1  0
  6  4  1  0
  7  5  1  0
  5  8  1  0
  9  6  2  0
 10  7  2  0
  7 11  1  0
  8 12  2  0
 12  9  1  0
 13 10  1  0
 11 14  2  0
 15 14  1  0
 15 13  2  0
M  END
>  <E_el>  (83) 
-593.5639618018

>  <E_el_PBEh-3c>  (83) 
-593.5639618018

>  <HBD_atom_index>  (83) 
2

>  <Function>  (83) 
pyrrole

>  <Atom>  (83) 
N

>  <Molecular_Weight>  (83) 
193.24384

>  <Mol_ID>  (83) 
CHEMBL1644757_f002

>  <Atom_and_Type>  (83) 
N-ring fragment

>  <E_el_PW6B95>  (83) 
-595.9317983798

>  <E_el complex_PW6B95>  (83) 
-789.4279614214

>  <HB_distance>  (83) 
2.00

>  <dG(298)_RRHO (kJ/mol)>  (83) 
477.0301

>  <dG(298)_RRHO complex (kJ/mol)>  (83) 
688.6298

>  <dG_solv_SMD_CCl4 (kJ/mol)>  (83) 
-47.5947

>  <dG_solv_SMD_CCl4 complex (kJ/mol)>  (83) 
-55.0713

>  <Delta G_sol (kJ/mol)>  (83) 
25.56

>  <Delta G (kcal/mol)>  (83) 
-1.16

>  <Delta G (kJ/mol)>  (83) 
-4.83

$$$$

     RDKit          2D

  8  8  0  0  0  0  0  0  0  0999 V2000
    0.1586   -1.1294    0.0000 C   0  0  0  0  0  0  0  0  0  0  0  0
   -1.3047   -1.4594    0.0000 N   0  0  0  0  0  0  0  0  0  0  0  0
   -2.3221   -0.3572    0.0000 C   0  0  0  0  0  0  0  0  0  0  0  0
    0.6045    0.3028    0.0000 C   0  0  0  0  0  0  0  0  0  0  0  0
   -1.8762    1.0750    0.0000 C   0  0  0  0  0  0  0  0  0  0  0  0
    2.0677    0.6327    0.0000 C   0  0  0  0  0  0  0  0  0  0  0  0
   -0.4129    1.4050    0.0000 O   0  0  0  0  0  0  0  0  0  0  0  0
    3.0851   -0.4695    0.0000 O   0  0  0  0  0  0  0  0  0  0  0  0
  1  2  1  0
  2  3  1  0
  4  1  1  0
  3  5  1  0
  6  4  1  0
  4  7  1  0
  5  7  1  0
  8  6  1  0
M  END
>  <E_el>  (84) 
-401.4443976430

>  <E_el_PBEh-3c>  (84) 
-401.4443976430

>  <HBD_atom_index>  (84) 
2
8

>  <Function>  (84) 
secondary amine
alcohol

>  <Atom>  (84) 
N
O

>  <Molecular_Weight>  (84) 
117.14633

>  <Mol_ID>  (84) 
CHEMBL1645465_f003

>  <Atom_and_Type>  (84) 
N-ring fragment

>  <E_el_PW6B95>  (84) 
-402.9919758564

>  <E_el complex_PW6B95>  (84) 
-596.4784347097
-596.4824246021

>  <HB_distance>  (84) 
2.32
1.98

>  <dG(298)_RRHO (kJ/mol)>  (84) 
369.2322

>  <dG(298)_RRHO complex (kJ/mol)>  (84) 
572.3857
573.0814

>  <dG_solv_SMD_CCl4 (kJ/mol)>  (84) 
-23.2919

>  <dG_solv_SMD_CCl4 complex (kJ/mol)>  (84) 
-36.0649
-36.2364

>  <Delta G_sol (kJ/mol)>  (84) 
37.30
27.35

>  <Delta G (kcal/mol)>  (84) 
0.61
-0.89

>  <Delta G (kJ/mol)>  (84) 
2.56
-3.71

$$$$

     RDKit          2D

 12 12  0  0  0  0  0  0  0  0999 V2000
   -2.3817   -0.6120    0.0000 C   0  0  0  0  0  0  0  0  0  0  0  0
   -0.9909   -0.0501    0.0000 N   0  0  0  0  0  0  0  0  0  0  0  0
    0.1911   -0.9736    0.0000 C   0  0  0  0  0  0  0  0  0  0  0  0
   -3.5637    0.3115    0.0000 C   0  0  0  0  0  0  0  0  0  0  0  0
    1.5819   -0.4117    0.0000 C   0  0  0  0  0  0  0  0  0  0  0  0
   -4.9545   -0.2504    0.0000 C   0  0  0  0  0  0  0  0  0  0  0  0
    1.7907    1.0737    0.0000 C   0  0  0  0  0  0  0  0  0  0  0  0
    2.7639   -1.3352    0.0000 C   0  0  0  0  0  0  0  0  0  0  0  0
   -6.1365    0.6731    0.0000 C   0  0  0  0  0  0  0  0  0  0  0  0
    3.1814    1.6356    0.0000 C   0  0  0  0  0  0  0  0  0  0  0  0
    4.1547   -0.7733    0.0000 C   0  0  0  0  0  0  0  0  0  0  0  0
    4.3635    0.7121    0.0000 C   0  0  0  0  0  0  0  0  0  0  0  0
  1  2  1  0
  2  3  1  0
  4  1  1  0
  3  5  1  0
  6  4  1  0
  5  7  2  0
  5  8  1  0
  9  6  1  0
  7 10  1  0
 11  8  2  0
 10 12  2  0
 12 11  1  0
M  END
>  <E_el>  (85) 
-483.0875121454

>  <E_el_PBEh-3c>  (85) 
-483.0875121454

>  <HBD_atom_index>  (85) 
2

>  <Function>  (85) 
secondary amine

>  <Atom>  (85) 
N

>  <Molecular_Weight>  (85) 
163.25938

>  <Mol_ID>  (85) 
CHEMBL166232_f004

>  <Atom_and_Type>  (85) 
N-ring_sidechain fragment

>  <E_el_PW6B95>  (85) 
-485.0004980286

>  <E_el complex_PW6B95>  (85) 
-678.4926276700

>  <HB_distance>  (85) 
2.38

>  <dG(298)_RRHO (kJ/mol)>  (85) 
602.1247

>  <dG(298)_RRHO complex (kJ/mol)>  (85) 
812.6138

>  <dG_solv_SMD_CCl4 (kJ/mol)>  (85) 
-35.7539

>  <dG_solv_SMD_CCl4 complex (kJ/mol)>  (85) 
-43.6651

>  <Delta G_sol (kJ/mol)>  (85) 
34.61

>  <Delta G (kcal/mol)>  (85) 
0.21

>  <Delta G (kJ/mol)>  (85) 
0.86

$$$$

     RDKit          2D

 14 15  0  0  0  0  0  0  0  0999 V2000
    0.1694   -0.4394    0.0000 C   0  0  0  0  0  0  0  0  0  0  0  0
   -0.8190    0.6889    0.0000 N   0  0  0  0  0  0  0  0  0  0  0  0
   -2.2903    0.3971    0.0000 C   0  0  0  0  0  0  0  0  0  0  0  0
    1.6408   -0.1476    0.0000 C   0  0  0  0  0  0  0  0  0  0  0  0
   -0.3136   -1.8595    0.0000 O   0  0  0  0  0  0  0  0  0  0  0  0
   -2.9191   -0.9647    0.0000 N   0  0  0  0  0  0  0  0  0  0  0  0
   -3.3912    1.4160    0.0000 S   0  0  0  0  0  0  0  0  0  0  0  0
    2.6291   -1.2759    0.0000 C   0  0  0  0  0  0  0  0  0  0  0  0
    2.1237    1.2725    0.0000 C   0  0  0  0  0  0  0  0  0  0  0  0
   -4.4086   -0.7876    0.0000 C   0  0  0  0  0  0  0  0  0  0  0  0
   -4.7004    0.6838    0.0000 C   0  0  0  0  0  0  0  0  0  0  0  0
    4.1005   -0.9841    0.0000 C   0  0  0  0  0  0  0  0  0  0  0  0
    3.5951    1.5643    0.0000 C   0  0  0  0  0  0  0  0  0  0  0  0
    4.5834    0.4360    0.0000 C   0  0  0  0  0  0  0  0  0  0  0  0
  1  2  1  0
  2  3  1  0
  4  1  1  0
  1  5  2  0
  3  6  2  0
  3  7  1  0
  8  4  2  0
  4  9  1  0
  6 10  1  0
 11  7  1  0
 12  8  1  0
  9 13  2  0
 10 11  2  0
 14 13  1  0
 14 12  2  0
M  END
>  <E_el>  (86) 
-967.1071397802

>  <E_el_PBEh-3c>  (86) 
-967.1071397802

>  <HBD_atom_index>  (86) 
2

>  <Function>  (86) 
amide

>  <Atom>  (86) 
N

>  <Molecular_Weight>  (86) 
204.24832

>  <Mol_ID>  (86) 
CHEMBL1671936_f002

>  <Atom_and_Type>  (86) 
N-ring_sidechain fragment

>  <E_el_PW6B95>  (86) 
-970.1443687358

>  <E_el complex_PW6B95>  (86) 
-1163.640263645

>  <HB_distance>  (86) 
1.97

>  <dG(298)_RRHO (kJ/mol)>  (86) 
344.7126

>  <dG(298)_RRHO complex (kJ/mol)>  (86) 
555.7295

>  <dG_solv_SMD_CCl4 (kJ/mol)>  (86) 
-47.9946

>  <dG_solv_SMD_CCl4 complex (kJ/mol)>  (86) 
-57.2470

>  <Delta G_sol (kJ/mol)>  (86) 
23.91

>  <Delta G (kcal/mol)>  (86) 
-1.41

>  <Delta G (kJ/mol)>  (86) 
-5.88

$$$$

     RDKit          2D

 14 15  0  0  0  0  0  0  0  0999 V2000
    0.7500    1.2990    0.0000 C   0  0  0  0  0  0  0  0  0  0  0  0
    1.5000   -0.0000    0.0000 N   0  0  0  0  0  0  0  0  0  0  0  0
    0.7500   -1.2990    0.0000 C   0  0  0  0  0  0  0  0  0  0  0  0
    1.5000    2.5981    0.0000 N   0  0  0  0  0  0  0  0  0  0  0  0
   -0.7500    1.2990    0.0000 C   0  0  0  0  0  0  0  0  0  0  0  0
   -0.7500   -1.2990    0.0000 C   0  0  0  0  0  0  0  0  0  0  0  0
    1.5000   -2.5981    0.0000 C   0  0  0  0  0  0  0  0  0  0  0  0
    0.7500    3.8971    0.0000 C   0  0  0  0  0  0  0  0  0  0  0  0
   -1.5000    0.0000    0.0000 Cl  0  0  0  0  0  0  0  0  0  0  0  0
   -1.5000    2.5981    0.0000 C   0  0  0  0  0  0  0  0  0  0  0  0
   -1.5000   -2.5981    0.0000 C   0  0  0  0  0  0  0  0  0  0  0  0
    0.7500   -3.8971    0.0000 N   0  0  0  0  0  0  0  0  0  0  0  0
   -0.7500    3.8971    0.0000 C   0  0  0  0  0  0  0  0  0  0  0  0
   -0.7500   -3.8971    0.0000 C   0  0  0  0  0  0  0  0  0  0  0  0
  1  2  1  0
  2  3  1  0
  4  1  2  0
  1  5  1  0
  3  6  2  0
  3  7  1  0
  8  4  1  0
  5  9  1  0
  5 10  2  0
  6 11  1  0
 12  7  2  0
 13  8  2  0
 13 10  1  0
 11 14  2  0
 14 12  1  0
M  END
>  <E_el>  (87) 
-1008.627919416

>  <E_el_PBEh-3c>  (87) 
-1008.627919416

>  <HBD_atom_index>  (87) 
2

>  <Function>  (87) 
undefined donor function

>  <Atom>  (87) 
N

>  <Molecular_Weight>  (87) 
205.64361

>  <Mol_ID>  (87) 
CHEMBL1672535_f001

>  <Atom_and_Type>  (87) 
N-ring_sidechain fragment

>  <E_el_PW6B95>  (87) 
-1011.679060848

>  <E_el complex_PW6B95>  (87) 
-1205.168056793

>  <HB_distance>  (87) 
2.39

>  <dG(298)_RRHO (kJ/mol)>  (87) 
352.0824

>  <dG(298)_RRHO complex (kJ/mol)>  (87) 
557.2470

>  <dG_solv_SMD_CCl4 (kJ/mol)>  (87) 
-42.9905

>  <dG_solv_SMD_CCl4 complex (kJ/mol)>  (87) 
-53.2874

>  <Delta G_sol (kJ/mol)>  (87) 
35.13

>  <Delta G (kcal/mol)>  (87) 
0.28

>  <Delta G (kJ/mol)>  (87) 
1.19

$$$$

     RDKit          2D

 15 16  0  0  0  0  0  0  0  0999 V2000
    0.1819   -1.5023    0.0000 C   0  0  0  0  0  0  0  0  0  0  0  0
   -1.3086   -1.3333    0.0000 N   0  0  0  0  0  0  0  0  0  0  0  0
   -1.9074    0.0420    0.0000 C   0  0  0  0  0  0  0  0  0  0  0  0
    1.0735   -0.2961    0.0000 C   0  0  0  0  0  0  0  0  0  0  0  0
    0.7807   -2.8776    0.0000 O   0  0  0  0  0  0  0  0  0  0  0  0
   -1.0158    1.2482    0.0000 N   0  0  0  0  0  0  0  0  0  0  0  0
   -3.3979    0.2110    0.0000 C   0  0  0  0  0  0  0  0  0  0  0  0
    2.5639   -0.4651    0.0000 C   0  0  0  0  0  0  0  0  0  0  0  0
    0.4746    1.0792    0.0000 C   0  0  0  0  0  0  0  0  0  0  0  0
   -3.9967    1.5863    0.0000 F   0  0  0  0  0  0  0  0  0  0  0  0
   -4.2895   -0.9952    0.0000 F   0  0  0  0  0  0  0  0  0  0  0  0
    3.1628   -1.8403    0.0000 C   0  0  0  0  0  0  0  0  0  0  0  0
    3.4555    0.7412    0.0000 C   0  0  0  0  0  0  0  0  0  0  0  0
    1.3662    2.2855    0.0000 O   0  0  0  0  0  0  0  0  0  0  0  0
    2.8567    2.1165    0.0000 C   0  0  0  0  0  0  0  0  0  0  0  0
  1  2  1  0
  2  3  1  0
  4  1  1  0
  1  5  2  0
  3  6  2  0
  3  7  1  0
  8  4  1  0
  9  4  2  0
  9  6  1  0
  7 10  1  0
  7 11  1  0
 12  8  1  0
  8 13  2  0
 14  9  1  0
 15 14  1  0
 13 15  1  0
M  END
>  <E_el>  (88) 
-805.7286040036

>  <E_el_PBEh-3c>  (88) 
-805.7286040036

>  <HBD_atom_index>  (88) 
2

>  <Function>  (88) 
undefined donor function

>  <Atom>  (88) 
N

>  <Molecular_Weight>  (88) 
214.16882

>  <Mol_ID>  (88) 
CHEMBL1672753_f001

>  <Atom_and_Type>  (88) 
N-ring fragment

>  <E_el_PW6B95>  (88) 
-808.7592542544

>  <E_el complex_PW6B95>  (88) 
-1002.253103531

>  <HB_distance>  (88) 
1.84

>  <dG(298)_RRHO (kJ/mol)>  (88) 
360.0850

>  <dG(298)_RRHO complex (kJ/mol)>  (88) 
565.9821

>  <dG_solv_SMD_CCl4 (kJ/mol)>  (88) 
-36.2049

>  <dG_solv_SMD_CCl4 complex (kJ/mol)>  (88) 
-44.3440

>  <Delta G_sol (kJ/mol)>  (88) 
25.27

>  <Delta G (kcal/mol)>  (88) 
-1.20

>  <Delta G (kJ/mol)>  (88) 
-5.02

$$$$

     RDKit          2D

 11 12  0  0  0  0  0  0  0  0999 V2000
   -1.4243   -0.9340    0.0000 C   0  0  0  0  0  0  0  0  0  0  0  0
   -1.7578   -2.3964    0.0000 O   0  0  0  0  0  0  0  0  0  0  0  0
   -2.5240    0.0861    0.0000 C   0  0  0  0  0  0  0  0  0  0  0  0
    0.0090   -0.4916    0.0000 C   0  0  0  0  0  0  0  0  0  0  0  0
   -2.1905    1.5485    0.0000 C   0  0  0  0  0  0  0  0  0  0  0  0
    1.1088   -1.5116    0.0000 N   0  0  0  0  0  0  0  0  0  0  0  0
    0.3425    0.9709    0.0000 C   0  0  0  0  0  0  0  0  0  0  0  0
   -0.7572    1.9909    0.0000 C   0  0  0  0  0  0  0  0  0  0  0  0
    2.5421   -1.0692    0.0000 C   0  0  0  0  0  0  0  0  0  0  0  0
    1.7758    1.4133    0.0000 C   0  0  0  0  0  0  0  0  0  0  0  0
    2.8756    0.3932    0.0000 C   0  0  0  0  0  0  0  0  0  0  0  0
  1  2  1  0
  3  1  2  0
  1  4  1  0
  5  3  1  0
  4  6  1  0
  4  7  2  0
  8  5  2  0
  6  9  1  0
  8  7  1  0
 10  7  1  0
  9 11  1  0
 11 10  2  0
M  END
>  <E_el>  (89) 
-477.2940046193

>  <E_el_PBEh-3c>  (89) 
-477.2940046193

>  <HBD_atom_index>  (89) 
2
6

>  <Function>  (89) 
alcohol
aniline

>  <Atom>  (89) 
O
N

>  <Molecular_Weight>  (89) 
147.17385

>  <Mol_ID>  (89) 
CHEMBL1682302_f005

>  <Atom_and_Type>  (89) 
O-ring_sidechain fragment

>  <E_el_PW6B95>  (89) 
-479.1688736444

>  <E_el complex_PW6B95>  (89) 
-672.6626460213
-672.6637201071

>  <HB_distance>  (89) 
1.88
2.23

>  <dG(298)_RRHO (kJ/mol)>  (89) 
357.6039

>  <dG(298)_RRHO complex (kJ/mol)>  (89) 
567.1556
565.4281

>  <dG_solv_SMD_CCl4 (kJ/mol)>  (89) 
-33.4173

>  <dG_solv_SMD_CCl4 complex (kJ/mol)>  (89) 
-42.9736
-39.2981

>  <Delta G_sol (kJ/mol)>  (89) 
27.71
26.84

>  <Delta G (kcal/mol)>  (89) 
-0.83
-0.96

>  <Delta G (kJ/mol)>  (89) 
-3.48
-4.03

$$$$

     RDKit          2D

 13 14  0  0  0  0  0  0  0  0999 V2000
    0.0677   -0.6389    0.0000 C   0  0  0  0  0  0  0  0  0  0  0  0
    1.5166   -1.0271    0.0000 N   0  0  0  0  0  0  0  0  0  0  0  0
    2.5773    0.0336    0.0000 C   0  0  0  0  0  0  0  0  0  0  0  0
   -0.9929   -1.6995    0.0000 C   0  0  0  0  0  0  0  0  0  0  0  0
   -0.3205    0.8100    0.0000 C   0  0  0  0  0  0  0  0  0  0  0  0
    4.0262   -0.3547    0.0000 O   0  0  0  0  0  0  0  0  0  0  0  0
    2.1890    1.4825    0.0000 C   0  0  0  0  0  0  0  0  0  0  0  0
   -2.4418   -1.3113    0.0000 C   0  0  0  0  0  0  0  0  0  0  0  0
   -0.6047   -3.1484    0.0000 O   0  0  0  0  0  0  0  0  0  0  0  0
   -1.7694    1.1983    0.0000 C   0  0  0  0  0  0  0  0  0  0  0  0
    0.7402    1.8707    0.0000 C   0  0  0  0  0  0  0  0  0  0  0  0
   -2.8300    0.1376    0.0000 C   0  0  0  0  0  0  0  0  0  0  0  0
   -2.1576    2.6472    0.0000 C   0  0  0  0  0  0  0  0  0  0  0  0
  1  2  1  0
  2  3  1  0
  4  1  2  0
  1  5  1  0
  3  6  2  0
  3  7  1  0
  8  4  1  0
  4  9  1  0
 10  5  2  0
 11  5  1  0
  7 11  2  0
 12  8  2  0
 13 10  1  0
 10 12  1  0
M  END
>  <E_el>  (90) 
-590.4342109359

>  <E_el_PBEh-3c>  (90) 
-590.4342109359

>  <HBD_atom_index>  (90) 
9

>  <Function>  (90) 
alcohol

>  <Atom>  (90) 
O

>  <Molecular_Weight>  (90) 
175.18396

>  <Mol_ID>  (90) 
CHEMBL1682302_f006

>  <Atom_and_Type>  (90) 
N-ring fragment

>  <E_el_PW6B95>  (90) 
-592.7330308631

>  <E_el complex_PW6B95>  (90) 
-786.2279348346

>  <HB_distance>  (90) 
1.86

>  <dG(298)_RRHO (kJ/mol)>  (90) 
375.4756

>  <dG(298)_RRHO complex (kJ/mol)>  (90) 
587.3799

>  <dG_solv_SMD_CCl4 (kJ/mol)>  (90) 
-42.3234

>  <dG_solv_SMD_CCl4 complex (kJ/mol)>  (90) 
-47.8699

>  <Delta G_sol (kJ/mol)>  (90) 
31.11

>  <Delta G (kcal/mol)>  (90) 
-0.32

>  <Delta G (kJ/mol)>  (90) 
-1.34

$$$$

     RDKit          2D

 12 12  0  0  0  0  0  0  0  0999 V2000
   -2.3817   -0.6120    0.0000 C   0  0  0  0  0  0  0  0  0  0  0  0
   -0.9909   -0.0501    0.0000 N   0  0  0  0  0  0  0  0  0  0  0  0
    0.1911   -0.9736    0.0000 C   0  0  0  0  0  0  0  0  0  0  0  0
   -3.5637    0.3115    0.0000 C   0  0  0  0  0  0  0  0  0  0  0  0
    1.5819   -0.4117    0.0000 C   0  0  0  0  0  0  0  0  0  0  0  0
   -4.9545   -0.2504    0.0000 C   0  0  0  0  0  0  0  0  0  0  0  0
    1.7907    1.0737    0.0000 C   0  0  0  0  0  0  0  0  0  0  0  0
    2.7639   -1.3352    0.0000 C   0  0  0  0  0  0  0  0  0  0  0  0
   -6.1365    0.6731    0.0000 C   0  0  0  0  0  0  0  0  0  0  0  0
    3.1814    1.6356    0.0000 C   0  0  0  0  0  0  0  0  0  0  0  0
    4.1547   -0.7733    0.0000 N   0  0  0  0  0  0  0  0  0  0  0  0
    4.3635    0.7121    0.0000 C   0  0  0  0  0  0  0  0  0  0  0  0
  1  2  1  0
  2  3  1  0
  4  1  1  0
  3  5  1  0
  6  4  1  0
  5  7  2  0
  5  8  1  0
  9  6  1  0
  7 10  1  0
 11  8  2  0
 10 12  2  0
 12 11  1  0
M  END
>  <E_el>  (91) 
-499.0952843116

>  <E_el_PBEh-3c>  (91) 
-499.0952843116

>  <HBD_atom_index>  (91) 
2

>  <Function>  (91) 
secondary amine

>  <Atom>  (91) 
N

>  <Molecular_Weight>  (91) 
164.24743

>  <Mol_ID>  (91) 
CHEMBL169290_f004

>  <Atom_and_Type>  (91) 
N-ring_sidechain fragment

>  <E_el_PW6B95>  (91) 
-501.0613000169

>  <E_el complex_PW6B95>  (91) 
-694.5477388754

>  <HB_distance>  (91) 
2.38

>  <dG(298)_RRHO (kJ/mol)>  (91) 
571.2751

>  <dG(298)_RRHO complex (kJ/mol)>  (91) 
777.3008

>  <dG_solv_SMD_CCl4 (kJ/mol)>  (91) 
-35.6518

>  <dG_solv_SMD_CCl4 complex (kJ/mol)>  (91) 
-47.9294

>  <Delta G_sol (kJ/mol)>  (91) 
40.72

>  <Delta G (kcal/mol)>  (91) 
1.13

>  <Delta G (kJ/mol)>  (91) 
4.71

$$$$

     RDKit          2D

  8  8  0  0  0  0  0  0  0  0999 V2000
    1.5475    0.0000    0.0000 C   0  0  0  0  0  0  0  0  0  0  0  0
    2.2975   -1.2990    0.0000 O   0  0  0  0  0  0  0  0  0  0  0  0
    0.0475    0.0000    0.0000 C   0  0  0  0  0  0  0  0  0  0  0  0
    2.2975    1.2990    0.0000 O   0  0  0  0  0  0  0  0  0  0  0  0
   -0.8342    1.2135    0.0000 C   0  0  0  0  0  0  0  0  0  0  0  0
   -0.8342   -1.2135    0.0000 C   0  0  0  0  0  0  0  0  0  0  0  0
   -2.2608    0.7500    0.0000 N   0  0  0  0  0  0  0  0  0  0  0  0
   -2.2608   -0.7500    0.0000 N   0  0  0  0  0  0  0  0  0  0  0  0
  1  2  1  0
  3  1  1  0
  1  4  2  0
  5  3  2  0
  3  6  1  0
  7  5  1  0
  6  8  2  0
  7  8  1  0
M  END
>  <E_el>  (92) 
-413.8962501698

>  <E_el_PBEh-3c>  (92) 
-413.8962501698

>  <HBD_atom_index>  (92) 
2
8

>  <Function>  (92) 
alcohol
pyrazole

>  <Atom>  (92) 
O
N

>  <Molecular_Weight>  (92) 
112.08676

>  <Mol_ID>  (92) 
CHEMBL169526_f001

>  <Atom_and_Type>  (92) 
O-ring_sidechain fragment

>  <E_el_PW6B95>  (92) 
-415.4835660656

>  <E_el complex_PW6B95>  (92) 
-608.9780116498
-608.9779351874

>  <HB_distance>  (92) 
1.78
1.76

>  <dG(298)_RRHO (kJ/mol)>  (92) 
156.6369

>  <dG(298)_RRHO complex (kJ/mol)>  (92) 
363.8000
364.0206

>  <dG_solv_SMD_CCl4 (kJ/mol)>  (92) 
-25.8423

>  <dG_solv_SMD_CCl4 complex (kJ/mol)>  (92) 
-36.8780
-37.0503

>  <Delta G_sol (kJ/mol)>  (92) 
22.08
22.33

>  <Delta G (kcal/mol)>  (92) 
-1.68
-1.64

>  <Delta G (kJ/mol)>  (92) 
-7.03
-6.87

$$$$

     RDKit          2D

  5  4  0  0  0  0  0  0  0  0999 V2000
    2.7364   -0.2687    0.0000 C   0  0  0  0  0  0  0  0  0  0  0  0
    1.2982    0.1573    0.0000 C   0  0  0  0  0  0  0  0  0  0  0  0
   -0.1400    0.5834    0.0000 C   0  0  0  0  0  0  0  0  0  0  0  0
   -1.2281   -0.4491    0.0000 C   0  0  0  0  0  0  0  0  0  0  0  0
   -2.6664   -0.0230    0.0000 C   0  0  0  0  0  0  0  0  0  0  0  0
  1  2  3  0
  2  3  1  0
  3  4  1  0
  4  5  1  0
M  END
>  <E_el>  (93) 
-194.8401448470

>  <E_el_PBEh-3c>  (93) 
-194.8401448470

>  <HBD_atom_index>  (93) 
1

>  <Function>  (93) 
alkyne

>  <Atom>  (93) 
C

>  <Molecular_Weight>  (93) 
68.11702

>  <Mol_ID>  (93) 
CHEMBL170104_f001

>  <Atom_and_Type>  (93) 
C-chain fragment

>  <E_el_PW6B95>  (93) 
-195.6228950654

>  <E_el complex_PW6B95>  (93) 
-389.1073389468

>  <HB_distance>  (93) 
2.38

>  <dG(298)_RRHO (kJ/mol)>  (93) 
230.6879

>  <dG(298)_RRHO complex (kJ/mol)>  (93) 
429.7658

>  <dG_solv_SMD_CCl4 (kJ/mol)>  (93) 
-16.9642

>  <dG_solv_SMD_CCl4 complex (kJ/mol)>  (93) 
-30.5497

>  <Delta G_sol (kJ/mol)>  (93) 
37.70

>  <Delta G (kcal/mol)>  (93) 
0.67

>  <Delta G (kJ/mol)>  (93) 
2.81

$$$$

     RDKit          2D

  8  9  0  0  0  0  0  0  0  0999 V2000
    0.9715   -1.2135    0.0000 C   0  0  0  0  0  0  0  0  0  0  0  0
    2.3980   -0.7500    0.0000 N   0  0  0  0  0  0  0  0  0  0  0  0
    2.3980    0.7500    0.0000 C   0  0  0  0  0  0  0  0  0  0  0  0
    0.0898   -0.0000    0.0000 C   0  0  0  0  0  0  0  0  0  0  0  0
    0.9715    1.2135    0.0000 N   0  0  0  0  0  0  0  0  0  0  0  0
   -1.4102   -0.0000    0.0000 C   0  0  0  0  0  0  0  0  0  0  0  0
   -2.7093   -0.7500    0.0000 C   0  0  0  0  0  0  0  0  0  0  0  0
   -2.7093    0.7500    0.0000 C   0  0  0  0  0  0  0  0  0  0  0  0
  1  2  1  0
  2  3  1  0
  4  1  2  0
  3  5  2  0
  6  4  1  0
  4  5  1  0
  7  6  1  0
  8  6  1  0
  7  8  1  0
M  END
>  <E_el>  (94) 
-342.1750301396

>  <E_el_PBEh-3c>  (94) 
-342.1750301396

>  <HBD_atom_index>  (94) 
2

>  <Function>  (94) 
undefined donor function

>  <Atom>  (94) 
N

>  <Molecular_Weight>  (94) 
108.14112

>  <Mol_ID>  (94) 
CHEMBL170651_f001

>  <Atom_and_Type>  (94) 
N-ring fragment

>  <E_el_PW6B95>  (94) 
-343.5238986229

>  <E_el complex_PW6B95>  (94) 
-537.0146200193

>  <HB_distance>  (94) 
2.01

>  <dG(298)_RRHO (kJ/mol)>  (94) 
282.4121

>  <dG(298)_RRHO complex (kJ/mol)>  (94) 
485.6443

>  <dG_solv_SMD_CCl4 (kJ/mol)>  (94) 
-40.7972

>  <dG_solv_SMD_CCl4 complex (kJ/mol)>  (94) 
-52.8129

>  <Delta G_sol (kJ/mol)>  (94) 
26.95

>  <Delta G (kcal/mol)>  (94) 
-0.95

>  <Delta G (kJ/mol)>  (94) 
-3.96

$$$$

     RDKit          2D

 20 22  0  0  0  0  0  0  0  0999 V2000
   -0.0000   -0.8250    0.0000 C   0  0  0  0  0  0  0  0  0  0  0  0
    0.0000   -2.3250    0.0000 O   0  0  0  0  0  0  0  0  0  0  0  0
    1.5000   -0.8250    0.0000 C   0  0  0  0  0  0  0  0  0  0  0  0
   -1.5000   -0.8250    0.0000 C   0  0  0  0  0  0  0  0  0  0  0  0
   -0.0000    0.6750    0.0000 C   0  0  0  0  0  0  0  0  0  0  0  0
    2.2500   -2.1240    0.0000 C   0  0  0  0  0  0  0  0  0  0  0  0
    2.2500    0.4740    0.0000 C   0  0  0  0  0  0  0  0  0  0  0  0
   -2.2500    0.4740    0.0000 C   0  0  0  0  0  0  0  0  0  0  0  0
   -2.2500   -2.1240    0.0000 C   0  0  0  0  0  0  0  0  0  0  0  0
    1.2990    1.4250    0.0000 C   0  0  0  0  0  0  0  0  0  0  0  0
   -1.2990    1.4250    0.0000 C   0  0  0  0  0  0  0  0  0  0  0  0
    3.7500   -2.1240    0.0000 C   0  0  0  0  0  0  0  0  0  0  0  0
    3.7500    0.4740    0.0000 C   0  0  0  0  0  0  0  0  0  0  0  0
   -3.7500    0.4740    0.0000 C   0  0  0  0  0  0  0  0  0  0  0  0
   -3.7500   -2.1240    0.0000 C   0  0  0  0  0  0  0  0  0  0  0  0
    1.2990    2.9250    0.0000 C   0  0  0  0  0  0  0  0  0  0  0  0
   -1.2990    2.9250    0.0000 C   0  0  0  0  0  0  0  0  0  0  0  0
    4.5000   -0.8250    0.0000 N   0  0  0  0  0  0  0  0  0  0  0  0
   -4.5000   -0.8250    0.0000 C   0  0  0  0  0  0  0  0  0  0  0  0
   -0.0000    3.6750    0.0000 C   0  0  0  0  0  0  0  0  0  0  0  0
  1  2  1  0
  3  1  1  0
  1  4  1  0
  1  5  1  0
  6  3  1  0
  3  7  1  0
  4  8  2  0
  4  9  1  0
  5 10  2  0
  5 11  1  0
 12  6  1  0
  7 13  1  0
  8 14  1  0
 15  9  2  0
 10 16  1  0
 17 11  2  0
 18 13  1  0
 18 12  1  0
 14 19  2  0
 19 15  1  0
 16 20  2  0
 20 17  1  0
M  END
>  <E_el>  (95) 
-826.7128945044

>  <E_el_PBEh-3c>  (95) 
-826.7128945044

>  <HBD_atom_index>  (95) 
2
18

>  <Function>  (95) 
alcohol
secondary amine

>  <Atom>  (95) 
O
N

>  <Molecular_Weight>  (95) 
267.36544

>  <Mol_ID>  (95) 
CHEMBL17157_f002

>  <Atom_and_Type>  (95) 
O-ring_sidechain fragment

>  <E_el_PW6B95>  (95) 
-829.9755180011

>  <E_el complex_PW6B95>  (95) 
-1023.470501788
-1023.461965876

>  <HB_distance>  (95) 
1.99
2.35

>  <dG(298)_RRHO (kJ/mol)>  (95) 
847.2442

>  <dG(298)_RRHO complex (kJ/mol)>  (95) 
1057.5128
1056.9037

>  <dG_solv_SMD_CCl4 (kJ/mol)>  (95) 
-50.7079

>  <dG_solv_SMD_CCl4 complex (kJ/mol)>  (95) 
-58.3723
-63.5553

>  <Delta G_sol (kJ/mol)>  (95) 
27.14
43.76

>  <Delta G (kcal/mol)>  (95) 
-0.92
1.59

>  <Delta G (kJ/mol)>  (95) 
-3.84
6.63

$$$$

     RDKit          2D

 11 12  0  0  0  0  0  0  0  0999 V2000
   -1.0564   -0.0000    0.0000 C   0  0  0  0  0  0  0  0  0  0  0  0
   -1.9381   -1.2135    0.0000 N   0  0  0  0  0  0  0  0  0  0  0  0
   -3.3646   -0.7500    0.0000 C   0  0  0  0  0  0  0  0  0  0  0  0
    0.4436    0.0000    0.0000 C   0  0  0  0  0  0  0  0  0  0  0  0
   -1.9381    1.2135    0.0000 N   0  0  0  0  0  0  0  0  0  0  0  0
   -3.3646    0.7500    0.0000 C   0  0  0  0  0  0  0  0  0  0  0  0
    1.1936   -1.2990    0.0000 C   0  0  0  0  0  0  0  0  0  0  0  0
    1.1936    1.2990    0.0000 C   0  0  0  0  0  0  0  0  0  0  0  0
    2.6936   -1.2990    0.0000 C   0  0  0  0  0  0  0  0  0  0  0  0
    2.6936    1.2990    0.0000 C   0  0  0  0  0  0  0  0  0  0  0  0
    3.4436    0.0000    0.0000 C   0  0  0  0  0  0  0  0  0  0  0  0
  1  2  1  0
  3  2  1  0
  4  1  1  0
  1  5  2  0
  6  3  2  0
  7  4  2  0
  4  8  1  0
  5  6  1  0
  9  7  1  0
  8 10  2  0
 11 10  1  0
 11  9  2  0
M  END
>  <E_el>  (96) 
-456.2726118993

>  <E_el_PBEh-3c>  (96) 
-456.2726118993

>  <HBD_atom_index>  (96) 
2

>  <Function>  (96) 
undefined donor function

>  <Atom>  (96) 
N

>  <Molecular_Weight>  (96) 
144.17321

>  <Mol_ID>  (96) 
CHEMBL174783_f003

>  <Atom_and_Type>  (96) 
N-ring fragment

>  <E_el_PW6B95>  (96) 
-458.0833359152

>  <E_el complex_PW6B95>  (96) 
-651.5779374961

>  <HB_distance>  (96) 
2.02

>  <dG(298)_RRHO (kJ/mol)>  (96) 
325.1500

>  <dG(298)_RRHO complex (kJ/mol)>  (96) 
538.5771

>  <dG_solv_SMD_CCl4 (kJ/mol)>  (96) 
-42.9609

>  <dG_solv_SMD_CCl4 complex (kJ/mol)>  (96) 
-49.4160

>  <Delta G_sol (kJ/mol)>  (96) 
32.51

>  <Delta G (kcal/mol)>  (96) 
-0.11

>  <Delta G (kJ/mol)>  (96) 
-0.46

$$$$

     RDKit          2D

  5  4  0  0  0  0  0  0  0  0999 V2000
    1.2990    0.4500    0.0000 C   0  0  0  0  0  0  0  0  0  0  0  0
    2.5981   -0.3000    0.0000 N   0  0  0  0  0  0  0  0  0  0  0  0
    0.0000   -0.3000    0.0000 C   0  0  0  0  0  0  0  0  0  0  0  0
   -1.2990    0.4500    0.0000 O   0  0  0  0  0  0  0  0  0  0  0  0
   -2.5981   -0.3000    0.0000 C   0  0  0  0  0  0  0  0  0  0  0  0
  1  2  1  0
  3  1  1  0
  4  3  1  0
  5  4  1  0
M  END
>  <E_el>  (97) 
-249.1409325671

>  <E_el_PBEh-3c>  (97) 
-249.1409325671

>  <HBD_atom_index>  (97) 
2

>  <Function>  (97) 
undefined donor function

>  <Atom>  (97) 
N

>  <Molecular_Weight>  (97) 
75.10966

>  <Mol_ID>  (97) 
CHEMBL1760643_f004

>  <Atom_and_Type>  (97) 
N-chain fragment

>  <E_el_PW6B95>  (97) 
-250.1084473202

>  <E_el complex_PW6B95>  (97) 
-443.5934071708

>  <HB_distance>  (97) 
2.49

>  <dG(298)_RRHO (kJ/mol)>  (97) 
264.7924

>  <dG(298)_RRHO complex (kJ/mol)>  (97) 
467.1424

>  <dG_solv_SMD_CCl4 (kJ/mol)>  (97) 
-12.0576

>  <dG_solv_SMD_CCl4 complex (kJ/mol)>  (97) 
-25.0351

>  <Delta G_sol (kJ/mol)>  (97) 
40.23

>  <Delta G (kcal/mol)>  (97) 
1.05

>  <Delta G (kJ/mol)>  (97) 
4.40

$$$$

     RDKit          2D

 11 12  0  0  0  0  0  0  0  0999 V2000
   -2.5022   -1.0968    0.0000 N   0  0  0  0  0  0  0  0  0  0  0  0
   -1.2372   -1.9029    0.0000 N   0  0  0  0  0  0  0  0  0  0  0  0
   -0.0797   -0.9488    0.0000 C   0  0  0  0  0  0  0  0  0  0  0  0
   -2.1265    0.3554    0.0000 C   0  0  0  0  0  0  0  0  0  0  0  0
   -0.6293    0.4468    0.0000 C   0  0  0  0  0  0  0  0  0  0  0  0
    1.4038   -1.1707    0.0000 C   0  0  0  0  0  0  0  0  0  0  0  0
   -3.0805    1.5129    0.0000 N   0  0  0  0  0  0  0  0  0  0  0  0
    0.3046    1.6207    0.0000 C   0  0  0  0  0  0  0  0  0  0  0  0
    2.3377    0.0032    0.0000 C   0  0  0  0  0  0  0  0  0  0  0  0
    1.7881    1.3988    0.0000 C   0  0  0  0  0  0  0  0  0  0  0  0
    3.8212   -0.2187    0.0000 C   0  0  0  0  0  0  0  0  0  0  0  0
  1  2  1  0
  2  3  1  0
  4  1  2  0
  5  3  2  0
  3  6  1  0
  5  4  1  0
  4  7  1  0
  8  5  1  0
  9  6  2  0
 10  8  2  0
 11  9  1  0
  9 10  1  0
M  END
>  <E_el>  (98) 
-473.4853998650

>  <E_el_PBEh-3c>  (98) 
-473.4853998650

>  <HBD_atom_index>  (98) 
1

>  <Function>  (98) 
pyrazole

>  <Atom>  (98) 
N

>  <Molecular_Weight>  (98) 
147.17716

>  <Mol_ID>  (98) 
CHEMBL1765746_f004

>  <Atom_and_Type>  (98) 
N-ring fragment

>  <E_el_PW6B95>  (98) 
-475.3489420198

>  <E_el complex_PW6B95>  (98) 
-668.8306068792

>  <HB_distance>  (98) 
2.38

>  <dG(298)_RRHO (kJ/mol)>  (98) 
351.8540

>  <dG(298)_RRHO complex (kJ/mol)>  (98) 
553.8076

>  <dG_solv_SMD_CCl4 (kJ/mol)>  (98) 
-35.8229

>  <dG_solv_SMD_CCl4 complex (kJ/mol)>  (98) 
-51.3579

>  <Delta G_sol (kJ/mol)>  (98) 
45.93

>  <Delta G (kcal/mol)>  (98) 
1.91

>  <Delta G (kJ/mol)>  (98) 
7.99

$$$$

     RDKit          2D

  9  9  0  0  0  0  0  0  0  0999 V2000
    1.0061   -1.2135    0.0000 C   0  0  0  0  0  0  0  0  0  0  0  0
    2.4327   -0.7500    0.0000 N   0  0  0  0  0  0  0  0  0  0  0  0
    2.4327    0.7500    0.0000 C   0  0  0  0  0  0  0  0  0  0  0  0
    0.1245    0.0000    0.0000 C   0  0  0  0  0  0  0  0  0  0  0  0
    1.0061    1.2135    0.0000 N   0  0  0  0  0  0  0  0  0  0  0  0
   -1.3755    0.0000    0.0000 C   0  0  0  0  0  0  0  0  0  0  0  0
   -1.3755   -1.5000    0.0000 C   0  0  0  0  0  0  0  0  0  0  0  0
   -1.3755    1.5000    0.0000 C   0  0  0  0  0  0  0  0  0  0  0  0
   -2.8755    0.0000    0.0000 O   0  0  0  0  0  0  0  0  0  0  0  0
  1  2  1  0
  2  3  1  0
  4  1  2  0
  3  5  2  0
  6  4  1  0
  4  5  1  0
  7  6  1  0
  6  8  1  0
  6  9  1  0
M  END
>  <E_el>  (99) 
-418.4805237659

>  <E_el_PBEh-3c>  (99) 
-418.4805237659

>  <HBD_atom_index>  (99) 
9

>  <Function>  (99) 
alcohol

>  <Atom>  (99) 
O

>  <Molecular_Weight>  (99) 
126.1564

>  <Mol_ID>  (99) 
CHEMBL1766183_f003

>  <Atom_and_Type>  (99) 
N-ring fragment

>  <E_el_PW6B95>  (99) 
-420.1050154194

>  <E_el complex_PW6B95>  (99) 
-613.5950854652

>  <HB_distance>  (99) 
2.07

>  <dG(298)_RRHO (kJ/mol)>  (99) 
348.2256

>  <dG(298)_RRHO complex (kJ/mol)>  (99) 
554.8525

>  <dG_solv_SMD_CCl4 (kJ/mol)>  (99) 
-38.4384

>  <dG_solv_SMD_CCl4 complex (kJ/mol)>  (99) 
-50.8539

>  <Delta G_sol (kJ/mol)>  (99) 
31.65

>  <Delta G (kcal/mol)>  (99) 
-0.24

>  <Delta G (kJ/mol)>  (99) 
-1.00

$$$$

     RDKit          2D

 12 14  0  0  0  0  0  0  0  0999 V2000
   -0.7346   -2.4963    0.0000 C   0  0  0  0  0  0  0  0  0  0  0  0
    0.7642   -2.4375    0.0000 N   0  0  0  0  0  0  0  0  0  0  0  0
    1.1714   -0.9938    0.0000 C   0  0  0  0  0  0  0  0  0  0  0  0
   -1.2538   -1.0890    0.0000 C   0  0  0  0  0  0  0  0  0  0  0  0
    2.5168   -0.3305    0.0000 C   0  0  0  0  0  0  0  0  0  0  0  0
   -0.0757   -0.1604    0.0000 C   0  0  0  0  0  0  0  0  0  0  0  0
   -2.5148   -0.2643    0.0000 C   0  0  0  0  0  0  0  0  0  0  0  0
    2.6149    1.1663    0.0000 C   0  0  0  0  0  0  0  0  0  0  0  0
    0.0224    1.3364    0.0000 C   0  0  0  0  0  0  0  0  0  0  0  0
   -2.5736    1.2345    0.0000 C   0  0  0  0  0  0  0  0  0  0  0  0
    1.3678    1.9997    0.0000 C   0  0  0  0  0  0  0  0  0  0  0  0
   -1.3050    2.0349    0.0000 C   0  0  0  0  0  0  0  0  0  0  0  0
  1  2  1  0
  2  3  1  0
  4  1  2  0
  3  5  2  0
  3  6  1  0
  7  4  1  0
  4  6  1  0
  5  8  1  0
  9  6  2  0
 10  7  1  0
  8 11  2  0
 11  9  1  0
  9 12  1  0
 10 12  1  0
M  END
>  <E_el>  (100) 
-479.5089087169

>  <E_el_PBEh-3c>  (100) 
-479.5089087169

>  <HBD_atom_index>  (100) 
2

>  <Function>  (100) 
pyrrole

>  <Atom>  (100) 
N

>  <Molecular_Weight>  (100) 
157.21174

>  <Mol_ID>  (100) 
CHEMBL177034_f002

>  <Atom_and_Type>  (100) 
N-ring fragment

>  <E_el_PW6B95>  (100) 
-481.4072625650

>  <E_el complex_PW6B95>  (100) 
-674.8980528658

>  <HB_distance>  (100) 
2.08

>  <dG(298)_RRHO (kJ/mol)>  (100) 
440.2441

>  <dG(298)_RRHO complex (kJ/mol)>  (100) 
645.9732

>  <dG_solv_SMD_CCl4 (kJ/mol)>  (100) 
-39.2427

>  <dG_solv_SMD_CCl4 complex (kJ/mol)>  (100) 
-49.7630

>  <Delta G_sol (kJ/mol)>  (100) 
30.76

>  <Delta G (kcal/mol)>  (100) 
-0.37

>  <Delta G (kJ/mol)>  (100) 
-1.56

$$$$

     RDKit          2D

 16 17  0  0  0  0  0  0  0  0999 V2000
    0.7185    0.2152    0.0000 C   0  0  0  0  0  0  0  0  0  0  0  0
    1.8097   -0.8140    0.0000 N   0  0  0  0  0  0  0  0  0  0  0  0
    3.2466   -0.3835    0.0000 C   0  0  0  0  0  0  0  0  0  0  0  0
   -0.7185   -0.2152    0.0000 C   0  0  0  0  0  0  0  0  0  0  0  0
    4.3378   -1.4127    0.0000 C   0  0  0  0  0  0  0  0  0  0  0  0
    3.5923    1.0761    0.0000 C   0  0  0  0  0  0  0  0  0  0  0  0
   -1.8097    0.8140    0.0000 N   0  0  0  0  0  0  0  0  0  0  0  0
    5.7747   -0.9823    0.0000 C   0  0  0  0  0  0  0  0  0  0  0  0
    5.0292    1.5065    0.0000 C   0  0  0  0  0  0  0  0  0  0  0  0
   -3.2466    0.3835    0.0000 C   0  0  0  0  0  0  0  0  0  0  0  0
    6.1204    0.4774    0.0000 O   0  0  0  0  0  0  0  0  0  0  0  0
   -3.5923   -1.0761    0.0000 C   0  0  0  0  0  0  0  0  0  0  0  0
   -5.0292   -1.5065    0.0000 C   0  0  0  0  0  0  0  0  0  0  0  0
   -6.1204   -0.4774    0.0000 N   0  0  0  0  0  0  0  0  0  0  0  0
   -5.7747    0.9823    0.0000 C   0  0  0  0  0  0  0  0  0  0  0  0
   -4.3378    1.4127    0.0000 N   0  0  0  0  0  0  0  0  0  0  0  0
  1  2  1  0
  2  3  1  0
  4  1  1  0
  3  5  1  0
  3  6  1  0
  7  4  1  0
  5  8  1  0
  9  6  1  0
 10  7  1  0
  8 11  1  0
 11  9  1  0
 12 13  1  0
 13 14  2  0
 14 15  1  0
 16 15  1  0
 16 10  1  0
 10 12  2  0
M  END
>  <E_el>  (101) 
-723.8115902782

>  <E_el_PBEh-3c>  (101) 
-723.8115902782

>  <HBD_atom_index>  (101) 
2

>  <Function>  (101) 
secondary amine

>  <Atom>  (101) 
N

>  <Molecular_Weight>  (101) 
224.3027

>  <Mol_ID>  (101) 
CHEMBL1771261_f002

>  <Atom_and_Type>  (101) 
N-ring_sidechain fragment

>  <E_el_PW6B95>  (101) 
-726.6326980041

>  <E_el complex_PW6B95>  (101) 
-920.1241235894

>  <HB_distance>  (101) 
2.28

>  <dG(298)_RRHO (kJ/mol)>  (101) 
752.6027

>  <dG(298)_RRHO complex (kJ/mol)>  (101) 
961.2146

>  <dG_solv_SMD_CCl4 (kJ/mol)>  (101) 
-54.4094

>  <dG_solv_SMD_CCl4 complex (kJ/mol)>  (101) 
-63.1705

>  <Delta G_sol (kJ/mol)>  (101) 
33.73

>  <Delta G (kcal/mol)>  (101) 
0.07

>  <Delta G (kJ/mol)>  (101) 
0.31

$$$$

     RDKit          2D

 12 13  0  0  0  0  0  0  0  0999 V2000
   -2.1874    0.2082    0.0000 N   0  0  0  0  0  0  0  0  0  0  0  0
   -3.6381   -0.1734    0.0000 O   0  0  0  0  0  0  0  0  0  0  0  0
   -1.1316   -0.8573    0.0000 C   0  0  0  0  0  0  0  0  0  0  0  0
   -1.7926    1.6553    0.0000 C   0  0  0  0  0  0  0  0  0  0  0  0
    0.3190   -0.4758    0.0000 C   0  0  0  0  0  0  0  0  0  0  0  0
   -1.5265   -2.3044    0.0000 O   0  0  0  0  0  0  0  0  0  0  0  0
   -0.3419    2.0368    0.0000 C   0  0  0  0  0  0  0  0  0  0  0  0
    1.3748   -1.5413    0.0000 N   0  0  0  0  0  0  0  0  0  0  0  0
    0.7139    0.9713    0.0000 C   0  0  0  0  0  0  0  0  0  0  0  0
    2.8255   -1.1597    0.0000 C   0  0  0  0  0  0  0  0  0  0  0  0
    2.1645    1.3529    0.0000 C   0  0  0  0  0  0  0  0  0  0  0  0
    3.2203    0.2874    0.0000 C   0  0  0  0  0  0  0  0  0  0  0  0
  1  2  1  0
  3  1  1  0
  1  4  1  0
  5  3  1  0
  3  6  2  0
  4  7  1  0
  8  5  1  0
  5  9  2  0
  7  9  1  0
 10  8  2  0
  9 11  1  0
 12 11  2  0
 12 10  1  0
M  END
>  <E_el>  (102) 
-568.3466068579

>  <E_el_PBEh-3c>  (102) 
-568.3466068579

>  <HBD_atom_index>  (102) 
2

>  <Function>  (102) 
undefined donor function

>  <Atom>  (102) 
O

>  <Molecular_Weight>  (102) 
164.16131

>  <Mol_ID>  (102) 
CHEMBL1773408_f002

>  <Atom_and_Type>  (102) 
O-ring_sidechain fragment

>  <E_el_PW6B95>  (102) 
-570.5474361173

>  <E_el complex_PW6B95>  (102) 
-764.0383543495

>  <HB_distance>  (102) 
1.80

>  <dG(298)_RRHO (kJ/mol)>  (102) 
333.2654

>  <dG(298)_RRHO complex (kJ/mol)>  (102) 
545.9783

>  <dG_solv_SMD_CCl4 (kJ/mol)>  (102) 
-39.6487

>  <dG_solv_SMD_CCl4 complex (kJ/mol)>  (102) 
-47.8363

>  <Delta G_sol (kJ/mol)>  (102) 
39.74

>  <Delta G (kcal/mol)>  (102) 
0.98

>  <Delta G (kJ/mol)>  (102) 
4.09

$$$$

     RDKit          2D

  6  5  0  0  0  0  0  0  0  0999 V2000
    1.0893   -0.0297    0.0000 C   0  0  0  0  0  0  0  0  0  0  0  0
    2.2689   -0.9563    0.0000 N   0  0  0  0  0  0  0  0  0  0  0  0
   -0.3029   -0.5880    0.0000 O   0  0  0  0  0  0  0  0  0  0  0  0
    1.3020    1.4551    0.0000 O   0  0  0  0  0  0  0  0  0  0  0  0
   -1.4825    0.3386    0.0000 C   0  0  0  0  0  0  0  0  0  0  0  0
   -2.8748   -0.2197    0.0000 C   0  0  0  0  0  0  0  0  0  0  0  0
  1  2  1  0
  3  1  1  0
  1  4  2  0
  5  3  1  0
  6  5  1  0
M  END
>  <E_el>  (103) 
-323.0716603403

>  <E_el_PBEh-3c>  (103) 
-323.0716603403

>  <HBD_atom_index>  (103) 
2

>  <Function>  (103) 
amide

>  <Atom>  (103) 
N

>  <Molecular_Weight>  (103) 
89.09317

>  <Mol_ID>  (103) 
CHEMBL1774960_f005

>  <Atom_and_Type>  (103) 
N-chain fragment

>  <E_el_PW6B95>  (103) 
-324.3016919281

>  <E_el complex_PW6B95>  (103) 
-517.7912401996

>  <HB_distance>  (103) 
2.08

>  <dG(298)_RRHO (kJ/mol)>  (103) 
211.6758

>  <dG(298)_RRHO complex (kJ/mol)>  (103) 
418.3921

>  <dG_solv_SMD_CCl4 (kJ/mol)>  (103) 
-17.3766

>  <dG_solv_SMD_CCl4 complex (kJ/mol)>  (103) 
-28.8424

>  <Delta G_sol (kJ/mol)>  (103) 
34.06

>  <Delta G (kcal/mol)>  (103) 
0.12

>  <Delta G (kJ/mol)>  (103) 
0.52

$$$$

     RDKit          2D

  7  6  0  0  0  0  0  0  0  0999 V2000
    1.2990    0.1071    0.0000 C   0  0  0  0  0  0  0  0  0  0  0  0
    2.5981    0.8571    0.0000 O   0  0  0  0  0  0  0  0  0  0  0  0
    0.0000    0.8571    0.0000 C   0  0  0  0  0  0  0  0  0  0  0  0
    1.2990   -1.3929    0.0000 O   0  0  0  0  0  0  0  0  0  0  0  0
   -1.2990    0.1071    0.0000 C   0  0  0  0  0  0  0  0  0  0  0  0
   -2.5981    0.8571    0.0000 C   0  0  0  0  0  0  0  0  0  0  0  0
   -1.2990   -1.3929    0.0000 C   0  0  0  0  0  0  0  0  0  0  0  0
  1  2  1  0
  3  1  1  0
  1  4  2  0
  5  3  1  0
  6  5  1  0
  5  7  1  0
M  END
>  <E_el>  (104) 
-346.2900747374

>  <E_el_PBEh-3c>  (104) 
-346.2900747374

>  <HBD_atom_index>  (104) 
2

>  <Function>  (104) 
alcohol

>  <Atom>  (104) 
O

>  <Molecular_Weight>  (104) 
102.1317

>  <Mol_ID>  (104) 
CHEMBL1777873_f001

>  <Atom_and_Type>  (104) 
O-chain fragment

>  <E_el_PW6B95>  (104) 
-347.6137622173

>  <E_el complex_PW6B95>  (104) 
-541.1080285132

>  <HB_distance>  (104) 
1.81

>  <dG(298)_RRHO (kJ/mol)>  (104) 
315.0839

>  <dG(298)_RRHO complex (kJ/mol)>  (104) 
520.9127

>  <dG_solv_SMD_CCl4 (kJ/mol)>  (104) 
-21.6794

>  <dG_solv_SMD_CCl4 complex (kJ/mol)>  (104) 
-32.3998

>  <Delta G_sol (kJ/mol)>  (104) 
21.53

>  <Delta G (kcal/mol)>  (104) 
-1.76

>  <Delta G (kJ/mol)>  (104) 
-7.38

$$$$

     RDKit          2D

 11 10  0  0  0  0  0  0  0  0999 V2000
    1.3311    0.5407    0.0000 C   0  0  0  0  0  0  0  0  0  0  0  0
   -0.0076   -0.1362    0.0000 N   0  0  0  0  0  0  0  0  0  0  0  0
   -1.2630    0.6847    0.0000 C   0  0  0  0  0  0  0  0  0  0  0  0
    2.5865   -0.2802    0.0000 C   0  0  0  0  0  0  0  0  0  0  0  0
   -1.1798    2.1824    0.0000 O   0  0  0  0  0  0  0  0  0  0  0  0
   -2.6016    0.0079    0.0000 C   0  0  0  0  0  0  0  0  0  0  0  0
    3.9251    0.3966    0.0000 C   0  0  0  0  0  0  0  0  0  0  0  0
   -3.8571    0.8288    0.0000 C   0  0  0  0  0  0  0  0  0  0  0  0
   -2.6848   -1.4898    0.0000 C   0  0  0  0  0  0  0  0  0  0  0  0
    5.1806   -0.4243    0.0000 C   0  0  0  0  0  0  0  0  0  0  0  0
   -1.4294   -2.3107    0.0000 C   0  0  0  0  0  0  0  0  0  0  0  0
  1  2  1  0
  2  3  1  0
  4  1  1  0
  3  5  2  0
  3  6  1  0
  7  4  1  0
  6  8  1  0
  6  9  1  0
 10  7  1  0
  9 11  1  0
M  END
>  <E_el>  (105) 
-483.3641002330

>  <E_el_PBEh-3c>  (105) 
-483.3641002330

>  <HBD_atom_index>  (105) 
2

>  <Function>  (105) 
amide

>  <Atom>  (105) 
N

>  <Molecular_Weight>  (105) 
157.25326

>  <Mol_ID>  (105) 
CHEMBL1783185_f001

>  <Atom_and_Type>  (105) 
N-chain fragment

>  <E_el_PW6B95>  (105) 
-485.2367719362

>  <E_el complex_PW6B95>  (105) 
-678.7264124071

>  <HB_distance>  (105) 
2.18

>  <dG(298)_RRHO (kJ/mol)>  (105) 
635.9543

>  <dG(298)_RRHO complex (kJ/mol)>  (105) 
841.1241

>  <dG_solv_SMD_CCl4 (kJ/mol)>  (105) 
-34.4717

>  <dG_solv_SMD_CCl4 complex (kJ/mol)>  (105) 
-47.2684

>  <Delta G_sol (kJ/mol)>  (105) 
30.94

>  <Delta G (kcal/mol)>  (105) 
-0.35

>  <Delta G (kJ/mol)>  (105) 
-1.45

$$$$

     RDKit          2D

 10  9  0  0  0  0  0  0  0  0999 V2000
    0.0935   -0.2424    0.0000 C   0  0  0  0  0  0  0  0  0  0  0  0
   -0.1391   -1.7243    0.0000 O   0  0  0  0  0  0  0  0  0  0  0  0
   -1.0736    0.6999    0.0000 C   0  0  0  0  0  0  0  0  0  0  0  0
    1.4930    0.2972    0.0000 C   0  0  0  0  0  0  0  0  0  0  0  0
   -2.4732    0.1603    0.0000 C   0  0  0  0  0  0  0  0  0  0  0  0
    1.7256    1.7790    0.0000 N   0  0  0  0  0  0  0  0  0  0  0  0
    2.6601   -0.6451    0.0000 C   0  0  0  0  0  0  0  0  0  0  0  0
   -3.6403    1.1026    0.0000 C   0  0  0  0  0  0  0  0  0  0  0  0
   -2.7057   -1.3216    0.0000 C   0  0  0  0  0  0  0  0  0  0  0  0
    4.0597   -0.1056    0.0000 C   0  0  0  0  0  0  0  0  0  0  0  0
  1  2  1  0
  3  1  1  0
  1  4  1  0
  5  3  1  0
  4  6  1  0
  4  7  1  0
  8  5  1  0
  5  9  1  0
  7 10  1  0
M  END
>  <E_el>  (106) 
-445.3085380016

>  <E_el_PBEh-3c>  (106) 
-445.3085380016

>  <HBD_atom_index>  (106) 
2

>  <Function>  (106) 
alcohol

>  <Atom>  (106) 
O

>  <Molecular_Weight>  (106) 
145.24255

>  <Mol_ID>  (106) 
CHEMBL1783185_f002

>  <Atom_and_Type>  (106) 
O-chain fragment

>  <E_el_PW6B95>  (106) 
-447.0384169296

>  <E_el complex_PW6B95>  (106) 
-640.5239965983

>  <HB_distance>  (106) 
2.02

>  <dG(298)_RRHO (kJ/mol)>  (106) 
628.2406

>  <dG(298)_RRHO complex (kJ/mol)>  (106) 
835.4058

>  <dG_solv_SMD_CCl4 (kJ/mol)>  (106) 
-24.9581

>  <dG_solv_SMD_CCl4 complex (kJ/mol)>  (106) 
-34.8701

>  <Delta G_sol (kJ/mol)>  (106) 
46.48

>  <Delta G (kcal/mol)>  (106) 
1.99

>  <Delta G (kJ/mol)>  (106) 
8.34

$$$$

     RDKit          2D

 10  9  0  0  0  0  0  0  0  0999 V2000
   -0.0935    0.2424    0.0000 C   0  0  0  0  0  0  0  0  0  0  0  0
    0.1391    1.7243    0.0000 N   0  0  0  0  0  0  0  0  0  0  0  0
   -1.4930   -0.2972    0.0000 C   0  0  0  0  0  0  0  0  0  0  0  0
    1.0736   -0.6999    0.0000 C   0  0  0  0  0  0  0  0  0  0  0  0
   -2.6601    0.6451    0.0000 C   0  0  0  0  0  0  0  0  0  0  0  0
   -1.7256   -1.7790    0.0000 O   0  0  0  0  0  0  0  0  0  0  0  0
    2.4732   -0.1603    0.0000 C   0  0  0  0  0  0  0  0  0  0  0  0
   -4.0597    0.1056    0.0000 C   0  0  0  0  0  0  0  0  0  0  0  0
    3.6403   -1.1026    0.0000 C   0  0  0  0  0  0  0  0  0  0  0  0
    2.7057    1.3216    0.0000 C   0  0  0  0  0  0  0  0  0  0  0  0
  1  2  1  0
  3  1  1  0
  1  4  1  0
  5  3  1  0
  3  6  1  0
  4  7  1  0
  8  5  1  0
  7  9  1  0
  7 10  1  0
M  END
>  <E_el>  (107) 
-445.3013347143

>  <E_el_PBEh-3c>  (107) 
-445.3013347143

>  <HBD_atom_index>  (107) 
6

>  <Function>  (107) 
alcohol

>  <Atom>  (107) 
O

>  <Molecular_Weight>  (107) 
145.24255

>  <Mol_ID>  (107) 
CHEMBL1783188_f003

>  <Atom_and_Type>  (107) 
N-chain fragment

>  <E_el_PW6B95>  (107) 
-447.0334272197

>  <E_el complex_PW6B95>  (107) 
-640.5241284156

>  <HB_distance>  (107) 
2.08

>  <dG(298)_RRHO (kJ/mol)>  (107) 
627.6735

>  <dG(298)_RRHO complex (kJ/mol)>  (107) 
835.5739

>  <dG_solv_SMD_CCl4 (kJ/mol)>  (107) 
-26.1604

>  <dG_solv_SMD_CCl4 complex (kJ/mol)>  (107) 
-36.9783

>  <Delta G_sol (kJ/mol)>  (107) 
32.86

>  <Delta G (kcal/mol)>  (107) 
-0.06

>  <Delta G (kJ/mol)>  (107) 
-0.24

$$$$

     RDKit          2D

 10 11  0  0  0  0  0  0  0  0999 V2000
    0.7500    0.1175    0.0000 C   0  0  0  0  0  0  0  0  0  0  0  0
    1.2135   -1.3090    0.0000 N   0  0  0  0  0  0  0  0  0  0  0  0
   -0.0000   -2.1907    0.0000 C   0  0  0  0  0  0  0  0  0  0  0  0
    1.5000    1.4166    0.0000 C   0  0  0  0  0  0  0  0  0  0  0  0
   -0.7500    0.1175    0.0000 C   0  0  0  0  0  0  0  0  0  0  0  0
   -0.0000   -3.6907    0.0000 O   0  0  0  0  0  0  0  0  0  0  0  0
   -1.2135   -1.3090    0.0000 O   0  0  0  0  0  0  0  0  0  0  0  0
    0.7500    2.7156    0.0000 C   0  0  0  0  0  0  0  0  0  0  0  0
   -1.5000    1.4166    0.0000 C   0  0  0  0  0  0  0  0  0  0  0  0
   -0.7500    2.7156    0.0000 C   0  0  0  0  0  0  0  0  0  0  0  0
  1  2  1  0
  2  3  1  0
  4  1  2  0
  1  5  1  0
  3  6  2  0
  3  7  1  0
  8  4  1  0
  7  5  1  0
  5  9  2  0
 10  8  2  0
 10  9  1  0
M  END
>  <E_el>  (108) 
-473.9614503491

>  <E_el_PBEh-3c>  (108) 
-473.9614503491

>  <HBD_atom_index>  (108) 
2

>  <Function>  (108) 
undefined donor function

>  <Atom>  (108) 
N

>  <Molecular_Weight>  (108) 
135.1201

>  <Mol_ID>  (108) 
CHEMBL1783711_f004

>  <Atom_and_Type>  (108) 
N-ring fragment

>  <E_el_PW6B95>  (108) 
-475.7919105711

>  <E_el complex_PW6B95>  (108) 
-669.2868604779

>  <HB_distance>  (108) 
1.88

>  <dG(298)_RRHO (kJ/mol)>  (108) 
219.2045

>  <dG(298)_RRHO complex (kJ/mol)>  (108) 
423.8033

>  <dG_solv_SMD_CCl4 (kJ/mol)>  (108) 
-32.5342

>  <dG_solv_SMD_CCl4 complex (kJ/mol)>  (108) 
-40.0651

>  <Delta G_sol (kJ/mol)>  (108) 
21.69

>  <Delta G (kcal/mol)>  (108) 
-1.74

>  <Delta G (kJ/mol)>  (108) 
-7.27

$$$$

     RDKit          2D

  5  4  0  0  0  0  0  0  0  0999 V2000
    1.2982    0.1573    0.0000 C   0  0  0  0  0  0  0  0  0  0  0  0
    2.7364   -0.2687    0.0000 C   0  0  0  0  0  0  0  0  0  0  0  0
   -0.1400    0.5834    0.0000 C   0  0  0  0  0  0  0  0  0  0  0  0
   -1.2281   -0.4491    0.0000 N   0  0  0  0  0  0  0  0  0  0  0  0
   -2.6664   -0.0230    0.0000 C   0  0  0  0  0  0  0  0  0  0  0  0
  1  2  3  0
  3  1  1  0
  4  3  1  0
  5  4  1  0
M  END
>  <E_el>  (109) 
-210.8241406077

>  <E_el_PBEh-3c>  (109) 
-210.8241406077

>  <HBD_atom_index>  (109) 
2
4

>  <Function>  (109) 
alkyne
secondary amine

>  <Atom>  (109) 
C
N

>  <Molecular_Weight>  (109) 
69.10508

>  <Mol_ID>  (109) 
CHEMBL1784049_f002

>  <Atom_and_Type>  (109) 
C-chain fragment

>  <E_el_PW6B95>  (109) 
-211.6675702265

>  <E_el complex_PW6B95>  (109) 
-405.1522665389
-405.1545056731

>  <HB_distance>  (109) 
2.36
2.30

>  <dG(298)_RRHO (kJ/mol)>  (109) 
201.2426

>  <dG(298)_RRHO complex (kJ/mol)>  (109) 
400.3496
404.2827

>  <dG_solv_SMD_CCl4 (kJ/mol)>  (109) 
-15.8452

>  <dG_solv_SMD_CCl4 complex (kJ/mol)>  (109) 
-29.2265
-27.7861

>  <Delta G_sol (kJ/mol)>  (109) 
37.27
36.77

>  <Delta G (kcal/mol)>  (109) 
0.61
0.53

>  <Delta G (kJ/mol)>  (109) 
2.54
2.22

$$$$

     RDKit          2D

 10  9  0  0  0  0  0  0  0  0999 V2000
   -1.1310   -0.0574    0.0000 C   0  0  0  0  0  0  0  0  0  0  0  0
   -0.1771   -1.2150    0.0000 N   0  0  0  0  0  0  0  0  0  0  0  0
    1.3024   -0.9676    0.0000 C   0  0  0  0  0  0  0  0  0  0  0  0
   -2.6105   -0.3048    0.0000 C   0  0  0  0  0  0  0  0  0  0  0  0
    2.2564   -2.1252    0.0000 O   0  0  0  0  0  0  0  0  0  0  0  0
    1.8279    0.4373    0.0000 O   0  0  0  0  0  0  0  0  0  0  0  0
   -3.5644    0.8528    0.0000 C   0  0  0  0  0  0  0  0  0  0  0  0
    3.3074    0.6847    0.0000 C   0  0  0  0  0  0  0  0  0  0  0  0
   -5.0439    0.6054    0.0000 C   0  0  0  0  0  0  0  0  0  0  0  0
    3.8329    2.0896    0.0000 C   0  0  0  0  0  0  0  0  0  0  0  0
  1  2  1  0
  2  3  1  0
  4  1  1  0
  3  5  2  0
  3  6  1  0
  7  4  1  0
  6  8  1  0
  9  7  1  0
  8 10  1  0
M  END
>  <E_el>  (110) 
-479.9803265775

>  <E_el_PBEh-3c>  (110) 
-479.9803265775

>  <HBD_atom_index>  (110) 
2

>  <Function>  (110) 
amide

>  <Atom>  (110) 
N

>  <Molecular_Weight>  (110) 
145.1995

>  <Mol_ID>  (110) 
CHEMBL1789558_f001

>  <Atom_and_Type>  (110) 
N-chain fragment

>  <E_el_PW6B95>  (110) 
-481.8234885952

>  <E_el complex_PW6B95>  (110) 
-675.3127578035

>  <HB_distance>  (110) 
2.13

>  <dG(298)_RRHO (kJ/mol)>  (110) 
502.1771

>  <dG(298)_RRHO complex (kJ/mol)>  (110) 
711.4585

>  <dG_solv_SMD_CCl4 (kJ/mol)>  (110) 
-27.9497

>  <dG_solv_SMD_CCl4 complex (kJ/mol)>  (110) 
-40.3750

>  <Delta G_sol (kJ/mol)>  (110) 
36.40

>  <Delta G (kcal/mol)>  (110) 
0.48

>  <Delta G (kJ/mol)>  (110) 
1.99

$$$$

     RDKit          2D

  8  7  0  0  0  0  0  0  0  0999 V2000
    0.8131    0.0829    0.0000 N   0  0  0  0  0  0  0  0  0  0  0  0
    0.7931   -1.4169    0.0000 O   0  0  0  0  0  0  0  0  0  0  0  0
   -0.4759    0.8502    0.0000 C   0  0  0  0  0  0  0  0  0  0  0  0
    2.1220    0.8156    0.0000 C   0  0  0  0  0  0  0  0  0  0  0  0
   -1.7848    0.1175    0.0000 C   0  0  0  0  0  0  0  0  0  0  0  0
    3.4109    0.0483    0.0000 O   0  0  0  0  0  0  0  0  0  0  0  0
   -3.0737    0.8848    0.0000 C   0  0  0  0  0  0  0  0  0  0  0  0
   -1.8048   -1.3823    0.0000 C   0  0  0  0  0  0  0  0  0  0  0  0
  1  2  1  0
  3  1  1  0
  1  4  1  0
  5  3  1  0
  4  6  2  0
  7  5  1  0
  5  8  1  0
M  END
>  <E_el>  (111) 
-401.4438288738

>  <E_el_PBEh-3c>  (111) 
-401.4438288738

>  <HBD_atom_index>  (111) 
2

>  <Function>  (111) 
undefined donor function

>  <Atom>  (111) 
O

>  <Molecular_Weight>  (111) 
117.14634

>  <Mol_ID>  (111) 
CHEMBL1796080_f001

>  <Atom_and_Type>  (111) 
O-chain fragment

>  <E_el_PW6B95>  (111) 
-402.9863846126

>  <E_el complex_PW6B95>  (111) 
-596.4744860750

>  <HB_distance>  (111) 
1.82

>  <dG(298)_RRHO (kJ/mol)>  (111) 
353.4792

>  <dG(298)_RRHO complex (kJ/mol)>  (111) 
562.3825

>  <dG_solv_SMD_CCl4 (kJ/mol)>  (111) 
-24.4356

>  <dG_solv_SMD_CCl4 complex (kJ/mol)>  (111) 
-37.7282

>  <Delta G_sol (kJ/mol)>  (111) 
38.22

>  <Delta G (kcal/mol)>  (111) 
0.75

>  <Delta G (kJ/mol)>  (111) 
3.14

$$$$

     RDKit          2D

 16 17  0  0  0  0  0  0  0  0999 V2000
    0.5625   -0.0000    0.0000 C   0  0  0  0  0  0  0  0  0  0  0  0
    1.3125    1.2990    0.0000 N   0  0  0  0  0  0  0  0  0  0  0  0
    0.5625    2.5981    0.0000 C   0  0  0  0  0  0  0  0  0  0  0  0
    1.3125   -1.2990    0.0000 N   0  0  0  0  0  0  0  0  0  0  0  0
   -0.9375   -0.0000    0.0000 O   0  0  0  0  0  0  0  0  0  0  0  0
    1.3125    3.8971    0.0000 C   0  0  0  0  0  0  0  0  0  0  0  0
   -0.9375    2.5981    0.0000 C   0  0  0  0  0  0  0  0  0  0  0  0
    0.5625   -2.5981    0.0000 C   0  0  0  0  0  0  0  0  0  0  0  0
    0.5625    5.1962    0.0000 C   0  0  0  0  0  0  0  0  0  0  0  0
   -1.6875    3.8971    0.0000 N   0  0  0  0  0  0  0  0  0  0  0  0
   -0.9375   -2.5981    0.0000 C   0  0  0  0  0  0  0  0  0  0  0  0
    1.3125   -3.8971    0.0000 C   0  0  0  0  0  0  0  0  0  0  0  0
   -0.9375    5.1962    0.0000 C   0  0  0  0  0  0  0  0  0  0  0  0
   -0.9375   -5.1962    0.0000 C   0  0  0  0  0  0  0  0  0  0  0  0
   -1.6875   -3.8971    0.0000 C   0  0  0  0  0  0  0  0  0  0  0  0
    0.5625   -5.1962    0.0000 C   0  0  0  0  0  0  0  0  0  0  0  0
  1  2  1  0
  2  3  1  0
  4  1  1  0
  1  5  2  0
  3  6  2  0
  3  7  1  0
  8  4  1  0
  6  9  1  0
 10  7  2  0
 11  8  2  0
  8 12  1  0
  9 13  2  0
 13 10  1  0
 14 15  2  0
 15 11  1  0
 16 12  2  0
 16 14  1  0
M  END
>  <E_el>  (112) 
-701.8613856025

>  <E_el_PBEh-3c>  (112) 
-701.8613856025

>  <HBD_atom_index>  (112) 
2
4
4

>  <Function>  (112) 
amide
amide
aniline

>  <Atom>  (112) 
N
N
N

>  <Molecular_Weight>  (112) 
213.23524

>  <Mol_ID>  (112) 
CHEMBL1800931_f002

>  <Atom_and_Type>  (112) 
N-ring_sidechain fragment

>  <E_el_PW6B95>  (112) 
-704.6182523157

>  <E_el complex_PW6B95>  (112) 
-898.1156969760
-898.1158627659
-898.1158532183

>  <HB_distance>  (112) 
2.26
2.31
2.32

>  <dG(298)_RRHO (kJ/mol)>  (112) 
474.5621

>  <dG(298)_RRHO complex (kJ/mol)>  (112) 
685.3216
686.5792
686.7630

>  <dG_solv_SMD_CCl4 (kJ/mol)>  (112) 
-58.3986

>  <dG_solv_SMD_CCl4 complex (kJ/mol)>  (112) 
-66.4932
-65.8728
-65.8774

>  <Delta G_sol (kJ/mol)>  (112) 
20.74
22.18
22.39

>  <Delta G (kcal/mol)>  (112) 
-1.88
-1.66
-1.63

>  <Delta G (kJ/mol)>  (112) 
-7.87
-6.96
-6.84

$$$$

     RDKit          2D

 16 17  0  0  0  0  0  0  0  0999 V2000
    1.2381   -1.0548    0.0000 C   0  0  0  0  0  0  0  0  0  0  0  0
   -0.0749   -0.3296    0.0000 N   0  0  0  0  0  0  0  0  0  0  0  0
   -1.3595   -1.1042    0.0000 C   0  0  0  0  0  0  0  0  0  0  0  0
    2.5227   -0.2802    0.0000 C   0  0  0  0  0  0  0  0  0  0  0  0
    1.2667   -2.5545    0.0000 O   0  0  0  0  0  0  0  0  0  0  0  0
   -2.6725   -0.3790    0.0000 C   0  0  0  0  0  0  0  0  0  0  0  0
    3.8357   -1.0054    0.0000 C   0  0  0  0  0  0  0  0  0  0  0  0
    2.4941    1.2195    0.0000 C   0  0  0  0  0  0  0  0  0  0  0  0
   -2.7011    1.1207    0.0000 C   0  0  0  0  0  0  0  0  0  0  0  0
   -3.9571   -1.1536    0.0000 C   0  0  0  0  0  0  0  0  0  0  0  0
    5.1203   -0.2308    0.0000 C   0  0  0  0  0  0  0  0  0  0  0  0
    3.7787    1.9941    0.0000 C   0  0  0  0  0  0  0  0  0  0  0  0
   -4.0141    1.8459    0.0000 C   0  0  0  0  0  0  0  0  0  0  0  0
   -5.2701   -0.4284    0.0000 N   0  0  0  0  0  0  0  0  0  0  0  0
    5.0917    1.2689    0.0000 C   0  0  0  0  0  0  0  0  0  0  0  0
   -5.2987    1.0713    0.0000 C   0  0  0  0  0  0  0  0  0  0  0  0
  1  2  1  0
  2  3  1  0
  4  1  1  0
  1  5  2  0
  3  6  1  0
  7  4  2  0
  4  8  1  0
  6  9  2  0
  6 10  1  0
 11  7  1  0
  8 12  2  0
  9 13  1  0
 14 10  2  0
 15 12  1  0
 15 11  2  0
 13 16  2  0
 16 14  1  0
M  END
>  <E_el>  (113) 
-685.8440808903

>  <E_el_PBEh-3c>  (113) 
-685.8440808903

>  <HBD_atom_index>  (113) 
2

>  <Function>  (113) 
amide

>  <Atom>  (113) 
N

>  <Molecular_Weight>  (113) 
212.24718

>  <Mol_ID>  (113) 
CHEMBL1801562_f001

>  <Atom_and_Type>  (113) 
N-ring_sidechain fragment

>  <E_el_PW6B95>  (113) 
-688.5430795931

>  <E_el complex_PW6B95>  (113) 
-882.0388623503

>  <HB_distance>  (113) 
2.16

>  <dG(298)_RRHO (kJ/mol)>  (113) 
507.8797

>  <dG(298)_RRHO complex (kJ/mol)>  (113) 
719.3113

>  <dG_solv_SMD_CCl4 (kJ/mol)>  (113) 
-51.8553

>  <dG_solv_SMD_CCl4 complex (kJ/mol)>  (113) 
-58.7792

>  <Delta G_sol (kJ/mol)>  (113) 
26.95

>  <Delta G (kcal/mol)>  (113) 
-0.95

>  <Delta G (kJ/mol)>  (113) 
-3.96

$$$$

     RDKit          2D

 10 10  0  0  0  0  0  0  0  0999 V2000
    0.0120   -1.5176    0.0000 C   0  0  0  0  0  0  0  0  0  0  0  0
    0.6549   -2.8729    0.0000 O   0  0  0  0  0  0  0  0  0  0  0  0
    0.7306   -0.2009    0.0000 C   0  0  0  0  0  0  0  0  0  0  0  0
   -1.4622   -1.2411    0.0000 C   0  0  0  0  0  0  0  0  0  0  0  0
   -0.2995    0.8894    0.0000 C   0  0  0  0  0  0  0  0  0  0  0  0
    2.2182   -0.0084    0.0000 C   0  0  0  0  0  0  0  0  0  0  0  0
   -1.6548    0.2465    0.0000 C   0  0  0  0  0  0  0  0  0  0  0  0
   -0.0230    2.3636    0.0000 C   0  0  0  0  0  0  0  0  0  0  0  0
    2.7953    1.3762    0.0000 C   0  0  0  0  0  0  0  0  0  0  0  0
   -2.9715    0.9651    0.0000 O   0  0  0  0  0  0  0  0  0  0  0  0
  1  2  1  0
  3  1  1  0
  1  4  1  0
  5  3  1  0
  3  6  1  0
  4  7  1  0
  8  5  1  0
  5  7  1  0
  6  9  1  0
  7 10  2  0
M  END
>  <E_el>  (114) 
-462.7393973395

>  <E_el_PBEh-3c>  (114) 
-462.7393973395

>  <HBD_atom_index>  (114) 
2

>  <Function>  (114) 
alcohol

>  <Atom>  (114) 
O

>  <Molecular_Weight>  (114) 
142.19556

>  <Mol_ID>  (114) 
CHEMBL180344_f003

>  <Atom_and_Type>  (114) 
O-ring_sidechain fragment

>  <E_el_PW6B95>  (114) 
-464.5226596882

>  <E_el complex_PW6B95>  (114) 
-658.0128715561

>  <HB_distance>  (114) 
2.02

>  <dG(298)_RRHO (kJ/mol)>  (114) 
476.8148

>  <dG(298)_RRHO complex (kJ/mol)>  (114) 
682.5359

>  <dG_solv_SMD_CCl4 (kJ/mol)>  (114) 
-31.8903

>  <dG_solv_SMD_CCl4 complex (kJ/mol)>  (114) 
-44.9925

>  <Delta G_sol (kJ/mol)>  (114) 
29.69

>  <Delta G (kcal/mol)>  (114) 
-0.54

>  <Delta G (kJ/mol)>  (114) 
-2.24

$$$$

     RDKit          2D

 12 13  0  0  0  0  0  0  0  0999 V2000
   -0.5243   -0.4310    0.0000 C   0  0  0  0  0  0  0  0  0  0  0  0
   -1.5051    0.7039    0.0000 N   0  0  0  0  0  0  0  0  0  0  0  0
   -2.9784    0.4219    0.0000 C   0  0  0  0  0  0  0  0  0  0  0  0
    0.9489   -0.1490    0.0000 C   0  0  0  0  0  0  0  0  0  0  0  0
   -1.0168   -1.8479    0.0000 O   0  0  0  0  0  0  0  0  0  0  0  0
   -4.1133   -0.5589    0.0000 C   0  0  0  0  0  0  0  0  0  0  0  0
   -4.3953    0.9144    0.0000 C   0  0  0  0  0  0  0  0  0  0  0  0
    1.9297   -1.2839    0.0000 C   0  0  0  0  0  0  0  0  0  0  0  0
    1.4414    1.2678    0.0000 C   0  0  0  0  0  0  0  0  0  0  0  0
    3.4030   -1.0020    0.0000 C   0  0  0  0  0  0  0  0  0  0  0  0
    2.9146    1.5498    0.0000 C   0  0  0  0  0  0  0  0  0  0  0  0
    3.8955    0.4149    0.0000 C   0  0  0  0  0  0  0  0  0  0  0  0
  1  2  1  0
  2  3  1  0
  4  1  1  0
  1  5  2  0
  3  6  1  0
  3  7  1  0
  8  4  2  0
  4  9  1  0
  6  7  1  0
 10  8  1  0
  9 11  2  0
 11 12  1  0
 10 12  2  0
M  END
>  <E_el>  (115) 
-516.5194841974

>  <E_el_PBEh-3c>  (115) 
-516.5194841974

>  <HBD_atom_index>  (115) 
2

>  <Function>  (115) 
amide

>  <Atom>  (115) 
N

>  <Molecular_Weight>  (115) 
161.20043

>  <Mol_ID>  (115) 
CHEMBL1807455_f002

>  <Atom_and_Type>  (115) 
N-ring_sidechain fragment

>  <E_el_PW6B95>  (115) 
-518.5477163940

>  <E_el complex_PW6B95>  (115) 
-712.0415319950

>  <HB_distance>  (115) 
2.17

>  <dG(298)_RRHO (kJ/mol)>  (115) 
422.1282

>  <dG(298)_RRHO complex (kJ/mol)>  (115) 
631.1392

>  <dG_solv_SMD_CCl4 (kJ/mol)>  (115) 
-42.9919

>  <dG_solv_SMD_CCl4 complex (kJ/mol)>  (115) 
-50.8909

>  <Delta G_sol (kJ/mol)>  (115) 
28.72

>  <Delta G (kcal/mol)>  (115) 
-0.68

>  <Delta G (kJ/mol)>  (115) 
-2.85

$$$$

     RDKit          2D

  7  6  0  0  0  0  0  0  0  0999 V2000
    0.5644    0.0538    0.0000 C   0  0  0  0  0  0  0  0  0  0  0  0
    1.7864   -0.8161    0.0000 N   0  0  0  0  0  0  0  0  0  0  0  0
    3.1507   -0.1928    0.0000 O   0  0  0  0  0  0  0  0  0  0  0  0
   -0.8000   -0.5695    0.0000 C   0  0  0  0  0  0  0  0  0  0  0  0
    0.7068    1.5470    0.0000 O   0  0  0  0  0  0  0  0  0  0  0  0
   -2.0220    0.3004    0.0000 O   0  0  0  0  0  0  0  0  0  0  0  0
   -3.3863   -0.3229    0.0000 C   0  0  0  0  0  0  0  0  0  0  0  0
  1  2  1  0
  2  3  1  0
  4  1  1  0
  1  5  2  0
  6  4  1  0
  7  6  1  0
M  END
>  <E_el>  (116) 
-398.0328269721

>  <E_el_PBEh-3c>  (116) 
-398.0328269721

>  <HBD_atom_index>  (116) 
2

>  <Function>  (116) 
amide

>  <Atom>  (116) 
N

>  <Molecular_Weight>  (116) 
105.09258

>  <Mol_ID>  (116) 
CHEMBL1808267_f002

>  <Atom_and_Type>  (116) 
N-chain fragment

>  <E_el_PW6B95>  (116) 
-399.5478691772

>  <E_el complex_PW6B95>  (116) 
-593.0362662688

>  <HB_distance>  (116) 
2.14

>  <dG(298)_RRHO (kJ/mol)>  (116) 
216.5264

>  <dG(298)_RRHO complex (kJ/mol)>  (116) 
419.4528

>  <dG_solv_SMD_CCl4 (kJ/mol)>  (116) 
-21.2386

>  <dG_solv_SMD_CCl4 complex (kJ/mol)>  (116) 
-33.5145

>  <Delta G_sol (kJ/mol)>  (116) 
32.48

>  <Delta G (kcal/mol)>  (116) 
-0.11

>  <Delta G (kJ/mol)>  (116) 
-0.48

$$$$

     RDKit          2D

 14 14  0  0  0  0  0  0  0  0999 V2000
   -0.8513    0.3843    0.0000 C   0  0  0  0  0  0  0  0  0  0  0  0
    0.1580   -0.7253    0.0000 N   0  0  0  0  0  0  0  0  0  0  0  0
    1.6236   -0.4059    0.0000 C   0  0  0  0  0  0  0  0  0  0  0  0
   -2.3169    0.0649    0.0000 C   0  0  0  0  0  0  0  0  0  0  0  0
   -0.3951    1.8132    0.0000 O   0  0  0  0  0  0  0  0  0  0  0  0
    2.0799    1.0230    0.0000 C   0  0  0  0  0  0  0  0  0  0  0  0
    2.6330   -1.5155    0.0000 C   0  0  0  0  0  0  0  0  0  0  0  0
   -2.7732   -1.3640    0.0000 N   0  0  0  0  0  0  0  0  0  0  0  0
   -3.3263    1.1745    0.0000 C   0  0  0  0  0  0  0  0  0  0  0  0
    3.5455    1.3424    0.0000 C   0  0  0  0  0  0  0  0  0  0  0  0
    4.0986   -1.1962    0.0000 C   0  0  0  0  0  0  0  0  0  0  0  0
   -4.2388   -1.6834    0.0000 C   0  0  0  0  0  0  0  0  0  0  0  0
   -4.7919    0.8552    0.0000 C   0  0  0  0  0  0  0  0  0  0  0  0
    4.5549    0.2328    0.0000 C   0  0  0  0  0  0  0  0  0  0  0  0
  1  2  1  0
  2  3  1  0
  4  1  1  0
  1  5  2  0
  3  6  2  0
  3  7  1  0
  8  4  1  0
  4  9  1  0
  6 10  1  0
 11  7  2  0
 12  8  1  0
  9 13  1  0
 10 14  2  0
 14 11  1  0
M  END
>  <E_el>  (117) 
-612.2152077603

>  <E_el_PBEh-3c>  (117) 
-612.2152077603

>  <HBD_atom_index>  (117) 
2
2
8

>  <Function>  (117) 
amide
aniline
secondary amine

>  <Atom>  (117) 
N
N
N

>  <Molecular_Weight>  (117) 
192.25753

>  <Mol_ID>  (117) 
CHEMBL1808267_f004

>  <Atom_and_Type>  (117) 
N-ring_sidechain fragment

>  <E_el_PW6B95>  (117) 
-614.6091887581

>  <E_el complex_PW6B95>  (117) 
-808.0971491664
-808.0971491664
-808.0940068247

>  <HB_distance>  (117) 
2.46
2.46
2.38

>  <dG(298)_RRHO (kJ/mol)>  (117) 
599.5754

>  <dG(298)_RRHO complex (kJ/mol)>  (117) 
804.9132
804.9132
801.7206

>  <dG_solv_SMD_CCl4 (kJ/mol)>  (117) 
-41.5941

>  <dG_solv_SMD_CCl4 complex (kJ/mol)>  (117) 
-53.9074
-53.9074
-51.8966

>  <Delta G_sol (kJ/mol)>  (117) 
36.00
36.00
43.07

>  <Delta G (kcal/mol)>  (117) 
0.42
0.42
1.48

>  <Delta G (kJ/mol)>  (117) 
1.74
1.74
6.19

$$$$

     RDKit          2D

  7  6  0  0  0  0  0  0  0  0999 V2000
    0.5644    0.0538    0.0000 C   0  0  0  0  0  0  0  0  0  0  0  0
    1.7864   -0.8161    0.0000 N   0  0  0  0  0  0  0  0  0  0  0  0
    3.1507   -0.1928    0.0000 O   0  0  0  0  0  0  0  0  0  0  0  0
   -0.8000   -0.5695    0.0000 C   0  0  0  0  0  0  0  0  0  0  0  0
    0.7068    1.5470    0.0000 O   0  0  0  0  0  0  0  0  0  0  0  0
   -2.0220    0.3004    0.0000 C   0  0  0  0  0  0  0  0  0  0  0  0
   -3.3863   -0.3229    0.0000 C   0  0  0  0  0  0  0  0  0  0  0  0
  1  2  1  0
  2  3  1  0
  4  1  1  0
  1  5  2  0
  6  4  2  0
  7  6  1  0
M  END
>  <E_el>  (118) 
-360.9903543202

>  <E_el_PBEh-3c>  (118) 
-360.9903543202

>  <HBD_atom_index>  (118) 
2

>  <Function>  (118) 
amide

>  <Atom>  (118) 
N

>  <Molecular_Weight>  (118) 
101.10388

>  <Mol_ID>  (118) 
CHEMBL1808618_f001

>  <Atom_and_Type>  (118) 
N-chain fragment

>  <E_el_PW6B95>  (118) 
-362.3778305467

>  <E_el complex_PW6B95>  (118) 
-555.8754092338

>  <HB_distance>  (118) 
2.03

>  <dG(298)_RRHO (kJ/mol)>  (118) 
218.4740

>  <dG(298)_RRHO complex (kJ/mol)>  (118) 
424.0133

>  <dG_solv_SMD_CCl4 (kJ/mol)>  (118) 
-27.4897

>  <dG_solv_SMD_CCl4 complex (kJ/mol)>  (118) 
-36.4720

>  <Delta G_sol (kJ/mol)>  (118) 
14.28

>  <Delta G (kcal/mol)>  (118) 
-2.86

>  <Delta G (kJ/mol)>  (118) 
-11.94

$$$$

     RDKit          2D

  6  5  0  0  0  0  0  0  0  0999 V2000
    1.2990    0.7500    0.0000 N   0  0  0  0  0  0  0  0  0  0  0  0
    2.5981   -0.0000    0.0000 O   0  0  0  0  0  0  0  0  0  0  0  0
    0.0000   -0.0000    0.0000 C   0  0  0  0  0  0  0  0  0  0  0  0
   -1.2990    0.7500    0.0000 C   0  0  0  0  0  0  0  0  0  0  0  0
    0.0000   -1.5000    0.0000 O   0  0  0  0  0  0  0  0  0  0  0  0
   -2.5981    0.0000    0.0000 C   0  0  0  0  0  0  0  0  0  0  0  0
  1  2  1  0
  3  1  1  0
  4  3  1  0
  3  5  2  0
  6  4  2  3
M  END
>  <E_el>  (119) 
-321.7573383759

>  <E_el_PBEh-3c>  (119) 
-321.7573383759

>  <HBD_atom_index>  (119) 
1

>  <Function>  (119) 
amide

>  <Atom>  (119) 
N

>  <Molecular_Weight>  (119) 
87.0773

>  <Mol_ID>  (119) 
CHEMBL1808618_f002

>  <Atom_and_Type>  (119) 
O-chain fragment

>  <E_el_PW6B95>  (119) 
-322.9918454307

>  <E_el complex_PW6B95>  (119) 
-516.4905618258

>  <HB_distance>  (119) 
1.96

>  <dG(298)_RRHO (kJ/mol)>  (119) 
148.0765

>  <dG(298)_RRHO complex (kJ/mol)>  (119) 
352.6600

>  <dG_solv_SMD_CCl4 (kJ/mol)>  (119) 
-22.4384

>  <dG_solv_SMD_CCl4 complex (kJ/mol)>  (119) 
-29.8043

>  <Delta G_sol (kJ/mol)>  (119) 
11.96

>  <Delta G (kcal/mol)>  (119) 
-3.21

>  <Delta G (kJ/mol)>  (119) 
-13.41

$$$$

     RDKit          2D

 14 15  0  0  0  0  0  0  0  0999 V2000
   -0.7462   -0.6423    0.0000 C   0  0  0  0  0  0  0  0  0  0  0  0
    0.3792   -1.6341    0.0000 N   0  0  0  0  0  0  0  0  0  0  0  0
    1.6702   -0.8703    0.0000 C   0  0  0  0  0  0  0  0  0  0  0  0
   -2.2100   -0.9698    0.0000 C   0  0  0  0  0  0  0  0  0  0  0  0
   -0.1506    0.7344    0.0000 C   0  0  0  0  0  0  0  0  0  0  0  0
    1.3427    0.5935    0.0000 C   0  0  0  0  0  0  0  0  0  0  0  0
    3.1016   -1.3187    0.0000 C   0  0  0  0  0  0  0  0  0  0  0  0
   -3.2255    0.1342    0.0000 C   0  0  0  0  0  0  0  0  0  0  0  0
    2.4467    1.6090    0.0000 C   0  0  0  0  0  0  0  0  0  0  0  0
    4.2056   -0.3032    0.0000 C   0  0  0  0  0  0  0  0  0  0  0  0
   -4.2409    1.2382    0.0000 N   0  0  0  0  0  0  0  0  0  0  0  0
   -2.1215    1.1497    0.0000 C   0  0  0  0  0  0  0  0  0  0  0  0
   -4.3294   -0.8812    0.0000 C   0  0  0  0  0  0  0  0  0  0  0  0
    3.8781    1.1606    0.0000 C   0  0  0  0  0  0  0  0  0  0  0  0
  1  2  1  0
  3  2  1  0
  4  1  1  0
  1  5  2  0
  6  3  2  0
  7  3  1  0
  8  4  1  0
  5  6  1  0
  6  9  1  0
 10  7  2  0
 11  8  1  0
  8 12  1  0
  8 13  1  0
  9 14  2  0
 14 10  1  0
M  END
>  <E_el>  (120) 
-575.1757023593

>  <E_el_PBEh-3c>  (120) 
-575.1757023593

>  <HBD_atom_index>  (120) 
2

>  <Function>  (120) 
pyrrole

>  <Atom>  (120) 
N

>  <Molecular_Weight>  (120) 
188.26884

>  <Mol_ID>  (120) 
CHEMBL180975_f003

>  <Atom_and_Type>  (120) 
N-ring fragment

>  <E_el_PW6B95>  (120) 
-577.4459895032

>  <E_el complex_PW6B95>  (120) 
-770.9380785773

>  <HB_distance>  (120) 
2.02

>  <dG(298)_RRHO (kJ/mol)>  (120) 
606.8559

>  <dG(298)_RRHO complex (kJ/mol)>  (120) 
815.6069

>  <dG_solv_SMD_CCl4 (kJ/mol)>  (120) 
-40.3686

>  <dG_solv_SMD_CCl4 complex (kJ/mol)>  (120) 
-50.2377

>  <Delta G_sol (kJ/mol)>  (120) 
31.02

>  <Delta G (kcal/mol)>  (120) 
-0.33

>  <Delta G (kJ/mol)>  (120) 
-1.40

$$$$

     RDKit          2D

 12 13  0  0  0  0  0  0  0  0999 V2000
   -2.2434   -0.6484    0.0000 C   0  0  0  0  0  0  0  0  0  0  0  0
   -3.6125   -1.2612    0.0000 N   0  0  0  0  0  0  0  0  0  0  0  0
   -1.0281   -1.5276    0.0000 N   0  0  0  0  0  0  0  0  0  0  0  0
   -2.0896    0.8437    0.0000 N   0  0  0  0  0  0  0  0  0  0  0  0
    0.3410   -0.9148    0.0000 C   0  0  0  0  0  0  0  0  0  0  0  0
   -0.7205    1.4565    0.0000 C   0  0  0  0  0  0  0  0  0  0  0  0
    1.5563   -1.7940    0.0000 C   0  0  0  0  0  0  0  0  0  0  0  0
    0.4948    0.5773    0.0000 C   0  0  0  0  0  0  0  0  0  0  0  0
   -0.5667    2.9486    0.0000 N   0  0  0  0  0  0  0  0  0  0  0  0
    1.8639    1.1902    0.0000 C   0  0  0  0  0  0  0  0  0  0  0  0
    3.0792    0.3109    0.0000 C   0  0  0  0  0  0  0  0  0  0  0  0
    2.9254   -1.1812    0.0000 C   0  0  0  0  0  0  0  0  0  0  0  0
  1  2  1  0
  3  1  2  0
  1  4  1  0
  5  3  1  0
  4  6  2  0
  7  5  2  0
  5  8  1  0
  6  9  1  0
  6  8  1  0
  8 10  2  0
 10 11  1  0
 12 11  2  0
 12  7  1  0
M  END
>  <E_el>  (121) 
-527.5634441124

>  <E_el_PBEh-3c>  (121) 
-527.5634441124

>  <HBD_atom_index>  (121) 
2

>  <Function>  (121) 
undefined donor function

>  <Atom>  (121) 
N

>  <Molecular_Weight>  (121) 
160.17592

>  <Mol_ID>  (121) 
CHEMBL1818120_f001

>  <Atom_and_Type>  (121) 
N-ring_sidechain fragment

>  <E_el_PW6B95>  (121) 
-529.6363313440

>  <E_el complex_PW6B95>  (121) 
-723.1246990676

>  <HB_distance>  (121) 
2.12

>  <dG(298)_RRHO (kJ/mol)>  (121) 
338.0964

>  <dG(298)_RRHO complex (kJ/mol)>  (121) 
549.6908

>  <dG_solv_SMD_CCl4 (kJ/mol)>  (121) 
-54.2747

>  <dG_solv_SMD_CCl4 complex (kJ/mol)>  (121) 
-65.1085

>  <Delta G_sol (kJ/mol)>  (121) 
42.67

>  <Delta G (kcal/mol)>  (121) 
1.42

>  <Delta G (kJ/mol)>  (121) 
5.94

$$$$

     RDKit          2D

 19 21  0  0  0  0  0  0  0  0999 V2000
   -2.4465   -0.7762    0.0000 C   0  0  0  0  0  0  0  0  0  0  0  0
   -1.0571   -1.3414    0.0000 N   0  0  0  0  0  0  0  0  0  0  0  0
    0.1271   -0.4208    0.0000 C   0  0  0  0  0  0  0  0  0  0  0  0
   -3.6307   -1.6968    0.0000 C   0  0  0  0  0  0  0  0  0  0  0  0
    1.5166   -0.9860    0.0000 C   0  0  0  0  0  0  0  0  0  0  0  0
   -0.0781    1.0651    0.0000 C   0  0  0  0  0  0  0  0  0  0  0  0
   -5.0202   -1.1316    0.0000 C   0  0  0  0  0  0  0  0  0  0  0  0
    1.7218   -2.4719    0.0000 C   0  0  0  0  0  0  0  0  0  0  0  0
    2.7008   -0.0654    0.0000 C   0  0  0  0  0  0  0  0  0  0  0  0
    1.1062    1.9858    0.0000 C   0  0  0  0  0  0  0  0  0  0  0  0
   -1.4675    1.6304    0.0000 C   0  0  0  0  0  0  0  0  0  0  0  0
   -6.2044   -2.0523    0.0000 C   0  0  0  0  0  0  0  0  0  0  0  0
    3.1112   -3.0372    0.0000 C   0  0  0  0  0  0  0  0  0  0  0  0
    4.0902   -0.6306    0.0000 C   0  0  0  0  0  0  0  0  0  0  0  0
    2.4956    1.4205    0.0000 N   0  0  0  0  0  0  0  0  0  0  0  0
    0.9010    3.4717    0.0000 C   0  0  0  0  0  0  0  0  0  0  0  0
   -1.6727    3.1163    0.0000 C   0  0  0  0  0  0  0  0  0  0  0  0
    4.2954   -2.1165    0.0000 C   0  0  0  0  0  0  0  0  0  0  0  0
   -0.4885    4.0369    0.0000 C   0  0  0  0  0  0  0  0  0  0  0  0
  1  2  1  0
  2  3  1  0
  4  1  1  0
  3  5  2  0
  3  6  1  0
  7  4  1  0
  5  8  1  0
  5  9  1  0
 10  6  2  0
 11  6  1  0
 12  7  1  0
  8 13  1  0
 14  9  1  0
  9 15  2  0
 15 10  1  0
 10 16  1  0
 17 11  2  0
 13 18  1  0
 18 14  1  0
 16 19  2  0
 19 17  1  0
M  END
>  <E_el>  (122) 
-768.9086535574

>  <E_el_PBEh-3c>  (122) 
-768.9086535574

>  <HBD_atom_index>  (122) 
2

>  <Function>  (122) 
undefined donor function

>  <Atom>  (122) 
N

>  <Molecular_Weight>  (122) 
254.36998

>  <Mol_ID>  (122) 
CHEMBL1819173_f001

>  <Atom_and_Type>  (122) 
N-ring_sidechain fragment

>  <E_el_PW6B95>  (122) 
-771.9361984273

>  <E_el complex_PW6B95>  (122) 
-965.4279241597

>  <HB_distance>  (122) 
2.27

>  <dG(298)_RRHO (kJ/mol)>  (122) 
860.3087

>  <dG(298)_RRHO complex (kJ/mol)>  (122) 
1066.6810

>  <dG_solv_SMD_CCl4 (kJ/mol)>  (122) 
-53.6221

>  <dG_solv_SMD_CCl4 complex (kJ/mol)>  (122) 
-62.8626

>  <Delta G_sol (kJ/mol)>  (122) 
30.22

>  <Delta G (kcal/mol)>  (122) 
-0.45

>  <Delta G (kJ/mol)>  (122) 
-1.90

$$$$

     RDKit          2D

 14 14  0  0  0  0  0  0  0  0999 V2000
    0.1814   -1.4770    0.0000 C   0  0  0  0  0  0  0  0  0  0  0  0
   -1.2916   -1.7605    0.0000 N   0  0  0  0  0  0  0  0  0  0  0  0
   -2.2736   -0.6267    0.0000 C   0  0  0  0  0  0  0  0  0  0  0  0
    0.6723   -0.0596    0.0000 C   0  0  0  0  0  0  0  0  0  0  0  0
    1.1634   -2.6108    0.0000 O   0  0  0  0  0  0  0  0  0  0  0  0
   -3.7466   -0.9102    0.0000 O   0  0  0  0  0  0  0  0  0  0  0  0
   -1.7827    0.7907    0.0000 C   0  0  0  0  0  0  0  0  0  0  0  0
    1.6184    1.1044    0.0000 C   0  0  0  0  0  0  0  0  0  0  0  0
    1.9829   -0.7891    0.0000 O   0  0  0  0  0  0  0  0  0  0  0  0
   -0.3098    1.0743    0.0000 C   0  0  0  0  0  0  0  0  0  0  0  0
   -2.7648    1.9246    0.0000 N   0  0  0  0  0  0  0  0  0  0  0  0
    3.0995    0.8671    0.0000 C   0  0  0  0  0  0  0  0  0  0  0  0
    3.2700   -0.0189    0.0000 C   0  0  0  0  0  0  0  0  0  0  0  0
    0.1812    2.4917    0.0000 O   0  0  0  0  0  0  0  0  0  0  0  0
  1  2  1  0
  2  3  1  0
  4  1  1  0
  1  5  2  0
  3  6  2  0
  3  7  1  0
  8  4  1  0
  4  9  1  0
  4 10  1  0
  7 11  1  0
  7 10  1  0
 12  8  1  0
  9 13  1  0
 10 14  2  0
M  END
>  <E_el>  (123) 
-720.9444165712

>  <E_el_PBEh-3c>  (123) 
-720.9444165712

>  <HBD_atom_index>  (123) 
2
2

>  <Function>  (123) 
amide
amide

>  <Atom>  (123) 
N
N

>  <Molecular_Weight>  (123) 
200.19188

>  <Mol_ID>  (123) 
CHEMBL182894_f001

>  <Atom_and_Type>  (123) 
N-ring fragment

>  <E_el_PW6B95>  (123) 
-723.6924638861

>  <E_el complex_PW6B95>  (123) 
-917.1841408963
-917.1841069679

>  <HB_distance>  (123) 
1.92
1.92

>  <dG(298)_RRHO (kJ/mol)>  (123) 
462.6528

>  <dG(298)_RRHO complex (kJ/mol)>  (123) 
669.1380
669.7235

>  <dG_solv_SMD_CCl4 (kJ/mol)>  (123) 
-32.9319

>  <dG_solv_SMD_CCl4 complex (kJ/mol)>  (123) 
-42.7332
-42.7632

>  <Delta G_sol (kJ/mol)>  (123) 
29.90
30.55

>  <Delta G (kcal/mol)>  (123) 
-0.50
-0.41

>  <Delta G (kJ/mol)>  (123) 
-2.10
-1.69

$$$$

     RDKit          2D

 11 11  0  0  0  0  0  0  0  0999 V2000
   -1.0190   -0.7513    0.0000 C   0  0  0  0  0  0  0  0  0  0  0  0
   -1.8656   -1.9896    0.0000 N   0  0  0  0  0  0  0  0  0  0  0  0
   -1.6680    0.6010    0.0000 C   0  0  0  0  0  0  0  0  0  0  0  0
    0.4766   -0.8654    0.0000 C   0  0  0  0  0  0  0  0  0  0  0  0
   -0.8214    1.8392    0.0000 N   0  0  0  0  0  0  0  0  0  0  0  0
   -3.1637    0.7151    0.0000 O   0  0  0  0  0  0  0  0  0  0  0  0
    1.3233    0.3728    0.0000 C   0  0  0  0  0  0  0  0  0  0  0  0
    1.1257   -2.2177    0.0000 O   0  0  0  0  0  0  0  0  0  0  0  0
    0.6742    1.7251    0.0000 C   0  0  0  0  0  0  0  0  0  0  0  0
    2.5423    1.2468    0.0000 C   0  0  0  0  0  0  0  0  0  0  0  0
    2.3957   -0.6760    0.0000 O   0  0  0  0  0  0  0  0  0  0  0  0
  1  2  1  0
  3  1  1  0
  1  4  1  0
  5  3  1  0
  3  6  2  0
  7  4  1  0
  4  8  2  0
  9  5  1  0
 10  7  1  0
  7 11  1  0
  7  9  1  0
M  END
>  <E_el>  (124) 
-568.6223655789

>  <E_el_PBEh-3c>  (124) 
-568.6223655789

>  <HBD_atom_index>  (124) 
5
11

>  <Function>  (124) 
amide
alcohol

>  <Atom>  (124) 
N
O

>  <Molecular_Weight>  (124) 
158.15519

>  <Mol_ID>  (124) 
CHEMBL182894_f002

>  <Atom_and_Type>  (124) 
N-ring_sidechain fragment

>  <E_el_PW6B95>  (124) 
-570.7930015990

>  <E_el complex_PW6B95>  (124) 
-764.2859110839
-764.2860523611

>  <HB_distance>  (124) 
2.01
1.89

>  <dG(298)_RRHO (kJ/mol)>  (124) 
368.6572

>  <dG(298)_RRHO complex (kJ/mol)>  (124) 
574.0581
576.0036

>  <dG_solv_SMD_CCl4 (kJ/mol)>  (124) 
-36.9719

>  <dG_solv_SMD_CCl4 complex (kJ/mol)>  (124) 
-44.7546
-49.1650

>  <Delta G_sol (kJ/mol)>  (124) 
27.60
24.77

>  <Delta G (kcal/mol)>  (124) 
-0.85
-1.28

>  <Delta G (kJ/mol)>  (124) 
-3.55
-5.34

$$$$

     RDKit          2D

  9  9  0  0  0  0  0  0  0  0999 V2000
    1.5000   -0.0000    0.0000 C   0  0  0  0  0  0  0  0  0  0  0  0
    3.0000    0.0000    0.0000 O   0  0  0  0  0  0  0  0  0  0  0  0
    0.7500   -1.2990    0.0000 C   0  0  0  0  0  0  0  0  0  0  0  0
    0.7500    1.2990    0.0000 C   0  0  0  0  0  0  0  0  0  0  0  0
   -0.7500   -1.2990    0.0000 C   0  0  0  0  0  0  0  0  0  0  0  0
   -0.7500    1.2990    0.0000 C   0  0  0  0  0  0  0  0  0  0  0  0
   -1.5000   -2.5981    0.0000 C   0  0  0  0  0  0  0  0  0  0  0  0
   -1.5000   -0.0000    0.0000 O   0  0  0  0  0  0  0  0  0  0  0  0
   -1.5000    2.5981    0.0000 O   0  0  0  0  0  0  0  0  0  0  0  0
  1  2  1  0
  3  1  1  0
  1  4  1  0
  5  3  1  0
  4  6  1  0
  7  5  1  0
  5  8  1  0
  6  9  2  0
  6  8  1  0
M  END
>  <E_el>  (125) 
-459.3603963326

>  <E_el_PBEh-3c>  (125) 
-459.3603963326

>  <HBD_atom_index>  (125) 
2

>  <Function>  (125) 
alcohol

>  <Atom>  (125) 
O

>  <Molecular_Weight>  (125) 
130.1418

>  <Mol_ID>  (125) 
CHEMBL182961_f002

>  <Atom_and_Type>  (125) 
O-ring_sidechain fragment

>  <E_el_PW6B95>  (125) 
-461.1109373848

>  <E_el complex_PW6B95>  (125) 
-654.6025165041

>  <HB_distance>  (125) 
1.95

>  <dG(298)_RRHO (kJ/mol)>  (125) 
346.6292

>  <dG(298)_RRHO complex (kJ/mol)>  (125) 
552.8047

>  <dG_solv_SMD_CCl4 (kJ/mol)>  (125) 
-32.5190

>  <dG_solv_SMD_CCl4 complex (kJ/mol)>  (125) 
-44.5048

>  <Delta G_sol (kJ/mol)>  (125) 
27.67

>  <Delta G (kcal/mol)>  (125) 
-0.84

>  <Delta G (kJ/mol)>  (125) 
-3.51

$$$$

     RDKit          2D

  9  9  0  0  0  0  0  0  0  0999 V2000
   -2.0665   -0.3011    0.0000 C   0  0  0  0  0  0  0  0  0  0  0  0
   -3.0751    0.8092    0.0000 O   0  0  0  0  0  0  0  0  0  0  0  0
   -0.6007    0.0173    0.0000 C   0  0  0  0  0  0  0  0  0  0  0  0
   -0.1434    1.4459    0.0000 O   0  0  0  0  0  0  0  0  0  0  0  0
    0.4079   -1.0930    0.0000 C   0  0  0  0  0  0  0  0  0  0  0  0
    1.3224    1.7642    0.0000 C   0  0  0  0  0  0  0  0  0  0  0  0
   -0.0493   -2.5216    0.0000 O   0  0  0  0  0  0  0  0  0  0  0  0
    1.8737   -0.7747    0.0000 C   0  0  0  0  0  0  0  0  0  0  0  0
    2.3310    0.6539    0.0000 C   0  0  0  0  0  0  0  0  0  0  0  0
  1  2  1  0
  3  1  1  0
  4  3  1  0
  3  5  1  0
  6  4  1  0
  5  7  1  0
  5  8  1  0
  8  9  1  0
  6  9  1  0
M  END
>  <E_el>  (126) 
-460.5136010517

>  <E_el_PBEh-3c>  (126) 
-460.5136010517

>  <HBD_atom_index>  (126) 
2
7

>  <Function>  (126) 
alcohol
alcohol

>  <Atom>  (126) 
O
O

>  <Molecular_Weight>  (126) 
132.15768

>  <Mol_ID>  (126) 
CHEMBL1830344_f001

>  <Atom_and_Type>  (126) 
O-ring_sidechain fragment

>  <E_el_PW6B95>  (126) 
-462.2809811300

>  <E_el complex_PW6B95>  (126) 
-655.7756387292
-655.7697966025

>  <HB_distance>  (126) 
2.02
2.09

>  <dG(298)_RRHO (kJ/mol)>  (126) 
410.1454

>  <dG(298)_RRHO complex (kJ/mol)>  (126) 
622.7848
621.4852

>  <dG_solv_SMD_CCl4 (kJ/mol)>  (126) 
-28.4445

>  <dG_solv_SMD_CCl4 complex (kJ/mol)>  (126) 
-39.5707
-39.5048

>  <Delta G_sol (kJ/mol)>  (126) 
26.91
41.01

>  <Delta G (kcal/mol)>  (126) 
-0.95
1.17

>  <Delta G (kJ/mol)>  (126) 
-3.99
4.90

$$$$

     RDKit          2D

 11 12  0  0  0  0  0  0  0  0999 V2000
   -2.3117   -0.2594    0.0000 C   0  0  0  0  0  0  0  0  0  0  0  0
   -3.7110   -0.7996    0.0000 N   0  0  0  0  0  0  0  0  0  0  0  0
   -2.0798    1.2225    0.0000 C   0  0  0  0  0  0  0  0  0  0  0  0
   -1.1442   -1.2012    0.0000 N   0  0  0  0  0  0  0  0  0  0  0  0
   -0.6805    1.7627    0.0000 C   0  0  0  0  0  0  0  0  0  0  0  0
    0.2552   -0.6610    0.0000 C   0  0  0  0  0  0  0  0  0  0  0  0
    0.4870    0.8209    0.0000 C   0  0  0  0  0  0  0  0  0  0  0  0
    1.4227   -1.6028    0.0000 C   0  0  0  0  0  0  0  0  0  0  0  0
    2.8220   -1.0626    0.0000 C   0  0  0  0  0  0  0  0  0  0  0  0
    3.0539    0.4194    0.0000 C   0  0  0  0  0  0  0  0  0  0  0  0
    1.8864    1.3611    0.0000 C   0  0  0  0  0  0  0  0  0  0  0  0
  1  2  1  0
  3  1  2  0
  1  4  1  0
  5  3  1  0
  4  6  2  0
  7  5  2  0
  8  6  1  0
  7  6  1  0
  9 10  1  0
 10 11  2  0
 11  7  1  0
  8  9  2  0
M  END
>  <E_el>  (127) 
-456.2903895031

>  <E_el_PBEh-3c>  (127) 
-456.2903895031

>  <HBD_atom_index>  (127) 
2

>  <Function>  (127) 
undefined donor function

>  <Atom>  (127) 
N

>  <Molecular_Weight>  (127) 
144.17321

>  <Mol_ID>  (127) 
CHEMBL183468_f002

>  <Atom_and_Type>  (127) 
N-ring_sidechain fragment

>  <E_el_PW6B95>  (127) 
-458.0996975071

>  <E_el complex_PW6B95>  (127) 
-651.5892470165

>  <HB_distance>  (127) 
2.24

>  <dG(298)_RRHO (kJ/mol)>  (127) 
327.9567

>  <dG(298)_RRHO complex (kJ/mol)>  (127) 
533.7462

>  <dG_solv_SMD_CCl4 (kJ/mol)>  (127) 
-38.7254

>  <dG_solv_SMD_CCl4 complex (kJ/mol)>  (127) 
-49.8010

>  <Delta G_sol (kJ/mol)>  (127) 
33.52

>  <Delta G (kcal/mol)>  (127) 
0.04

>  <Delta G (kJ/mol)>  (127) 
0.18

$$$$

     RDKit          2D

 10  9  0  0  0  0  0  0  0  0999 V2000
    0.0000   -0.1500    0.0000 C   0  0  0  0  0  0  0  0  0  0  0  0
    0.0000    1.3500    0.0000 O   0  0  0  0  0  0  0  0  0  0  0  0
   -1.2990   -0.9000    0.0000 C   0  0  0  0  0  0  0  0  0  0  0  0
    1.2990   -0.9000    0.0000 C   0  0  0  0  0  0  0  0  0  0  0  0
   -2.5981   -0.1500    0.0000 C   0  0  0  0  0  0  0  0  0  0  0  0
    2.5981   -0.1500    0.0000 C   0  0  0  0  0  0  0  0  0  0  0  0
   -3.8971   -0.9000    0.0000 C   0  0  0  0  0  0  0  0  0  0  0  0
   -2.5981    1.3500    0.0000 O   0  0  0  0  0  0  0  0  0  0  0  0
    3.8971   -0.9000    0.0000 O   0  0  0  0  0  0  0  0  0  0  0  0
    2.5981    1.3500    0.0000 O   0  0  0  0  0  0  0  0  0  0  0  0
  1  2  1  0
  3  1  1  0
  1  4  1  0
  5  3  1  0
  4  6  1  0
  7  5  1  0
  5  8  1  0
  6  9  2  0
  6 10  1  0
M  END
>  <E_el>  (128) 
-535.6256906856

>  <E_el_PBEh-3c>  (128) 
-535.6256906856

>  <HBD_atom_index>  (128) 
2
8
10

>  <Function>  (128) 
alcohol
alcohol
alcohol

>  <Atom>  (128) 
O
O
O

>  <Molecular_Weight>  (128) 
148.15708

>  <Mol_ID>  (128) 
CHEMBL183540_f003

>  <Atom_and_Type>  (128) 
O-chain fragment

>  <E_el_PW6B95>  (128) 
-537.6665146525

>  <E_el complex_PW6B95>  (128) 
-731.1594247670
-731.1577854190
-731.1622854711

>  <HB_distance>  (128) 
1.99
2.03
1.75

>  <dG(298)_RRHO (kJ/mol)>  (128) 
407.7824

>  <dG(298)_RRHO complex (kJ/mol)>  (128) 
615.8876
615.5751
618.3976

>  <dG_solv_SMD_CCl4 (kJ/mol)>  (128) 
-34.8230

>  <dG_solv_SMD_CCl4 complex (kJ/mol)>  (128) 
-45.5081
-46.8811
-44.1273

>  <Delta G_sol (kJ/mol)>  (128) 
27.40
30.02
23.78

>  <Delta G (kcal/mol)>  (128) 
-0.88
-0.48
-1.42

>  <Delta G (kJ/mol)>  (128) 
-3.68
-2.03
-5.96

$$$$

     RDKit          2D

 16 17  0  0  0  0  0  0  0  0999 V2000
    0.5625    2.5981    0.0000 C   0  0  0  0  0  0  0  0  0  0  0  0
    1.3125    1.2990    0.0000 N   0  0  0  0  0  0  0  0  0  0  0  0
    0.5625   -0.0000    0.0000 C   0  0  0  0  0  0  0  0  0  0  0  0
    1.3125    3.8971    0.0000 C   0  0  0  0  0  0  0  0  0  0  0  0
   -0.9375    2.5981    0.0000 C   0  0  0  0  0  0  0  0  0  0  0  0
   -0.9375   -0.0000    0.0000 O   0  0  0  0  0  0  0  0  0  0  0  0
    1.3125   -1.2990    0.0000 N   0  0  0  0  0  0  0  0  0  0  0  0
    0.5625    5.1962    0.0000 C   0  0  0  0  0  0  0  0  0  0  0  0
   -1.6875    3.8971    0.0000 C   0  0  0  0  0  0  0  0  0  0  0  0
    0.5625   -2.5981    0.0000 C   0  0  0  0  0  0  0  0  0  0  0  0
   -0.9375    5.1962    0.0000 C   0  0  0  0  0  0  0  0  0  0  0  0
   -0.9375   -2.5981    0.0000 C   0  0  0  0  0  0  0  0  0  0  0  0
    1.3125   -3.8971    0.0000 C   0  0  0  0  0  0  0  0  0  0  0  0
   -1.6875   -3.8971    0.0000 C   0  0  0  0  0  0  0  0  0  0  0  0
   -0.9375   -5.1962    0.0000 C   0  0  0  0  0  0  0  0  0  0  0  0
    0.5625   -5.1962    0.0000 C   0  0  0  0  0  0  0  0  0  0  0  0
  1  2  1  0
  2  3  1  0
  4  1  2  0
  1  5  1  0
  3  6  2  0
  3  7  1  0
  8  4  1  0
  5  9  2  0
  7 10  1  0
 11  8  2  0
 11  9  1  0
 10 12  2  0
 10 13  1  0
 12 14  1  0
 14 15  2  0
 15 16  1  0
 16 13  2  0
M  END
>  <E_el>  (129) 
-685.8622209539

>  <E_el_PBEh-3c>  (129) 
-685.8622209539

>  <HBD_atom_index>  (129) 
2
2
7
7

>  <Function>  (129) 
amide
aniline
amide
aniline

>  <Atom>  (129) 
N
N
N
N

>  <Molecular_Weight>  (129) 
212.24718

>  <Mol_ID>  (129) 
CHEMBL184021_f003

>  <Atom_and_Type>  (129) 
N-ring_sidechain fragment

>  <E_el_PW6B95>  (129) 
-688.5639798950

>  <E_el complex_PW6B95>  (129) 
-882.0576360011
-882.0576493867
-882.0601419933
-882.0601477830

>  <HB_distance>  (129) 
2.28
2.28
2.24
2.24

>  <dG(298)_RRHO (kJ/mol)>  (129) 
508.6674

>  <dG(298)_RRHO complex (kJ/mol)>  (129) 
719.7000
719.7839
717.4525
717.3396

>  <dG_solv_SMD_CCl4 (kJ/mol)>  (129) 
-55.8795

>  <dG_solv_SMD_CCl4 complex (kJ/mol)>  (129) 
-59.4686
-59.4689
-66.2489
-66.2240

>  <Delta G_sol (kJ/mol)>  (129) 
35.47
35.52
19.86
19.76

>  <Delta G (kcal/mol)>  (129) 
0.34
0.34
-2.02
-2.03

>  <Delta G (kJ/mol)>  (129) 
1.40
1.43
-8.43
-8.49

$$$$

     RDKit          2D

 17 18  0  0  0  0  0  0  0  0999 V2000
   -0.2758   -0.7341    0.0000 C   0  0  0  0  0  0  0  0  0  0  0  0
    0.9736   -1.5641    0.0000 N   0  0  0  0  0  0  0  0  0  0  0  0
    2.3171   -0.8971    0.0000 C   0  0  0  0  0  0  0  0  0  0  0  0
   -1.6194   -1.4012    0.0000 N   0  0  0  0  0  0  0  0  0  0  0  0
   -0.1817    0.7629    0.0000 O   0  0  0  0  0  0  0  0  0  0  0  0
    3.5666   -1.7271    0.0000 C   0  0  0  0  0  0  0  0  0  0  0  0
    2.4112    0.5999    0.0000 C   0  0  0  0  0  0  0  0  0  0  0  0
   -2.8688   -0.5712    0.0000 C   0  0  0  0  0  0  0  0  0  0  0  0
    4.9101   -1.0601    0.0000 C   0  0  0  0  0  0  0  0  0  0  0  0
    3.7547    1.2670    0.0000 C   0  0  0  0  0  0  0  0  0  0  0  0
   -2.7747    0.9259    0.0000 C   0  0  0  0  0  0  0  0  0  0  0  0
   -4.2123   -1.2382    0.0000 C   0  0  0  0  0  0  0  0  0  0  0  0
    5.0042    0.4370    0.0000 C   0  0  0  0  0  0  0  0  0  0  0  0
    3.8488    2.7640    0.0000 C   0  0  0  0  0  0  0  0  0  0  0  0
   -4.0241    1.7559    0.0000 C   0  0  0  0  0  0  0  0  0  0  0  0
   -5.4618   -0.4082    0.0000 C   0  0  0  0  0  0  0  0  0  0  0  0
   -5.3677    1.0888    0.0000 C   0  0  0  0  0  0  0  0  0  0  0  0
  1  2  1  0
  2  3  1  0
  4  1  1  0
  1  5  2  0
  3  6  2  0
  3  7  1  0
  8  4  1  0
  6  9  1  0
 10  7  2  0
 11  8  2  0
  8 12  1  0
  9 13  2  0
 13 10  1  0
 10 14  1  0
 15 11  1  0
 12 16  2  0
 17 16  1  0
 17 15  2  0
M  END
>  <E_el>  (130) 
-725.0933260609

>  <E_el_PBEh-3c>  (130) 
-725.0933260609

>  <HBD_atom_index>  (130) 
2
2
4
4

>  <Function>  (130) 
amide
aniline
amide
aniline

>  <Atom>  (130) 
N
N
N
N

>  <Molecular_Weight>  (130) 
226.27376

>  <Mol_ID>  (130) 
CHEMBL184021_f004

>  <Atom_and_Type>  (130) 
N-ring_sidechain fragment

>  <E_el_PW6B95>  (130) 
-727.9487042718

>  <E_el complex_PW6B95>  (130) 
-921.4456904193
-921.4456810524
-921.4455046321
-921.4457526265

>  <HB_distance>  (130) 
2.27
2.27
2.32
2.29

>  <dG(298)_RRHO (kJ/mol)>  (130) 
577.0118

>  <dG(298)_RRHO complex (kJ/mol)>  (130) 
784.9069
785.1484
787.6584
786.8708

>  <dG_solv_SMD_CCl4 (kJ/mol)>  (130) 
-60.6629

>  <dG_solv_SMD_CCl4 complex (kJ/mol)>  (130) 
-67.4646
-67.3195
-68.2454
-67.5155

>  <Delta G_sol (kJ/mol)>  (130) 
20.37
20.79
22.83
22.12

>  <Delta G (kcal/mol)>  (130) 
-1.94
-1.88
-1.57
-1.67

>  <Delta G (kJ/mol)>  (130) 
-8.10
-7.85
-6.56
-7.00

$$$$

     RDKit          2D

 11 12  0  0  0  0  0  0  0  0999 V2000
    2.0102   -0.5504    0.0000 C   0  0  0  0  0  0  0  0  0  0  0  0
    3.4185   -1.0669    0.0000 O   0  0  0  0  0  0  0  0  0  0  0  0
    1.7535    0.9275    0.0000 C   0  0  0  0  0  0  0  0  0  0  0  0
    0.8588   -1.5117    0.0000 C   0  0  0  0  0  0  0  0  0  0  0  0
    0.3452    1.4440    0.0000 C   0  0  0  0  0  0  0  0  0  0  0  0
   -0.5495   -0.9951    0.0000 C   0  0  0  0  0  0  0  0  0  0  0  0
   -0.8063    0.4827    0.0000 C   0  0  0  0  0  0  0  0  0  0  0  0
    0.0884    2.9219    0.0000 Br  0  0  0  0  0  0  0  0  0  0  0  0
   -1.8757   -1.6960    0.0000 N   0  0  0  0  0  0  0  0  0  0  0  0
   -2.9521   -0.6513    0.0000 C   0  0  0  0  0  0  0  0  0  0  0  0
   -2.2911    0.6952    0.0000 O   0  0  0  0  0  0  0  0  0  0  0  0
  1  2  1  0
  3  1  2  0
  1  4  1  0
  5  3  1  0
  4  6  2  0
  7  5  2  0
  5  8  1  0
  7  6  1  0
  6  9  1  0
 10 11  1  0
 10  9  2  0
 11  7  1  0
M  END
>  <E_el>  (131) 
-3046.329895591

>  <E_el_PBEh-3c>  (131) 
-3046.329895591

>  <HBD_atom_index>  (131) 
2

>  <Function>  (131) 
alcohol

>  <Atom>  (131) 
O

>  <Molecular_Weight>  (131) 
214.01616

>  <Mol_ID>  (131) 
CHEMBL187311_f002

>  <Atom_and_Type>  (131) 
O-ring_sidechain fragment

>  <E_el_PW6B95>  (131) 
-3050.494245451

>  <E_el complex_PW6B95>  (131) 
-3243.989117839

>  <HB_distance>  (131) 
1.87

>  <dG(298)_RRHO (kJ/mol)>  (131) 
181.5928

>  <dG(298)_RRHO complex (kJ/mol)>  (131) 
389.1781

>  <dG_solv_SMD_CCl4 (kJ/mol)>  (131) 
-31.3778

>  <dG_solv_SMD_CCl4 complex (kJ/mol)>  (131) 
-43.3811

>  <Delta G_sol (kJ/mol)>  (131) 
20.41

>  <Delta G (kcal/mol)>  (131) 
-1.93

>  <Delta G (kJ/mol)>  (131) 
-8.08

$$$$

     RDKit          2D

 20 22  0  0  0  0  0  0  0  0999 V2000
    0.7172   -2.5715    0.0000 C   0  0  0  0  0  0  0  0  0  0  0  0
    1.8424   -1.5796    0.0000 N   0  0  0  0  0  0  0  0  0  0  0  0
    1.5460   -0.1091    0.0000 C   0  0  0  0  0  0  0  0  0  0  0  0
   -0.7044   -2.0930    0.0000 C   0  0  0  0  0  0  0  0  0  0  0  0
    1.0136   -4.0419    0.0000 O   0  0  0  0  0  0  0  0  0  0  0  0
    2.6712    0.8828    0.0000 C   0  0  0  0  0  0  0  0  0  0  0  0
    0.1243    0.3694    0.0000 C   0  0  0  0  0  0  0  0  0  0  0  0
   -1.0009   -0.6226    0.0000 N   0  0  0  0  0  0  0  0  0  0  0  0
    4.0928    0.4043    0.0000 N   0  0  0  0  0  0  0  0  0  0  0  0
    2.3747    2.3532    0.0000 C   0  0  0  0  0  0  0  0  0  0  0  0
   -0.1721    1.8398    0.0000 N   0  0  0  0  0  0  0  0  0  0  0  0
   -2.4225   -0.1441    0.0000 C   0  0  0  0  0  0  0  0  0  0  0  0
    5.2180    1.3962    0.0000 C   0  0  0  0  0  0  0  0  0  0  0  0
    4.3892   -1.0661    0.0000 C   0  0  0  0  0  0  0  0  0  0  0  0
    0.9531    2.8317    0.0000 C   0  0  0  0  0  0  0  0  0  0  0  0
   -3.5477   -1.1360    0.0000 C   0  0  0  0  0  0  0  0  0  0  0  0
   -4.9694   -0.6575    0.0000 C   0  0  0  0  0  0  0  0  0  0  0  0
   -5.2658    0.8129    0.0000 C   0  0  0  0  0  0  0  0  0  0  0  0
   -4.1406    1.8048    0.0000 C   0  0  0  0  0  0  0  0  0  0  0  0
   -2.7190    1.3263    0.0000 C   0  0  0  0  0  0  0  0  0  0  0  0
  1  2  1  0
  2  3  1  0
  4  1  1  0
  1  5  2  0
  6  3  1  0
  7  3  2  0
  8  4  1  0
  9  6  1  0
  6 10  2  0
 11  7  1  0
  7  8  1  0
  8 12  1  0
 13  9  1  0
  9 14  1  0
 10 15  1  0
 15 11  2  0
 16 17  2  0
 17 18  1  0
 18 19  2  0
 19 20  1  0
 12 20  2  0
 12 16  1  0
M  END
>  <E_el>  (132) 
-873.5746046638

>  <E_el_PBEh-3c>  (132) 
-873.5746046638

>  <HBD_atom_index>  (132) 
2

>  <Function>  (132) 
amide

>  <Atom>  (132) 
N

>  <Molecular_Weight>  (132) 
268.31374

>  <Mol_ID>  (132) 
CHEMBL187410_f001

>  <Atom_and_Type>  (132) 
N-ring fragment

>  <E_el_PW6B95>  (132) 
-876.9883830878

>  <E_el complex_PW6B95>  (132) 
-1070.479826136

>  <HB_distance>  (132) 
2.22

>  <dG(298)_RRHO (kJ/mol)>  (132) 
686.7814

>  <dG(298)_RRHO complex (kJ/mol)>  (132) 
894.2459

>  <dG_solv_SMD_CCl4 (kJ/mol)>  (132) 
-60.1948

>  <dG_solv_SMD_CCl4 complex (kJ/mol)>  (132) 
-65.1443

>  <Delta G_sol (kJ/mol)>  (132) 
36.35

>  <Delta G (kcal/mol)>  (132) 
0.47

>  <Delta G (kJ/mol)>  (132) 
1.96

$$$$

     RDKit          2D

 12 12  0  0  0  0  0  0  0  0999 V2000
   -0.6658   -1.0307    0.0000 C   0  0  0  0  0  0  0  0  0  0  0  0
   -1.1863   -2.4375    0.0000 O   0  0  0  0  0  0  0  0  0  0  0  0
   -2.1416   -0.7625    0.0000 C   0  0  0  0  0  0  0  0  0  0  0  0
    0.6292   -1.7876    0.0000 C   0  0  0  0  0  0  0  0  0  0  0  0
    0.3044    0.1132    0.0000 C   0  0  0  0  0  0  0  0  0  0  0  0
   -2.6472    0.6498    0.0000 C   0  0  0  0  0  0  0  0  0  0  0  0
   -0.2012    1.5255    0.0000 N   0  0  0  0  0  0  0  0  0  0  0  0
    1.7802   -0.1550    0.0000 C   0  0  0  0  0  0  0  0  0  0  0  0
   -1.6770    1.7937    0.0000 C   0  0  0  0  0  0  0  0  0  0  0  0
    0.7690    2.6694    0.0000 S   0  0  0  0  0  0  0  0  0  0  0  0
    2.7504    0.9889    0.0000 O   0  0  0  0  0  0  0  0  0  0  0  0
    2.2858   -1.5672    0.0000 N   0  0  0  0  0  0  0  0  0  0  0  0
  1  2  1  0
  3  1  1  0
  1  4  1  0
  1  5  1  0
  6  3  1  0
  7  5  1  0
  5  8  1  0
  9  6  1  0
 10  7  1  0
  7  9  1  0
  8 11  2  0
  8 12  1  0
M  END
>  <E_el>  (133) 
-931.7176857478

>  <E_el_PBEh-3c>  (133) 
-931.7176857478

>  <HBD_atom_index>  (133) 
2
12

>  <Function>  (133) 
alcohol
amide

>  <Atom>  (133) 
O
N

>  <Molecular_Weight>  (133) 
190.26326

>  <Mol_ID>  (133) 
CHEMBL187852_f001

>  <Atom_and_Type>  (133) 
O-ring_sidechain fragment

>  <E_el_PW6B95>  (133) 
-934.5719017254

>  <E_el complex_PW6B95>  (133) 
-1128.063626596
-1128.063850016

>  <HB_distance>  (133) 
1.97
2.07

>  <dG(298)_RRHO (kJ/mol)>  (133) 
491.0135

>  <dG(298)_RRHO complex (kJ/mol)>  (133) 
700.0428
698.3257

>  <dG_solv_SMD_CCl4 (kJ/mol)>  (133) 
-36.3295

>  <dG_solv_SMD_CCl4 complex (kJ/mol)>  (133) 
-49.0299
-44.8989

>  <Delta G_sol (kJ/mol)>  (133) 
29.42
31.25

>  <Delta G (kcal/mol)>  (133) 
-0.57
-0.30

>  <Delta G (kJ/mol)>  (133) 
-2.40
-1.25

$$$$

     RDKit          2D

 15 17  0  0  0  0  0  0  0  0999 V2000
    2.9449    0.8662    0.0000 C   0  0  0  0  0  0  0  0  0  0  0  0
    2.5659    2.3175    0.0000 N   0  0  0  0  0  0  0  0  0  0  0  0
    1.9935   -0.2935    0.0000 C   0  0  0  0  0  0  0  0  0  0  0  0
    4.3418    0.3197    0.0000 N   0  0  0  0  0  0  0  0  0  0  0  0
    0.4961   -0.2055    0.0000 C   0  0  0  0  0  0  0  0  0  0  0  0
    2.8024   -1.5567    0.0000 N   0  0  0  0  0  0  0  0  0  0  0  0
    4.2537   -1.1777    0.0000 O   0  0  0  0  0  0  0  0  0  0  0  0
   -0.3129    1.0577    0.0000 N   0  0  0  0  0  0  0  0  0  0  0  0
   -0.4553   -1.3652    0.0000 N   0  0  0  0  0  0  0  0  0  0  0  0
   -1.8522   -0.8187    0.0000 C   0  0  0  0  0  0  0  0  0  0  0  0
   -1.7642    0.6787    0.0000 C   0  0  0  0  0  0  0  0  0  0  0  0
   -3.1931   -1.4912    0.0000 C   0  0  0  0  0  0  0  0  0  0  0  0
   -4.4458   -0.6662    0.0000 N   0  0  0  0  0  0  0  0  0  0  0  0
   -4.3578    0.8312    0.0000 C   0  0  0  0  0  0  0  0  0  0  0  0
   -3.0170    1.5037    0.0000 C   0  0  0  0  0  0  0  0  0  0  0  0
  1  2  1  0
  3  1  1  0
  4  1  2  0
  5  3  1  0
  3  6  2  0
  7  4  1  0
  8  5  1  0
  5  9  2  0
  6  7  1  0
  9 10  1  0
 10 11  2  0
  8 11  1  0
 12 13  2  0
 13 14  1  0
 14 15  2  0
 15 11  1  0
 10 12  1  0
M  END
>  <E_el>  (134) 
-710.5822791198

>  <E_el_PBEh-3c>  (134) 
-710.5822791198

>  <HBD_atom_index>  (134) 
2

>  <Function>  (134) 
undefined donor function

>  <Atom>  (134) 
N

>  <Molecular_Weight>  (134) 
202.17283

>  <Mol_ID>  (134) 
CHEMBL188620_f002

>  <Atom_and_Type>  (134) 
N-ring_sidechain fragment

>  <E_el_PW6B95>  (134) 
-713.3371392229

>  <E_el complex_PW6B95>  (134) 
-906.8378202291

>  <HB_distance>  (134) 
2.05

>  <dG(298)_RRHO (kJ/mol)>  (134) 
316.2469

>  <dG(298)_RRHO complex (kJ/mol)>  (134) 
526.2635

>  <dG_solv_SMD_CCl4 (kJ/mol)>  (134) 
-47.1627

>  <dG_solv_SMD_CCl4 complex (kJ/mol)>  (134) 
-45.5983

>  <Delta G_sol (kJ/mol)>  (134) 
21.16

>  <Delta G (kcal/mol)>  (134) 
-1.82

>  <Delta G (kJ/mol)>  (134) 
-7.61

$$$$

     RDKit          2D

 20 20  0  0  0  0  0  0  0  0999 V2000
    0.4509   -0.8838    0.0000 C   0  0  0  0  0  0  0  0  0  0  0  0
    0.2441    0.6019    0.0000 N   0  0  0  0  0  0  0  0  0  0  0  0
   -1.1460    1.1656    0.0000 C   0  0  0  0  0  0  0  0  0  0  0  0
   -0.7322   -1.8057    0.0000 C   0  0  0  0  0  0  0  0  0  0  0  0
    1.8410   -1.4474    0.0000 C   0  0  0  0  0  0  0  0  0  0  0  0
   -1.3528    2.6513    0.0000 O   0  0  0  0  0  0  0  0  0  0  0  0
   -2.3292    0.2436    0.0000 O   0  0  0  0  0  0  0  0  0  0  0  0
   -2.1223   -1.2421    0.0000 C   0  0  0  0  0  0  0  0  0  0  0  0
   -0.5254   -3.2914    0.0000 O   0  0  0  0  0  0  0  0  0  0  0  0
    3.0242   -0.5254    0.0000 C   0  0  0  0  0  0  0  0  0  0  0  0
   -3.7192    0.8073    0.0000 C   0  0  0  0  0  0  0  0  0  0  0  0
   -3.3055   -2.1640    0.0000 C   0  0  0  0  0  0  0  0  0  0  0  0
    2.8173    0.9602    0.0000 C   0  0  0  0  0  0  0  0  0  0  0  0
    4.4143   -1.0891    0.0000 C   0  0  0  0  0  0  0  0  0  0  0  0
   -4.2829   -0.5828    0.0000 C   0  0  0  0  0  0  0  0  0  0  0  0
   -3.1556    2.1973    0.0000 C   0  0  0  0  0  0  0  0  0  0  0  0
   -5.1093    1.3710    0.0000 C   0  0  0  0  0  0  0  0  0  0  0  0
    5.5974   -0.1671    0.0000 C   0  0  0  0  0  0  0  0  0  0  0  0
    5.3906    1.3185    0.0000 C   0  0  0  0  0  0  0  0  0  0  0  0
    4.0005    1.8822    0.0000 C   0  0  0  0  0  0  0  0  0  0  0  0
  1  2  1  0
  2  3  1  0
  4  1  1  0
  1  5  1  0
  3  6  2  0
  3  7  1  0
  8  4  1  0
  4  9  1  0
  5 10  1  0
  7 11  1  0
 12  8  1  0
 10 13  2  0
 10 14  1  0
 11 15  1  0
 11 16  1  0
 11 17  1  0
 18 14  2  0
 19 18  1  0
 20 19  2  0
 13 20  1  0
M  END
>  <E_el>  (135) 
-903.2795658478

>  <E_el_PBEh-3c>  (135) 
-903.2795658478

>  <HBD_atom_index>  (135) 
2
9

>  <Function>  (135) 
amide
alcohol

>  <Atom>  (135) 
N
O

>  <Molecular_Weight>  (135) 
279.37459

>  <Mol_ID>  (135) 
CHEMBL188944_f003

>  <Atom_and_Type>  (135) 
N-ring_sidechain fragment

>  <E_el_PW6B95>  (135) 
-906.7826303048

>  <E_el complex_PW6B95>  (135) 
-1100.271786030
-1100.275275296

>  <HB_distance>  (135) 
2.19
2.00

>  <dG(298)_RRHO (kJ/mol)>  (135) 
935.0646

>  <dG(298)_RRHO complex (kJ/mol)>  (135) 
1144.6348
1145.5485

>  <dG_solv_SMD_CCl4 (kJ/mol)>  (135) 
-48.7640

>  <dG_solv_SMD_CCl4 complex (kJ/mol)>  (135) 
-59.5510
-59.8162

>  <Delta G_sol (kJ/mol)>  (135) 
38.62
30.11

>  <Delta G (kcal/mol)>  (135) 
0.81
-0.47

>  <Delta G (kJ/mol)>  (135) 
3.39
-1.97

$$$$

     RDKit          2D

 14 15  0  0  0  0  0  0  0  0999 V2000
   -1.3263   -1.5555    0.0000 C   0  0  0  0  0  0  0  0  0  0  0  0
    0.1180   -1.9604    0.0000 N   0  0  0  0  0  0  0  0  0  0  0  0
    1.1909   -0.9121    0.0000 C   0  0  0  0  0  0  0  0  0  0  0  0
   -1.6978   -0.1022    0.0000 C   0  0  0  0  0  0  0  0  0  0  0  0
   -2.3991   -2.6038    0.0000 O   0  0  0  0  0  0  0  0  0  0  0  0
    2.6352   -1.3170    0.0000 C   0  0  0  0  0  0  0  0  0  0  0  0
    0.8194    0.5412    0.0000 C   0  0  0  0  0  0  0  0  0  0  0  0
   -0.6249    0.9461    0.0000 N   0  0  0  0  0  0  0  0  0  0  0  0
   -3.1421    0.3027    0.0000 C   0  0  0  0  0  0  0  0  0  0  0  0
    3.7080   -0.2687    0.0000 C   0  0  0  0  0  0  0  0  0  0  0  0
    1.8922    1.5896    0.0000 C   0  0  0  0  0  0  0  0  0  0  0  0
   -0.9964    2.3994    0.0000 S   0  0  0  0  0  0  0  0  0  0  0  0
   -3.5136    1.7560    0.0000 C   0  0  0  0  0  0  0  0  0  0  0  0
    3.3365    1.1846    0.0000 C   0  0  0  0  0  0  0  0  0  0  0  0
  1  2  1  0
  2  3  1  0
  4  1  1  0
  1  5  2  0
  3  6  1  0
  3  7  2  0
  8  4  1  0
  4  9  1  0
  6 10  2  0
  8  7  1  0
 11  7  1  0
 12  8  1  0
  9 13  1  0
 10 14  1  0
 14 11  2  0
M  END
>  <E_el>  (136) 
-969.5281635585

>  <E_el_PBEh-3c>  (136) 
-969.5281635585

>  <HBD_atom_index>  (136) 
2
2

>  <Function>  (136) 
amide
aniline

>  <Atom>  (136) 
N
N

>  <Molecular_Weight>  (136) 
208.28007

>  <Mol_ID>  (136) 
CHEMBL189123_f003

>  <Atom_and_Type>  (136) 
N-ring fragment

>  <E_el_PW6B95>  (136) 
-972.5592193944

>  <E_el complex_PW6B95>  (136) 
-1166.052185667
-1166.052185667

>  <HB_distance>  (136) 
1.98
1.98

>  <dG(298)_RRHO (kJ/mol)>  (136) 
462.7053

>  <dG(298)_RRHO complex (kJ/mol)>  (136) 
671.2332
671.2332

>  <dG_solv_SMD_CCl4 (kJ/mol)>  (136) 
-41.6066

>  <dG_solv_SMD_CCl4 complex (kJ/mol)>  (136) 
-49.8453
-49.8453

>  <Delta G_sol (kJ/mol)>  (136) 
30.12
30.12

>  <Delta G (kcal/mol)>  (136) 
-0.47
-0.47

>  <Delta G (kJ/mol)>  (136) 
-1.96
-1.96

$$$$

     RDKit          2D

 11 11  0  0  0  0  0  0  0  0999 V2000
   -1.3619   -0.5664    0.0000 C   0  0  0  0  0  0  0  0  0  0  0  0
   -2.2994    0.6045    0.0000 N   0  0  0  0  0  0  0  0  0  0  0  0
   -3.7822    0.3781    0.0000 O   0  0  0  0  0  0  0  0  0  0  0  0
    0.1209   -0.3399    0.0000 C   0  0  0  0  0  0  0  0  0  0  0  0
   -1.9072   -1.9638    0.0000 O   0  0  0  0  0  0  0  0  0  0  0  0
    0.6662    1.0574    0.0000 C   0  0  0  0  0  0  0  0  0  0  0  0
    1.0584   -1.5109    0.0000 C   0  0  0  0  0  0  0  0  0  0  0  0
   -0.2713    2.2284    0.0000 N   0  0  0  0  0  0  0  0  0  0  0  0
    2.1490    1.2839    0.0000 C   0  0  0  0  0  0  0  0  0  0  0  0
    2.5412   -1.2844    0.0000 C   0  0  0  0  0  0  0  0  0  0  0  0
    3.0865    0.1130    0.0000 C   0  0  0  0  0  0  0  0  0  0  0  0
  1  2  1  0
  2  3  1  0
  4  1  1  0
  1  5  2  0
  6  4  2  0
  7  4  1  0
  8  6  1  0
  6  9  1  0
 10  7  2  0
  9 11  2  0
 11 10  1  0
M  END
>  <E_el>  (137) 
-530.3231352622

>  <E_el_PBEh-3c>  (137) 
-530.3231352622

>  <HBD_atom_index>  (137) 
2
8

>  <Function>  (137) 
amide
aniline

>  <Atom>  (137) 
N
N

>  <Molecular_Weight>  (137) 
152.15061

>  <Mol_ID>  (137) 
CHEMBL19005_f001

>  <Atom_and_Type>  (137) 
N-ring_sidechain fragment

>  <E_el_PW6B95>  (137) 
-532.3834657222

>  <E_el complex_PW6B95>  (137) 
-725.8850254698
-725.8779681526

>  <HB_distance>  (137) 
1.99
2.21

>  <dG(298)_RRHO (kJ/mol)>  (137) 
312.5581

>  <dG(298)_RRHO complex (kJ/mol)>  (137) 
523.3203
516.3785

>  <dG_solv_SMD_CCl4 (kJ/mol)>  (137) 
-33.6835

>  <dG_solv_SMD_CCl4 complex (kJ/mol)>  (137) 
-37.3253
-42.7299

>  <Delta G_sol (kJ/mol)>  (137) 
14.39
20.58

>  <Delta G (kcal/mol)>  (137) 
-2.84
-1.91

>  <Delta G (kJ/mol)>  (137) 
-11.87
-7.98

$$$$

     RDKit          2D

 10 10  0  0  0  0  0  0  0  0999 V2000
   -2.3110    0.8699    0.0000 N   0  0  0  0  0  0  0  0  0  0  0  0
   -3.7977    0.6707    0.0000 O   0  0  0  0  0  0  0  0  0  0  0  0
   -1.3951   -0.3180    0.0000 C   0  0  0  0  0  0  0  0  0  0  0  0
    0.0916   -0.1188    0.0000 C   0  0  0  0  0  0  0  0  0  0  0  0
   -1.9660   -1.7051    0.0000 O   0  0  0  0  0  0  0  0  0  0  0  0
    0.6624    1.2683    0.0000 C   0  0  0  0  0  0  0  0  0  0  0  0
    1.0075   -1.3067    0.0000 C   0  0  0  0  0  0  0  0  0  0  0  0
    2.1491    1.4676    0.0000 C   0  0  0  0  0  0  0  0  0  0  0  0
    3.0650    0.2796    0.0000 C   0  0  0  0  0  0  0  0  0  0  0  0
    2.4942   -1.1075    0.0000 C   0  0  0  0  0  0  0  0  0  0  0  0
  1  2  1  0
  3  1  1  0
  4  3  1  0
  3  5  2  0
  6  4  2  0
  7  4  1  0
  8  9  2  0
  9 10  1  0
 10  7  2  0
  6  8  1  0
M  END
>  <E_el>  (138) 
-475.0778972949

>  <E_el_PBEh-3c>  (138) 
-475.0778972949

>  <HBD_atom_index>  (138) 
1

>  <Function>  (138) 
amide

>  <Atom>  (138) 
N

>  <Molecular_Weight>  (138) 
137.13597

>  <Mol_ID>  (138) 
CHEMBL19005_f002

>  <Atom_and_Type>  (138) 
O-ring_sidechain fragment

>  <E_el_PW6B95>  (138) 
-476.9242878654

>  <E_el complex_PW6B95>  (138) 
-670.4232332788

>  <HB_distance>  (138) 
1.96

>  <dG(298)_RRHO (kJ/mol)>  (138) 
269.8412

>  <dG(298)_RRHO complex (kJ/mol)>  (138) 
475.5099

>  <dG_solv_SMD_CCl4 (kJ/mol)>  (138) 
-35.1670

>  <dG_solv_SMD_CCl4 complex (kJ/mol)>  (138) 
-42.5576

>  <Delta G_sol (kJ/mol)>  (138) 
12.41

>  <Delta G (kcal/mol)>  (138) 
-3.14

>  <Delta G (kJ/mol)>  (138) 
-13.12

$$$$

     RDKit          2D

 11 11  0  0  0  0  0  0  0  0999 V2000
    0.8182    0.0000    0.0000 C   0  0  0  0  0  0  0  0  0  0  0  0
    2.3182    0.0000    0.0000 O   0  0  0  0  0  0  0  0  0  0  0  0
    0.0682   -1.2990    0.0000 C   0  0  0  0  0  0  0  0  0  0  0  0
    0.0682    1.2990    0.0000 C   0  0  0  0  0  0  0  0  0  0  0  0
   -1.4318   -1.2990    0.0000 C   0  0  0  0  0  0  0  0  0  0  0  0
    0.8182   -2.5981    0.0000 C   0  0  0  0  0  0  0  0  0  0  0  0
    0.8182    2.5981    0.0000 O   0  0  0  0  0  0  0  0  0  0  0  0
   -1.4318    1.2990    0.0000 C   0  0  0  0  0  0  0  0  0  0  0  0
   -2.1818    0.0000    0.0000 C   0  0  0  0  0  0  0  0  0  0  0  0
    0.0682   -3.8971    0.0000 C   0  0  0  0  0  0  0  0  0  0  0  0
    0.0682    3.8971    0.0000 C   0  0  0  0  0  0  0  0  0  0  0  0
  1  2  1  0
  3  1  2  0
  1  4  1  0
  5  3  1  0
  3  6  1  0
  4  7  1  0
  4  8  2  0
  9  5  2  0
  6 10  1  0
  7 11  1  0
  9  8  1  0
M  END
>  <E_el>  (139) 
-499.5336747080

>  <E_el_PBEh-3c>  (139) 
-499.5336747080

>  <HBD_atom_index>  (139) 
2

>  <Function>  (139) 
alcohol

>  <Atom>  (139) 
O

>  <Molecular_Weight>  (139) 
152.19038

>  <Mol_ID>  (139) 
CHEMBL190452_f002

>  <Atom_and_Type>  (139) 
O-ring_sidechain fragment

>  <E_el_PW6B95>  (139) 
-501.4775571203

>  <E_el complex_PW6B95>  (139) 
-694.9700632776

>  <HB_distance>  (139) 
2.05

>  <dG(298)_RRHO (kJ/mol)>  (139) 
431.9371

>  <dG(298)_RRHO complex (kJ/mol)>  (139) 
640.5253

>  <dG_solv_SMD_CCl4 (kJ/mol)>  (139) 
-30.3881

>  <dG_solv_SMD_CCl4 complex (kJ/mol)>  (139) 
-41.9271

>  <Delta G_sol (kJ/mol)>  (139) 
28.09

>  <Delta G (kcal/mol)>  (139) 
-0.78

>  <Delta G (kJ/mol)>  (139) 
-3.24

$$$$

     RDKit          2D

 15 16  0  0  0  0  0  0  0  0999 V2000
   -0.8232   -1.8473    0.0000 C   0  0  0  0  0  0  0  0  0  0  0  0
   -1.8662   -2.9253    0.0000 N   0  0  0  0  0  0  0  0  0  0  0  0
   -1.2353   -0.4050    0.0000 C   0  0  0  0  0  0  0  0  0  0  0  0
   -2.6904   -0.0407    0.0000 C   0  0  0  0  0  0  0  0  0  0  0  0
   -0.1923    0.6731    0.0000 C   0  0  0  0  0  0  0  0  0  0  0  0
   -3.1025    1.4015    0.0000 N   0  0  0  0  0  0  0  0  0  0  0  0
   -3.7334   -1.1188    0.0000 C   0  0  0  0  0  0  0  0  0  0  0  0
   -0.6044    2.1153    0.0000 C   0  0  0  0  0  0  0  0  0  0  0  0
    1.2628    0.3088    0.0000 C   0  0  0  0  0  0  0  0  0  0  0  0
   -2.0595    2.4796    0.0000 C   0  0  0  0  0  0  0  0  0  0  0  0
    2.3058    1.3869    0.0000 C   0  0  0  0  0  0  0  0  0  0  0  0
    3.7609    1.0226    0.0000 C   0  0  0  0  0  0  0  0  0  0  0  0
    4.1730   -0.4196    0.0000 C   0  0  0  0  0  0  0  0  0  0  0  0
    3.1300   -1.4977    0.0000 C   0  0  0  0  0  0  0  0  0  0  0  0
    1.6749   -1.1334    0.0000 C   0  0  0  0  0  0  0  0  0  0  0  0
  1  2  1  0
  3  1  1  0
  4  3  2  0
  3  5  1  0
  6  4  1  0
  4  7  1  0
  8  5  2  0
  5  9  1  0
  8 10  1  0
 10  6  2  0
 11 12  2  0
 12 13  1  0
 13 14  2  0
 14 15  1  0
  9 15  2  0
  9 11  1  0
M  END
>  <E_el>  (140) 
-611.9678217034

>  <E_el_PBEh-3c>  (140) 
-611.9678217034

>  <HBD_atom_index>  (140) 
2

>  <Function>  (140) 
undefined donor function

>  <Atom>  (140) 
N

>  <Molecular_Weight>  (140) 
198.26366

>  <Mol_ID>  (140) 
CHEMBL1910120_f001

>  <Atom_and_Type>  (140) 
N-ring_sidechain fragment

>  <E_el_PW6B95>  (140) 
-614.3935209913

>  <E_el complex_PW6B95>  (140) 
-807.8840264573

>  <HB_distance>  (140) 
2.35

>  <dG(298)_RRHO (kJ/mol)>  (140) 
560.1954

>  <dG(298)_RRHO complex (kJ/mol)>  (140) 
766.6570

>  <dG_solv_SMD_CCl4 (kJ/mol)>  (140) 
-40.6051

>  <dG_solv_SMD_CCl4 complex (kJ/mol)>  (140) 
-51.9587

>  <Delta G_sol (kJ/mol)>  (140) 
31.40

>  <Delta G (kcal/mol)>  (140) 
-0.28

>  <Delta G (kJ/mol)>  (140) 
-1.16

$$$$

     RDKit          2D

 11 11  0  0  0  0  0  0  0  0999 V2000
    1.8409   -1.2990    0.0000 C   0  0  0  0  0  0  0  0  0  0  0  0
    3.3409   -1.2990    0.0000 N   0  0  0  0  0  0  0  0  0  0  0  0
    1.0909    0.0000    0.0000 C   0  0  0  0  0  0  0  0  0  0  0  0
    1.8409    1.2990    0.0000 O   0  0  0  0  0  0  0  0  0  0  0  0
   -0.4091   -0.0000    0.0000 C   0  0  0  0  0  0  0  0  0  0  0  0
    3.3409    1.2990    0.0000 C   0  0  0  0  0  0  0  0  0  0  0  0
   -1.1591   -1.2990    0.0000 C   0  0  0  0  0  0  0  0  0  0  0  0
   -1.1591    1.2990    0.0000 C   0  0  0  0  0  0  0  0  0  0  0  0
   -2.6591    1.2990    0.0000 C   0  0  0  0  0  0  0  0  0  0  0  0
   -3.4091   -0.0000    0.0000 C   0  0  0  0  0  0  0  0  0  0  0  0
   -2.6591   -1.2990    0.0000 C   0  0  0  0  0  0  0  0  0  0  0  0
  1  2  1  0
  3  1  1  0
  4  3  1  0
  3  5  1  0
  6  4  1  0
  5  7  2  0
  5  8  1  0
  9  8  2  0
 10  9  1  0
 11 10  2  0
  7 11  1  0
M  END
>  <E_el>  (141) 
-479.6832955732

>  <E_el_PBEh-3c>  (141) 
-479.6832955732

>  <HBD_atom_index>  (141) 
2

>  <Function>  (141) 
undefined donor function

>  <Atom>  (141) 
N

>  <Molecular_Weight>  (141) 
151.20561

>  <Mol_ID>  (141) 
CHEMBL191051_f001

>  <Atom_and_Type>  (141) 
N-ring_sidechain fragment

>  <E_el_PW6B95>  (141) 
-481.5707804191

>  <E_el complex_PW6B95>  (141) 
-675.0593557185

>  <HB_distance>  (141) 
2.41

>  <dG(298)_RRHO (kJ/mol)>  (141) 
466.4781

>  <dG(298)_RRHO complex (kJ/mol)>  (141) 
674.9692

>  <dG_solv_SMD_CCl4 (kJ/mol)>  (141) 
-28.4284

>  <dG_solv_SMD_CCl4 complex (kJ/mol)>  (141) 
-38.7747

>  <Delta G_sol (kJ/mol)>  (141) 
39.51

>  <Delta G (kcal/mol)>  (141) 
0.94

>  <Delta G (kJ/mol)>  (141) 
3.95

$$$$

     RDKit          2D

  9  9  0  0  0  0  0  0  0  0999 V2000
    0.4079   -1.0930    0.0000 C   0  0  0  0  0  0  0  0  0  0  0  0
   -0.0493   -2.5216    0.0000 O   0  0  0  0  0  0  0  0  0  0  0  0
   -0.6007    0.0173    0.0000 C   0  0  0  0  0  0  0  0  0  0  0  0
    1.8737   -0.7747    0.0000 C   0  0  0  0  0  0  0  0  0  0  0  0
   -2.0665   -0.3011    0.0000 O   0  0  0  0  0  0  0  0  0  0  0  0
   -0.1434    1.4459    0.0000 C   0  0  0  0  0  0  0  0  0  0  0  0
    2.3310    0.6539    0.0000 C   0  0  0  0  0  0  0  0  0  0  0  0
   -3.0751    0.8092    0.0000 C   0  0  0  0  0  0  0  0  0  0  0  0
    1.3224    1.7642    0.0000 C   0  0  0  0  0  0  0  0  0  0  0  0
  1  2  1  0
  3  1  2  0
  4  1  1  0
  5  3  1  0
  3  6  1  0
  7  4  2  0
  8  5  1  0
  6  9  2  0
  9  7  1  0
M  END
>  <E_el>  (142) 
-421.0773211061

>  <E_el_PBEh-3c>  (142) 
-421.0773211061

>  <HBD_atom_index>  (142) 
2

>  <Function>  (142) 
alcohol

>  <Atom>  (142) 
O

>  <Molecular_Weight>  (142) 
124.13722

>  <Mol_ID>  (142) 
CHEMBL1910855_f002

>  <Atom_and_Type>  (142) 
O-ring_sidechain fragment

>  <E_el_PW6B95>  (142) 
-422.7175621225

>  <E_el complex_PW6B95>  (142) 
-616.2063574175

>  <HB_distance>  (142) 
1.98

>  <dG(298)_RRHO (kJ/mol)>  (142) 
288.2617

>  <dG(298)_RRHO complex (kJ/mol)>  (142) 
495.5425

>  <dG_solv_SMD_CCl4 (kJ/mol)>  (142) 
-24.5639

>  <dG_solv_SMD_CCl4 complex (kJ/mol)>  (142) 
-37.6806

>  <Delta G_sol (kJ/mol)>  (142) 
34.95

>  <Delta G (kcal/mol)>  (142) 
0.26

>  <Delta G (kJ/mol)>  (142) 
1.08

$$$$

     RDKit          2D

 10 11  0  0  0  0  0  0  0  0999 V2000
   -0.6692   -0.8996    0.0000 C   0  0  0  0  0  0  0  0  0  0  0  0
   -2.1684   -0.9489    0.0000 N   0  0  0  0  0  0  0  0  0  0  0  0
   -2.6786    0.4617    0.0000 C   0  0  0  0  0  0  0  0  0  0  0  0
    0.3706   -1.9807    0.0000 C   0  0  0  0  0  0  0  0  0  0  0  0
   -0.2528    0.5415    0.0000 C   0  0  0  0  0  0  0  0  0  0  0  0
   -1.4947    1.3828    0.0000 C   0  0  0  0  0  0  0  0  0  0  0  0
    1.8268   -1.6208    0.0000 C   0  0  0  0  0  0  0  0  0  0  0  0
    1.2034    0.9014    0.0000 C   0  0  0  0  0  0  0  0  0  0  0  0
    2.2432   -0.1798    0.0000 C   0  0  0  0  0  0  0  0  0  0  0  0
    1.6198    2.3424    0.0000 C   0  0  0  0  0  0  0  0  0  0  0  0
  1  2  1  0
  2  3  1  0
  4  1  2  0
  1  5  1  0
  3  6  2  0
  7  4  1  0
  8  5  2  0
  6  5  1  0
  9  7  2  0
 10  8  1  0
  8  9  1  0
M  END
>  <E_el>  (143) 
-402.2508517446

>  <E_el_PBEh-3c>  (143) 
-402.2508517446

>  <HBD_atom_index>  (143) 
2

>  <Function>  (143) 
pyrrole

>  <Atom>  (143) 
N

>  <Molecular_Weight>  (143) 
131.17446

>  <Mol_ID>  (143) 
CHEMBL1910901_f003

>  <Atom_and_Type>  (143) 
N-ring fragment

>  <E_el_PW6B95>  (143) 
-403.8489253450

>  <E_el complex_PW6B95>  (143) 
-597.3403543233

>  <HB_distance>  (143) 
2.09

>  <dG(298)_RRHO (kJ/mol)>  (143) 
342.4862

>  <dG(298)_RRHO complex (kJ/mol)>  (143) 
547.2570

>  <dG_solv_SMD_CCl4 (kJ/mol)>  (143) 
-34.8303

>  <dG_solv_SMD_CCl4 complex (kJ/mol)>  (143) 
-45.1048

>  <Delta G_sol (kJ/mol)>  (143) 
28.37

>  <Delta G (kcal/mol)>  (143) 
-0.73

>  <Delta G (kJ/mol)>  (143) 
-3.07

$$$$

     RDKit          2D

  8  7  0  0  0  0  0  0  0  0999 V2000
    0.0000    0.1875    0.0000 C   0  0  0  0  0  0  0  0  0  0  0  0
   -1.2990   -0.5625    0.0000 N   0  0  0  0  0  0  0  0  0  0  0  0
   -2.5981    0.1875    0.0000 C   0  0  0  0  0  0  0  0  0  0  0  0
    1.2990   -0.5625    0.0000 N   0  0  0  0  0  0  0  0  0  0  0  0
    0.0000    1.6875    0.0000 O   0  0  0  0  0  0  0  0  0  0  0  0
   -3.8971   -0.5625    0.0000 C   0  0  0  0  0  0  0  0  0  0  0  0
    2.5981    0.1875    0.0000 C   0  0  0  0  0  0  0  0  0  0  0  0
    3.8971   -0.5625    0.0000 C   0  0  0  0  0  0  0  0  0  0  0  0
  1  2  1  0
  2  3  1  0
  4  1  1  0
  1  5  2  0
  3  6  1  0
  7  4  1  0
  8  7  1  0
M  END
>  <E_el>  (144) 
-381.6914737235

>  <E_el_PBEh-3c>  (144) 
-381.6914737235

>  <HBD_atom_index>  (144) 
2
4

>  <Function>  (144) 
amide
amide

>  <Atom>  (144) 
N
N

>  <Molecular_Weight>  (144) 
116.16158

>  <Mol_ID>  (144) 
CHEMBL19109_f003

>  <Atom_and_Type>  (144) 
N-chain fragment

>  <E_el_PW6B95>  (144) 
-383.1630715443

>  <E_el complex_PW6B95>  (144) 
-576.6548373068
-576.6548560027

>  <HB_distance>  (144) 
2.41
2.42

>  <dG(298)_RRHO (kJ/mol)>  (144) 
389.6586

>  <dG(298)_RRHO complex (kJ/mol)>  (144) 
595.7579
592.9880

>  <dG_solv_SMD_CCl4 (kJ/mol)>  (144) 
-32.0752

>  <dG_solv_SMD_CCl4 complex (kJ/mol)>  (144) 
-42.8146
-42.7709

>  <Delta G_sol (kJ/mol)>  (144) 
28.35
25.57

>  <Delta G (kcal/mol)>  (144) 
-0.74
-1.15

>  <Delta G (kJ/mol)>  (144) 
-3.08
-4.83

$$$$

     RDKit          2D

 10 10  0  0  0  0  0  0  0  0999 V2000
   -2.3812    0.0000    0.0000 C   0  0  0  0  0  0  0  0  0  0  0  0
   -2.0977    1.4730    0.0000 N   0  0  0  0  0  0  0  0  0  0  0  0
   -1.2473   -0.9820    0.0000 C   0  0  0  0  0  0  0  0  0  0  0  0
   -3.7985   -0.4910    0.0000 C   0  0  0  0  0  0  0  0  0  0  0  0
    0.1701   -0.4910    0.0000 C   0  0  0  0  0  0  0  0  0  0  0  0
    0.4536    0.9820    0.0000 C   0  0  0  0  0  0  0  0  0  0  0  0
    1.3040   -1.4730    0.0000 C   0  0  0  0  0  0  0  0  0  0  0  0
    3.0048    0.4910    0.0000 C   0  0  0  0  0  0  0  0  0  0  0  0
    2.7213   -0.9820    0.0000 C   0  0  0  0  0  0  0  0  0  0  0  0
    1.8709    1.4730    0.0000 C   0  0  0  0  0  0  0  0  0  0  0  0
  1  2  1  0
  3  1  1  0
  1  4  1  0
  5  3  1  0
  6  5  2  0
  5  7  1  0
  8  9  1  0
  7  9  2  0
 10  6  1  0
  8 10  2  0
M  END
>  <E_el>  (145) 
-404.6446306438

>  <E_el_PBEh-3c>  (145) 
-404.6446306438

>  <HBD_atom_index>  (145) 
2

>  <Function>  (145) 
undefined donor function

>  <Atom>  (145) 
N

>  <Molecular_Weight>  (145) 
135.20622

>  <Mol_ID>  (145) 
CHEMBL191132_f001

>  <Atom_and_Type>  (145) 
N-ring_sidechain fragment

>  <E_el_PW6B95>  (145) 
-406.2510888120

>  <E_el complex_PW6B95>  (145) 
-599.7385359334

>  <HB_distance>  (145) 
2.37

>  <dG(298)_RRHO (kJ/mol)>  (145) 
458.6174

>  <dG(298)_RRHO complex (kJ/mol)>  (145) 
664.2336

>  <dG_solv_SMD_CCl4 (kJ/mol)>  (145) 
-29.7653

>  <dG_solv_SMD_CCl4 complex (kJ/mol)>  (145) 
-41.8269

>  <Delta G_sol (kJ/mol)>  (145) 
37.88

>  <Delta G (kcal/mol)>  (145) 
0.70

>  <Delta G (kJ/mol)>  (145) 
2.92

$$$$

     RDKit          2D

 16 18  0  0  0  0  0  0  0  0999 V2000
   -1.1890    1.1201    0.0000 C   0  0  0  0  0  0  0  0  0  0  0  0
   -0.1997    2.2476    0.0000 N   0  0  0  0  0  0  0  0  0  0  0  0
    1.1783    1.6552    0.0000 C   0  0  0  0  0  0  0  0  0  0  0  0
   -0.4224   -0.1692    0.0000 C   0  0  0  0  0  0  0  0  0  0  0  0
   -2.6889    1.1008    0.0000 C   0  0  0  0  0  0  0  0  0  0  0  0
    2.4676    2.4218    0.0000 O   0  0  0  0  0  0  0  0  0  0  0  0
    1.0407    0.1615    0.0000 C   0  0  0  0  0  0  0  0  0  0  0  0
   -1.1556   -1.4778    0.0000 C   0  0  0  0  0  0  0  0  0  0  0  0
   -3.4221   -0.2078    0.0000 C   0  0  0  0  0  0  0  0  0  0  0  0
    0.7477   -1.3096    0.0000 C   0  0  0  0  0  0  0  0  0  0  0  0
    2.4612    0.6433    0.0000 C   0  0  0  0  0  0  0  0  0  0  0  0
   -2.6555   -1.4971    0.0000 C   0  0  0  0  0  0  0  0  0  0  0  0
   -4.9220   -0.2271    0.0000 C   0  0  0  0  0  0  0  0  0  0  0  0
    1.8753   -2.2989    0.0000 C   0  0  0  0  0  0  0  0  0  0  0  0
    3.5887   -0.3459    0.0000 C   0  0  0  0  0  0  0  0  0  0  0  0
    3.2958   -1.8171    0.0000 O   0  0  0  0  0  0  0  0  0  0  0  0
  1  2  1  0
  2  3  1  0
  4  1  2  0
  1  5  1  0
  3  6  2  0
  3  7  1  0
  8  4  1  0
  4  7  1  0
  9  5  2  0
  7 10  1  0
  7 11  1  0
 12  8  2  0
 13  9  1  0
  9 12  1  0
 10 14  1  0
 15 11  1  0
 14 16  1  0
 16 15  1  0
M  END
>  <E_el>  (146) 
-708.1043787423

>  <E_el_PBEh-3c>  (146) 
-708.1043787423

>  <HBD_atom_index>  (146) 
2
2

>  <Function>  (146) 
amide
aniline

>  <Atom>  (146) 
N
N

>  <Molecular_Weight>  (146) 
217.2637

>  <Mol_ID>  (146) 
CHEMBL1911341_f002

>  <Atom_and_Type>  (146) 
N-ring fragment

>  <E_el_PW6B95>  (146) 
-710.8571725037

>  <E_el complex_PW6B95>  (146) 
-904.3478343555
-904.3478343555

>  <HB_distance>  (146) 
2.05
2.05

>  <dG(298)_RRHO (kJ/mol)>  (146) 
602.4056

>  <dG(298)_RRHO complex (kJ/mol)>  (146) 
810.4898
810.4898

>  <dG_solv_SMD_CCl4 (kJ/mol)>  (146) 
-44.0375

>  <dG_solv_SMD_CCl4 complex (kJ/mol)>  (146) 
-55.4413
-55.4413

>  <Delta G_sol (kJ/mol)>  (146) 
32.57
32.57

>  <Delta G (kcal/mol)>  (146) 
-0.10
-0.10

>  <Delta G (kJ/mol)>  (146) 
-0.42
-0.42

$$$$

     RDKit          2D

 19 21  0  0  0  0  0  0  0  0999 V2000
    1.7140   -1.8922    0.0000 C   0  0  0  0  0  0  0  0  0  0  0  0
    1.6807   -3.3919    0.0000 O   0  0  0  0  0  0  0  0  0  0  0  0
    0.4319   -1.1136    0.0000 C   0  0  0  0  0  0  0  0  0  0  0  0
    3.0293   -1.1712    0.0000 O   0  0  0  0  0  0  0  0  0  0  0  0
    0.4652    0.3861    0.0000 C   0  0  0  0  0  0  0  0  0  0  0  0
    1.9363    0.0929    0.0000 C   0  0  0  0  0  0  0  0  0  0  0  0
   -0.0164    1.8066    0.0000 C   0  0  0  0  0  0  0  0  0  0  0  0
   -1.0174    0.1584    0.0000 C   0  0  0  0  0  0  0  0  0  0  0  0
    2.9257    1.2202    0.0000 C   0  0  0  0  0  0  0  0  0  0  0  0
    0.9730    2.9340    0.0000 C   0  0  0  0  0  0  0  0  0  0  0  0
    2.4441    2.6408    0.0000 C   0  0  0  0  0  0  0  0  0  0  0  0
   -1.5616   -1.2394    0.0000 C   0  0  0  0  0  0  0  0  0  0  0  0
   -3.0443   -1.4670    0.0000 C   0  0  0  0  0  0  0  0  0  0  0  0
   -3.9827   -0.2968    0.0000 C   0  0  0  0  0  0  0  0  0  0  0  0
   -3.4385    1.1010    0.0000 C   0  0  0  0  0  0  0  0  0  0  0  0
   -1.9559    1.3286    0.0000 C   0  0  0  0  0  0  0  0  0  0  0  0
    0.9468   -1.0345    0.0000 C   0  0  0  0  0  0  0  0  0  0  0  0
   -1.0059    0.6792    0.0000 C   0  0  0  0  0  0  0  0  0  0  0  0
   -0.5243   -0.7413    0.0000 C   0  0  0  0  0  0  0  0  0  0  0  0
  1  2  1  0
  3  1  1  0
  1  4  2  0
  5  3  1  0
  6  5  1  0
  5  7  1  0
  5  8  1  0
  9  6  1  0
  7 10  1  0
 11 10  1  0
 11  9  1  0
 12 13  2  0
 13 14  1  0
 14 15  2  0
 15 16  1  0
  8 16  2  0
  8 12  1  0
  6 17  1  0
  7 18  1  0
 19 18  1  0
 19 17  1  0
M  END
>  <E_el>  (147) 
-809.7857213931

>  <E_el_PBEh-3c>  (147) 
-809.7857213931

>  <HBD_atom_index>  (147) 
2

>  <Function>  (147) 
alcohol

>  <Atom>  (147) 
O

>  <Molecular_Weight>  (147) 
258.35538

>  <Mol_ID>  (147) 
CHEMBL1911399_f001

>  <Atom_and_Type>  (147) 
O-ring_sidechain fragment

>  <E_el_PW6B95>  (147) 
-812.9453309271

>  <E_el complex_PW6B95>  (147) 
-1006.444187846

>  <HB_distance>  (147) 
1.77

>  <dG(298)_RRHO (kJ/mol)>  (147) 
869.1172

>  <dG(298)_RRHO complex (kJ/mol)>  (147) 
1079.9004

>  <dG_solv_SMD_CCl4 (kJ/mol)>  (147) 
-45.9933

>  <dG_solv_SMD_CCl4 complex (kJ/mol)>  (147) 
-55.8825

>  <Delta G_sol (kJ/mol)>  (147) 
15.26

>  <Delta G (kcal/mol)>  (147) 
-2.71

>  <Delta G (kJ/mol)>  (147) 
-11.32

$$$$

     RDKit          2D

  8  8  0  0  0  0  0  0  0  0999 V2000
   -1.2990   -0.3750    0.0000 C   0  0  0  0  0  0  0  0  0  0  0  0
   -2.5981   -1.1250    0.0000 N   0  0  0  0  0  0  0  0  0  0  0  0
   -1.2990    1.1250    0.0000 N   0  0  0  0  0  0  0  0  0  0  0  0
   -0.0000   -1.1250    0.0000 N   0  0  0  0  0  0  0  0  0  0  0  0
    0.0000    1.8750    0.0000 C   0  0  0  0  0  0  0  0  0  0  0  0
    1.2990   -0.3750    0.0000 C   0  0  0  0  0  0  0  0  0  0  0  0
    1.2990    1.1250    0.0000 C   0  0  0  0  0  0  0  0  0  0  0  0
    2.5981   -1.1250    0.0000 N   0  0  0  0  0  0  0  0  0  0  0  0
  1  2  1  0
  3  1  2  0
  1  4  1  0
  5  3  1  0
  4  6  2  0
  7  5  2  0
  7  6  1  0
  6  8  1  0
M  END
>  <E_el>  (148) 
-374.2552663279

>  <E_el_PBEh-3c>  (148) 
-374.2552663279

>  <HBD_atom_index>  (148) 
2

>  <Function>  (148) 
undefined donor function

>  <Atom>  (148) 
N

>  <Molecular_Weight>  (148) 
110.11724

>  <Mol_ID>  (148) 
CHEMBL19113_f002

>  <Atom_and_Type>  (148) 
N-ring_sidechain fragment

>  <E_el_PW6B95>  (148) 
-375.7163563613

>  <E_el complex_PW6B95>  (148) 
-569.2060819388

>  <HB_distance>  (148) 
2.11

>  <dG(298)_RRHO (kJ/mol)>  (148) 
220.5595

>  <dG(298)_RRHO complex (kJ/mol)>  (148) 
427.1324

>  <dG_solv_SMD_CCl4 (kJ/mol)>  (148) 
-41.5192

>  <dG_solv_SMD_CCl4 complex (kJ/mol)>  (148) 
-51.9633

>  <Delta G_sol (kJ/mol)>  (148) 
34.47

>  <Delta G (kcal/mol)>  (148) 
0.19

>  <Delta G (kJ/mol)>  (148) 
0.78

$$$$

     RDKit          2D

 10 10  0  0  0  0  0  0  0  0999 V2000
   -0.1419   -1.1821    0.0000 C   0  0  0  0  0  0  0  0  0  0  0  0
   -0.7983   -2.5308    0.0000 N   0  0  0  0  0  0  0  0  0  0  0  0
   -0.9817    0.0608    0.0000 C   0  0  0  0  0  0  0  0  0  0  0  0
    1.3543   -1.0762    0.0000 N   0  0  0  0  0  0  0  0  0  0  0  0
   -2.4780   -0.0451    0.0000 C   0  0  0  0  0  0  0  0  0  0  0  0
   -0.3253    1.4095    0.0000 C   0  0  0  0  0  0  0  0  0  0  0  0
    2.0108    0.2725    0.0000 C   0  0  0  0  0  0  0  0  0  0  0  0
   -3.3178    1.1977    0.0000 C   0  0  0  0  0  0  0  0  0  0  0  0
    1.1710    1.5154    0.0000 N   0  0  0  0  0  0  0  0  0  0  0  0
    3.5070    0.3784    0.0000 N   0  0  0  0  0  0  0  0  0  0  0  0
  1  2  1  0
  3  1  2  0
  4  1  1  0
  5  3  1  0
  3  6  1  0
  7  4  2  0
  8  5  1  0
  6  9  2  0
  9  7  1  0
  7 10  1  0
M  END
>  <E_el>  (149) 
-452.7168773406

>  <E_el_PBEh-3c>  (149) 
-452.7168773406

>  <HBD_atom_index>  (149) 
2

>  <Function>  (149) 
undefined donor function

>  <Atom>  (149) 
N

>  <Molecular_Weight>  (149) 
138.1704

>  <Mol_ID>  (149) 
CHEMBL19113_f003

>  <Atom_and_Type>  (149) 
N-ring_sidechain fragment

>  <E_el_PW6B95>  (149) 
-454.4831660805

>  <E_el complex_PW6B95>  (149) 
-647.9718925570

>  <HB_distance>  (149) 
2.22

>  <dG(298)_RRHO (kJ/mol)>  (149) 
365.2913

>  <dG(298)_RRHO complex (kJ/mol)>  (149) 
569.5974

>  <dG_solv_SMD_CCl4 (kJ/mol)>  (149) 
-45.7092

>  <dG_solv_SMD_CCl4 complex (kJ/mol)>  (149) 
-57.0689

>  <Delta G_sol (kJ/mol)>  (149) 
33.91

>  <Delta G (kcal/mol)>  (149) 
0.10

>  <Delta G (kJ/mol)>  (149) 
0.43

$$$$

     RDKit          2D

 10 10  0  0  0  0  0  0  0  0999 V2000
   -1.3951   -0.3180    0.0000 C   0  0  0  0  0  0  0  0  0  0  0  0
   -2.3110    0.8699    0.0000 N   0  0  0  0  0  0  0  0  0  0  0  0
   -3.7977    0.6707    0.0000 C   0  0  0  0  0  0  0  0  0  0  0  0
    0.0916   -0.1188    0.0000 C   0  0  0  0  0  0  0  0  0  0  0  0
   -1.9660   -1.7051    0.0000 O   0  0  0  0  0  0  0  0  0  0  0  0
    0.6624    1.2683    0.0000 C   0  0  0  0  0  0  0  0  0  0  0  0
    1.0075   -1.3067    0.0000 N   0  0  0  0  0  0  0  0  0  0  0  0
    2.1491    1.4676    0.0000 N   0  0  0  0  0  0  0  0  0  0  0  0
    2.4942   -1.1075    0.0000 C   0  0  0  0  0  0  0  0  0  0  0  0
    3.0650    0.2796    0.0000 C   0  0  0  0  0  0  0  0  0  0  0  0
  1  2  1  0
  2  3  1  0
  4  1  1  0
  1  5  2  0
  6  4  2  0
  4  7  1  0
  8  6  1  0
  7  9  2  0
 10  9  1  0
 10  8  2  0
M  END
>  <E_el>  (150) 
-471.2987098813

>  <E_el_PBEh-3c>  (150) 
-471.2987098813

>  <HBD_atom_index>  (150) 
2

>  <Function>  (150) 
amide

>  <Atom>  (150) 
N

>  <Molecular_Weight>  (150) 
137.13927

>  <Mol_ID>  (150) 
CHEMBL1921889_f001

>  <Atom_and_Type>  (150) 
N-ring_sidechain fragment

>  <E_el_PW6B95>  (150) 
-473.1277405135

>  <E_el complex_PW6B95>  (150) 
-666.6227167383

>  <HB_distance>  (150) 
2.08

>  <dG(298)_RRHO (kJ/mol)>  (150) 
269.3082

>  <dG(298)_RRHO complex (kJ/mol)>  (150) 
479.3983

>  <dG_solv_SMD_CCl4 (kJ/mol)>  (150) 
-32.9575

>  <dG_solv_SMD_CCl4 complex (kJ/mol)>  (150) 
-40.7554

>  <Delta G_sol (kJ/mol)>  (150) 
26.85

>  <Delta G (kcal/mol)>  (150) 
-0.96

>  <Delta G (kJ/mol)>  (150) 
-4.02

$$$$

     RDKit          2D

 15 15  0  0  0  0  0  0  0  0999 V2000
   -2.0907    0.1977    0.0000 C   0  0  0  0  0  0  0  0  0  0  0  0
   -0.6516    0.6208    0.0000 N   0  0  0  0  0  0  0  0  0  0  0  0
    0.4344   -0.4139    0.0000 C   0  0  0  0  0  0  0  0  0  0  0  0
   -3.1767    1.2323    0.0000 C   0  0  0  0  0  0  0  0  0  0  0  0
    0.0813   -1.8717    0.0000 N   0  0  0  0  0  0  0  0  0  0  0  0
    1.8735    0.0093    0.0000 C   0  0  0  0  0  0  0  0  0  0  0  0
   -4.6158    0.8092    0.0000 C   0  0  0  0  0  0  0  0  0  0  0  0
   -1.3577   -2.2949    0.0000 C   0  0  0  0  0  0  0  0  0  0  0  0
    2.2265    1.4671    0.0000 C   0  0  0  0  0  0  0  0  0  0  0  0
    2.9595   -1.0254    0.0000 N   0  0  0  0  0  0  0  0  0  0  0  0
   -5.7018    1.8439    0.0000 N   0  0  0  0  0  0  0  0  0  0  0  0
   -2.7968   -2.7181    0.0000 N   0  0  0  0  0  0  0  0  0  0  0  0
    3.6656    1.8903    0.0000 C   0  0  0  0  0  0  0  0  0  0  0  0
    4.3986   -0.6022    0.0000 C   0  0  0  0  0  0  0  0  0  0  0  0
    4.7516    0.8556    0.0000 C   0  0  0  0  0  0  0  0  0  0  0  0
  1  2  1  0
  2  3  1  0
  4  1  1  0
  3  5  2  0
  3  6  1  0
  7  4  1  0
  5  8  1  0
  6  9  2  0
  6 10  1  0
 11  7  1  0
  8 12  3  0
  9 13  1  0
 14 10  2  0
 13 15  2  0
 15 14  1  0
M  END
>  <E_el>  (151) 
-661.1671159760

>  <E_el_PBEh-3c>  (151) 
-661.1671159760

>  <HBD_atom_index>  (151) 
2

>  <Function>  (151) 
undefined donor function

>  <Atom>  (151) 
N

>  <Molecular_Weight>  (151) 
203.24372

>  <Mol_ID>  (151) 
CHEMBL1927090_f001

>  <Atom_and_Type>  (151) 
N-ring_sidechain fragment

>  <E_el_PW6B95>  (151) 
-663.7682813237

>  <E_el complex_PW6B95>  (151) 
-857.2689154443

>  <HB_distance>  (151) 
2.21

>  <dG(298)_RRHO (kJ/mol)>  (151) 
518.8228

>  <dG(298)_RRHO complex (kJ/mol)>  (151) 
732.8484

>  <dG_solv_SMD_CCl4 (kJ/mol)>  (151) 
-60.8007

>  <dG_solv_SMD_CCl4 complex (kJ/mol)>  (151) 
-62.5494

>  <Delta G_sol (kJ/mol)>  (151) 
21.98

>  <Delta G (kcal/mol)>  (151) 
-1.70

>  <Delta G (kJ/mol)>  (151) 
-7.09

$$$$

     RDKit          2D

 16 17  0  0  0  0  0  0  0  0999 V2000
    0.8044   -0.4232    0.0000 C   0  0  0  0  0  0  0  0  0  0  0  0
   -0.1787    0.7097    0.0000 N   0  0  0  0  0  0  0  0  0  0  0  0
   -1.6514    0.4247    0.0000 C   0  0  0  0  0  0  0  0  0  0  0  0
    2.2771   -0.1382    0.0000 C   0  0  0  0  0  0  0  0  0  0  0  0
    0.3149   -1.8411    0.0000 O   0  0  0  0  0  0  0  0  0  0  0  0
   -2.0336   -1.0258    0.0000 C   0  0  0  0  0  0  0  0  0  0  0  0
   -2.5471    1.6279    0.0000 C   0  0  0  0  0  0  0  0  0  0  0  0
    3.2603   -1.2711    0.0000 C   0  0  0  0  0  0  0  0  0  0  0  0
    2.7666    1.2797    0.0000 C   0  0  0  0  0  0  0  0  0  0  0  0
   -3.4059   -1.6314    0.0000 C   0  0  0  0  0  0  0  0  0  0  0  0
   -4.0463    1.6777    0.0000 C   0  0  0  0  0  0  0  0  0  0  0  0
    4.7329   -0.9861    0.0000 C   0  0  0  0  0  0  0  0  0  0  0  0
    4.2393    1.5647    0.0000 C   0  0  0  0  0  0  0  0  0  0  0  0
   -4.7350   -0.9360    0.0000 C   0  0  0  0  0  0  0  0  0  0  0  0
   -5.0200    0.5367    0.0000 C   0  0  0  0  0  0  0  0  0  0  0  0
    5.2225    0.4318    0.0000 N   0  0  0  0  0  0  0  0  0  0  0  0
  1  2  1  0
  2  3  1  0
  4  1  1  0
  1  5  2  0
  3  6  1  0
  3  7  1  0
  8  4  1  0
  4  9  1  0
  6 10  1  0
 11  7  1  0
 12  8  1  0
  9 13  1  0
 10 14  1  0
 15 11  1  0
 16 13  1  0
 16 12  1  0
 14 15  1  0
M  END
>  <E_el>  (152) 
-692.9449282782

>  <E_el_PBEh-3c>  (152) 
-692.9449282782

>  <HBD_atom_index>  (152) 
2
16

>  <Function>  (152) 
amide
secondary amine

>  <Atom>  (152) 
N
N

>  <Molecular_Weight>  (152) 
224.34246

>  <Mol_ID>  (152) 
CHEMBL1933649_f001

>  <Atom_and_Type>  (152) 
N-ring_sidechain fragment

>  <E_el_PW6B95>  (152) 
-695.6518114247

>  <E_el complex_PW6B95>  (152) 
-889.1453143764
-889.1385612603

>  <HB_distance>  (152) 
2.21
2.36

>  <dG(298)_RRHO (kJ/mol)>  (152) 
882.6859

>  <dG(298)_RRHO complex (kJ/mol)>  (152) 
1092.7864
1086.1937

>  <dG_solv_SMD_CCl4 (kJ/mol)>  (152) 
-48.5911

>  <dG_solv_SMD_CCl4 complex (kJ/mol)>  (152) 
-57.8027
-60.8133

>  <Delta G_sol (kJ/mol)>  (152) 
29.31
37.44

>  <Delta G (kcal/mol)>  (152) 
-0.59
0.63

>  <Delta G (kJ/mol)>  (152) 
-2.47
2.65

$$$$

     RDKit          2D

  9  9  0  0  0  0  0  0  0  0999 V2000
   -1.6067    0.1685    0.0000 C   0  0  0  0  0  0  0  0  0  0  0  0
   -2.4558    1.4051    0.0000 N   0  0  0  0  0  0  0  0  0  0  0  0
   -0.1113    0.2855    0.0000 C   0  0  0  0  0  0  0  0  0  0  0  0
   -2.2531   -1.1851    0.0000 O   0  0  0  0  0  0  0  0  0  0  0  0
    0.8624   -0.8555    0.0000 C   0  0  0  0  0  0  0  0  0  0  0  0
    0.6730    1.5641    0.0000 S   0  0  0  0  0  0  0  0  0  0  0  0
    2.2485   -0.2821    0.0000 C   0  0  0  0  0  0  0  0  0  0  0  0
    0.5115   -2.3139    0.0000 N   0  0  0  0  0  0  0  0  0  0  0  0
    2.1314    1.2133    0.0000 C   0  0  0  0  0  0  0  0  0  0  0  0
  1  2  1  0
  3  1  1  0
  1  4  2  0
  5  3  2  0
  3  6  1  0
  7  5  1  0
  5  8  1  0
  6  9  1  0
  7  9  1  0
M  END
>  <E_el>  (153) 
-777.0194119784

>  <E_el_PBEh-3c>  (153) 
-777.0194119784

>  <HBD_atom_index>  (153) 
2

>  <Function>  (153) 
amide

>  <Atom>  (153) 
N

>  <Molecular_Weight>  (153) 
144.19482

>  <Mol_ID>  (153) 
CHEMBL1934647_f005

>  <Atom_and_Type>  (153) 
N-ring_sidechain fragment

>  <E_el_PW6B95>  (153) 
-779.2919973742

>  <E_el complex_PW6B95>  (153) 
-972.7805904011

>  <HB_distance>  (153) 
2.13

>  <dG(298)_RRHO (kJ/mol)>  (153) 
277.2425

>  <dG(298)_RRHO complex (kJ/mol)>  (153) 
485.1009

>  <dG_solv_SMD_CCl4 (kJ/mol)>  (153) 
-28.9089

>  <dG_solv_SMD_CCl4 complex (kJ/mol)>  (153) 
-40.0402

>  <Delta G_sol (kJ/mol)>  (153) 
38.04

>  <Delta G (kcal/mol)>  (153) 
0.72

>  <Delta G (kJ/mol)>  (153) 
3.03

$$$$

     RDKit          2D

  8  7  0  0  0  0  0  0  0  0999 V2000
    1.2127   -0.2024    0.0000 C   0  0  0  0  0  0  0  0  0  0  0  0
    1.5485   -1.6643    0.0000 O   0  0  0  0  0  0  0  0  0  0  0  0
   -0.2212    0.2378    0.0000 C   0  0  0  0  0  0  0  0  0  0  0  0
    2.3109    0.8194    0.0000 O   0  0  0  0  0  0  0  0  0  0  0  0
    0.2189    1.6717    0.0000 C   0  0  0  0  0  0  0  0  0  0  0  0
   -0.6614   -1.1962    0.0000 C   0  0  0  0  0  0  0  0  0  0  0  0
   -1.6552    0.6779    0.0000 C   0  0  0  0  0  0  0  0  0  0  0  0
   -2.7534   -0.3439    0.0000 O   0  0  0  0  0  0  0  0  0  0  0  0
  1  2  1  0
  3  1  1  0
  1  4  2  0
  5  3  1  0
  3  6  1  0
  3  7  1  0
  7  8  1  0
M  END
>  <E_el>  (154) 
-421.3492432223

>  <E_el_PBEh-3c>  (154) 
-421.3492432223

>  <HBD_atom_index>  (154) 
2
8

>  <Function>  (154) 
alcohol
alcohol

>  <Atom>  (154) 
O
O

>  <Molecular_Weight>  (154) 
118.13109

>  <Mol_ID>  (154) 
CHEMBL1939632_f002

>  <Atom_and_Type>  (154) 
O-chain fragment

>  <E_el_PW6B95>  (154) 
-422.9522375614

>  <E_el complex_PW6B95>  (154) 
-616.4474610098
-616.4424792130

>  <HB_distance>  (154) 
1.74
2.02

>  <dG(298)_RRHO (kJ/mol)>  (154) 
328.2586

>  <dG(298)_RRHO complex (kJ/mol)>  (154) 
536.0907
536.5029

>  <dG_solv_SMD_CCl4 (kJ/mol)>  (154) 
-22.0242

>  <dG_solv_SMD_CCl4 complex (kJ/mol)>  (154) 
-33.2794
-31.9815

>  <Delta G_sol (kJ/mol)>  (154) 
20.49
35.28

>  <Delta G (kcal/mol)>  (154) 
-1.92
0.31

>  <Delta G (kJ/mol)>  (154) 
-8.03
1.28

$$$$

     RDKit          2D

  7  6  0  0  0  0  0  0  0  0999 V2000
    0.5644    0.0538    0.0000 C   0  0  0  0  0  0  0  0  0  0  0  0
    1.7864   -0.8161    0.0000 N   0  0  0  0  0  0  0  0  0  0  0  0
    3.1507   -0.1928    0.0000 O   0  0  0  0  0  0  0  0  0  0  0  0
   -0.8000   -0.5695    0.0000 C   0  0  0  0  0  0  0  0  0  0  0  0
    0.7068    1.5470    0.0000 O   0  0  0  0  0  0  0  0  0  0  0  0
   -2.0220    0.3004    0.0000 C   0  0  0  0  0  0  0  0  0  0  0  0
   -3.3863   -0.3229    0.0000 C   0  0  0  0  0  0  0  0  0  0  0  0
  1  2  1  0
  2  3  1  0
  4  1  1  0
  1  5  2  0
  6  4  1  0
  7  6  1  0
M  END
>  <E_el>  (155) 
-362.2240392344

>  <E_el_PBEh-3c>  (155) 
-362.2240392344

>  <HBD_atom_index>  (155) 
2

>  <Function>  (155) 
amide

>  <Atom>  (155) 
N

>  <Molecular_Weight>  (155) 
103.11976

>  <Mol_ID>  (155) 
CHEMBL194243_f001

>  <Atom_and_Type>  (155) 
N-chain fragment

>  <E_el_PW6B95>  (155) 
-363.6085059823

>  <E_el complex_PW6B95>  (155) 
-557.1000690839

>  <HB_distance>  (155) 
2.04

>  <dG(298)_RRHO (kJ/mol)>  (155) 
281.5562

>  <dG(298)_RRHO complex (kJ/mol)>  (155) 
485.9121

>  <dG_solv_SMD_CCl4 (kJ/mol)>  (155) 
-26.8821

>  <dG_solv_SMD_CCl4 complex (kJ/mol)>  (155) 
-37.7675

>  <Delta G_sol (kJ/mol)>  (155) 
26.99

>  <Delta G (kcal/mol)>  (155) 
-0.94

>  <Delta G (kJ/mol)>  (155) 
-3.94

$$$$

     RDKit          2D

 11 11  0  0  0  0  0  0  0  0999 V2000
    0.8184   -0.5602    0.0000 C   0  0  0  0  0  0  0  0  0  0  0  0
   -0.4498    0.2409    0.0000 N   0  0  0  0  0  0  0  0  0  0  0  0
   -1.7776   -0.4568    0.0000 C   0  0  0  0  0  0  0  0  0  0  0  0
    2.1462    0.1375    0.0000 C   0  0  0  0  0  0  0  0  0  0  0  0
   -1.8373   -1.9556    0.0000 O   0  0  0  0  0  0  0  0  0  0  0  0
   -3.0458    0.3443    0.0000 C   0  0  0  0  0  0  0  0  0  0  0  0
    3.6451    0.0778    0.0000 C   0  0  0  0  0  0  0  0  0  0  0  0
    2.9473    1.4057    0.0000 C   0  0  0  0  0  0  0  0  0  0  0  0
   -4.3736   -0.3534    0.0000 C   0  0  0  0  0  0  0  0  0  0  0  0
   -2.9861    1.8431    0.0000 C   0  0  0  0  0  0  0  0  0  0  0  0
    4.9132   -0.7233    0.0000 C   0  0  0  0  0  0  0  0  0  0  0  0
  1  2  1  0
  2  3  1  0
  4  1  1  0
  3  5  2  0
  3  6  1  0
  7  4  1  0
  8  4  1  0
  6  9  1  0
  6 10  1  0
 11  7  1  0
  7  8  1  0
M  END
>  <E_el>  (156) 
-482.1240552491

>  <E_el_PBEh-3c>  (156) 
-482.1240552491

>  <HBD_atom_index>  (156) 
2

>  <Function>  (156) 
amide

>  <Atom>  (156) 
N

>  <Molecular_Weight>  (156) 
155.23737

>  <Mol_ID>  (156) 
CHEMBL19441_f002

>  <Atom_and_Type>  (156) 
N-ring_sidechain fragment

>  <E_el_PW6B95>  (156) 
-483.9963284434

>  <E_el complex_PW6B95>  (156) 
-677.4867294243

>  <HB_distance>  (156) 
2.21

>  <dG(298)_RRHO (kJ/mol)>  (156) 
580.8634

>  <dG(298)_RRHO complex (kJ/mol)>  (156) 
784.5866

>  <dG_solv_SMD_CCl4 (kJ/mol)>  (156) 
-37.1717

>  <dG_solv_SMD_CCl4 complex (kJ/mol)>  (156) 
-48.2071

>  <Delta G_sol (kJ/mol)>  (156) 
29.26

>  <Delta G (kcal/mol)>  (156) 
-0.60

>  <Delta G (kJ/mol)>  (156) 
-2.51

$$$$

     RDKit          2D

  9  9  0  0  0  0  0  0  0  0999 V2000
    1.6548   -0.5173    0.0000 C   0  0  0  0  0  0  0  0  0  0  0  0
    1.4696    0.9712    0.0000 N   0  0  0  0  0  0  0  0  0  0  0  0
   -0.0033    1.2550    0.0000 C   0  0  0  0  0  0  0  0  0  0  0  0
    0.2964   -1.1535    0.0000 S   0  0  0  0  0  0  0  0  0  0  0  0
    2.9680   -1.2423    0.0000 O   0  0  0  0  0  0  0  0  0  0  0  0
   -0.7284   -0.0581    0.0000 C   0  0  0  0  0  0  0  0  0  0  0  0
   -0.6395    2.6134    0.0000 O   0  0  0  0  0  0  0  0  0  0  0  0
   -2.2169   -0.2434    0.0000 C   0  0  0  0  0  0  0  0  0  0  0  0
   -2.8007   -1.6251    0.0000 C   0  0  0  0  0  0  0  0  0  0  0  0
  1  2  1  0
  2  3  1  0
  4  1  1  0
  1  5  2  0
  6  3  1  0
  3  7  2  0
  6  4  1  0
  8  6  2  0
  9  8  1  0
M  END
>  <E_el>  (157) 
-795.6534571179

>  <E_el_PBEh-3c>  (157) 
-795.6534571179

>  <HBD_atom_index>  (157) 
2
2

>  <Function>  (157) 
amide
amide

>  <Atom>  (157) 
N
N

>  <Molecular_Weight>  (157) 
143.1637

>  <Mol_ID>  (157) 
CHEMBL1946643_f001

>  <Atom_and_Type>  (157) 
N-ring fragment

>  <E_el_PW6B95>  (157) 
-797.9796518790

>  <E_el complex_PW6B95>  (157) 
-991.4724720908
-991.4724792122

>  <HB_distance>  (157) 
1.87
1.87

>  <dG(298)_RRHO (kJ/mol)>  (157) 
178.9702

>  <dG(298)_RRHO complex (kJ/mol)>  (157) 
385.6521
384.8303

>  <dG_solv_SMD_CCl4 (kJ/mol)>  (157) 
-28.6108

>  <dG_solv_SMD_CCl4 complex (kJ/mol)>  (157) 
-37.9388
-37.9472

>  <Delta G_sol (kJ/mol)>  (157) 
27.57
26.72

>  <Delta G (kcal/mol)>  (157) 
-0.85
-0.98

>  <Delta G (kJ/mol)>  (157) 
-3.57
-4.10

$$$$

     RDKit          2D

 11 12  0  0  0  0  0  0  0  0999 V2000
    0.6536   -0.5757    0.0000 C   0  0  0  0  0  0  0  0  0  0  0  0
   -0.6897   -1.2431    0.0000 N   0  0  0  0  0  0  0  0  0  0  0  0
   -1.9394   -0.4134    0.0000 C   0  0  0  0  0  0  0  0  0  0  0  0
    1.9033   -1.4054    0.0000 C   0  0  0  0  0  0  0  0  0  0  0  0
    0.7473    0.9214    0.0000 N   0  0  0  0  0  0  0  0  0  0  0  0
   -2.2364    1.0569    0.0000 C   0  0  0  0  0  0  0  0  0  0  0  0
   -3.4097   -0.7104    0.0000 C   0  0  0  0  0  0  0  0  0  0  0  0
    3.2466   -0.7380    0.0000 C   0  0  0  0  0  0  0  0  0  0  0  0
    2.0907    1.5888    0.0000 C   0  0  0  0  0  0  0  0  0  0  0  0
   -3.7067    0.7599    0.0000 C   0  0  0  0  0  0  0  0  0  0  0  0
    3.3403    0.7591    0.0000 C   0  0  0  0  0  0  0  0  0  0  0  0
  1  2  1  0
  2  3  1  0
  4  1  2  0
  1  5  1  0
  3  6  1  0
  3  7  1  0
  8  4  1  0
  5  9  2  0
  6 10  1  0
 10  7  1  0
 11  8  2  0
 11  9  1  0
M  END
>  <E_el>  (158) 
-458.6535664137

>  <E_el_PBEh-3c>  (158) 
-458.6535664137

>  <HBD_atom_index>  (158) 
2

>  <Function>  (158) 
undefined donor function

>  <Atom>  (158) 
N

>  <Molecular_Weight>  (158) 
148.20498

>  <Mol_ID>  (158) 
CHEMBL1956226_f001

>  <Atom_and_Type>  (158) 
N-ring_sidechain fragment

>  <E_el_PW6B95>  (158) 
-460.4609329723

>  <E_el complex_PW6B95>  (158) 
-653.9504578965

>  <HB_distance>  (158) 
2.22

>  <dG(298)_RRHO (kJ/mol)>  (158) 
444.0459

>  <dG(298)_RRHO complex (kJ/mol)>  (158) 
651.2242

>  <dG_solv_SMD_CCl4 (kJ/mol)>  (158) 
-38.0316

>  <dG_solv_SMD_CCl4 complex (kJ/mol)>  (158) 
-49.5846

>  <Delta G_sol (kJ/mol)>  (158) 
34.50

>  <Delta G (kcal/mol)>  (158) 
0.19

>  <Delta G (kJ/mol)>  (158) 
0.79

$$$$

     RDKit          2D

  9  9  0  0  0  0  0  0  0  0999 V2000
   -2.5865    0.4135    0.0000 C   0  0  0  0  0  0  0  0  0  0  0  0
   -4.0444    0.0606    0.0000 O   0  0  0  0  0  0  0  0  0  0  0  0
   -1.5520   -0.6727    0.0000 C   0  0  0  0  0  0  0  0  0  0  0  0
   -0.0941   -0.3198    0.0000 C   0  0  0  0  0  0  0  0  0  0  0  0
    0.3293    1.1192    0.0000 C   0  0  0  0  0  0  0  0  0  0  0  0
    0.9405   -1.4059    0.0000 C   0  0  0  0  0  0  0  0  0  0  0  0
    1.7872    1.4721    0.0000 C   0  0  0  0  0  0  0  0  0  0  0  0
    2.3984   -1.0531    0.0000 C   0  0  0  0  0  0  0  0  0  0  0  0
    2.8217    0.3860    0.0000 C   0  0  0  0  0  0  0  0  0  0  0  0
  1  2  1  0
  3  1  1  0
  4  3  1  0
  5  4  2  0
  4  6  1  0
  7  5  1  0
  6  8  2  0
  9  8  1  0
  9  7  2  0
M  END
>  <E_el>  (159) 
-385.2388012706

>  <E_el_PBEh-3c>  (159) 
-385.2388012706

>  <HBD_atom_index>  (159) 
2

>  <Function>  (159) 
alcohol

>  <Atom>  (159) 
O

>  <Molecular_Weight>  (159) 
122.1644

>  <Mol_ID>  (159) 
CHEMBL1958348_f001

>  <Atom_and_Type>  (159) 
O-ring_sidechain fragment

>  <E_el_PW6B95>  (159) 
-386.7603079164

>  <E_el complex_PW6B95>  (159) 
-580.2488770301

>  <HB_distance>  (159) 
2.03

>  <dG(298)_RRHO (kJ/mol)>  (159) 
351.6991

>  <dG(298)_RRHO complex (kJ/mol)>  (159) 
559.0350

>  <dG_solv_SMD_CCl4 (kJ/mol)>  (159) 
-30.7433

>  <dG_solv_SMD_CCl4 complex (kJ/mol)>  (159) 
-45.1549

>  <Delta G_sol (kJ/mol)>  (159) 
34.30

>  <Delta G (kcal/mol)>  (159) 
0.16

>  <Delta G (kJ/mol)>  (159) 
0.67

$$$$

     RDKit          2D

 17 18  0  0  0  0  0  0  0  0999 V2000
   -0.2758   -0.7341    0.0000 C   0  0  0  0  0  0  0  0  0  0  0  0
    0.9736   -1.5641    0.0000 N   0  0  0  0  0  0  0  0  0  0  0  0
    2.3171   -0.8971    0.0000 C   0  0  0  0  0  0  0  0  0  0  0  0
   -1.6194   -1.4012    0.0000 N   0  0  0  0  0  0  0  0  0  0  0  0
   -0.1817    0.7629    0.0000 O   0  0  0  0  0  0  0  0  0  0  0  0
    3.5666   -1.7271    0.0000 C   0  0  0  0  0  0  0  0  0  0  0  0
    2.4112    0.5999    0.0000 C   0  0  0  0  0  0  0  0  0  0  0  0
   -2.8688   -0.5712    0.0000 C   0  0  0  0  0  0  0  0  0  0  0  0
    4.9101   -1.0601    0.0000 C   0  0  0  0  0  0  0  0  0  0  0  0
    3.7547    1.2670    0.0000 C   0  0  0  0  0  0  0  0  0  0  0  0
   -2.7747    0.9259    0.0000 C   0  0  0  0  0  0  0  0  0  0  0  0
   -4.2123   -1.2382    0.0000 C   0  0  0  0  0  0  0  0  0  0  0  0
    5.0042    0.4370    0.0000 C   0  0  0  0  0  0  0  0  0  0  0  0
    3.8488    2.7640    0.0000 F   0  0  0  0  0  0  0  0  0  0  0  0
   -4.0241    1.7559    0.0000 C   0  0  0  0  0  0  0  0  0  0  0  0
   -5.4618   -0.4082    0.0000 C   0  0  0  0  0  0  0  0  0  0  0  0
   -5.3677    1.0888    0.0000 C   0  0  0  0  0  0  0  0  0  0  0  0
  1  2  1  0
  2  3  1  0
  4  1  1  0
  1  5  2  0
  3  6  2  0
  3  7  1  0
  8  4  1  0
  6  9  1  0
 10  7  2  0
 11  8  2  0
  8 12  1  0
  9 13  2  0
 13 10  1  0
 10 14  1  0
 15 11  1  0
 12 16  2  0
 17 16  1  0
 17 15  2  0
M  END
>  <E_el>  (160) 
-784.9133520754

>  <E_el_PBEh-3c>  (160) 
-784.9133520754

>  <HBD_atom_index>  (160) 
2
2
4
4

>  <Function>  (160) 
amide
aniline
amide
aniline

>  <Atom>  (160) 
N
N
N
N

>  <Molecular_Weight>  (160) 
230.23764

>  <Mol_ID>  (160) 
CHEMBL1967720_f004

>  <Atom_and_Type>  (160) 
N-ring_sidechain fragment

>  <E_el_PW6B95>  (160) 
-787.9547281234

>  <E_el complex_PW6B95>  (160) 
-981.4522506800
-981.4522503362
-981.4523307982
-981.4523605988

>  <HB_distance>  (160) 
2.18
2.18
2.29
2.28

>  <dG(298)_RRHO (kJ/mol)>  (160) 
482.5804

>  <dG(298)_RRHO complex (kJ/mol)>  (160) 
692.3527
692.3658
693.0931
693.2927

>  <dG_solv_SMD_CCl4 (kJ/mol)>  (160) 
-56.9256

>  <dG_solv_SMD_CCl4 complex (kJ/mol)>  (160) 
-64.8040
-64.8013
-64.4473
-64.3431

>  <Delta G_sol (kJ/mol)>  (160) 
19.77
19.78
20.65
20.88

>  <Delta G (kcal/mol)>  (160) 
-2.03
-2.03
-1.90
-1.86

>  <Delta G (kJ/mol)>  (160) 
-8.49
-8.48
-7.93
-7.79

$$$$

     RDKit          2D

  8  7  0  0  0  0  0  0  0  0999 V2000
    1.2990    0.7500    0.0000 C   0  0  0  0  0  0  0  0  0  0  0  0
    1.2990    2.2500    0.0000 O   0  0  0  0  0  0  0  0  0  0  0  0
   -0.0000    0.0000    0.0000 C   0  0  0  0  0  0  0  0  0  0  0  0
   -0.0000   -1.5000    0.0000 C   0  0  0  0  0  0  0  0  0  0  0  0
   -1.2990    0.7500    0.0000 N   0  0  0  0  0  0  0  0  0  0  0  0
   -1.2990   -2.2500    0.0000 C   0  0  0  0  0  0  0  0  0  0  0  0
    1.2990   -2.2500    0.0000 C   0  0  0  0  0  0  0  0  0  0  0  0
   -1.2990    2.2500    0.0000 C   0  0  0  0  0  0  0  0  0  0  0  0
  1  2  1  0
  3  1  1  0
  4  3  1  0
  3  5  1  0
  6  4  1  0
  4  7  1  0
  5  8  1  0
M  END
>  <E_el>  (161) 
-366.8296958669

>  <E_el_PBEh-3c>  (161) 
-366.8296958669

>  <HBD_atom_index>  (161) 
2
5

>  <Function>  (161) 
alcohol
secondary amine

>  <Atom>  (161) 
O
N

>  <Molecular_Weight>  (161) 
117.1894

>  <Mol_ID>  (161) 
CHEMBL1971223_f001

>  <Atom_and_Type>  (161) 
O-chain fragment

>  <E_el_PW6B95>  (161) 
-368.2535588095

>  <E_el complex_PW6B95>  (161) 
-561.7439834453
-561.7401485675

>  <HB_distance>  (161) 
2.00
2.34

>  <dG(298)_RRHO (kJ/mol)>  (161) 
480.8869

>  <dG(298)_RRHO complex (kJ/mol)>  (161) 
687.3065
688.7295

>  <dG_solv_SMD_CCl4 (kJ/mol)>  (161) 
-21.2497

>  <dG_solv_SMD_CCl4 complex (kJ/mol)>  (161) 
-33.9066
-34.2061

>  <Delta G_sol (kJ/mol)>  (161) 
30.27
41.46

>  <Delta G (kcal/mol)>  (161) 
-0.45
1.24

>  <Delta G (kJ/mol)>  (161) 
-1.87
5.18

$$$$

     RDKit          2D

 16 17  0  0  0  0  0  0  0  0999 V2000
    1.0927   -0.7272    0.0000 C   0  0  0  0  0  0  0  0  0  0  0  0
   -0.2514   -1.3931    0.0000 N   0  0  0  0  0  0  0  0  0  0  0  0
   -1.5002   -0.5621    0.0000 C   0  0  0  0  0  0  0  0  0  0  0  0
    2.3414   -1.5582    0.0000 N   0  0  0  0  0  0  0  0  0  0  0  0
    1.1880    0.7698    0.0000 C   0  0  0  0  0  0  0  0  0  0  0  0
   -1.4048    0.9349    0.0000 C   0  0  0  0  0  0  0  0  0  0  0  0
   -2.8442   -1.2280    0.0000 C   0  0  0  0  0  0  0  0  0  0  0  0
    3.6855   -0.8923    0.0000 C   0  0  0  0  0  0  0  0  0  0  0  0
    2.5321    1.4357    0.0000 C   0  0  0  0  0  0  0  0  0  0  0  0
   -2.6536    1.7659    0.0000 C   0  0  0  0  0  0  0  0  0  0  0  0
   -4.0930   -0.3970    0.0000 C   0  0  0  0  0  0  0  0  0  0  0  0
    3.7808    0.6047    0.0000 N   0  0  0  0  0  0  0  0  0  0  0  0
    4.9342   -1.7233    0.0000 O   0  0  0  0  0  0  0  0  0  0  0  0
    2.6274    2.9327    0.0000 O   0  0  0  0  0  0  0  0  0  0  0  0
   -3.9977    1.1000    0.0000 C   0  0  0  0  0  0  0  0  0  0  0  0
   -5.4371   -1.0629    0.0000 C   0  0  0  0  0  0  0  0  0  0  0  0
  1  2  1  0
  2  3  1  0
  4  1  1  0
  1  5  2  0
  3  6  2  0
  3  7  1  0
  8  4  1  0
  5  9  1  0
  6 10  1  0
 11  7  2  0
 12  8  1  0
  8 13  2  0
 12  9  1  0
  9 14  2  0
 10 15  2  0
 15 11  1  0
 11 16  1  0
M  END
>  <E_el>  (162) 
-738.9586307142

>  <E_el_PBEh-3c>  (162) 
-738.9586307142

>  <HBD_atom_index>  (162) 
2

>  <Function>  (162) 
aniline

>  <Atom>  (162) 
N

>  <Molecular_Weight>  (162) 
217.22394

>  <Mol_ID>  (162) 
CHEMBL198197_f003

>  <Atom_and_Type>  (162) 
N-ring_sidechain fragment

>  <E_el_PW6B95>  (162) 
-741.8258714475

>  <E_el complex_PW6B95>  (162) 
-935.3210855236

>  <HB_distance>  (162) 
1.97

>  <dG(298)_RRHO (kJ/mol)>  (162) 
470.7997

>  <dG(298)_RRHO complex (kJ/mol)>  (162) 
680.1074

>  <dG_solv_SMD_CCl4 (kJ/mol)>  (162) 
-64.9806

>  <dG_solv_SMD_CCl4 complex (kJ/mol)>  (162) 
-71.6408

>  <Delta G_sol (kJ/mol)>  (162) 
26.58

>  <Delta G (kcal/mol)>  (162) 
-1.00

>  <Delta G (kJ/mol)>  (162) 
-4.19

$$$$

     RDKit          2D

  9  9  0  0  0  0  0  0  0  0999 V2000
   -1.6067    0.1685    0.0000 C   0  0  0  0  0  0  0  0  0  0  0  0
   -2.4558    1.4051    0.0000 O   0  0  0  0  0  0  0  0  0  0  0  0
   -0.1113    0.2855    0.0000 C   0  0  0  0  0  0  0  0  0  0  0  0
   -2.2531   -1.1851    0.0000 O   0  0  0  0  0  0  0  0  0  0  0  0
    0.8624   -0.8555    0.0000 C   0  0  0  0  0  0  0  0  0  0  0  0
    0.6730    1.5641    0.0000 N   0  0  0  0  0  0  0  0  0  0  0  0
    2.2485   -0.2821    0.0000 C   0  0  0  0  0  0  0  0  0  0  0  0
    0.5115   -2.3139    0.0000 C   0  0  0  0  0  0  0  0  0  0  0  0
    2.1314    1.2133    0.0000 C   0  0  0  0  0  0  0  0  0  0  0  0
  1  2  1  0
  3  1  1  0
  1  4  2  0
  5  3  2  0
  3  6  1  0
  7  5  1  0
  5  8  1  0
  6  9  1  0
  7  9  2  0
M  END
>  <E_el>  (163) 
-437.1199938491

>  <E_el_PBEh-3c>  (163) 
-437.1199938491

>  <HBD_atom_index>  (163) 
2
6

>  <Function>  (163) 
alcohol
pyrrole

>  <Atom>  (163) 
O
N

>  <Molecular_Weight>  (163) 
125.12528

>  <Mol_ID>  (163) 
CHEMBL1982980_f002

>  <Atom_and_Type>  (163) 
O-ring_sidechain fragment

>  <E_el_PW6B95>  (163) 
-438.8073676159

>  <E_el complex_PW6B95>  (163) 
-632.3071205244
-632.3071113086

>  <HB_distance>  (163) 
1.91
2.14

>  <dG(298)_RRHO (kJ/mol)>  (163) 
254.6779

>  <dG(298)_RRHO complex (kJ/mol)>  (163) 
462.1146
461.3820

>  <dG_solv_SMD_CCl4 (kJ/mol)>  (163) 
-34.7864

>  <dG_solv_SMD_CCl4 complex (kJ/mol)>  (163) 
-45.4017
-45.4986

>  <Delta G_sol (kJ/mol)>  (163) 
8.84
8.03

>  <Delta G (kcal/mol)>  (163) 
-3.68
-3.80

>  <Delta G (kJ/mol)>  (163) 
-15.37
-15.88

$$$$

     RDKit          2D

 16 18  0  0  0  0  0  0  0  0999 V2000
    2.3211   -1.0402    0.0000 C   0  0  0  0  0  0  0  0  0  0  0  0
    1.7924   -2.4439    0.0000 N   0  0  0  0  0  0  0  0  0  0  0  0
    0.2940   -2.3748    0.0000 C   0  0  0  0  0  0  0  0  0  0  0  0
    3.7181   -0.4938    0.0000 N   0  0  0  0  0  0  0  0  0  0  0  0
    1.1495   -0.1035    0.0000 C   0  0  0  0  0  0  0  0  0  0  0  0
   -0.1034   -0.9284    0.0000 C   0  0  0  0  0  0  0  0  0  0  0  0
    3.9434    0.9892    0.0000 C   0  0  0  0  0  0  0  0  0  0  0  0
    1.3748    1.3794    0.0000 C   0  0  0  0  0  0  0  0  0  0  0  0
   -1.5071   -0.3997    0.0000 C   0  0  0  0  0  0  0  0  0  0  0  0
    2.7718    1.9258    0.0000 N   0  0  0  0  0  0  0  0  0  0  0  0
    0.2032    2.3161    0.0000 N   0  0  0  0  0  0  0  0  0  0  0  0
   -1.7511    1.0803    0.0000 C   0  0  0  0  0  0  0  0  0  0  0  0
   -2.6668   -1.3510    0.0000 C   0  0  0  0  0  0  0  0  0  0  0  0
   -3.1548    1.6091    0.0000 C   0  0  0  0  0  0  0  0  0  0  0  0
   -4.3145    0.6577    0.0000 C   0  0  0  0  0  0  0  0  0  0  0  0
   -4.0706   -0.8223    0.0000 C   0  0  0  0  0  0  0  0  0  0  0  0
  1  2  1  0
  2  3  1  0
  4  1  2  0
  1  5  1  0
  3  6  2  0
  7  4  1  0
  8  5  2  0
  6  5  1  0
  6  9  1  0
 10  7  2  0
 11  8  1  0
  8 10  1  0
  9 12  2  0
  9 13  1  0
 12 14  1  0
 14 15  2  0
 15 16  1  0
 16 13  2  0
M  END
>  <E_el>  (164) 
-680.8446545095

>  <E_el_PBEh-3c>  (164) 
-680.8446545095

>  <HBD_atom_index>  (164) 
2

>  <Function>  (164) 
pyrrole

>  <Atom>  (164) 
N

>  <Molecular_Weight>  (164) 
210.2346

>  <Mol_ID>  (164) 
CHEMBL1998953_f001

>  <Atom_and_Type>  (164) 
N-ring fragment

>  <E_el_PW6B95>  (164) 
-683.5282960803

>  <E_el complex_PW6B95>  (164) 
-877.0220650129

>  <HB_distance>  (164) 
1.93

>  <dG(298)_RRHO (kJ/mol)>  (164) 
459.1451

>  <dG(298)_RRHO complex (kJ/mol)>  (164) 
669.9940

>  <dG_solv_SMD_CCl4 (kJ/mol)>  (164) 
-61.9138

>  <dG_solv_SMD_CCl4 complex (kJ/mol)>  (164) 
-69.9652

>  <Delta G_sol (kJ/mol)>  (164) 
30.52

>  <Delta G (kcal/mol)>  (164) 
-0.41

>  <Delta G (kJ/mol)>  (164) 
-1.71

$$$$

     RDKit          2D

 10 11  0  0  0  0  0  0  0  0999 V2000
   -0.6692   -0.8996    0.0000 C   0  0  0  0  0  0  0  0  0  0  0  0
   -2.1684   -0.9489    0.0000 N   0  0  0  0  0  0  0  0  0  0  0  0
   -2.6786    0.4617    0.0000 C   0  0  0  0  0  0  0  0  0  0  0  0
    0.3706   -1.9807    0.0000 C   0  0  0  0  0  0  0  0  0  0  0  0
   -0.2528    0.5415    0.0000 C   0  0  0  0  0  0  0  0  0  0  0  0
   -1.4947    1.3828    0.0000 C   0  0  0  0  0  0  0  0  0  0  0  0
    1.8268   -1.6208    0.0000 C   0  0  0  0  0  0  0  0  0  0  0  0
    1.2034    0.9014    0.0000 C   0  0  0  0  0  0  0  0  0  0  0  0
    2.2432   -0.1798    0.0000 C   0  0  0  0  0  0  0  0  0  0  0  0
    1.6198    2.3424    0.0000 N   0  0  0  0  0  0  0  0  0  0  0  0
  1  2  1  0
  2  3  1  0
  4  1  2  0
  1  5  1  0
  3  6  2  0
  7  4  1  0
  8  5  2  0
  6  5  1  0
  9  7  2  0
 10  8  1  0
  8  9  1  0
M  END
>  <E_el>  (165) 
-418.2566201308

>  <E_el_PBEh-3c>  (165) 
-418.2566201308

>  <HBD_atom_index>  (165) 
2
10

>  <Function>  (165) 
pyrrole
aniline

>  <Atom>  (165) 
N
N

>  <Molecular_Weight>  (165) 
132.16252

>  <Mol_ID>  (165) 
CHEMBL200234_f002

>  <Atom_and_Type>  (165) 
N-ring fragment

>  <E_el_PW6B95>  (165) 
-419.9156967562

>  <E_el complex_PW6B95>  (165) 
-613.4071564658
-613.4045077256

>  <HB_distance>  (165) 
2.09
2.30

>  <dG(298)_RRHO (kJ/mol)>  (165) 
314.2017

>  <dG(298)_RRHO complex (kJ/mol)>  (165) 
523.2914
520.9022

>  <dG_solv_SMD_CCl4 (kJ/mol)>  (165) 
-36.0263

>  <dG_solv_SMD_CCl4 complex (kJ/mol)>  (165) 
-45.9411
-46.4878

>  <Delta G_sol (kJ/mol)>  (165) 
32.97
36.98

>  <Delta G (kcal/mol)>  (165) 
-0.04
0.56

>  <Delta G (kJ/mol)>  (165) 
-0.17
2.36

$$$$

     RDKit          2D

 14 16  0  0  0  0  0  0  0  0999 V2000
    0.2349    0.7064    0.0000 C   0  0  0  0  0  0  0  0  0  0  0  0
    1.7333    0.7765    0.0000 N   0  0  0  0  0  0  0  0  0  0  0  0
    2.5431   -0.4861    0.0000 C   0  0  0  0  0  0  0  0  0  0  0  0
   -0.5750    1.9690    0.0000 C   0  0  0  0  0  0  0  0  0  0  0  0
   -0.4536   -0.6262    0.0000 N   0  0  0  0  0  0  0  0  0  0  0  0
    4.0415   -0.4160    0.0000 C   0  0  0  0  0  0  0  0  0  0  0  0
   -2.0733    1.8989    0.0000 C   0  0  0  0  0  0  0  0  0  0  0  0
   -1.9520   -0.6963    0.0000 N   0  0  0  0  0  0  0  0  0  0  0  0
    5.3041    0.3938    0.0000 C   0  0  0  0  0  0  0  0  0  0  0  0
    5.3741   -1.1045    0.0000 C   0  0  0  0  0  0  0  0  0  0  0  0
   -2.7618    0.5663    0.0000 C   0  0  0  0  0  0  0  0  0  0  0  0
   -2.9025   -1.8567    0.0000 C   0  0  0  0  0  0  0  0  0  0  0  0
   -4.2998   -1.3113    0.0000 C   0  0  0  0  0  0  0  0  0  0  0  0
   -4.2129    0.1862    0.0000 N   0  0  0  0  0  0  0  0  0  0  0  0
  1  2  1  0
  2  3  1  0
  4  1  1  0
  1  5  2  0
  3  6  1  0
  7  4  2  0
  5  8  1  0
  6  9  1  0
  6 10  1  0
 11  7  1  0
 12  8  1  0
 11  8  1  0
  9 10  1  0
 12 13  2  0
 14 11  2  0
 13 14  1  0
M  END
>  <E_el>  (166) 
-605.9153845762

>  <E_el_PBEh-3c>  (166) 
-605.9153845762

>  <HBD_atom_index>  (166) 
2

>  <Function>  (166) 
undefined donor function

>  <Atom>  (166) 
N

>  <Molecular_Weight>  (166) 
188.22908

>  <Mol_ID>  (166) 
CHEMBL200528_f001

>  <Atom_and_Type>  (166) 
N-ring_sidechain fragment

>  <E_el_PW6B95>  (166) 
-608.2932321586

>  <E_el complex_PW6B95>  (166) 
-801.7857621261

>  <HB_distance>  (166) 
2.16

>  <dG(298)_RRHO (kJ/mol)>  (166) 
484.8672

>  <dG(298)_RRHO complex (kJ/mol)>  (166) 
692.4788

>  <dG_solv_SMD_CCl4 (kJ/mol)>  (166) 
-51.2809

>  <dG_solv_SMD_CCl4 complex (kJ/mol)>  (166) 
-59.2733

>  <Delta G_sol (kJ/mol)>  (166) 
30.60

>  <Delta G (kcal/mol)>  (166) 
-0.40

>  <Delta G (kJ/mol)>  (166) 
-1.66

$$$$

     RDKit          2D

 20 20  0  0  0  0  0  0  0  0999 V2000
   -1.1460    1.1656    0.0000 C   0  0  0  0  0  0  0  0  0  0  0  0
    0.2441    0.6019    0.0000 N   0  0  0  0  0  0  0  0  0  0  0  0
    0.4509   -0.8838    0.0000 C   0  0  0  0  0  0  0  0  0  0  0  0
   -2.3292    0.2436    0.0000 O   0  0  0  0  0  0  0  0  0  0  0  0
   -1.3528    2.6513    0.0000 O   0  0  0  0  0  0  0  0  0  0  0  0
    1.8410   -1.4474    0.0000 C   0  0  0  0  0  0  0  0  0  0  0  0
   -0.7322   -1.8057    0.0000 C   0  0  0  0  0  0  0  0  0  0  0  0
   -3.7192    0.8073    0.0000 C   0  0  0  0  0  0  0  0  0  0  0  0
    3.0242   -0.5254    0.0000 C   0  0  0  0  0  0  0  0  0  0  0  0
   -0.5254   -3.2914    0.0000 O   0  0  0  0  0  0  0  0  0  0  0  0
   -2.1223   -1.2421    0.0000 N   0  0  0  0  0  0  0  0  0  0  0  0
   -4.2829   -0.5828    0.0000 C   0  0  0  0  0  0  0  0  0  0  0  0
   -3.1556    2.1973    0.0000 C   0  0  0  0  0  0  0  0  0  0  0  0
   -5.1093    1.3710    0.0000 C   0  0  0  0  0  0  0  0  0  0  0  0
    2.8173    0.9602    0.0000 C   0  0  0  0  0  0  0  0  0  0  0  0
    4.4143   -1.0891    0.0000 C   0  0  0  0  0  0  0  0  0  0  0  0
   -3.3055   -2.1640    0.0000 C   0  0  0  0  0  0  0  0  0  0  0  0
    5.5974   -0.1671    0.0000 C   0  0  0  0  0  0  0  0  0  0  0  0
    5.3906    1.3185    0.0000 C   0  0  0  0  0  0  0  0  0  0  0  0
    4.0005    1.8822    0.0000 C   0  0  0  0  0  0  0  0  0  0  0  0
  1  2  1  0
  2  3  1  0
  4  1  1  0
  1  5  2  0
  3  6  1  0
  3  7  1  0
  8  4  1  0
  6  9  1  0
  7 10  2  0
  7 11  1  0
 12  8  1  0
  8 13  1  0
  8 14  1  0
  9 15  2  0
  9 16  1  0
 11 17  1  0
 18 16  2  0
 19 18  1  0
 20 19  2  0
 15 20  1  0
M  END
>  <E_el>  (167) 
-918.1065145506

>  <E_el_PBEh-3c>  (167) 
-918.1065145506

>  <HBD_atom_index>  (167) 
2
11

>  <Function>  (167) 
amide
amide

>  <Atom>  (167) 
N
N

>  <Molecular_Weight>  (167) 
278.34677

>  <Mol_ID>  (167) 
CHEMBL200724_f001

>  <Atom_and_Type>  (167) 
N-ring_sidechain fragment

>  <E_el_PW6B95>  (167) 
-921.6593874878

>  <E_el complex_PW6B95>  (167) 
-1115.153748931
-1115.117267460

>  <HB_distance>  (167) 
2.09
2.12

>  <dG(298)_RRHO (kJ/mol)>  (167) 
843.7680

>  <dG(298)_RRHO complex (kJ/mol)>  (167) 
1055.8351
1067.8624

>  <dG_solv_SMD_CCl4 (kJ/mol)>  (167) 
-50.1740

>  <dG_solv_SMD_CCl4 complex (kJ/mol)>  (167) 
-54.7519
-56.3600

>  <Delta G_sol (kJ/mol)>  (167) 
33.66
no computed Delta G! 

>  <Delta G (kcal/mol)>  (167) 
0.06
no computed Delta G! 

>  <Delta G (kJ/mol)>  (167) 
0.27
no computed Delta G! 

$$$$

     RDKit          2D

  9  9  0  0  0  0  0  0  0  0999 V2000
    0.4079   -1.0930    0.0000 C   0  0  0  0  0  0  0  0  0  0  0  0
   -0.0493   -2.5216    0.0000 O   0  0  0  0  0  0  0  0  0  0  0  0
   -0.6007    0.0173    0.0000 C   0  0  0  0  0  0  0  0  0  0  0  0
    1.8737   -0.7747    0.0000 C   0  0  0  0  0  0  0  0  0  0  0  0
   -2.0665   -0.3011    0.0000 C   0  0  0  0  0  0  0  0  0  0  0  0
   -0.1434    1.4459    0.0000 C   0  0  0  0  0  0  0  0  0  0  0  0
    2.3310    0.6539    0.0000 C   0  0  0  0  0  0  0  0  0  0  0  0
   -3.0751    0.8092    0.0000 N   0  0  0  0  0  0  0  0  0  0  0  0
    1.3224    1.7642    0.0000 C   0  0  0  0  0  0  0  0  0  0  0  0
  1  2  1  0
  3  1  2  0
  4  1  1  0
  5  3  1  0
  3  6  1  0
  7  4  2  0
  8  5  1  0
  6  9  2  0
  9  7  1  0
M  END
>  <E_el>  (168) 
-401.2518013201

>  <E_el_PBEh-3c>  (168) 
-401.2518013201

>  <HBD_atom_index>  (168) 
2

>  <Function>  (168) 
alcohol

>  <Atom>  (168) 
O

>  <Molecular_Weight>  (168) 
123.15246

>  <Mol_ID>  (168) 
CHEMBL201085_f003

>  <Atom_and_Type>  (168) 
O-ring_sidechain fragment

>  <E_el_PW6B95>  (168) 
-402.8277971794

>  <E_el complex_PW6B95>  (168) 
-596.3209499403

>  <HB_distance>  (168) 
2.03

>  <dG(298)_RRHO (kJ/mol)>  (168) 
323.4014

>  <dG(298)_RRHO complex (kJ/mol)>  (168) 
535.5184

>  <dG_solv_SMD_CCl4 (kJ/mol)>  (168) 
-28.7662

>  <dG_solv_SMD_CCl4 complex (kJ/mol)>  (168) 
-38.7994

>  <Delta G_sol (kJ/mol)>  (168) 
31.43

>  <Delta G (kcal/mol)>  (168) 
-0.27

>  <Delta G (kJ/mol)>  (168) 
-1.14

$$$$

     RDKit          2D

 14 15  0  0  0  0  0  0  0  0999 V2000
   -1.1506    0.0340    0.0000 C   0  0  0  0  0  0  0  0  0  0  0  0
    0.2246    0.6331    0.0000 N   0  0  0  0  0  0  0  0  0  0  0  0
    1.4310   -0.2582    0.0000 C   0  0  0  0  0  0  0  0  0  0  0  0
   -1.4742   -1.4306    0.0000 S   0  0  0  0  0  0  0  0  0  0  0  0
   -2.4436    0.7944    0.0000 C   0  0  0  0  0  0  0  0  0  0  0  0
    1.2622   -1.7487    0.0000 O   0  0  0  0  0  0  0  0  0  0  0  0
    2.8062    0.3408    0.0000 C   0  0  0  0  0  0  0  0  0  0  0  0
   -2.9672   -1.5754    0.0000 N   0  0  0  0  0  0  0  0  0  0  0  0
   -3.5663   -0.2003    0.0000 C   0  0  0  0  0  0  0  0  0  0  0  0
   -2.5884    2.2874    0.0000 C   0  0  0  0  0  0  0  0  0  0  0  0
    3.6976    1.5473    0.0000 C   0  0  0  0  0  0  0  0  0  0  0  0
    4.2966    0.1721    0.0000 C   0  0  0  0  0  0  0  0  0  0  0  0
   -5.0310    0.1234    0.0000 C   0  0  0  0  0  0  0  0  0  0  0  0
    5.5031   -0.7193    0.0000 C   0  0  0  0  0  0  0  0  0  0  0  0
  1  2  1  0
  2  3  1  0
  4  1  1  0
  1  5  2  0
  3  6  2  0
  3  7  1  0
  8  4  1  0
  9  5  1  0
  5 10  1  0
  7 11  1  0
  7 12  1  0
  9  8  2  0
 13  9  1  0
 11 12  1  0
 12 14  1  0
M  END
>  <E_el>  (169) 
-970.7149397286

>  <E_el_PBEh-3c>  (169) 
-970.7149397286

>  <HBD_atom_index>  (169) 
2

>  <Function>  (169) 
amide

>  <Atom>  (169) 
N

>  <Molecular_Weight>  (169) 
210.29595

>  <Mol_ID>  (169) 
CHEMBL2011873_f001

>  <Atom_and_Type>  (169) 
N-ring_sidechain fragment

>  <E_el_PW6B95>  (169) 
-973.7505348908

>  <E_el complex_PW6B95>  (169) 
-1167.243962697

>  <HB_distance>  (169) 
2.02

>  <dG(298)_RRHO (kJ/mol)>  (169) 
514.6640

>  <dG(298)_RRHO complex (kJ/mol)>  (169) 
723.2759

>  <dG_solv_SMD_CCl4 (kJ/mol)>  (169) 
-41.9641

>  <dG_solv_SMD_CCl4 complex (kJ/mol)>  (169) 
-51.4675

>  <Delta G_sol (kJ/mol)>  (169) 
27.73

>  <Delta G (kcal/mol)>  (169) 
-0.83

>  <Delta G (kJ/mol)>  (169) 
-3.47

$$$$

     RDKit          2D

  7  6  0  0  0  0  0  0  0  0999 V2000
    0.5644    0.0538    0.0000 C   0  0  0  0  0  0  0  0  0  0  0  0
    0.7068    1.5470    0.0000 O   0  0  0  0  0  0  0  0  0  0  0  0
   -0.8000   -0.5695    0.0000 C   0  0  0  0  0  0  0  0  0  0  0  0
    1.7864   -0.8161    0.0000 C   0  0  0  0  0  0  0  0  0  0  0  0
   -2.0220    0.3004    0.0000 O   0  0  0  0  0  0  0  0  0  0  0  0
    3.1507   -0.1928    0.0000 O   0  0  0  0  0  0  0  0  0  0  0  0
   -3.3863   -0.3229    0.0000 C   0  0  0  0  0  0  0  0  0  0  0  0
  1  2  1  0
  3  1  1  0
  1  4  1  0
  5  3  1  0
  4  6  1  0
  7  5  1  0
M  END
>  <E_el>  (170) 
-383.2537069876

>  <E_el_PBEh-3c>  (170) 
-383.2537069876

>  <HBD_atom_index>  (170) 
2
6

>  <Function>  (170) 
alcohol
alcohol

>  <Atom>  (170) 
O
O

>  <Molecular_Weight>  (170) 
106.1204

>  <Mol_ID>  (170) 
CHEMBL2017112_f003

>  <Atom_and_Type>  (170) 
O-chain fragment

>  <E_el_PW6B95>  (170) 
-384.7234287000

>  <E_el complex_PW6B95>  (170) 
-578.2135091799
-578.2143016345

>  <HB_distance>  (170) 
2.05
2.00

>  <dG(298)_RRHO (kJ/mol)>  (170) 
311.7862

>  <dG(298)_RRHO complex (kJ/mol)>  (170) 
516.4336
521.2041

>  <dG_solv_SMD_CCl4 (kJ/mol)>  (170) 
-20.1346

>  <dG_solv_SMD_CCl4 complex (kJ/mol)>  (170) 
-33.1067
-30.0978

>  <Delta G_sol (kJ/mol)>  (170) 
29.09
34.79

>  <Delta G (kcal/mol)>  (170) 
-0.63
0.23

>  <Delta G (kJ/mol)>  (170) 
-2.62
0.97

$$$$

     RDKit          2D

  6  5  0  0  0  0  0  0  0  0999 V2000
   -1.2990   -0.7500    0.0000 C   0  0  0  0  0  0  0  0  0  0  0  0
   -2.5981    0.0000    0.0000 O   0  0  0  0  0  0  0  0  0  0  0  0
    0.0000    0.0000    0.0000 C   0  0  0  0  0  0  0  0  0  0  0  0
    1.2990   -0.7500    0.0000 C   0  0  0  0  0  0  0  0  0  0  0  0
    0.0000    1.5000    0.0000 O   0  0  0  0  0  0  0  0  0  0  0  0
    2.5981   -0.0000    0.0000 O   0  0  0  0  0  0  0  0  0  0  0  0
  1  2  1  0
  3  1  1  0
  4  3  1  0
  3  5  1  0
  6  4  1  0
M  END
>  <E_el>  (171) 
-344.0422544095

>  <E_el_PBEh-3c>  (171) 
-344.0422544095

>  <HBD_atom_index>  (171) 
2
5
6

>  <Function>  (171) 
alcohol
alcohol
alcohol

>  <Atom>  (171) 
O
O
O

>  <Molecular_Weight>  (171) 
92.09382

>  <Mol_ID>  (171) 
CHEMBL2017112_f004

>  <Atom_and_Type>  (171) 
O-chain fragment

>  <E_el_PW6B95>  (171) 
-345.3588468732

>  <E_el complex_PW6B95>  (171) 
-538.8447401999
-538.8482935170
-538.8509488819

>  <HB_distance>  (171) 
1.99
1.88
1.94

>  <dG(298)_RRHO (kJ/mol)>  (171) 
241.1657

>  <dG(298)_RRHO complex (kJ/mol)>  (171) 
446.7869
448.2440
447.4301

>  <dG_solv_SMD_CCl4 (kJ/mol)>  (171) 
-20.6850

>  <dG_solv_SMD_CCl4 complex (kJ/mol)>  (171) 
-33.4480
-33.6375
-32.0429

>  <Delta G_sol (kJ/mol)>  (171) 
41.26
33.20
27.01

>  <Delta G (kcal/mol)>  (171) 
1.21
-0.01
-0.94

>  <Delta G (kJ/mol)>  (171) 
5.06
-0.02
-3.92

$$$$

     RDKit          2D

 11 12  0  0  0  0  0  0  0  0999 V2000
   -1.6644   -0.1105    0.0000 C   0  0  0  0  0  0  0  0  0  0  0  0
   -2.6619   -1.2308    0.0000 O   0  0  0  0  0  0  0  0  0  0  0  0
   -1.9844    1.3550    0.0000 C   0  0  0  0  0  0  0  0  0  0  0  0
   -0.1718   -0.2590    0.0000 C   0  0  0  0  0  0  0  0  0  0  0  0
   -0.6895    2.1122    0.0000 C   0  0  0  0  0  0  0  0  0  0  0  0
    0.4307    1.1147    0.0000 C   0  0  0  0  0  0  0  0  0  0  0  0
   -0.9145   -1.5622    0.0000 C   0  0  0  0  0  0  0  0  0  0  0  0
    0.7166   -1.4676    0.0000 C   0  0  0  0  0  0  0  0  0  0  0  0
    1.9216    1.2797    0.0000 C   0  0  0  0  0  0  0  0  0  0  0  0
    2.2075   -1.3026    0.0000 C   0  0  0  0  0  0  0  0  0  0  0  0
    2.8100    0.0711    0.0000 C   0  0  0  0  0  0  0  0  0  0  0  0
  1  2  1  0
  3  1  1  0
  1  4  1  0
  5  3  1  0
  6  4  1  0
  4  7  1  0
  4  8  1  0
  6  5  1  0
  9  6  1  0
  8 10  1  0
 10 11  1  0
  9 11  1  0
M  END
>  <E_el>  (172) 
-466.1336841502

>  <E_el_PBEh-3c>  (172) 
-466.1336841502

>  <HBD_atom_index>  (172) 
2

>  <Function>  (172) 
alcohol

>  <Atom>  (172) 
O

>  <Molecular_Weight>  (172) 
154.24932

>  <Mol_ID>  (172) 
CHEMBL201809_f002

>  <Atom_and_Type>  (172) 
O-ring_sidechain fragment

>  <E_el_PW6B95>  (172) 
-467.9461165658

>  <E_el complex_PW6B95>  (172) 
-661.4364689055

>  <HB_distance>  (172) 
2.11

>  <dG(298)_RRHO (kJ/mol)>  (172) 
633.4811

>  <dG(298)_RRHO complex (kJ/mol)>  (172) 
839.8114

>  <dG_solv_SMD_CCl4 (kJ/mol)>  (172) 
-29.0771

>  <dG_solv_SMD_CCl4 complex (kJ/mol)>  (172) 
-40.5420

>  <Delta G_sol (kJ/mol)>  (172) 
31.56

>  <Delta G (kcal/mol)>  (172) 
-0.25

>  <Delta G (kJ/mol)>  (172) 
-1.06

$$$$

     RDKit          2D

 15 15  0  0  0  0  0  0  0  0999 V2000
   -2.2784   -0.6072    0.0000 C   0  0  0  0  0  0  0  0  0  0  0  0
   -0.9498    0.0890    0.0000 N   0  0  0  0  0  0  0  0  0  0  0  0
    0.3175   -0.7136    0.0000 C   0  0  0  0  0  0  0  0  0  0  0  0
   -3.5457    0.1954    0.0000 C   0  0  0  0  0  0  0  0  0  0  0  0
    0.2560   -2.2123    0.0000 O   0  0  0  0  0  0  0  0  0  0  0  0
    1.6461   -0.0174    0.0000 C   0  0  0  0  0  0  0  0  0  0  0  0
   -4.8743   -0.5008    0.0000 N   0  0  0  0  0  0  0  0  0  0  0  0
   -3.4842    1.6941    0.0000 O   0  0  0  0  0  0  0  0  0  0  0  0
    1.7075    1.4813    0.0000 C   0  0  0  0  0  0  0  0  0  0  0  0
    2.9133   -0.8200    0.0000 C   0  0  0  0  0  0  0  0  0  0  0  0
   -6.1416    0.3018    0.0000 C   0  0  0  0  0  0  0  0  0  0  0  0
    3.0362    2.1775    0.0000 C   0  0  0  0  0  0  0  0  0  0  0  0
    4.2420   -0.1238    0.0000 C   0  0  0  0  0  0  0  0  0  0  0  0
    2.8519   -2.3187    0.0000 N   0  0  0  0  0  0  0  0  0  0  0  0
    4.3034    1.3749    0.0000 C   0  0  0  0  0  0  0  0  0  0  0  0
  1  2  1  0
  2  3  1  0
  4  1  1  0
  3  5  2  0
  3  6  1  0
  7  4  1  0
  4  8  2  0
  6  9  2  0
  6 10  1  0
 11  7  1  0
  9 12  1  0
 13 10  2  0
 10 14  1  0
 12 15  2  0
 15 13  1  0
M  END
>  <E_el>  (173) 
-702.1189584114

>  <E_el_PBEh-3c>  (173) 
-702.1189584114

>  <HBD_atom_index>  (173) 
2
7
14

>  <Function>  (173) 
amide
amide
aniline

>  <Atom>  (173) 
N
N
N

>  <Molecular_Weight>  (173) 
207.22912

>  <Mol_ID>  (173) 
CHEMBL2018379_f004

>  <Atom_and_Type>  (173) 
N-ring_sidechain fragment

>  <E_el_PW6B95>  (173) 
-704.8480062421

>  <E_el complex_PW6B95>  (173) 
-898.3428295448
-898.3344621803
-898.3368189957

>  <HB_distance>  (173) 
2.05
2.11
2.38

>  <dG(298)_RRHO (kJ/mol)>  (173) 
515.7379

>  <dG(298)_RRHO complex (kJ/mol)>  (173) 
726.0379
723.3809
723.9769

>  <dG_solv_SMD_CCl4 (kJ/mol)>  (173) 
-43.7344

>  <dG_solv_SMD_CCl4 complex (kJ/mol)>  (173) 
-51.1096
-58.4500
-52.8158

>  <Delta G_sol (kJ/mol)>  (173) 
27.88
39.86
39.90

>  <Delta G (kcal/mol)>  (173) 
-0.81
1.00
1.00

>  <Delta G (kJ/mol)>  (173) 
-3.37
4.17
4.20

$$$$

     RDKit          2D

  8  7  0  0  0  0  0  0  0  0999 V2000
    2.2810    0.0145    0.0000 C   0  0  0  0  0  0  0  0  0  0  0  0
    0.9207    0.6465    0.0000 N   0  0  0  0  0  0  0  0  0  0  0  0
   -0.3069   -0.2155    0.0000 C   0  0  0  0  0  0  0  0  0  0  0  0
    3.5085    0.8766    0.0000 C   0  0  0  0  0  0  0  0  0  0  0  0
    2.4138   -1.4796    0.0000 O   0  0  0  0  0  0  0  0  0  0  0  0
   -1.6672    0.4165    0.0000 C   0  0  0  0  0  0  0  0  0  0  0  0
   -2.8948   -0.4455    0.0000 N   0  0  0  0  0  0  0  0  0  0  0  0
   -4.2551    0.1865    0.0000 C   0  0  0  0  0  0  0  0  0  0  0  0
  1  2  1  0
  2  3  1  0
  4  1  1  0
  1  5  2  0
  3  6  1  0
  6  7  1  0
  7  8  1  0
M  END
>  <E_el>  (174) 
-381.6638312889

>  <E_el_PBEh-3c>  (174) 
-381.6638312889

>  <HBD_atom_index>  (174) 
2
7

>  <Function>  (174) 
amide
secondary amine

>  <Atom>  (174) 
N
N

>  <Molecular_Weight>  (174) 
116.16158

>  <Mol_ID>  (174) 
CHEMBL2018662_f001

>  <Atom_and_Type>  (174) 
N-chain fragment

>  <E_el_PW6B95>  (174) 
-383.1386878587

>  <E_el complex_PW6B95>  (174) 
-576.6289712909
-576.6244328088

>  <HB_distance>  (174) 
2.16
2.48

>  <dG(298)_RRHO (kJ/mol)>  (174) 
387.6816

>  <dG(298)_RRHO complex (kJ/mol)>  (174) 
592.9118
591.8511

>  <dG_solv_SMD_CCl4 (kJ/mol)>  (174) 
-28.9809

>  <dG_solv_SMD_CCl4 complex (kJ/mol)>  (174) 
-40.7301
-41.6078

>  <Delta G_sol (kJ/mol)>  (174) 
30.36
40.34

>  <Delta G (kcal/mol)>  (174) 
-0.43
1.07

>  <Delta G (kJ/mol)>  (174) 
-1.81
4.47

$$$$

     RDKit          2D

 13 13  0  0  0  0  0  0  0  0999 V2000
   -0.3182   -1.0085    0.0000 C   0  0  0  0  0  0  0  0  0  0  0  0
   -1.5221   -0.1139    0.0000 N   0  0  0  0  0  0  0  0  0  0  0  0
   -2.8989   -0.7092    0.0000 C   0  0  0  0  0  0  0  0  0  0  0  0
    1.0586   -0.4132    0.0000 C   0  0  0  0  0  0  0  0  0  0  0  0
   -0.4910   -2.4985    0.0000 O   0  0  0  0  0  0  0  0  0  0  0  0
   -4.1029    0.1855    0.0000 C   0  0  0  0  0  0  0  0  0  0  0  0
    1.2314    1.0768    0.0000 C   0  0  0  0  0  0  0  0  0  0  0  0
    2.2626   -1.3078    0.0000 C   0  0  0  0  0  0  0  0  0  0  0  0
   -5.3069    1.0801    0.0000 N   0  0  0  0  0  0  0  0  0  0  0  0
    0.0275    1.9715    0.0000 C   0  0  0  0  0  0  0  0  0  0  0  0
    2.6082    1.6722    0.0000 C   0  0  0  0  0  0  0  0  0  0  0  0
    3.6394   -0.7125    0.0000 C   0  0  0  0  0  0  0  0  0  0  0  0
    3.8122    0.7775    0.0000 C   0  0  0  0  0  0  0  0  0  0  0  0
  1  2  1  0
  2  3  1  0
  4  1  1  0
  1  5  2  0
  3  6  1  0
  7  4  1  0
  8  4  1  0
  6  9  3  0
 10  7  1  0
  7 11  1  0
 12  8  1  0
 11 13  1  0
 13 12  1  0
M  END
>  <E_el>  (175) 
-574.1845903391

>  <E_el_PBEh-3c>  (175) 
-574.1845903391

>  <HBD_atom_index>  (175) 
2

>  <Function>  (175) 
amide

>  <Atom>  (175) 
N

>  <Molecular_Weight>  (175) 
180.24684

>  <Mol_ID>  (175) 
CHEMBL201955_f001

>  <Atom_and_Type>  (175) 
N-ring_sidechain fragment

>  <E_el_PW6B95>  (175) 
-576.4196350793

>  <E_el complex_PW6B95>  (175) 
-769.9119322820

>  <HB_distance>  (175) 
2.06

>  <dG(298)_RRHO (kJ/mol)>  (175) 
581.3649

>  <dG(298)_RRHO complex (kJ/mol)>  (175) 
789.2994

>  <dG_solv_SMD_CCl4 (kJ/mol)>  (175) 
-40.1296

>  <dG_solv_SMD_CCl4 complex (kJ/mol)>  (175) 
-51.4899

>  <Delta G_sol (kJ/mol)>  (175) 
28.17

>  <Delta G (kcal/mol)>  (175) 
-0.76

>  <Delta G (kJ/mol)>  (175) 
-3.20

$$$$

     RDKit          2D

  5  4  0  0  0  0  0  0  0  0999 V2000
    2.5981   -0.3000    0.0000 O   0  0  0  0  0  0  0  0  0  0  0  0
    1.2990    0.4500    0.0000 C   0  0  0  0  0  0  0  0  0  0  0  0
    0.0000   -0.3000    0.0000 C   0  0  0  0  0  0  0  0  0  0  0  0
   -1.2990    0.4500    0.0000 N   0  0  0  0  0  0  0  0  0  0  0  0
   -2.5981   -0.3000    0.0000 C   0  0  0  0  0  0  0  0  0  0  0  0
  1  2  1  0
  2  3  1  0
  3  4  1  0
  4  5  2  3
M  END
>  <E_el>  (176) 
-247.9185960488

>  <E_el_PBEh-3c>  (176) 
-247.9185960488

>  <HBD_atom_index>  (176) 
1

>  <Function>  (176) 
alcohol

>  <Atom>  (176) 
O

>  <Molecular_Weight>  (176) 
73.09377

>  <Mol_ID>  (176) 
CHEMBL2022415_f001

>  <Atom_and_Type>  (176) 
O-chain fragment

>  <E_el_PW6B95>  (176) 
-248.8848239546

>  <E_el complex_PW6B95>  (176) 
-442.3754683665

>  <HB_distance>  (176) 
2.00

>  <dG(298)_RRHO (kJ/mol)>  (176) 
200.1005

>  <dG(298)_RRHO complex (kJ/mol)>  (176) 
407.1838

>  <dG_solv_SMD_CCl4 (kJ/mol)>  (176) 
-15.5281

>  <dG_solv_SMD_CCl4 complex (kJ/mol)>  (176) 
-28.5810

>  <Delta G_sol (kJ/mol)>  (176) 
29.96

>  <Delta G (kcal/mol)>  (176) 
-0.49

>  <Delta G (kJ/mol)>  (176) 
-2.06

$$$$

     RDKit          2D

  9  9  0  0  0  0  0  0  0  0999 V2000
   -2.0876    0.0000    0.0000 C   0  0  0  0  0  0  0  0  0  0  0  0
   -3.4951   -0.5186    0.0000 O   0  0  0  0  0  0  0  0  0  0  0  0
   -0.9347   -0.9597    0.0000 C   0  0  0  0  0  0  0  0  0  0  0  0
   -1.8329    1.4782    0.0000 O   0  0  0  0  0  0  0  0  0  0  0  0
    0.4728   -0.4411    0.0000 C   0  0  0  0  0  0  0  0  0  0  0  0
    1.7196   -1.2750    0.0000 C   0  0  0  0  0  0  0  0  0  0  0  0
    0.8806    1.0024    0.0000 C   0  0  0  0  0  0  0  0  0  0  0  0
    2.8980   -0.3469    0.0000 C   0  0  0  0  0  0  0  0  0  0  0  0
    2.3794    1.0606    0.0000 O   0  0  0  0  0  0  0  0  0  0  0  0
  1  2  1  0
  3  1  1  0
  1  4  2  0
  5  3  1  0
  6  5  1  0
  5  7  1  0
  6  8  1  0
  9  8  1  0
  7  9  1  0
M  END
>  <E_el>  (177) 
-459.3497281585

>  <E_el_PBEh-3c>  (177) 
-459.3497281585

>  <HBD_atom_index>  (177) 
2

>  <Function>  (177) 
alcohol

>  <Atom>  (177) 
O

>  <Molecular_Weight>  (177) 
130.14179

>  <Mol_ID>  (177) 
CHEMBL2022577_f001

>  <Atom_and_Type>  (177) 
O-ring_sidechain fragment

>  <E_el_PW6B95>  (177) 
-461.1037267577

>  <E_el complex_PW6B95>  (177) 
-654.6062513804

>  <HB_distance>  (177) 
1.78

>  <dG(298)_RRHO (kJ/mol)>  (177) 
345.5082

>  <dG(298)_RRHO complex (kJ/mol)>  (177) 
553.0934

>  <dG_solv_SMD_CCl4 (kJ/mol)>  (177) 
-31.7284

>  <dG_solv_SMD_CCl4 complex (kJ/mol)>  (177) 
-37.8810

>  <Delta G_sol (kJ/mol)>  (177) 
6.17

>  <Delta G (kcal/mol)>  (177) 
-4.08

>  <Delta G (kJ/mol)>  (177) 
-17.05

$$$$

     RDKit          2D

 20 21  0  0  0  0  0  0  0  0999 V2000
    0.9839    0.2123    0.0000 C   0  0  0  0  0  0  0  0  0  0  0  0
   -0.4232   -0.3075    0.0000 N   0  0  0  0  0  0  0  0  0  0  0  0
   -1.5768    0.6512    0.0000 C   0  0  0  0  0  0  0  0  0  0  0  0
    2.1376   -0.7464    0.0000 C   0  0  0  0  0  0  0  0  0  0  0  0
    1.2373    1.6907    0.0000 N   0  0  0  0  0  0  0  0  0  0  0  0
   -1.4793    2.1480    0.0000 C   0  0  0  0  0  0  0  0  0  0  0  0
   -3.0305    0.2814    0.0000 C   0  0  0  0  0  0  0  0  0  0  0  0
    3.5446   -0.2266    0.0000 C   0  0  0  0  0  0  0  0  0  0  0  0
    1.8841   -2.2248    0.0000 C   0  0  0  0  0  0  0  0  0  0  0  0
    2.6444    2.2105    0.0000 C   0  0  0  0  0  0  0  0  0  0  0  0
   -2.8728    2.7033    0.0000 C   0  0  0  0  0  0  0  0  0  0  0  0
   -3.8315    1.5497    0.0000 C   0  0  0  0  0  0  0  0  0  0  0  0
   -3.5858   -1.1121    0.0000 N   0  0  0  0  0  0  0  0  0  0  0  0
    3.7980    1.2518    0.0000 N   0  0  0  0  0  0  0  0  0  0  0  0
    1.6307   -3.7033    0.0000 F   0  0  0  0  0  0  0  0  0  0  0  0
    3.3626   -2.4782    0.0000 F   0  0  0  0  0  0  0  0  0  0  0  0
    0.4057   -1.9714    0.0000 F   0  0  0  0  0  0  0  0  0  0  0  0
    2.8978    3.6889    0.0000 N   0  0  0  0  0  0  0  0  0  0  0  0
   -5.0702   -1.3279    0.0000 C   0  0  0  0  0  0  0  0  0  0  0  0
   -2.6567   -2.2896    0.0000 C   0  0  0  0  0  0  0  0  0  0  0  0
  1  2  1  0
  2  3  1  0
  4  1  2  0
  1  5  1  0
  3  6  1  0
  3  7  1  0
  8  4  1  0
  4  9  1  0
 10  5  2  0
  6 11  1  0
 12  7  1  0
  7 13  1  0
 14  8  2  0
  9 15  1  0
  9 16  1  0
  9 17  1  0
 18 10  1  0
 10 14  1  0
 11 12  1  0
 13 19  1  0
 13 20  1  0
M  END
>  <E_el>  (178) 
-1039.270743026

>  <E_el_PBEh-3c>  (178) 
-1039.270743026

>  <HBD_atom_index>  (178) 
2

>  <Function>  (178) 
undefined donor function

>  <Atom>  (178) 
N

>  <Molecular_Weight>  (178) 
289.30002

>  <Mol_ID>  (178) 
CHEMBL2029182_f002

>  <Atom_and_Type>  (178) 
N-ring_sidechain fragment

>  <E_el_PW6B95>  (178) 
-1043.181714410

>  <E_el complex_PW6B95>  (178) 
-1236.671784520

>  <HB_distance>  (178) 
2.29

>  <dG(298)_RRHO (kJ/mol)>  (178) 
721.8870

>  <dG(298)_RRHO complex (kJ/mol)>  (178) 
932.7437

>  <dG_solv_SMD_CCl4 (kJ/mol)>  (178) 
-54.2605

>  <dG_solv_SMD_CCl4 complex (kJ/mol)>  (178) 
-64.7690

>  <Delta G_sol (kJ/mol)>  (178) 
37.79

>  <Delta G (kcal/mol)>  (178) 
0.69

>  <Delta G (kJ/mol)>  (178) 
2.87

$$$$

     RDKit          2D

 10 10  0  0  0  0  0  0  0  0999 V2000
    0.4510   -0.3958    0.0000 C   0  0  0  0  0  0  0  0  0  0  0  0
   -0.9696   -0.8774    0.0000 N   0  0  0  0  0  0  0  0  0  0  0  0
   -2.0970    0.1121    0.0000 C   0  0  0  0  0  0  0  0  0  0  0  0
    0.7442    1.0753    0.0000 C   0  0  0  0  0  0  0  0  0  0  0  0
    1.5783   -1.3852    0.0000 C   0  0  0  0  0  0  0  0  0  0  0  0
   -3.5176   -0.3695    0.0000 C   0  0  0  0  0  0  0  0  0  0  0  0
    2.1647    1.5569    0.0000 C   0  0  0  0  0  0  0  0  0  0  0  0
    2.9989   -0.9036    0.0000 C   0  0  0  0  0  0  0  0  0  0  0  0
   -4.6450    0.6199    0.0000 F   0  0  0  0  0  0  0  0  0  0  0  0
    3.2921    0.5674    0.0000 C   0  0  0  0  0  0  0  0  0  0  0  0
  1  2  1  0
  2  3  1  0
  4  1  2  0
  1  5  1  0
  3  6  1  0
  7  4  1  0
  5  8  2  0
  6  9  1  0
 10  7  2  0
 10  8  1  0
M  END
>  <E_el>  (179) 
-464.4561259453

>  <E_el_PBEh-3c>  (179) 
-464.4561259453

>  <HBD_atom_index>  (179) 
2

>  <Function>  (179) 
aniline

>  <Atom>  (179) 
N

>  <Molecular_Weight>  (179) 
139.1701

>  <Mol_ID>  (179) 
CHEMBL202938_f001

>  <Atom_and_Type>  (179) 
N-ring_sidechain fragment

>  <E_el_PW6B95>  (179) 
-466.2531927792

>  <E_el complex_PW6B95>  (179) 
-659.7433540592

>  <HB_distance>  (179) 
2.18

>  <dG(298)_RRHO (kJ/mol)>  (179) 
362.5582

>  <dG(298)_RRHO complex (kJ/mol)>  (179) 
568.8491

>  <dG_solv_SMD_CCl4 (kJ/mol)>  (179) 
-31.7436

>  <dG_solv_SMD_CCl4 complex (kJ/mol)>  (179) 
-42.9963

>  <Delta G_sol (kJ/mol)>  (179) 
32.24

>  <Delta G (kcal/mol)>  (179) 
-0.15

>  <Delta G (kJ/mol)>  (179) 
-0.63

$$$$

     RDKit          2D

 11 11  0  0  0  0  0  0  0  0999 V2000
   -1.6315   -0.2676    0.0000 S   0  0  0  0  0  0  0  0  0  0  0  0
   -3.1312   -0.2965    0.0000 N   0  0  0  0  0  0  0  0  0  0  0  0
   -0.1318   -0.2388    0.0000 C   0  0  0  0  0  0  0  0  0  0  0  0
   -1.6604    1.2321    0.0000 O   0  0  0  0  0  0  0  0  0  0  0  0
   -1.6027   -1.7673    0.0000 O   0  0  0  0  0  0  0  0  0  0  0  0
    0.5931    1.0745    0.0000 C   0  0  0  0  0  0  0  0  0  0  0  0
    0.6431   -1.5231    0.0000 C   0  0  0  0  0  0  0  0  0  0  0  0
   -0.1818    2.3588    0.0000 N   0  0  0  0  0  0  0  0  0  0  0  0
    2.0928    1.1033    0.0000 C   0  0  0  0  0  0  0  0  0  0  0  0
    2.1428   -1.4943    0.0000 C   0  0  0  0  0  0  0  0  0  0  0  0
    2.8676   -0.1811    0.0000 C   0  0  0  0  0  0  0  0  0  0  0  0
  1  2  1  0
  3  1  1  0
  1  4  2  0
  1  5  2  0
  6  3  2  0
  7  3  1  0
  8  6  1  0
  6  9  1  0
 10  7  2  0
  9 11  2  0
 11 10  1  0
M  END
>  <E_el>  (180) 
-890.0325091706

>  <E_el_PBEh-3c>  (180) 
-890.0325091706

>  <HBD_atom_index>  (180) 
8

>  <Function>  (180) 
aniline

>  <Atom>  (180) 
N

>  <Molecular_Weight>  (180) 
172.20492

>  <Mol_ID>  (180) 
CHEMBL204326_f002

>  <Atom_and_Type>  (180) 
N-ring_sidechain fragment

>  <E_el_PW6B95>  (180) 
-892.7860809479

>  <E_el complex_PW6B95>  (180) 
-1086.276009757

>  <HB_distance>  (180) 
2.21

>  <dG(298)_RRHO (kJ/mol)>  (180) 
301.2737

>  <dG(298)_RRHO complex (kJ/mol)>  (180) 
510.4448

>  <dG_solv_SMD_CCl4 (kJ/mol)>  (180) 
-32.4112

>  <dG_solv_SMD_CCl4 complex (kJ/mol)>  (180) 
-41.9305

>  <Delta G_sol (kJ/mol)>  (180) 
37.46

>  <Delta G (kcal/mol)>  (180) 
0.64

>  <Delta G (kJ/mol)>  (180) 
2.66

$$$$

     RDKit          2D

 13 14  0  0  0  0  0  0  0  0999 V2000
    3.2273    0.3823    0.0000 C   0  0  0  0  0  0  0  0  0  0  0  0
    4.3799    1.3423    0.0000 O   0  0  0  0  0  0  0  0  0  0  0  0
    1.8196    0.9005    0.0000 C   0  0  0  0  0  0  0  0  0  0  0  0
    3.4823   -1.0958    0.0000 O   0  0  0  0  0  0  0  0  0  0  0  0
    0.6670   -0.0595    0.0000 N   0  0  0  0  0  0  0  0  0  0  0  0
    0.7662   -1.5562    0.0000 C   0  0  0  0  0  0  0  0  0  0  0  0
   -0.7871    0.3087    0.0000 C   0  0  0  0  0  0  0  0  0  0  0  0
   -0.6266   -2.1130    0.0000 N   0  0  0  0  0  0  0  0  0  0  0  0
   -1.5866   -0.9604    0.0000 C   0  0  0  0  0  0  0  0  0  0  0  0
   -3.0855   -0.9026    0.0000 C   0  0  0  0  0  0  0  0  0  0  0  0
   -3.7848    0.4244    0.0000 C   0  0  0  0  0  0  0  0  0  0  0  0
   -2.9853    1.6935    0.0000 C   0  0  0  0  0  0  0  0  0  0  0  0
   -1.4864    1.6357    0.0000 C   0  0  0  0  0  0  0  0  0  0  0  0
  1  2  1  0
  3  1  1  0
  1  4  2  0
  5  3  1  0
  6  5  1  0
  7  5  1  0
  6  8  2  0
  9  7  2  0
  8  9  1  0
 10 11  2  0
 11 12  1  0
 12 13  2  0
 13  7  1  0
  9 10  1  0
M  END
>  <E_el>  (181) 
-606.4265876140

>  <E_el_PBEh-3c>  (181) 
-606.4265876140

>  <HBD_atom_index>  (181) 
2

>  <Function>  (181) 
alcohol

>  <Atom>  (181) 
O

>  <Molecular_Weight>  (181) 
176.17202

>  <Mol_ID>  (181) 
CHEMBL2048184_f001

>  <Atom_and_Type>  (181) 
O-ring_sidechain fragment

>  <E_el_PW6B95>  (181) 
-608.7807062318

>  <E_el complex_PW6B95>  (181) 
-802.2790877395

>  <HB_distance>  (181) 
1.77

>  <dG(298)_RRHO (kJ/mol)>  (181) 
344.3740

>  <dG(298)_RRHO complex (kJ/mol)>  (181) 
548.7404

>  <dG_solv_SMD_CCl4 (kJ/mol)>  (181) 
-57.7921

>  <dG_solv_SMD_CCl4 complex (kJ/mol)>  (181) 
-68.7790

>  <Delta G_sol (kJ/mol)>  (181) 
9.00

>  <Delta G (kcal/mol)>  (181) 
-3.65

>  <Delta G (kJ/mol)>  (181) 
-15.27

$$$$

     RDKit          2D

  9  9  0  0  0  0  0  0  0  0999 V2000
   -1.7759   -1.1722    0.0000 C   0  0  0  0  0  0  0  0  0  0  0  0
   -2.9528   -0.2423    0.0000 N   0  0  0  0  0  0  0  0  0  0  0  0
   -0.3820   -0.6179    0.0000 C   0  0  0  0  0  0  0  0  0  0  0  0
   -0.1651    0.8663    0.0000 C   0  0  0  0  0  0  0  0  0  0  0  0
    0.7949   -1.5479    0.0000 C   0  0  0  0  0  0  0  0  0  0  0  0
   -1.3421    1.7963    0.0000 C   0  0  0  0  0  0  0  0  0  0  0  0
    1.2287    1.4206    0.0000 C   0  0  0  0  0  0  0  0  0  0  0  0
    2.1887   -0.9936    0.0000 C   0  0  0  0  0  0  0  0  0  0  0  0
    2.4056    0.4907    0.0000 C   0  0  0  0  0  0  0  0  0  0  0  0
  1  2  1  0
  3  1  1  0
  4  3  2  0
  5  3  1  0
  6  4  1  0
  4  7  1  0
  8  5  2  0
  7  9  2  0
  9  8  1  0
M  END
>  <E_el>  (182) 
-365.4168381525

>  <E_el_PBEh-3c>  (182) 
-365.4168381525

>  <HBD_atom_index>  (182) 
2

>  <Function>  (182) 
undefined donor function

>  <Atom>  (182) 
N

>  <Molecular_Weight>  (182) 
121.17964

>  <Mol_ID>  (182) 
CHEMBL204877_f001

>  <Atom_and_Type>  (182) 
N-ring_sidechain fragment

>  <E_el_PW6B95>  (182) 
-366.8683023692

>  <E_el complex_PW6B95>  (182) 
-560.3591940247

>  <HB_distance>  (182) 
2.46

>  <dG(298)_RRHO (kJ/mol)>  (182) 
385.4106

>  <dG(298)_RRHO complex (kJ/mol)>  (182) 
591.0451

>  <dG_solv_SMD_CCl4 (kJ/mol)>  (182) 
-28.1615

>  <dG_solv_SMD_CCl4 complex (kJ/mol)>  (182) 
-35.8385

>  <Delta G_sol (kJ/mol)>  (182) 
33.24

>  <Delta G (kcal/mol)>  (182) 
0.00

>  <Delta G (kJ/mol)>  (182) 
0.00

$$$$

     RDKit          2D

  9  9  0  0  0  0  0  0  0  0999 V2000
   -1.7759   -1.1722    0.0000 C   0  0  0  0  0  0  0  0  0  0  0  0
   -2.9528   -0.2423    0.0000 O   0  0  0  0  0  0  0  0  0  0  0  0
   -0.3820   -0.6179    0.0000 C   0  0  0  0  0  0  0  0  0  0  0  0
   -0.1651    0.8663    0.0000 C   0  0  0  0  0  0  0  0  0  0  0  0
    0.7949   -1.5479    0.0000 C   0  0  0  0  0  0  0  0  0  0  0  0
   -1.3421    1.7963    0.0000 C   0  0  0  0  0  0  0  0  0  0  0  0
    1.2287    1.4206    0.0000 C   0  0  0  0  0  0  0  0  0  0  0  0
    2.1887   -0.9936    0.0000 C   0  0  0  0  0  0  0  0  0  0  0  0
    2.4056    0.4907    0.0000 C   0  0  0  0  0  0  0  0  0  0  0  0
  1  2  1  0
  3  1  1  0
  4  3  2  0
  5  3  1  0
  6  4  1  0
  4  7  1  0
  8  5  2  0
  7  9  2  0
  9  8  1  0
M  END
>  <E_el>  (183) 
-385.2442263696

>  <E_el_PBEh-3c>  (183) 
-385.2442263696

>  <HBD_atom_index>  (183) 
2

>  <Function>  (183) 
alcohol

>  <Atom>  (183) 
O

>  <Molecular_Weight>  (183) 
122.1644

>  <Mol_ID>  (183) 
CHEMBL206405_f001

>  <Atom_and_Type>  (183) 
O-ring_sidechain fragment

>  <E_el_PW6B95>  (183) 
-386.7625298866

>  <E_el complex_PW6B95>  (183) 
-580.2570500123

>  <HB_distance>  (183) 
2.06

>  <dG(298)_RRHO (kJ/mol)>  (183) 
350.8563

>  <dG(298)_RRHO complex (kJ/mol)>  (183) 
559.4420

>  <dG_solv_SMD_CCl4 (kJ/mol)>  (183) 
-29.5206

>  <dG_solv_SMD_CCl4 complex (kJ/mol)>  (183) 
-37.0293

>  <Delta G_sol (kJ/mol)>  (183) 
26.83

>  <Delta G (kcal/mol)>  (183) 
-0.96

>  <Delta G (kJ/mol)>  (183) 
-4.04

$$$$

     RDKit          2D

 17 18  0  0  0  0  0  0  0  0999 V2000
    1.0900    0.3573    0.0000 S   0  0  0  0  0  0  0  0  0  0  0  0
   -0.3888    0.6087    0.0000 N   0  0  0  0  0  0  0  0  0  0  0  0
   -1.3459   -0.5463    0.0000 C   0  0  0  0  0  0  0  0  0  0  0  0
    2.5688    0.1059    0.0000 C   0  0  0  0  0  0  0  0  0  0  0  0
    1.3414    1.8361    0.0000 O   0  0  0  0  0  0  0  0  0  0  0  0
    0.8386   -1.1215    0.0000 O   0  0  0  0  0  0  0  0  0  0  0  0
   -2.8247   -0.2949    0.0000 C   0  0  0  0  0  0  0  0  0  0  0  0
    3.0905   -1.3005    0.0000 C   0  0  0  0  0  0  0  0  0  0  0  0
    3.5259    1.2608    0.0000 C   0  0  0  0  0  0  0  0  0  0  0  0
   -3.3464    1.1115    0.0000 C   0  0  0  0  0  0  0  0  0  0  0  0
   -3.7818   -1.4499    0.0000 C   0  0  0  0  0  0  0  0  0  0  0  0
    4.5692   -1.5519    0.0000 C   0  0  0  0  0  0  0  0  0  0  0  0
    5.0047    1.0094    0.0000 C   0  0  0  0  0  0  0  0  0  0  0  0
   -4.8251    1.3628    0.0000 C   0  0  0  0  0  0  0  0  0  0  0  0
   -5.2606   -1.1985    0.0000 C   0  0  0  0  0  0  0  0  0  0  0  0
    5.5264   -0.3969    0.0000 C   0  0  0  0  0  0  0  0  0  0  0  0
   -5.7822    0.2079    0.0000 C   0  0  0  0  0  0  0  0  0  0  0  0
  1  2  1  0
  2  3  1  0
  4  1  1  0
  1  5  2  0
  1  6  2  0
  3  7  1  0
  8  4  2  0
  4  9  1  0
  7 10  2  0
  7 11  1  0
 12  8  1  0
 13  9  2  0
 10 14  1  0
 15 11  2  0
 16 12  2  0
 13 16  1  0
 14 17  2  0
 17 15  1  0
M  END
>  <E_el>  (184) 
-1104.550587926

>  <E_el_PBEh-3c>  (184) 
-1104.550587926

>  <HBD_atom_index>  (184) 
2

>  <Function>  (184) 
undefined donor function

>  <Atom>  (184) 
N

>  <Molecular_Weight>  (184) 
247.31282

>  <Mol_ID>  (184) 
CHEMBL2064490_f002

>  <Atom_and_Type>  (184) 
N-ring_sidechain fragment

>  <E_el_PW6B95>  (184) 
-1108.165756046

>  <E_el complex_PW6B95>  (184) 
-1301.657956474

>  <HB_distance>  (184) 
1.95

>  <dG(298)_RRHO (kJ/mol)>  (184) 
535.3346

>  <dG(298)_RRHO complex (kJ/mol)>  (184) 
743.5106

>  <dG_solv_SMD_CCl4 (kJ/mol)>  (184) 
-53.0054

>  <dG_solv_SMD_CCl4 complex (kJ/mol)>  (184) 
-62.6880

>  <Delta G_sol (kJ/mol)>  (184) 
30.34

>  <Delta G (kcal/mol)>  (184) 
-0.44

>  <Delta G (kJ/mol)>  (184) 
-1.83

$$$$

     RDKit          2D

 11 12  0  0  0  0  0  0  0  0999 V2000
   -1.0564   -0.0000    0.0000 C   0  0  0  0  0  0  0  0  0  0  0  0
   -1.9381   -1.2135    0.0000 N   0  0  0  0  0  0  0  0  0  0  0  0
   -3.3646   -0.7500    0.0000 N   0  0  0  0  0  0  0  0  0  0  0  0
    0.4436    0.0000    0.0000 C   0  0  0  0  0  0  0  0  0  0  0  0
   -1.9381    1.2135    0.0000 N   0  0  0  0  0  0  0  0  0  0  0  0
   -3.3646    0.7500    0.0000 N   0  0  0  0  0  0  0  0  0  0  0  0
    1.1936   -1.2990    0.0000 C   0  0  0  0  0  0  0  0  0  0  0  0
    1.1936    1.2990    0.0000 C   0  0  0  0  0  0  0  0  0  0  0  0
    2.6936   -1.2990    0.0000 C   0  0  0  0  0  0  0  0  0  0  0  0
    2.6936    1.2990    0.0000 C   0  0  0  0  0  0  0  0  0  0  0  0
    3.4436    0.0000    0.0000 C   0  0  0  0  0  0  0  0  0  0  0  0
  1  2  1  0
  3  2  1  0
  4  1  1  0
  1  5  2  0
  6  3  2  0
  7  4  2  0
  4  8  1  0
  5  6  1  0
  9  7  1  0
  8 10  2  0
 11 10  1  0
 11  9  2  0
M  END
>  <E_el>  (185) 
-488.2438633118

>  <E_el_PBEh-3c>  (185) 
-488.2438633118

>  <HBD_atom_index>  (185) 
2

>  <Function>  (185) 
undefined donor function

>  <Atom>  (185) 
N

>  <Molecular_Weight>  (185) 
146.14934

>  <Mol_ID>  (185) 
CHEMBL2064522_f001

>  <Atom_and_Type>  (185) 
N-ring fragment

>  <E_el_PW6B95>  (185) 
-490.1611764991

>  <E_el complex_PW6B95>  (185) 
-683.6588672730

>  <HB_distance>  (185) 
1.83

>  <dG(298)_RRHO (kJ/mol)>  (185) 
262.1692

>  <dG(298)_RRHO complex (kJ/mol)>  (185) 
470.8549

>  <dG_solv_SMD_CCl4 (kJ/mol)>  (185) 
-33.7903

>  <dG_solv_SMD_CCl4 complex (kJ/mol)>  (185) 
-41.3689

>  <Delta G_sol (kJ/mol)>  (185) 
18.54

>  <Delta G (kcal/mol)>  (185) 
-2.21

>  <Delta G (kJ/mol)>  (185) 
-9.26

$$$$

     RDKit          2D

 18 20  0  0  0  0  0  0  0  0999 V2000
   -0.2706   -0.0006    0.0000 C   0  0  0  0  0  0  0  0  0  0  0  0
   -0.2087   -1.4993    0.0000 O   0  0  0  0  0  0  0  0  0  0  0  0
   -1.5995    0.6952    0.0000 C   0  0  0  0  0  0  0  0  0  0  0  0
    0.9964    0.8023    0.0000 C   0  0  0  0  0  0  0  0  0  0  0  0
   -2.8665   -0.1077    0.0000 C   0  0  0  0  0  0  0  0  0  0  0  0
   -1.6613    2.1939    0.0000 C   0  0  0  0  0  0  0  0  0  0  0  0
    0.9345    2.3010    0.0000 C   0  0  0  0  0  0  0  0  0  0  0  0
    2.3253    0.1065    0.0000 C   0  0  0  0  0  0  0  0  0  0  0  0
   -2.9616   -1.6047    0.0000 N   0  0  0  0  0  0  0  0  0  0  0  0
   -4.2608    0.4453    0.0000 N   0  0  0  0  0  0  0  0  0  0  0  0
   -0.3943    2.9968    0.0000 C   0  0  0  0  0  0  0  0  0  0  0  0
    2.3871   -1.3922    0.0000 C   0  0  0  0  0  0  0  0  0  0  0  0
    3.5923    0.9095    0.0000 C   0  0  0  0  0  0  0  0  0  0  0  0
   -4.4147   -1.9768    0.0000 C   0  0  0  0  0  0  0  0  0  0  0  0
   -5.2177   -0.7098    0.0000 C   0  0  0  0  0  0  0  0  0  0  0  0
    3.7160   -2.0880    0.0000 C   0  0  0  0  0  0  0  0  0  0  0  0
    4.9830   -1.2851    0.0000 C   0  0  0  0  0  0  0  0  0  0  0  0
    4.9211    0.2137    0.0000 C   0  0  0  0  0  0  0  0  0  0  0  0
  1  2  1  0
  3  1  2  0
  4  1  1  0
  5  3  1  0
  3  6  1  0
  7  4  2  0
  4  8  1  0
  9  5  1  0
  5 10  2  0
  6 11  2  0
 11  7  1  0
  8 12  2  0
  8 13  1  0
 14  9  1  0
 14 15  1  0
 10 15  1  0
 12 16  1  0
 16 17  2  0
 17 18  1  0
 18 13  2  0
M  END
>  <E_el>  (186) 
-763.0766145852

>  <E_el_PBEh-3c>  (186) 
-763.0766145852

>  <HBD_atom_index>  (186) 
2

>  <Function>  (186) 
alcohol

>  <Atom>  (186) 
O

>  <Molecular_Weight>  (186) 
238.28446

>  <Mol_ID>  (186) 
CHEMBL207720_f004

>  <Atom_and_Type>  (186) 
O-ring_sidechain fragment

>  <E_el_PW6B95>  (186) 
-766.0824627253

>  <E_el complex_PW6B95>  (186) 
-959.5771240399

>  <HB_distance>  (186) 
1.76

>  <dG(298)_RRHO (kJ/mol)>  (186) 
601.1874

>  <dG(298)_RRHO complex (kJ/mol)>  (186) 
813.2046

>  <dG_solv_SMD_CCl4 (kJ/mol)>  (186) 
-55.6149

>  <dG_solv_SMD_CCl4 complex (kJ/mol)>  (186) 
-62.0089

>  <Delta G_sol (kJ/mol)>  (186) 
31.01

>  <Delta G (kcal/mol)>  (186) 
-0.34

>  <Delta G (kJ/mol)>  (186) 
-1.41

$$$$

     RDKit          2D

 11 11  0  0  0  0  0  0  0  0999 V2000
   -2.1647    0.0000    0.0000 S   0  0  0  0  0  0  0  0  0  0  0  0
   -3.2986    0.9820    0.0000 N   0  0  0  0  0  0  0  0  0  0  0  0
   -1.0308   -0.9820    0.0000 N   0  0  0  0  0  0  0  0  0  0  0  0
   -1.1827    1.1339    0.0000 O   0  0  0  0  0  0  0  0  0  0  0  0
   -3.1467   -1.1339    0.0000 O   0  0  0  0  0  0  0  0  0  0  0  0
    0.3866   -0.4910    0.0000 C   0  0  0  0  0  0  0  0  0  0  0  0
    0.6700    0.9820    0.0000 C   0  0  0  0  0  0  0  0  0  0  0  0
    1.5204   -1.4730    0.0000 C   0  0  0  0  0  0  0  0  0  0  0  0
    2.9378   -0.9820    0.0000 C   0  0  0  0  0  0  0  0  0  0  0  0
    3.2213    0.4910    0.0000 C   0  0  0  0  0  0  0  0  0  0  0  0
    2.0874    1.4730    0.0000 C   0  0  0  0  0  0  0  0  0  0  0  0
  1  2  1  0
  3  1  1  0
  1  4  2  0
  1  5  2  0
  6  3  1  0
  7  6  2  0
  6  8  1  0
  8  9  2  0
  9 10  1  0
 11 10  2  0
 11  7  1  0
M  END
>  <E_el>  (187) 
-890.0232880657

>  <E_el_PBEh-3c>  (187) 
-890.0232880657

>  <HBD_atom_index>  (187) 
3

>  <Function>  (187) 
aniline

>  <Atom>  (187) 
N

>  <Molecular_Weight>  (187) 
172.20492

>  <Mol_ID>  (187) 
CHEMBL208740_f003

>  <Atom_and_Type>  (187) 
N-ring_sidechain fragment

>  <E_el_PW6B95>  (187) 
-892.7795063613

>  <E_el complex_PW6B95>  (187) 
-1086.273584592

>  <HB_distance>  (187) 
1.95

>  <dG(298)_RRHO (kJ/mol)>  (187) 
300.7696

>  <dG(298)_RRHO complex (kJ/mol)>  (187) 
510.5813

>  <dG_solv_SMD_CCl4 (kJ/mol)>  (187) 
-36.7863

>  <dG_solv_SMD_CCl4 complex (kJ/mol)>  (187) 
-45.5511

>  <Delta G_sol (kJ/mol)>  (187) 
27.96

>  <Delta G (kcal/mol)>  (187) 
-0.79

>  <Delta G (kJ/mol)>  (187) 
-3.32

$$$$

     RDKit          2D

 17 18  0  0  0  0  0  0  0  0999 V2000
   -0.1911   -0.7606    0.0000 C   0  0  0  0  0  0  0  0  0  0  0  0
   -1.4506   -1.5752    0.0000 N   0  0  0  0  0  0  0  0  0  0  0  0
   -2.7858   -0.8918    0.0000 S   0  0  0  0  0  0  0  0  0  0  0  0
    1.1442   -1.4441    0.0000 C   0  0  0  0  0  0  0  0  0  0  0  0
   -0.2668    0.7375    0.0000 C   0  0  0  0  0  0  0  0  0  0  0  0
   -3.4693   -2.2270    0.0000 O   0  0  0  0  0  0  0  0  0  0  0  0
   -2.1024    0.4435    0.0000 O   0  0  0  0  0  0  0  0  0  0  0  0
   -4.1211   -0.2083    0.0000 N   0  0  0  0  0  0  0  0  0  0  0  0
    2.4037   -0.6295    0.0000 C   0  0  0  0  0  0  0  0  0  0  0  0
    0.9927    1.5521    0.0000 C   0  0  0  0  0  0  0  0  0  0  0  0
   -4.1968    1.2898    0.0000 C   0  0  0  0  0  0  0  0  0  0  0  0
    3.7389   -1.3129    0.0000 S   0  0  0  0  0  0  0  0  0  0  0  0
    2.3279    0.8686    0.0000 C   0  0  0  0  0  0  0  0  0  0  0  0
   -5.5321    1.9732    0.0000 C   0  0  0  0  0  0  0  0  0  0  0  0
    4.9984   -0.4983    0.0000 N   0  0  0  0  0  0  0  0  0  0  0  0
    3.5875    1.6833    0.0000 N   0  0  0  0  0  0  0  0  0  0  0  0
    4.9227    0.9998    0.0000 C   0  0  0  0  0  0  0  0  0  0  0  0
  1  2  1  0
  2  3  1  0
  4  1  2  0
  1  5  1  0
  3  6  2  0
  3  7  2  0
  3  8  1  0
  9  4  1  0
  5 10  2  0
  8 11  1  0
 12  9  1  0
  9 13  2  0
 10 13  1  0
 11 14  1  0
 15 12  1  0
 13 16  1  0
 17 16  1  0
 17 15  2  0
M  END
>  <E_el>  (188) 
-1513.494620568

>  <E_el_PBEh-3c>  (188) 
-1513.494620568

>  <HBD_atom_index>  (188) 
2
16

>  <Function>  (188) 
aniline
aniline

>  <Atom>  (188) 
N
N

>  <Molecular_Weight>  (188) 
272.34717

>  <Mol_ID>  (188) 
CHEMBL208945_f002

>  <Atom_and_Type>  (188) 
N-ring_sidechain fragment

>  <E_el_PW6B95>  (188) 
-1517.926872310

>  <E_el complex_PW6B95>  (188) 
-1711.422392465
-1711.421736001

>  <HB_distance>  (188) 
2.25
2.07

>  <dG(298)_RRHO (kJ/mol)>  (188) 
485.9804

>  <dG(298)_RRHO complex (kJ/mol)>  (188) 
693.3557
696.6953

>  <dG_solv_SMD_CCl4 (kJ/mol)>  (188) 
-60.5706

>  <dG_solv_SMD_CCl4 complex (kJ/mol)>  (188) 
-65.1185
-68.0902

>  <Delta G_sol (kJ/mol)>  (188) 
25.96
28.05

>  <Delta G (kcal/mol)>  (188) 
-1.10
-0.78

>  <Delta G (kJ/mol)>  (188) 
-4.59
-3.27

$$$$

     RDKit          2D

 14 14  0  0  0  0  0  0  0  0999 V2000
   -1.0746   -1.2724    0.0000 C   0  0  0  0  0  0  0  0  0  0  0  0
    0.2968   -1.8801    0.0000 N   0  0  0  0  0  0  0  0  0  0  0  0
    1.5088   -0.9962    0.0000 C   0  0  0  0  0  0  0  0  0  0  0  0
   -1.2340    0.2191    0.0000 O   0  0  0  0  0  0  0  0  0  0  0  0
   -2.2865   -2.1563    0.0000 O   0  0  0  0  0  0  0  0  0  0  0  0
    2.9362   -1.4572    0.0000 C   0  0  0  0  0  0  0  0  0  0  0  0
    1.5061    0.5038    0.0000 C   0  0  0  0  0  0  0  0  0  0  0  0
   -2.6054    0.8267    0.0000 C   0  0  0  0  0  0  0  0  0  0  0  0
    3.8157   -0.2421    0.0000 C   0  0  0  0  0  0  0  0  0  0  0  0
    2.9318    0.9698    0.0000 N   0  0  0  0  0  0  0  0  0  0  0  0
   -1.9978    2.1981    0.0000 C   0  0  0  0  0  0  0  0  0  0  0  0
   -3.2131   -0.5447    0.0000 C   0  0  0  0  0  0  0  0  0  0  0  0
   -3.9769    1.4344    0.0000 C   0  0  0  0  0  0  0  0  0  0  0  0
    3.3928    2.3973    0.0000 C   0  0  0  0  0  0  0  0  0  0  0  0
  1  2  1  0
  2  3  1  0
  4  1  1  0
  1  5  2  0
  3  6  1  0
  3  7  1  0
  8  4  1  0
  6  9  1  0
 10  7  1  0
 11  8  1  0
  8 12  1  0
  8 13  1  0
  9 10  1  0
 10 14  1  0
M  END
>  <E_el>  (189) 
-651.6832043296

>  <E_el_PBEh-3c>  (189) 
-651.6832043296

>  <HBD_atom_index>  (189) 
2

>  <Function>  (189) 
amide

>  <Atom>  (189) 
N

>  <Molecular_Weight>  (189) 
200.27799

>  <Mol_ID>  (189) 
CHEMBL2096698_f001

>  <Atom_and_Type>  (189) 
N-ring_sidechain fragment

>  <E_el_PW6B95>  (189) 
-654.1890197258

>  <E_el complex_PW6B95>  (189) 
-847.6798564760

>  <HB_distance>  (189) 
2.16

>  <dG(298)_RRHO (kJ/mol)>  (189) 
711.3246

>  <dG(298)_RRHO complex (kJ/mol)>  (189) 
919.8918

>  <dG_solv_SMD_CCl4 (kJ/mol)>  (189) 
-34.5791

>  <dG_solv_SMD_CCl4 complex (kJ/mol)>  (189) 
-45.0930

>  <Delta G_sol (kJ/mol)>  (189) 
33.48

>  <Delta G (kcal/mol)>  (189) 
0.04

>  <Delta G (kJ/mol)>  (189) 
0.15

$$$$

     RDKit          2D

 15 15  0  0  0  0  0  0  0  0999 V2000
   -0.4506   -0.3768    0.0000 C   0  0  0  0  0  0  0  0  0  0  0  0
   -0.4143   -1.8764    0.0000 O   0  0  0  0  0  0  0  0  0  0  0  0
    1.0490   -0.3406    0.0000 C   0  0  0  0  0  0  0  0  0  0  0  0
   -1.9501   -0.4130    0.0000 C   0  0  0  0  0  0  0  0  0  0  0  0
   -0.4868    1.1228    0.0000 C   0  0  0  0  0  0  0  0  0  0  0  0
    1.9597   -1.5325    0.0000 C   0  0  0  0  0  0  0  0  0  0  0  0
    1.9011    0.8939    0.0000 S   0  0  0  0  0  0  0  0  0  0  0  0
   -3.4497   -0.4492    0.0000 F   0  0  0  0  0  0  0  0  0  0  0  0
   -1.9139   -1.9126    0.0000 F   0  0  0  0  0  0  0  0  0  0  0  0
   -2.0793    0.4633    0.0000 F   0  0  0  0  0  0  0  0  0  0  0  0
   -0.5230    2.6223    0.0000 F   0  0  0  0  0  0  0  0  0  0  0  0
   -1.3682    1.2095    0.0000 F   0  0  0  0  0  0  0  0  0  0  0  0
    1.0128    1.1590    0.0000 F   0  0  0  0  0  0  0  0  0  0  0  0
    3.3747   -1.0346    0.0000 N   0  0  0  0  0  0  0  0  0  0  0  0
    3.3385    0.4649    0.0000 C   0  0  0  0  0  0  0  0  0  0  0  0
  1  2  1  0
  3  1  1  0
  1  4  1  0
  1  5  1  0
  6  3  2  0
  3  7  1  0
  4  8  1  0
  4  9  1  0
  4 10  1  0
  5 11  1  0
  5 12  1  0
  5 13  1  0
 14  6  1  0
 15  7  1  0
 15 14  2  0
M  END
>  <E_el>  (190) 
-1355.313039843

>  <E_el_PBEh-3c>  (190) 
-1355.313039843

>  <HBD_atom_index>  (190) 
2

>  <Function>  (190) 
alcohol

>  <Atom>  (190) 
O

>  <Molecular_Weight>  (190) 
251.14953

>  <Mol_ID>  (190) 
CHEMBL209976_f001

>  <Atom_and_Type>  (190) 
O-ring_sidechain fragment

>  <E_el_PW6B95>  (190) 
-1359.562612088

>  <E_el complex_PW6B95>  (190) 
-1553.059905703

>  <HB_distance>  (190) 
1.81

>  <dG(298)_RRHO (kJ/mol)>  (190) 
165.1666

>  <dG(298)_RRHO complex (kJ/mol)>  (190) 
375.1685

>  <dG_solv_SMD_CCl4 (kJ/mol)>  (190) 
-11.8064

>  <dG_solv_SMD_CCl4 complex (kJ/mol)>  (190) 
-23.8445

>  <Delta G_sol (kJ/mol)>  (190) 
16.44

>  <Delta G (kcal/mol)>  (190) 
-2.53

>  <Delta G (kJ/mol)>  (190) 
-10.58

$$$$

     RDKit          2D

 14 14  0  0  0  0  0  0  0  0999 V2000
    2.3670    0.1042    0.0000 C   0  0  0  0  0  0  0  0  0  0  0  0
    1.2928   -0.9427    0.0000 N   0  0  0  0  0  0  0  0  0  0  0  0
   -0.1510   -0.5359    0.0000 S   0  0  0  0  0  0  0  0  0  0  0  0
    3.8108   -0.3026    0.0000 C   0  0  0  0  0  0  0  0  0  0  0  0
   -0.5578   -1.9796    0.0000 O   0  0  0  0  0  0  0  0  0  0  0  0
    0.2558    0.9079    0.0000 O   0  0  0  0  0  0  0  0  0  0  0  0
   -1.5948   -0.1290    0.0000 C   0  0  0  0  0  0  0  0  0  0  0  0
    4.8850    0.7443    0.0000 C   0  0  0  0  0  0  0  0  0  0  0  0
   -2.6690   -1.1760    0.0000 C   0  0  0  0  0  0  0  0  0  0  0  0
   -1.9643    1.3247    0.0000 C   0  0  0  0  0  0  0  0  0  0  0  0
    6.3288    0.3375    0.0000 C   0  0  0  0  0  0  0  0  0  0  0  0
   -4.1128   -0.7691    0.0000 C   0  0  0  0  0  0  0  0  0  0  0  0
   -3.4081    1.7316    0.0000 C   0  0  0  0  0  0  0  0  0  0  0  0
   -4.4823    0.6846    0.0000 C   0  0  0  0  0  0  0  0  0  0  0  0
  1  2  1  0
  2  3  1  0
  4  1  1  0
  3  5  2  0
  3  6  2  0
  3  7  1  0
  8  4  1  0
  7  9  2  0
  7 10  1  0
 11  8  1  0
  9 12  1  0
 13 10  2  0
 12 14  2  0
 14 13  1  0
M  END
>  <E_el>  (191) 
-991.6989003637

>  <E_el_PBEh-3c>  (191) 
-991.6989003637

>  <HBD_atom_index>  (191) 
2

>  <Function>  (191) 
undefined donor function

>  <Atom>  (191) 
N

>  <Molecular_Weight>  (191) 
213.2966

>  <Mol_ID>  (191) 
CHEMBL210537_f002

>  <Atom_and_Type>  (191) 
N-ring_sidechain fragment

>  <E_el_PW6B95>  (191) 
-994.8523665656

>  <E_el complex_PW6B95>  (191) 
-1188.348458603

>  <HB_distance>  (191) 
2.09

>  <dG(298)_RRHO (kJ/mol)>  (191) 
551.7230

>  <dG(298)_RRHO complex (kJ/mol)>  (191) 
759.4579

>  <dG_solv_SMD_CCl4 (kJ/mol)>  (191) 
-43.1064

>  <dG_solv_SMD_CCl4 complex (kJ/mol)>  (191) 
-48.7888

>  <Delta G_sol (kJ/mol)>  (191) 
23.68

>  <Delta G (kcal/mol)>  (191) 
-1.44

>  <Delta G (kJ/mol)>  (191) 
-6.02

$$$$

     RDKit          2D

  5  4  0  0  0  0  0  0  0  0999 V2000
   -1.2990   -0.4500    0.0000 C   0  0  0  0  0  0  0  0  0  0  0  0
   -2.5981    0.3000    0.0000 N   0  0  0  0  0  0  0  0  0  0  0  0
    0.0000    0.3000    0.0000 C   0  0  0  0  0  0  0  0  0  0  0  0
    1.2990   -0.4500    0.0000 N   0  0  0  0  0  0  0  0  0  0  0  0
    2.5981    0.3000    0.0000 S   0  0  0  0  0  0  0  0  0  0  0  0
  1  2  1  0
  3  1  1  0
  4  3  1  0
  5  4  1  0
M  END
>  <E_el>  (192) 
-587.8196701827

>  <E_el_PBEh-3c>  (192) 
-587.8196701827

>  <HBD_atom_index>  (192) 
2

>  <Function>  (192) 
undefined donor function

>  <Atom>  (192) 
N

>  <Molecular_Weight>  (192) 
92.16332

>  <Mol_ID>  (192) 
CHEMBL210671_f004

>  <Atom_and_Type>  (192) 
N-chain fragment

>  <E_el_PW6B95>  (192) 
-589.3668835149

>  <E_el complex_PW6B95>  (192) 
-782.8523225519

>  <HB_distance>  (192) 
2.43

>  <dG(298)_RRHO (kJ/mol)>  (192) 
218.3173

>  <dG(298)_RRHO complex (kJ/mol)>  (192) 
419.6024

>  <dG_solv_SMD_CCl4 (kJ/mol)>  (192) 
-19.2274

>  <dG_solv_SMD_CCl4 complex (kJ/mol)>  (192) 
-32.8800

>  <Delta G_sol (kJ/mol)>  (192) 
37.23

>  <Delta G (kcal/mol)>  (192) 
0.60

>  <Delta G (kJ/mol)>  (192) 
2.51

$$$$

     RDKit          2D

  7  6  0  0  0  0  0  0  0  0999 V2000
   -0.7500   -0.5567    0.0000 C   0  0  0  0  0  0  0  0  0  0  0  0
   -2.2500   -0.5567    0.0000 O   0  0  0  0  0  0  0  0  0  0  0  0
    0.0000    0.7423    0.0000 C   0  0  0  0  0  0  0  0  0  0  0  0
    0.0000   -1.8558    0.0000 O   0  0  0  0  0  0  0  0  0  0  0  0
   -0.7500    2.0413    0.0000 C   0  0  0  0  0  0  0  0  0  0  0  0
    1.5000    0.7423    0.0000 N   0  0  0  0  0  0  0  0  0  0  0  0
    2.2500   -0.5567    0.0000 O   0  0  0  0  0  0  0  0  0  0  0  0
  1  2  1  0
  3  1  1  0
  1  4  2  0
  5  3  1  0
  3  6  2  0
  6  7  1  0
M  END
>  <E_el>  (193) 
-396.8586966332

>  <E_el_PBEh-3c>  (193) 
-396.8586966332

>  <HBD_atom_index>  (193) 
2

>  <Function>  (193) 
alcohol

>  <Atom>  (193) 
O

>  <Molecular_Weight>  (193) 
103.07669

>  <Mol_ID>  (193) 
CHEMBL2110175_f001

>  <Atom_and_Type>  (193) 
O-chain fragment

>  <E_el_PW6B95>  (193) 
-398.3607959588

>  <E_el complex_PW6B95>  (193) 
-591.8573301248

>  <HB_distance>  (193) 
1.73

>  <dG(298)_RRHO (kJ/mol)>  (193) 
159.4454

>  <dG(298)_RRHO complex (kJ/mol)>  (193) 
368.1242

>  <dG_solv_SMD_CCl4 (kJ/mol)>  (193) 
-18.9043

>  <dG_solv_SMD_CCl4 complex (kJ/mol)>  (193) 
-32.0174

>  <Delta G_sol (kJ/mol)>  (193) 
16.03

>  <Delta G (kcal/mol)>  (193) 
-2.59

>  <Delta G (kJ/mol)>  (193) 
-10.84

$$$$

     RDKit          2D

 13 14  0  0  0  0  0  0  0  0999 V2000
   -0.6670    0.0595    0.0000 C   0  0  0  0  0  0  0  0  0  0  0  0
   -0.7662    1.5562    0.0000 N   0  0  0  0  0  0  0  0  0  0  0  0
    0.6266    2.1130    0.0000 C   0  0  0  0  0  0  0  0  0  0  0  0
   -1.8196   -0.9005    0.0000 C   0  0  0  0  0  0  0  0  0  0  0  0
    0.7871   -0.3087    0.0000 C   0  0  0  0  0  0  0  0  0  0  0  0
    1.5866    0.9604    0.0000 C   0  0  0  0  0  0  0  0  0  0  0  0
   -3.2273   -0.3823    0.0000 C   0  0  0  0  0  0  0  0  0  0  0  0
    1.4864   -1.6357    0.0000 C   0  0  0  0  0  0  0  0  0  0  0  0
    3.0855    0.9026    0.0000 C   0  0  0  0  0  0  0  0  0  0  0  0
   -4.3799   -1.3423    0.0000 N   0  0  0  0  0  0  0  0  0  0  0  0
   -3.4823    1.0958    0.0000 O   0  0  0  0  0  0  0  0  0  0  0  0
    2.9853   -1.6935    0.0000 C   0  0  0  0  0  0  0  0  0  0  0  0
    3.7848   -0.4244    0.0000 C   0  0  0  0  0  0  0  0  0  0  0  0
  1  2  1  0
  2  3  1  0
  4  1  1  0
  1  5  1  0
  3  6  1  0
  7  4  1  0
  6  5  2  0
  8  5  1  0
  6  9  1  0
 10  7  1  0
  7 11  2  0
 12  8  2  0
  9 13  2  0
 13 12  1  0
M  END
>  <E_el>  (194) 
-571.7872116183

>  <E_el_PBEh-3c>  (194) 
-571.7872116183

>  <HBD_atom_index>  (194) 
2
10

>  <Function>  (194) 
secondary amine
amide

>  <Atom>  (194) 
N
N

>  <Molecular_Weight>  (194) 
176.21508

>  <Mol_ID>  (194) 
CHEMBL211032_f002

>  <Atom_and_Type>  (194) 
N-ring fragment

>  <E_el_PW6B95>  (194) 
-574.0249492847

>  <E_el complex_PW6B95>  (194) 
-767.5123722521
-767.5199492764

>  <HB_distance>  (194) 
2.41
2.13

>  <dG(298)_RRHO (kJ/mol)>  (194) 
470.1591

>  <dG(298)_RRHO complex (kJ/mol)>  (194) 
676.9804
680.8189

>  <dG_solv_SMD_CCl4 (kJ/mol)>  (194) 
-41.3936

>  <dG_solv_SMD_CCl4 complex (kJ/mol)>  (194) 
-53.9590
-47.6641

>  <Delta G_sol (kJ/mol)>  (194) 
38.64
28.88

>  <Delta G (kcal/mol)>  (194) 
0.81
-0.66

>  <Delta G (kJ/mol)>  (194) 
3.41
-2.74

$$$$

     RDKit          2D

  5  4  0  0  0  0  0  0  0  0999 V2000
    2.7364   -0.2687    0.0000 C   0  0  0  0  0  0  0  0  0  0  0  0
    1.2982    0.1573    0.0000 C   0  0  0  0  0  0  0  0  0  0  0  0
   -0.1400    0.5834    0.0000 C   0  0  0  0  0  0  0  0  0  0  0  0
   -1.2281   -0.4491    0.0000 O   0  0  0  0  0  0  0  0  0  0  0  0
   -2.6664   -0.0230    0.0000 C   0  0  0  0  0  0  0  0  0  0  0  0
  1  2  3  0
  2  3  1  0
  3  4  1  0
  4  5  1  0
M  END
>  <E_el>  (195) 
-230.6457113607

>  <E_el_PBEh-3c>  (195) 
-230.6457113607

>  <HBD_atom_index>  (195) 
1

>  <Function>  (195) 
alkyne

>  <Atom>  (195) 
C

>  <Molecular_Weight>  (195) 
70.08984

>  <Mol_ID>  (195) 
CHEMBL2111051_f001

>  <Atom_and_Type>  (195) 
C-chain fragment

>  <E_el_PW6B95>  (195) 
-231.5569886024

>  <E_el complex_PW6B95>  (195) 
-425.0419952670

>  <HB_distance>  (195) 
2.34

>  <dG(298)_RRHO (kJ/mol)>  (195) 
167.2263

>  <dG(298)_RRHO complex (kJ/mol)>  (195) 
364.7583

>  <dG_solv_SMD_CCl4 (kJ/mol)>  (195) 
-12.0791

>  <dG_solv_SMD_CCl4 complex (kJ/mol)>  (195) 
-25.2990

>  <Delta G_sol (kJ/mol)>  (195) 
35.04

>  <Delta G (kcal/mol)>  (195) 
0.27

>  <Delta G (kJ/mol)>  (195) 
1.14

$$$$

     RDKit          2D

 15 16  0  0  0  0  0  0  0  0999 V2000
   -0.6518    0.5984    0.0000 C   0  0  0  0  0  0  0  0  0  0  0  0
    0.2978   -0.5628    0.0000 N   0  0  0  0  0  0  0  0  0  0  0  0
    1.7782   -0.3210    0.0000 C   0  0  0  0  0  0  0  0  0  0  0  0
   -2.1322    0.3566    0.0000 N   0  0  0  0  0  0  0  0  0  0  0  0
   -0.1209    2.0013    0.0000 S   0  0  0  0  0  0  0  0  0  0  0  0
    2.7278   -1.4822    0.0000 C   0  0  0  0  0  0  0  0  0  0  0  0
    2.3090    1.0819    0.0000 C   0  0  0  0  0  0  0  0  0  0  0  0
   -2.8067   -0.9831    0.0000 C   0  0  0  0  0  0  0  0  0  0  0  0
   -3.1979    1.4122    0.0000 C   0  0  0  0  0  0  0  0  0  0  0  0
    4.2081   -1.2404    0.0000 C   0  0  0  0  0  0  0  0  0  0  0  0
    3.7894    1.3237    0.0000 C   0  0  0  0  0  0  0  0  0  0  0  0
   -2.1193   -2.3164    0.0000 C   0  0  0  0  0  0  0  0  0  0  0  0
   -4.2894   -0.7556    0.0000 C   0  0  0  0  0  0  0  0  0  0  0  0
   -4.5311    0.7248    0.0000 C   0  0  0  0  0  0  0  0  0  0  0  0
    4.7390    0.1625    0.0000 C   0  0  0  0  0  0  0  0  0  0  0  0
  1  2  1  0
  2  3  1  0
  4  1  1  0
  1  5  2  0
  3  6  2  0
  3  7  1  0
  8  4  1  0
  9  4  1  0
  6 10  1  0
 11  7  2  0
 12  8  1  0
  8 13  1  0
 14  9  1  0
 10 15  2  0
 15 11  1  0
 13 14  1  0
M  END
>  <E_el>  (196) 
-972.9168867935

>  <E_el_PBEh-3c>  (196) 
-972.9168867935

>  <HBD_atom_index>  (196) 
2
2
4

>  <Function>  (196) 
aniline
thioamide
thioamide

>  <Atom>  (196) 
N
N
N

>  <Molecular_Weight>  (196) 
220.33384

>  <Mol_ID>  (196) 
CHEMBL2112476_f002

>  <Atom_and_Type>  (196) 
N-ring_sidechain fragment

>  <E_el_PW6B95>  (196) 
-975.9810485640

>  <E_el complex_PW6B95>  (196) 
-1169.476174620
-1169.476030141
-1169.474454531

>  <HB_distance>  (196) 
2.23
2.20
2.02

>  <dG(298)_RRHO (kJ/mol)>  (196) 
609.6520

>  <dG(298)_RRHO complex (kJ/mol)>  (196) 
818.7864
818.1011
824.6544

>  <dG_solv_SMD_CCl4 (kJ/mol)>  (196) 
-56.3761

>  <dG_solv_SMD_CCl4 complex (kJ/mol)>  (196) 
-62.2862
-62.5251
-58.2599

>  <Delta G_sol (kJ/mol)>  (196) 
27.39
26.84
41.80

>  <Delta G (kcal/mol)>  (196) 
-0.88
-0.96
1.29

>  <Delta G (kJ/mol)>  (196) 
-3.69
-4.03
5.39

$$$$

     RDKit          2D

  7  6  0  0  0  0  0  0  0  0999 V2000
    0.9337   -0.0239    0.0000 S   0  0  0  0  0  0  0  0  0  0  0  0
    1.4944   -1.4151    0.0000 N   0  0  0  0  0  0  0  0  0  0  0  0
   -0.4575   -0.5845    0.0000 O   0  0  0  0  0  0  0  0  0  0  0  0
    0.3731    1.3674    0.0000 O   0  0  0  0  0  0  0  0  0  0  0  0
    2.3250    0.5368    0.0000 O   0  0  0  0  0  0  0  0  0  0  0  0
   -1.6387    0.3400    0.0000 C   0  0  0  0  0  0  0  0  0  0  0  0
   -3.0300   -0.2207    0.0000 C   0  0  0  0  0  0  0  0  0  0  0  0
  1  2  1  0
  3  1  1  0
  1  4  2  0
  1  5  2  0
  6  3  1  0
  7  6  1  0
M  END
>  <E_el>  (197) 
-757.7702772382

>  <E_el_PBEh-3c>  (197) 
-757.7702772382

>  <HBD_atom_index>  (197) 
2

>  <Function>  (197) 
undefined donor function

>  <Atom>  (197) 
N

>  <Molecular_Weight>  (197) 
125.14687

>  <Mol_ID>  (197) 
CHEMBL2113026_f001

>  <Atom_and_Type>  (197) 
N-chain fragment

>  <E_el_PW6B95>  (197) 
-759.9780618735

>  <E_el complex_PW6B95>  (197) 
-953.4715269935

>  <HB_distance>  (197) 
1.94

>  <dG(298)_RRHO (kJ/mol)>  (197) 
207.6446

>  <dG(298)_RRHO complex (kJ/mol)>  (197) 
415.4200

>  <dG_solv_SMD_CCl4 (kJ/mol)>  (197) 
-24.5717

>  <dG_solv_SMD_CCl4 complex (kJ/mol)>  (197) 
-32.7170

>  <Delta G_sol (kJ/mol)>  (197) 
28.16

>  <Delta G (kcal/mol)>  (197) 
-0.77

>  <Delta G (kJ/mol)>  (197) 
-3.20

$$$$

     RDKit          2D

 17 19  0  0  0  0  0  0  0  0999 V2000
   -1.1960    0.4545    0.0000 C   0  0  0  0  0  0  0  0  0  0  0  0
    0.2053   -0.0806    0.0000 N   0  0  0  0  0  0  0  0  0  0  0  0
    1.3694    0.8654    0.0000 C   0  0  0  0  0  0  0  0  0  0  0  0
   -2.3600   -0.4915    0.0000 C   0  0  0  0  0  0  0  0  0  0  0  0
   -1.4332    1.9356    0.0000 N   0  0  0  0  0  0  0  0  0  0  0  0
    2.7707    0.3303    0.0000 C   0  0  0  0  0  0  0  0  0  0  0  0
   -2.4359   -1.9896    0.0000 N   0  0  0  0  0  0  0  0  0  0  0  0
   -3.7613    0.0435    0.0000 C   0  0  0  0  0  0  0  0  0  0  0  0
   -2.8345    2.4707    0.0000 C   0  0  0  0  0  0  0  0  0  0  0  0
    3.0080   -1.1508    0.0000 C   0  0  0  0  0  0  0  0  0  0  0  0
    3.9348    1.2764    0.0000 C   0  0  0  0  0  0  0  0  0  0  0  0
   -3.8841   -2.3804    0.0000 C   0  0  0  0  0  0  0  0  0  0  0  0
   -4.7033   -1.1238    0.0000 N   0  0  0  0  0  0  0  0  0  0  0  0
   -3.9986    1.5247    0.0000 N   0  0  0  0  0  0  0  0  0  0  0  0
    4.4093   -1.6859    0.0000 C   0  0  0  0  0  0  0  0  0  0  0  0
    5.3361    0.7413    0.0000 C   0  0  0  0  0  0  0  0  0  0  0  0
    5.5733   -0.7398    0.0000 C   0  0  0  0  0  0  0  0  0  0  0  0
  1  2  1  0
  2  3  1  0
  4  1  1  0
  1  5  2  0
  3  6  1  0
  7  4  1  0
  4  8  2  0
  5  9  1  0
  6 10  2  0
  6 11  1  0
 12  7  2  0
 13  8  1  0
 14  8  1  0
  9 14  2  0
 10 15  1  0
 16 11  2  0
 13 12  1  0
 15 17  2  0
 17 16  1  0
M  END
>  <E_el>  (198) 
-736.0738479778

>  <E_el_PBEh-3c>  (198) 
-736.0738479778

>  <HBD_atom_index>  (198) 
2

>  <Function>  (198) 
undefined donor function

>  <Atom>  (198) 
N

>  <Molecular_Weight>  (198) 
225.24923

>  <Mol_ID>  (198) 
CHEMBL2113437_f003

>  <Atom_and_Type>  (198) 
N-ring_sidechain fragment

>  <E_el_PW6B95>  (198) 
-738.9657392050

>  <E_el complex_PW6B95>  (198) 
-932.4574586320

>  <HB_distance>  (198) 
2.01

>  <dG(298)_RRHO (kJ/mol)>  (198) 
502.0327

>  <dG(298)_RRHO complex (kJ/mol)>  (198) 
711.8628

>  <dG_solv_SMD_CCl4 (kJ/mol)>  (198) 
-73.9337

>  <dG_solv_SMD_CCl4 complex (kJ/mol)>  (198) 
-84.0489

>  <Delta G_sol (kJ/mol)>  (198) 
32.82

>  <Delta G (kcal/mol)>  (198) 
-0.06

>  <Delta G (kJ/mol)>  (198) 
-0.26

$$$$

     RDKit          2D

 15 17  0  0  0  0  0  0  0  0999 V2000
   -0.2529   -0.0386    0.0000 C   0  0  0  0  0  0  0  0  0  0  0  0
    0.8645   -1.0393    0.0000 N   0  0  0  0  0  0  0  0  0  0  0  0
    2.2898   -0.5720    0.0000 C   0  0  0  0  0  0  0  0  0  0  0  0
   -1.6782   -0.5059    0.0000 C   0  0  0  0  0  0  0  0  0  0  0  0
    0.0551    1.4295    0.0000 N   0  0  0  0  0  0  0  0  0  0  0  0
    2.7496    0.8558    0.0000 C   0  0  0  0  0  0  0  0  0  0  0  0
    3.5057   -1.4504    0.0000 C   0  0  0  0  0  0  0  0  0  0  0  0
   -2.2847   -1.8778    0.0000 N   0  0  0  0  0  0  0  0  0  0  0  0
   -2.7956    0.4948    0.0000 C   0  0  0  0  0  0  0  0  0  0  0  0
   -1.0623    2.4302    0.0000 C   0  0  0  0  0  0  0  0  0  0  0  0
    4.2496    0.8598    0.0000 C   0  0  0  0  0  0  0  0  0  0  0  0
    4.7169   -0.5655    0.0000 C   0  0  0  0  0  0  0  0  0  0  0  0
   -3.7769   -1.7250    0.0000 C   0  0  0  0  0  0  0  0  0  0  0  0
   -4.0927   -0.2586    0.0000 N   0  0  0  0  0  0  0  0  0  0  0  0
   -2.4877    1.9629    0.0000 N   0  0  0  0  0  0  0  0  0  0  0  0
  1  2  1  0
  2  3  1  0
  4  1  1  0
  1  5  2  0
  3  6  1  0
  3  7  1  0
  8  4  1  0
  4  9  2  0
  5 10  1  0
  6 11  1  0
 12  7  1  0
 13  8  2  0
 14  9  1  0
 15  9  1  0
 10 15  2  0
 11 12  1  0
 14 13  1  0
M  END
>  <E_el>  (199) 
-661.2458123820

>  <E_el_PBEh-3c>  (199) 
-661.2458123820

>  <HBD_atom_index>  (199) 
2

>  <Function>  (199) 
undefined donor function

>  <Atom>  (199) 
N

>  <Molecular_Weight>  (199) 
203.24372

>  <Mol_ID>  (199) 
CHEMBL2113469_f003

>  <Atom_and_Type>  (199) 
N-ring_sidechain fragment

>  <E_el_PW6B95>  (199) 
-663.8244565046

>  <E_el complex_PW6B95>  (199) 
-857.3164185012

>  <HB_distance>  (199) 
2.12

>  <dG(298)_RRHO (kJ/mol)>  (199) 
535.9253

>  <dG(298)_RRHO complex (kJ/mol)>  (199) 
747.3544

>  <dG_solv_SMD_CCl4 (kJ/mol)>  (199) 
-67.5798

>  <dG_solv_SMD_CCl4 complex (kJ/mol)>  (199) 
-75.3014

>  <Delta G_sol (kJ/mol)>  (199) 
36.18

>  <Delta G (kcal/mol)>  (199) 
0.44

>  <Delta G (kJ/mol)>  (199) 
1.85

$$$$

     RDKit          2D

 10 10  0  0  0  0  0  0  0  0999 V2000
    0.3975   -1.0604    0.0000 C   0  0  0  0  0  0  0  0  0  0  0  0
   -0.4166   -2.3203    0.0000 N   0  0  0  0  0  0  0  0  0  0  0  0
   -0.2866    0.2745    0.0000 C   0  0  0  0  0  0  0  0  0  0  0  0
    1.8956   -1.1355    0.0000 C   0  0  0  0  0  0  0  0  0  0  0  0
   -1.7848    0.3495    0.0000 C   0  0  0  0  0  0  0  0  0  0  0  0
    0.5274    1.5344    0.0000 C   0  0  0  0  0  0  0  0  0  0  0  0
    2.7096    0.1244    0.0000 C   0  0  0  0  0  0  0  0  0  0  0  0
   -2.4688    1.6844    0.0000 N   0  0  0  0  0  0  0  0  0  0  0  0
   -2.5988   -0.9104    0.0000 O   0  0  0  0  0  0  0  0  0  0  0  0
    2.0255    1.4594    0.0000 C   0  0  0  0  0  0  0  0  0  0  0  0
  1  2  1  0
  3  1  2  0
  4  1  1  0
  5  3  1  0
  3  6  1  0
  7  4  2  0
  8  5  1  0
  5  9  2  0
  6 10  2  0
 10  7  1  0
M  END
>  <E_el>  (200) 
-455.3245519679

>  <E_el_PBEh-3c>  (200) 
-455.3245519679

>  <HBD_atom_index>  (200) 
2
8

>  <Function>  (200) 
aniline
amide

>  <Atom>  (200) 
N
N

>  <Molecular_Weight>  (200) 
136.15122

>  <Mol_ID>  (200) 
CHEMBL212411_f001

>  <Atom_and_Type>  (200) 
N-ring_sidechain fragment

>  <E_el_PW6B95>  (200) 
-457.1080994225

>  <E_el complex_PW6B95>  (200) 
-650.5964805498
-650.6029689675

>  <HB_distance>  (200) 
2.25
2.12

>  <dG(298)_RRHO (kJ/mol)>  (200) 
305.6557

>  <dG(298)_RRHO complex (kJ/mol)>  (200) 
510.4658
516.2393

>  <dG_solv_SMD_CCl4 (kJ/mol)>  (200) 
-30.4253

>  <dG_solv_SMD_CCl4 complex (kJ/mol)>  (200) 
-42.3653
-36.7507

>  <Delta G_sol (kJ/mol)>  (200) 
34.74
29.10

>  <Delta G (kcal/mol)>  (200) 
0.23
-0.62

>  <Delta G (kJ/mol)>  (200) 
0.95
-2.61

$$$$

     RDKit          2D

 18 20  0  0  0  0  0  0  0  0999 V2000
    1.0488    0.0313    0.0000 C   0  0  0  0  0  0  0  0  0  0  0  0
    0.1080   -1.1370    0.0000 N   0  0  0  0  0  0  0  0  0  0  0  0
   -1.2938   -0.6032    0.0000 C   0  0  0  0  0  0  0  0  0  0  0  0
    2.5470   -0.0431    0.0000 C   0  0  0  0  0  0  0  0  0  0  0  0
    0.2284    1.2871    0.0000 N   0  0  0  0  0  0  0  0  0  0  0  0
   -1.2194    0.8949    0.0000 C   0  0  0  0  0  0  0  0  0  0  0  0
   -2.6285   -1.2878    0.0000 N   0  0  0  0  0  0  0  0  0  0  0  0
    3.2316   -1.3777    0.0000 C   0  0  0  0  0  0  0  0  0  0  0  0
    3.3605    1.2171    0.0000 C   0  0  0  0  0  0  0  0  0  0  0  0
   -2.4796    1.7085    0.0000 C   0  0  0  0  0  0  0  0  0  0  0  0
   -3.8887   -0.4743    0.0000 C   0  0  0  0  0  0  0  0  0  0  0  0
   -2.7029   -2.7860    0.0000 C   0  0  0  0  0  0  0  0  0  0  0  0
    4.7297   -1.4522    0.0000 C   0  0  0  0  0  0  0  0  0  0  0  0
    4.8586    1.1427    0.0000 C   0  0  0  0  0  0  0  0  0  0  0  0
   -2.4052    3.2066    0.0000 O   0  0  0  0  0  0  0  0  0  0  0  0
   -3.8143    1.0238    0.0000 N   0  0  0  0  0  0  0  0  0  0  0  0
   -5.2234   -1.1589    0.0000 O   0  0  0  0  0  0  0  0  0  0  0  0
    5.5433   -0.1919    0.0000 C   0  0  0  0  0  0  0  0  0  0  0  0
  1  2  1  0
  3  2  1  0
  4  1  1  0
  1  5  2  0
  6  3  2  0
  7  3  1  0
  8  4  2  0
  4  9  1  0
  5  6  1  0
  6 10  1  0
 11  7  1  0
  7 12  1  0
 13  8  1  0
  9 14  2  0
 10 15  2  0
 10 16  1  0
 16 11  1  0
 11 17  2  0
 18 14  1  0
 18 13  2  0
M  END
>  <E_el>  (201) 
-831.0190315209

>  <E_el_PBEh-3c>  (201) 
-831.0190315209

>  <HBD_atom_index>  (201) 
2

>  <Function>  (201) 
undefined donor function

>  <Atom>  (201) 
N

>  <Molecular_Weight>  (201) 
242.2334

>  <Mol_ID>  (201) 
CHEMBL212626_f002

>  <Atom_and_Type>  (201) 
N-ring fragment

>  <E_el_PW6B95>  (201) 
-834.2413942108

>  <E_el complex_PW6B95>  (201) 
-1027.739713349

>  <HB_distance>  (201) 
1.91

>  <dG(298)_RRHO (kJ/mol)>  (201) 
478.1879

>  <dG(298)_RRHO complex (kJ/mol)>  (201) 
685.6288

>  <dG_solv_SMD_CCl4 (kJ/mol)>  (201) 
-75.1522

>  <dG_solv_SMD_CCl4 complex (kJ/mol)>  (201) 
-80.0174

>  <Delta G_sol (kJ/mol)>  (201) 
18.36

>  <Delta G (kcal/mol)>  (201) 
-2.24

>  <Delta G (kJ/mol)>  (201) 
-9.38

$$$$

     RDKit          2D

 12 11  0  0  0  0  0  0  0  0999 V2000
   -0.8351    0.6657    0.0000 C   0  0  0  0  0  0  0  0  0  0  0  0
    0.4265   -0.1456    0.0000 N   0  0  0  0  0  0  0  0  0  0  0  0
    1.7600    0.5414    0.0000 C   0  0  0  0  0  0  0  0  0  0  0  0
   -2.1686   -0.0213    0.0000 C   0  0  0  0  0  0  0  0  0  0  0  0
   -0.7633    2.1640    0.0000 O   0  0  0  0  0  0  0  0  0  0  0  0
    3.0216   -0.2699    0.0000 C   0  0  0  0  0  0  0  0  0  0  0  0
   -3.4302    0.7900    0.0000 C   0  0  0  0  0  0  0  0  0  0  0  0
   -2.2403   -1.5195    0.0000 N   0  0  0  0  0  0  0  0  0  0  0  0
    4.3551    0.4171    0.0000 N   0  0  0  0  0  0  0  0  0  0  0  0
   -4.7637    0.1031    0.0000 C   0  0  0  0  0  0  0  0  0  0  0  0
   -0.9787   -2.3308    0.0000 C   0  0  0  0  0  0  0  0  0  0  0  0
    5.6167   -0.3942    0.0000 C   0  0  0  0  0  0  0  0  0  0  0  0
  1  2  1  0
  2  3  1  0
  4  1  1  0
  1  5  2  0
  3  6  1  0
  7  4  1  0
  4  8  1  0
  6  9  1  0
 10  7  1  0
  8 11  1  0
  9 12  1  0
M  END
>  <E_el>  (202) 
-554.5706959271

>  <E_el_PBEh-3c>  (202) 
-554.5706959271

>  <HBD_atom_index>  (202) 
2
8
9

>  <Function>  (202) 
amide
secondary amine
secondary amine

>  <Atom>  (202) 
N
N
N

>  <Molecular_Weight>  (202) 
173.25595

>  <Mol_ID>  (202) 
CHEMBL214598_f002

>  <Atom_and_Type>  (202) 
N-chain fragment

>  <E_el_PW6B95>  (202) 
-556.7183367422

>  <E_el complex_PW6B95>  (202) 
-750.2085992805
-750.2097159788
-750.2067933734

>  <HB_distance>  (202) 
2.17
2.35
2.46

>  <dG(298)_RRHO (kJ/mol)>  (202) 
651.2925

>  <dG(298)_RRHO complex (kJ/mol)>  (202) 
858.6074
859.8965
858.4446

>  <dG_solv_SMD_CCl4 (kJ/mol)>  (202) 
-34.9574

>  <dG_solv_SMD_CCl4 complex (kJ/mol)>  (202) 
-47.0535
-42.1509
-45.6828

>  <Delta G_sol (kJ/mol)>  (202) 
32.15
35.41
38.10

>  <Delta G (kcal/mol)>  (202) 
-0.16
0.33
0.73

>  <Delta G (kJ/mol)>  (202) 
-0.68
1.37
3.06

$$$$

     RDKit          2D

 16 16  0  0  0  0  0  0  0  0999 V2000
    0.6492   -0.4092    0.0000 C   0  0  0  0  0  0  0  0  0  0  0  0
   -0.4218    0.6410    0.0000 N   0  0  0  0  0  0  0  0  0  0  0  0
   -1.8668    0.2387    0.0000 C   0  0  0  0  0  0  0  0  0  0  0  0
    2.0942   -0.0068    0.0000 C   0  0  0  0  0  0  0  0  0  0  0  0
    0.2752   -1.8618    0.0000 O   0  0  0  0  0  0  0  0  0  0  0  0
   -2.9378    1.2889    0.0000 C   0  0  0  0  0  0  0  0  0  0  0  0
   -2.2408   -1.2140    0.0000 C   0  0  0  0  0  0  0  0  0  0  0  0
    2.4682    1.4458    0.0000 C   0  0  0  0  0  0  0  0  0  0  0  0
    3.1652   -1.0570    0.0000 C   0  0  0  0  0  0  0  0  0  0  0  0
   -4.3828    0.8865    0.0000 C   0  0  0  0  0  0  0  0  0  0  0  0
   -3.6859   -1.6164    0.0000 O   0  0  0  0  0  0  0  0  0  0  0  0
   -1.1699   -2.2642    0.0000 O   0  0  0  0  0  0  0  0  0  0  0  0
    3.9132    1.8482    0.0000 C   0  0  0  0  0  0  0  0  0  0  0  0
    4.6102   -0.6546    0.0000 C   0  0  0  0  0  0  0  0  0  0  0  0
   -5.4538    1.9367    0.0000 C   0  0  0  0  0  0  0  0  0  0  0  0
    4.9842    0.7980    0.0000 C   0  0  0  0  0  0  0  0  0  0  0  0
  1  2  1  0
  2  3  1  0
  4  1  1  0
  1  5  2  0
  3  6  1  0
  3  7  1  0
  8  4  2  0
  4  9  1  0
  6 10  1  0
  7 11  2  0
  7 12  1  0
 13  8  1  0
  9 14  2  0
 10 15  1  0
 16 14  1  0
 16 13  2  0
M  END
>  <E_el>  (203) 
-745.1738727798

>  <E_el_PBEh-3c>  (203) 
-745.1738727798

>  <HBD_atom_index>  (203) 
2
12

>  <Function>  (203) 
amide
alcohol

>  <Atom>  (203) 
N
O

>  <Molecular_Weight>  (203) 
221.2524

>  <Mol_ID>  (203) 
CHEMBL2151066_f004

>  <Atom_and_Type>  (203) 
N-ring_sidechain fragment

>  <E_el_PW6B95>  (203) 
-748.0590419480

>  <E_el complex_PW6B95>  (203) 
-941.5512460887
-941.5552190405

>  <HB_distance>  (203) 
2.11
1.72

>  <dG(298)_RRHO (kJ/mol)>  (203) 
586.1196

>  <dG(298)_RRHO complex (kJ/mol)>  (203) 
798.9744
795.7345

>  <dG_solv_SMD_CCl4 (kJ/mol)>  (203) 
-47.6645

>  <dG_solv_SMD_CCl4 complex (kJ/mol)>  (203) 
-53.6275
-58.9834

>  <Delta G_sol (kJ/mol)>  (203) 
38.73
19.70

>  <Delta G (kcal/mol)>  (203) 
0.83
-2.04

>  <Delta G (kJ/mol)>  (203) 
3.46
-8.53

$$$$

     RDKit          2D

 17 18  0  0  0  0  0  0  0  0999 V2000
   -1.7068   -0.4214    0.0000 C   0  0  0  0  0  0  0  0  0  0  0  0
   -2.1028    1.0254    0.0000 N   0  0  0  0  0  0  0  0  0  0  0  0
   -1.0478    2.0917    0.0000 C   0  0  0  0  0  0  0  0  0  0  0  0
   -2.7618   -1.4877    0.0000 C   0  0  0  0  0  0  0  0  0  0  0  0
   -0.2559   -0.8019    0.0000 N   0  0  0  0  0  0  0  0  0  0  0  0
    0.4031    1.7112    0.0000 C   0  0  0  0  0  0  0  0  0  0  0  0
   -1.4438    3.5385    0.0000 O   0  0  0  0  0  0  0  0  0  0  0  0
   -4.2128   -1.1072    0.0000 C   0  0  0  0  0  0  0  0  0  0  0  0
    0.7991    0.2644    0.0000 C   0  0  0  0  0  0  0  0  0  0  0  0
   -5.2677   -2.1735    0.0000 N   0  0  0  0  0  0  0  0  0  0  0  0
   -4.6087    0.3396    0.0000 O   0  0  0  0  0  0  0  0  0  0  0  0
    2.2500   -0.1161    0.0000 N   0  0  0  0  0  0  0  0  0  0  0  0
    3.3050    0.9502    0.0000 C   0  0  0  0  0  0  0  0  0  0  0  0
    4.7560    0.5698    0.0000 C   0  0  0  0  0  0  0  0  0  0  0  0
    5.1519   -0.8770    0.0000 O   0  0  0  0  0  0  0  0  0  0  0  0
    4.0969   -1.9433    0.0000 C   0  0  0  0  0  0  0  0  0  0  0  0
    2.6460   -1.5629    0.0000 C   0  0  0  0  0  0  0  0  0  0  0  0
  1  2  1  0
  3  2  1  0
  4  1  1  0
  1  5  2  0
  6  3  1  0
  3  7  2  0
  8  4  1  0
  5  9  1  0
  9  6  2  0
 10  8  1  0
  8 11  2  0
  9 12  1  0
 13 14  1  0
 14 15  1  0
 15 16  1  0
 16 17  1  0
 12 17  1  0
 12 13  1  0
M  END
>  <E_el>  (204) 
-832.4192480584

>  <E_el_PBEh-3c>  (204) 
-832.4192480584

>  <HBD_atom_index>  (204) 
10

>  <Function>  (204) 
amide

>  <Atom>  (204) 
N

>  <Molecular_Weight>  (204) 
238.24316

>  <Mol_ID>  (204) 
CHEMBL2151923_f002

>  <Atom_and_Type>  (204) 
N-ring fragment

>  <E_el_PW6B95>  (204) 
-835.6218388701

>  <E_el complex_PW6B95>  (204) 
-1029.115470809

>  <HB_distance>  (204) 
1.96

>  <dG(298)_RRHO (kJ/mol)>  (204) 
578.2904

>  <dG(298)_RRHO complex (kJ/mol)>  (204) 
785.4110

>  <dG_solv_SMD_CCl4 (kJ/mol)>  (204) 
-62.6449

>  <dG_solv_SMD_CCl4 complex (kJ/mol)>  (204) 
-69.9266

>  <Delta G_sol (kJ/mol)>  (204) 
27.93

>  <Delta G (kcal/mol)>  (204) 
-0.80

>  <Delta G (kJ/mol)>  (204) 
-3.35

$$$$

     RDKit          2D

 17 18  0  0  0  0  0  0  0  0999 V2000
    1.7314   -0.6599    0.0000 C   0  0  0  0  0  0  0  0  0  0  0  0
    0.6282    0.3564    0.0000 N   0  0  0  0  0  0  0  0  0  0  0  0
   -0.8036   -0.0909    0.0000 C   0  0  0  0  0  0  0  0  0  0  0  0
    3.1632   -0.2126    0.0000 C   0  0  0  0  0  0  0  0  0  0  0  0
    1.4029   -2.1235    0.0000 O   0  0  0  0  0  0  0  0  0  0  0  0
   -1.9068    0.9254    0.0000 C   0  0  0  0  0  0  0  0  0  0  0  0
    4.2664   -1.2289    0.0000 C   0  0  0  0  0  0  0  0  0  0  0  0
    3.4917    1.2510    0.0000 C   0  0  0  0  0  0  0  0  0  0  0  0
   -3.3386    0.4781    0.0000 C   0  0  0  0  0  0  0  0  0  0  0  0
    5.6982   -0.7816    0.0000 C   0  0  0  0  0  0  0  0  0  0  0  0
    4.9235    1.6983    0.0000 C   0  0  0  0  0  0  0  0  0  0  0  0
   -4.4418    1.4944    0.0000 C   0  0  0  0  0  0  0  0  0  0  0  0
   -3.6671   -0.9855    0.0000 C   0  0  0  0  0  0  0  0  0  0  0  0
    6.0267    0.6820    0.0000 C   0  0  0  0  0  0  0  0  0  0  0  0
   -5.8736    1.0471    0.0000 C   0  0  0  0  0  0  0  0  0  0  0  0
   -6.2021   -0.4165    0.0000 C   0  0  0  0  0  0  0  0  0  0  0  0
   -5.0988   -1.4328    0.0000 C   0  0  0  0  0  0  0  0  0  0  0  0
  1  2  1  0
  2  3  1  0
  4  1  1  0
  1  5  2  0
  3  6  1  0
  7  4  2  0
  4  8  1  0
  6  9  1  0
 10  7  1  0
  8 11  2  0
  9 12  2  0
  9 13  1  0
 14 11  1  0
 14 10  2  0
 12 15  1  0
 15 16  2  0
 16 17  1  0
 17 13  2  0
M  END
>  <E_el>  (205) 
-709.0735878271

>  <E_el_PBEh-3c>  (205) 
-709.0735878271

>  <HBD_atom_index>  (205) 
2

>  <Function>  (205) 
amide

>  <Atom>  (205) 
N

>  <Molecular_Weight>  (205) 
225.2857

>  <Mol_ID>  (205) 
CHEMBL2152098_f002

>  <Atom_and_Type>  (205) 
N-ring_sidechain fragment

>  <E_el_PW6B95>  (205) 
-711.8723341084

>  <E_el complex_PW6B95>  (205) 
-905.3649949692

>  <HB_distance>  (205) 
2.17

>  <dG(298)_RRHO (kJ/mol)>  (205) 
614.8820

>  <dG(298)_RRHO complex (kJ/mol)>  (205) 
824.2107

>  <dG_solv_SMD_CCl4 (kJ/mol)>  (205) 
-53.5899

>  <dG_solv_SMD_CCl4 complex (kJ/mol)>  (205) 
-61.8424

>  <Delta G_sol (kJ/mol)>  (205) 
31.71

>  <Delta G (kcal/mol)>  (205) 
-0.23

>  <Delta G (kJ/mol)>  (205) 
-0.96

$$$$

     RDKit          2D

 16 17  0  0  0  0  0  0  0  0999 V2000
    1.2381   -1.0548    0.0000 C   0  0  0  0  0  0  0  0  0  0  0  0
   -0.0749   -0.3296    0.0000 N   0  0  0  0  0  0  0  0  0  0  0  0
   -1.3595   -1.1042    0.0000 C   0  0  0  0  0  0  0  0  0  0  0  0
    2.5227   -0.2802    0.0000 C   0  0  0  0  0  0  0  0  0  0  0  0
    1.2667   -2.5545    0.0000 O   0  0  0  0  0  0  0  0  0  0  0  0
   -2.6725   -0.3790    0.0000 C   0  0  0  0  0  0  0  0  0  0  0  0
    3.8357   -1.0054    0.0000 C   0  0  0  0  0  0  0  0  0  0  0  0
    2.4941    1.2195    0.0000 C   0  0  0  0  0  0  0  0  0  0  0  0
   -2.7011    1.1207    0.0000 C   0  0  0  0  0  0  0  0  0  0  0  0
   -3.9571   -1.1536    0.0000 C   0  0  0  0  0  0  0  0  0  0  0  0
    5.1203   -0.2308    0.0000 C   0  0  0  0  0  0  0  0  0  0  0  0
    3.7787    1.9941    0.0000 C   0  0  0  0  0  0  0  0  0  0  0  0
   -4.0141    1.8459    0.0000 C   0  0  0  0  0  0  0  0  0  0  0  0
   -5.2701   -0.4284    0.0000 C   0  0  0  0  0  0  0  0  0  0  0  0
    5.0917    1.2689    0.0000 C   0  0  0  0  0  0  0  0  0  0  0  0
   -5.2987    1.0713    0.0000 C   0  0  0  0  0  0  0  0  0  0  0  0
  1  2  1  0
  2  3  1  0
  4  1  1  0
  1  5  2  0
  3  6  1  0
  7  4  2  0
  4  8  1  0
  6  9  2  0
  6 10  1  0
 11  7  1  0
  8 12  2  0
  9 13  1  0
 14 10  2  0
 15 12  1  0
 15 11  2  0
 13 16  2  0
 16 14  1  0
M  END
>  <E_el>  (206) 
-669.8411256023

>  <E_el_PBEh-3c>  (206) 
-669.8411256023

>  <HBD_atom_index>  (206) 
2

>  <Function>  (206) 
amide

>  <Atom>  (206) 
N

>  <Molecular_Weight>  (206) 
211.25912

>  <Mol_ID>  (206) 
CHEMBL2152099_f002

>  <Atom_and_Type>  (206) 
N-ring_sidechain fragment

>  <E_el_PW6B95>  (206) 
-672.4869906794

>  <E_el complex_PW6B95>  (206) 
-865.9846477968

>  <HB_distance>  (206) 
2.08

>  <dG(298)_RRHO (kJ/mol)>  (206) 
540.7536

>  <dG(298)_RRHO complex (kJ/mol)>  (206) 
753.1068

>  <dG_solv_SMD_CCl4 (kJ/mol)>  (206) 
-51.2184

>  <dG_solv_SMD_CCl4 complex (kJ/mol)>  (206) 
-55.5955

>  <Delta G_sol (kJ/mol)>  (206) 
25.50

>  <Delta G (kcal/mol)>  (206) 
-1.17

>  <Delta G (kJ/mol)>  (206) 
-4.88

$$$$

     RDKit          2D

 17 18  0  0  0  0  0  0  0  0999 V2000
    1.7314   -0.6599    0.0000 C   0  0  0  0  0  0  0  0  0  0  0  0
    0.6282    0.3564    0.0000 N   0  0  0  0  0  0  0  0  0  0  0  0
   -0.8036   -0.0909    0.0000 C   0  0  0  0  0  0  0  0  0  0  0  0
    3.1632   -0.2126    0.0000 C   0  0  0  0  0  0  0  0  0  0  0  0
    1.4029   -2.1235    0.0000 O   0  0  0  0  0  0  0  0  0  0  0  0
   -1.9068    0.9254    0.0000 C   0  0  0  0  0  0  0  0  0  0  0  0
    4.2664   -1.2289    0.0000 C   0  0  0  0  0  0  0  0  0  0  0  0
    3.4917    1.2510    0.0000 C   0  0  0  0  0  0  0  0  0  0  0  0
   -3.3386    0.4781    0.0000 N   0  0  0  0  0  0  0  0  0  0  0  0
    5.6982   -0.7816    0.0000 C   0  0  0  0  0  0  0  0  0  0  0  0
    4.9235    1.6983    0.0000 C   0  0  0  0  0  0  0  0  0  0  0  0
   -4.4418    1.4944    0.0000 C   0  0  0  0  0  0  0  0  0  0  0  0
   -3.6671   -0.9855    0.0000 C   0  0  0  0  0  0  0  0  0  0  0  0
    6.0267    0.6820    0.0000 C   0  0  0  0  0  0  0  0  0  0  0  0
   -5.8736    1.0471    0.0000 C   0  0  0  0  0  0  0  0  0  0  0  0
   -6.2021   -0.4165    0.0000 O   0  0  0  0  0  0  0  0  0  0  0  0
   -5.0988   -1.4328    0.0000 C   0  0  0  0  0  0  0  0  0  0  0  0
  1  2  1  0
  2  3  1  0
  4  1  1  0
  1  5  2  0
  3  6  1  0
  7  4  2  0
  4  8  1  0
  6  9  1  0
 10  7  1  0
  8 11  2  0
  9 12  1  0
  9 13  1  0
 14 11  1  0
 14 10  2  0
 12 15  1  0
 15 16  1  0
 16 17  1  0
 17 13  1  0
M  END
>  <E_el>  (207) 
-764.5055103251

>  <E_el_PBEh-3c>  (207) 
-764.5055103251

>  <HBD_atom_index>  (207) 
2

>  <Function>  (207) 
amide

>  <Atom>  (207) 
N

>  <Molecular_Weight>  (207) 
234.29422

>  <Mol_ID>  (207) 
CHEMBL2152198_f002

>  <Atom_and_Type>  (207) 
N-ring_sidechain fragment

>  <E_el_PW6B95>  (207) 
-767.4834269695

>  <E_el complex_PW6B95>  (207) 
-960.9778610712

>  <HB_distance>  (207) 
2.15

>  <dG(298)_RRHO (kJ/mol)>  (207) 
704.9052

>  <dG(298)_RRHO complex (kJ/mol)>  (207) 
919.9391

>  <dG_solv_SMD_CCl4 (kJ/mol)>  (207) 
-51.7230

>  <dG_solv_SMD_CCl4 complex (kJ/mol)>  (207) 
-55.4263

>  <Delta G_sol (kJ/mol)>  (207) 
37.31

>  <Delta G (kcal/mol)>  (207) 
0.61

>  <Delta G (kJ/mol)>  (207) 
2.57

$$$$

     RDKit          2D

  8  8  0  0  0  0  0  0  0  0999 V2000
    1.8750   -0.0000    0.0000 C   0  0  0  0  0  0  0  0  0  0  0  0
    1.1250   -1.2990    0.0000 N   0  0  0  0  0  0  0  0  0  0  0  0
   -0.3750   -1.2990    0.0000 C   0  0  0  0  0  0  0  0  0  0  0  0
    1.1250    1.2990    0.0000 C   0  0  0  0  0  0  0  0  0  0  0  0
   -1.1250   -2.5981    0.0000 O   0  0  0  0  0  0  0  0  0  0  0  0
   -1.1250   -0.0000    0.0000 C   0  0  0  0  0  0  0  0  0  0  0  0
   -0.3750    1.2990    0.0000 N   0  0  0  0  0  0  0  0  0  0  0  0
   -1.1250    2.5981    0.0000 C   0  0  0  0  0  0  0  0  0  0  0  0
  1  2  1  0
  2  3  1  0
  4  1  1  0
  3  5  2  0
  3  6  1  0
  7  4  1  0
  7  6  1  0
  8  7  1  0
M  END
>  <E_el>  (208) 
-380.4601840546

>  <E_el_PBEh-3c>  (208) 
-380.4601840546

>  <HBD_atom_index>  (208) 
2

>  <Function>  (208) 
amide

>  <Atom>  (208) 
N

>  <Molecular_Weight>  (208) 
114.1457

>  <Mol_ID>  (208) 
CHEMBL2152320_f001

>  <Atom_and_Type>  (208) 
N-ring fragment

>  <E_el_PW6B95>  (208) 
-381.9253026095

>  <E_el complex_PW6B95>  (208) 
-575.4172232065

>  <HB_distance>  (208) 
2.08

>  <dG(298)_RRHO (kJ/mol)>  (208) 
342.7278

>  <dG(298)_RRHO complex (kJ/mol)>  (208) 
551.3948

>  <dG_solv_SMD_CCl4 (kJ/mol)>  (208) 
-29.2805

>  <dG_solv_SMD_CCl4 complex (kJ/mol)>  (208) 
-37.4756

>  <Delta G_sol (kJ/mol)>  (208) 
33.05

>  <Delta G (kcal/mol)>  (208) 
-0.03

>  <Delta G (kJ/mol)>  (208) 
-0.12

$$$$

     RDKit          2D

 15 16  0  0  0  0  0  0  0  0999 V2000
   -0.2595   -0.1556    0.0000 C   0  0  0  0  0  0  0  0  0  0  0  0
   -1.2678    0.9550    0.0000 N   0  0  0  0  0  0  0  0  0  0  0  0
   -2.7337    0.6371    0.0000 C   0  0  0  0  0  0  0  0  0  0  0  0
    1.2064    0.1623    0.0000 C   0  0  0  0  0  0  0  0  0  0  0  0
   -0.7171   -1.5841    0.0000 O   0  0  0  0  0  0  0  0  0  0  0  0
   -4.2199    0.8397    0.0000 C   0  0  0  0  0  0  0  0  0  0  0  0
   -3.3013    2.0255    0.0000 C   0  0  0  0  0  0  0  0  0  0  0  0
   -2.6752   -0.8618    0.0000 C   0  0  0  0  0  0  0  0  0  0  0  0
    2.2147   -0.9482    0.0000 C   0  0  0  0  0  0  0  0  0  0  0  0
    1.6641    1.5908    0.0000 C   0  0  0  0  0  0  0  0  0  0  0  0
   -2.6166   -2.3606    0.0000 N   0  0  0  0  0  0  0  0  0  0  0  0
    1.7571   -2.3767    0.0000 C   0  0  0  0  0  0  0  0  0  0  0  0
    3.6806   -0.6303    0.0000 C   0  0  0  0  0  0  0  0  0  0  0  0
    3.1300    1.9087    0.0000 C   0  0  0  0  0  0  0  0  0  0  0  0
    4.1383    0.7981    0.0000 C   0  0  0  0  0  0  0  0  0  0  0  0
  1  2  1  0
  2  3  1  0
  4  1  1  0
  1  5  2  0
  3  6  1  0
  3  7  1  0
  3  8  1  0
  9  4  1  0
 10  4  1  0
  6  7  1  0
  8 11  3  0
 12  9  1  0
  9 13  1  0
 14 10  1  0
 13 15  1  0
 15 14  1  0
M  END
>  <E_el>  (209) 
-651.4071632851

>  <E_el_PBEh-3c>  (209) 
-651.4071632851

>  <HBD_atom_index>  (209) 
2

>  <Function>  (209) 
amide

>  <Atom>  (209) 
N

>  <Molecular_Weight>  (209) 
206.28412

>  <Mol_ID>  (209) 
CHEMBL2163584_f002

>  <Atom_and_Type>  (209) 
N-ring_sidechain fragment

>  <E_el_PW6B95>  (209) 
-653.9448114427

>  <E_el complex_PW6B95>  (209) 
-847.4367328141

>  <HB_distance>  (209) 
2.10

>  <dG(298)_RRHO (kJ/mol)>  (209) 
670.1357

>  <dG(298)_RRHO complex (kJ/mol)>  (209) 
881.4860

>  <dG_solv_SMD_CCl4 (kJ/mol)>  (209) 
-44.0955

>  <dG_solv_SMD_CCl4 complex (kJ/mol)>  (209) 
-54.8965

>  <Delta G_sol (kJ/mol)>  (209) 
33.13

>  <Delta G (kcal/mol)>  (209) 
-0.02

>  <Delta G (kJ/mol)>  (209) 
-0.07

$$$$

     RDKit          2D

 15 16  0  0  0  0  0  0  0  0999 V2000
   -0.4927    0.4327    0.0000 C   0  0  0  0  0  0  0  0  0  0  0  0
    0.4938   -0.6972    0.0000 N   0  0  0  0  0  0  0  0  0  0  0  0
    1.9656   -0.4078    0.0000 C   0  0  0  0  0  0  0  0  0  0  0  0
   -1.9646    0.1433    0.0000 N   0  0  0  0  0  0  0  0  0  0  0  0
   -0.0075    1.8520    0.0000 O   0  0  0  0  0  0  0  0  0  0  0  0
    2.9522   -1.5377    0.0000 C   0  0  0  0  0  0  0  0  0  0  0  0
    2.4509    1.0115    0.0000 C   0  0  0  0  0  0  0  0  0  0  0  0
   -2.9511    1.2732    0.0000 C   0  0  0  0  0  0  0  0  0  0  0  0
   -2.4498   -1.2761    0.0000 C   0  0  0  0  0  0  0  0  0  0  0  0
    4.4240   -1.2483    0.0000 C   0  0  0  0  0  0  0  0  0  0  0  0
    3.9227    1.3009    0.0000 C   0  0  0  0  0  0  0  0  0  0  0  0
   -4.4229    0.9838    0.0000 C   0  0  0  0  0  0  0  0  0  0  0  0
   -3.9216   -1.5655    0.0000 C   0  0  0  0  0  0  0  0  0  0  0  0
    4.9093    0.1710    0.0000 C   0  0  0  0  0  0  0  0  0  0  0  0
   -4.9082   -0.4356    0.0000 N   0  0  0  0  0  0  0  0  0  0  0  0
  1  2  1  0
  2  3  1  0
  4  1  1  0
  1  5  2  0
  3  6  2  0
  3  7  1  0
  8  4  1  0
  4  9  1  0
  6 10  1  0
 11  7  2  0
 12  8  1  0
  9 13  1  0
 10 14  2  0
 14 11  1  0
 15 13  1  0
 15 12  1  0
M  END
>  <E_el>  (210) 
-666.2452354818

>  <E_el_PBEh-3c>  (210) 
-666.2452354818

>  <HBD_atom_index>  (210) 
2
2
15

>  <Function>  (210) 
amide
aniline
secondary amine

>  <Atom>  (210) 
N
N
N

>  <Molecular_Weight>  (210) 
205.2563

>  <Mol_ID>  (210) 
CHEMBL2164600_f001

>  <Atom_and_Type>  (210) 
N-ring_sidechain fragment

>  <E_el_PW6B95>  (210) 
-668.8470511341

>  <E_el complex_PW6B95>  (210) 
-862.3412943632
-862.3412792898
-862.3350161822

>  <HB_distance>  (210) 
2.15
2.16
2.40

>  <dG(298)_RRHO (kJ/mol)>  (210) 
591.7382

>  <dG(298)_RRHO complex (kJ/mol)>  (210) 
801.4974
801.6523
796.8345

>  <dG_solv_SMD_CCl4 (kJ/mol)>  (210) 
-52.4425

>  <dG_solv_SMD_CCl4 complex (kJ/mol)>  (210) 
-60.2655
-60.2950
-64.4685

>  <Delta G_sol (kJ/mol)>  (210) 
28.42
28.58
36.04

>  <Delta G (kcal/mol)>  (210) 
-0.73
-0.70
0.42

>  <Delta G (kJ/mol)>  (210) 
-3.04
-2.93
1.76

$$$$

     RDKit          2D

  7  7  0  0  0  0  0  0  0  0999 V2000
    0.5475   -0.2335    0.0000 C   0  0  0  0  0  0  0  0  0  0  0  0
    1.2865    1.0719    0.0000 N   0  0  0  0  0  0  0  0  0  0  0  0
    2.5919    0.3328    0.0000 C   0  0  0  0  0  0  0  0  0  0  0  0
   -0.8980   -0.6339    0.0000 C   0  0  0  0  0  0  0  0  0  0  0  0
    1.8528   -0.9725    0.0000 C   0  0  0  0  0  0  0  0  0  0  0  0
   -1.9676    0.4178    0.0000 O   0  0  0  0  0  0  0  0  0  0  0  0
   -3.4132    0.0173    0.0000 C   0  0  0  0  0  0  0  0  0  0  0  0
  1  2  1  0
  3  2  1  0
  4  1  1  0
  1  5  1  0
  5  3  1  0
  4  6  1  0
  6  7  1  0
M  END
>  <E_el>  (211) 
-326.3577211236

>  <E_el_PBEh-3c>  (211) 
-326.3577211236

>  <HBD_atom_index>  (211) 
2

>  <Function>  (211) 
secondary amine

>  <Atom>  (211) 
N

>  <Molecular_Weight>  (211) 
101.14694

>  <Mol_ID>  (211) 
CHEMBL2165447_f001

>  <Atom_and_Type>  (211) 
N-ring fragment

>  <E_el_PW6B95>  (211) 
-327.6258115672

>  <E_el complex_PW6B95>  (211) 
-521.1124109385

>  <HB_distance>  (211) 
2.37

>  <dG(298)_RRHO (kJ/mol)>  (211) 
352.6574

>  <dG(298)_RRHO complex (kJ/mol)>  (211) 
557.5175

>  <dG_solv_SMD_CCl4 (kJ/mol)>  (211) 
-17.9681

>  <dG_solv_SMD_CCl4 complex (kJ/mol)>  (211) 
-30.4618

>  <Delta G_sol (kJ/mol)>  (211) 
38.92

>  <Delta G (kcal/mol)>  (211) 
0.86

>  <Delta G (kJ/mol)>  (211) 
3.58

$$$$

     RDKit          2D

  9  8  0  0  0  0  0  0  0  0999 V2000
   -0.1210    0.4240    0.0000 C   0  0  0  0  0  0  0  0  0  0  0  0
   -0.0380    1.9217    0.0000 O   0  0  0  0  0  0  0  0  0  0  0  0
   -1.4596   -0.2529    0.0000 C   0  0  0  0  0  0  0  0  0  0  0  0
    1.1345   -0.3967    0.0000 C   0  0  0  0  0  0  0  0  0  0  0  0
   -2.1366    1.0856    0.0000 C   0  0  0  0  0  0  0  0  0  0  0  0
   -0.7827   -1.5915    0.0000 C   0  0  0  0  0  0  0  0  0  0  0  0
   -2.7982   -0.9299    0.0000 C   0  0  0  0  0  0  0  0  0  0  0  0
    2.4730    0.2802    0.0000 O   0  0  0  0  0  0  0  0  0  0  0  0
    3.7286   -0.5406    0.0000 C   0  0  0  0  0  0  0  0  0  0  0  0
  1  2  1  0
  3  1  1  0
  1  4  1  0
  5  3  1  0
  3  6  1  0
  3  7  1  0
  4  8  1  0
  8  9  1  0
M  END
>  <E_el>  (212) 
-425.8878439872

>  <E_el_PBEh-3c>  (212) 
-425.8878439872

>  <HBD_atom_index>  (212) 
2

>  <Function>  (212) 
alcohol

>  <Atom>  (212) 
O

>  <Molecular_Weight>  (212) 
132.20074

>  <Mol_ID>  (212) 
CHEMBL2171393_f001

>  <Atom_and_Type>  (212) 
O-chain fragment

>  <E_el_PW6B95>  (212) 
-427.5321246910

>  <E_el complex_PW6B95>  (212) 
-621.0249787562

>  <HB_distance>  (212) 
1.95

>  <dG(298)_RRHO (kJ/mol)>  (212) 
517.3893

>  <dG(298)_RRHO complex (kJ/mol)>  (212) 
726.6392

>  <dG_solv_SMD_CCl4 (kJ/mol)>  (212) 
-21.4945

>  <dG_solv_SMD_CCl4 complex (kJ/mol)>  (212) 
-31.3866

>  <Delta G_sol (kJ/mol)>  (212) 
29.49

>  <Delta G (kcal/mol)>  (212) 
-0.56

>  <Delta G (kJ/mol)>  (212) 
-2.36

$$$$

     RDKit          2D

  7  7  0  0  0  0  0  0  0  0999 V2000
   -1.3303   -0.1535    0.0000 C   0  0  0  0  0  0  0  0  0  0  0  0
   -2.4659    0.8265    0.0000 N   0  0  0  0  0  0  0  0  0  0  0  0
    0.0862    0.3400    0.0000 C   0  0  0  0  0  0  0  0  0  0  0  0
   -1.6112   -1.6269    0.0000 O   0  0  0  0  0  0  0  0  0  0  0  0
    1.5597    0.0591    0.0000 C   0  0  0  0  0  0  0  0  0  0  0  0
    1.0662    1.4756    0.0000 C   0  0  0  0  0  0  0  0  0  0  0  0
    2.6953   -0.9209    0.0000 C   0  0  0  0  0  0  0  0  0  0  0  0
  1  2  1  0
  3  1  1  0
  1  4  2  0
  5  3  1  0
  6  3  1  0
  7  5  1  0
  5  6  1  0
M  END
>  <E_el>  (213) 
-325.2214985954

>  <E_el_PBEh-3c>  (213) 
-325.2214985954

>  <HBD_atom_index>  (213) 
2

>  <Function>  (213) 
amide

>  <Atom>  (213) 
N

>  <Molecular_Weight>  (213) 
99.13106

>  <Mol_ID>  (213) 
CHEMBL2171440_f002

>  <Atom_and_Type>  (213) 
N-ring_sidechain fragment

>  <E_el_PW6B95>  (213) 
-326.4817968758

>  <E_el complex_PW6B95>  (213) 
-519.9724750150

>  <HB_distance>  (213) 
2.18

>  <dG(298)_RRHO (kJ/mol)>  (213) 
288.3851

>  <dG(298)_RRHO complex (kJ/mol)>  (213) 
497.7925

>  <dG_solv_SMD_CCl4 (kJ/mol)>  (213) 
-27.0643

>  <dG_solv_SMD_CCl4 complex (kJ/mol)>  (213) 
-37.3033

>  <Delta G_sol (kJ/mol)>  (213) 
35.01

>  <Delta G (kcal/mol)>  (213) 
0.27

>  <Delta G (kJ/mol)>  (213) 
1.12

$$$$

     RDKit          2D

  6  5  0  0  0  0  0  0  0  0999 V2000
    0.0000   -1.2990    0.0000 C   0  0  0  0  0  0  0  0  0  0  0  0
    1.5000   -1.2990    0.0000 O   0  0  0  0  0  0  0  0  0  0  0  0
   -0.7500   -0.0000    0.0000 C   0  0  0  0  0  0  0  0  0  0  0  0
   -2.2500   -0.0000    0.0000 C   0  0  0  0  0  0  0  0  0  0  0  0
    0.0000    1.2990    0.0000 N   0  0  0  0  0  0  0  0  0  0  0  0
    1.5000    1.2990    0.0000 C   0  0  0  0  0  0  0  0  0  0  0  0
  1  2  1  0
  3  1  1  0
  4  3  1  0
  3  5  1  0
  5  6  2  3
M  END
>  <E_el>  (214) 
-287.1527640286

>  <E_el_PBEh-3c>  (214) 
-287.1527640286

>  <HBD_atom_index>  (214) 
2

>  <Function>  (214) 
alcohol

>  <Atom>  (214) 
O

>  <Molecular_Weight>  (214) 
87.12036

>  <Mol_ID>  (214) 
CHEMBL217310_f001

>  <Atom_and_Type>  (214) 
O-chain fragment

>  <E_el_PW6B95>  (214) 
-288.2704084376

>  <E_el complex_PW6B95>  (214) 
-481.7612701301

>  <HB_distance>  (214) 
1.98

>  <dG(298)_RRHO (kJ/mol)>  (214) 
271.9469

>  <dG(298)_RRHO complex (kJ/mol)>  (214) 
476.0114

>  <dG_solv_SMD_CCl4 (kJ/mol)>  (214) 
-16.9412

>  <dG_solv_SMD_CCl4 complex (kJ/mol)>  (214) 
-29.8750

>  <Delta G_sol (kJ/mol)>  (214) 
26.49

>  <Delta G (kcal/mol)>  (214) 
-1.02

>  <Delta G (kJ/mol)>  (214) 
-4.25

$$$$

     RDKit          2D

  9 10  0  0  0  0  0  0  0  0999 V2000
   -1.5833   -1.2990    0.0000 C   0  0  0  0  0  0  0  0  0  0  0  0
   -2.3333    0.0000    0.0000 N   0  0  0  0  0  0  0  0  0  0  0  0
   -1.5833    1.2990    0.0000 C   0  0  0  0  0  0  0  0  0  0  0  0
   -0.0833   -1.2990    0.0000 C   0  0  0  0  0  0  0  0  0  0  0  0
   -0.0833    1.2990    0.0000 C   0  0  0  0  0  0  0  0  0  0  0  0
    1.4167   -1.2990    0.0000 C   0  0  0  0  0  0  0  0  0  0  0  0
    0.6667   -0.0000    0.0000 C   0  0  0  0  0  0  0  0  0  0  0  0
    1.4167    1.2990    0.0000 C   0  0  0  0  0  0  0  0  0  0  0  0
    2.1667    0.0000    0.0000 C   0  0  0  0  0  0  0  0  0  0  0  0
  1  2  1  0
  2  3  1  0
  4  1  1  0
  3  5  1  0
  6  4  1  0
  4  7  1  0
  5  7  1  0
  5  8  1  0
  9  6  2  0
  9  8  1  0
M  END
>  <E_el>  (215) 
-366.6094436303

>  <E_el_PBEh-3c>  (215) 
-366.6094436303

>  <HBD_atom_index>  (215) 
2

>  <Function>  (215) 
secondary amine

>  <Atom>  (215) 
N

>  <Molecular_Weight>  (215) 
123.19552

>  <Mol_ID>  (215) 
CHEMBL2177543_f001

>  <Atom_and_Type>  (215) 
N-ring fragment

>  <E_el_PW6B95>  (215) 
-368.0506906173

>  <E_el complex_PW6B95>  (215) 
-561.5381352332

>  <HB_distance>  (215) 
2.41

>  <dG(298)_RRHO (kJ/mol)>  (215) 
461.0775

>  <dG(298)_RRHO complex (kJ/mol)>  (215) 
670.5059

>  <dG_solv_SMD_CCl4 (kJ/mol)>  (215) 
-25.7208

>  <dG_solv_SMD_CCl4 complex (kJ/mol)>  (215) 
-37.0609

>  <Delta G_sol (kJ/mol)>  (215) 
42.42

>  <Delta G (kcal/mol)>  (215) 
1.38

>  <Delta G (kJ/mol)>  (215) 
5.78

$$$$

     RDKit          2D

 20 20  0  0  0  0  0  0  0  0999 V2000
   -1.7298    0.0199    0.0000 C   0  0  0  0  0  0  0  0  0  0  0  0
   -0.2354   -0.1099    0.0000 N   0  0  0  0  0  0  0  0  0  0  0  0
    0.3993   -1.4690    0.0000 C   0  0  0  0  0  0  0  0  0  0  0  0
   -2.3645    1.3790    0.0000 C   0  0  0  0  0  0  0  0  0  0  0  0
   -2.5894   -1.2093    0.0000 O   0  0  0  0  0  0  0  0  0  0  0  0
    1.8937   -1.5989    0.0000 C   0  0  0  0  0  0  0  0  0  0  0  0
   -0.4604   -2.6983    0.0000 C   0  0  0  0  0  0  0  0  0  0  0  0
   -1.5048    2.6083    0.0000 N   0  0  0  0  0  0  0  0  0  0  0  0
   -3.8588    1.5089    0.0000 C   0  0  0  0  0  0  0  0  0  0  0  0
    2.7533   -0.3697    0.0000 C   0  0  0  0  0  0  0  0  0  0  0  0
    0.1743   -4.0574    0.0000 O   0  0  0  0  0  0  0  0  0  0  0  0
   -1.9547   -2.5684    0.0000 N   0  0  0  0  0  0  0  0  0  0  0  0
   -2.1395    3.9674    0.0000 C   0  0  0  0  0  0  0  0  0  0  0  0
   -4.4935    2.8680    0.0000 C   0  0  0  0  0  0  0  0  0  0  0  0
    2.1186    0.9894    0.0000 C   0  0  0  0  0  0  0  0  0  0  0  0
    4.2477   -0.4996    0.0000 C   0  0  0  0  0  0  0  0  0  0  0  0
   -2.8144   -3.7976    0.0000 C   0  0  0  0  0  0  0  0  0  0  0  0
    2.9783    2.2186    0.0000 C   0  0  0  0  0  0  0  0  0  0  0  0
    4.4727    2.0887    0.0000 C   0  0  0  0  0  0  0  0  0  0  0  0
    5.1074    0.7296    0.0000 C   0  0  0  0  0  0  0  0  0  0  0  0
  1  2  1  0
  2  3  1  0
  4  1  1  0
  1  5  2  0
  3  6  1  0
  3  7  1  0
  8  4  1  0
  4  9  1  0
  6 10  1  0
  7 11  2  0
  7 12  1  0
 13  8  1  0
  9 14  1  0
 10 15  2  0
 10 16  1  0
 12 17  1  0
 15 18  1  0
 18 19  2  0
 19 20  1  0
 20 16  2  0
M  END
>  <E_el>  (216) 
-898.2342820746

>  <E_el_PBEh-3c>  (216) 
-898.2342820746

>  <HBD_atom_index>  (216) 
2
8
12

>  <Function>  (216) 
amide
secondary amine
amide

>  <Atom>  (216) 
N
N
N

>  <Molecular_Weight>  (216) 
277.36201

>  <Mol_ID>  (216) 
CHEMBL2178724_f003

>  <Atom_and_Type>  (216) 
N-ring_sidechain fragment

>  <E_el_PW6B95>  (216) 
-901.7289128366

>  <E_el complex_PW6B95>  (216) 
-1095.237944505
-1095.224148064
-1095.230003644

>  <HB_distance>  (216) 
2.16
2.25
2.16

>  <dG(298)_RRHO (kJ/mol)>  (216) 
877.3482

>  <dG(298)_RRHO complex (kJ/mol)>  (216) 
1092.8783
1091.0693
1088.0919

>  <dG_solv_SMD_CCl4 (kJ/mol)>  (216) 
-58.3138

>  <dG_solv_SMD_CCl4 complex (kJ/mol)>  (216) 
-56.7783
-63.5208
-64.7451

>  <Delta G_sol (kJ/mol)>  (216) 
4.72
32.39
12.82

>  <Delta G (kcal/mol)>  (216) 
-4.30
-0.13
-3.08

>  <Delta G (kJ/mol)>  (216) 
-17.97
-0.53
-12.87

$$$$

     RDKit          2D

  6  5  0  0  0  0  0  0  0  0999 V2000
    1.0893   -0.0297    0.0000 C   0  0  0  0  0  0  0  0  0  0  0  0
    2.2689   -0.9563    0.0000 N   0  0  0  0  0  0  0  0  0  0  0  0
   -0.3029   -0.5880    0.0000 C   0  0  0  0  0  0  0  0  0  0  0  0
    1.3020    1.4551    0.0000 O   0  0  0  0  0  0  0  0  0  0  0  0
   -1.4825    0.3386    0.0000 N   0  0  0  0  0  0  0  0  0  0  0  0
   -2.8748   -0.2197    0.0000 C   0  0  0  0  0  0  0  0  0  0  0  0
  1  2  1  0
  3  1  1  0
  1  4  2  0
  5  3  1  0
  6  5  1  0
M  END
>  <E_el>  (217) 
-303.2162697965

>  <E_el_PBEh-3c>  (217) 
-303.2162697965

>  <HBD_atom_index>  (217) 
2
5

>  <Function>  (217) 
amide
secondary amine

>  <Atom>  (217) 
N
N

>  <Molecular_Weight>  (217) 
88.10842

>  <Mol_ID>  (217) 
CHEMBL2178724_f005

>  <Atom_and_Type>  (217) 
N-chain fragment

>  <E_el_PW6B95>  (217) 
-304.3835226506

>  <E_el complex_PW6B95>  (217) 
-497.8678099327
-497.8772927226

>  <HB_distance>  (217) 
2.46
2.41

>  <dG(298)_RRHO (kJ/mol)>  (217) 
246.8129

>  <dG(298)_RRHO complex (kJ/mol)>  (217) 
449.9454
454.2880

>  <dG_solv_SMD_CCl4 (kJ/mol)>  (217) 
-22.2199

>  <dG_solv_SMD_CCl4 complex (kJ/mol)>  (217) 
-37.4097
-26.9406

>  <Delta G_sol (kJ/mol)>  (217) 
40.56
30.48

>  <Delta G (kcal/mol)>  (217) 
1.10
-0.42

>  <Delta G (kJ/mol)>  (217) 
4.62
-1.74

$$$$

     RDKit          2D

 16 17  0  0  0  0  0  0  0  0999 V2000
    0.7875   -0.3029    0.0000 C   0  0  0  0  0  0  0  0  0  0  0  0
   -0.3789   -1.2461    0.0000 N   0  0  0  0  0  0  0  0  0  0  0  0
   -1.7789   -0.7076    0.0000 C   0  0  0  0  0  0  0  0  0  0  0  0
    2.1875   -0.8414    0.0000 C   0  0  0  0  0  0  0  0  0  0  0  0
    0.5539    1.1788    0.0000 C   0  0  0  0  0  0  0  0  0  0  0  0
   -2.0125    0.7741    0.0000 C   0  0  0  0  0  0  0  0  0  0  0  0
   -2.9452   -1.6507    0.0000 C   0  0  0  0  0  0  0  0  0  0  0  0
    3.3539    0.1017    0.0000 C   0  0  0  0  0  0  0  0  0  0  0  0
    2.4211   -2.3231    0.0000 O   0  0  0  0  0  0  0  0  0  0  0  0
    1.7203    2.1219    0.0000 C   0  0  0  0  0  0  0  0  0  0  0  0
   -3.4125    1.3127    0.0000 C   0  0  0  0  0  0  0  0  0  0  0  0
   -4.3452   -1.1122    0.0000 C   0  0  0  0  0  0  0  0  0  0  0  0
    3.1202    1.5834    0.0000 C   0  0  0  0  0  0  0  0  0  0  0  0
    3.8211   -2.8617    0.0000 C   0  0  0  0  0  0  0  0  0  0  0  0
    1.4866    3.6036    0.0000 S   0  0  0  0  0  0  0  0  0  0  0  0
   -4.5789    0.3695    0.0000 N   0  0  0  0  0  0  0  0  0  0  0  0
  1  2  1  0
  2  3  1  0
  4  1  2  0
  1  5  1  0
  3  6  1  0
  3  7  1  0
  8  4  1  0
  4  9  1  0
 10  5  2  0
  6 11  1  0
 12  7  1  0
 13  8  2  0
  9 14  1  0
 15 10  1  0
 10 13  1  0
 11 16  1  0
 16 12  1  0
M  END
>  <E_el>  (218) 
-1049.138646730

>  <E_el_PBEh-3c>  (218) 
-1049.138646730

>  <HBD_atom_index>  (218) 
2
15
16

>  <Function>  (218) 
aniline
thiol
secondary amine

>  <Atom>  (218) 
N
S
N

>  <Molecular_Weight>  (218) 
238.34912

>  <Mol_ID>  (218) 
CHEMBL2179219_f001

>  <Atom_and_Type>  (218) 
N-ring_sidechain fragment

>  <E_el_PW6B95>  (218) 
-1052.491592621

>  <E_el complex_PW6B95>  (218) 
-1245.980137303
-1245.982665853
-1245.982908358

>  <HB_distance>  (218) 
2.47
2.46
2.38

>  <dG(298)_RRHO (kJ/mol)>  (218) 
670.3248

>  <dG(298)_RRHO complex (kJ/mol)>  (218) 
878.1464
883.0088
880.2021

>  <dG_solv_SMD_CCl4 (kJ/mol)>  (218) 
-42.9774

>  <dG_solv_SMD_CCl4 complex (kJ/mol)>  (218) 
-53.5220
-52.5457
-48.7789

>  <Delta G_sol (kJ/mol)>  (218) 
38.72
37.92
38.24

>  <Delta G (kcal/mol)>  (218) 
0.83
0.71
0.75

>  <Delta G (kJ/mol)>  (218) 
3.45
2.95
3.15

$$$$

     RDKit          2D

 11 12  0  0  0  0  0  0  0  0999 V2000
    1.9247   -0.5195    0.0000 C   0  0  0  0  0  0  0  0  0  0  0  0
    3.3517   -0.9816    0.0000 N   0  0  0  0  0  0  0  0  0  0  0  0
    1.4597    0.9066    0.0000 C   0  0  0  0  0  0  0  0  0  0  0  0
    0.7120   -1.4024    0.0000 N   0  0  0  0  0  0  0  0  0  0  0  0
   -0.0403    0.9051    0.0000 N   0  0  0  0  0  0  0  0  0  0  0  0
    2.3402    2.1210    0.0000 C   0  0  0  0  0  0  0  0  0  0  0  0
   -0.5024   -0.5220    0.0000 C   0  0  0  0  0  0  0  0  0  0  0  0
   -1.2511   -1.8218    0.0000 C   0  0  0  0  0  0  0  0  0  0  0  0
   -1.8733    0.0868    0.0000 C   0  0  0  0  0  0  0  0  0  0  0  0
   -3.3649   -0.0715    0.0000 C   0  0  0  0  0  0  0  0  0  0  0  0
   -2.7562    1.2994    0.0000 C   0  0  0  0  0  0  0  0  0  0  0  0
  1  2  1  0
  3  1  1  0
  1  4  2  0
  5  3  2  0
  3  6  1  0
  7  4  1  0
  7  5  1  0
  8  7  1  0
  7  9  1  0
  9 10  1  0
  9 11  1  0
 10 11  1  0
M  END
>  <E_el>  (219) 
-475.8718647031

>  <E_el_PBEh-3c>  (219) 
-475.8718647031

>  <HBD_atom_index>  (219) 
2

>  <Function>  (219) 
undefined donor function

>  <Atom>  (219) 
N

>  <Molecular_Weight>  (219) 
151.20892

>  <Mol_ID>  (219) 
CHEMBL2180015_f002

>  <Atom_and_Type>  (219) 
N-ring_sidechain fragment

>  <E_el_PW6B95>  (219) 
-477.7333999545

>  <E_el complex_PW6B95>  (219) 
-671.2237445570

>  <HB_distance>  (219) 
2.35

>  <dG(298)_RRHO (kJ/mol)>  (219) 
464.8871

>  <dG(298)_RRHO complex (kJ/mol)>  (219) 
675.4156

>  <dG_solv_SMD_CCl4 (kJ/mol)>  (219) 
-36.3068

>  <dG_solv_SMD_CCl4 complex (kJ/mol)>  (219) 
-43.1863

>  <Delta G_sol (kJ/mol)>  (219) 
40.37

>  <Delta G (kcal/mol)>  (219) 
1.07

>  <Delta G (kJ/mol)>  (219) 
4.49

$$$$

     RDKit          2D

 11 11  0  0  0  0  0  0  0  0999 V2000
   -0.0682   -1.2990    0.0000 C   0  0  0  0  0  0  0  0  0  0  0  0
   -0.8182   -2.5981    0.0000 N   0  0  0  0  0  0  0  0  0  0  0  0
   -0.8182    0.0000    0.0000 C   0  0  0  0  0  0  0  0  0  0  0  0
    1.4318   -1.2990    0.0000 N   0  0  0  0  0  0  0  0  0  0  0  0
   -2.3182   -0.0000    0.0000 C   0  0  0  0  0  0  0  0  0  0  0  0
   -0.0682    1.2990    0.0000 C   0  0  0  0  0  0  0  0  0  0  0  0
    2.1818    0.0000    0.0000 C   0  0  0  0  0  0  0  0  0  0  0  0
   -3.8182   -0.0000    0.0000 C   0  0  0  0  0  0  0  0  0  0  0  0
   -0.8182    2.5981    0.0000 C   0  0  0  0  0  0  0  0  0  0  0  0
    1.4318    1.2990    0.0000 N   0  0  0  0  0  0  0  0  0  0  0  0
    3.6818    0.0000    0.0000 N   0  0  0  0  0  0  0  0  0  0  0  0
  1  2  1  0
  3  1  2  0
  4  1  1  0
  5  3  1  0
  3  6  1  0
  7  4  2  0
  8  5  3  0
  6  9  1  0
  6 10  2  0
 10  7  1  0
  7 11  1  0
M  END
>  <E_el>  (220) 
-489.4704251181

>  <E_el_PBEh-3c>  (220) 
-489.4704251181

>  <HBD_atom_index>  (220) 
8

>  <Function>  (220) 
alkyne

>  <Atom>  (220) 
C

>  <Molecular_Weight>  (220) 
148.16522

>  <Mol_ID>  (220) 
CHEMBL220159_f002

>  <Atom_and_Type>  (220) 
N-ring_sidechain fragment

>  <E_el_PW6B95>  (220) 
-491.3951756224
[truncated: 952,761 more chars]
