# Supplementary material for: Machine learning models for hydrogen bond donor and acceptor strengths using large and diverse training data generated by first-principles interaction free energies
Source: J Cheminform. 2019 Sep 11;11:59. doi: 10.1186/s13321-019-0381-4 (PMC6737620; doi:10.1186/s13321-019-0381-4)
Supplement: Supplementary file 4 — Additional file 4. HBA complexes database. [file 13321_2019_381_MOESM4_ESM.sdf]

     RDKit          3D

 35 34  0  0  0  0  0  0  0  0999 V2000
   -0.1613   -1.4926   -1.3687 C   0  0  0  0  0  0  0  0  0  0  0  0
    1.0299   -0.8763   -0.9475 O   0  0  0  0  0  0  0  0  0  0  0  0
    1.5256   -1.3299    0.2677 C   0  0  0  0  0  0  0  0  0  0  0  0
    2.9616   -0.8347    0.3906 C   0  0  0  0  0  0  0  0  0  0  0  0
    0.6975   -0.7727    1.4394 C   0  0  0  0  0  0  0  0  0  0  0  0
    0.0463    0.2482    1.2869 O   0  0  0  0  0  0  0  0  0  0  0  0
    0.7427   -1.4125    2.6300 N   0  0  0  0  0  0  0  0  0  0  0  0
    1.6168   -2.5168    2.9492 C   0  0  0  0  0  0  0  0  0  0  0  0
    0.0527   -0.8368    3.7671 C   0  0  0  0  0  0  0  0  0  0  0  0
   -1.0082   -1.2882   -0.7067 H   0  0  0  0  0  0  0  0  0  0  0  0
   -0.4026   -1.0903   -2.3507 H   0  0  0  0  0  0  0  0  0  0  0  0
   -0.0436   -2.5807   -1.4555 H   0  0  0  0  0  0  0  0  0  0  0  0
    1.5139   -2.4304    0.2832 H   0  0  0  0  0  0  0  0  0  0  0  0
    2.9884    0.2547    0.3741 H   0  0  0  0  0  0  0  0  0  0  0  0
    3.5560   -1.2037   -0.4441 H   0  0  0  0  0  0  0  0  0  0  0  0
    3.4318   -1.1706    1.3145 H   0  0  0  0  0  0  0  0  0  0  0  0
    1.0864   -3.2299    3.5810 H   0  0  0  0  0  0  0  0  0  0  0  0
    1.9453   -3.0533    2.0654 H   0  0  0  0  0  0  0  0  0  0  0  0
    2.5050   -2.1855    3.4949 H   0  0  0  0  0  0  0  0  0  0  0  0
   -0.7378   -0.1727    3.4354 H   0  0  0  0  0  0  0  0  0  0  0  0
    0.7370   -0.2693    4.4032 H   0  0  0  0  0  0  0  0  0  0  0  0
   -0.3858   -1.6354    4.3661 H   0  0  0  0  0  0  0  0  0  0  0  0
   -1.5521    3.6009   -4.8577 F   0  0  0  0  0  0  0  0  0  0  0  0
   -1.7012    3.0146   -3.6577 C   0  0  0  0  0  0  0  0  0  0  0  0
   -0.5878    2.5710   -2.9758 C   0  0  0  0  0  0  0  0  0  0  0  0
   -0.7418    1.9648   -1.7376 C   0  0  0  0  0  0  0  0  0  0  0  0
   -2.0111    1.7991   -1.1848 C   0  0  0  0  0  0  0  0  0  0  0  0
   -2.2222    1.2094    0.0025 O   0  0  0  0  0  0  0  0  0  0  0  0
   -3.1209    2.2570   -1.8935 C   0  0  0  0  0  0  0  0  0  0  0  0
   -2.9683    2.8644   -3.1285 C   0  0  0  0  0  0  0  0  0  0  0  0
    0.3980    2.6956   -3.4041 H   0  0  0  0  0  0  0  0  0  0  0  0
    0.1316    1.6051   -1.2088 H   0  0  0  0  0  0  0  0  0  0  0  0
   -1.3831    0.9445    0.4148 H   0  0  0  0  0  0  0  0  0  0  0  0
   -4.1079    2.1336   -1.4675 H   0  0  0  0  0  0  0  0  0  0  0  0
   -3.8308    3.2197   -3.6767 H   0  0  0  0  0  0  0  0  0  0  0  0
  1  2  1  0
  2  3  1  0
  3  4  1  0
  3  5  1  0
  5  6  2  0
  5  7  1  0
  7  8  1  0
  7  9  1  0
  1 10  1  0
  1 11  1  0
  1 12  1  0
  3 13  1  0
  4 14  1  0
  4 15  1  0
  4 16  1  0
  8 17  1  0
  8 18  1  0
  8 19  1  0
  9 20  1  0
  9 21  1  0
  9 22  1  0
 23 24  1  0
 24 30  2  0
 24 25  1  0
 25 26  2  0
 26 27  1  0
 27 28  1  0
 27 29  2  0
 29 30  1  0
 25 31  1  0
 26 32  1  0
 28 33  1  0
 29 34  1  0
 30 35  1  0
M  END
>  <E_el>  (1) 
-846.5700730558

>  <HBA_atom_index>  (1) 
6

>  <Function>  (1) 
carbonyl

>  <Atom>  (1) 
O

>  <Mol_ID>  (1) 
CHEMBL100111_f001_c002

>  <E_el_PW6B95>  (1) 
-442.3974423498

>  <E_el_PBEh-3c>  (1) 
-440.7039130615

>  <E_el complex_PW6B95>  (1) 
-849.8093922817

>  <E_el complex_PBEh-3c>  (1) 
1.81

>  <HB_distance>  (1) 
1.81

>  <dG(298)_RRHO (kJ/mol)>  (1) 
424.7301

>  <dG(298)_RRHO complex (kJ/mol)>  (1) 
664.8112

>  <dG_solv_SMD_CCl4 (kJ/mol)>  (1) 
-25.1051

>  <dG_solv_SMD_CCl4 complex (kJ/mol)>  (1) 
-43.5839

>  <pKBHX_QC>  (1) 
2.10

>  <Delta G_sol (kJ/mol)>  (1) 
14.49

>  <Delta G (kcal/mol)>  (1) 
-2.87

$$$$

     RDKit          3D

 42 44  0  0  0  0  0  0  0  0999 V2000
   -0.8068    1.0503    2.8263 C   0  0  0  0  0  0  0  0  0  0  0  0
   -1.0689    2.3925    2.7986 N   0  0  0  0  0  0  0  0  0  0  0  0
   -0.3270    2.9811    1.8132 C   0  0  0  0  0  0  0  0  0  0  0  0
    0.1188    0.7364    1.8715 C   0  0  0  0  0  0  0  0  0  0  0  0
   -0.2666    4.3083    1.3958 C   0  0  0  0  0  0  0  0  0  0  0  0
    0.4308    1.9661    1.1990 C   0  0  0  0  0  0  0  0  0  0  0  0
    0.6714   -0.5848    1.5713 C   0  0  0  0  0  0  0  0  0  0  0  0
    0.5632    4.6020    0.3340 C   0  0  0  0  0  0  0  0  0  0  0  0
    1.2447    2.2888    0.1102 C   0  0  0  0  0  0  0  0  0  0  0  0
    1.9771   -0.7837    1.3882 C   0  0  0  0  0  0  0  0  0  0  0  0
   -0.3107   -1.7173    1.4357 C   0  0  0  0  0  0  0  0  0  0  0  0
    1.3063    3.6006   -0.3088 C   0  0  0  0  0  0  0  0  0  0  0  0
    0.2845   -2.8447    0.7313 N   0  0  0  0  0  0  0  0  0  0  0  0
    2.5718   -2.1174    1.0656 C   0  0  0  0  0  0  0  0  0  0  0  0
    1.5681   -3.2338    1.3020 C   0  0  0  0  0  0  0  0  0  0  0  0
   -1.2903    0.4123    3.5492 H   0  0  0  0  0  0  0  0  0  0  0  0
   -1.7055    2.8679    3.4103 H   0  0  0  0  0  0  0  0  0  0  0  0
   -0.8513    5.0822    1.8770 H   0  0  0  0  0  0  0  0  0  0  0  0
    0.6340    5.6230   -0.0169 H   0  0  0  0  0  0  0  0  0  0  0  0
    1.7984    1.5143   -0.4050 H   0  0  0  0  0  0  0  0  0  0  0  0
    2.6569    0.0562    1.4768 H   0  0  0  0  0  0  0  0  0  0  0  0
   -1.1765   -1.3696    0.8668 H   0  0  0  0  0  0  0  0  0  0  0  0
   -0.6824   -2.0032    2.4331 H   0  0  0  0  0  0  0  0  0  0  0  0
    1.9302    3.8654   -1.1520 H   0  0  0  0  0  0  0  0  0  0  0  0
   -0.3543   -3.6289    0.7441 H   0  0  0  0  0  0  0  0  0  0  0  0
    2.9167   -2.1279    0.0265 H   0  0  0  0  0  0  0  0  0  0  0  0
    3.4587   -2.2891    1.6809 H   0  0  0  0  0  0  0  0  0  0  0  0
    1.4877   -3.4348    2.3798 H   0  0  0  0  0  0  0  0  0  0  0  0
    1.8997   -4.1558    0.8231 H   0  0  0  0  0  0  0  0  0  0  0  0
   -3.8648   -0.1603   -4.3325 F   0  0  0  0  0  0  0  0  0  0  0  0
   -2.7483   -0.5308   -3.6833 C   0  0  0  0  0  0  0  0  0  0  0  0
   -1.5602    0.1228   -3.9486 C   0  0  0  0  0  0  0  0  0  0  0  0
   -0.4107   -0.2575   -3.2791 C   0  0  0  0  0  0  0  0  0  0  0  0
   -0.4355   -1.2950   -2.3460 C   0  0  0  0  0  0  0  0  0  0  0  0
    0.7075   -1.6317   -1.7374 O   0  0  0  0  0  0  0  0  0  0  0  0
   -1.6483   -1.9404   -2.1018 C   0  0  0  0  0  0  0  0  0  0  0  0
   -2.8055   -1.5572   -2.7652 C   0  0  0  0  0  0  0  0  0  0  0  0
   -1.5350    0.9301   -4.6685 H   0  0  0  0  0  0  0  0  0  0  0  0
    0.5229    0.2548   -3.4701 H   0  0  0  0  0  0  0  0  0  0  0  0
    0.5360   -2.1659   -0.9243 H   0  0  0  0  0  0  0  0  0  0  0  0
   -1.6942   -2.7633   -1.3987 H   0  0  0  0  0  0  0  0  0  0  0  0
   -3.7427   -2.0620   -2.5719 H   0  0  0  0  0  0  0  0  0  0  0  0
  1  2  1  0
  2  3  1  0
  4  1  2  0
  3  5  2  0
  3  6  1  0
  7  4  1  0
  4  6  1  0
  5  8  1  0
  9  6  2  0
 10  7  2  0
  7 11  1  0
  8 12  2  0
 12  9  1  0
 13 11  1  0
 14 10  1  0
 15 14  1  0
 13 15  1  0
  1 16  1  0
  2 17  1  0
  5 18  1  0
  8 19  1  0
  9 20  1  0
 10 21  1  0
 11 22  1  0
 11 23  1  0
 12 24  1  0
 13 25  1  0
 14 26  1  0
 14 27  1  0
 15 28  1  0
 15 29  1  0
 30 31  1  0
 31 37  2  0
 31 32  1  0
 32 33  2  0
 33 34  1  0
 34 35  1  0
 34 36  2  0
 36 37  1  0
 32 38  1  0
 33 39  1  0
 35 40  1  0
 36 41  1  0
 37 42  1  0
M  END
>  <E_el>  (2) 
-1017.824953283

>  <HBA_atom_index>  (2) 
13

>  <Function>  (2) 
secondary amine

>  <Atom>  (2) 
N

>  <Mol_ID>  (2) 
CHEMBL100634_f002_c001

>  <E_el_PW6B95>  (2) 
-614.3806171144

>  <E_el_PBEh-3c>  (2) 
-611.9571209165

>  <E_el complex_PW6B95>  (2) 
-1021.790792870

>  <E_el complex_PBEh-3c>  (2) 
1.81

>  <HB_distance>  (2) 
1.81

>  <dG(298)_RRHO (kJ/mol)>  (2) 
568.2295

>  <dG(298)_RRHO complex (kJ/mol)>  (2) 
816.3079

>  <dG_solv_SMD_CCl4 (kJ/mol)>  (2) 
-47.2603

>  <dG_solv_SMD_CCl4 complex (kJ/mol)>  (2) 
-67.4717

>  <pKBHX_QC>  (2) 
1.03

>  <Delta G_sol (kJ/mol)>  (2) 
25.42

>  <Delta G (kcal/mol)>  (2) 
-1.41

$$$$

     RDKit          3D

 43 45  0  0  0  0  0  0  0  0999 V2000
    0.9122    0.8860    1.2812 C   0  0  0  0  0  0  0  0  0  0  0  0
    1.0070   -0.1483    0.2825 O   0  0  0  0  0  0  0  0  0  0  0  0
    1.3471   -1.4029    0.6755 C   0  0  0  0  0  0  0  0  0  0  0  0
    0.9244    2.2258    0.5264 C   0  0  0  0  0  0  0  0  0  0  0  0
   -0.4194    0.7285    2.0422 C   0  0  0  0  0  0  0  0  0  0  0  0
    2.0784    0.7785    2.2264 C   0  0  0  0  0  0  0  0  0  0  0  0
    0.9075   -2.4810   -0.0741 C   0  0  0  0  0  0  0  0  0  0  0  0
    2.1840   -1.5870    1.7776 C   0  0  0  0  0  0  0  0  0  0  0  0
   -0.4893    2.7251    0.2487 C   0  0  0  0  0  0  0  0  0  0  0  0
   -0.8951    2.0701    2.5740 C   0  0  0  0  0  0  0  0  0  0  0  0
    2.6488   -0.3983    2.4704 C   0  0  0  0  0  0  0  0  0  0  0  0
    1.2919   -3.7628    0.2917 C   0  0  0  0  0  0  0  0  0  0  0  0
    2.5559   -2.8813    2.1253 C   0  0  0  0  0  0  0  0  0  0  0  0
   -1.2636    2.9336    1.4639 N   0  0  0  0  0  0  0  0  0  0  0  0
    2.1090   -3.9689    1.3938 C   0  0  0  0  0  0  0  0  0  0  0  0
    1.4479    2.9708    1.1319 H   0  0  0  0  0  0  0  0  0  0  0  0
    1.5027    2.1291   -0.3946 H   0  0  0  0  0  0  0  0  0  0  0  0
   -0.3110    0.0088    2.8553 H   0  0  0  0  0  0  0  0  0  0  0  0
   -1.1836    0.3331    1.3660 H   0  0  0  0  0  0  0  0  0  0  0  0
    2.4077    1.6782    2.7308 H   0  0  0  0  0  0  0  0  0  0  0  0
    0.2742   -2.3247   -0.9381 H   0  0  0  0  0  0  0  0  0  0  0  0
   -1.0086    2.0218   -0.4093 H   0  0  0  0  0  0  0  0  0  0  0  0
   -0.4488    3.6622   -0.3075 H   0  0  0  0  0  0  0  0  0  0  0  0
   -1.7622    1.9172    3.2210 H   0  0  0  0  0  0  0  0  0  0  0  0
   -0.1079    2.4956    3.2174 H   0  0  0  0  0  0  0  0  0  0  0  0
    3.4650   -0.4904    3.1763 H   0  0  0  0  0  0  0  0  0  0  0  0
    0.9442   -4.6053   -0.2908 H   0  0  0  0  0  0  0  0  0  0  0  0
    3.2063   -3.0306    2.9785 H   0  0  0  0  0  0  0  0  0  0  0  0
   -1.2337    3.9011    1.7448 H   0  0  0  0  0  0  0  0  0  0  0  0
    2.4024   -4.9706    1.6752 H   0  0  0  0  0  0  0  0  0  0  0  0
   -4.6440   -0.5925   -4.1074 F   0  0  0  0  0  0  0  0  0  0  0  0
   -3.3854   -0.3673   -3.7002 C   0  0  0  0  0  0  0  0  0  0  0  0
   -2.4367    0.0364   -4.6206 C   0  0  0  0  0  0  0  0  0  0  0  0
   -1.1386    0.2689   -4.2014 C   0  0  0  0  0  0  0  0  0  0  0  0
   -0.7846    0.1048   -2.8635 C   0  0  0  0  0  0  0  0  0  0  0  0
    0.4918    0.3534   -2.5190 O   0  0  0  0  0  0  0  0  0  0  0  0
   -1.7578   -0.3047   -1.9546 C   0  0  0  0  0  0  0  0  0  0  0  0
   -3.0602   -0.5410   -2.3724 C   0  0  0  0  0  0  0  0  0  0  0  0
   -2.7098    0.1662   -5.6594 H   0  0  0  0  0  0  0  0  0  0  0  0
   -0.3858    0.5828   -4.9125 H   0  0  0  0  0  0  0  0  0  0  0  0
    0.6422    0.1749   -1.5800 H   0  0  0  0  0  0  0  0  0  0  0  0
   -1.5103   -0.4400   -0.9087 H   0  0  0  0  0  0  0  0  0  0  0  0
   -3.8140   -0.8555   -1.6632 H   0  0  0  0  0  0  0  0  0  0  0  0
  1  2  1  0
  2  3  1  0
  4  1  1  0
  1  5  1  0
  1  6  1  0
  3  7  2  0
  3  8  1  0
  9  4  1  0
  5 10  1  0
 11  6  2  0
  7 12  1  0
 13  8  2  0
  8 11  1  0
 14  9  1  0
 14 10  1  0
 12 15  2  0
 15 13  1  0
  4 16  1  0
  4 17  1  0
  5 18  1  0
  5 19  1  0
  6 20  1  0
  7 21  1  0
  9 22  1  0
  9 23  1  0
 10 24  1  0
 10 25  1  0
 11 26  1  0
 12 27  1  0
 13 28  1  0
 14 29  1  0
 15 30  1  0
 31 32  1  0
 32 38  2  0
 32 33  1  0
 33 34  2  0
 34 35  1  0
 35 36  1  0
 35 37  2  0
 37 38  1  0
 33 39  1  0
 34 40  1  0
 36 41  1  0
 37 42  1  0
 38 43  1  0
M  END
>  <E_el>  (3) 
-1038.845659763

>  <HBA_atom_index>  (3) 
2

>  <Function>  (3) 
phenol ether

>  <Atom>  (3) 
O

>  <Mol_ID>  (3) 
CHEMBL100878_f002_c001

>  <E_el_PW6B95>  (3) 
-635.4693871434

>  <E_el_PBEh-3c>  (3) 
-632.9862949067

>  <E_el complex_PW6B95>  (3) 
-1042.876475718

>  <E_el complex_PBEh-3c>  (3) 
1.93

>  <HB_distance>  (3) 
1.93

>  <dG(298)_RRHO (kJ/mol)>  (3) 
598.2573

>  <dG(298)_RRHO complex (kJ/mol)>  (3) 
837.8817

>  <dG_solv_SMD_CCl4 (kJ/mol)>  (3) 
-40.8842

>  <dG_solv_SMD_CCl4 complex (kJ/mol)>  (3) 
-56.6324

>  <pKBHX_QC>  (3) 
0.63

>  <Delta G_sol (kJ/mol)>  (3) 
29.53

>  <Delta G (kcal/mol)>  (3) 
-0.86

$$$$

     RDKit          3D

 43 45  0  0  0  0  0  0  0  0999 V2000
    1.4677    1.0562    1.3504 C   0  0  0  0  0  0  0  0  0  0  0  0
    0.6684    0.9943    0.1684 O   0  0  0  0  0  0  0  0  0  0  0  0
    1.2543    0.7167   -1.0180 C   0  0  0  0  0  0  0  0  0  0  0  0
    0.6547    1.8873    2.3353 C   0  0  0  0  0  0  0  0  0  0  0  0
    1.6741   -0.3604    1.9416 C   0  0  0  0  0  0  0  0  0  0  0  0
    2.7967    1.6954    1.0655 C   0  0  0  0  0  0  0  0  0  0  0  0
    0.4791    0.1728   -2.0299 C   0  0  0  0  0  0  0  0  0  0  0  0
    2.5966    1.0324   -1.2428 C   0  0  0  0  0  0  0  0  0  0  0  0
   -0.7199    1.2780    2.6084 C   0  0  0  0  0  0  0  0  0  0  0  0
    0.6294   -0.7158    2.9980 C   0  0  0  0  0  0  0  0  0  0  0  0
    3.3287    1.6505   -0.1522 C   0  0  0  0  0  0  0  0  0  0  0  0
    1.0503   -0.0678   -3.2703 C   0  0  0  0  0  0  0  0  0  0  0  0
    3.1490    0.7819   -2.4944 C   0  0  0  0  0  0  0  0  0  0  0  0
   -0.6698   -0.1866    2.6037 N   0  0  0  0  0  0  0  0  0  0  0  0
    2.3857    0.2278   -3.5079 C   0  0  0  0  0  0  0  0  0  0  0  0
    1.2274    1.9588    3.2641 H   0  0  0  0  0  0  0  0  0  0  0  0
    0.5374    2.9069    1.9644 H   0  0  0  0  0  0  0  0  0  0  0  0
    2.6665   -0.4255    2.3931 H   0  0  0  0  0  0  0  0  0  0  0  0
    1.6596   -1.0869    1.1265 H   0  0  0  0  0  0  0  0  0  0  0  0
    3.3226    2.1454    1.8990 H   0  0  0  0  0  0  0  0  0  0  0  0
   -0.5630   -0.0534   -1.8494 H   0  0  0  0  0  0  0  0  0  0  0  0
   -1.4281    1.6069    1.8464 H   0  0  0  0  0  0  0  0  0  0  0  0
   -1.0851    1.6639    3.5669 H   0  0  0  0  0  0  0  0  0  0  0  0
    0.5468   -1.7997    3.0865 H   0  0  0  0  0  0  0  0  0  0  0  0
    0.9443   -0.3456    3.9839 H   0  0  0  0  0  0  0  0  0  0  0  0
    4.3045    2.0764   -0.3521 H   0  0  0  0  0  0  0  0  0  0  0  0
    0.4415   -0.4971   -4.0549 H   0  0  0  0  0  0  0  0  0  0  0  0
    4.1894    1.0293   -2.6692 H   0  0  0  0  0  0  0  0  0  0  0  0
   -1.3900   -0.5528    3.2121 H   0  0  0  0  0  0  0  0  0  0  0  0
    2.8246    0.0343   -4.4770 H   0  0  0  0  0  0  0  0  0  0  0  0
   -5.1155   -1.0603   -3.1307 F   0  0  0  0  0  0  0  0  0  0  0  0
   -4.1525   -1.2609   -2.2160 C   0  0  0  0  0  0  0  0  0  0  0  0
   -3.8009   -0.2371   -1.3626 C   0  0  0  0  0  0  0  0  0  0  0  0
   -2.8026   -0.4479   -0.4217 C   0  0  0  0  0  0  0  0  0  0  0  0
   -2.1550   -1.6811   -0.3302 C   0  0  0  0  0  0  0  0  0  0  0  0
   -1.1778   -1.9312    0.5456 O   0  0  0  0  0  0  0  0  0  0  0  0
   -2.5322   -2.6983   -1.2089 C   0  0  0  0  0  0  0  0  0  0  0  0
   -3.5267   -2.4912   -2.1487 C   0  0  0  0  0  0  0  0  0  0  0  0
   -4.2955    0.7226   -1.4314 H   0  0  0  0  0  0  0  0  0  0  0  0
   -2.5159    0.3654    0.2338 H   0  0  0  0  0  0  0  0  0  0  0  0
   -1.0211   -1.1641    1.1507 H   0  0  0  0  0  0  0  0  0  0  0  0
   -2.0330   -3.6562   -1.1487 H   0  0  0  0  0  0  0  0  0  0  0  0
   -3.8145   -3.2833   -2.8272 H   0  0  0  0  0  0  0  0  0  0  0  0
  1  2  1  0
  2  3  1  0
  4  1  1  0
  1  5  1  0
  1  6  1  0
  3  7  2  0
  3  8  1  0
  9  4  1  0
  5 10  1  0
 11  6  2  0
  7 12  1  0
 13  8  2  0
  8 11  1  0
 14  9  1  0
 14 10  1  0
 12 15  2  0
 15 13  1  0
  4 16  1  0
  4 17  1  0
  5 18  1  0
  5 19  1  0
  6 20  1  0
  7 21  1  0
  9 22  1  0
  9 23  1  0
 10 24  1  0
 10 25  1  0
 11 26  1  0
 12 27  1  0
 13 28  1  0
 14 29  1  0
 15 30  1  0
 31 32  1  0
 32 38  2  0
 32 33  1  0
 33 34  2  0
 34 35  1  0
 35 36  1  0
 35 37  2  0
 37 38  1  0
 33 39  1  0
 34 40  1  0
 36 41  1  0
 37 42  1  0
 38 43  1  0
M  END
>  <E_el>  (4) 
-1038.857456525

>  <HBA_atom_index>  (4) 
14

>  <Function>  (4) 
secondary amine

>  <Atom>  (4) 
N

>  <Mol_ID>  (4) 
CHEMBL100878_f002_c002

>  <E_el_PW6B95>  (4) 
-635.4693871434

>  <E_el_PBEh-3c>  (4) 
-632.9862949067

>  <E_el complex_PW6B95>  (4) 
-1042.882410616

>  <E_el complex_PBEh-3c>  (4) 
1.79

>  <HB_distance>  (4) 
1.79

>  <dG(298)_RRHO (kJ/mol)>  (4) 
598.2573

>  <dG(298)_RRHO complex (kJ/mol)>  (4) 
841.5101

>  <dG_solv_SMD_CCl4 (kJ/mol)>  (4) 
-40.8842

>  <dG_solv_SMD_CCl4 complex (kJ/mol)>  (4) 
-59.6280

>  <pKBHX_QC>  (4) 
2.10

>  <Delta G_sol (kJ/mol)>  (4) 
14.58

>  <Delta G (kcal/mol)>  (4) 
-2.86

$$$$

     RDKit          3D

 43 45  0  0  0  0  0  0  0  0999 V2000
    1.6020   -1.4641   -0.0419 O   0  0  0  0  0  0  0  0  0  0  0  0
    0.5074   -1.4678    0.4455 C   0  0  0  0  0  0  0  0  0  0  0  0
   -0.3820   -2.4212    0.1851 O   0  0  0  0  0  0  0  0  0  0  0  0
   -0.0851   -0.4742    1.4299 C   0  0  0  0  0  0  0  0  0  0  0  0
   -1.6436   -2.1799    0.8298 C   0  0  0  0  0  0  0  0  0  0  0  0
   -1.5800   -0.7154    1.2930 C   0  0  0  0  0  0  0  0  0  0  0  0
    0.3881    1.2495    1.1362 S   0  0  0  0  0  0  0  0  0  0  0  0
   -2.7991   -2.2844   -0.1709 C   0  0  0  0  0  0  0  0  0  0  0  0
   -2.2969    0.0550    0.1800 C   0  0  0  0  0  0  0  0  0  0  0  0
    1.9716    1.3131    1.9315 C   0  0  0  0  0  0  0  0  0  0  0  0
   -3.4282   -0.8851   -0.2244 C   0  0  0  0  0  0  0  0  0  0  0  0
    3.1265    1.3721    1.1616 C   0  0  0  0  0  0  0  0  0  0  0  0
    4.3625    1.4782    1.7822 C   0  0  0  0  0  0  0  0  0  0  0  0
    4.4495    1.5140    3.1657 C   0  0  0  0  0  0  0  0  0  0  0  0
    3.2952    1.4576    3.9342 C   0  0  0  0  0  0  0  0  0  0  0  0
    2.0567    1.3701    3.3188 C   0  0  0  0  0  0  0  0  0  0  0  0
    0.2595   -0.7584    2.4297 H   0  0  0  0  0  0  0  0  0  0  0  0
   -1.7296   -2.8902    1.6558 H   0  0  0  0  0  0  0  0  0  0  0  0
   -2.1018   -0.5773    2.2413 H   0  0  0  0  0  0  0  0  0  0  0  0
   -2.4020   -2.5698   -1.1459 H   0  0  0  0  0  0  0  0  0  0  0  0
   -3.5150   -3.0540    0.1170 H   0  0  0  0  0  0  0  0  0  0  0  0
   -2.6460    1.0331    0.5087 H   0  0  0  0  0  0  0  0  0  0  0  0
   -1.6313    0.2227   -0.6709 H   0  0  0  0  0  0  0  0  0  0  0  0
   -4.2522   -0.8110    0.4896 H   0  0  0  0  0  0  0  0  0  0  0  0
   -3.8339   -0.6485   -1.2076 H   0  0  0  0  0  0  0  0  0  0  0  0
    3.0514    1.3396    0.0836 H   0  0  0  0  0  0  0  0  0  0  0  0
    5.2606    1.5244    1.1807 H   0  0  0  0  0  0  0  0  0  0  0  0
    5.4161    1.5908    3.6460 H   0  0  0  0  0  0  0  0  0  0  0  0
    3.3583    1.4963    5.0138 H   0  0  0  0  0  0  0  0  0  0  0  0
    1.1521    1.3552    3.9134 H   0  0  0  0  0  0  0  0  0  0  0  0
   -3.2225    0.4253   -4.0123 F   0  0  0  0  0  0  0  0  0  0  0  0
   -1.9570    0.4250   -3.5615 C   0  0  0  0  0  0  0  0  0  0  0  0
   -1.3261    1.6282   -3.3093 C   0  0  0  0  0  0  0  0  0  0  0  0
   -0.0289    1.6244   -2.8232 C   0  0  0  0  0  0  0  0  0  0  0  0
    0.6395    0.4240   -2.5963 C   0  0  0  0  0  0  0  0  0  0  0  0
    1.9089    0.4726   -2.1455 O   0  0  0  0  0  0  0  0  0  0  0  0
   -0.0148   -0.7766   -2.8648 C   0  0  0  0  0  0  0  0  0  0  0  0
   -1.3161   -0.7773   -3.3468 C   0  0  0  0  0  0  0  0  0  0  0  0
   -1.8464    2.5609   -3.4813 H   0  0  0  0  0  0  0  0  0  0  0  0
    0.4733    2.5572   -2.6051 H   0  0  0  0  0  0  0  0  0  0  0  0
    2.0892   -0.3035   -1.5981 H   0  0  0  0  0  0  0  0  0  0  0  0
    0.4912   -1.7206   -2.7055 H   0  0  0  0  0  0  0  0  0  0  0  0
   -1.8210   -1.7100   -3.5618 H   0  0  0  0  0  0  0  0  0  0  0  0
  1  2  2  0
  2  3  1  0
  2  4  1  0
  3  5  1  0
  6  4  1  0
  4  7  1  0
  5  8  1  0
  5  6  1  0
  9  6  1  0
  7 10  1  0
 11  9  1  0
  8 11  1  0
 12 13  2  0
 13 14  1  0
 14 15  2  0
 15 16  1  0
 10 16  2  0
 10 12  1  0
  4 17  1  0
  5 18  1  0
  6 19  1  0
  8 20  1  0
  8 21  1  0
  9 22  1  0
  9 23  1  0
 11 24  1  0
 11 25  1  0
 12 26  1  0
 13 27  1  0
 14 28  1  0
 15 29  1  0
 16 30  1  0
 31 32  1  0
 32 38  2  0
 32 33  1  0
 33 34  2  0
 34 35  1  0
 35 36  1  0
 35 37  2  0
 37 38  1  0
 33 39  1  0
 34 40  1  0
 36 41  1  0
 37 42  1  0
 38 43  1  0
M  END
>  <E_el>  (5) 
-1456.475314203

>  <HBA_atom_index>  (5) 
1

>  <Function>  (5) 
carbonyl

>  <Atom>  (5) 
O

>  <Mol_ID>  (5) 
CHEMBL100989_f001_c001

>  <E_el_PW6B95>  (5) 
-1053.950778328

>  <E_el_PBEh-3c>  (5) 
-1050.61118966

>  <E_el complex_PW6B95>  (5) 
-1461.363265349

>  <E_el complex_PBEh-3c>  (5) 
2.00

>  <HB_distance>  (5) 
2.00

>  <dG(298)_RRHO (kJ/mol)>  (5) 
559.9618

>  <dG(298)_RRHO complex (kJ/mol)>  (5) 
804.1624

>  <dG_solv_SMD_CCl4 (kJ/mol)>  (5) 
-49.2020

>  <dG_solv_SMD_CCl4 complex (kJ/mol)>  (5) 
-58.8193

>  <pKBHX_QC>  (5) 
0.97

>  <Delta G_sol (kJ/mol)>  (5) 
26.07

>  <Delta G (kcal/mol)>  (5) 
-1.32

$$$$

     RDKit          3D

 52 54  0  0  0  0  0  0  0  0999 V2000
    1.0384    2.2523    0.7337 C   0  0  0  0  0  0  0  0  0  0  0  0
    0.8550    0.8652    0.3117 N   0  0  0  0  0  0  0  0  0  0  0  0
    2.0395    0.0755    0.6601 C   0  0  0  0  0  0  0  0  0  0  0  0
   -0.3739    0.2443    0.8180 C   0  0  0  0  0  0  0  0  0  0  0  0
   -0.0208    3.1776    0.2021 C   0  0  0  0  0  0  0  0  0  0  0  0
    1.7276   -1.4066    0.7407 C   0  0  0  0  0  0  0  0  0  0  0  0
   -0.1639   -0.5835    2.0761 C   0  0  0  0  0  0  0  0  0  0  0  0
   -0.9238    3.7928    1.0612 C   0  0  0  0  0  0  0  0  0  0  0  0
   -0.1148    3.4334   -1.1637 C   0  0  0  0  0  0  0  0  0  0  0  0
    0.7729   -1.6460    1.7977 N   0  0  0  0  0  0  0  0  0  0  0  0
   -1.9062    4.6425    0.5713 C   0  0  0  0  0  0  0  0  0  0  0  0
   -1.0978    4.2752   -1.6570 C   0  0  0  0  0  0  0  0  0  0  0  0
    0.7407   -2.8351    2.4882 C   0  0  0  0  0  0  0  0  0  0  0  0
    0.0571   -2.9462    3.7079 C   0  0  0  0  0  0  0  0  0  0  0  0
    0.0251   -4.1470    4.3958 C   0  0  0  0  0  0  0  0  0  0  0  0
    0.6741   -5.2705    3.9077 C   0  0  0  0  0  0  0  0  0  0  0  0
    1.3549   -5.1690    2.7043 C   0  0  0  0  0  0  0  0  0  0  0  0
    1.3883   -3.9791    1.9983 C   0  0  0  0  0  0  0  0  0  0  0  0
   -1.9970    4.8819   -0.7903 C   0  0  0  0  0  0  0  0  0  0  0  0
    2.0166    2.5721    0.3642 H   0  0  0  0  0  0  0  0  0  0  0  0
    1.0848    2.3316    1.8307 H   0  0  0  0  0  0  0  0  0  0  0  0
    2.8180    0.2467   -0.0872 H   0  0  0  0  0  0  0  0  0  0  0  0
    2.4507    0.3904    1.6298 H   0  0  0  0  0  0  0  0  0  0  0  0
   -1.1210    1.0166    1.0019 H   0  0  0  0  0  0  0  0  0  0  0  0
   -0.7917   -0.4078    0.0458 H   0  0  0  0  0  0  0  0  0  0  0  0
    2.6618   -1.9248    0.9679 H   0  0  0  0  0  0  0  0  0  0  0  0
    1.3888   -1.7763   -0.2364 H   0  0  0  0  0  0  0  0  0  0  0  0
    0.1574    0.0553    2.9123 H   0  0  0  0  0  0  0  0  0  0  0  0
   -1.1300   -1.0079    2.3613 H   0  0  0  0  0  0  0  0  0  0  0  0
   -0.8577    3.6078    2.1273 H   0  0  0  0  0  0  0  0  0  0  0  0
    0.5840    2.9705   -1.8499 H   0  0  0  0  0  0  0  0  0  0  0  0
   -2.5998    5.1150    1.2543 H   0  0  0  0  0  0  0  0  0  0  0  0
   -1.1612    4.4571   -2.7215 H   0  0  0  0  0  0  0  0  0  0  0  0
   -0.4344   -2.0857    4.1412 H   0  0  0  0  0  0  0  0  0  0  0  0
   -0.5085   -4.1965    5.3363 H   0  0  0  0  0  0  0  0  0  0  0  0
    0.6477   -6.2047    4.4510 H   0  0  0  0  0  0  0  0  0  0  0  0
    1.8606   -6.0337    2.2941 H   0  0  0  0  0  0  0  0  0  0  0  0
    1.8983   -3.9553    1.0452 H   0  0  0  0  0  0  0  0  0  0  0  0
   -2.7634    5.5407   -1.1767 H   0  0  0  0  0  0  0  0  0  0  0  0
   -2.9979   -0.5763   -5.7623 F   0  0  0  0  0  0  0  0  0  0  0  0
   -1.9802   -0.3337   -4.9206 C   0  0  0  0  0  0  0  0  0  0  0  0
   -0.6925   -0.6591   -5.3016 C   0  0  0  0  0  0  0  0  0  0  0  0
    0.3562   -0.4099   -4.4335 C   0  0  0  0  0  0  0  0  0  0  0  0
    0.1265    0.1650   -3.1840 C   0  0  0  0  0  0  0  0  0  0  0  0
    1.1854    0.3885   -2.3897 O   0  0  0  0  0  0  0  0  0  0  0  0
   -1.1815    0.4894   -2.8262 C   0  0  0  0  0  0  0  0  0  0  0  0
   -2.2358    0.2388   -3.6932 C   0  0  0  0  0  0  0  0  0  0  0  0
   -0.5101   -1.1074   -6.2690 H   0  0  0  0  0  0  0  0  0  0  0  0
    1.3687   -0.6628   -4.7189 H   0  0  0  0  0  0  0  0  0  0  0  0
    0.9213    0.6488   -1.4739 H   0  0  0  0  0  0  0  0  0  0  0  0
   -1.3879    0.9576   -1.8715 H   0  0  0  0  0  0  0  0  0  0  0  0
   -3.2488    0.4925   -3.4109 H   0  0  0  0  0  0  0  0  0  0  0  0
  1  2  1  0
  2  3  1  0
  2  4  1  0
  1  5  1  0
  3  6  1  0
  7  4  1  0
  5  8  2  0
  5  9  1  0
  6 10  1  0
 10  7  1  0
  8 11  1  0
 12  9  2  0
 10 13  1  0
 14 15  2  0
 15 16  1  0
 16 17  2  0
 17 18  1  0
 13 18  2  0
 13 14  1  0
 11 19  2  0
 19 12  1  0
  1 20  1  0
  1 21  1  0
  3 22  1  0
  3 23  1  0
  4 24  1  0
  4 25  1  0
  6 26  1  0
  6 27  1  0
  7 28  1  0
  7 29  1  0
  8 30  1  0
  9 31  1  0
 11 32  1  0
 12 33  1  0
 14 34  1  0
 15 35  1  0
 16 36  1  0
 17 37  1  0
 18 38  1  0
 19 39  1  0
 40 41  1  0
 41 47  2  0
 41 42  1  0
 42 43  2  0
 43 44  1  0
 44 45  1  0
 44 46  2  0
 46 47  1  0
 42 48  1  0
 43 49  1  0
 45 50  1  0
 46 51  1  0
 47 52  1  0
M  END
>  <E_el>  (6) 
-1173.512310165

>  <HBA_atom_index>  (6) 
2

>  <Function>  (6) 
tertiary amine

>  <Atom>  (6) 
N

>  <Mol_ID>  (6) 
CHEMBL101032_f001_c001

>  <E_el_PW6B95>  (6) 
-770.6838185024

>  <E_el_PBEh-3c>  (6) 
-767.6439286127

>  <E_el complex_PW6B95>  (6) 
-1178.095999997

>  <E_el complex_PBEh-3c>  (6) 
1.80

>  <HB_distance>  (6) 
1.80

>  <dG(298)_RRHO (kJ/mol)>  (6) 
801.3609

>  <dG(298)_RRHO complex (kJ/mol)>  (6) 
1046.7639

>  <dG_solv_SMD_CCl4 (kJ/mol)>  (6) 
-55.5559

>  <dG_solv_SMD_CCl4 complex (kJ/mol)>  (6) 
-74.3820

>  <pKBHX_QC>  (6) 
1.68

>  <Delta G_sol (kJ/mol)>  (6) 
18.86

>  <Delta G (kcal/mol)>  (6) 
-2.29

$$$$

     RDKit          3D

 52 54  0  0  0  0  0  0  0  0999 V2000
   -0.1679    2.3442   -1.7998 C   0  0  0  0  0  0  0  0  0  0  0  0
    0.0992    1.7313   -0.5172 N   0  0  0  0  0  0  0  0  0  0  0  0
    1.2723    0.8887   -0.5428 C   0  0  0  0  0  0  0  0  0  0  0  0
   -1.0367    0.9926   -0.0073 C   0  0  0  0  0  0  0  0  0  0  0  0
   -1.1900    3.4468   -1.7064 C   0  0  0  0  0  0  0  0  0  0  0  0
    1.5787    0.3623    0.8462 C   0  0  0  0  0  0  0  0  0  0  0  0
   -0.7486    0.4813    1.3907 C   0  0  0  0  0  0  0  0  0  0  0  0
   -1.1101    4.3934   -0.6885 C   0  0  0  0  0  0  0  0  0  0  0  0
   -2.2095    3.5556   -2.6430 C   0  0  0  0  0  0  0  0  0  0  0  0
    0.4337   -0.3721    1.3895 N   0  0  0  0  0  0  0  0  0  0  0  0
   -2.0271    5.4288   -0.6165 C   0  0  0  0  0  0  0  0  0  0  0  0
   -3.1274    4.5949   -2.5763 C   0  0  0  0  0  0  0  0  0  0  0  0
    0.7196   -1.0405    2.6118 C   0  0  0  0  0  0  0  0  0  0  0  0
    0.1233   -0.6965    3.8210 C   0  0  0  0  0  0  0  0  0  0  0  0
    0.4266   -1.3994    4.9800 C   0  0  0  0  0  0  0  0  0  0  0  0
    1.3334   -2.4437    4.9559 C   0  0  0  0  0  0  0  0  0  0  0  0
    1.9306   -2.7921    3.7517 C   0  0  0  0  0  0  0  0  0  0  0  0
    1.6222   -2.1048    2.5928 C   0  0  0  0  0  0  0  0  0  0  0  0
   -3.0384    5.5347   -1.5623 C   0  0  0  0  0  0  0  0  0  0  0  0
   -0.4889    1.6068   -2.5550 H   0  0  0  0  0  0  0  0  0  0  0  0
    0.7727    2.7658   -2.1688 H   0  0  0  0  0  0  0  0  0  0  0  0
    1.1619    0.0429   -1.2437 H   0  0  0  0  0  0  0  0  0  0  0  0
    2.1283    1.4759   -0.8848 H   0  0  0  0  0  0  0  0  0  0  0  0
   -1.9039    1.6533    0.0408 H   0  0  0  0  0  0  0  0  0  0  0  0
   -1.3081    0.1488   -0.6634 H   0  0  0  0  0  0  0  0  0  0  0  0
    1.8414    1.2011    1.5051 H   0  0  0  0  0  0  0  0  0  0  0  0
    2.4461   -0.2965    0.8018 H   0  0  0  0  0  0  0  0  0  0  0  0
   -0.6216    1.3454    2.0580 H   0  0  0  0  0  0  0  0  0  0  0  0
   -1.6019   -0.0979    1.7470 H   0  0  0  0  0  0  0  0  0  0  0  0
   -0.3276    4.3035    0.0541 H   0  0  0  0  0  0  0  0  0  0  0  0
   -2.2902    2.8185   -3.4334 H   0  0  0  0  0  0  0  0  0  0  0  0
   -1.9529    6.1579    0.1799 H   0  0  0  0  0  0  0  0  0  0  0  0
   -3.9156    4.6649   -3.3145 H   0  0  0  0  0  0  0  0  0  0  0  0
   -0.5826    0.1201    3.8785 H   0  0  0  0  0  0  0  0  0  0  0  0
   -0.0524   -1.1182    5.9085 H   0  0  0  0  0  0  0  0  0  0  0  0
    1.5675   -2.9879    5.8607 H   0  0  0  0  0  0  0  0  0  0  0  0
    2.6283   -3.6179    3.7097 H   0  0  0  0  0  0  0  0  0  0  0  0
    2.0724   -2.4151    1.6581 H   0  0  0  0  0  0  0  0  0  0  0  0
   -3.7542    6.3441   -1.5055 H   0  0  0  0  0  0  0  0  0  0  0  0
    2.1622   -5.0375   -4.1051 F   0  0  0  0  0  0  0  0  0  0  0  0
    1.4865   -4.4076   -3.1311 C   0  0  0  0  0  0  0  0  0  0  0  0
    2.1393   -3.4941   -2.3326 C   0  0  0  0  0  0  0  0  0  0  0  0
    1.4359   -2.8461   -1.3261 C   0  0  0  0  0  0  0  0  0  0  0  0
    0.0818   -3.1052   -1.1190 C   0  0  0  0  0  0  0  0  0  0  0  0
   -0.6506   -2.5102   -0.1681 O   0  0  0  0  0  0  0  0  0  0  0  0
   -0.5515   -4.0376   -1.9418 C   0  0  0  0  0  0  0  0  0  0  0  0
    0.1459   -4.6875   -2.9441 C   0  0  0  0  0  0  0  0  0  0  0  0
    3.1901   -3.2888   -2.4876 H   0  0  0  0  0  0  0  0  0  0  0  0
    1.9588   -2.1341   -0.6998 H   0  0  0  0  0  0  0  0  0  0  0  0
   -0.1505   -1.8133    0.3064 H   0  0  0  0  0  0  0  0  0  0  0  0
   -1.6009   -4.2492   -1.7852 H   0  0  0  0  0  0  0  0  0  0  0  0
   -0.3501   -5.4097   -3.5786 H   0  0  0  0  0  0  0  0  0  0  0  0
  1  2  1  0
  2  3  1  0
  2  4  1  0
  1  5  1  0
  3  6  1  0
  7  4  1  0
  5  8  2  0
  5  9  1  0
  6 10  1  0
 10  7  1  0
  8 11  1  0
 12  9  2  0
 10 13  1  0
 14 15  2  0
 15 16  1  0
 16 17  2  0
 17 18  1  0
 13 18  2  0
 13 14  1  0
 11 19  2  0
 19 12  1  0
  1 20  1  0
  1 21  1  0
  3 22  1  0
  3 23  1  0
  4 24  1  0
  4 25  1  0
  6 26  1  0
  6 27  1  0
  7 28  1  0
  7 29  1  0
  8 30  1  0
  9 31  1  0
 11 32  1  0
 12 33  1  0
 14 34  1  0
 15 35  1  0
 16 36  1  0
 17 37  1  0
 18 38  1  0
 19 39  1  0
 40 41  1  0
 41 47  2  0
 41 42  1  0
 42 43  2  0
 43 44  1  0
 44 45  1  0
 44 46  2  0
 46 47  1  0
 42 48  1  0
 43 49  1  0
 45 50  1  0
 46 51  1  0
 47 52  1  0
M  END
>  <E_el>  (7) 
-1173.516450671

>  <HBA_atom_index>  (7) 
10

>  <Function>  (7) 
tertiary amine

>  <Atom>  (7) 
N

>  <Mol_ID>  (7) 
CHEMBL101032_f001_c002

>  <E_el_PW6B95>  (7) 
-770.6838185024

>  <E_el_PBEh-3c>  (7) 
-767.6439286127

>  <E_el complex_PW6B95>  (7) 
-1178.100437284

>  <E_el complex_PBEh-3c>  (7) 
1.90

>  <HB_distance>  (7) 
1.90

>  <dG(298)_RRHO (kJ/mol)>  (7) 
801.3609

>  <dG(298)_RRHO complex (kJ/mol)>  (7) 
1046.9425

>  <dG_solv_SMD_CCl4 (kJ/mol)>  (7) 
-55.5559

>  <dG_solv_SMD_CCl4 complex (kJ/mol)>  (7) 
-72.7116

>  <pKBHX_QC>  (7) 
2.64

>  <Delta G_sol (kJ/mol)>  (7) 
9.06

>  <Delta G (kcal/mol)>  (7) 
-3.60

$$$$

     RDKit          3D

 44 44  0  0  0  0  0  0  0  0999 V2000
    0.5959   -1.4214    0.6678 C   0  0  0  0  0  0  0  0  0  0  0  0
    0.4145   -2.5623    0.2927 O   0  0  0  0  0  0  0  0  0  0  0  0
    0.1627   -1.0027    2.0771 C   0  0  0  0  0  0  0  0  0  0  0  0
    1.2126   -0.4909   -0.0885 N   0  0  0  0  0  0  0  0  0  0  0  0
    0.8570   -1.8916    3.1277 C   0  0  0  0  0  0  0  0  0  0  0  0
    0.3428    0.4283    2.3459 N   0  0  0  0  0  0  0  0  0  0  0  0
    1.6010   -0.7585   -1.4513 C   0  0  0  0  0  0  0  0  0  0  0  0
    0.2832   -3.2932    3.2776 C   0  0  0  0  0  0  0  0  0  0  0  0
   -0.4880    0.9251    3.4364 C   0  0  0  0  0  0  0  0  0  0  0  0
    0.4722   -0.7621   -2.4830 C   0  0  0  0  0  0  0  0  0  0  0  0
    2.4981    0.3453   -2.0062 C   0  0  0  0  0  0  0  0  0  0  0  0
    2.4116    0.2419   -3.4006 O   0  0  0  0  0  0  0  0  0  0  0  0
    1.2187   -0.4358   -3.7722 C   0  0  0  0  0  0  0  0  0  0  0  0
   -0.9158   -1.1940    2.1190 H   0  0  0  0  0  0  0  0  0  0  0  0
    1.1674    0.4741    0.1926 H   0  0  0  0  0  0  0  0  0  0  0  0
    0.7834   -1.3868    4.0954 H   0  0  0  0  0  0  0  0  0  0  0  0
    1.9262   -1.9460    2.8998 H   0  0  0  0  0  0  0  0  0  0  0  0
    1.3161    0.6005    2.5767 H   0  0  0  0  0  0  0  0  0  0  0  0
    2.1269   -1.7156   -1.4770 H   0  0  0  0  0  0  0  0  0  0  0  0
    0.4014   -3.8801    2.3716 H   0  0  0  0  0  0  0  0  0  0  0  0
    0.7793   -3.8187    4.0938 H   0  0  0  0  0  0  0  0  0  0  0  0
   -0.7816   -3.2538    3.5141 H   0  0  0  0  0  0  0  0  0  0  0  0
   -0.2480    1.9698    3.6281 H   0  0  0  0  0  0  0  0  0  0  0  0
   -1.5380    0.8774    3.1473 H   0  0  0  0  0  0  0  0  0  0  0  0
   -0.3737    0.3736    4.3745 H   0  0  0  0  0  0  0  0  0  0  0  0
   -0.2520    0.0174   -2.2380 H   0  0  0  0  0  0  0  0  0  0  0  0
   -0.0574   -1.7123   -2.5226 H   0  0  0  0  0  0  0  0  0  0  0  0
    2.1436    1.3283   -1.6544 H   0  0  0  0  0  0  0  0  0  0  0  0
    3.5418    0.2397   -1.7000 H   0  0  0  0  0  0  0  0  0  0  0  0
    1.4847   -1.3429   -4.3246 H   0  0  0  0  0  0  0  0  0  0  0  0
    0.6246    0.1945   -4.4392 H   0  0  0  0  0  0  0  0  0  0  0  0
   -3.8040    1.4527   -3.4298 F   0  0  0  0  0  0  0  0  0  0  0  0
   -2.9013    1.6859   -2.4666 C   0  0  0  0  0  0  0  0  0  0  0  0
   -1.9414    2.6610   -2.6589 C   0  0  0  0  0  0  0  0  0  0  0  0
   -1.0068    2.9000   -1.6656 C   0  0  0  0  0  0  0  0  0  0  0  0
   -1.0309    2.1703   -0.4786 C   0  0  0  0  0  0  0  0  0  0  0  0
   -0.0904    2.4338    0.4478 O   0  0  0  0  0  0  0  0  0  0  0  0
   -2.0098    1.1938   -0.3080 C   0  0  0  0  0  0  0  0  0  0  0  0
   -2.9446    0.9473   -1.3027 C   0  0  0  0  0  0  0  0  0  0  0  0
   -1.9216    3.2288   -3.5797 H   0  0  0  0  0  0  0  0  0  0  0  0
   -0.2460    3.6562   -1.8070 H   0  0  0  0  0  0  0  0  0  0  0  0
   -0.0629    1.7259    1.1325 H   0  0  0  0  0  0  0  0  0  0  0  0
   -2.0518    0.6132    0.6059 H   0  0  0  0  0  0  0  0  0  0  0  0
   -3.6995    0.1840   -1.1699 H   0  0  0  0  0  0  0  0  0  0  0  0
  1  2  2  0
  3  1  1  0
  1  4  1  0
  5  3  1  0
  3  6  1  0
  4  7  1  0
  8  5  1  0
  6  9  1  0
  7 10  1  0
  7 11  1  0
 12 11  1  0
 13 12  1  0
 10 13  1  0
  3 14  1  0
  4 15  1  0
  5 16  1  0
  5 17  1  0
  6 18  1  0
  7 19  1  0
  8 20  1  0
  8 21  1  0
  8 22  1  0
  9 23  1  0
  9 24  1  0
  9 25  1  0
 10 26  1  0
 10 27  1  0
 11 28  1  0
 11 29  1  0
 13 30  1  0
 13 31  1  0
 32 33  1  0
 33 39  2  0
 33 34  1  0
 34 35  2  0
 35 36  1  0
 36 37  1  0
 36 38  2  0
 38 39  1  0
 34 40  1  0
 35 41  1  0
 37 42  1  0
 38 43  1  0
 39 44  1  0
M  END
>  <E_el>  (8) 
-1018.290885211

>  <HBA_atom_index>  (8) 
6

>  <Function>  (8) 
secondary amine

>  <Atom>  (8) 
N

>  <Mol_ID>  (8) 
CHEMBL101622_f004_c002

>  <E_el_PW6B95>  (8) 
-614.7849018716

>  <E_el_PBEh-3c>  (8) 
-612.4222440169

>  <E_el complex_PW6B95>  (8) 
-1022.198126425

>  <E_el complex_PBEh-3c>  (8) 
1.82

>  <HB_distance>  (8) 
1.82

>  <dG(298)_RRHO (kJ/mol)>  (8) 
636.5214

>  <dG(298)_RRHO complex (kJ/mol)>  (8) 
883.9750

>  <dG_solv_SMD_CCl4 (kJ/mol)>  (8) 
-36.6160

>  <dG_solv_SMD_CCl4 complex (kJ/mol)>  (8) 
-52.3832

>  <pKBHX_QC>  (8) 
1.44

>  <Delta G_sol (kJ/mol)>  (8) 
21.23

>  <Delta G (kcal/mol)>  (8) 
-1.97

$$$$

     RDKit          3D

 44 44  0  0  0  0  0  0  0  0999 V2000
   -0.5240   -0.1301    2.5939 C   0  0  0  0  0  0  0  0  0  0  0  0
   -0.2781   -0.9821    3.4238 O   0  0  0  0  0  0  0  0  0  0  0  0
   -1.6994    0.8464    2.7279 C   0  0  0  0  0  0  0  0  0  0  0  0
    0.1893    0.0257    1.4593 N   0  0  0  0  0  0  0  0  0  0  0  0
   -2.0175    1.1627    4.1960 C   0  0  0  0  0  0  0  0  0  0  0  0
   -1.4770    2.0132    1.8864 N   0  0  0  0  0  0  0  0  0  0  0  0
    1.2811   -0.8365    1.1152 C   0  0  0  0  0  0  0  0  0  0  0  0
   -2.8074    0.0813    4.9207 C   0  0  0  0  0  0  0  0  0  0  0  0
   -2.6785    2.7247    1.5036 C   0  0  0  0  0  0  0  0  0  0  0  0
    0.8999   -2.1654    0.4601 C   0  0  0  0  0  0  0  0  0  0  0  0
    2.1922   -0.2112    0.0580 C   0  0  0  0  0  0  0  0  0  0  0  0
    2.7589   -1.2906   -0.6665 O   0  0  0  0  0  0  0  0  0  0  0  0
    2.1878   -2.5312   -0.2501 C   0  0  0  0  0  0  0  0  0  0  0  0
   -2.5631    0.3190    2.2997 H   0  0  0  0  0  0  0  0  0  0  0  0
   -0.1172    0.7656    0.8425 H   0  0  0  0  0  0  0  0  0  0  0  0
   -2.5993    2.0887    4.2181 H   0  0  0  0  0  0  0  0  0  0  0  0
   -1.0902    1.3711    4.7370 H   0  0  0  0  0  0  0  0  0  0  0  0
   -0.8341    2.6461    2.3469 H   0  0  0  0  0  0  0  0  0  0  0  0
    1.8533   -1.0456    2.0230 H   0  0  0  0  0  0  0  0  0  0  0  0
   -2.2498   -0.8493    4.9810 H   0  0  0  0  0  0  0  0  0  0  0  0
   -3.0496    0.3964    5.9360 H   0  0  0  0  0  0  0  0  0  0  0  0
   -3.7516   -0.1206    4.4108 H   0  0  0  0  0  0  0  0  0  0  0  0
   -2.4091    3.5973    0.9094 H   0  0  0  0  0  0  0  0  0  0  0  0
   -3.2988    2.0835    0.8763 H   0  0  0  0  0  0  0  0  0  0  0  0
   -3.2981    3.0691    2.3409 H   0  0  0  0  0  0  0  0  0  0  0  0
    0.0831   -2.0101   -0.2501 H   0  0  0  0  0  0  0  0  0  0  0  0
    0.5810   -2.9108    1.1866 H   0  0  0  0  0  0  0  0  0  0  0  0
    1.6177    0.4274   -0.6253 H   0  0  0  0  0  0  0  0  0  0  0  0
    2.9875    0.3962    0.4949 H   0  0  0  0  0  0  0  0  0  0  0  0
    2.8825   -3.0478    0.4207 H   0  0  0  0  0  0  0  0  0  0  0  0
    2.0399   -3.1622   -1.1282 H   0  0  0  0  0  0  0  0  0  0  0  0
   -1.2188    0.0588   -6.3024 F   0  0  0  0  0  0  0  0  0  0  0  0
   -0.1225   -0.0499   -5.5349 C   0  0  0  0  0  0  0  0  0  0  0  0
    1.0695    0.4971   -5.9710 C   0  0  0  0  0  0  0  0  0  0  0  0
    2.1994    0.3831   -5.1808 C   0  0  0  0  0  0  0  0  0  0  0  0
    2.1482   -0.2772   -3.9528 C   0  0  0  0  0  0  0  0  0  0  0  0
    3.2799   -0.3574   -3.2377 O   0  0  0  0  0  0  0  0  0  0  0  0
    0.9333   -0.8198   -3.5365 C   0  0  0  0  0  0  0  0  0  0  0  0
   -0.2028   -0.7053   -4.3257 C   0  0  0  0  0  0  0  0  0  0  0  0
    1.1147    1.0096   -6.9228 H   0  0  0  0  0  0  0  0  0  0  0  0
    3.1381    0.8082   -5.5111 H   0  0  0  0  0  0  0  0  0  0  0  0
    3.1290   -0.7935   -2.3811 H   0  0  0  0  0  0  0  0  0  0  0  0
    0.8634   -1.3446   -2.5920 H   0  0  0  0  0  0  0  0  0  0  0  0
   -1.1427   -1.1300   -3.9994 H   0  0  0  0  0  0  0  0  0  0  0  0
  1  2  2  0
  3  1  1  0
  1  4  1  0
  5  3  1  0
  3  6  1  0
  4  7  1  0
  8  5  1  0
  6  9  1  0
  7 10  1  0
  7 11  1  0
 12 11  1  0
 13 12  1  0
 10 13  1  0
  3 14  1  0
  4 15  1  0
  5 16  1  0
  5 17  1  0
  6 18  1  0
  7 19  1  0
  8 20  1  0
  8 21  1  0
  8 22  1  0
  9 23  1  0
  9 24  1  0
  9 25  1  0
 10 26  1  0
 10 27  1  0
 11 28  1  0
 11 29  1  0
 13 30  1  0
 13 31  1  0
 32 33  1  0
 33 39  2  0
 33 34  1  0
 34 35  2  0
 35 36  1  0
 36 37  1  0
 36 38  2  0
 38 39  1  0
 34 40  1  0
 35 41  1  0
 37 42  1  0
 38 43  1  0
 39 44  1  0
M  END
>  <E_el>  (9) 
-1018.287258708

>  <HBA_atom_index>  (9) 
12

>  <Function>  (9) 
ether

>  <Atom>  (9) 
O

>  <Mol_ID>  (9) 
CHEMBL101622_f004_c003

>  <E_el_PW6B95>  (9) 
-614.7849018716

>  <E_el_PBEh-3c>  (9) 
-612.4222440169

>  <E_el complex_PW6B95>  (9) 
-1022.195324983

>  <E_el complex_PBEh-3c>  (9) 
1.82

>  <HB_distance>  (9) 
1.82

>  <dG(298)_RRHO (kJ/mol)>  (9) 
636.5214

>  <dG(298)_RRHO complex (kJ/mol)>  (9) 
876.3558

>  <dG_solv_SMD_CCl4 (kJ/mol)>  (9) 
-36.6160

>  <dG_solv_SMD_CCl4 complex (kJ/mol)>  (9) 
-53.8102

>  <pKBHX_QC>  (9) 
1.61

>  <Delta G_sol (kJ/mol)>  (9) 
19.54

>  <Delta G (kcal/mol)>  (9) 
-2.19

$$$$

     RDKit          3D

 26 25  0  0  0  0  0  0  0  0999 V2000
    1.4506    1.5385    1.0459 N   0  0  0  0  0  0  0  0  0  0  0  0
    2.3930    2.3161    1.0952 N   0  0  0  0  0  0  0  0  0  0  0  0
    3.3013    2.9747    1.0866 N   0  0  0  0  0  0  0  0  0  0  0  0
    0.2779    1.8836    1.8673 C   0  0  0  0  0  0  0  0  0  0  0  0
   -0.5748    0.6484    2.0910 C   0  0  0  0  0  0  0  0  0  0  0  0
    0.1252   -0.4443    2.8850 C   0  0  0  0  0  0  0  0  0  0  0  0
    0.5968    2.2960    2.8304 H   0  0  0  0  0  0  0  0  0  0  0  0
   -0.3054    2.6543    1.3549 H   0  0  0  0  0  0  0  0  0  0  0  0
   -0.9166    0.2599    1.1285 H   0  0  0  0  0  0  0  0  0  0  0  0
   -1.4735    0.9747    2.6200 H   0  0  0  0  0  0  0  0  0  0  0  0
    0.9829   -0.8473    2.3489 H   0  0  0  0  0  0  0  0  0  0  0  0
   -0.5542   -1.2739    3.0771 H   0  0  0  0  0  0  0  0  0  0  0  0
    0.4735   -0.0733    3.8507 H   0  0  0  0  0  0  0  0  0  0  0  0
   -2.6244   -1.2367   -4.0826 F   0  0  0  0  0  0  0  0  0  0  0  0
   -1.6283   -1.1496   -3.1876 C   0  0  0  0  0  0  0  0  0  0  0  0
   -1.2817    0.0820   -2.6743 C   0  0  0  0  0  0  0  0  0  0  0  0
   -0.2506    0.1669   -1.7490 C   0  0  0  0  0  0  0  0  0  0  0  0
    0.4259   -0.9783   -1.3336 C   0  0  0  0  0  0  0  0  0  0  0  0
    1.4287   -0.9561   -0.4384 O   0  0  0  0  0  0  0  0  0  0  0  0
    0.0575   -2.2107   -1.8705 C   0  0  0  0  0  0  0  0  0  0  0  0
   -0.9664   -2.2980   -2.7971 C   0  0  0  0  0  0  0  0  0  0  0  0
   -1.8051    0.9723   -2.9958 H   0  0  0  0  0  0  0  0  0  0  0  0
    0.0307    1.1376   -1.3586 H   0  0  0  0  0  0  0  0  0  0  0  0
    1.5061   -0.0791   -0.0279 H   0  0  0  0  0  0  0  0  0  0  0  0
    0.5812   -3.1026   -1.5534 H   0  0  0  0  0  0  0  0  0  0  0  0
   -1.2506   -3.2554   -3.2128 H   0  0  0  0  0  0  0  0  0  0  0  0
  1  2  2  3
  2  3  2  0
  4  1  1  0
  5  4  1  0
  6  5  1  0
  4  7  1  0
  4  8  1  0
  5  9  1  0
  5 10  1  0
  6 11  1  0
  6 12  1  0
  6 13  1  0
 14 15  1  0
 15 21  2  0
 15 16  1  0
 16 17  2  0
 17 18  1  0
 18 19  1  0
 18 20  2  0
 20 21  1  0
 16 22  1  0
 17 23  1  0
 19 24  1  0
 20 25  1  0
 21 26  1  0
M  CHG  2   2   1   3  -1
M  END
>  <E_el>  (10) 
-687.9596574214

>  <HBA_atom_index>  (10) 
1

>  <Function>  (10) 
azide

>  <Atom>  (10) 
N

>  <Mol_ID>  (10) 
CHEMBL102270_f003_c001

>  <E_el_PW6B95>  (10) 
-283.2010082026

>  <E_el_PBEh-3c>  (10) 
-282.0988464224

>  <E_el complex_PW6B95>  (10) 
-690.6065062240

>  <E_el complex_PBEh-3c>  (10) 
1.94

>  <HB_distance>  (10) 
1.94

>  <dG(298)_RRHO (kJ/mol)>  (10) 
212.7896

>  <dG(298)_RRHO complex (kJ/mol)>  (10) 
450.0557

>  <dG_solv_SMD_CCl4 (kJ/mol)>  (10) 
-3.4760

>  <dG_solv_SMD_CCl4 complex (kJ/mol)>  (10) 
-23.2638

>  <pKBHX_QC>  (10) 
0.85

>  <Delta G_sol (kJ/mol)>  (10) 
27.31

>  <Delta G (kcal/mol)>  (10) 
-1.15

$$$$

     RDKit          3D

 26 25  0  0  0  0  0  0  0  0999 V2000
    1.7876    1.0334    2.7758 N   0  0  0  0  0  0  0  0  0  0  0  0
    1.9305    0.9866    1.5757 N   0  0  0  0  0  0  0  0  0  0  0  0
    2.1713    0.9526    0.4744 N   0  0  0  0  0  0  0  0  0  0  0  0
    0.4104    1.0237    3.2847 C   0  0  0  0  0  0  0  0  0  0  0  0
   -0.2975   -0.3086    3.0795 C   0  0  0  0  0  0  0  0  0  0  0  0
    0.3946   -1.4736    3.7708 C   0  0  0  0  0  0  0  0  0  0  0  0
    0.5011    1.2447    4.3466 H   0  0  0  0  0  0  0  0  0  0  0  0
   -0.1640    1.8382    2.8325 H   0  0  0  0  0  0  0  0  0  0  0  0
   -0.4036   -0.5116    2.0096 H   0  0  0  0  0  0  0  0  0  0  0  0
   -1.3152   -0.1987    3.4626 H   0  0  0  0  0  0  0  0  0  0  0  0
    1.4076   -1.6208    3.3979 H   0  0  0  0  0  0  0  0  0  0  0  0
   -0.1534   -2.4012    3.6115 H   0  0  0  0  0  0  0  0  0  0  0  0
    0.4616   -1.3099    4.8473 H   0  0  0  0  0  0  0  0  0  0  0  0
   -2.7764    1.1157   -4.6247 F   0  0  0  0  0  0  0  0  0  0  0  0
   -1.7550    0.6126   -3.9143 C   0  0  0  0  0  0  0  0  0  0  0  0
   -1.0453    1.4382   -3.0689 C   0  0  0  0  0  0  0  0  0  0  0  0
    0.0108    0.9154   -2.3359 C   0  0  0  0  0  0  0  0  0  0  0  0
    0.3517   -0.4297   -2.4485 C   0  0  0  0  0  0  0  0  0  0  0  0
    1.3647   -0.9947   -1.7636 O   0  0  0  0  0  0  0  0  0  0  0  0
   -0.3796   -1.2440   -3.3105 C   0  0  0  0  0  0  0  0  0  0  0  0
   -1.4321   -0.7247   -4.0441 C   0  0  0  0  0  0  0  0  0  0  0  0
   -1.3079    2.4840   -2.9827 H   0  0  0  0  0  0  0  0  0  0  0  0
    0.5716    1.5701   -1.6795 H   0  0  0  0  0  0  0  0  0  0  0  0
    1.7803   -0.3515   -1.1784 H   0  0  0  0  0  0  0  0  0  0  0  0
   -0.1154   -2.2890   -3.4031 H   0  0  0  0  0  0  0  0  0  0  0  0
   -1.9983   -1.3570   -4.7148 H   0  0  0  0  0  0  0  0  0  0  0  0
  1  2  2  3
  2  3  2  0
  4  1  1  0
  5  4  1  0
  6  5  1  0
  4  7  1  0
  4  8  1  0
  5  9  1  0
  5 10  1  0
  6 11  1  0
  6 12  1  0
  6 13  1  0
 14 15  1  0
 15 21  2  0
 15 16  1  0
 16 17  2  0
 17 18  1  0
 18 19  1  0
 18 20  2  0
 20 21  1  0
 16 22  1  0
 17 23  1  0
 19 24  1  0
 20 25  1  0
 21 26  1  0
M  CHG  2   2   1   3  -1
M  END
>  <E_el>  (11) 
-687.9536460066

>  <HBA_atom_index>  (11) 
3

>  <Function>  (11) 
azide

>  <Atom>  (11) 
N

>  <Mol_ID>  (11) 
CHEMBL102270_f003_c003

>  <E_el_PW6B95>  (11) 
-283.2010082026

>  <E_el_PBEh-3c>  (11) 
-282.0988464224

>  <E_el complex_PW6B95>  (11) 
-690.6015598635

>  <E_el complex_PBEh-3c>  (11) 
2.14

>  <HB_distance>  (11) 
2.14

>  <dG(298)_RRHO (kJ/mol)>  (11) 
212.7896

>  <dG(298)_RRHO complex (kJ/mol)>  (11) 
446.7580

>  <dG_solv_SMD_CCl4 (kJ/mol)>  (11) 
-3.4760

>  <dG_solv_SMD_CCl4 complex (kJ/mol)>  (11) 
-25.3870

>  <pKBHX_QC>  (11) 
0.10

>  <Delta G_sol (kJ/mol)>  (11) 
34.88

>  <Delta G (kcal/mol)>  (11) 
-0.14

$$$$

     RDKit          3D

 44 46  0  0  0  0  0  0  0  0999 V2000
    0.1378    0.9568   -0.5001 C   0  0  0  0  0  0  0  0  0  0  0  0
    0.0597    0.6876    0.9242 N   0  0  0  0  0  0  0  0  0  0  0  0
    0.6869   -0.3209    1.5411 C   0  0  0  0  0  0  0  0  0  0  0  0
   -0.5447    2.2607   -0.8029 C   0  0  0  0  0  0  0  0  0  0  0  0
    1.4378   -1.1391    0.8255 N   0  0  0  0  0  0  0  0  0  0  0  0
    0.5570   -0.5133    2.9629 C   0  0  0  0  0  0  0  0  0  0  0  0
   -1.6985    2.2924   -1.5758 C   0  0  0  0  0  0  0  0  0  0  0  0
   -0.0337    3.4559   -0.3024 C   0  0  0  0  0  0  0  0  0  0  0  0
    2.0696   -2.1424    1.4679 C   0  0  0  0  0  0  0  0  0  0  0  0
    1.2611   -1.6092    3.4994 C   0  0  0  0  0  0  0  0  0  0  0  0
   -0.2012    0.3080    3.8157 C   0  0  0  0  0  0  0  0  0  0  0  0
   -2.3330    3.4964   -1.8475 C   0  0  0  0  0  0  0  0  0  0  0  0
   -0.6675    4.6585   -0.5693 C   0  0  0  0  0  0  0  0  0  0  0  0
    2.0264   -2.4269    2.7287 N   0  0  0  0  0  0  0  0  0  0  0  0
    1.1765   -1.8668    4.8810 C   0  0  0  0  0  0  0  0  0  0  0  0
   -0.2685    0.0391    5.1581 C   0  0  0  0  0  0  0  0  0  0  0  0
    0.4250   -1.0588    5.6916 C   0  0  0  0  0  0  0  0  0  0  0  0
   -1.8201    4.6807   -1.3429 C   0  0  0  0  0  0  0  0  0  0  0  0
   -0.3291    0.1499   -1.0716 H   0  0  0  0  0  0  0  0  0  0  0  0
    1.1866    0.9958   -0.8017 H   0  0  0  0  0  0  0  0  0  0  0  0
   -0.6042    1.2321    1.4443 H   0  0  0  0  0  0  0  0  0  0  0  0
   -2.1004    1.3685   -1.9743 H   0  0  0  0  0  0  0  0  0  0  0  0
    0.8733    3.4455    0.2910 H   0  0  0  0  0  0  0  0  0  0  0  0
    2.6764   -2.7805    0.8339 H   0  0  0  0  0  0  0  0  0  0  0  0
   -0.7384    1.1686    3.4366 H   0  0  0  0  0  0  0  0  0  0  0  0
   -3.2282    3.5072   -2.4549 H   0  0  0  0  0  0  0  0  0  0  0  0
   -0.2581    5.5812   -0.1799 H   0  0  0  0  0  0  0  0  0  0  0  0
    1.7226   -2.7144    5.2721 H   0  0  0  0  0  0  0  0  0  0  0  0
   -0.8535    0.6754    5.8078 H   0  0  0  0  0  0  0  0  0  0  0  0
    0.3663   -1.2627    6.7525 H   0  0  0  0  0  0  0  0  0  0  0  0
   -2.3129    5.6204   -1.5552 H   0  0  0  0  0  0  0  0  0  0  0  0
   -2.0885   -3.1305   -5.0234 F   0  0  0  0  0  0  0  0  0  0  0  0
   -1.0763   -2.7177   -4.2432 C   0  0  0  0  0  0  0  0  0  0  0  0
    0.0597   -2.1908   -4.8273 C   0  0  0  0  0  0  0  0  0  0  0  0
    1.0978   -1.7541   -4.0227 C   0  0  0  0  0  0  0  0  0  0  0  0
    1.0110   -1.8451   -2.6334 C   0  0  0  0  0  0  0  0  0  0  0  0
    2.0425   -1.3942   -1.9047 O   0  0  0  0  0  0  0  0  0  0  0  0
   -0.1413   -2.3943   -2.0691 C   0  0  0  0  0  0  0  0  0  0  0  0
   -1.1868   -2.8268   -2.8734 C   0  0  0  0  0  0  0  0  0  0  0  0
    0.1308   -2.1149   -5.9042 H   0  0  0  0  0  0  0  0  0  0  0  0
    1.9895   -1.3330   -4.4677 H   0  0  0  0  0  0  0  0  0  0  0  0
    1.7928   -1.2921   -0.9602 H   0  0  0  0  0  0  0  0  0  0  0  0
   -0.2242   -2.4986   -0.9944 H   0  0  0  0  0  0  0  0  0  0  0  0
   -2.0777   -3.2536   -2.4322 H   0  0  0  0  0  0  0  0  0  0  0  0
  1  2  1  0
  2  3  1  0
  1  4  1  0
  3  5  2  0
  3  6  1  0
  4  7  2  0
  4  8  1  0
  5  9  1  0
 10  6  2  0
 11  6  1  0
  7 12  1  0
 13  8  2  0
  9 14  2  0
 14 10  1  0
 10 15  1  0
 16 11  2  0
 15 17  2  0
 17 16  1  0
 12 18  2  0
 18 13  1  0
  1 19  1  0
  1 20  1  0
  2 21  1  0
  7 22  1  0
  8 23  1  0
  9 24  1  0
 11 25  1  0
 12 26  1  0
 13 27  1  0
 15 28  1  0
 16 29  1  0
 17 30  1  0
 18 31  1  0
 32 33  1  0
 33 39  2  0
 33 34  1  0
 34 35  2  0
 35 36  1  0
 36 37  1  0
 36 38  2  0
 38 39  1  0
 34 40  1  0
 35 41  1  0
 37 42  1  0
 38 43  1  0
 39 44  1  0
M  END
>  <E_el>  (12) 
-1147.931076273

>  <HBA_atom_index>  (12) 
5

>  <Function>  (12) 
pyrimidine

>  <Atom>  (12) 
N

>  <Mol_ID>  (12) 
CHEMBL102726_f001_c001

>  <E_el_PW6B95>  (12) 
-745.0020658712

>  <E_el_PBEh-3c>  (12) 
-742.063795813

>  <E_el complex_PW6B95>  (12) 
-1152.413519229

>  <E_el complex_PBEh-3c>  (12) 
1.83

>  <HB_distance>  (12) 
1.83

>  <dG(298)_RRHO (kJ/mol)>  (12) 
573.4936

>  <dG(298)_RRHO complex (kJ/mol)>  (12) 
816.4943

>  <dG_solv_SMD_CCl4 (kJ/mol)>  (12) 
-66.4795

>  <dG_solv_SMD_CCl4 complex (kJ/mol)>  (12) 
-83.2233

>  <pKBHX_QC>  (12) 
1.52

>  <Delta G_sol (kJ/mol)>  (12) 
20.45

>  <Delta G (kcal/mol)>  (12) 
-2.07

$$$$

     RDKit          3D

 44 46  0  0  0  0  0  0  0  0999 V2000
    1.9388    3.4175   -1.0534 C   0  0  0  0  0  0  0  0  0  0  0  0
    1.2789    2.8520    0.1073 N   0  0  0  0  0  0  0  0  0  0  0  0
    1.2351    1.5416    0.3903 C   0  0  0  0  0  0  0  0  0  0  0  0
    0.9912    3.6554   -2.2004 C   0  0  0  0  0  0  0  0  0  0  0  0
    1.8905    0.7082   -0.3945 N   0  0  0  0  0  0  0  0  0  0  0  0
    0.5064    1.0577    1.5354 C   0  0  0  0  0  0  0  0  0  0  0  0
    0.5870    2.5988   -3.0122 C   0  0  0  0  0  0  0  0  0  0  0  0
    0.4835    4.9253   -2.4453 C   0  0  0  0  0  0  0  0  0  0  0  0
    1.8566   -0.5897   -0.0918 C   0  0  0  0  0  0  0  0  0  0  0  0
    0.5465   -0.3348    1.7409 C   0  0  0  0  0  0  0  0  0  0  0  0
   -0.2133    1.8650    2.4337 C   0  0  0  0  0  0  0  0  0  0  0  0
   -0.3090    2.8129   -4.0468 C   0  0  0  0  0  0  0  0  0  0  0  0
   -0.4151    5.1418   -3.4806 C   0  0  0  0  0  0  0  0  0  0  0  0
    1.2351   -1.1574    0.9025 N   0  0  0  0  0  0  0  0  0  0  0  0
   -0.1390   -0.8925    2.8369 C   0  0  0  0  0  0  0  0  0  0  0  0
   -0.8789    1.3042    3.4923 C   0  0  0  0  0  0  0  0  0  0  0  0
   -0.8395   -0.0844    3.6920 C   0  0  0  0  0  0  0  0  0  0  0  0
   -0.8134    4.0845   -4.2828 C   0  0  0  0  0  0  0  0  0  0  0  0
    2.7396    2.7406   -1.3429 H   0  0  0  0  0  0  0  0  0  0  0  0
    2.4022    4.3579   -0.7478 H   0  0  0  0  0  0  0  0  0  0  0  0
    0.6643    3.4652    0.6114 H   0  0  0  0  0  0  0  0  0  0  0  0
    0.9818    1.6075   -2.8300 H   0  0  0  0  0  0  0  0  0  0  0  0
    0.7983    5.7585   -1.8273 H   0  0  0  0  0  0  0  0  0  0  0  0
    2.4071   -1.2426   -0.7606 H   0  0  0  0  0  0  0  0  0  0  0  0
   -0.2534    2.9402    2.3127 H   0  0  0  0  0  0  0  0  0  0  0  0
   -0.6120    1.9857   -4.6750 H   0  0  0  0  0  0  0  0  0  0  0  0
   -0.8000    6.1365   -3.6621 H   0  0  0  0  0  0  0  0  0  0  0  0
   -0.0947   -1.9627    2.9888 H   0  0  0  0  0  0  0  0  0  0  0  0
   -1.4321    1.9321    4.1771 H   0  0  0  0  0  0  0  0  0  0  0  0
   -1.3651   -0.5195    4.5314 H   0  0  0  0  0  0  0  0  0  0  0  0
   -1.5110    4.2501   -5.0929 H   0  0  0  0  0  0  0  0  0  0  0  0
   -3.4972   -6.3681    0.0933 F   0  0  0  0  0  0  0  0  0  0  0  0
   -2.3500   -5.7468    0.4166 C   0  0  0  0  0  0  0  0  0  0  0  0
   -2.1833   -4.4165    0.0961 C   0  0  0  0  0  0  0  0  0  0  0  0
   -0.9979   -3.7771    0.4299 C   0  0  0  0  0  0  0  0  0  0  0  0
    0.0223   -4.4662    1.0866 C   0  0  0  0  0  0  0  0  0  0  0  0
    1.1841   -3.9020    1.4423 O   0  0  0  0  0  0  0  0  0  0  0  0
   -0.1744   -5.8126    1.3981 C   0  0  0  0  0  0  0  0  0  0  0  0
   -1.3548   -6.4529    1.0644 C   0  0  0  0  0  0  0  0  0  0  0  0
   -2.9709   -3.8773   -0.4132 H   0  0  0  0  0  0  0  0  0  0  0  0
   -0.8719   -2.7336    0.1705 H   0  0  0  0  0  0  0  0  0  0  0  0
    1.2162   -2.9502    1.1964 H   0  0  0  0  0  0  0  0  0  0  0  0
    0.6122   -6.3549    1.9058 H   0  0  0  0  0  0  0  0  0  0  0  0
   -1.5012   -7.4972    1.3072 H   0  0  0  0  0  0  0  0  0  0  0  0
  1  2  1  0
  2  3  1  0
  1  4  1  0
  3  5  2  0
  3  6  1  0
  4  7  2  0
  4  8  1  0
  5  9  1  0
 10  6  2  0
 11  6  1  0
  7 12  1  0
 13  8  2  0
  9 14  2  0
 14 10  1  0
 10 15  1  0
 16 11  2  0
 15 17  2  0
 17 16  1  0
 12 18  2  0
 18 13  1  0
  1 19  1  0
  1 20  1  0
  2 21  1  0
  7 22  1  0
  8 23  1  0
  9 24  1  0
 11 25  1  0
 12 26  1  0
 13 27  1  0
 15 28  1  0
 16 29  1  0
 17 30  1  0
 18 31  1  0
 32 33  1  0
 33 39  2  0
 33 34  1  0
 34 35  2  0
 35 36  1  0
 36 37  1  0
 36 38  2  0
 38 39  1  0
 34 40  1  0
 35 41  1  0
 37 42  1  0
 38 43  1  0
 39 44  1  0
M  END
>  <E_el>  (13) 
-1147.932601443

>  <HBA_atom_index>  (13) 
14

>  <Function>  (13) 
pyrimidine

>  <Atom>  (13) 
N

>  <Mol_ID>  (13) 
CHEMBL102726_f001_c002

>  <E_el_PW6B95>  (13) 
-745.0020658712

>  <E_el_PBEh-3c>  (13) 
-742.063795813

>  <E_el complex_PW6B95>  (13) 
-1152.414070914

>  <E_el complex_PBEh-3c>  (13) 
1.82

>  <HB_distance>  (13) 
1.82

>  <dG(298)_RRHO (kJ/mol)>  (13) 
573.4936

>  <dG(298)_RRHO complex (kJ/mol)>  (13) 
815.7040

>  <dG_solv_SMD_CCl4 (kJ/mol)>  (13) 
-66.4795

>  <dG_solv_SMD_CCl4 complex (kJ/mol)>  (13) 
-84.9899

>  <pKBHX_QC>  (13) 
1.91

>  <Delta G_sol (kJ/mol)>  (13) 
16.45

>  <Delta G (kcal/mol)>  (13) 
-2.61

$$$$

     RDKit          3D

 44 46  0  0  0  0  0  0  0  0999 V2000
    0.9084    0.3219    0.9223 C   0  0  0  0  0  0  0  0  0  0  0  0
    0.6879   -0.6558    0.0050 N   0  0  0  0  0  0  0  0  0  0  0  0
    0.4454   -1.7580    0.6835 C   0  0  0  0  0  0  0  0  0  0  0  0
    0.7887   -0.1704    2.2044 C   0  0  0  0  0  0  0  0  0  0  0  0
    1.1980    1.6956    0.5003 C   0  0  0  0  0  0  0  0  0  0  0  0
    0.1648   -3.0626    0.2361 C   0  0  0  0  0  0  0  0  0  0  0  0
    0.4981   -1.5060    2.0406 N   0  0  0  0  0  0  0  0  0  0  0  0
    0.7835    0.4865    3.5392 C   0  0  0  0  0  0  0  0  0  0  0  0
    0.4860    2.2621   -0.5561 C   0  0  0  0  0  0  0  0  0  0  0  0
    2.1966    2.4471    1.1170 C   0  0  0  0  0  0  0  0  0  0  0  0
   -0.0492   -4.0431    1.1572 C   0  0  0  0  0  0  0  0  0  0  0  0
    0.2909   -2.4895    2.9626 C   0  0  0  0  0  0  0  0  0  0  0  0
   -0.6210    0.6430    4.1262 C   0  0  0  0  0  0  0  0  0  0  0  0
    0.7510    3.5577   -0.9666 C   0  0  0  0  0  0  0  0  0  0  0  0
    2.4591    3.7444    0.7064 C   0  0  0  0  0  0  0  0  0  0  0  0
    0.0180   -3.7492    2.5422 C   0  0  0  0  0  0  0  0  0  0  0  0
    1.7337    4.3053   -0.3337 C   0  0  0  0  0  0  0  0  0  0  0  0
    0.1293   -3.2464   -0.8286 H   0  0  0  0  0  0  0  0  0  0  0  0
    1.4267   -0.0592    4.2378 H   0  0  0  0  0  0  0  0  0  0  0  0
    1.2318    1.4737    3.4390 H   0  0  0  0  0  0  0  0  0  0  0  0
   -0.2858    1.6902   -1.0547 H   0  0  0  0  0  0  0  0  0  0  0  0
    2.7979    2.0024    1.8998 H   0  0  0  0  0  0  0  0  0  0  0  0
   -0.2685   -5.0515    0.8361 H   0  0  0  0  0  0  0  0  0  0  0  0
    0.3623   -2.2105    4.0028 H   0  0  0  0  0  0  0  0  0  0  0  0
   -1.1269   -0.3135    4.2608 H   0  0  0  0  0  0  0  0  0  0  0  0
   -0.5782    1.1314    5.0996 H   0  0  0  0  0  0  0  0  0  0  0  0
   -1.2419    1.2524    3.4711 H   0  0  0  0  0  0  0  0  0  0  0  0
    0.1876    3.9835   -1.7861 H   0  0  0  0  0  0  0  0  0  0  0  0
    3.2427    4.3121    1.1905 H   0  0  0  0  0  0  0  0  0  0  0  0
   -0.1441   -4.5233    3.2773 H   0  0  0  0  0  0  0  0  0  0  0  0
    1.9404    5.3169   -0.6571 H   0  0  0  0  0  0  0  0  0  0  0  0
   -4.1922   -0.2470   -5.0469 F   0  0  0  0  0  0  0  0  0  0  0  0
   -2.9924   -0.4146   -4.4646 C   0  0  0  0  0  0  0  0  0  0  0  0
   -1.8877   -0.6840   -5.2495 C   0  0  0  0  0  0  0  0  0  0  0  0
   -0.6519   -0.8506   -4.6496 C   0  0  0  0  0  0  0  0  0  0  0  0
   -0.5084   -0.7553   -3.2641 C   0  0  0  0  0  0  0  0  0  0  0  0
    0.7119   -0.9312   -2.7456 O   0  0  0  0  0  0  0  0  0  0  0  0
   -1.6430   -0.4891   -2.4946 C   0  0  0  0  0  0  0  0  0  0  0  0
   -2.8826   -0.3160   -3.0946 C   0  0  0  0  0  0  0  0  0  0  0  0
   -1.9914   -0.7619   -6.3235 H   0  0  0  0  0  0  0  0  0  0  0  0
    0.2215   -1.0573   -5.2539 H   0  0  0  0  0  0  0  0  0  0  0  0
    0.7266   -0.7452   -1.7786 H   0  0  0  0  0  0  0  0  0  0  0  0
   -1.5660   -0.4266   -1.4164 H   0  0  0  0  0  0  0  0  0  0  0  0
   -3.7575   -0.1083   -2.4930 H   0  0  0  0  0  0  0  0  0  0  0  0
  1  2  1  0
  2  3  2  0
  4  1  2  0
  1  5  1  0
  3  6  1  0
  3  7  1  0
  8  4  1  0
  4  7  1  0
  5  9  2  0
  5 10  1  0
  6 11  2  0
 12  7  1  0
 13  8  1  0
  9 14  1  0
 15 10  2  0
 11 16  1  0
 16 12  2  0
 14 17  2  0
 17 15  1  0
  6 18  1  0
  8 19  1  0
  8 20  1  0
  9 21  1  0
 10 22  1  0
 11 23  1  0
 12 24  1  0
 13 25  1  0
 13 26  1  0
 13 27  1  0
 14 28  1  0
 15 29  1  0
 16 30  1  0
 17 31  1  0
 32 33  1  0
 33 39  2  0
 33 34  1  0
 34 35  2  0
 35 36  1  0
 36 37  1  0
 36 38  2  0
 38 39  1  0
 34 40  1  0
 35 41  1  0
 37 42  1  0
 38 43  1  0
 39 44  1  0
M  END
>  <E_el>  (14) 
-1093.898909691

>  <HBA_atom_index>  (14) 
2

>  <Function>  (14) 
imidazole

>  <Atom>  (14) 
N

>  <Mol_ID>  (14) 
CHEMBL104007_f003_c001

>  <E_el_PW6B95>  (14) 
-690.7538193567

>  <E_el_PBEh-3c>  (14) 
-688.0280616605

>  <E_el complex_PW6B95>  (14) 
-1098.167432981

>  <E_el complex_PBEh-3c>  (14) 
1.79

>  <HB_distance>  (14) 
1.79

>  <dG(298)_RRHO (kJ/mol)>  (14) 
589.9503

>  <dG(298)_RRHO complex (kJ/mol)>  (14) 
831.2916

>  <dG_solv_SMD_CCl4 (kJ/mol)>  (14) 
-54.7534

>  <dG_solv_SMD_CCl4 complex (kJ/mol)>  (14) 
-73.0951

>  <pKBHX_QC>  (14) 
2.40

>  <Delta G_sol (kJ/mol)>  (14) 
11.52

>  <Delta G (kcal/mol)>  (14) 
-3.27

$$$$

     RDKit          3D

 27 27  0  0  0  0  0  0  0  0999 V2000
    1.5078   -0.6041    2.2950 S   0  0  0  0  0  0  0  0  0  0  0  0
    0.0984   -0.9543    2.3783 O   0  0  0  0  0  0  0  0  0  0  0  0
    1.6046    0.9228    1.4355 C   0  0  0  0  0  0  0  0  0  0  0  0
    2.3430   -0.4755    3.4632 O   0  0  0  0  0  0  0  0  0  0  0  0
    2.1889   -1.7474    1.3346 N   0  0  0  0  0  0  0  0  0  0  0  0
    2.5298    1.9004    1.6543 C   0  0  0  0  0  0  0  0  0  0  0  0
    0.5185    1.3154    0.1666 S   0  0  0  0  0  0  0  0  0  0  0  0
    2.3612    2.9887    0.7655 C   0  0  0  0  0  0  0  0  0  0  0  0
    1.3196    2.8004   -0.0927 C   0  0  0  0  0  0  0  0  0  0  0  0
    1.6476   -2.0177    0.5220 H   0  0  0  0  0  0  0  0  0  0  0  0
    3.1786   -1.6395    1.1668 H   0  0  0  0  0  0  0  0  0  0  0  0
    3.2832    1.8455    2.4262 H   0  0  0  0  0  0  0  0  0  0  0  0
    2.9795    3.8734    0.7687 H   0  0  0  0  0  0  0  0  0  0  0  0
    0.9680    3.4735   -0.8590 H   0  0  0  0  0  0  0  0  0  0  0  0
   -3.6818    0.7882   -3.1261 F   0  0  0  0  0  0  0  0  0  0  0  0
   -2.9301    0.0071   -2.3366 C   0  0  0  0  0  0  0  0  0  0  0  0
   -3.0493    0.1133   -0.9667 C   0  0  0  0  0  0  0  0  0  0  0  0
   -2.2697   -0.6939   -0.1522 C   0  0  0  0  0  0  0  0  0  0  0  0
   -1.3744   -1.5999   -0.7118 C   0  0  0  0  0  0  0  0  0  0  0  0
   -0.5861   -2.4040    0.0362 O   0  0  0  0  0  0  0  0  0  0  0  0
   -1.2728   -1.6940   -2.0959 C   0  0  0  0  0  0  0  0  0  0  0  0
   -2.0503   -0.8895   -2.9117 C   0  0  0  0  0  0  0  0  0  0  0  0
   -3.7443    0.8199   -0.5334 H   0  0  0  0  0  0  0  0  0  0  0  0
   -2.3551   -0.6004    0.9233 H   0  0  0  0  0  0  0  0  0  0  0  0
   -0.6598   -2.1648    0.9713 H   0  0  0  0  0  0  0  0  0  0  0  0
   -0.5815   -2.4026   -2.5330 H   0  0  0  0  0  0  0  0  0  0  0  0
   -1.9737   -0.9612   -3.9885 H   0  0  0  0  0  0  0  0  0  0  0  0
  1  2  2  0
  3  1  1  0
  1  4  2  0
  1  5  1  0
  6  3  2  0
  3  7  1  0
  8  6  1  0
  9  7  1  0
  9  8  2  0
  5 10  1  0
  5 11  1  0
  6 12  1  0
  8 13  1  0
  9 14  1  0
 15 16  1  0
 16 22  2  0
 16 17  1  0
 17 18  2  0
 18 19  1  0
 19 20  1  0
 19 21  2  0
 21 22  1  0
 17 23  1  0
 18 24  1  0
 20 25  1  0
 21 26  1  0
 22 27  1  0
M  END
>  <E_el>  (15) 
-1561.132891283

>  <HBA_atom_index>  (15) 
2

>  <Function>  (15) 
sulfinyl

>  <Atom>  (15) 
O

>  <Mol_ID>  (15) 
CHEMBL104666_f005_c001

>  <E_el_PW6B95>  (15) 
-1158.305422198

>  <E_el_PBEh-3c>  (15) 
-1155.26888427

>  <E_el complex_PW6B95>  (15) 
-1565.715315703

>  <E_el complex_PBEh-3c>  (15) 
2.00

>  <HB_distance>  (15) 
2.00

>  <dG(298)_RRHO (kJ/mol)>  (15) 
168.6953

>  <dG(298)_RRHO complex (kJ/mol)>  (15) 
411.8572

>  <dG_solv_SMD_CCl4 (kJ/mol)>  (15) 
-29.6905

>  <dG_solv_SMD_CCl4 complex (kJ/mol)>  (15) 
-40.8052

>  <pKBHX_QC>  (15) 
0.55

>  <Delta G_sol (kJ/mol)>  (15) 
30.34

>  <Delta G (kcal/mol)>  (15) 
-0.75

$$$$

     RDKit          3D

 27 27  0  0  0  0  0  0  0  0999 V2000
    0.4154    1.2469    0.9683 S   0  0  0  0  0  0  0  0  0  0  0  0
   -0.8746    1.8793    1.0744 O   0  0  0  0  0  0  0  0  0  0  0  0
    1.4989    2.0771    2.0637 C   0  0  0  0  0  0  0  0  0  0  0  0
    0.6354   -0.1716    1.1869 O   0  0  0  0  0  0  0  0  0  0  0  0
    0.9497    1.5330   -0.5648 N   0  0  0  0  0  0  0  0  0  0  0  0
    1.3236    3.3289    2.5740 C   0  0  0  0  0  0  0  0  0  0  0  0
    2.9598    1.3488    2.5862 S   0  0  0  0  0  0  0  0  0  0  0  0
    2.4085    3.7125    3.3972 C   0  0  0  0  0  0  0  0  0  0  0  0
    3.3633    2.7434    3.4833 C   0  0  0  0  0  0  0  0  0  0  0  0
    1.8386    1.1129   -0.7996 H   0  0  0  0  0  0  0  0  0  0  0  0
    0.8549    2.4880   -0.8819 H   0  0  0  0  0  0  0  0  0  0  0  0
    0.4500    3.9348    2.3834 H   0  0  0  0  0  0  0  0  0  0  0  0
    2.4717    4.6596    3.9111 H   0  0  0  0  0  0  0  0  0  0  0  0
    4.2794    2.7731    4.0525 H   0  0  0  0  0  0  0  0  0  0  0  0
   -3.0880   -2.5149   -4.5901 F   0  0  0  0  0  0  0  0  0  0  0  0
   -2.4787   -2.5393   -3.3927 C   0  0  0  0  0  0  0  0  0  0  0  0
   -1.8892   -1.3919   -2.9074 C   0  0  0  0  0  0  0  0  0  0  0  0
   -1.2608   -1.4178   -1.6704 C   0  0  0  0  0  0  0  0  0  0  0  0
   -1.2245   -2.5909   -0.9196 C   0  0  0  0  0  0  0  0  0  0  0  0
   -0.6332   -2.6821    0.2833 O   0  0  0  0  0  0  0  0  0  0  0  0
   -1.8289   -3.7380   -1.4325 C   0  0  0  0  0  0  0  0  0  0  0  0
   -2.4549   -3.7146   -2.6667 C   0  0  0  0  0  0  0  0  0  0  0  0
   -1.9187   -0.4781   -3.4858 H   0  0  0  0  0  0  0  0  0  0  0  0
   -0.8015   -0.5107   -1.2983 H   0  0  0  0  0  0  0  0  0  0  0  0
   -0.2663   -1.8314    0.5587 H   0  0  0  0  0  0  0  0  0  0  0  0
   -1.8054   -4.6512   -0.8527 H   0  0  0  0  0  0  0  0  0  0  0  0
   -2.9246   -4.6058   -3.0607 H   0  0  0  0  0  0  0  0  0  0  0  0
  1  2  2  0
  3  1  1  0
  1  4  2  0
  1  5  1  0
  6  3  2  0
  3  7  1  0
  8  6  1  0
  9  7  1  0
  9  8  2  0
  5 10  1  0
  5 11  1  0
  6 12  1  0
  8 13  1  0
  9 14  1  0
 15 16  1  0
 16 22  2  0
 16 17  1  0
 17 18  2  0
 18 19  1  0
 19 20  1  0
 19 21  2  0
 21 22  1  0
 17 23  1  0
 18 24  1  0
 20 25  1  0
 21 26  1  0
 22 27  1  0
M  END
>  <E_el>  (16) 
-1561.128546792

>  <HBA_atom_index>  (16) 
4

>  <Function>  (16) 
sulfinyl

>  <Atom>  (16) 
O

>  <Mol_ID>  (16) 
CHEMBL104666_f005_c002

>  <E_el_PW6B95>  (16) 
-1158.305422198

>  <E_el_PBEh-3c>  (16) 
-1155.26888427

>  <E_el complex_PW6B95>  (16) 
-1565.710120551

>  <E_el complex_PBEh-3c>  (16) 
1.99

>  <HB_distance>  (16) 
1.99

>  <dG(298)_RRHO (kJ/mol)>  (16) 
168.6953

>  <dG(298)_RRHO complex (kJ/mol)>  (16) 
403.9387

>  <dG_solv_SMD_CCl4 (kJ/mol)>  (16) 
-29.6905

>  <dG_solv_SMD_CCl4 complex (kJ/mol)>  (16) 
-49.4881

>  <pKBHX_QC>  (16) 
0.84

>  <Delta G_sol (kJ/mol)>  (16) 
27.38

>  <Delta G (kcal/mol)>  (16) 
-1.14

$$$$

     RDKit          3D

 34 33  0  0  0  0  0  0  0  0999 V2000
    1.8505    0.4223    1.6908 S   0  0  0  0  0  0  0  0  0  0  0  0
    2.4214    0.1790    0.3710 O   0  0  0  0  0  0  0  0  0  0  0  0
    0.7681   -0.7250    2.1513 N   0  0  0  0  0  0  0  0  0  0  0  0
    2.7377    0.5983    2.8170 O   0  0  0  0  0  0  0  0  0  0  0  0
    0.8231    1.6937    1.4530 N   0  0  0  0  0  0  0  0  0  0  0  0
   -0.1268   -1.3268    1.1663 C   0  0  0  0  0  0  0  0  0  0  0  0
    0.2469    2.3480    2.6246 C   0  0  0  0  0  0  0  0  0  0  0  0
   -1.2610   -2.0445    1.8713 C   0  0  0  0  0  0  0  0  0  0  0  0
   -0.8679    3.2811    2.1922 C   0  0  0  0  0  0  0  0  0  0  0  0
    1.1930   -1.3731    2.8030 H   0  0  0  0  0  0  0  0  0  0  0  0
    1.2129    2.3333    0.7705 H   0  0  0  0  0  0  0  0  0  0  0  0
    0.4059   -2.0120    0.5030 H   0  0  0  0  0  0  0  0  0  0  0  0
   -0.5306   -0.5262    0.5470 H   0  0  0  0  0  0  0  0  0  0  0  0
    1.0041    2.8902    3.1978 H   0  0  0  0  0  0  0  0  0  0  0  0
   -0.1538    1.5694    3.2733 H   0  0  0  0  0  0  0  0  0  0  0  0
   -1.8298   -1.3602    2.4997 H   0  0  0  0  0  0  0  0  0  0  0  0
   -1.9387   -2.4770    1.1365 H   0  0  0  0  0  0  0  0  0  0  0  0
   -0.8976   -2.8591    2.4990 H   0  0  0  0  0  0  0  0  0  0  0  0
   -1.6485    2.7394    1.6600 H   0  0  0  0  0  0  0  0  0  0  0  0
   -0.5009    4.0751    1.5398 H   0  0  0  0  0  0  0  0  0  0  0  0
   -1.3157    3.7589    3.0626 H   0  0  0  0  0  0  0  0  0  0  0  0
   -2.4650   -0.1331   -4.7182 F   0  0  0  0  0  0  0  0  0  0  0  0
   -1.3997   -0.4841   -3.9812 C   0  0  0  0  0  0  0  0  0  0  0  0
   -0.9164    0.3866   -3.0283 C   0  0  0  0  0  0  0  0  0  0  0  0
    0.1844    0.0207   -2.2668 C   0  0  0  0  0  0  0  0  0  0  0  0
    0.7995   -1.2154   -2.4578 C   0  0  0  0  0  0  0  0  0  0  0  0
    1.8600   -1.6310   -1.7466 O   0  0  0  0  0  0  0  0  0  0  0  0
    0.2911   -2.0770   -3.4288 C   0  0  0  0  0  0  0  0  0  0  0  0
   -0.8053   -1.7137   -4.1906 C   0  0  0  0  0  0  0  0  0  0  0  0
   -1.3908    1.3474   -2.8799 H   0  0  0  0  0  0  0  0  0  0  0  0
    0.5631    0.7074   -1.5204 H   0  0  0  0  0  0  0  0  0  0  0  0
    2.1168   -0.9730   -1.0821 H   0  0  0  0  0  0  0  0  0  0  0  0
    0.7665   -3.0364   -3.5840 H   0  0  0  0  0  0  0  0  0  0  0  0
   -1.1965   -2.3835   -4.9448 H   0  0  0  0  0  0  0  0  0  0  0  0
  1  2  2  0
  3  1  1  0
  1  4  2  0
  1  5  1  0
  6  3  1  0
  5  7  1  0
  8  6  1  0
  7  9  1  0
  3 10  1  0
  5 11  1  0
  6 12  1  0
  6 13  1  0
  7 14  1  0
  7 15  1  0
  8 16  1  0
  8 17  1  0
  8 18  1  0
  9 19  1  0
  9 20  1  0
  9 21  1  0
 22 23  1  0
 23 29  2  0
 23 24  1  0
 24 25  2  0
 25 26  1  0
 26 27  1  0
 26 28  2  0
 28 29  1  0
 24 30  1  0
 25 31  1  0
 27 32  1  0
 28 33  1  0
 29 34  1  0
M  END
>  <E_el>  (17) 
-1222.257528586

>  <HBA_atom_index>  (17) 
2

>  <Function>  (17) 
sulfinyl

>  <Atom>  (17) 
O

>  <Mol_ID>  (17) 
CHEMBL104827_f002_c001

>  <E_el_PW6B95>  (17) 
-818.8366734455

>  <E_el_PBEh-3c>  (17) 
-816.3921565297

>  <E_el complex_PW6B95>  (17) 
-1226.248987570

>  <E_el complex_PBEh-3c>  (17) 
1.88

>  <HB_distance>  (17) 
1.88

>  <dG(298)_RRHO (kJ/mol)>  (17) 
387.6711

>  <dG(298)_RRHO complex (kJ/mol)>  (17) 
625.3972

>  <dG_solv_SMD_CCl4 (kJ/mol)>  (17) 
-29.2333

>  <dG_solv_SMD_CCl4 complex (kJ/mol)>  (17) 
-47.3495

>  <pKBHX_QC>  (17) 
2.39

>  <Delta G_sol (kJ/mol)>  (17) 
11.55

>  <Delta G (kcal/mol)>  (17) 
-3.26

$$$$

     RDKit          3D

 34 33  0  0  0  0  0  0  0  0999 V2000
    0.5915   -1.2423    0.7084 S   0  0  0  0  0  0  0  0  0  0  0  0
    0.8912   -2.1776   -0.3496 O   0  0  0  0  0  0  0  0  0  0  0  0
    0.2770   -2.0526    2.0916 N   0  0  0  0  0  0  0  0  0  0  0  0
    1.5723   -0.2360    1.0991 O   0  0  0  0  0  0  0  0  0  0  0  0
   -0.8652   -0.5809    0.2893 N   0  0  0  0  0  0  0  0  0  0  0  0
   -0.7878   -3.0407    2.1564 C   0  0  0  0  0  0  0  0  0  0  0  0
   -1.4495    0.4893    1.0894 C   0  0  0  0  0  0  0  0  0  0  0  0
   -0.5734   -3.9554    3.3479 C   0  0  0  0  0  0  0  0  0  0  0  0
   -0.9781    1.8933    0.7515 C   0  0  0  0  0  0  0  0  0  0  0  0
    0.4772   -1.5268    2.9302 H   0  0  0  0  0  0  0  0  0  0  0  0
   -0.9227   -0.4404   -0.7137 H   0  0  0  0  0  0  0  0  0  0  0  0
   -0.7587   -3.6224    1.2357 H   0  0  0  0  0  0  0  0  0  0  0  0
   -1.7734   -2.5667    2.2077 H   0  0  0  0  0  0  0  0  0  0  0  0
   -1.2631    0.2646    2.1420 H   0  0  0  0  0  0  0  0  0  0  0  0
   -2.5308    0.4152    0.9604 H   0  0  0  0  0  0  0  0  0  0  0  0
   -0.5947   -3.4044    4.2899 H   0  0  0  0  0  0  0  0  0  0  0  0
   -1.3634   -4.7039    3.3932 H   0  0  0  0  0  0  0  0  0  0  0  0
    0.3830   -4.4708    3.2768 H   0  0  0  0  0  0  0  0  0  0  0  0
   -1.1529    2.1264   -0.2996 H   0  0  0  0  0  0  0  0  0  0  0  0
    0.0819    2.0286    0.9533 H   0  0  0  0  0  0  0  0  0  0  0  0
   -1.5310    2.6215    1.3457 H   0  0  0  0  0  0  0  0  0  0  0  0
   -0.8109    1.9031   -4.9099 F   0  0  0  0  0  0  0  0  0  0  0  0
   -0.0044    1.9079   -3.8375 C   0  0  0  0  0  0  0  0  0  0  0  0
    0.3340    3.1116   -3.2490 C   0  0  0  0  0  0  0  0  0  0  0  0
    1.1574    3.1151   -2.1359 C   0  0  0  0  0  0  0  0  0  0  0  0
    1.6500    1.9214   -1.6123 C   0  0  0  0  0  0  0  0  0  0  0  0
    2.4355    1.9850   -0.5224 O   0  0  0  0  0  0  0  0  0  0  0  0
    1.3137    0.7214   -2.2360 C   0  0  0  0  0  0  0  0  0  0  0  0
    0.4786    0.7133   -3.3455 C   0  0  0  0  0  0  0  0  0  0  0  0
   -0.0478    4.0395   -3.6538 H   0  0  0  0  0  0  0  0  0  0  0  0
    1.4216    4.0492   -1.6579 H   0  0  0  0  0  0  0  0  0  0  0  0
    2.3965    1.1515   -0.0311 H   0  0  0  0  0  0  0  0  0  0  0  0
    1.7208   -0.2171   -1.8823 H   0  0  0  0  0  0  0  0  0  0  0  0
    0.2256   -0.2197   -3.8320 H   0  0  0  0  0  0  0  0  0  0  0  0
  1  2  2  0
  3  1  1  0
  1  4  2  0
  1  5  1  0
  6  3  1  0
  5  7  1  0
  8  6  1  0
  7  9  1  0
  3 10  1  0
  5 11  1  0
  6 12  1  0
  6 13  1  0
  7 14  1  0
  7 15  1  0
  8 16  1  0
  8 17  1  0
  8 18  1  0
  9 19  1  0
  9 20  1  0
  9 21  1  0
 22 23  1  0
 23 29  2  0
 23 24  1  0
 24 25  2  0
 25 26  1  0
 26 27  1  0
 26 28  2  0
 28 29  1  0
 24 30  1  0
 25 31  1  0
 27 32  1  0
 28 33  1  0
 29 34  1  0
M  END
>  <E_el>  (18) 
-1222.256882250

>  <HBA_atom_index>  (18) 
4

>  <Function>  (18) 
sulfinyl

>  <Atom>  (18) 
O

>  <Mol_ID>  (18) 
CHEMBL104827_f002_c002

>  <E_el_PW6B95>  (18) 
-818.8366734455

>  <E_el_PBEh-3c>  (18) 
-816.3921565297

>  <E_el complex_PW6B95>  (18) 
-1226.248556512

>  <E_el complex_PBEh-3c>  (18) 
1.97

>  <HB_distance>  (18) 
1.97

>  <dG(298)_RRHO (kJ/mol)>  (18) 
387.6711

>  <dG(298)_RRHO complex (kJ/mol)>  (18) 
627.2823

>  <dG_solv_SMD_CCl4 (kJ/mol)>  (18) 
-29.2333

>  <dG_solv_SMD_CCl4 complex (kJ/mol)>  (18) 
-43.8621

>  <pKBHX_QC>  (18) 
1.75

>  <Delta G_sol (kJ/mol)>  (18) 
18.05

>  <Delta G (kcal/mol)>  (18) 
-2.39

$$$$

     RDKit          3D

 35 34  0  0  0  0  0  0  0  0999 V2000
    0.1867    1.0631    1.2155 S   0  0  0  0  0  0  0  0  0  0  0  0
   -0.7873    0.2270    1.9229 O   0  0  0  0  0  0  0  0  0  0  0  0
    1.5617    1.3377    2.3510 C   0  0  0  0  0  0  0  0  0  0  0  0
   -0.2455    2.3352    0.6648 O   0  0  0  0  0  0  0  0  0  0  0  0
    0.8948    0.2257   -0.0283 N   0  0  0  0  0  0  0  0  0  0  0  0
    2.6369    2.1773    1.6821 C   0  0  0  0  0  0  0  0  0  0  0  0
    1.0152    1.9801    3.6195 C   0  0  0  0  0  0  0  0  0  0  0  0
    1.0620   -1.2233    0.0814 C   0  0  0  0  0  0  0  0  0  0  0  0
    1.4905   -1.7775   -1.2636 C   0  0  0  0  0  0  0  0  0  0  0  0
    1.9461    0.3393    2.5804 H   0  0  0  0  0  0  0  0  0  0  0  0
    0.4749    0.5190   -0.9052 H   0  0  0  0  0  0  0  0  0  0  0  0
    3.4768    2.2936    2.3671 H   0  0  0  0  0  0  0  0  0  0  0  0
    3.0084    1.7137    0.7704 H   0  0  0  0  0  0  0  0  0  0  0  0
    2.2635    3.1707    1.4379 H   0  0  0  0  0  0  0  0  0  0  0  0
    0.5672    2.9507    3.4065 H   0  0  0  0  0  0  0  0  0  0  0  0
    1.8357    2.1394    4.3187 H   0  0  0  0  0  0  0  0  0  0  0  0
    0.2726    1.3543    4.1097 H   0  0  0  0  0  0  0  0  0  0  0  0
    0.1479   -1.7211    0.4106 H   0  0  0  0  0  0  0  0  0  0  0  0
    1.8323   -1.4280    0.8282 H   0  0  0  0  0  0  0  0  0  0  0  0
    1.6517   -2.8518   -1.1892 H   0  0  0  0  0  0  0  0  0  0  0  0
    0.7174   -1.6163   -2.0169 H   0  0  0  0  0  0  0  0  0  0  0  0
    2.4157   -1.3179   -1.6096 H   0  0  0  0  0  0  0  0  0  0  0  0
   -1.7789   -0.4048   -4.7881 F   0  0  0  0  0  0  0  0  0  0  0  0
   -1.9808   -0.6576   -3.4862 C   0  0  0  0  0  0  0  0  0  0  0  0
   -2.0085    0.3887   -2.5872 C   0  0  0  0  0  0  0  0  0  0  0  0
   -2.2168    0.1242   -1.2399 C   0  0  0  0  0  0  0  0  0  0  0  0
   -2.3799   -1.1863   -0.7917 C   0  0  0  0  0  0  0  0  0  0  0  0
   -2.5625   -1.5015    0.5025 O   0  0  0  0  0  0  0  0  0  0  0  0
   -2.3574   -2.2237   -1.7227 C   0  0  0  0  0  0  0  0  0  0  0  0
   -2.1632   -1.9624   -3.0689 C   0  0  0  0  0  0  0  0  0  0  0  0
   -1.8868    1.4075   -2.9311 H   0  0  0  0  0  0  0  0  0  0  0  0
   -2.2703    0.9544   -0.5465 H   0  0  0  0  0  0  0  0  0  0  0  0
   -2.1799   -0.8183    1.0758 H   0  0  0  0  0  0  0  0  0  0  0  0
   -2.4923   -3.2414   -1.3810 H   0  0  0  0  0  0  0  0  0  0  0  0
   -2.1480   -2.7697   -3.7890 H   0  0  0  0  0  0  0  0  0  0  0  0
  1  2  2  0
  3  1  1  0
  1  4  2  0
  1  5  1  0
  6  3  1  0
  3  7  1  0
  5  8  1  0
  8  9  1  0
  3 10  1  0
  5 11  1  0
  6 12  1  0
  6 13  1  0
  6 14  1  0
  7 15  1  0
  7 16  1  0
  7 17  1  0
  8 18  1  0
  8 19  1  0
  9 20  1  0
  9 21  1  0
  9 22  1  0
 23 24  1  0
 24 30  2  0
 24 25  1  0
 25 26  2  0
 26 27  1  0
 27 28  1  0
 27 29  2  0
 29 30  1  0
 25 31  1  0
 26 32  1  0
 28 33  1  0
 29 34  1  0
 30 35  1  0
M  END
>  <E_el>  (19) 
-1206.264639880

>  <HBA_atom_index>  (19) 
2

>  <Function>  (19) 
sulfinyl

>  <Atom>  (19) 
O

>  <Mol_ID>  (19) 
CHEMBL105076_f001_c001

>  <E_el_PW6B95>  (19) 
-802.7787633631

>  <E_el_PBEh-3c>  (19) 
-800.398244852

>  <E_el complex_PW6B95>  (19) 
-1210.190398543

>  <E_el complex_PBEh-3c>  (19) 
1.94

>  <HB_distance>  (19) 
1.94

>  <dG(298)_RRHO (kJ/mol)>  (19) 
417.7935

>  <dG(298)_RRHO complex (kJ/mol)>  (19) 
658.3210

>  <dG_solv_SMD_CCl4 (kJ/mol)>  (19) 
-28.2155

>  <dG_solv_SMD_CCl4 complex (kJ/mol)>  (19) 
-40.9892

>  <pKBHX_QC>  (19) 
1.42

>  <Delta G_sol (kJ/mol)>  (19) 
21.47

>  <Delta G (kcal/mol)>  (19) 
-1.94

$$$$

     RDKit          3D

 35 34  0  0  0  0  0  0  0  0999 V2000
    0.5318   -0.1899    1.9257 S   0  0  0  0  0  0  0  0  0  0  0  0
    0.9741   -0.6195    3.2382 O   0  0  0  0  0  0  0  0  0  0  0  0
    1.5667    1.1982    1.4114 C   0  0  0  0  0  0  0  0  0  0  0  0
   -0.8623    0.2217    1.7271 O   0  0  0  0  0  0  0  0  0  0  0  0
    0.8526   -1.3718    0.8150 N   0  0  0  0  0  0  0  0  0  0  0  0
    1.2156    1.6421    0.0025 C   0  0  0  0  0  0  0  0  0  0  0  0
    1.4253    2.3145    2.4375 C   0  0  0  0  0  0  0  0  0  0  0  0
    1.7139   -2.4988    1.1666 C   0  0  0  0  0  0  0  0  0  0  0  0
    3.1786   -2.1169    1.2638 C   0  0  0  0  0  0  0  0  0  0  0  0
    2.5842    0.7981    1.4341 H   0  0  0  0  0  0  0  0  0  0  0  0
    0.0340   -1.6043    0.2646 H   0  0  0  0  0  0  0  0  0  0  0  0
    1.9060    2.4269   -0.3067 H   0  0  0  0  0  0  0  0  0  0  0  0
    1.2957    0.8283   -0.7162 H   0  0  0  0  0  0  0  0  0  0  0  0
    0.2071    2.0492   -0.0479 H   0  0  0  0  0  0  0  0  0  0  0  0
    0.4035    2.6908    2.4724 H   0  0  0  0  0  0  0  0  0  0  0  0
    2.0754    3.1427    2.1558 H   0  0  0  0  0  0  0  0  0  0  0  0
    1.7099    1.9902    3.4361 H   0  0  0  0  0  0  0  0  0  0  0  0
    1.5801   -3.2213    0.3617 H   0  0  0  0  0  0  0  0  0  0  0  0
    1.3880   -2.9847    2.0891 H   0  0  0  0  0  0  0  0  0  0  0  0
    3.7855   -3.0092    1.4129 H   0  0  0  0  0  0  0  0  0  0  0  0
    3.5168   -1.6269    0.3508 H   0  0  0  0  0  0  0  0  0  0  0  0
    3.3670   -1.4568    2.1098 H   0  0  0  0  0  0  0  0  0  0  0  0
   -3.2554    1.5739   -4.7255 F   0  0  0  0  0  0  0  0  0  0  0  0
   -2.9823    0.8856   -3.6074 C   0  0  0  0  0  0  0  0  0  0  0  0
   -2.7433    1.5677   -2.4330 C   0  0  0  0  0  0  0  0  0  0  0  0
   -2.4628    0.8544   -1.2765 C   0  0  0  0  0  0  0  0  0  0  0  0
   -2.4205   -0.5367   -1.3005 C   0  0  0  0  0  0  0  0  0  0  0  0
   -2.1523   -1.2803   -0.2059 O   0  0  0  0  0  0  0  0  0  0  0  0
   -2.6656   -1.2041   -2.4971 C   0  0  0  0  0  0  0  0  0  0  0  0
   -2.9474   -0.4947   -3.6521 C   0  0  0  0  0  0  0  0  0  0  0  0
   -2.7789    2.6485   -2.4154 H   0  0  0  0  0  0  0  0  0  0  0  0
   -2.2811    1.3889   -0.3521 H   0  0  0  0  0  0  0  0  0  0  0  0
   -1.9781   -0.7081    0.5611 H   0  0  0  0  0  0  0  0  0  0  0  0
   -2.6405   -2.2857   -2.5178 H   0  0  0  0  0  0  0  0  0  0  0  0
   -3.1413   -1.0125   -4.5820 H   0  0  0  0  0  0  0  0  0  0  0  0
  1  2  2  0
  3  1  1  0
  1  4  2  0
  1  5  1  0
  6  3  1  0
  3  7  1  0
  5  8  1  0
  8  9  1  0
  3 10  1  0
  5 11  1  0
  6 12  1  0
  6 13  1  0
  6 14  1  0
  7 15  1  0
  7 16  1  0
  7 17  1  0
  8 18  1  0
  8 19  1  0
  9 20  1  0
  9 21  1  0
  9 22  1  0
 23 24  1  0
 24 30  2  0
 24 25  1  0
 25 26  2  0
 26 27  1  0
 27 28  1  0
 27 29  2  0
 29 30  1  0
 25 31  1  0
 26 32  1  0
 28 33  1  0
 29 34  1  0
 30 35  1  0
M  END
>  <E_el>  (20) 
-1206.262768414

>  <HBA_atom_index>  (20) 
4

>  <Function>  (20) 
sulfinyl

>  <Atom>  (20) 
O

>  <Mol_ID>  (20) 
CHEMBL105076_f001_c002

>  <E_el_PW6B95>  (20) 
-802.7787633631

>  <E_el_PBEh-3c>  (20) 
-800.398244852

>  <E_el complex_PW6B95>  (20) 
-1210.188733904

>  <E_el complex_PBEh-3c>  (20) 
1.86

>  <HB_distance>  (20) 
1.86

>  <dG(298)_RRHO (kJ/mol)>  (20) 
417.7935

>  <dG(298)_RRHO complex (kJ/mol)>  (20) 
657.5989

>  <dG_solv_SMD_CCl4 (kJ/mol)>  (20) 
-28.2155

>  <dG_solv_SMD_CCl4 complex (kJ/mol)>  (20) 
-42.0616

>  <pKBHX_QC>  (20) 
1.17

>  <Delta G_sol (kJ/mol)>  (20) 
24.05

>  <Delta G (kcal/mol)>  (20) 
-1.59

$$$$

     RDKit          3D

 40 39  0  0  0  0  0  0  0  0999 V2000
    0.2867   -0.8337    0.8764 C   0  0  0  0  0  0  0  0  0  0  0  0
    0.0861   -0.1861   -0.1447 O   0  0  0  0  0  0  0  0  0  0  0  0
    0.5058   -2.1641    0.8064 N   0  0  0  0  0  0  0  0  0  0  0  0
    0.2828   -0.1761    2.2441 C   0  0  0  0  0  0  0  0  0  0  0  0
    0.5394   -2.7924   -0.5100 C   0  0  0  0  0  0  0  0  0  0  0  0
    0.7805   -3.0000    1.9608 C   0  0  0  0  0  0  0  0  0  0  0  0
    0.1277    1.3369    2.1973 C   0  0  0  0  0  0  0  0  0  0  0  0
    1.8131   -2.5319   -1.3012 C   0  0  0  0  0  0  0  0  0  0  0  0
    2.2612   -3.2682    2.1889 C   0  0  0  0  0  0  0  0  0  0  0  0
    0.1170    1.9378    3.5951 C   0  0  0  0  0  0  0  0  0  0  0  0
    1.2040   -0.4341    2.7768 H   0  0  0  0  0  0  0  0  0  0  0  0
   -0.5299   -0.6048    2.8407 H   0  0  0  0  0  0  0  0  0  0  0  0
    0.4121   -3.8651   -0.3545 H   0  0  0  0  0  0  0  0  0  0  0  0
   -0.3239   -2.4561   -1.0850 H   0  0  0  0  0  0  0  0  0  0  0  0
    0.2507   -3.9454    1.8228 H   0  0  0  0  0  0  0  0  0  0  0  0
    0.3455   -2.5493    2.8505 H   0  0  0  0  0  0  0  0  0  0  0  0
   -0.7943    1.6018    1.6786 H   0  0  0  0  0  0  0  0  0  0  0  0
    0.9402    1.7769    1.6168 H   0  0  0  0  0  0  0  0  0  0  0  0
    1.9370   -1.4721   -1.5120 H   0  0  0  0  0  0  0  0  0  0  0  0
    2.6984   -2.8839   -0.7724 H   0  0  0  0  0  0  0  0  0  0  0  0
    1.7670   -3.0568   -2.2557 H   0  0  0  0  0  0  0  0  0  0  0  0
    2.7058   -3.8117    1.3558 H   0  0  0  0  0  0  0  0  0  0  0  0
    2.4032   -3.8693    3.0870 H   0  0  0  0  0  0  0  0  0  0  0  0
    2.8165   -2.3385    2.3152 H   0  0  0  0  0  0  0  0  0  0  0  0
    1.0426    1.7249    4.1331 H   0  0  0  0  0  0  0  0  0  0  0  0
    0.0052    3.0204    3.5518 H   0  0  0  0  0  0  0  0  0  0  0  0
   -0.7078    1.5476    4.1943 H   0  0  0  0  0  0  0  0  0  0  0  0
   -3.6867    2.9494   -5.1560 F   0  0  0  0  0  0  0  0  0  0  0  0
   -2.8074    2.7981   -4.1505 C   0  0  0  0  0  0  0  0  0  0  0  0
   -2.1269    3.9009   -3.6724 C   0  0  0  0  0  0  0  0  0  0  0  0
   -1.2258    3.7445   -2.6332 C   0  0  0  0  0  0  0  0  0  0  0  0
   -1.0006    2.4899   -2.0669 C   0  0  0  0  0  0  0  0  0  0  0  0
   -0.1195    2.4049   -1.0608 O   0  0  0  0  0  0  0  0  0  0  0  0
   -1.6956    1.3909   -2.5717 C   0  0  0  0  0  0  0  0  0  0  0  0
   -2.5998    1.5459   -3.6126 C   0  0  0  0  0  0  0  0  0  0  0  0
   -2.2993    4.8762   -4.1076 H   0  0  0  0  0  0  0  0  0  0  0  0
   -0.6877    4.6006   -2.2480 H   0  0  0  0  0  0  0  0  0  0  0  0
   -0.0517    1.4930   -0.7236 H   0  0  0  0  0  0  0  0  0  0  0  0
   -1.5319    0.4063   -2.1525 H   0  0  0  0  0  0  0  0  0  0  0  0
   -3.1398    0.6926   -4.0012 H   0  0  0  0  0  0  0  0  0  0  0  0
  1  2  2  0
  3  1  1  0
  1  4  1  0
  5  3  1  0
  3  6  1  0
  4  7  1  0
  8  5  1  0
  6  9  1  0
  7 10  1  0
  4 11  1  0
  4 12  1  0
  5 13  1  0
  5 14  1  0
  6 15  1  0
  6 16  1  0
  7 17  1  0
  7 18  1  0
  8 19  1  0
  8 20  1  0
  8 21  1  0
  9 22  1  0
  9 23  1  0
  9 24  1  0
 10 25  1  0
 10 26  1  0
 10 27  1  0
 28 29  1  0
 29 35  2  0
 29 30  1  0
 30 31  2  0
 31 32  1  0
 32 33  1  0
 32 34  2  0
 34 35  1  0
 30 36  1  0
 31 37  1  0
 33 38  1  0
 34 39  1  0
 35 40  1  0
M  END
>  <E_el>  (21) 
-849.9919176311

>  <HBA_atom_index>  (21) 
2

>  <Function>  (21) 
carbonyl

>  <Atom>  (21) 
O

>  <Mol_ID>  (21) 
CHEMBL105212_f007_c001

>  <E_el_PW6B95>  (21) 
-445.8457171663

>  <E_el_PBEh-3c>  (21) 
-444.1271127164

>  <E_el complex_PW6B95>  (21) 
-853.2570611848

>  <E_el complex_PBEh-3c>  (21) 
1.78

>  <HB_distance>  (21) 
1.78

>  <dG(298)_RRHO (kJ/mol)>  (21) 
564.5302

>  <dG(298)_RRHO complex (kJ/mol)>  (21) 
806.8745

>  <dG_solv_SMD_CCl4 (kJ/mol)>  (21) 
-30.9104

>  <dG_solv_SMD_CCl4 complex (kJ/mol)>  (21) 
-49.6574

>  <pKBHX_QC>  (21) 
1.75

>  <Delta G_sol (kJ/mol)>  (21) 
18.08

>  <Delta G (kcal/mol)>  (21) 
-2.39

$$$$

     RDKit          3D

 44 44  0  0  0  0  0  0  0  0999 V2000
    0.8607   -0.0662    1.1762 C   0  0  0  0  0  0  0  0  0  0  0  0
    1.2720   -0.9627    0.2595 N   0  0  0  0  0  0  0  0  0  0  0  0
    2.5119   -1.7328    0.2814 C   0  0  0  0  0  0  0  0  0  0  0  0
    0.5445   -1.1125   -0.9799 C   0  0  0  0  0  0  0  0  0  0  0  0
    1.7519    0.1720    2.3771 C   0  0  0  0  0  0  0  0  0  0  0  0
   -0.1913    0.5453    1.0242 O   0  0  0  0  0  0  0  0  0  0  0  0
    2.5992   -2.3366   -1.1186 C   0  0  0  0  0  0  0  0  0  0  0  0
    1.1478   -2.3873   -1.5834 C   0  0  0  0  0  0  0  0  0  0  0  0
    0.8187    0.0797   -1.8991 C   0  0  0  0  0  0  0  0  0  0  0  0
    2.7201    1.3104    2.0371 C   0  0  0  0  0  0  0  0  0  0  0  0
    0.9561    0.4276    3.6665 C   0  0  0  0  0  0  0  0  0  0  0  0
    1.8333    0.7083   -1.8457 O   0  0  0  0  0  0  0  0  0  0  0  0
   -0.0938    0.3146   -2.8381 O   0  0  0  0  0  0  0  0  0  0  0  0
    0.3286    1.8052    3.8342 C   0  0  0  0  0  0  0  0  0  0  0  0
    2.4629   -2.5132    1.0460 H   0  0  0  0  0  0  0  0  0  0  0  0
    3.3741   -1.1029    0.4980 H   0  0  0  0  0  0  0  0  0  0  0  0
   -0.5251   -1.2276   -0.7916 H   0  0  0  0  0  0  0  0  0  0  0  0
    2.3464   -0.7286    2.5554 H   0  0  0  0  0  0  0  0  0  0  0  0
    3.1859   -1.6910   -1.7711 H   0  0  0  0  0  0  0  0  0  0  0  0
    3.0727   -3.3172   -1.1099 H   0  0  0  0  0  0  0  0  0  0  0  0
    1.0427   -2.4370   -2.6671 H   0  0  0  0  0  0  0  0  0  0  0  0
    0.6362   -3.2564   -1.1649 H   0  0  0  0  0  0  0  0  0  0  0  0
    2.1840    2.2259    1.7915 H   0  0  0  0  0  0  0  0  0  0  0  0
    3.3484    1.0677    1.1799 H   0  0  0  0  0  0  0  0  0  0  0  0
    3.3741    1.5166    2.8849 H   0  0  0  0  0  0  0  0  0  0  0  0
    1.6460    0.2589    4.4981 H   0  0  0  0  0  0  0  0  0  0  0  0
    0.1837   -0.3394    3.7660 H   0  0  0  0  0  0  0  0  0  0  0  0
   -0.9327   -0.1262   -2.6509 H   0  0  0  0  0  0  0  0  0  0  0  0
   -0.1931    1.8590    4.7900 H   0  0  0  0  0  0  0  0  0  0  0  0
    1.0798    2.5954    3.8386 H   0  0  0  0  0  0  0  0  0  0  0  0
   -0.3901    2.0278    3.0504 H   0  0  0  0  0  0  0  0  0  0  0  0
   -5.0456   -0.9673   -3.6227 F   0  0  0  0  0  0  0  0  0  0  0  0
   -4.2687   -0.2129   -2.8307 C   0  0  0  0  0  0  0  0  0  0  0  0
   -4.0122    1.1008   -3.1796 C   0  0  0  0  0  0  0  0  0  0  0  0
   -3.2022    1.8757   -2.3692 C   0  0  0  0  0  0  0  0  0  0  0  0
   -2.6452    1.3502   -1.2012 C   0  0  0  0  0  0  0  0  0  0  0  0
   -1.8626    2.1443   -0.4646 O   0  0  0  0  0  0  0  0  0  0  0  0
   -2.9318    0.0257   -0.8626 C   0  0  0  0  0  0  0  0  0  0  0  0
   -3.7379   -0.7582   -1.6814 C   0  0  0  0  0  0  0  0  0  0  0  0
   -4.4368    1.5135   -4.0850 H   0  0  0  0  0  0  0  0  0  0  0  0
   -2.9810    2.8990   -2.6408 H   0  0  0  0  0  0  0  0  0  0  0  0
   -1.3202    1.6244    0.1535 H   0  0  0  0  0  0  0  0  0  0  0  0
   -2.5467   -0.3911    0.0595 H   0  0  0  0  0  0  0  0  0  0  0  0
   -3.9645   -1.7810   -1.4100 H   0  0  0  0  0  0  0  0  0  0  0  0
  1  2  1  0
  2  3  1  0
  2  4  1  0
  5  1  1  0
  1  6  2  0
  3  7  1  0
  8  4  1  0
  4  9  1  0
 10  5  1  0
  5 11  1  0
  7  8  1  0
  9 12  2  0
  9 13  1  0
 11 14  1  0
  3 15  1  0
  3 16  1  0
  4 17  1  0
  5 18  1  0
  7 19  1  0
  7 20  1  0
  8 21  1  0
  8 22  1  0
 10 23  1  0
 10 24  1  0
 10 25  1  0
 11 26  1  0
 11 27  1  0
 13 28  1  0
 14 29  1  0
 14 30  1  0
 14 31  1  0
 32 33  1  0
 33 39  2  0
 33 34  1  0
 34 35  2  0
 35 36  1  0
 36 37  1  0
 36 38  2  0
 38 39  1  0
 34 40  1  0
 35 41  1  0
 37 42  1  0
 38 43  1  0
 39 44  1  0
M  END
>  <E_el>  (22) 
-1076.200342724

>  <HBA_atom_index>  (22) 
6

>  <Function>  (22) 
carbonyl

>  <Atom>  (22) 
O

>  <Mol_ID>  (22) 
CHEMBL10521_f008_c002

>  <E_el_PW6B95>  (22) 
-672.9112045892

>  <E_el_PBEh-3c>  (22) 
-670.3418079524

>  <E_el complex_PW6B95>  (22) 
-1080.312587846

>  <E_el complex_PBEh-3c>  (22) 
1.79

>  <HB_distance>  (22) 
1.79

>  <dG(298)_RRHO (kJ/mol)>  (22) 
625.4260

>  <dG(298)_RRHO complex (kJ/mol)>  (22) 
867.3660

>  <dG_solv_SMD_CCl4 (kJ/mol)>  (22) 
-40.7856

>  <dG_solv_SMD_CCl4 complex (kJ/mol)>  (22) 
-56.0913

>  <pKBHX_QC>  (22) 
-1.11

>  <Delta G_sol (kJ/mol)>  (22) 
47.27

>  <Delta G (kcal/mol)>  (22) 
1.52

$$$$

     RDKit          3D

 44 44  0  0  0  0  0  0  0  0999 V2000
   -0.3650   -0.7789    2.0006 C   0  0  0  0  0  0  0  0  0  0  0  0
    0.4150   -1.6784    1.3440 N   0  0  0  0  0  0  0  0  0  0  0  0
    1.7529   -2.1289    1.6979 C   0  0  0  0  0  0  0  0  0  0  0  0
    0.0030   -2.1021    0.0282 C   0  0  0  0  0  0  0  0  0  0  0  0
    0.1480   -0.2515    3.3271 C   0  0  0  0  0  0  0  0  0  0  0  0
   -1.4131   -0.4124    1.5036 O   0  0  0  0  0  0  0  0  0  0  0  0
    2.3050   -2.6804    0.3866 C   0  0  0  0  0  0  0  0  0  0  0  0
    1.0572   -3.1510   -0.3533 C   0  0  0  0  0  0  0  0  0  0  0  0
    0.0351   -0.9292   -0.9344 C   0  0  0  0  0  0  0  0  0  0  0  0
    0.9426    1.0315    3.0674 C   0  0  0  0  0  0  0  0  0  0  0  0
   -0.9766   -0.0551    4.3550 C   0  0  0  0  0  0  0  0  0  0  0  0
    0.7866    0.0093   -0.8077 O   0  0  0  0  0  0  0  0  0  0  0  0
   -0.7888   -1.0988   -1.9498 O   0  0  0  0  0  0  0  0  0  0  0  0
   -1.8896    1.1479    4.1575 C   0  0  0  0  0  0  0  0  0  0  0  0
    1.7143   -2.9065    2.4676 H   0  0  0  0  0  0  0  0  0  0  0  0
    2.3689   -1.3148    2.0800 H   0  0  0  0  0  0  0  0  0  0  0  0
   -1.0037   -2.5231    0.0372 H   0  0  0  0  0  0  0  0  0  0  0  0
    0.8330   -0.9884    3.7580 H   0  0  0  0  0  0  0  0  0  0  0  0
    2.8040   -1.8881   -0.1721 H   0  0  0  0  0  0  0  0  0  0  0  0
    3.0288   -3.4783    0.5475 H   0  0  0  0  0  0  0  0  0  0  0  0
    1.1963   -3.2452   -1.4300 H   0  0  0  0  0  0  0  0  0  0  0  0
    0.7339   -4.1256    0.0165 H   0  0  0  0  0  0  0  0  0  0  0  0
    0.3290    1.7826    2.5723 H   0  0  0  0  0  0  0  0  0  0  0  0
    1.8082    0.8513    2.4287 H   0  0  0  0  0  0  0  0  0  0  0  0
    1.3047    1.4534    4.0058 H   0  0  0  0  0  0  0  0  0  0  0  0
   -0.4977    0.0279    5.3352 H   0  0  0  0  0  0  0  0  0  0  0  0
   -1.5796   -0.9657    4.3975 H   0  0  0  0  0  0  0  0  0  0  0  0
   -0.7192   -0.3609   -2.5794 H   0  0  0  0  0  0  0  0  0  0  0  0
   -2.6379    1.1786    4.9503 H   0  0  0  0  0  0  0  0  0  0  0  0
   -1.3382    2.0876    4.2059 H   0  0  0  0  0  0  0  0  0  0  0  0
   -2.4099    1.1092    3.2045 H   0  0  0  0  0  0  0  0  0  0  0  0
   -1.5912    1.5560   -6.8759 F   0  0  0  0  0  0  0  0  0  0  0  0
   -1.1533    1.7935   -5.6311 C   0  0  0  0  0  0  0  0  0  0  0  0
   -1.7633    2.7780   -4.8744 C   0  0  0  0  0  0  0  0  0  0  0  0
   -1.3228    3.0194   -3.5863 C   0  0  0  0  0  0  0  0  0  0  0  0
   -0.2628    2.2888   -3.0467 C   0  0  0  0  0  0  0  0  0  0  0  0
    0.1299    2.5717   -1.7967 O   0  0  0  0  0  0  0  0  0  0  0  0
    0.3484    1.3113   -3.8357 C   0  0  0  0  0  0  0  0  0  0  0  0
   -0.1019    1.0596   -5.1283 C   0  0  0  0  0  0  0  0  0  0  0  0
   -2.5856    3.3459   -5.2887 H   0  0  0  0  0  0  0  0  0  0  0  0
   -1.7995    3.7782   -2.9803 H   0  0  0  0  0  0  0  0  0  0  0  0
    0.5609    1.7980   -1.3992 H   0  0  0  0  0  0  0  0  0  0  0  0
    1.2155    0.7769   -3.4657 H   0  0  0  0  0  0  0  0  0  0  0  0
    0.3788    0.3072   -5.7393 H   0  0  0  0  0  0  0  0  0  0  0  0
  1  2  1  0
  2  3  1  0
  2  4  1  0
  5  1  1  0
  1  6  2  0
  3  7  1  0
  8  4  1  0
  4  9  1  0
 10  5  1  0
  5 11  1  0
  7  8  1  0
  9 12  2  0
  9 13  1  0
 11 14  1  0
  3 15  1  0
  3 16  1  0
  4 17  1  0
  5 18  1  0
  7 19  1  0
  7 20  1  0
  8 21  1  0
  8 22  1  0
 10 23  1  0
 10 24  1  0
 10 25  1  0
 11 26  1  0
 11 27  1  0
 13 28  1  0
 14 29  1  0
 14 30  1  0
 14 31  1  0
 32 33  1  0
 33 39  2  0
 33 34  1  0
 34 35  2  0
 35 36  1  0
 36 37  1  0
 36 38  2  0
 38 39  1  0
 34 40  1  0
 35 41  1  0
 37 42  1  0
 38 43  1  0
 39 44  1  0
M  END
>  <E_el>  (23) 
-1076.202122213

>  <HBA_atom_index>  (23) 
12

>  <Function>  (23) 
carbonyl

>  <Atom>  (23) 
O

>  <Mol_ID>  (23) 
CHEMBL10521_f008_c003

>  <E_el_PW6B95>  (23) 
-672.9112045892

>  <E_el_PBEh-3c>  (23) 
-670.3418079524

>  <E_el complex_PW6B95>  (23) 
-1080.313692313

>  <E_el complex_PBEh-3c>  (23) 
1.90

>  <HB_distance>  (23) 
1.90

>  <dG(298)_RRHO (kJ/mol)>  (23) 
625.4260

>  <dG(298)_RRHO complex (kJ/mol)>  (23) 
863.5880

>  <dG_solv_SMD_CCl4 (kJ/mol)>  (23) 
-40.7856

>  <dG_solv_SMD_CCl4 complex (kJ/mol)>  (23) 
-54.9575

>  <pKBHX_QC>  (23) 
-0.57

>  <Delta G_sol (kJ/mol)>  (23) 
41.73

>  <Delta G (kcal/mol)>  (23) 
0.78

$$$$

     RDKit          3D

 27 27  0  0  0  0  0  0  0  0999 V2000
    1.2622   -0.1530    2.3180 S   0  0  0  0  0  0  0  0  0  0  0  0
    2.0432   -0.4143    1.1166 O   0  0  0  0  0  0  0  0  0  0  0  0
    0.6546    1.4809    2.2039 C   0  0  0  0  0  0  0  0  0  0  0  0
    1.8383   -0.2510    3.6373 O   0  0  0  0  0  0  0  0  0  0  0  0
   -0.0858   -1.0835    2.2174 N   0  0  0  0  0  0  0  0  0  0  0  0
    0.6818    2.4853    3.1104 C   0  0  0  0  0  0  0  0  0  0  0  0
    0.0667    1.8671    1.0623 O   0  0  0  0  0  0  0  0  0  0  0  0
    0.0529    3.5866    2.4647 C   0  0  0  0  0  0  0  0  0  0  0  0
   -0.2967    3.1485    1.2315 C   0  0  0  0  0  0  0  0  0  0  0  0
   -0.0978   -1.7461    1.4500 H   0  0  0  0  0  0  0  0  0  0  0  0
   -0.4186   -1.4440    3.0994 H   0  0  0  0  0  0  0  0  0  0  0  0
    1.0991    2.4450    4.1018 H   0  0  0  0  0  0  0  0  0  0  0  0
   -0.1136    4.5714    2.8670 H   0  0  0  0  0  0  0  0  0  0  0  0
   -0.7914    3.6199    0.3987 H   0  0  0  0  0  0  0  0  0  0  0  0
   -2.0727   -0.3948   -4.6684 F   0  0  0  0  0  0  0  0  0  0  0  0
   -1.3501   -0.8715   -3.6435 C   0  0  0  0  0  0  0  0  0  0  0  0
   -0.5280   -0.0168   -2.9390 C   0  0  0  0  0  0  0  0  0  0  0  0
    0.2150   -0.5084   -1.8760 C   0  0  0  0  0  0  0  0  0  0  0  0
    0.1361   -1.8538   -1.5303 C   0  0  0  0  0  0  0  0  0  0  0  0
    0.8280   -2.3876   -0.4963 O   0  0  0  0  0  0  0  0  0  0  0  0
   -0.6967   -2.6996   -2.2558 C   0  0  0  0  0  0  0  0  0  0  0  0
   -1.4440   -2.2092   -3.3133 C   0  0  0  0  0  0  0  0  0  0  0  0
   -0.4671    1.0274   -3.2139 H   0  0  0  0  0  0  0  0  0  0  0  0
    0.8514    0.1662   -1.3162 H   0  0  0  0  0  0  0  0  0  0  0  0
    1.4784   -1.7534   -0.1569 H   0  0  0  0  0  0  0  0  0  0  0  0
   -0.7534   -3.7466   -1.9896 H   0  0  0  0  0  0  0  0  0  0  0  0
   -2.0917   -2.8646   -3.8798 H   0  0  0  0  0  0  0  0  0  0  0  0
  1  2  2  0
  3  1  1  0
  1  4  2  0
  1  5  1  0
  6  3  2  0
  3  7  1  0
  8  6  1  0
  7  9  1  0
  8  9  2  0
  5 10  1  0
  5 11  1  0
  6 12  1  0
  8 13  1  0
  9 14  1  0
 15 16  1  0
 16 22  2  0
 16 17  1  0
 17 18  2  0
 18 19  1  0
 19 20  1  0
 19 21  2  0
 21 22  1  0
 17 23  1  0
 18 24  1  0
 20 25  1  0
 21 26  1  0
 22 27  1  0
M  END
>  <E_el>  (24) 
-1238.440650697

>  <HBA_atom_index>  (24) 
2

>  <Function>  (24) 
sulfinyl

>  <Atom>  (24) 
O

>  <Mol_ID>  (24) 
CHEMBL105713_f003_c001

>  <E_el_PW6B95>  (24) 
-835.0840323323

>  <E_el_PBEh-3c>  (24) 
-832.5773879986

>  <E_el complex_PW6B95>  (24) 
-1242.492898119

>  <E_el complex_PBEh-3c>  (24) 
1.93

>  <HB_distance>  (24) 
1.93

>  <dG(298)_RRHO (kJ/mol)>  (24) 
177.9762

>  <dG(298)_RRHO complex (kJ/mol)>  (24) 
417.4049

>  <dG_solv_SMD_CCl4 (kJ/mol)>  (24) 
-25.5614

>  <dG_solv_SMD_CCl4 complex (kJ/mol)>  (24) 
-38.7285

>  <pKBHX_QC>  (24) 
0.85

>  <Delta G_sol (kJ/mol)>  (24) 
27.25

>  <Delta G (kcal/mol)>  (24) 
-1.16

$$$$

     RDKit          3D

 27 27  0  0  0  0  0  0  0  0999 V2000
    0.9578   -1.4313    1.3561 S   0  0  0  0  0  0  0  0  0  0  0  0
    1.2236   -2.7079    1.9742 O   0  0  0  0  0  0  0  0  0  0  0  0
    2.5258   -0.7872    0.9358 C   0  0  0  0  0  0  0  0  0  0  0  0
    0.2223   -0.3859    2.0509 O   0  0  0  0  0  0  0  0  0  0  0  0
    0.2215   -1.6516   -0.0929 N   0  0  0  0  0  0  0  0  0  0  0  0
    3.7606   -1.3112    1.1138 C   0  0  0  0  0  0  0  0  0  0  0  0
    2.5837    0.4201    0.3567 O   0  0  0  0  0  0  0  0  0  0  0  0
    4.6566   -0.3342    0.5960 C   0  0  0  0  0  0  0  0  0  0  0  0
    3.8830    0.6869    0.1540 C   0  0  0  0  0  0  0  0  0  0  0  0
   -0.6461   -1.1473   -0.2343 H   0  0  0  0  0  0  0  0  0  0  0  0
    0.2270   -2.6003   -0.4369 H   0  0  0  0  0  0  0  0  0  0  0  0
    3.9974   -2.2617    1.5602 H   0  0  0  0  0  0  0  0  0  0  0  0
    5.7314   -0.3864    0.5622 H   0  0  0  0  0  0  0  0  0  0  0  0
    4.1111    1.6331   -0.3078 H   0  0  0  0  0  0  0  0  0  0  0  0
   -4.7630   -0.0620   -2.4532 F   0  0  0  0  0  0  0  0  0  0  0  0
   -3.7712    0.4152   -1.6868 C   0  0  0  0  0  0  0  0  0  0  0  0
   -3.0122    1.4769   -2.1437 C   0  0  0  0  0  0  0  0  0  0  0  0
   -1.9827    1.9650   -1.3600 C   0  0  0  0  0  0  0  0  0  0  0  0
   -1.7083    1.4027   -0.1130 C   0  0  0  0  0  0  0  0  0  0  0  0
   -0.6983    1.9236    0.6008 O   0  0  0  0  0  0  0  0  0  0  0  0
   -2.4965    0.3410    0.3338 C   0  0  0  0  0  0  0  0  0  0  0  0
   -3.5264   -0.1561   -0.4571 C   0  0  0  0  0  0  0  0  0  0  0  0
   -3.2221    1.9161   -3.1098 H   0  0  0  0  0  0  0  0  0  0  0  0
   -1.3772    2.7906   -1.7094 H   0  0  0  0  0  0  0  0  0  0  0  0
   -0.4248    1.3125    1.2997 H   0  0  0  0  0  0  0  0  0  0  0  0
   -2.3323   -0.0864    1.3156 H   0  0  0  0  0  0  0  0  0  0  0  0
   -4.1406   -0.9742   -0.1045 H   0  0  0  0  0  0  0  0  0  0  0  0
  1  2  2  0
  3  1  1  0
  1  4  2  0
  1  5  1  0
  6  3  2  0
  3  7  1  0
  8  6  1  0
  7  9  1  0
  8  9  2  0
  5 10  1  0
  5 11  1  0
  6 12  1  0
  8 13  1  0
  9 14  1  0
 15 16  1  0
 16 22  2  0
 16 17  1  0
 17 18  2  0
 18 19  1  0
 19 20  1  0
 19 21  2  0
 21 22  1  0
 17 23  1  0
 18 24  1  0
 20 25  1  0
 21 26  1  0
 22 27  1  0
M  END
>  <E_el>  (25) 
-1238.439823386

>  <HBA_atom_index>  (25) 
4

>  <Function>  (25) 
sulfinyl

>  <Atom>  (25) 
O

>  <Mol_ID>  (25) 
CHEMBL105713_f003_c002

>  <E_el_PW6B95>  (25) 
-835.0840323323

>  <E_el_PBEh-3c>  (25) 
-832.5773879986

>  <E_el complex_PW6B95>  (25) 
-1242.491578120

>  <E_el complex_PBEh-3c>  (25) 
1.97

>  <HB_distance>  (25) 
1.97

>  <dG(298)_RRHO (kJ/mol)>  (25) 
177.9762

>  <dG(298)_RRHO complex (kJ/mol)>  (25) 
415.8270

>  <dG_solv_SMD_CCl4 (kJ/mol)>  (25) 
-25.5614

>  <dG_solv_SMD_CCl4 complex (kJ/mol)>  (25) 
-39.4507

>  <pKBHX_QC>  (25) 
0.74

>  <Delta G_sol (kJ/mol)>  (25) 
28.42

>  <Delta G (kcal/mol)>  (25) 
-1.01

$$$$

     RDKit          3D

 44 46  0  0  0  0  0  0  0  0999 V2000
    0.6065    0.5660   -0.6645 C   0  0  0  0  0  0  0  0  0  0  0  0
    0.7757    0.6626    0.7045 N   0  0  0  0  0  0  0  0  0  0  0  0
    1.3097    1.8653    1.3074 C   0  0  0  0  0  0  0  0  0  0  0  0
    0.4282   -0.4066    1.4676 C   0  0  0  0  0  0  0  0  0  0  0  0
    0.1020   -0.6111   -1.1612 N   0  0  0  0  0  0  0  0  0  0  0  0
    0.9010    1.5073   -1.3812 O   0  0  0  0  0  0  0  0  0  0  0  0
    0.5052   -0.5393    2.8095 N   0  0  0  0  0  0  0  0  0  0  0  0
   -0.0814   -1.5824    0.9953 C   0  0  0  0  0  0  0  0  0  0  0  0
   -0.0540   -0.6661   -2.6127 C   0  0  0  0  0  0  0  0  0  0  0  0
   -0.2866   -1.7643   -0.4166 C   0  0  0  0  0  0  0  0  0  0  0  0
    0.0347   -1.8082    3.1054 C   0  0  0  0  0  0  0  0  0  0  0  0
   -0.3189   -2.4382    2.0270 N   0  0  0  0  0  0  0  0  0  0  0  0
   -0.7260   -2.7417   -0.9598 O   0  0  0  0  0  0  0  0  0  0  0  0
   -0.0375   -2.3393    4.4608 C   0  0  0  0  0  0  0  0  0  0  0  0
   -0.4999   -3.6435    4.6405 C   0  0  0  0  0  0  0  0  0  0  0  0
   -0.5810   -4.1865    5.9090 C   0  0  0  0  0  0  0  0  0  0  0  0
   -0.2036   -3.4419    7.0187 C   0  0  0  0  0  0  0  0  0  0  0  0
    0.2555   -2.1455    6.8487 C   0  0  0  0  0  0  0  0  0  0  0  0
    0.3376   -1.5973    5.5790 C   0  0  0  0  0  0  0  0  0  0  0  0
    0.5880    2.3034    1.9986 H   0  0  0  0  0  0  0  0  0  0  0  0
    1.5208    2.5893    0.5289 H   0  0  0  0  0  0  0  0  0  0  0  0
    2.2386    1.6505    1.8380 H   0  0  0  0  0  0  0  0  0  0  0  0
    0.8490    0.1418    3.4638 H   0  0  0  0  0  0  0  0  0  0  0  0
   -0.7563    0.0903   -2.9579 H   0  0  0  0  0  0  0  0  0  0  0  0
   -0.4374   -1.6449   -2.8737 H   0  0  0  0  0  0  0  0  0  0  0  0
    0.9008   -0.5163   -3.1115 H   0  0  0  0  0  0  0  0  0  0  0  0
   -0.7925   -4.2198    3.7733 H   0  0  0  0  0  0  0  0  0  0  0  0
   -0.9409   -5.1991    6.0333 H   0  0  0  0  0  0  0  0  0  0  0  0
   -0.2672   -3.8700    8.0099 H   0  0  0  0  0  0  0  0  0  0  0  0
    0.5508   -1.5559    7.7062 H   0  0  0  0  0  0  0  0  0  0  0  0
    0.6979   -0.5793    5.4856 H   0  0  0  0  0  0  0  0  0  0  0  0
   -2.8031    3.6234   -7.0177 F   0  0  0  0  0  0  0  0  0  0  0  0
   -1.7460    3.2439   -6.2821 C   0  0  0  0  0  0  0  0  0  0  0  0
   -1.8612    3.1811   -4.9098 C   0  0  0  0  0  0  0  0  0  0  0  0
   -0.7687    2.7834   -4.1522 C   0  0  0  0  0  0  0  0  0  0  0  0
    0.4355    2.4452   -4.7678 C   0  0  0  0  0  0  0  0  0  0  0  0
    1.5226    2.0451   -4.0875 O   0  0  0  0  0  0  0  0  0  0  0  0
    0.5274    2.5235   -6.1567 C   0  0  0  0  0  0  0  0  0  0  0  0
   -0.5599    2.9231   -6.9142 C   0  0  0  0  0  0  0  0  0  0  0  0
   -2.7953    3.4418   -4.4302 H   0  0  0  0  0  0  0  0  0  0  0  0
   -0.8583    2.7444   -3.0737 H   0  0  0  0  0  0  0  0  0  0  0  0
    1.3150    1.9210   -3.1483 H   0  0  0  0  0  0  0  0  0  0  0  0
    1.4601    2.2641   -6.6394 H   0  0  0  0  0  0  0  0  0  0  0  0
   -0.4869    2.9806   -7.9921 H   0  0  0  0  0  0  0  0  0  0  0  0
  1  2  1  0
  2  3  1  0
  2  4  1  0
  5  1  1  0
  1  6  2  0
  4  7  1  0
  4  8  2  0
  9  5  1  0
  5 10  1  0
  7 11  1  0
 12  8  1  0
  8 10  1  0
 10 13  2  0
 11 12  2  0
 11 14  1  0
 15 16  2  0
 16 17  1  0
 17 18  2  0
 18 19  1  0
 14 19  2  0
 14 15  1  0
  3 20  1  0
  3 21  1  0
  3 22  1  0
  7 23  1  0
  9 24  1  0
  9 25  1  0
  9 26  1  0
 15 27  1  0
 16 28  1  0
 17 29  1  0
 18 30  1  0
 19 31  1  0
 32 33  1  0
 33 39  2  0
 33 34  1  0
 34 35  2  0
 35 36  1  0
 36 37  1  0
 36 38  2  0
 38 39  1  0
 34 40  1  0
 35 41  1  0
 37 42  1  0
 38 43  1  0
 39 44  1  0
M  END
>  <E_el>  (26) 
-1276.102145662

>  <HBA_atom_index>  (26) 
6

>  <Function>  (26) 
carbonyl

>  <Atom>  (26) 
O

>  <Mol_ID>  (26) 
CHEMBL10579_f003_c001

>  <E_el_PW6B95>  (26) 
-873.6163617748

>  <E_el_PBEh-3c>  (26) 
-870.2408300983

>  <E_el complex_PW6B95>  (26) 
-1281.024436651

>  <E_el complex_PBEh-3c>  (26) 
1.86

>  <HB_distance>  (26) 
1.86

>  <dG(298)_RRHO (kJ/mol)>  (26) 
545.3298

>  <dG(298)_RRHO complex (kJ/mol)>  (26) 
790.4441

>  <dG_solv_SMD_CCl4 (kJ/mol)>  (26) 
-74.1962

>  <dG_solv_SMD_CCl4 complex (kJ/mol)>  (26) 
-91.6986

>  <pKBHX_QC>  (26) 
0.52

>  <Delta G_sol (kJ/mol)>  (26) 
30.68

>  <Delta G (kcal/mol)>  (26) 
-0.70

$$$$

     RDKit          3D

 44 46  0  0  0  0  0  0  0  0999 V2000
    4.2425   -1.0240   -1.5304 C   0  0  0  0  0  0  0  0  0  0  0  0
    3.8193    0.0055   -0.6924 N   0  0  0  0  0  0  0  0  0  0  0  0
    4.7023    1.1055   -0.3738 C   0  0  0  0  0  0  0  0  0  0  0  0
    2.5653   -0.0589   -0.1817 C   0  0  0  0  0  0  0  0  0  0  0  0
    3.3268   -2.0283   -1.7988 N   0  0  0  0  0  0  0  0  0  0  0  0
    5.3557   -1.0279   -1.9975 O   0  0  0  0  0  0  0  0  0  0  0  0
    1.9413    0.8157    0.6419 N   0  0  0  0  0  0  0  0  0  0  0  0
    1.6710   -1.0612   -0.4176 C   0  0  0  0  0  0  0  0  0  0  0  0
    3.8073   -3.0709   -2.6983 C   0  0  0  0  0  0  0  0  0  0  0  0
    2.0138   -2.1541   -1.2876 C   0  0  0  0  0  0  0  0  0  0  0  0
    0.6815    0.3041    0.8838 C   0  0  0  0  0  0  0  0  0  0  0  0
    0.5043   -0.8173    0.2505 N   0  0  0  0  0  0  0  0  0  0  0  0
    1.3009   -3.0820   -1.5724 O   0  0  0  0  0  0  0  0  0  0  0  0
   -0.2726    0.9743    1.7593 C   0  0  0  0  0  0  0  0  0  0  0  0
   -1.1179    0.2108    2.5611 C   0  0  0  0  0  0  0  0  0  0  0  0
   -2.0323    0.8289    3.3952 C   0  0  0  0  0  0  0  0  0  0  0  0
   -2.1096    2.2135    3.4431 C   0  0  0  0  0  0  0  0  0  0  0  0
   -1.2696    2.9795    2.6488 C   0  0  0  0  0  0  0  0  0  0  0  0
   -0.3559    2.3644    1.8089 C   0  0  0  0  0  0  0  0  0  0  0  0
    4.2597    2.0553   -0.6784 H   0  0  0  0  0  0  0  0  0  0  0  0
    5.6341    0.9736   -0.9124 H   0  0  0  0  0  0  0  0  0  0  0  0
    4.9244    1.1335    0.6947 H   0  0  0  0  0  0  0  0  0  0  0  0
    2.3403    1.6246    1.0880 H   0  0  0  0  0  0  0  0  0  0  0  0
    4.1980   -2.6317   -3.6125 H   0  0  0  0  0  0  0  0  0  0  0  0
    2.9776   -3.7250   -2.9378 H   0  0  0  0  0  0  0  0  0  0  0  0
    4.5979   -3.6532   -2.2283 H   0  0  0  0  0  0  0  0  0  0  0  0
   -1.0426   -0.8679    2.5321 H   0  0  0  0  0  0  0  0  0  0  0  0
   -2.6846    0.2280    4.0146 H   0  0  0  0  0  0  0  0  0  0  0  0
   -2.8266    2.6952    4.0941 H   0  0  0  0  0  0  0  0  0  0  0  0
   -1.3373    4.0586    2.6700 H   0  0  0  0  0  0  0  0  0  0  0  0
    0.2622    2.9749    1.1611 H   0  0  0  0  0  0  0  0  0  0  0  0
   -6.5546    0.5587    0.1268 F   0  0  0  0  0  0  0  0  0  0  0  0
   -5.3344    0.2281   -0.3303 C   0  0  0  0  0  0  0  0  0  0  0  0
   -4.9596    0.6151   -1.6024 C   0  0  0  0  0  0  0  0  0  0  0  0
   -3.7002    0.2823   -2.0710 C   0  0  0  0  0  0  0  0  0  0  0  0
   -2.8139   -0.4397   -1.2732 C   0  0  0  0  0  0  0  0  0  0  0  0
   -1.6053   -0.7340   -1.7757 O   0  0  0  0  0  0  0  0  0  0  0  0
   -3.2214   -0.8313   -0.0001 C   0  0  0  0  0  0  0  0  0  0  0  0
   -4.4796   -0.4933    0.4756 C   0  0  0  0  0  0  0  0  0  0  0  0
   -5.6460    1.1758   -2.2231 H   0  0  0  0  0  0  0  0  0  0  0  0
   -3.3926    0.5822   -3.0638 H   0  0  0  0  0  0  0  0  0  0  0  0
   -1.0245   -1.0812   -1.0811 H   0  0  0  0  0  0  0  0  0  0  0  0
   -2.5540   -1.4114    0.6245 H   0  0  0  0  0  0  0  0  0  0  0  0
   -4.7909   -0.7951    1.4667 H   0  0  0  0  0  0  0  0  0  0  0  0
  1  2  1  0
  2  3  1  0
  2  4  1  0
  5  1  1  0
  1  6  2  0
  4  7  1  0
  4  8  2  0
  9  5  1  0
  5 10  1  0
  7 11  1  0
 12  8  1  0
  8 10  1  0
 10 13  2  0
 11 12  2  0
 11 14  1  0
 15 16  2  0
 16 17  1  0
 17 18  2  0
 18 19  1  0
 14 19  2  0
 14 15  1  0
  3 20  1  0
  3 21  1  0
  3 22  1  0
  7 23  1  0
  9 24  1  0
  9 25  1  0
  9 26  1  0
 15 27  1  0
 16 28  1  0
 17 29  1  0
 18 30  1  0
 19 31  1  0
 32 33  1  0
 33 39  2  0
 33 34  1  0
 34 35  2  0
 35 36  1  0
 36 37  1  0
 36 38  2  0
 38 39  1  0
 34 40  1  0
 35 41  1  0
 37 42  1  0
 38 43  1  0
 39 44  1  0
M  END
>  <E_el>  (27) 
-1276.102282290

>  <HBA_atom_index>  (27) 
12

>  <Function>  (27) 
imidazole

>  <Atom>  (27) 
N

>  <Mol_ID>  (27) 
CHEMBL10579_f003_c002

>  <E_el_PW6B95>  (27) 
-873.6163617748

>  <E_el_PBEh-3c>  (27) 
-870.2408300983

>  <E_el complex_PW6B95>  (27) 
-1281.022195484

>  <E_el complex_PBEh-3c>  (27) 
2.04

>  <HB_distance>  (27) 
2.04

>  <dG(298)_RRHO (kJ/mol)>  (27) 
545.3298

>  <dG(298)_RRHO complex (kJ/mol)>  (27) 
789.2600

>  <dG_solv_SMD_CCl4 (kJ/mol)>  (27) 
-74.1962

>  <dG_solv_SMD_CCl4 complex (kJ/mol)>  (27) 
-92.2026

>  <pKBHX_QC>  (27) 
0.10

>  <Delta G_sol (kJ/mol)>  (27) 
34.87

>  <Delta G (kcal/mol)>  (27) 
-0.14

$$$$

     RDKit          3D

 44 46  0  0  0  0  0  0  0  0999 V2000
    0.6855    1.7778   -2.1405 C   0  0  0  0  0  0  0  0  0  0  0  0
    1.1204    2.5133   -1.0425 N   0  0  0  0  0  0  0  0  0  0  0  0
    1.5877    3.8728   -1.2097 C   0  0  0  0  0  0  0  0  0  0  0  0
    1.1014    1.9293    0.1798 C   0  0  0  0  0  0  0  0  0  0  0  0
    0.2619    0.4777   -1.8833 N   0  0  0  0  0  0  0  0  0  0  0  0
    0.6845    2.2615   -3.2458 O   0  0  0  0  0  0  0  0  0  0  0  0
    1.4766    2.4492    1.3680 N   0  0  0  0  0  0  0  0  0  0  0  0
    0.6841    0.6534    0.4385 C   0  0  0  0  0  0  0  0  0  0  0  0
   -0.2036   -0.3067   -3.0257 C   0  0  0  0  0  0  0  0  0  0  0  0
    0.2322   -0.1728   -0.6408 C   0  0  0  0  0  0  0  0  0  0  0  0
    1.2659    1.4582    2.3154 C   0  0  0  0  0  0  0  0  0  0  0  0
    0.7938    0.3809    1.7688 N   0  0  0  0  0  0  0  0  0  0  0  0
   -0.1485   -1.3212   -0.5399 O   0  0  0  0  0  0  0  0  0  0  0  0
    1.5447    1.6420    3.7339 C   0  0  0  0  0  0  0  0  0  0  0  0
    1.0803    0.6838    4.6355 C   0  0  0  0  0  0  0  0  0  0  0  0
    1.3234    0.8245    5.9892 C   0  0  0  0  0  0  0  0  0  0  0  0
    2.0310    1.9200    6.4664 C   0  0  0  0  0  0  0  0  0  0  0  0
    2.5004    2.8730    5.5765 C   0  0  0  0  0  0  0  0  0  0  0  0
    2.2614    2.7343    4.2188 C   0  0  0  0  0  0  0  0  0  0  0  0
    0.9674    4.5680   -0.6416 H   0  0  0  0  0  0  0  0  0  0  0  0
    1.5269    4.1393   -2.2587 H   0  0  0  0  0  0  0  0  0  0  0  0
    2.6267    3.9658   -0.8896 H   0  0  0  0  0  0  0  0  0  0  0  0
    1.7913    3.3878    1.5432 H   0  0  0  0  0  0  0  0  0  0  0  0
   -0.1684    0.3077   -3.9160 H   0  0  0  0  0  0  0  0  0  0  0  0
   -1.2274   -0.6384   -2.8647 H   0  0  0  0  0  0  0  0  0  0  0  0
    0.4274   -1.1801   -3.1722 H   0  0  0  0  0  0  0  0  0  0  0  0
    0.5289   -0.1670    4.2591 H   0  0  0  0  0  0  0  0  0  0  0  0
    0.9564    0.0753    6.6777 H   0  0  0  0  0  0  0  0  0  0  0  0
    2.2184    2.0277    7.5263 H   0  0  0  0  0  0  0  0  0  0  0  0
    3.0611    3.7248    5.9372 H   0  0  0  0  0  0  0  0  0  0  0  0
    2.6641    3.4840    3.5476 H   0  0  0  0  0  0  0  0  0  0  0  0
   -5.4614   -4.3166   -4.0583 F   0  0  0  0  0  0  0  0  0  0  0  0
   -4.2189   -4.1362   -3.5808 C   0  0  0  0  0  0  0  0  0  0  0  0
   -3.1681   -4.8344   -4.1439 C   0  0  0  0  0  0  0  0  0  0  0  0
   -1.8869   -4.6434   -3.6562 C   0  0  0  0  0  0  0  0  0  0  0  0
   -1.6506   -3.7588   -2.6047 C   0  0  0  0  0  0  0  0  0  0  0  0
   -0.3859   -3.6138   -2.1777 O   0  0  0  0  0  0  0  0  0  0  0  0
   -2.7284   -3.0717   -2.0472 C   0  0  0  0  0  0  0  0  0  0  0  0
   -4.0131   -3.2592   -2.5372 C   0  0  0  0  0  0  0  0  0  0  0  0
   -3.3485   -5.5210   -4.9602 H   0  0  0  0  0  0  0  0  0  0  0  0
   -1.0545   -5.1817   -4.0899 H   0  0  0  0  0  0  0  0  0  0  0  0
   -0.3206   -2.8898   -1.5342 H   0  0  0  0  0  0  0  0  0  0  0  0
   -2.5708   -2.3926   -1.2186 H   0  0  0  0  0  0  0  0  0  0  0  0
   -4.8483   -2.7267   -2.1020 H   0  0  0  0  0  0  0  0  0  0  0  0
  1  2  1  0
  2  3  1  0
  2  4  1  0
  5  1  1  0
  1  6  2  0
  4  7  1  0
  4  8  2  0
  9  5  1  0
  5 10  1  0
  7 11  1  0
 12  8  1  0
  8 10  1  0
 10 13  2  0
 11 12  2  0
 11 14  1  0
 15 16  2  0
 16 17  1  0
 17 18  2  0
 18 19  1  0
 14 19  2  0
 14 15  1  0
  3 20  1  0
  3 21  1  0
  3 22  1  0
  7 23  1  0
  9 24  1  0
  9 25  1  0
  9 26  1  0
 15 27  1  0
 16 28  1  0
 17 29  1  0
 18 30  1  0
 19 31  1  0
 32 33  1  0
 33 39  2  0
 33 34  1  0
 34 35  2  0
 35 36  1  0
 36 37  1  0
 36 38  2  0
 38 39  1  0
 34 40  1  0
 35 41  1  0
 37 42  1  0
 38 43  1  0
 39 44  1  0
M  END
>  <E_el>  (28) 
-1276.103263614

>  <HBA_atom_index>  (28) 
13

>  <Function>  (28) 
carbonyl

>  <Atom>  (28) 
O

>  <Mol_ID>  (28) 
CHEMBL10579_f003_c003

>  <E_el_PW6B95>  (28) 
-873.6163617748

>  <E_el_PBEh-3c>  (28) 
-870.2408300983

>  <E_el complex_PW6B95>  (28) 
-1281.025625064

>  <E_el complex_PBEh-3c>  (28) 
1.87

>  <HB_distance>  (28) 
1.87

>  <dG(298)_RRHO (kJ/mol)>  (28) 
545.3298

>  <dG(298)_RRHO complex (kJ/mol)>  (28) 
786.1645

>  <dG_solv_SMD_CCl4 (kJ/mol)>  (28) 
-74.1962

>  <dG_solv_SMD_CCl4 complex (kJ/mol)>  (28) 
-90.2832

>  <pKBHX_QC>  (28) 
1.10

>  <Delta G_sol (kJ/mol)>  (28) 
24.69

>  <Delta G (kcal/mol)>  (28) 
-1.50

$$$$

     RDKit          3D

 44 44  0  0  0  0  0  0  0  0999 V2000
    0.0756   -0.1289    0.8925 C   0  0  0  0  0  0  0  0  0  0  0  0
    0.9100   -0.4085    0.0385 O   0  0  0  0  0  0  0  0  0  0  0  0
   -1.3211    0.3370    0.4895 C   0  0  0  0  0  0  0  0  0  0  0  0
    0.3381   -0.2988    2.2046 N   0  0  0  0  0  0  0  0  0  0  0  0
   -1.2442    0.9549   -0.8154 N   0  0  0  0  0  0  0  0  0  0  0  0
   -2.3155   -0.8354    0.5960 C   0  0  0  0  0  0  0  0  0  0  0  0
   -0.5259    0.0957    3.3091 C   0  0  0  0  0  0  0  0  0  0  0  0
    1.6404   -0.7929    2.6241 C   0  0  0  0  0  0  0  0  0  0  0  0
   -2.6418    1.7752   -1.3310 S   0  0  0  0  0  0  0  0  0  0  0  0
   -2.0200   -1.9994   -0.3385 C   0  0  0  0  0  0  0  0  0  0  0  0
    0.3119    0.6022    4.4903 C   0  0  0  0  0  0  0  0  0  0  0  0
    2.4647    0.3445    3.2306 C   0  0  0  0  0  0  0  0  0  0  0  0
    1.5538    1.3244    3.9842 C   0  0  0  0  0  0  0  0  0  0  0  0
   -1.6627    1.1216    1.1682 H   0  0  0  0  0  0  0  0  0  0  0  0
   -0.8888    0.3484   -1.5416 H   0  0  0  0  0  0  0  0  0  0  0  0
   -3.3109   -0.4364    0.3822 H   0  0  0  0  0  0  0  0  0  0  0  0
   -2.3542   -1.1923    1.6286 H   0  0  0  0  0  0  0  0  0  0  0  0
   -1.1892    0.8960    2.9870 H   0  0  0  0  0  0  0  0  0  0  0  0
   -1.1607   -0.7399    3.6221 H   0  0  0  0  0  0  0  0  0  0  0  0
    1.4769   -1.5847    3.3605 H   0  0  0  0  0  0  0  0  0  0  0  0
    2.1459   -1.2468    1.7775 H   0  0  0  0  0  0  0  0  0  0  0  0
   -2.1375    3.0197   -1.3457 H   0  0  0  0  0  0  0  0  0  0  0  0
   -1.0620   -2.4734   -0.1228 H   0  0  0  0  0  0  0  0  0  0  0  0
   -2.7904   -2.7641   -0.2451 H   0  0  0  0  0  0  0  0  0  0  0  0
   -2.0092   -1.6855   -1.3830 H   0  0  0  0  0  0  0  0  0  0  0  0
   -0.3085    1.2594    5.1014 H   0  0  0  0  0  0  0  0  0  0  0  0
    0.6041   -0.2271    5.1395 H   0  0  0  0  0  0  0  0  0  0  0  0
    3.0130    0.8666    2.4454 H   0  0  0  0  0  0  0  0  0  0  0  0
    3.2108   -0.0832    3.9041 H   0  0  0  0  0  0  0  0  0  0  0  0
    1.2490    2.1381    3.3207 H   0  0  0  0  0  0  0  0  0  0  0  0
    2.0908    1.7915    4.8103 H   0  0  0  0  0  0  0  0  0  0  0  0
   -0.9424   -0.7654   -6.5857 F   0  0  0  0  0  0  0  0  0  0  0  0
   -0.2233   -0.4044   -5.5105 C   0  0  0  0  0  0  0  0  0  0  0  0
    0.5438    0.7441   -5.5624 C   0  0  0  0  0  0  0  0  0  0  0  0
    1.2759    1.1246   -4.4517 C   0  0  0  0  0  0  0  0  0  0  0  0
    1.2527    0.3592   -3.2855 C   0  0  0  0  0  0  0  0  0  0  0  0
    1.9771    0.7782   -2.2392 O   0  0  0  0  0  0  0  0  0  0  0  0
    0.4870   -0.8083   -3.2660 C   0  0  0  0  0  0  0  0  0  0  0  0
   -0.2579   -1.1855   -4.3759 C   0  0  0  0  0  0  0  0  0  0  0  0
    0.5622    1.3424   -6.4636 H   0  0  0  0  0  0  0  0  0  0  0  0
    1.8716    2.0274   -4.4761 H   0  0  0  0  0  0  0  0  0  0  0  0
    1.6770    0.3418   -1.4232 H   0  0  0  0  0  0  0  0  0  0  0  0
    0.4855   -1.4416   -2.3876 H   0  0  0  0  0  0  0  0  0  0  0  0
   -0.8511   -2.0903   -4.3562 H   0  0  0  0  0  0  0  0  0  0  0  0
  1  2  2  0
  3  1  1  0
  1  4  1  0
  5  3  1  0
  3  6  1  0
  4  7  1  0
  4  8  1  0
  9  5  1  0
  6 10  1  0
  7 11  1  0
 12  8  1  0
 11 13  1  0
 13 12  1  0
  3 14  1  0
  5 15  1  0
  6 16  1  0
  6 17  1  0
  7 18  1  0
  7 19  1  0
  8 20  1  0
  8 21  1  0
  9 22  1  0
 10 23  1  0
 10 24  1  0
 10 25  1  0
 11 26  1  0
 11 27  1  0
 12 28  1  0
 12 29  1  0
 13 30  1  0
 13 31  1  0
 32 33  1  0
 33 39  2  0
 33 34  1  0
 34 35  2  0
 35 36  1  0
 36 37  1  0
 36 38  2  0
 38 39  1  0
 34 40  1  0
 35 41  1  0
 37 42  1  0
 38 43  1  0
 39 44  1  0
M  END
>  <E_el>  (29) 
-1340.965379953

>  <HBA_atom_index>  (29) 
2

>  <Function>  (29) 
carbonyl

>  <Atom>  (29) 
O

>  <Mol_ID>  (29) 
CHEMBL106079_f006_c001

>  <E_el_PW6B95>  (29) 
-937.9858798119

>  <E_el_PBEh-3c>  (29) 
-935.1017327187

>  <E_el complex_PW6B95>  (29) 
-1345.395739687

>  <E_el complex_PBEh-3c>  (29) 
1.81

>  <HB_distance>  (29) 
1.81

>  <dG(298)_RRHO (kJ/mol)>  (29) 
628.2249

>  <dG(298)_RRHO complex (kJ/mol)>  (29) 
870.0651

>  <dG_solv_SMD_CCl4 (kJ/mol)>  (29) 
-39.0777

>  <dG_solv_SMD_CCl4 complex (kJ/mol)>  (29) 
-57.2600

>  <pKBHX_QC>  (29) 
1.36

>  <Delta G_sol (kJ/mol)>  (29) 
22.04

>  <Delta G (kcal/mol)>  (29) 
-1.86

$$$$

     RDKit          3D

 47 47  0  0  0  0  0  0  0  0999 V2000
    0.8578    0.4723    1.1353 C   0  0  0  0  0  0  0  0  0  0  0  0
   -0.4385    0.7334    0.8967 N   0  0  0  0  0  0  0  0  0  0  0  0
   -0.9304    0.9253   -0.4612 C   0  0  0  0  0  0  0  0  0  0  0  0
   -1.5160    0.5837    1.8592 C   0  0  0  0  0  0  0  0  0  0  0  0
    1.3295    0.2844    2.5867 C   0  0  0  0  0  0  0  0  0  0  0  0
    1.7037    0.4323    0.2453 O   0  0  0  0  0  0  0  0  0  0  0  0
   -1.7724   -0.2649   -0.8979 C   0  0  0  0  0  0  0  0  0  0  0  0
   -2.3815   -0.6197    1.5023 C   0  0  0  0  0  0  0  0  0  0  0  0
    2.6102   -0.3801    2.6456 N   0  0  0  0  0  0  0  0  0  0  0  0
    1.4265    1.6497    3.2797 C   0  0  0  0  0  0  0  0  0  0  0  0
   -2.9211   -0.5218    0.0755 C   0  0  0  0  0  0  0  0  0  0  0  0
    2.6113   -1.9729    2.0111 S   0  0  0  0  0  0  0  0  0  0  0  0
    1.7935    1.5420    4.7516 C   0  0  0  0  0  0  0  0  0  0  0  0
   -3.7147   -1.7618   -0.3077 C   0  0  0  0  0  0  0  0  0  0  0  0
   -0.0972    1.0933   -1.1367 H   0  0  0  0  0  0  0  0  0  0  0  0
   -1.5377    1.8369   -0.4685 H   0  0  0  0  0  0  0  0  0  0  0  0
   -2.1203    1.4970    1.8402 H   0  0  0  0  0  0  0  0  0  0  0  0
   -1.1302    0.4933    2.8709 H   0  0  0  0  0  0  0  0  0  0  0  0
    0.6298   -0.3488    3.1376 H   0  0  0  0  0  0  0  0  0  0  0  0
   -1.1315   -1.1486   -0.9672 H   0  0  0  0  0  0  0  0  0  0  0  0
   -2.1580   -0.0801   -1.9035 H   0  0  0  0  0  0  0  0  0  0  0  0
   -3.2061   -0.6953    2.2162 H   0  0  0  0  0  0  0  0  0  0  0  0
   -1.7828   -1.5307    1.6093 H   0  0  0  0  0  0  0  0  0  0  0  0
    3.3148    0.1614    2.1603 H   0  0  0  0  0  0  0  0  0  0  0  0
    2.1620    2.2616    2.7488 H   0  0  0  0  0  0  0  0  0  0  0  0
    0.4752    2.1762    3.1733 H   0  0  0  0  0  0  0  0  0  0  0  0
   -3.5955    0.3443    0.0354 H   0  0  0  0  0  0  0  0  0  0  0  0
    2.8918   -2.6124    3.1574 H   0  0  0  0  0  0  0  0  0  0  0  0
    2.7527    1.0464    4.8866 H   0  0  0  0  0  0  0  0  0  0  0  0
    1.8533    2.5292    5.2091 H   0  0  0  0  0  0  0  0  0  0  0  0
    1.0466    0.9683    5.3025 H   0  0  0  0  0  0  0  0  0  0  0  0
   -4.1234   -1.6736   -1.3152 H   0  0  0  0  0  0  0  0  0  0  0  0
   -3.0828   -2.6518   -0.2859 H   0  0  0  0  0  0  0  0  0  0  0  0
   -4.5494   -1.9304    0.3744 H   0  0  0  0  0  0  0  0  0  0  0  0
    0.7157    1.0190   -6.6528 F   0  0  0  0  0  0  0  0  0  0  0  0
    0.9012    0.4338   -5.4579 C   0  0  0  0  0  0  0  0  0  0  0  0
    1.4756    1.1527   -4.4312 C   0  0  0  0  0  0  0  0  0  0  0  0
    1.6671    0.5462   -3.1978 C   0  0  0  0  0  0  0  0  0  0  0  0
    1.2778   -0.7769   -2.9913 C   0  0  0  0  0  0  0  0  0  0  0  0
    1.4330   -1.4132   -1.8202 O   0  0  0  0  0  0  0  0  0  0  0  0
    0.6995   -1.4813   -4.0466 C   0  0  0  0  0  0  0  0  0  0  0  0
    0.5131   -0.8799   -5.2793 C   0  0  0  0  0  0  0  0  0  0  0  0
    1.7803    2.1787   -4.5902 H   0  0  0  0  0  0  0  0  0  0  0  0
    2.1283    1.1078   -2.3948 H   0  0  0  0  0  0  0  0  0  0  0  0
    1.6750   -0.7864   -1.1158 H   0  0  0  0  0  0  0  0  0  0  0  0
    0.3981   -2.5091   -3.8924 H   0  0  0  0  0  0  0  0  0  0  0  0
    0.0660   -1.4296   -6.0970 H   0  0  0  0  0  0  0  0  0  0  0  0
  1  2  1  0
  2  3  1  0
  2  4  1  0
  5  1  1  0
  1  6  2  0
  3  7  1  0
  8  4  1  0
  9  5  1  0
  5 10  1  0
  7 11  1  0
 11  8  1  0
 12  9  1  0
 10 13  1  0
 11 14  1  0
  3 15  1  0
  3 16  1  0
  4 17  1  0
  4 18  1  0
  5 19  1  0
  7 20  1  0
  7 21  1  0
  8 22  1  0
  8 23  1  0
  9 24  1  0
 10 25  1  0
 10 26  1  0
 11 27  1  0
 12 28  1  0
 13 29  1  0
 13 30  1  0
 13 31  1  0
 14 32  1  0
 14 33  1  0
 14 34  1  0
 35 36  1  0
 36 42  2  0
 36 37  1  0
 37 38  2  0
 38 39  1  0
 39 40  1  0
 39 41  2  0
 41 42  1  0
 37 43  1  0
 38 44  1  0
 40 45  1  0
 41 46  1  0
 42 47  1  0
M  END
>  <E_el>  (30) 
-1380.207806764

>  <HBA_atom_index>  (30) 
6

>  <Function>  (30) 
carbonyl

>  <Atom>  (30) 
O

>  <Mol_ID>  (30) 
CHEMBL106079_f007_c002

>  <E_el_PW6B95>  (30) 
-977.3811432107

>  <E_el_PBEh-3c>  (30) 
-974.3443650525

>  <E_el complex_PW6B95>  (30) 
-1384.790102482

>  <E_el complex_PBEh-3c>  (30) 
1.83

>  <HB_distance>  (30) 
1.83

>  <dG(298)_RRHO (kJ/mol)>  (30) 
701.4002

>  <dG(298)_RRHO complex (kJ/mol)>  (30) 
943.4452

>  <dG_solv_SMD_CCl4 (kJ/mol)>  (30) 
-41.2219

>  <dG_solv_SMD_CCl4 complex (kJ/mol)>  (30) 
-56.5997

>  <pKBHX_QC>  (30) 
0.84

>  <Delta G_sol (kJ/mol)>  (30) 
27.41

>  <Delta G (kcal/mol)>  (30) 
-1.14

$$$$

     RDKit          3D

 43 43  0  0  0  0  0  0  0  0999 V2000
    1.0855    0.4332    0.5659 C   0  0  0  0  0  0  0  0  0  0  0  0
    0.3258   -0.3297   -0.0333 O   0  0  0  0  0  0  0  0  0  0  0  0
    2.0401    1.1616   -0.0641 N   0  0  0  0  0  0  0  0  0  0  0  0
    1.0168    0.5922    1.9198 N   0  0  0  0  0  0  0  0  0  0  0  0
    3.0604    1.8859    0.6590 C   0  0  0  0  0  0  0  0  0  0  0  0
    2.1389    1.1132   -1.5163 C   0  0  0  0  0  0  0  0  0  0  0  0
    0.0887   -0.0163    2.7884 C   0  0  0  0  0  0  0  0  0  0  0  0
    3.0711    0.0245   -2.0207 C   0  0  0  0  0  0  0  0  0  0  0  0
   -0.3406    0.6553    3.8682 C   0  0  0  0  0  0  0  0  0  0  0  0
   -0.2328   -1.3289    2.5272 N   0  0  0  0  0  0  0  0  0  0  0  0
   -1.3707   -1.8502    3.2526 C   0  0  0  0  0  0  0  0  0  0  0  0
   -1.2073    0.0150    4.9098 C   0  0  0  0  0  0  0  0  0  0  0  0
   -1.2421   -1.5004    4.7264 C   0  0  0  0  0  0  0  0  0  0  0  0
    1.5049    1.3659    2.3353 H   0  0  0  0  0  0  0  0  0  0  0  0
    2.6810    2.8020    1.1238 H   0  0  0  0  0  0  0  0  0  0  0  0
    3.8419    2.1849   -0.0351 H   0  0  0  0  0  0  0  0  0  0  0  0
    3.5357    1.2721    1.4267 H   0  0  0  0  0  0  0  0  0  0  0  0
    2.4852    2.0933   -1.8499 H   0  0  0  0  0  0  0  0  0  0  0  0
    1.1451    0.9901   -1.9408 H   0  0  0  0  0  0  0  0  0  0  0  0
    4.0850    0.1557   -1.6390 H   0  0  0  0  0  0  0  0  0  0  0  0
    2.7205   -0.9627   -1.7265 H   0  0  0  0  0  0  0  0  0  0  0  0
    3.1193    0.0459   -3.1090 H   0  0  0  0  0  0  0  0  0  0  0  0
   -0.0248    1.6811    4.0137 H   0  0  0  0  0  0  0  0  0  0  0  0
   -0.2139   -1.5678    1.5483 H   0  0  0  0  0  0  0  0  0  0  0  0
   -2.3183   -1.4506    2.8651 H   0  0  0  0  0  0  0  0  0  0  0  0
   -1.3943   -2.9320    3.1151 H   0  0  0  0  0  0  0  0  0  0  0  0
   -2.2241    0.4209    4.8675 H   0  0  0  0  0  0  0  0  0  0  0  0
   -0.8363    0.2542    5.9105 H   0  0  0  0  0  0  0  0  0  0  0  0
   -0.3213   -1.9436    5.1123 H   0  0  0  0  0  0  0  0  0  0  0  0
   -2.0701   -1.9389    5.2857 H   0  0  0  0  0  0  0  0  0  0  0  0
   -3.9832    1.0253   -5.3734 F   0  0  0  0  0  0  0  0  0  0  0  0
   -3.0128    0.4277   -4.6619 C   0  0  0  0  0  0  0  0  0  0  0  0
   -2.8361    0.7666   -3.3375 C   0  0  0  0  0  0  0  0  0  0  0  0
   -1.8343    0.1491   -2.6025 C   0  0  0  0  0  0  0  0  0  0  0  0
   -1.0079   -0.8060   -3.1942 C   0  0  0  0  0  0  0  0  0  0  0  0
   -0.0221   -1.4345   -2.5344 O   0  0  0  0  0  0  0  0  0  0  0  0
   -1.2084   -1.1312   -4.5353 C   0  0  0  0  0  0  0  0  0  0  0  0
   -2.2092   -0.5178   -5.2694 C   0  0  0  0  0  0  0  0  0  0  0  0
   -3.4774    1.5054   -2.8754 H   0  0  0  0  0  0  0  0  0  0  0  0
   -1.7050    0.4095   -1.5597 H   0  0  0  0  0  0  0  0  0  0  0  0
    0.0814   -1.0738   -1.6346 H   0  0  0  0  0  0  0  0  0  0  0  0
   -0.5718   -1.8729   -4.9991 H   0  0  0  0  0  0  0  0  0  0  0  0
   -2.3628   -0.7733   -6.3093 H   0  0  0  0  0  0  0  0  0  0  0  0
  1  2  2  0
  3  1  1  0
  1  4  1  0
  5  3  1  0
  3  6  1  0
  4  7  1  0
  6  8  1  0
  7  9  2  0
  7 10  1  0
 11 10  1  0
  9 12  1  0
 12 13  1  0
 13 11  1  0
  4 14  1  0
  5 15  1  0
  5 16  1  0
  5 17  1  0
  6 18  1  0
  6 19  1  0
  8 20  1  0
  8 21  1  0
  8 22  1  0
  9 23  1  0
 10 24  1  0
 11 25  1  0
 11 26  1  0
 12 27  1  0
 12 28  1  0
 13 29  1  0
 13 30  1  0
 31 32  1  0
 32 38  2  0
 32 33  1  0
 33 34  2  0
 34 35  1  0
 35 36  1  0
 35 37  2  0
 37 38  1  0
 33 39  1  0
 34 40  1  0
 36 41  1  0
 37 42  1  0
 38 43  1  0
M  END
>  <E_el>  (31) 
-997.2726831355

>  <HBA_atom_index>  (31) 
2

>  <Function>  (31) 
carbonyl

>  <Atom>  (31) 
O

>  <Mol_ID>  (31) 
CHEMBL106609_f002_c001

>  <E_el_PW6B95>  (31) 
-593.7008743240

>  <E_el_PBEh-3c>  (31) 
-591.40787016

>  <E_el complex_PW6B95>  (31) 
-1001.112032450

>  <E_el complex_PBEh-3c>  (31) 
1.78

>  <HB_distance>  (31) 
1.78

>  <dG(298)_RRHO (kJ/mol)>  (31) 
612.7816

>  <dG(298)_RRHO complex (kJ/mol)>  (31) 
852.5267

>  <dG_solv_SMD_CCl4 (kJ/mol)>  (31) 
-46.3262

>  <dG_solv_SMD_CCl4 complex (kJ/mol)>  (31) 
-63.6153

>  <pKBHX_QC>  (31) 
1.82

>  <Delta G_sol (kJ/mol)>  (31) 
17.43

>  <Delta G (kcal/mol)>  (31) 
-2.48

$$$$

     RDKit          3D

 45 46  0  0  0  0  0  0  0  0999 V2000
    0.5882    1.0144    0.9727 S   0  0  0  0  0  0  0  0  0  0  0  0
    1.1126    1.9909    0.0186 O   0  0  0  0  0  0  0  0  0  0  0  0
   -0.7396    0.3720    0.2516 N   0  0  0  0  0  0  0  0  0  0  0  0
    0.3413    1.4073    2.3460 O   0  0  0  0  0  0  0  0  0  0  0  0
    1.7045   -0.3650    1.0170 C   0  0  0  0  0  0  0  0  0  0  0  0
   -1.7407   -0.3579    1.0333 C   0  0  0  0  0  0  0  0  0  0  0  0
    2.2290   -0.7896    2.2513 C   0  0  0  0  0  0  0  0  0  0  0  0
    2.0635   -0.9642   -0.1586 C   0  0  0  0  0  0  0  0  0  0  0  0
   -2.7872    0.5750    1.6271 C   0  0  0  0  0  0  0  0  0  0  0  0
   -2.3642   -1.4149    0.1338 C   0  0  0  0  0  0  0  0  0  0  0  0
    3.1118   -1.8326    2.2749 C   0  0  0  0  0  0  0  0  0  0  0  0
    2.9707   -2.0411   -0.1517 C   0  0  0  0  0  0  0  0  0  0  0  0
    3.5051   -2.4841    1.0859 C   0  0  0  0  0  0  0  0  0  0  0  0
    4.4152   -3.5654    1.0875 C   0  0  0  0  0  0  0  0  0  0  0  0
    4.7752   -4.1738   -0.0810 C   0  0  0  0  0  0  0  0  0  0  0  0
    4.2442   -3.7325   -1.3110 C   0  0  0  0  0  0  0  0  0  0  0  0
    3.3630   -2.6907   -1.3453 C   0  0  0  0  0  0  0  0  0  0  0  0
   -1.1215    0.9865   -0.4626 H   0  0  0  0  0  0  0  0  0  0  0  0
   -1.2102   -0.8656    1.8432 H   0  0  0  0  0  0  0  0  0  0  0  0
    1.9338   -0.2933    3.1648 H   0  0  0  0  0  0  0  0  0  0  0  0
    1.6485   -0.6265   -1.1005 H   0  0  0  0  0  0  0  0  0  0  0  0
   -2.3329    1.3125    2.2863 H   0  0  0  0  0  0  0  0  0  0  0  0
   -3.3207    1.1078    0.8363 H   0  0  0  0  0  0  0  0  0  0  0  0
   -3.5234    0.0130    2.2025 H   0  0  0  0  0  0  0  0  0  0  0  0
   -1.6061   -2.0898   -0.2616 H   0  0  0  0  0  0  0  0  0  0  0  0
   -2.8845   -0.9535   -0.7081 H   0  0  0  0  0  0  0  0  0  0  0  0
   -3.0947   -2.0051    0.6872 H   0  0  0  0  0  0  0  0  0  0  0  0
    3.5216   -2.1688    3.2192 H   0  0  0  0  0  0  0  0  0  0  0  0
    4.8252   -3.9055    2.0302 H   0  0  0  0  0  0  0  0  0  0  0  0
    5.4733   -5.0002   -0.0680 H   0  0  0  0  0  0  0  0  0  0  0  0
    4.5400   -4.2243   -2.2279 H   0  0  0  0  0  0  0  0  0  0  0  0
    2.9546   -2.3483   -2.2881 H   0  0  0  0  0  0  0  0  0  0  0  0
   -4.7219    1.9050   -3.1192 F   0  0  0  0  0  0  0  0  0  0  0  0
   -3.7321    2.4646   -2.4078 C   0  0  0  0  0  0  0  0  0  0  0  0
   -4.0438    3.3269   -1.3724 C   0  0  0  0  0  0  0  0  0  0  0  0
   -3.0241    3.8933   -0.6277 C   0  0  0  0  0  0  0  0  0  0  0  0
   -1.6887    3.6068   -0.9132 C   0  0  0  0  0  0  0  0  0  0  0  0
   -0.7440    4.1761   -0.1502 O   0  0  0  0  0  0  0  0  0  0  0  0
   -1.3984    2.7519   -1.9778 C   0  0  0  0  0  0  0  0  0  0  0  0
   -2.4214    2.1738   -2.7209 C   0  0  0  0  0  0  0  0  0  0  0  0
   -5.0782    3.5474   -1.1441 H   0  0  0  0  0  0  0  0  0  0  0  0
   -3.2551    4.5576    0.1941 H   0  0  0  0  0  0  0  0  0  0  0  0
    0.0732    3.6552   -0.1781 H   0  0  0  0  0  0  0  0  0  0  0  0
   -0.3689    2.5420   -2.2417 H   0  0  0  0  0  0  0  0  0  0  0  0
   -2.1923    1.5124   -3.5461 H   0  0  0  0  0  0  0  0  0  0  0  0
  1  2  2  0
  3  1  1  0
  1  4  2  0
  1  5  1  0
  6  3  1  0
  5  7  2  0
  5  8  1  0
  9  6  1  0
  6 10  1  0
  7 11  1  0
 12  8  2  0
 11 13  2  0
 13 12  1  0
 14 15  2  0
 15 16  1  0
 16 17  2  0
 17 12  1  0
 13 14  1  0
  3 18  1  0
  6 19  1  0
  7 20  1  0
  8 21  1  0
  9 22  1  0
  9 23  1  0
  9 24  1  0
 10 25  1  0
 10 26  1  0
 10 27  1  0
 11 28  1  0
 14 29  1  0
 15 30  1  0
 16 31  1  0
 17 32  1  0
 33 34  1  0
 34 40  2  0
 34 35  1  0
 35 36  2  0
 36 37  1  0
 37 38  1  0
 37 39  2  0
 39 40  1  0
 35 41  1  0
 36 42  1  0
 38 43  1  0
 39 44  1  0
 40 45  1  0
M  END
>  <E_el>  (32) 
-1511.643582051

>  <HBA_atom_index>  (32) 
2

>  <Function>  (32) 
sulfinyl

>  <Atom>  (32) 
O

>  <Mol_ID>  (32) 
CHEMBL107188_f008_c001

>  <E_el_PW6B95>  (32) 
-1109.388819786

>  <E_el_PBEh-3c>  (32) 
-1105.778679101

>  <E_el complex_PW6B95>  (32) 
-1516.798452138

>  <E_el complex_PBEh-3c>  (32) 
1.97

>  <HB_distance>  (32) 
1.97

>  <dG(298)_RRHO (kJ/mol)>  (32) 
594.1353

>  <dG(298)_RRHO complex (kJ/mol)>  (32) 
834.6103

>  <dG_solv_SMD_CCl4 (kJ/mol)>  (32) 
-48.8447

>  <dG_solv_SMD_CCl4 complex (kJ/mol)>  (32) 
-62.2678

>  <pKBHX_QC>  (32) 
0.97

>  <Delta G_sol (kJ/mol)>  (32) 
26.03

>  <Delta G (kcal/mol)>  (32) 
-1.33

$$$$

     RDKit          3D

 45 46  0  0  0  0  0  0  0  0999 V2000
    0.9963    0.4410   -0.4618 S   0  0  0  0  0  0  0  0  0  0  0  0
    1.4627    0.4400   -1.8348 O   0  0  0  0  0  0  0  0  0  0  0  0
   -0.6395    0.2682   -0.5457 N   0  0  0  0  0  0  0  0  0  0  0  0
    1.4134    1.5285    0.4239 O   0  0  0  0  0  0  0  0  0  0  0  0
    1.4662   -1.0665    0.3422 C   0  0  0  0  0  0  0  0  0  0  0  0
   -1.4672    0.2665    0.6654 C   0  0  0  0  0  0  0  0  0  0  0  0
    1.9316   -1.0427    1.6703 C   0  0  0  0  0  0  0  0  0  0  0  0
    1.3928   -2.2295   -0.3738 C   0  0  0  0  0  0  0  0  0  0  0  0
   -1.8666    1.6633    1.1199 C   0  0  0  0  0  0  0  0  0  0  0  0
   -2.6813   -0.6108    0.3968 C   0  0  0  0  0  0  0  0  0  0  0  0
    2.3043   -2.2155    2.2636 C   0  0  0  0  0  0  0  0  0  0  0  0
    1.7779   -3.4462    0.2230 C   0  0  0  0  0  0  0  0  0  0  0  0
    2.2389   -3.4410    1.5649 C   0  0  0  0  0  0  0  0  0  0  0  0
    2.6246   -4.6641    2.1582 C   0  0  0  0  0  0  0  0  0  0  0  0
    2.5566   -5.8315    1.4524 C   0  0  0  0  0  0  0  0  0  0  0  0
    2.1009   -5.8355    0.1179 C   0  0  0  0  0  0  0  0  0  0  0  0
    1.7207   -4.6700   -0.4828 C   0  0  0  0  0  0  0  0  0  0  0  0
   -1.0170    0.8150   -1.3151 H   0  0  0  0  0  0  0  0  0  0  0  0
   -0.8768   -0.2115    1.4527 H   0  0  0  0  0  0  0  0  0  0  0  0
    1.9974   -0.1062    2.2054 H   0  0  0  0  0  0  0  0  0  0  0  0
    1.0450   -2.2254   -1.3991 H   0  0  0  0  0  0  0  0  0  0  0  0
   -1.0018    2.2738    1.3698 H   0  0  0  0  0  0  0  0  0  0  0  0
   -2.4307    2.1821    0.3419 H   0  0  0  0  0  0  0  0  0  0  0  0
   -2.5023    1.6048    2.0041 H   0  0  0  0  0  0  0  0  0  0  0  0
   -2.3812   -1.6150    0.1007 H   0  0  0  0  0  0  0  0  0  0  0  0
   -3.2998   -0.1913   -0.3993 H   0  0  0  0  0  0  0  0  0  0  0  0
   -3.3033   -0.6863    1.2885 H   0  0  0  0  0  0  0  0  0  0  0  0
    2.6635   -2.2112    3.2847 H   0  0  0  0  0  0  0  0  0  0  0  0
    2.9779   -4.6635    3.1816 H   0  0  0  0  0  0  0  0  0  0  0  0
    2.8554   -6.7621    1.9162 H   0  0  0  0  0  0  0  0  0  0  0  0
    2.0553   -6.7679   -0.4283 H   0  0  0  0  0  0  0  0  0  0  0  0
    1.3721   -4.6689   -1.5080 H   0  0  0  0  0  0  0  0  0  0  0  0
   -3.3760    4.0661   -3.5896 F   0  0  0  0  0  0  0  0  0  0  0  0
   -2.3884    4.1251   -2.6828 C   0  0  0  0  0  0  0  0  0  0  0  0
   -2.5419    4.9199   -1.5629 C   0  0  0  0  0  0  0  0  0  0  0  0
   -1.5302    4.9647   -0.6182 C   0  0  0  0  0  0  0  0  0  0  0  0
   -0.3634    4.2234   -0.7909 C   0  0  0  0  0  0  0  0  0  0  0  0
    0.5765    4.2847    0.1695 O   0  0  0  0  0  0  0  0  0  0  0  0
   -0.2173    3.4543   -1.9438 C   0  0  0  0  0  0  0  0  0  0  0  0
   -1.2346    3.3966   -2.8873 C   0  0  0  0  0  0  0  0  0  0  0  0
   -3.4487    5.4940   -1.4249 H   0  0  0  0  0  0  0  0  0  0  0  0
   -1.6433    5.5702    0.2714 H   0  0  0  0  0  0  0  0  0  0  0  0
    1.0965    3.4672    0.1784 H   0  0  0  0  0  0  0  0  0  0  0  0
    0.6998    2.9105   -2.1302 H   0  0  0  0  0  0  0  0  0  0  0  0
   -1.1150    2.8025   -3.7842 H   0  0  0  0  0  0  0  0  0  0  0  0
  1  2  2  0
  3  1  1  0
  1  4  2  0
  1  5  1  0
  6  3  1  0
  5  7  2  0
  5  8  1  0
  9  6  1  0
  6 10  1  0
  7 11  1  0
 12  8  2  0
 11 13  2  0
 13 12  1  0
 14 15  2  0
 15 16  1  0
 16 17  2  0
 17 12  1  0
 13 14  1  0
  3 18  1  0
  6 19  1  0
  7 20  1  0
  8 21  1  0
  9 22  1  0
  9 23  1  0
  9 24  1  0
 10 25  1  0
 10 26  1  0
 10 27  1  0
 11 28  1  0
 14 29  1  0
 15 30  1  0
 16 31  1  0
 17 32  1  0
 33 34  1  0
 34 40  2  0
 34 35  1  0
 35 36  2  0
 36 37  1  0
 37 38  1  0
 37 39  2  0
 39 40  1  0
 35 41  1  0
 36 42  1  0
 38 43  1  0
 39 44  1  0
 40 45  1  0
M  END
>  <E_el>  (33) 
-1511.643654690

>  <HBA_atom_index>  (33) 
4

>  <Function>  (33) 
sulfinyl

>  <Atom>  (33) 
O

>  <Mol_ID>  (33) 
CHEMBL107188_f008_c002

>  <E_el_PW6B95>  (33) 
-1109.388819786

>  <E_el_PBEh-3c>  (33) 
-1105.778679101

>  <E_el complex_PW6B95>  (33) 
-1516.798634903

>  <E_el complex_PBEh-3c>  (33) 
1.98

>  <HB_distance>  (33) 
1.98

>  <dG(298)_RRHO (kJ/mol)>  (33) 
594.1353

>  <dG(298)_RRHO complex (kJ/mol)>  (33) 
835.7917

>  <dG_solv_SMD_CCl4 (kJ/mol)>  (33) 
-48.8447

>  <dG_solv_SMD_CCl4 complex (kJ/mol)>  (33) 
-62.0841

>  <pKBHX_QC>  (33) 
0.88

>  <Delta G_sol (kJ/mol)>  (33) 
26.91

>  <Delta G (kcal/mol)>  (33) 
-1.21

$$$$

     RDKit          3D

 38 38  0  0  0  0  0  0  0  0999 V2000
    0.5233    0.0528    1.3004 C   0  0  0  0  0  0  0  0  0  0  0  0
    0.6580    1.1369    0.7683 O   0  0  0  0  0  0  0  0  0  0  0  0
    0.5931   -0.0667    2.8086 C   0  0  0  0  0  0  0  0  0  0  0  0
    0.3295   -1.1759    0.4803 C   0  0  0  0  0  0  0  0  0  0  0  0
    0.4138    1.2814    3.4921 C   0  0  0  0  0  0  0  0  0  0  0  0
    1.9263   -0.7325    3.1916 C   0  0  0  0  0  0  0  0  0  0  0  0
    0.6312   -1.1355   -0.8821 C   0  0  0  0  0  0  0  0  0  0  0  0
   -0.1620   -2.3629    1.0250 C   0  0  0  0  0  0  0  0  0  0  0  0
    1.9565   -1.0334    4.6087 N   0  0  0  0  0  0  0  0  0  0  0  0
    0.4405   -2.2507   -1.6779 C   0  0  0  0  0  0  0  0  0  0  0  0
   -0.3590   -3.4767    0.2256 C   0  0  0  0  0  0  0  0  0  0  0  0
   -0.0579   -3.4226   -1.1270 C   0  0  0  0  0  0  0  0  0  0  0  0
   -0.1994   -0.7376    3.1527 H   0  0  0  0  0  0  0  0  0  0  0  0
   -0.5044    1.7746    3.1754 H   0  0  0  0  0  0  0  0  0  0  0  0
    1.2401    1.9582    3.2746 H   0  0  0  0  0  0  0  0  0  0  0  0
    0.3491    1.1488    4.5719 H   0  0  0  0  0  0  0  0  0  0  0  0
    2.7473   -0.0854    2.8470 H   0  0  0  0  0  0  0  0  0  0  0  0
    2.0300   -1.6744    2.6495 H   0  0  0  0  0  0  0  0  0  0  0  0
    1.0258   -0.2321   -1.3252 H   0  0  0  0  0  0  0  0  0  0  0  0
   -0.4084   -2.4281    2.0761 H   0  0  0  0  0  0  0  0  0  0  0  0
    2.7222   -1.6585    4.8156 H   0  0  0  0  0  0  0  0  0  0  0  0
    2.1147   -0.1956    5.1509 H   0  0  0  0  0  0  0  0  0  0  0  0
    0.6765   -2.2013   -2.7318 H   0  0  0  0  0  0  0  0  0  0  0  0
   -0.7514   -4.3865    0.6599 H   0  0  0  0  0  0  0  0  0  0  0  0
   -0.2126   -4.2926   -1.7515 H   0  0  0  0  0  0  0  0  0  0  0  0
   -3.7675    1.7275   -4.8380 F   0  0  0  0  0  0  0  0  0  0  0  0
   -2.6641    1.8688   -4.0855 C   0  0  0  0  0  0  0  0  0  0  0  0
   -1.5475    2.4763   -4.6269 C   0  0  0  0  0  0  0  0  0  0  0  0
   -0.4106    2.6230   -3.8508 C   0  0  0  0  0  0  0  0  0  0  0  0
   -0.3857    2.1659   -2.5343 C   0  0  0  0  0  0  0  0  0  0  0  0
    0.7501    2.3337   -1.8340 O   0  0  0  0  0  0  0  0  0  0  0  0
   -1.5233    1.5550   -2.0109 C   0  0  0  0  0  0  0  0  0  0  0  0
   -2.6638    1.4059   -2.7869 C   0  0  0  0  0  0  0  0  0  0  0  0
   -1.5654    2.8338   -5.6477 H   0  0  0  0  0  0  0  0  0  0  0  0
    0.4701    3.0989   -4.2613 H   0  0  0  0  0  0  0  0  0  0  0  0
    0.6603    1.9832   -0.9342 H   0  0  0  0  0  0  0  0  0  0  0  0
   -1.5295    1.1931   -0.9905 H   0  0  0  0  0  0  0  0  0  0  0  0
   -3.5458    0.9317   -2.3778 H   0  0  0  0  0  0  0  0  0  0  0  0
  1  2  2  0
  3  1  1  0
  1  4  1  0
  5  3  1  0
  3  6  1  0
  4  7  2  0
  4  8  1  0
  6  9  1  0
  7 10  1  0
 11  8  2  0
 10 12  2  0
 12 11  1  0
  3 13  1  0
  5 14  1  0
  5 15  1  0
  5 16  1  0
  6 17  1  0
  6 18  1  0
  7 19  1  0
  8 20  1  0
  9 21  1  0
  9 22  1  0
 10 23  1  0
 11 24  1  0
 12 25  1  0
 26 27  1  0
 27 33  2  0
 27 28  1  0
 28 29  2  0
 29 30  1  0
 30 31  1  0
 30 32  2  0
 32 33  1  0
 28 34  1  0
 29 35  1  0
 31 36  1  0
 32 37  1  0
 33 38  1  0
M  END
>  <E_el>  (34) 
-923.5936836869

>  <HBA_atom_index>  (34) 
2

>  <Function>  (34) 
carbonyl

>  <Atom>  (34) 
O

>  <Mol_ID>  (34) 
CHEMBL1076211_f002_c001

>  <E_el_PW6B95>  (34) 
-519.7649985957

>  <E_el_PBEh-3c>  (34) 
-517.732363315

>  <E_el complex_PW6B95>  (34) 
-927.1734887248

>  <E_el complex_PBEh-3c>  (34) 
1.90

>  <HB_distance>  (34) 
1.90

>  <dG(298)_RRHO (kJ/mol)>  (34) 
480.6034

>  <dG(298)_RRHO complex (kJ/mol)>  (34) 
723.7091

>  <dG_solv_SMD_CCl4 (kJ/mol)>  (34) 
-36.4735

>  <dG_solv_SMD_CCl4 complex (kJ/mol)>  (34) 
-53.1384

>  <pKBHX_QC>  (34) 
0.74

>  <Delta G_sol (kJ/mol)>  (34) 
28.42

>  <Delta G (kcal/mol)>  (34) 
-1.01

$$$$

     RDKit          3D

 29 28  0  0  0  0  0  0  0  0999 V2000
    2.0599    1.0041    2.0165 N   0  0  0  0  0  0  0  0  0  0  0  0
    2.0359   -0.3437    1.3489 S   0  0  1  0  0  0  0  0  0  0  0  0
    2.3717   -0.5947   -0.0406 O   0  0  0  0  0  0  0  0  0  0  0  0
    2.9308   -1.2594    2.2953 O   0  0  0  0  0  0  0  0  0  0  0  0
    0.3943   -1.1806    1.6384 C   0  0  0  0  0  0  0  0  0  0  0  0
   -0.5111   -0.3137    1.1634 F   0  0  0  0  0  0  0  0  0  0  0  0
    0.2385   -1.2698    2.9663 F   0  0  0  0  0  0  0  0  0  0  0  0
    0.1643   -2.5594    0.9960 C   0  0  0  0  0  0  0  0  0  0  0  0
    1.2215   -3.3380    1.3196 F   0  0  0  0  0  0  0  0  0  0  0  0
    0.1764   -2.3985   -0.3457 F   0  0  0  0  0  0  0  0  0  0  0  0
   -1.1264   -3.2117    1.4237 C   0  0  0  0  0  0  0  0  0  0  0  0
    1.7840    1.7786    1.4248 H   0  0  0  0  0  0  0  0  0  0  0  0
    3.2835   -0.7027    3.0068 H   0  0  0  0  0  0  0  0  0  0  0  0
   -1.9812   -2.5861    1.1743 H   0  0  0  0  0  0  0  0  0  0  0  0
   -1.2329   -4.1598    0.8979 H   0  0  0  0  0  0  0  0  0  0  0  0
   -1.1373   -3.4100    2.4928 H   0  0  0  0  0  0  0  0  0  0  0  0
   -3.6441    1.8558   -2.7005 F   0  0  0  0  0  0  0  0  0  0  0  0
   -2.3649    1.8959   -2.2995 C   0  0  0  0  0  0  0  0  0  0  0  0
   -1.8338    3.0892   -1.8496 C   0  0  0  0  0  0  0  0  0  0  0  0
   -0.5131    3.1301   -1.4362 C   0  0  0  0  0  0  0  0  0  0  0  0
    0.2703    1.9812   -1.4707 C   0  0  0  0  0  0  0  0  0  0  0  0
    1.5524    2.0821   -1.0489 O   0  0  0  0  0  0  0  0  0  0  0  0
   -0.2822    0.7890   -1.9261 C   0  0  0  0  0  0  0  0  0  0  0  0
   -1.6042    0.7464   -2.3439 C   0  0  0  0  0  0  0  0  0  0  0  0
   -2.4456    3.9808   -1.8243 H   0  0  0  0  0  0  0  0  0  0  0  0
   -0.0820    4.0585   -1.0860 H   0  0  0  0  0  0  0  0  0  0  0  0
    2.0007    1.2324   -1.1370 H   0  0  0  0  0  0  0  0  0  0  0  0
    0.3104   -0.1167   -1.9554 H   0  0  0  0  0  0  0  0  0  0  0  0
   -2.0358   -0.1792   -2.7003 H   0  0  0  0  0  0  0  0  0  0  0  0
  1  2  2  3
  2  3  2  0
  2  4  1  1
  2  5  1  0
  5  6  1  0
  5  7  1  0
  5  8  1  0
  8  9  1  0
  8 10  1  0
  8 11  1  0
  1 12  1  0
  4 13  1  0
 11 14  1  0
 11 15  1  0
 11 16  1  0
 17 18  1  0
 18 24  2  0
 18 19  1  0
 19 20  2  0
 20 21  1  0
 21 22  1  0
 21 23  2  0
 23 24  1  0
 19 25  1  0
 20 26  1  0
 22 27  1  0
 23 28  1  0
 24 29  1  0
M  END
>  <E_el>  (35) 
-1523.958795168

>  <HBA_atom_index>  (35) 
3

>  <Function>  (35) 
sulfinyl

>  <Atom>  (35) 
O

>  <Mol_ID>  (35) 
CHEMBL1076889_f001_c001

>  <E_el_PW6B95>  (35) 
-1121.536766780

>  <E_el_PBEh-3c>  (35) 
-1118.094617343

>  <E_el complex_PW6B95>  (35) 
-1528.943849413

>  <E_el complex_PBEh-3c>  (35) 
2.16

>  <HB_distance>  (35) 
2.16

>  <dG(298)_RRHO (kJ/mol)>  (35) 
169.7250

>  <dG(298)_RRHO complex (kJ/mol)>  (35) 
410.7204

>  <dG_solv_SMD_CCl4 (kJ/mol)>  (35) 
-15.6777

>  <dG_solv_SMD_CCl4 complex (kJ/mol)>  (35) 
-29.4274

>  <pKBHX_QC>  (35) 
0.30

>  <Delta G_sol (kJ/mol)>  (35) 
32.92

>  <Delta G (kcal/mol)>  (35) 
-0.40

$$$$

     RDKit          3D

 38 39  0  0  0  0  0  0  0  0999 V2000
   -0.0943   -3.0149    0.8624 C   0  0  0  0  0  0  0  0  0  0  0  0
    0.4284   -2.1254    0.0224 N   0  0  0  0  0  0  0  0  0  0  0  0
    1.0055   -1.0539    0.5520 C   0  0  0  0  0  0  0  0  0  0  0  0
   -0.0758   -2.8787    2.2317 C   0  0  0  0  0  0  0  0  0  0  0  0
    1.0833   -0.8093    1.9097 C   0  0  0  0  0  0  0  0  0  0  0  0
    0.5203   -1.7440    2.7981 C   0  0  0  0  0  0  0  0  0  0  0  0
    1.6981    0.3466    2.4417 N   0  0  0  0  0  0  0  0  0  0  0  0
    0.5944   -1.5454    4.1334 N   0  0  0  0  0  0  0  0  0  0  0  0
    1.2704    1.6297    2.0996 C   0  0  0  0  0  0  0  0  0  0  0  0
   -0.0345    1.8771    1.6741 C   0  0  0  0  0  0  0  0  0  0  0  0
   -0.4357    3.1704    1.3810 C   0  0  0  0  0  0  0  0  0  0  0  0
    0.4397    4.2378    1.5095 C   0  0  0  0  0  0  0  0  0  0  0  0
    1.7359    3.9922    1.9371 C   0  0  0  0  0  0  0  0  0  0  0  0
    2.1513    2.7043    2.2270 C   0  0  0  0  0  0  0  0  0  0  0  0
   -0.5564   -3.8852    0.4120 H   0  0  0  0  0  0  0  0  0  0  0  0
    1.4223   -0.3319   -0.1430 H   0  0  0  0  0  0  0  0  0  0  0  0
   -0.5229   -3.6413    2.8562 H   0  0  0  0  0  0  0  0  0  0  0  0
    2.6950    0.2674    2.5751 H   0  0  0  0  0  0  0  0  0  0  0  0
    0.0062   -2.0818    4.7438 H   0  0  0  0  0  0  0  0  0  0  0  0
    0.8509   -0.6241    4.4459 H   0  0  0  0  0  0  0  0  0  0  0  0
   -0.7381    1.0619    1.5678 H   0  0  0  0  0  0  0  0  0  0  0  0
   -1.4504    3.3413    1.0456 H   0  0  0  0  0  0  0  0  0  0  0  0
    0.1188    5.2434    1.2758 H   0  0  0  0  0  0  0  0  0  0  0  0
    2.4377    4.8094    2.0407 H   0  0  0  0  0  0  0  0  0  0  0  0
    3.1708    2.5303    2.5529 H   0  0  0  0  0  0  0  0  0  0  0  0
   -3.5540    0.5247   -5.1930 F   0  0  0  0  0  0  0  0  0  0  0  0
   -2.5475   -0.1172   -4.5750 C   0  0  0  0  0  0  0  0  0  0  0  0
   -1.4592   -0.5423   -5.3119 C   0  0  0  0  0  0  0  0  0  0  0  0
   -0.4236   -1.2033   -4.6749 C   0  0  0  0  0  0  0  0  0  0  0  0
   -0.4656   -1.4451   -3.3006 C   0  0  0  0  0  0  0  0  0  0  0  0
    0.5656   -2.0912   -2.7441 O   0  0  0  0  0  0  0  0  0  0  0  0
   -1.5778   -1.0055   -2.5807 C   0  0  0  0  0  0  0  0  0  0  0  0
   -2.6168   -0.3414   -3.2168 C   0  0  0  0  0  0  0  0  0  0  0  0
   -1.4201   -0.3577   -6.3773 H   0  0  0  0  0  0  0  0  0  0  0  0
    0.4346   -1.5402   -5.2412 H   0  0  0  0  0  0  0  0  0  0  0  0
    0.4582   -2.1749   -1.7690 H   0  0  0  0  0  0  0  0  0  0  0  0
   -1.6382   -1.1793   -1.5140 H   0  0  0  0  0  0  0  0  0  0  0  0
   -3.4765   -0.0026   -2.6539 H   0  0  0  0  0  0  0  0  0  0  0  0
  1  2  2  0
  2  3  1  0
  4  1  1  0
  3  5  2  0
  6  4  2  0
  6  5  1  0
  5  7  1  0
  8  6  1  0
  7  9  1  0
 10 11  2  0
 11 12  1  0
 12 13  2  0
 13 14  1  0
  9 14  2  0
  9 10  1  0
  1 15  1  0
  3 16  1  0
  4 17  1  0
  7 18  1  0
  8 19  1  0
  8 20  1  0
 10 21  1  0
 11 22  1  0
 12 23  1  0
 13 24  1  0
 14 25  1  0
 26 27  1  0
 27 33  2  0
 27 28  1  0
 28 29  2  0
 29 30  1  0
 30 31  1  0
 30 32  2  0
 32 33  1  0
 28 34  1  0
 29 35  1  0
 31 36  1  0
 32 37  1  0
 33 38  1  0
M  END
>  <E_el>  (36) 
-994.6213308244

>  <HBA_atom_index>  (36) 
2

>  <Function>  (36) 
pyridine

>  <Atom>  (36) 
N

>  <Mol_ID>  (36) 
CHEMBL1078090_f004_c001

>  <E_el_PW6B95>  (36) 
-591.0830256383

>  <E_el_PBEh-3c>  (36) 
-588.7535846589

>  <E_el complex_PW6B95>  (36) 
-998.4942891045

>  <E_el complex_PBEh-3c>  (36) 
1.79

>  <HB_distance>  (36) 
1.79

>  <dG(298)_RRHO (kJ/mol)>  (36) 
452.8282

>  <dG(298)_RRHO complex (kJ/mol)>  (36) 
695.6503

>  <dG_solv_SMD_CCl4 (kJ/mol)>  (36) 
-42.9858

>  <dG_solv_SMD_CCl4 complex (kJ/mol)>  (36) 
-65.6586

>  <pKBHX_QC>  (36) 
2.07

>  <Delta G_sol (kJ/mol)>  (36) 
14.84

>  <Delta G (kcal/mol)>  (36) 
-2.82

$$$$

     RDKit          3D

 44 45  0  0  0  0  0  0  0  0999 V2000
    0.9485    1.6818   -0.7691 C   0  0  0  0  0  0  0  0  0  0  0  0
    1.0448    1.5385    0.6330 N   0  0  0  0  0  0  0  0  0  0  0  0
    0.2809    0.6555    1.3490 C   0  0  0  0  0  0  0  0  0  0  0  0
    1.2312    0.6132   -1.6087 C   0  0  0  0  0  0  0  0  0  0  0  0
    0.5949    2.9123   -1.3107 C   0  0  0  0  0  0  0  0  0  0  0  0
   -0.5289   -0.1022    0.8375 O   0  0  0  0  0  0  0  0  0  0  0  0
    0.4875    0.7084    2.6935 N   0  0  0  0  0  0  0  0  0  0  0  0
    1.1242    0.7713   -2.9810 C   0  0  0  0  0  0  0  0  0  0  0  0
    0.5191    3.0702   -2.6848 C   0  0  0  0  0  0  0  0  0  0  0  0
   -0.1638   -0.2089    3.6070 C   0  0  0  0  0  0  0  0  0  0  0  0
    0.7711    1.9966   -3.5241 C   0  0  0  0  0  0  0  0  0  0  0  0
    0.6622   -1.4306    3.9198 C   0  0  0  0  0  0  0  0  0  0  0  0
    0.8323   -2.4344    2.9684 C   0  0  0  0  0  0  0  0  0  0  0  0
    1.6074   -3.5460    3.2538 C   0  0  0  0  0  0  0  0  0  0  0  0
    2.2221   -3.6724    4.4929 C   0  0  0  0  0  0  0  0  0  0  0  0
    2.0585   -2.6795    5.4444 C   0  0  0  0  0  0  0  0  0  0  0  0
    1.2814   -1.5657    5.1560 C   0  0  0  0  0  0  0  0  0  0  0  0
    1.4464    2.3154    1.1311 H   0  0  0  0  0  0  0  0  0  0  0  0
    1.5281   -0.3397   -1.1934 H   0  0  0  0  0  0  0  0  0  0  0  0
    0.3636    3.7439   -0.6556 H   0  0  0  0  0  0  0  0  0  0  0  0
    1.3494    1.1129    3.0196 H   0  0  0  0  0  0  0  0  0  0  0  0
    1.3161   -0.0728   -3.6289 H   0  0  0  0  0  0  0  0  0  0  0  0
    0.2374    4.0289   -3.0990 H   0  0  0  0  0  0  0  0  0  0  0  0
   -0.3882    0.3337    4.5279 H   0  0  0  0  0  0  0  0  0  0  0  0
   -1.1193   -0.4911    3.1684 H   0  0  0  0  0  0  0  0  0  0  0  0
    0.6809    2.1101   -4.5955 H   0  0  0  0  0  0  0  0  0  0  0  0
    0.3483   -2.3471    2.0038 H   0  0  0  0  0  0  0  0  0  0  0  0
    1.7263   -4.3222    2.5093 H   0  0  0  0  0  0  0  0  0  0  0  0
    2.8235   -4.5441    4.7144 H   0  0  0  0  0  0  0  0  0  0  0  0
    2.5316   -2.7707    6.4132 H   0  0  0  0  0  0  0  0  0  0  0  0
    1.1508   -0.7957    5.9081 H   0  0  0  0  0  0  0  0  0  0  0  0
   -3.3019    2.0697   -5.3113 F   0  0  0  0  0  0  0  0  0  0  0  0
   -2.8219    1.2353   -4.3716 C   0  0  0  0  0  0  0  0  0  0  0  0
   -2.7510    1.6593   -3.0615 C   0  0  0  0  0  0  0  0  0  0  0  0
   -2.2519    0.8024   -2.0943 C   0  0  0  0  0  0  0  0  0  0  0  0
   -1.8131   -0.4750   -2.4372 C   0  0  0  0  0  0  0  0  0  0  0  0
   -1.2959   -1.3332   -1.5461 O   0  0  0  0  0  0  0  0  0  0  0  0
   -1.9061   -0.8839   -3.7664 C   0  0  0  0  0  0  0  0  0  0  0  0
   -2.4103   -0.0315   -4.7348 C   0  0  0  0  0  0  0  0  0  0  0  0
   -3.0805    2.6544   -2.7942 H   0  0  0  0  0  0  0  0  0  0  0  0
   -2.1910    1.1384   -1.0676 H   0  0  0  0  0  0  0  0  0  0  0  0
   -1.0926   -0.8776   -0.7114 H   0  0  0  0  0  0  0  0  0  0  0  0
   -1.5720   -1.8768   -4.0374 H   0  0  0  0  0  0  0  0  0  0  0  0
   -2.4802   -0.3508   -5.7662 H   0  0  0  0  0  0  0  0  0  0  0  0
  1  2  1  0
  2  3  1  0
  4  1  2  0
  1  5  1  0
  3  6  2  0
  3  7  1  0
  8  4  1  0
  5  9  2  0
  7 10  1  0
 11  8  2  0
 11  9  1  0
 10 12  1  0
 13 14  2  0
 14 15  1  0
 15 16  2  0
 16 17  1  0
 12 17  2  0
 12 13  1  0
  2 18  1  0
  4 19  1  0
  5 20  1  0
  7 21  1  0
  8 22  1  0
  9 23  1  0
 10 24  1  0
 10 25  1  0
 11 26  1  0
 13 27  1  0
 14 28  1  0
 15 29  1  0
 16 30  1  0
 17 31  1  0
 32 33  1  0
 33 39  2  0
 33 34  1  0
 34 35  2  0
 35 36  1  0
 36 37  1  0
 36 38  2  0
 38 39  1  0
 34 40  1  0
 35 41  1  0
 37 42  1  0
 38 43  1  0
 39 44  1  0
M  END
>  <E_el>  (37) 
-1130.952159112

>  <HBA_atom_index>  (37) 
6

>  <Function>  (37) 
carbonyl

>  <Atom>  (37) 
O

>  <Mol_ID>  (37) 
CHEMBL1078608_f005_c001

>  <E_el_PW6B95>  (37) 
-727.9434172985

>  <E_el_PBEh-3c>  (37) 
-725.0857342083

>  <E_el complex_PW6B95>  (37) 
-1135.354992293

>  <E_el complex_PBEh-3c>  (37) 
1.82

>  <HB_distance>  (37) 
1.82

>  <dG(298)_RRHO (kJ/mol)>  (37) 
582.2576

>  <dG(298)_RRHO complex (kJ/mol)>  (37) 
825.5339

>  <dG_solv_SMD_CCl4 (kJ/mol)>  (37) 
-58.8122

>  <dG_solv_SMD_CCl4 complex (kJ/mol)>  (37) 
-72.0490

>  <pKBHX_QC>  (37) 
1.18

>  <Delta G_sol (kJ/mol)>  (37) 
23.92

>  <Delta G (kcal/mol)>  (37) 
-1.61

$$$$

     RDKit          3D

 30 31  0  0  0  0  0  0  0  0999 V2000
   -0.0286    0.2667    1.5054 C   0  0  0  0  0  0  0  0  0  0  0  0
    1.0343   -0.4161    2.1052 N   0  0  0  0  0  0  0  0  0  0  0  0
    1.1157   -0.8537    3.3800 C   0  0  0  0  0  0  0  0  0  0  0  0
    2.1182   -0.7321    1.3911 N   0  0  0  0  0  0  0  0  0  0  0  0
   -1.2611   -0.2371    1.2266 C   0  0  0  0  0  0  0  0  0  0  0  0
    0.1651    1.8797    0.9529 S   0  0  0  0  0  0  0  0  0  0  0  0
    2.3252   -1.4891    3.4830 C   0  0  0  0  0  0  0  0  0  0  0  0
    2.9127   -1.3814    2.2127 C   0  0  0  0  0  0  0  0  0  0  0  0
   -2.0699    0.6979    0.5414 C   0  0  0  0  0  0  0  0  0  0  0  0
   -1.4326    1.8829    0.3196 C   0  0  0  0  0  0  0  0  0  0  0  0
    2.9829   -2.2410    4.8625 Cl  0  0  0  0  0  0  0  0  0  0  0  0
   -2.0219    3.2218   -0.6426 S   0  0  0  0  0  0  0  0  0  0  0  0
    0.3346   -0.6753    4.0991 H   0  0  0  0  0  0  0  0  0  0  0  0
   -1.5585   -1.2475    1.4654 H   0  0  0  0  0  0  0  0  0  0  0  0
    3.8699   -1.7528    1.8837 H   0  0  0  0  0  0  0  0  0  0  0  0
   -3.0694    0.4965    0.1871 H   0  0  0  0  0  0  0  0  0  0  0  0
   -2.4013    4.0158    0.3700 H   0  0  0  0  0  0  0  0  0  0  0  0
   -2.8742   -0.5573   -3.5088 F   0  0  0  0  0  0  0  0  0  0  0  0
   -1.6658   -0.3391   -2.9646 C   0  0  0  0  0  0  0  0  0  0  0  0
   -1.0383    0.8741   -3.1722 C   0  0  0  0  0  0  0  0  0  0  0  0
    0.2019    1.1006   -2.6002 C   0  0  0  0  0  0  0  0  0  0  0  0
    0.8207    0.1186   -1.8274 C   0  0  0  0  0  0  0  0  0  0  0  0
    2.0255    0.3924   -1.2977 O   0  0  0  0  0  0  0  0  0  0  0  0
    0.1707   -1.0995   -1.6425 C   0  0  0  0  0  0  0  0  0  0  0  0
   -1.0746   -1.3293   -2.2089 C   0  0  0  0  0  0  0  0  0  0  0  0
   -1.5173    1.6401   -3.7675 H   0  0  0  0  0  0  0  0  0  0  0  0
    0.6994    2.0510   -2.7413 H   0  0  0  0  0  0  0  0  0  0  0  0
    2.1751   -0.1304   -0.4914 H   0  0  0  0  0  0  0  0  0  0  0  0
    0.6386   -1.8795   -1.0540 H   0  0  0  0  0  0  0  0  0  0  0  0
   -1.5772   -2.2771   -2.0665 H   0  0  0  0  0  0  0  0  0  0  0  0
  1  2  1  0
  2  3  1  0
  2  4  1  0
  5  1  2  0
  1  6  1  0
  3  7  2  0
  8  4  2  0
  9  5  1  0
 10  6  1  0
  7 11  1  0
  7  8  1  0
 10  9  2  0
 12 10  1  0
  3 13  1  0
  5 14  1  0
  8 15  1  0
  9 16  1  0
 12 17  1  0
 18 19  1  0
 19 25  2  0
 19 20  1  0
 20 21  2  0
 21 22  1  0
 22 23  1  0
 22 24  2  0
 24 25  1  0
 20 26  1  0
 21 27  1  0
 23 28  1  0
 24 29  1  0
 25 30  1  0
M  END
>  <E_el>  (38) 
-2039.430379817

>  <HBA_atom_index>  (38) 
4

>  <Function>  (38) 
pyrazole

>  <Atom>  (38) 
N

>  <Mol_ID>  (38) 
CHEMBL1078624_f004_c001

>  <E_el_PW6B95>  (38) 
-1637.546611746

>  <E_el_PBEh-3c>  (38) 
-1633.565068612

>  <E_el complex_PW6B95>  (38) 
-2044.955558437

>  <E_el complex_PBEh-3c>  (38) 
1.98

>  <HB_distance>  (38) 
1.98

>  <dG(298)_RRHO (kJ/mol)>  (38) 
196.7816

>  <dG(298)_RRHO complex (kJ/mol)>  (38) 
440.3072

>  <dG_solv_SMD_CCl4 (kJ/mol)>  (38) 
-33.3289

>  <dG_solv_SMD_CCl4 complex (kJ/mol)>  (38) 
-50.0312

>  <pKBHX_QC>  (38) 
0.82

>  <Delta G_sol (kJ/mol)>  (38) 
27.60

>  <Delta G (kcal/mol)>  (38) 
-1.12

$$$$

     RDKit          3D

 44 46  0  0  0  0  0  0  0  0999 V2000
    0.2941   -0.1005    2.2061 C   0  0  0  0  0  0  0  0  0  0  0  0
   -0.6157   -0.5460    1.1629 N   0  0  0  0  0  0  0  0  0  0  0  0
   -0.3974   -1.6655    0.4454 C   0  0  0  0  0  0  0  0  0  0  0  0
   -0.3348    1.0775    2.9475 C   0  0  0  0  0  0  0  0  0  0  0  0
    1.6985    0.2814    1.6670 C   0  0  0  0  0  0  0  0  0  0  0  0
    0.3874   -2.6077    1.0127 O   0  0  0  0  0  0  0  0  0  0  0  0
   -0.8800   -1.9560   -0.7154 N   0  0  0  0  0  0  0  0  0  0  0  0
   -0.2344    2.3803    2.1649 C   0  0  0  0  0  0  0  0  0  0  0  0
    2.1327    1.6682    2.1091 C   0  0  0  0  0  0  0  0  0  0  0  0
    0.3954   -3.6287    0.1030 C   0  0  0  0  0  0  0  0  0  0  0  0
   -0.3970   -3.2258   -0.9677 C   0  0  0  0  0  0  0  0  0  0  0  0
    1.1399    2.6607    1.7109 N   0  0  0  0  0  0  0  0  0  0  0  0
    1.0428   -4.8383    0.1762 C   0  0  0  0  0  0  0  0  0  0  0  0
   -0.5679   -4.0786   -2.0471 C   0  0  0  0  0  0  0  0  0  0  0  0
    0.8624   -5.6854   -0.9135 C   0  0  0  0  0  0  0  0  0  0  0  0
    0.0734   -5.3097   -1.9994 C   0  0  0  0  0  0  0  0  0  0  0  0
    0.3923   -0.9219    2.9170 H   0  0  0  0  0  0  0  0  0  0  0  0
   -1.1081    0.1635    0.6385 H   0  0  0  0  0  0  0  0  0  0  0  0
   -1.3808    0.8584    3.1698 H   0  0  0  0  0  0  0  0  0  0  0  0
    0.1644    1.1875    3.9124 H   0  0  0  0  0  0  0  0  0  0  0  0
    2.4418   -0.4488    1.9886 H   0  0  0  0  0  0  0  0  0  0  0  0
    1.6946    0.2509    0.5751 H   0  0  0  0  0  0  0  0  0  0  0  0
   -0.8998    2.3494    1.2965 H   0  0  0  0  0  0  0  0  0  0  0  0
   -0.6026    3.1995    2.7858 H   0  0  0  0  0  0  0  0  0  0  0  0
    2.3250    1.6723    3.1906 H   0  0  0  0  0  0  0  0  0  0  0  0
    3.0780    1.9249    1.6283 H   0  0  0  0  0  0  0  0  0  0  0  0
    1.4278    3.5687    2.0494 H   0  0  0  0  0  0  0  0  0  0  0  0
    1.6514   -5.1199    1.0243 H   0  0  0  0  0  0  0  0  0  0  0  0
   -1.1781   -3.7906   -2.8920 H   0  0  0  0  0  0  0  0  0  0  0  0
    1.3436   -6.6538   -0.9148 H   0  0  0  0  0  0  0  0  0  0  0  0
   -0.0420   -5.9970   -2.8266 H   0  0  0  0  0  0  0  0  0  0  0  0
   -3.1464    1.2711   -3.7874 F   0  0  0  0  0  0  0  0  0  0  0  0
   -2.2014    1.8759   -3.0506 C   0  0  0  0  0  0  0  0  0  0  0  0
   -2.1040    3.2544   -3.0781 C   0  0  0  0  0  0  0  0  0  0  0  0
   -1.1421    3.8865   -2.3081 C   0  0  0  0  0  0  0  0  0  0  0  0
   -0.2671    3.1447   -1.5153 C   0  0  0  0  0  0  0  0  0  0  0  0
    0.6441    3.8000   -0.7797 O   0  0  0  0  0  0  0  0  0  0  0  0
   -0.3719    1.7539   -1.5290 C   0  0  0  0  0  0  0  0  0  0  0  0
   -1.3443    1.1130   -2.2861 C   0  0  0  0  0  0  0  0  0  0  0  0
   -2.7822    3.8325   -3.6917 H   0  0  0  0  0  0  0  0  0  0  0  0
   -1.0644    4.9657   -2.3125 H   0  0  0  0  0  0  0  0  0  0  0  0
    0.9542    3.2476   -0.0255 H   0  0  0  0  0  0  0  0  0  0  0  0
    0.3381    1.1531   -0.9729 H   0  0  0  0  0  0  0  0  0  0  0  0
   -1.4197    0.0326   -2.2686 H   0  0  0  0  0  0  0  0  0  0  0  0
  1  2  1  0
  2  3  1  0
  4  1  1  0
  1  5  1  0
  3  6  1  0
  3  7  2  0
  8  4  1  0
  5  9  1  0
  6 10  1  0
 11  7  1  0
 12  8  1  0
 12  9  1  0
 10 13  2  0
 10 11  1  0
 14 11  2  0
 13 15  1  0
 15 16  2  0
 16 14  1  0
  1 17  1  0
  2 18  1  0
  4 19  1  0
  4 20  1  0
  5 21  1  0
  5 22  1  0
  8 23  1  0
  8 24  1  0
  9 25  1  0
  9 26  1  0
 12 27  1  0
 13 28  1  0
 14 29  1  0
 15 30  1  0
 16 31  1  0
 32 33  1  0
 33 39  2  0
 33 34  1  0
 34 35  2  0
 35 36  1  0
 36 37  1  0
 36 38  2  0
 38 39  1  0
 34 40  1  0
 35 41  1  0
 37 42  1  0
 38 43  1  0
 39 44  1  0
M  END
>  <E_el>  (39) 
-1110.126925855

>  <HBA_atom_index>  (39) 
12

>  <Function>  (39) 
secondary amine

>  <Atom>  (39) 
N

>  <Mol_ID>  (39) 
CHEMBL1078895_f003_c001

>  <E_el_PW6B95>  (39) 
-707.0042893527

>  <E_el_PBEh-3c>  (39) 
-704.2571108274

>  <E_el complex_PW6B95>  (39) 
-1114.415271661

>  <E_el complex_PBEh-3c>  (39) 
1.84

>  <HB_distance>  (39) 
1.84

>  <dG(298)_RRHO (kJ/mol)>  (39) 
610.1194

>  <dG(298)_RRHO complex (kJ/mol)>  (39) 
855.7823

>  <dG_solv_SMD_CCl4 (kJ/mol)>  (39) 
-48.2339

>  <dG_solv_SMD_CCl4 complex (kJ/mol)>  (39) 
-66.6417

>  <pKBHX_QC>  (39) 
1.30

>  <Delta G_sol (kJ/mol)>  (39) 
22.69

>  <Delta G (kcal/mol)>  (39) 
-1.77

$$$$

     RDKit          3D

 34 35  0  0  0  0  0  0  0  0999 V2000
    1.1394   -0.6735    1.6152 C   0  0  0  0  0  0  0  0  0  0  0  0
    0.6540    0.4161    1.0260 N   0  0  0  0  0  0  0  0  0  0  0  0
    0.0497    1.3431    1.7834 C   0  0  0  0  0  0  0  0  0  0  0  0
    1.7826   -1.6050    0.8952 N   0  0  0  0  0  0  0  0  0  0  0  0
    0.9716   -0.7969    3.0102 C   0  0  0  0  0  0  0  0  0  0  0  0
   -0.1514    1.3204    3.0722 N   0  0  0  0  0  0  0  0  0  0  0  0
    1.9624   -1.5758   -0.5432 C   0  0  0  0  0  0  0  0  0  0  0  0
    0.3199    0.2254    3.6928 C   0  0  0  0  0  0  0  0  0  0  0  0
    1.4771   -2.0609    4.0695 S   0  0  0  0  0  0  0  0  0  0  0  0
    0.7665   -2.1031   -1.3198 C   0  0  0  0  0  0  0  0  0  0  0  0
    0.2358   -0.0422    5.0951 C   0  0  0  0  0  0  0  0  0  0  0  0
    0.8101   -1.2215    5.4206 C   0  0  0  0  0  0  0  0  0  0  0  0
   -0.3145    2.2117    1.2447 H   0  0  0  0  0  0  0  0  0  0  0  0
    2.0496   -2.4501    1.3695 H   0  0  0  0  0  0  0  0  0  0  0  0
    2.8470   -2.1751   -0.7611 H   0  0  0  0  0  0  0  0  0  0  0  0
    2.2012   -0.5601   -0.8515 H   0  0  0  0  0  0  0  0  0  0  0  0
    0.5624   -3.1461   -1.0756 H   0  0  0  0  0  0  0  0  0  0  0  0
    0.9558   -2.0386   -2.3911 H   0  0  0  0  0  0  0  0  0  0  0  0
   -0.1320   -1.5247   -1.1137 H   0  0  0  0  0  0  0  0  0  0  0  0
   -0.2314    0.6280    5.8003 H   0  0  0  0  0  0  0  0  0  0  0  0
    0.8874   -1.6619    6.4024 H   0  0  0  0  0  0  0  0  0  0  0  0
   -3.9307    1.2908   -4.4169 F   0  0  0  0  0  0  0  0  0  0  0  0
   -2.7940    1.3282   -3.7035 C   0  0  0  0  0  0  0  0  0  0  0  0
   -1.6551    1.8672   -4.2706 C   0  0  0  0  0  0  0  0  0  0  0  0
   -0.4827    1.9042   -3.5363 C   0  0  0  0  0  0  0  0  0  0  0  0
   -0.4405    1.4054   -2.2348 C   0  0  0  0  0  0  0  0  0  0  0  0
    0.7265    1.4697   -1.5759 O   0  0  0  0  0  0  0  0  0  0  0  0
   -1.6048    0.8708   -1.6837 C   0  0  0  0  0  0  0  0  0  0  0  0
   -2.7819    0.8313   -2.4180 C   0  0  0  0  0  0  0  0  0  0  0  0
   -1.6835    2.2565   -5.2797 H   0  0  0  0  0  0  0  0  0  0  0  0
    0.4157    2.3250   -3.9686 H   0  0  0  0  0  0  0  0  0  0  0  0
    0.6737    1.0428   -0.6942 H   0  0  0  0  0  0  0  0  0  0  0  0
   -1.6025    0.4818   -0.6726 H   0  0  0  0  0  0  0  0  0  0  0  0
   -3.6833    0.4169   -1.9862 H   0  0  0  0  0  0  0  0  0  0  0  0
  1  2  2  0
  2  3  1  0
  4  1  1  0
  1  5  1  0
  3  6  2  0
  7  4  1  0
  8  5  2  0
  9  5  1  0
  6  8  1  0
  7 10  1  0
  8 11  1  0
 12  9  1  0
 11 12  2  0
  3 13  1  0
  4 14  1  0
  7 15  1  0
  7 16  1  0
 10 17  1  0
 10 18  1  0
 10 19  1  0
 11 20  1  0
 12 21  1  0
 22 23  1  0
 23 29  2  0
 23 24  1  0
 24 25  2  0
 25 26  1  0
 26 27  1  0
 26 28  2  0
 28 29  1  0
 24 30  1  0
 25 31  1  0
 27 32  1  0
 28 33  1  0
 29 34  1  0
M  END
>  <E_el>  (40) 
-1277.111176690

>  <HBA_atom_index>  (40) 
2

>  <Function>  (40) 
pyrimidine

>  <Atom>  (40) 
N

>  <Mol_ID>  (40) 
CHEMBL1078906_f005_c001

>  <E_el_PW6B95>  (40) 
-873.9066074383

>  <E_el_PBEh-3c>  (40) 
-871.2449269627

>  <E_el complex_PW6B95>  (40) 
-1281.317166529

>  <E_el complex_PBEh-3c>  (40) 
1.83

>  <HB_distance>  (40) 
1.83

>  <dG(298)_RRHO (kJ/mol)>  (40) 
352.8911

>  <dG(298)_RRHO complex (kJ/mol)>  (40) 
594.6210

>  <dG_solv_SMD_CCl4 (kJ/mol)>  (40) 
-44.3988

>  <dG_solv_SMD_CCl4 complex (kJ/mol)>  (40) 
-61.8670

>  <pKBHX_QC>  (40) 
1.48

>  <Delta G_sol (kJ/mol)>  (40) 
20.81

>  <Delta G (kcal/mol)>  (40) 
-2.02

$$$$

     RDKit          3D

 34 35  0  0  0  0  0  0  0  0999 V2000
    1.1803   -2.4336    0.1132 C   0  0  0  0  0  0  0  0  0  0  0  0
    0.0015   -2.3979   -0.4979 N   0  0  0  0  0  0  0  0  0  0  0  0
   -0.7483   -1.3115   -0.3651 C   0  0  0  0  0  0  0  0  0  0  0  0
    1.9509   -3.5229   -0.0292 N   0  0  0  0  0  0  0  0  0  0  0  0
    1.5813   -1.3169    0.8759 C   0  0  0  0  0  0  0  0  0  0  0  0
   -0.4747   -0.2264    0.3248 N   0  0  0  0  0  0  0  0  0  0  0  0
    1.5295   -4.7116   -0.7436 C   0  0  0  0  0  0  0  0  0  0  0  0
    0.7137   -0.2333    0.9576 C   0  0  0  0  0  0  0  0  0  0  0  0
    3.0294   -1.0456    1.7726 S   0  0  0  0  0  0  0  0  0  0  0  0
    0.6114   -5.6133    0.0670 C   0  0  0  0  0  0  0  0  0  0  0  0
    1.2412    0.8203    1.7671 C   0  0  0  0  0  0  0  0  0  0  0  0
    2.4621    0.5097    2.2566 C   0  0  0  0  0  0  0  0  0  0  0  0
   -1.6991   -1.3276   -0.8854 H   0  0  0  0  0  0  0  0  0  0  0  0
    2.7934   -3.5811    0.5154 H   0  0  0  0  0  0  0  0  0  0  0  0
    2.4343   -5.2472   -1.0332 H   0  0  0  0  0  0  0  0  0  0  0  0
    1.0345   -4.4023   -1.6627 H   0  0  0  0  0  0  0  0  0  0  0  0
    1.0889   -5.9470    0.9887 H   0  0  0  0  0  0  0  0  0  0  0  0
    0.3463   -6.4987   -0.5113 H   0  0  0  0  0  0  0  0  0  0  0  0
   -0.3097   -5.0933    0.3246 H   0  0  0  0  0  0  0  0  0  0  0  0
    0.7187    1.7447    1.9621 H   0  0  0  0  0  0  0  0  0  0  0  0
    3.0832    1.1215    2.8917 H   0  0  0  0  0  0  0  0  0  0  0  0
   -1.6128    6.2002   -2.5614 F   0  0  0  0  0  0  0  0  0  0  0  0
   -1.6821    5.1716   -1.6995 C   0  0  0  0  0  0  0  0  0  0  0  0
   -2.3647    5.3288   -0.5090 C   0  0  0  0  0  0  0  0  0  0  0  0
   -2.4351    4.2692    0.3787 C   0  0  0  0  0  0  0  0  0  0  0  0
   -1.8269    3.0490    0.0837 C   0  0  0  0  0  0  0  0  0  0  0  0
   -1.9262    2.0620    0.9858 O   0  0  0  0  0  0  0  0  0  0  0  0
   -1.1438    2.9161   -1.1252 C   0  0  0  0  0  0  0  0  0  0  0  0
   -1.0714    3.9769   -2.0167 C   0  0  0  0  0  0  0  0  0  0  0  0
   -2.8394    6.2727   -0.2761 H   0  0  0  0  0  0  0  0  0  0  0  0
   -2.9677    4.3792    1.3143 H   0  0  0  0  0  0  0  0  0  0  0  0
   -1.4985    1.2375    0.6660 H   0  0  0  0  0  0  0  0  0  0  0  0
   -0.6599    1.9806   -1.3759 H   0  0  0  0  0  0  0  0  0  0  0  0
   -0.5408    3.8701   -2.9536 H   0  0  0  0  0  0  0  0  0  0  0  0
  1  2  2  0
  2  3  1  0
  4  1  1  0
  1  5  1  0
  3  6  2  0
  7  4  1  0
  8  5  2  0
  9  5  1  0
  6  8  1  0
  7 10  1  0
  8 11  1  0
 12  9  1  0
 11 12  2  0
  3 13  1  0
  4 14  1  0
  7 15  1  0
  7 16  1  0
 10 17  1  0
 10 18  1  0
 10 19  1  0
 11 20  1  0
 12 21  1  0
 22 23  1  0
 23 29  2  0
 23 24  1  0
 24 25  2  0
 25 26  1  0
 26 27  1  0
 26 28  2  0
 28 29  1  0
 24 30  1  0
 25 31  1  0
 27 32  1  0
 28 33  1  0
 29 34  1  0
M  END
>  <E_el>  (41) 
-1277.113036000

>  <HBA_atom_index>  (41) 
6

>  <Function>  (41) 
pyrimidine

>  <Atom>  (41) 
N

>  <Mol_ID>  (41) 
CHEMBL1078906_f005_c002

>  <E_el_PW6B95>  (41) 
-873.9066074383

>  <E_el_PBEh-3c>  (41) 
-871.2449269627

>  <E_el complex_PW6B95>  (41) 
-1281.317866697

>  <E_el complex_PBEh-3c>  (41) 
1.82

>  <HB_distance>  (41) 
1.82

>  <dG(298)_RRHO (kJ/mol)>  (41) 
352.8911

>  <dG(298)_RRHO complex (kJ/mol)>  (41) 
592.4970

>  <dG_solv_SMD_CCl4 (kJ/mol)>  (41) 
-44.3988

>  <dG_solv_SMD_CCl4 complex (kJ/mol)>  (41) 
-64.4612

>  <pKBHX_QC>  (41) 
2.13

>  <Delta G_sol (kJ/mol)>  (41) 
14.25

>  <Delta G (kcal/mol)>  (41) 
-2.90

$$$$

     RDKit          3D

 48 50  0  0  0  0  0  0  0  0999 V2000
    1.3372   -2.3889    0.7453 C   0  0  0  0  0  0  0  0  0  0  0  0
    0.5903   -1.1466    0.8544 N   0  0  0  0  0  0  0  0  0  0  0  0
   -0.6169   -1.2270    1.6808 C   0  0  0  0  0  0  0  0  0  0  0  0
    1.3920   -0.0282    1.3617 C   0  0  0  0  0  0  0  0  0  0  0  0
    0.5357   -3.4946    0.0761 C   0  0  0  0  0  0  0  0  0  0  0  0
   -0.8886    0.2011    2.0985 C   0  0  0  0  0  0  0  0  0  0  0  0
    0.3773    0.9814    1.8832 C   0  0  0  0  0  0  0  0  0  0  0  0
    1.3610   -4.7359   -0.2238 C   0  0  0  0  0  0  0  0  0  0  0  0
   -0.1229    0.7285    3.2716 C   0  0  0  0  0  0  0  0  0  0  0  0
    0.3942    2.3618    1.3255 C   0  0  0  0  0  0  0  0  0  0  0  0
    2.0174   -5.5926    1.2450 S   0  0  0  0  0  0  0  0  0  0  0  0
    1.0669    3.3809    1.9917 C   0  0  0  0  0  0  0  0  0  0  0  0
   -0.2270    2.6479    0.1140 C   0  0  0  0  0  0  0  0  0  0  0  0
    1.1192    4.6607    1.4602 C   0  0  0  0  0  0  0  0  0  0  0  0
    0.4970    4.9362    0.2514 C   0  0  0  0  0  0  0  0  0  0  0  0
   -0.1769    3.9263   -0.4199 C   0  0  0  0  0  0  0  0  0  0  0  0
    1.6765   -2.7242    1.7375 H   0  0  0  0  0  0  0  0  0  0  0  0
    2.2347   -2.1861    0.1517 H   0  0  0  0  0  0  0  0  0  0  0  0
   -1.4460   -1.6511    1.1109 H   0  0  0  0  0  0  0  0  0  0  0  0
   -0.4648   -1.8804    2.5530 H   0  0  0  0  0  0  0  0  0  0  0  0
    2.0753   -0.3513    2.1609 H   0  0  0  0  0  0  0  0  0  0  0  0
    2.0029    0.3886    0.5588 H   0  0  0  0  0  0  0  0  0  0  0  0
    0.1309   -3.1210   -0.8694 H   0  0  0  0  0  0  0  0  0  0  0  0
   -0.3148   -3.7795    0.7001 H   0  0  0  0  0  0  0  0  0  0  0  0
   -1.8500    0.6421    1.8655 H   0  0  0  0  0  0  0  0  0  0  0  0
    2.1830   -4.5100   -0.9043 H   0  0  0  0  0  0  0  0  0  0  0  0
    0.7396   -5.4779   -0.7251 H   0  0  0  0  0  0  0  0  0  0  0  0
   -0.5502    1.5659    3.8084 H   0  0  0  0  0  0  0  0  0  0  0  0
    0.4104    0.0235    3.9007 H   0  0  0  0  0  0  0  0  0  0  0  0
    3.0572   -4.7818    1.4700 H   0  0  0  0  0  0  0  0  0  0  0  0
    1.5502    3.1689    2.9381 H   0  0  0  0  0  0  0  0  0  0  0  0
   -0.7645    1.8708   -0.4152 H   0  0  0  0  0  0  0  0  0  0  0  0
    1.6439    5.4442    1.9913 H   0  0  0  0  0  0  0  0  0  0  0  0
    0.5339    5.9347   -0.1639 H   0  0  0  0  0  0  0  0  0  0  0  0
   -0.6683    4.1316   -1.3617 H   0  0  0  0  0  0  0  0  0  0  0  0
   -4.0240    0.9376   -4.4577 F   0  0  0  0  0  0  0  0  0  0  0  0
   -2.9123    0.5886   -3.7906 C   0  0  0  0  0  0  0  0  0  0  0  0
   -1.6835    0.7029   -4.4127 C   0  0  0  0  0  0  0  0  0  0  0  0
   -0.5370    0.3443   -3.7262 C   0  0  0  0  0  0  0  0  0  0  0  0
   -0.6074   -0.1339   -2.4169 C   0  0  0  0  0  0  0  0  0  0  0  0
    0.5336   -0.4657   -1.8028 O   0  0  0  0  0  0  0  0  0  0  0  0
   -1.8611   -0.2406   -1.8138 C   0  0  0  0  0  0  0  0  0  0  0  0
   -3.0135    0.1216   -2.4978 C   0  0  0  0  0  0  0  0  0  0  0  0
   -1.6226    1.0715   -5.4281 H   0  0  0  0  0  0  0  0  0  0  0  0
    0.4308    0.4329   -4.2017 H   0  0  0  0  0  0  0  0  0  0  0  0
    0.3919   -0.6977   -0.8491 H   0  0  0  0  0  0  0  0  0  0  0  0
   -1.9479   -0.6148   -0.8008 H   0  0  0  0  0  0  0  0  0  0  0  0
   -3.9828    0.0353   -2.0247 H   0  0  0  0  0  0  0  0  0  0  0  0
  1  2  1  0
  2  3  1  0
  2  4  1  0
  5  1  1  0
  3  6  1  0
  7  4  1  0
  8  5  1  0
  6  9  1  0
  6  7  1  0
  9  7  1  0
  7 10  1  0
 11  8  1  0
 10 12  2  0
 10 13  1  0
 12 14  1  0
 14 15  2  0
 15 16  1  0
 16 13  2  0
  1 17  1  0
  1 18  1  0
  3 19  1  0
  3 20  1  0
  4 21  1  0
  4 22  1  0
  5 23  1  0
  5 24  1  0
  6 25  1  0
  8 26  1  0
  8 27  1  0
  9 28  1  0
  9 29  1  0
 11 30  1  0
 12 31  1  0
 13 32  1  0
 14 33  1  0
 15 34  1  0
 16 35  1  0
 36 37  1  0
 37 43  2  0
 37 38  1  0
 38 39  2  0
 39 40  1  0
 40 41  1  0
 40 42  2  0
 42 43  1  0
 38 44  1  0
 39 45  1  0
 41 46  1  0
 42 47  1  0
 43 48  1  0
M  END
>  <E_el>  (42) 
-1401.941714603

>  <HBA_atom_index>  (42) 
2

>  <Function>  (42) 
tertiary amine

>  <Atom>  (42) 
N

>  <Mol_ID>  (42) 
CHEMBL1079640_f004_c001

>  <E_el_PW6B95>  (42) 
-999.2437343488

>  <E_el_PBEh-3c>  (42) 
-996.0757912733

>  <E_el complex_PW6B95>  (42) 
-1406.651298862

>  <E_el complex_PBEh-3c>  (42) 
1.77

>  <HB_distance>  (42) 
1.77

>  <dG(298)_RRHO (kJ/mol)>  (42) 
705.5275

>  <dG(298)_RRHO complex (kJ/mol)>  (42) 
949.0008

>  <dG_solv_SMD_CCl4 (kJ/mol)>  (42) 
-51.0382

>  <dG_solv_SMD_CCl4 complex (kJ/mol)>  (42) 
-67.8144

>  <pKBHX_QC>  (42) 
0.47

>  <Delta G_sol (kJ/mol)>  (42) 
31.10

>  <Delta G (kcal/mol)>  (42) 
-0.65

$$$$

     RDKit          3D

 42 41  0  0  0  0  0  0  0  0999 V2000
    0.3780   -0.6024    0.8014 C   0  0  0  0  0  0  0  0  0  0  0  0
   -0.7960   -0.7980    0.5944 O   0  0  0  0  0  0  0  0  0  0  0  0
    0.8137    0.0037    2.1411 C   0  0  0  0  0  0  0  0  0  0  0  0
    1.3543   -1.0798   -0.2970 C   0  0  0  0  0  0  0  0  0  0  0  0
    1.8023    1.0443    2.1251 N   0  0  0  0  0  0  0  0  0  0  0  0
    1.1469   -1.1042    3.1730 C   0  0  0  0  0  0  0  0  0  0  0  0
    2.6264   -0.6673   -0.0377 F   0  0  0  0  0  0  0  0  0  0  0  0
    1.3752   -2.4385   -0.2198 F   0  0  0  0  0  0  0  0  0  0  0  0
    0.9652   -0.6450   -1.6929 C   0  0  0  0  0  0  0  0  0  0  0  0
    1.3799    2.2892    1.5183 C   0  0  0  0  0  0  0  0  0  0  0  0
    1.0237   -0.5184    4.5769 C   0  0  0  0  0  0  0  0  0  0  0  0
    2.5162   -1.7527    2.9936 C   0  0  0  0  0  0  0  0  0  0  0  0
    0.9009    0.7973   -1.7389 N   0  0  0  0  0  0  0  0  0  0  0  0
   -0.1161    0.4608    2.4986 H   0  0  0  0  0  0  0  0  0  0  0  0
    2.6829    0.7341    1.7481 H   0  0  0  0  0  0  0  0  0  0  0  0
    0.3829   -1.8820    3.0650 H   0  0  0  0  0  0  0  0  0  0  0  0
   -0.0112   -1.0659   -1.9243 H   0  0  0  0  0  0  0  0  0  0  0  0
    1.6729   -1.0985   -2.3992 H   0  0  0  0  0  0  0  0  0  0  0  0
    0.5400    2.7013    2.0811 H   0  0  0  0  0  0  0  0  0  0  0  0
    1.0756    2.2115    0.4682 H   0  0  0  0  0  0  0  0  0  0  0  0
    2.1928    3.0121    1.5857 H   0  0  0  0  0  0  0  0  0  0  0  0
    1.2306   -1.2789    5.3305 H   0  0  0  0  0  0  0  0  0  0  0  0
    1.7284    0.3003    4.7171 H   0  0  0  0  0  0  0  0  0  0  0  0
    0.0201   -0.1340    4.7647 H   0  0  0  0  0  0  0  0  0  0  0  0
    2.6774   -2.4870    3.7833 H   0  0  0  0  0  0  0  0  0  0  0  0
    3.3214   -1.0209    3.0759 H   0  0  0  0  0  0  0  0  0  0  0  0
    2.6250   -2.2792    2.0484 H   0  0  0  0  0  0  0  0  0  0  0  0
    0.2127    1.1112   -2.4063 H   0  0  0  0  0  0  0  0  0  0  0  0
    1.7907    1.2059   -1.9806 H   0  0  0  0  0  0  0  0  0  0  0  0
   -3.3304    2.5771   -5.0410 F   0  0  0  0  0  0  0  0  0  0  0  0
   -3.1440    1.5669   -4.1781 C   0  0  0  0  0  0  0  0  0  0  0  0
   -2.6519    1.8318   -2.9176 C   0  0  0  0  0  0  0  0  0  0  0  0
   -2.4567    0.7840   -2.0265 C   0  0  0  0  0  0  0  0  0  0  0  0
   -2.7488   -0.5259   -2.4026 C   0  0  0  0  0  0  0  0  0  0  0  0
   -2.5642   -1.5855   -1.5953 O   0  0  0  0  0  0  0  0  0  0  0  0
   -3.2497   -0.7662   -3.6811 C   0  0  0  0  0  0  0  0  0  0  0  0
   -3.4494    0.2768   -4.5683 C   0  0  0  0  0  0  0  0  0  0  0  0
   -2.4311    2.8489   -2.6218 H   0  0  0  0  0  0  0  0  0  0  0  0
   -2.0813    0.9995   -1.0338 H   0  0  0  0  0  0  0  0  0  0  0  0
   -2.0864   -1.3327   -0.7925 H   0  0  0  0  0  0  0  0  0  0  0  0
   -3.4809   -1.7815   -3.9749 H   0  0  0  0  0  0  0  0  0  0  0  0
   -3.8383    0.0878   -5.5598 H   0  0  0  0  0  0  0  0  0  0  0  0
  1  2  2  0
  3  1  1  0
  1  4  1  0
  5  3  1  0
  3  6  1  0
  4  7  1  0
  4  8  1  0
  4  9  1  0
 10  5  1  0
  6 11  1  0
  6 12  1  0
  9 13  1  0
  3 14  1  0
  5 15  1  0
  6 16  1  0
  9 17  1  0
  9 18  1  0
 10 19  1  0
 10 20  1  0
 10 21  1  0
 11 22  1  0
 11 23  1  0
 11 24  1  0
 12 25  1  0
 12 26  1  0
 12 27  1  0
 13 28  1  0
 13 29  1  0
 30 31  1  0
 31 37  2  0
 31 32  1  0
 32 33  2  0
 33 34  1  0
 34 35  1  0
 34 36  2  0
 36 37  1  0
 32 38  1  0
 33 39  1  0
 35 40  1  0
 36 41  1  0
 37 42  1  0
M  END
>  <E_el>  (43) 
-1103.290151760

>  <HBA_atom_index>  (43) 
2

>  <Function>  (43) 
carbonyl

>  <Atom>  (43) 
O

>  <Mol_ID>  (43) 
CHEMBL107993_f008_c001

>  <E_el_PW6B95>  (43) 
-700.0403148913

>  <E_el_PBEh-3c>  (43) 
-697.4235423928

>  <E_el complex_PW6B95>  (43) 
-1107.451280288

>  <E_el complex_PBEh-3c>  (43) 
1.97

>  <HB_distance>  (43) 
1.97

>  <dG(298)_RRHO (kJ/mol)>  (43) 
561.9493

>  <dG(298)_RRHO complex (kJ/mol)>  (43) 
802.8023

>  <dG_solv_SMD_CCl4 (kJ/mol)>  (43) 
-25.4639

>  <dG_solv_SMD_CCl4 complex (kJ/mol)>  (43) 
-40.4343

>  <pKBHX_QC>  (43) 
1.43

>  <Delta G_sol (kJ/mol)>  (43) 
21.36

>  <Delta G (kcal/mol)>  (43) 
-1.95

$$$$

     RDKit          3D

 42 41  0  0  0  0  0  0  0  0999 V2000
    0.3415   -1.4758   -0.2823 C   0  0  0  0  0  0  0  0  0  0  0  0
   -0.4216   -1.6467   -1.1927 O   0  0  0  0  0  0  0  0  0  0  0  0
   -0.0785   -0.6761    0.9537 C   0  0  0  0  0  0  0  0  0  0  0  0
    1.7069   -2.1912   -0.3765 C   0  0  0  0  0  0  0  0  0  0  0  0
    0.7921    0.4831    1.1209 N   0  0  0  0  0  0  0  0  0  0  0  0
   -0.3372   -1.6074    2.1789 C   0  0  0  0  0  0  0  0  0  0  0  0
    2.5788   -1.7007    0.5421 F   0  0  0  0  0  0  0  0  0  0  0  0
    1.4549   -3.4821   -0.0083 F   0  0  0  0  0  0  0  0  0  0  0  0
    2.3429   -2.1697   -1.7533 C   0  0  0  0  0  0  0  0  0  0  0  0
    0.3296    1.4789    2.0735 C   0  0  0  0  0  0  0  0  0  0  0  0
   -1.5907   -1.1642    2.9344 C   0  0  0  0  0  0  0  0  0  0  0  0
    0.8353   -1.7651    3.1426 C   0  0  0  0  0  0  0  0  0  0  0  0
    2.8165   -0.8431   -2.0550 N   0  0  0  0  0  0  0  0  0  0  0  0
   -1.0515   -0.2726    0.6562 H   0  0  0  0  0  0  0  0  0  0  0  0
    1.7372    0.2028    1.3464 H   0  0  0  0  0  0  0  0  0  0  0  0
   -0.5612   -2.6011    1.7760 H   0  0  0  0  0  0  0  0  0  0  0  0
    1.6279   -2.5997   -2.4646 H   0  0  0  0  0  0  0  0  0  0  0  0
    3.1974   -2.8494   -1.7112 H   0  0  0  0  0  0  0  0  0  0  0  0
   -0.7014    1.7506    1.8477 H   0  0  0  0  0  0  0  0  0  0  0  0
    0.9399    2.3769    1.9776 H   0  0  0  0  0  0  0  0  0  0  0  0
    0.3660    1.1591    3.1184 H   0  0  0  0  0  0  0  0  0  0  0  0
   -1.8378   -1.8820    3.7173 H   0  0  0  0  0  0  0  0  0  0  0  0
   -1.4618   -0.1942    3.4157 H   0  0  0  0  0  0  0  0  0  0  0  0
   -2.4541   -1.0942    2.2717 H   0  0  0  0  0  0  0  0  0  0  0  0
    0.5462   -2.4279    3.9587 H   0  0  0  0  0  0  0  0  0  0  0  0
    1.1259   -0.8170    3.5985 H   0  0  0  0  0  0  0  0  0  0  0  0
    1.7168   -2.1985    2.6794 H   0  0  0  0  0  0  0  0  0  0  0  0
    2.0729   -0.2165   -2.3284 H   0  0  0  0  0  0  0  0  0  0  0  0
    3.5009   -0.8629   -2.7939 H   0  0  0  0  0  0  0  0  0  0  0  0
   -4.1213    3.2136   -3.1686 F   0  0  0  0  0  0  0  0  0  0  0  0
   -2.9251    2.7789   -2.7442 C   0  0  0  0  0  0  0  0  0  0  0  0
   -2.4972    3.1039   -1.4746 C   0  0  0  0  0  0  0  0  0  0  0  0
   -1.2554    2.6586   -1.0429 C   0  0  0  0  0  0  0  0  0  0  0  0
   -0.4519    1.8785   -1.8705 C   0  0  0  0  0  0  0  0  0  0  0  0
    0.7660    1.4399   -1.5029 O   0  0  0  0  0  0  0  0  0  0  0  0
   -0.9116    1.5636   -3.1478 C   0  0  0  0  0  0  0  0  0  0  0  0
   -2.1422    2.0166   -3.5896 C   0  0  0  0  0  0  0  0  0  0  0  0
   -3.1192    3.7110   -0.8307 H   0  0  0  0  0  0  0  0  0  0  0  0
   -0.9042    2.9491   -0.0609 H   0  0  0  0  0  0  0  0  0  0  0  0
    0.8208    1.2506   -0.5341 H   0  0  0  0  0  0  0  0  0  0  0  0
   -0.2962    0.9527   -3.7948 H   0  0  0  0  0  0  0  0  0  0  0  0
   -2.4961    1.7696   -4.5815 H   0  0  0  0  0  0  0  0  0  0  0  0
  1  2  2  0
  3  1  1  0
  1  4  1  0
  5  3  1  0
  3  6  1  0
  4  7  1  0
  4  8  1  0
  4  9  1  0
 10  5  1  0
  6 11  1  0
  6 12  1  0
  9 13  1  0
  3 14  1  0
  5 15  1  0
  6 16  1  0
  9 17  1  0
  9 18  1  0
 10 19  1  0
 10 20  1  0
 10 21  1  0
 11 22  1  0
 11 23  1  0
 11 24  1  0
 12 25  1  0
 12 26  1  0
 12 27  1  0
 13 28  1  0
 13 29  1  0
 30 31  1  0
 31 37  2  0
 31 32  1  0
 32 33  2  0
 33 34  1  0
 34 35  1  0
 34 36  2  0
 36 37  1  0
 32 38  1  0
 33 39  1  0
 35 40  1  0
 36 41  1  0
 37 42  1  0
M  END
>  <E_el>  (44) 
-1103.286006956

>  <HBA_atom_index>  (44) 
5

>  <Function>  (44) 
secondary amine

>  <Atom>  (44) 
N

>  <Mol_ID>  (44) 
CHEMBL107993_f008_c002

>  <E_el_PW6B95>  (44) 
-700.0403148913

>  <E_el_PBEh-3c>  (44) 
-697.4235423928

>  <E_el complex_PW6B95>  (44) 
-1107.445701343

>  <E_el complex_PBEh-3c>  (44) 
1.82

>  <HB_distance>  (44) 
1.82

>  <dG(298)_RRHO (kJ/mol)>  (44) 
561.9493

>  <dG(298)_RRHO complex (kJ/mol)>  (44) 
807.0504

>  <dG_solv_SMD_CCl4 (kJ/mol)>  (44) 
-25.4639

>  <dG_solv_SMD_CCl4 complex (kJ/mol)>  (44) 
-44.5683

>  <pKBHX_QC>  (44) 
-0.02

>  <Delta G_sol (kJ/mol)>  (44) 
36.12

>  <Delta G (kcal/mol)>  (44) 
0.03

$$$$

     RDKit          3D

 28 27  0  0  0  0  0  0  0  0999 V2000
    0.2732    1.4349    1.0647 C   0  0  0  0  0  0  0  0  0  0  0  0
   -0.2355    2.7754    1.2348 N   0  0  0  0  0  0  0  0  0  0  0  0
    0.5336    0.8095    2.4181 C   0  0  0  0  0  0  0  0  0  0  0  0
    1.0764   -0.6302    2.4059 C   0  0  0  0  0  0  0  0  0  0  0  0
    1.4521    1.5525    3.1029 F   0  0  0  0  0  0  0  0  0  0  0  0
   -0.5911    0.7912    3.1715 F   0  0  0  0  0  0  0  0  0  0  0  0
    1.1951   -1.3059    3.7393 C   0  0  0  0  0  0  0  0  0  0  0  0
    1.3713   -1.1738    1.3708 O   0  0  0  0  0  0  0  0  0  0  0  0
    1.1874    1.3617    0.4638 H   0  0  0  0  0  0  0  0  0  0  0  0
   -0.4796    0.8331    0.5521 H   0  0  0  0  0  0  0  0  0  0  0  0
    0.5110    3.4376    1.3828 H   0  0  0  0  0  0  0  0  0  0  0  0
   -0.7455    3.0659    0.4153 H   0  0  0  0  0  0  0  0  0  0  0  0
    1.6214   -0.6446    4.4924 H   0  0  0  0  0  0  0  0  0  0  0  0
    0.2021   -1.5889    4.0934 H   0  0  0  0  0  0  0  0  0  0  0  0
    1.8012   -2.2039    3.6522 H   0  0  0  0  0  0  0  0  0  0  0  0
   -3.2987   -0.7449   -3.9996 F   0  0  0  0  0  0  0  0  0  0  0  0
   -2.1119   -0.6934   -3.3765 C   0  0  0  0  0  0  0  0  0  0  0  0
   -1.0493   -0.0602   -3.9926 C   0  0  0  0  0  0  0  0  0  0  0  0
    0.1749   -0.0047   -3.3495 C   0  0  0  0  0  0  0  0  0  0  0  0
    0.3421   -0.5844   -2.0937 C   0  0  0  0  0  0  0  0  0  0  0  0
    1.5563   -0.4982   -1.5194 O   0  0  0  0  0  0  0  0  0  0  0  0
   -0.7417   -1.2211   -1.4934 C   0  0  0  0  0  0  0  0  0  0  0  0
   -1.9717   -1.2743   -2.1342 C   0  0  0  0  0  0  0  0  0  0  0  0
   -1.1772    0.3874   -4.9692 H   0  0  0  0  0  0  0  0  0  0  0  0
    1.0151    0.4875   -3.8209 H   0  0  0  0  0  0  0  0  0  0  0  0
    1.5317   -0.8418   -0.6172 H   0  0  0  0  0  0  0  0  0  0  0  0
   -0.6311   -1.6953   -0.5257 H   0  0  0  0  0  0  0  0  0  0  0  0
   -2.8116   -1.7715   -1.6680 H   0  0  0  0  0  0  0  0  0  0  0  0
  1  2  1  0
  3  1  1  0
  4  3  1  0
  3  5  1  0
  3  6  1  0
  7  4  1  0
  4  8  2  0
  1  9  1  0
  1 10  1  0
  2 11  1  0
  2 12  1  0
  7 13  1  0
  7 14  1  0
  7 15  1  0
 16 17  1  0
 17 23  2  0
 17 18  1  0
 18 19  2  0
 19 20  1  0
 20 21  1  0
 20 22  2  0
 22 23  1  0
 18 24  1  0
 19 25  1  0
 21 26  1  0
 22 27  1  0
 23 28  1  0
M  END
>  <E_el>  (45) 
-891.1557804923

>  <HBA_atom_index>  (45) 
8

>  <Function>  (45) 
carbonyl

>  <Atom>  (45) 
O

>  <Mol_ID>  (45) 
CHEMBL107993_f009_c001

>  <E_el_PW6B95>  (45) 
-487.0865692900

>  <E_el_PBEh-3c>  (45) 
-485.2969785998

>  <E_el complex_PW6B95>  (45) 
-894.4918563836

>  <E_el complex_PBEh-3c>  (45) 
2.02

>  <HB_distance>  (45) 
2.02

>  <dG(298)_RRHO (kJ/mol)>  (45) 
224.2339

>  <dG(298)_RRHO complex (kJ/mol)>  (45) 
462.0096

>  <dG_solv_SMD_CCl4 (kJ/mol)>  (45) 
-19.4797

>  <dG_solv_SMD_CCl4 complex (kJ/mol)>  (45) 
-35.5218

>  <pKBHX_QC>  (45) 
0.37

>  <Delta G_sol (kJ/mol)>  (45) 
32.12

>  <Delta G (kcal/mol)>  (45) 
-0.51

$$$$

     RDKit          3D

 49 51  0  0  0  0  0  0  0  0999 V2000
    0.6344    1.0604    0.3567 N   0  0  0  0  0  0  0  0  0  0  0  0
    1.1739   -0.0417    0.9073 N   0  0  0  0  0  0  0  0  0  0  0  0
    0.8498   -0.1599    2.3248 C   0  0  1  0  0  0  0  0  0  0  0  0
    1.8562   -0.9910    0.1600 C   0  0  0  0  0  0  0  0  0  0  0  0
    0.1368    1.8087    1.2660 C   0  0  0  0  0  0  0  0  0  0  0  0
    0.3803    1.2712    2.6465 C   0  0  0  0  0  0  0  0  0  0  0  0
   -0.2260   -1.1847    2.6093 C   0  0  0  0  0  0  0  0  0  0  0  0
    2.1996   -2.2123    0.7455 C   0  0  0  0  0  0  0  0  0  0  0  0
    2.2312   -0.7495   -1.1637 C   0  0  0  0  0  0  0  0  0  0  0  0
   -0.5998    3.0536    0.9599 C   0  0  0  0  0  0  0  0  0  0  0  0
   -1.1874   -1.5192    1.6640 C   0  0  0  0  0  0  0  0  0  0  0  0
   -0.2848   -1.7694    3.8694 C   0  0  0  0  0  0  0  0  0  0  0  0
    2.8955   -3.1633    0.0177 C   0  0  0  0  0  0  0  0  0  0  0  0
    2.9170   -1.7163   -1.8774 C   0  0  0  0  0  0  0  0  0  0  0  0
   -0.3985    4.0463    1.8943 N   0  0  0  0  0  0  0  0  0  0  0  0
   -1.4236    3.2209    0.0117 N   0  0  0  0  0  0  0  0  0  0  0  0
   -2.1942   -2.4195    1.9787 C   0  0  0  0  0  0  0  0  0  0  0  0
   -1.2914   -2.6684    4.1857 C   0  0  0  0  0  0  0  0  0  0  0  0
    3.2578   -2.9294   -1.2986 C   0  0  0  0  0  0  0  0  0  0  0  0
   -2.2508   -2.9951    3.2390 C   0  0  0  0  0  0  0  0  0  0  0  0
    1.7513   -0.4142    2.8886 H   0  0  0  0  0  0  0  0  0  0  0  0
    1.1547    1.8508    3.1584 H   0  0  0  0  0  0  0  0  0  0  0  0
   -0.5088    1.2917    3.2750 H   0  0  0  0  0  0  0  0  0  0  0  0
    1.9101   -2.4443    1.7608 H   0  0  0  0  0  0  0  0  0  0  0  0
    2.0083    0.1901   -1.6446 H   0  0  0  0  0  0  0  0  0  0  0  0
   -1.1507   -1.0888    0.6712 H   0  0  0  0  0  0  0  0  0  0  0  0
    0.4652   -1.5220    4.6126 H   0  0  0  0  0  0  0  0  0  0  0  0
    3.1465   -4.1030    0.4919 H   0  0  0  0  0  0  0  0  0  0  0  0
    3.1927   -1.5060   -2.9023 H   0  0  0  0  0  0  0  0  0  0  0  0
   -0.8483    4.9146    1.6493 H   0  0  0  0  0  0  0  0  0  0  0  0
    0.5415    4.1709    2.2319 H   0  0  0  0  0  0  0  0  0  0  0  0
   -1.5739    2.3774   -0.5284 H   0  0  0  0  0  0  0  0  0  0  0  0
   -2.9355   -2.6747    1.2332 H   0  0  0  0  0  0  0  0  0  0  0  0
   -1.3227   -3.1180    5.1694 H   0  0  0  0  0  0  0  0  0  0  0  0
    3.7963   -3.6775   -1.8637 H   0  0  0  0  0  0  0  0  0  0  0  0
   -3.0356   -3.6993    3.4804 H   0  0  0  0  0  0  0  0  0  0  0  0
   -3.4270    0.7140   -5.4515 F   0  0  0  0  0  0  0  0  0  0  0  0
   -2.3942    1.0849   -4.6790 C   0  0  0  0  0  0  0  0  0  0  0  0
   -1.6624    2.2068   -5.0189 C   0  0  0  0  0  0  0  0  0  0  0  0
   -0.6030    2.5954   -4.2182 C   0  0  0  0  0  0  0  0  0  0  0  0
   -0.2685    1.8631   -3.0816 C   0  0  0  0  0  0  0  0  0  0  0  0
    0.7742    2.2856   -2.3420 O   0  0  0  0  0  0  0  0  0  0  0  0
   -1.0122    0.7276   -2.7659 C   0  0  0  0  0  0  0  0  0  0  0  0
   -2.0802    0.3400   -3.5631 C   0  0  0  0  0  0  0  0  0  0  0  0
   -1.9236    2.7779   -5.8998 H   0  0  0  0  0  0  0  0  0  0  0  0
   -0.0290    3.4784   -4.4650 H   0  0  0  0  0  0  0  0  0  0  0  0
    0.7645    1.8559   -1.4719 H   0  0  0  0  0  0  0  0  0  0  0  0
   -0.7495    0.1236   -1.9056 H   0  0  0  0  0  0  0  0  0  0  0  0
   -2.6565   -0.5421   -3.3179 H   0  0  0  0  0  0  0  0  0  0  0  0
  1  2  1  0
  2  3  1  0
  2  4  1  0
  5  1  2  0
  3  6  1  0
  3  7  1  0
  4  8  2  0
  4  9  1  0
 10  5  1  0
  5  6  1  0
  7 11  2  0
  7 12  1  0
  8 13  1  0
 14  9  2  0
 15 10  1  0
 10 16  2  3
 11 17  1  0
 18 12  2  0
 13 19  2  0
 19 14  1  0
 17 20  2  0
 20 18  1  0
  3 21  1  1
  6 22  1  0
  6 23  1  0
  8 24  1  0
  9 25  1  0
 11 26  1  0
 12 27  1  0
 13 28  1  0
 14 29  1  0
 15 30  1  0
 15 31  1  0
 16 32  1  0
 17 33  1  0
 18 34  1  0
 19 35  1  0
 20 36  1  0
 37 38  1  0
 38 44  2  0
 38 39  1  0
 39 40  2  0
 40 41  1  0
 41 42  1  0
 41 43  2  0
 43 44  1  0
 39 45  1  0
 40 46  1  0
 42 47  1  0
 43 48  1  0
 44 49  1  0
M  END
>  <E_el>  (46) 
-1242.333140655

>  <HBA_atom_index>  (46) 
1

>  <Function>  (46) 
imine

>  <Atom>  (46) 
N

>  <Mol_ID>  (46) 
CHEMBL1080156_f007_c001

>  <E_el_PW6B95>  (46) 
-839.7820219280

>  <E_el_PBEh-3c>  (46) 
-836.4737549267

>  <E_el complex_PW6B95>  (46) 
-1247.186635587

>  <E_el complex_PBEh-3c>  (46) 
2.00

>  <HB_distance>  (46) 
2.00

>  <dG(298)_RRHO (kJ/mol)>  (46) 
687.0886

>  <dG(298)_RRHO complex (kJ/mol)>  (46) 
929.6193

>  <dG_solv_SMD_CCl4 (kJ/mol)>  (46) 
-60.4983

>  <dG_solv_SMD_CCl4 complex (kJ/mol)>  (46) 
-77.2290

>  <pKBHX_QC>  (46) 
-0.20

>  <Delta G_sol (kJ/mol)>  (46) 
37.95

>  <Delta G (kcal/mol)>  (46) 
0.27

$$$$

     RDKit          3D

 49 51  0  0  0  0  0  0  0  0999 V2000
   -0.1746   -0.0862    0.6665 N   0  0  0  0  0  0  0  0  0  0  0  0
    0.6003   -0.5284   -0.3165 N   0  0  0  0  0  0  0  0  0  0  0  0
    1.8557   -1.1080    0.1636 C   0  0  1  0  0  0  0  0  0  0  0  0
    0.3388   -0.1573   -1.6325 C   0  0  0  0  0  0  0  0  0  0  0  0
    0.4029   -0.2267    1.7977 C   0  0  0  0  0  0  0  0  0  0  0  0
    1.7951   -0.7808    1.6759 C   0  0  0  0  0  0  0  0  0  0  0  0
    1.9548   -2.5912   -0.1000 C   0  0  0  0  0  0  0  0  0  0  0  0
    1.0825   -0.7069   -2.6754 C   0  0  0  0  0  0  0  0  0  0  0  0
   -0.6548    0.7820   -1.9150 C   0  0  0  0  0  0  0  0  0  0  0  0
   -0.2985    0.2079    3.0136 C   0  0  0  0  0  0  0  0  0  0  0  0
    0.8219   -3.3959   -0.1237 C   0  0  0  0  0  0  0  0  0  0  0  0
    3.2042   -3.1748   -0.2743 C   0  0  0  0  0  0  0  0  0  0  0  0
    0.8308   -0.3150   -3.9816 C   0  0  0  0  0  0  0  0  0  0  0  0
   -0.8957    1.1553   -3.2245 C   0  0  0  0  0  0  0  0  0  0  0  0
    0.5028    0.4644    4.0852 N   0  0  0  0  0  0  0  0  0  0  0  0
   -1.5683    0.3373    3.1025 N   0  0  0  0  0  0  0  0  0  0  0  0
    0.9412   -4.7642   -0.3123 C   0  0  0  0  0  0  0  0  0  0  0  0
    3.3244   -4.5436   -0.4612 C   0  0  0  0  0  0  0  0  0  0  0  0
   -0.1569    0.6132   -4.2679 C   0  0  0  0  0  0  0  0  0  0  0  0
    2.1911   -5.3423   -0.4795 C   0  0  0  0  0  0  0  0  0  0  0  0
    2.6978   -0.5993   -0.3159 H   0  0  0  0  0  0  0  0  0  0  0  0
    2.5548   -0.0476    1.9625 H   0  0  0  0  0  0  0  0  0  0  0  0
    1.9535   -1.6674    2.2901 H   0  0  0  0  0  0  0  0  0  0  0  0
    1.8415   -1.4531   -2.4834 H   0  0  0  0  0  0  0  0  0  0  0  0
   -1.2234    1.2291   -1.1119 H   0  0  0  0  0  0  0  0  0  0  0  0
   -0.1594   -2.9531   -0.0086 H   0  0  0  0  0  0  0  0  0  0  0  0
    4.0934   -2.5543   -0.2690 H   0  0  0  0  0  0  0  0  0  0  0  0
    1.4147   -0.7509   -4.7817 H   0  0  0  0  0  0  0  0  0  0  0  0
   -1.6605    1.8953   -3.4220 H   0  0  0  0  0  0  0  0  0  0  0  0
    0.0442    0.8814    4.8785 H   0  0  0  0  0  0  0  0  0  0  0  0
    1.4398    0.7892    3.9238 H   0  0  0  0  0  0  0  0  0  0  0  0
   -2.0092    0.0025    2.2545 H   0  0  0  0  0  0  0  0  0  0  0  0
    0.0525   -5.3808   -0.3341 H   0  0  0  0  0  0  0  0  0  0  0  0
    4.3028   -4.9847   -0.5993 H   0  0  0  0  0  0  0  0  0  0  0  0
   -0.3469    0.9143   -5.2890 H   0  0  0  0  0  0  0  0  0  0  0  0
    2.2807   -6.4099   -0.6300 H   0  0  0  0  0  0  0  0  0  0  0  0
   -3.0839    4.1378   -2.1311 F   0  0  0  0  0  0  0  0  0  0  0  0
   -2.8549    3.8729   -0.8323 C   0  0  0  0  0  0  0  0  0  0  0  0
   -2.0802    4.7400   -0.0875 C   0  0  0  0  0  0  0  0  0  0  0  0
   -1.8267    4.4502    1.2433 C   0  0  0  0  0  0  0  0  0  0  0  0
   -2.3456    3.2999    1.8369 C   0  0  0  0  0  0  0  0  0  0  0  0
   -2.0681    3.0616    3.1286 O   0  0  0  0  0  0  0  0  0  0  0  0
   -3.1459    2.4562    1.0660 C   0  0  0  0  0  0  0  0  0  0  0  0
   -3.3959    2.7364   -0.2691 C   0  0  0  0  0  0  0  0  0  0  0  0
   -1.6699    5.6307   -0.5449 H   0  0  0  0  0  0  0  0  0  0  0  0
   -1.2130    5.1164    1.8352 H   0  0  0  0  0  0  0  0  0  0  0  0
   -2.0786    2.0938    3.3009 H   0  0  0  0  0  0  0  0  0  0  0  0
   -3.5969    1.5787    1.5115 H   0  0  0  0  0  0  0  0  0  0  0  0
   -4.0142    2.0756   -0.8627 H   0  0  0  0  0  0  0  0  0  0  0  0
  1  2  1  0
  2  3  1  0
  2  4  1  0
  5  1  2  0
  3  6  1  0
  3  7  1  0
  4  8  2  0
  4  9  1  0
 10  5  1  0
  5  6  1  0
  7 11  2  0
  7 12  1  0
  8 13  1  0
 14  9  2  0
 15 10  1  0
 10 16  2  3
 11 17  1  0
 18 12  2  0
 13 19  2  0
 19 14  1  0
 17 20  2  0
 20 18  1  0
  3 21  1  6
  6 22  1  0
  6 23  1  0
  8 24  1  0
  9 25  1  0
 11 26  1  0
 12 27  1  0
 13 28  1  0
 14 29  1  0
 15 30  1  0
 15 31  1  0
 16 32  1  0
 17 33  1  0
 18 34  1  0
 19 35  1  0
 20 36  1  0
 37 38  1  0
 38 44  2  0
 38 39  1  0
 39 40  2  0
 40 41  1  0
 41 42  1  0
 41 43  2  0
 43 44  1  0
 39 45  1  0
 40 46  1  0
 42 47  1  0
 43 48  1  0
 44 49  1  0
M  END
>  <E_el>  (47) 
-1242.340202382

>  <HBA_atom_index>  (47) 
16

>  <Function>  (47) 
imine

>  <Atom>  (47) 
N

>  <Mol_ID>  (47) 
CHEMBL1080156_f007_c002

>  <E_el_PW6B95>  (47) 
-839.7820219280

>  <E_el_PBEh-3c>  (47) 
-836.4737549267

>  <E_el complex_PW6B95>  (47) 
-1247.191189671

>  <E_el complex_PBEh-3c>  (47) 
1.84

>  <HB_distance>  (47) 
1.84

>  <dG(298)_RRHO (kJ/mol)>  (47) 
687.0886

>  <dG(298)_RRHO complex (kJ/mol)>  (47) 
931.0029

>  <dG_solv_SMD_CCl4 (kJ/mol)>  (47) 
-60.4983

>  <dG_solv_SMD_CCl4 complex (kJ/mol)>  (47) 
-76.7503

>  <pKBHX_QC>  (47) 
0.79

>  <Delta G_sol (kJ/mol)>  (47) 
27.86

>  <Delta G (kcal/mol)>  (47) 
-1.08

$$$$

     RDKit          3D

 45 47  0  0  0  0  0  0  0  0999 V2000
    1.9365    0.7351   -1.2024 C   0  0  0  0  0  0  0  0  0  0  0  0
    1.8582    0.5722    0.1966 N   0  0  0  0  0  0  0  0  0  0  0  0
    0.8490   -0.0102    0.8833 C   0  0  0  0  0  0  0  0  0  0  0  0
    3.0097    0.1904   -1.8967 C   0  0  0  0  0  0  0  0  0  0  0  0
    0.9706    1.4633   -1.8857 C   0  0  0  0  0  0  0  0  0  0  0  0
   -0.1661   -0.5561    0.2107 N   0  0  0  0  0  0  0  0  0  0  0  0
    0.9763    0.0013    2.2096 N   0  0  0  0  0  0  0  0  0  0  0  0
    3.1122    0.3735   -3.2666 C   0  0  0  0  0  0  0  0  0  0  0  0
    1.0619    1.6187   -3.2588 C   0  0  0  0  0  0  0  0  0  0  0  0
   -1.1209   -1.1106    0.9459 C   0  0  0  0  0  0  0  0  0  0  0  0
    0.0255   -0.5648    2.9338 C   0  0  0  0  0  0  0  0  0  0  0  0
    2.1350    1.0796   -3.9517 C   0  0  0  0  0  0  0  0  0  0  0  0
   -1.0913   -1.1432    2.3221 C   0  0  0  0  0  0  0  0  0  0  0  0
    0.1952   -0.5353    4.3991 C   0  0  0  0  0  0  0  0  0  0  0  0
    1.0408    0.4090    4.9794 C   0  0  0  0  0  0  0  0  0  0  0  0
    1.1996    0.4593    6.3532 C   0  0  0  0  0  0  0  0  0  0  0  0
    0.5284   -0.4417    7.1674 C   0  0  0  0  0  0  0  0  0  0  0  0
   -0.3030   -1.3948    6.5989 C   0  0  0  0  0  0  0  0  0  0  0  0
   -0.4707   -1.4391    5.2248 C   0  0  0  0  0  0  0  0  0  0  0  0
    2.6425    0.8535    0.7615 H   0  0  0  0  0  0  0  0  0  0  0  0
    3.7541   -0.3892   -1.3656 H   0  0  0  0  0  0  0  0  0  0  0  0
    0.1434    1.9018   -1.3447 H   0  0  0  0  0  0  0  0  0  0  0  0
    3.9499   -0.0538   -3.8017 H   0  0  0  0  0  0  0  0  0  0  0  0
    0.2897    2.1623   -3.7856 H   0  0  0  0  0  0  0  0  0  0  0  0
   -1.9484   -1.5485    0.3981 H   0  0  0  0  0  0  0  0  0  0  0  0
    2.2050    1.2051   -5.0237 H   0  0  0  0  0  0  0  0  0  0  0  0
   -1.9044   -1.5775    2.8820 H   0  0  0  0  0  0  0  0  0  0  0  0
    1.5669    1.1059    4.3422 H   0  0  0  0  0  0  0  0  0  0  0  0
    1.8504    1.2047    6.7909 H   0  0  0  0  0  0  0  0  0  0  0  0
    0.6562   -0.4040    8.2411 H   0  0  0  0  0  0  0  0  0  0  0  0
   -0.8188   -2.1098    7.2258 H   0  0  0  0  0  0  0  0  0  0  0  0
   -1.1063   -2.2043    4.7986 H   0  0  0  0  0  0  0  0  0  0  0  0
   -3.8443    1.6263   -5.5195 F   0  0  0  0  0  0  0  0  0  0  0  0
   -3.0464    0.8715   -4.7455 C   0  0  0  0  0  0  0  0  0  0  0  0
   -2.9564    1.1414   -3.3962 C   0  0  0  0  0  0  0  0  0  0  0  0
   -2.1294    0.3616   -2.6003 C   0  0  0  0  0  0  0  0  0  0  0  0
   -1.3811   -0.6789   -3.1520 C   0  0  0  0  0  0  0  0  0  0  0  0
   -0.5551   -1.4506   -2.4361 O   0  0  0  0  0  0  0  0  0  0  0  0
   -1.4990   -0.9334   -4.5185 C   0  0  0  0  0  0  0  0  0  0  0  0
   -2.3300   -0.1641   -5.3145 C   0  0  0  0  0  0  0  0  0  0  0  0
   -3.5308    1.9505   -2.9645 H   0  0  0  0  0  0  0  0  0  0  0  0
   -2.0641    0.5748   -1.5401 H   0  0  0  0  0  0  0  0  0  0  0  0
   -0.3514   -1.0478   -1.5668 H   0  0  0  0  0  0  0  0  0  0  0  0
   -0.9226   -1.7392   -4.9534 H   0  0  0  0  0  0  0  0  0  0  0  0
   -2.4164   -0.3648   -6.3743 H   0  0  0  0  0  0  0  0  0  0  0  0
  1  2  1  0
  2  3  1  0
  4  1  2  0
  1  5  1  0
  3  6  2  0
  3  7  1  0
  8  4  1  0
  5  9  2  0
  6 10  1  0
 11  7  2  0
 12  8  2  0
 12  9  1  0
 10 13  2  0
 13 11  1  0
 11 14  1  0
 15 16  2  0
 16 17  1  0
 17 18  2  0
 18 19  1  0
 14 19  2  0
 14 15  1  0
  2 20  1  0
  4 21  1  0
  5 22  1  0
  8 23  1  0
  9 24  1  0
 10 25  1  0
 12 26  1  0
 13 27  1  0
 15 28  1  0
 16 29  1  0
 17 30  1  0
 18 31  1  0
 19 32  1  0
 33 34  1  0
 34 40  2  0
 34 35  1  0
 35 36  2  0
 36 37  1  0
 37 38  1  0
 37 39  2  0
 39 40  1  0
 35 41  1  0
 36 42  1  0
 38 43  1  0
 39 44  1  0
 40 45  1  0
M  END
>  <E_el>  (48) 
-1185.950308209

>  <HBA_atom_index>  (48) 
6

>  <Function>  (48) 
pyrimidine

>  <Atom>  (48) 
N

>  <Mol_ID>  (48) 
CHEMBL1080394_f003_c001

>  <E_el_PW6B95>  (48) 
-783.1778925591

>  <E_el_PBEh-3c>  (48) 
-780.085699511

>  <E_el complex_PW6B95>  (48) 
-1190.586384330

>  <E_el complex_PBEh-3c>  (48) 
1.85

>  <HB_distance>  (48) 
1.85

>  <dG(298)_RRHO (kJ/mol)>  (48) 
587.7317

>  <dG(298)_RRHO complex (kJ/mol)>  (48) 
831.2129

>  <dG_solv_SMD_CCl4 (kJ/mol)>  (48) 
-67.9960

>  <dG_solv_SMD_CCl4 complex (kJ/mol)>  (48) 
-84.0897

>  <pKBHX_QC>  (48) 
0.64

>  <Delta G_sol (kJ/mol)>  (48) 
29.36

>  <Delta G (kcal/mol)>  (48) 
-0.88

$$$$

     RDKit          3D

 45 47  0  0  0  0  0  0  0  0999 V2000
    1.9506    3.2520   -1.0658 C   0  0  0  0  0  0  0  0  0  0  0  0
    1.5147    2.0982   -0.4119 N   0  0  0  0  0  0  0  0  0  0  0  0
    0.4034    1.8336    0.3197 C   0  0  0  0  0  0  0  0  0  0  0  0
    3.1964    3.1700   -1.6935 C   0  0  0  0  0  0  0  0  0  0  0  0
    1.2348    4.4462   -1.1403 C   0  0  0  0  0  0  0  0  0  0  0  0
   -0.4952    2.7832    0.5465 N   0  0  0  0  0  0  0  0  0  0  0  0
    0.3196    0.5684    0.7563 N   0  0  0  0  0  0  0  0  0  0  0  0
    3.7161    4.2510   -2.3796 C   0  0  0  0  0  0  0  0  0  0  0  0
    1.7706    5.5213   -1.8340 C   0  0  0  0  0  0  0  0  0  0  0  0
   -1.5464    2.4302    1.2680 C   0  0  0  0  0  0  0  0  0  0  0  0
   -0.7378    0.2267    1.4835 C   0  0  0  0  0  0  0  0  0  0  0  0
    3.0050    5.4395   -2.4567 C   0  0  0  0  0  0  0  0  0  0  0  0
   -1.7310    1.1596    1.7750 C   0  0  0  0  0  0  0  0  0  0  0  0
   -0.8122   -1.1649    1.9599 C   0  0  0  0  0  0  0  0  0  0  0  0
    0.3320   -1.8133    2.4158 C   0  0  0  0  0  0  0  0  0  0  0  0
    0.2618   -3.1279    2.8442 C   0  0  0  0  0  0  0  0  0  0  0  0
   -0.9441   -3.8116    2.8000 C   0  0  0  0  0  0  0  0  0  0  0  0
   -2.0850   -3.1750    2.3346 C   0  0  0  0  0  0  0  0  0  0  0  0
   -2.0215   -1.8546    1.9250 C   0  0  0  0  0  0  0  0  0  0  0  0
    2.1290    1.3043   -0.4978 H   0  0  0  0  0  0  0  0  0  0  0  0
    3.7658    2.2483   -1.6442 H   0  0  0  0  0  0  0  0  0  0  0  0
    0.2748    4.5346   -0.6607 H   0  0  0  0  0  0  0  0  0  0  0  0
    4.6827    4.1600   -2.8568 H   0  0  0  0  0  0  0  0  0  0  0  0
    1.2014    6.4404   -1.8848 H   0  0  0  0  0  0  0  0  0  0  0  0
   -2.2759    3.2102    1.4556 H   0  0  0  0  0  0  0  0  0  0  0  0
    3.4083    6.2871   -2.9936 H   0  0  0  0  0  0  0  0  0  0  0  0
   -2.5855    0.9101    2.3851 H   0  0  0  0  0  0  0  0  0  0  0  0
    1.2746   -1.2833    2.4443 H   0  0  0  0  0  0  0  0  0  0  0  0
    1.1532   -3.6226    3.2064 H   0  0  0  0  0  0  0  0  0  0  0  0
   -0.9931   -4.8434    3.1221 H   0  0  0  0  0  0  0  0  0  0  0  0
   -3.0224   -3.7112    2.2760 H   0  0  0  0  0  0  0  0  0  0  0  0
   -2.9072   -1.3717    1.5326 H   0  0  0  0  0  0  0  0  0  0  0  0
   -3.5690   -4.1795   -1.8235 F   0  0  0  0  0  0  0  0  0  0  0  0
   -2.3996   -3.5776   -1.5494 C   0  0  0  0  0  0  0  0  0  0  0  0
   -2.2763   -2.2177   -1.7447 C   0  0  0  0  0  0  0  0  0  0  0  0
   -1.0684   -1.6007   -1.4563 C   0  0  0  0  0  0  0  0  0  0  0  0
    0.0049   -2.3369   -0.9579 C   0  0  0  0  0  0  0  0  0  0  0  0
    1.1871   -1.7668   -0.6436 O   0  0  0  0  0  0  0  0  0  0  0  0
   -0.1444   -3.7090   -0.7810 C   0  0  0  0  0  0  0  0  0  0  0  0
   -1.3433   -4.3335   -1.0810 C   0  0  0  0  0  0  0  0  0  0  0  0
   -3.1098   -1.6445   -2.1287 H   0  0  0  0  0  0  0  0  0  0  0  0
   -0.9638   -0.5369   -1.6293 H   0  0  0  0  0  0  0  0  0  0  0  0
    1.0202   -0.9101   -0.2059 H   0  0  0  0  0  0  0  0  0  0  0  0
    0.6853   -4.2827   -0.3907 H   0  0  0  0  0  0  0  0  0  0  0  0
   -1.4607   -5.3995   -0.9390 H   0  0  0  0  0  0  0  0  0  0  0  0
  1  2  1  0
  2  3  1  0
  4  1  2  0
  1  5  1  0
  3  6  2  0
  3  7  1  0
  8  4  1  0
  5  9  2  0
  6 10  1  0
 11  7  2  0
 12  8  2  0
 12  9  1  0
 10 13  2  0
 13 11  1  0
 11 14  1  0
 15 16  2  0
 16 17  1  0
 17 18  2  0
 18 19  1  0
 14 19  2  0
 14 15  1  0
  2 20  1  0
  4 21  1  0
  5 22  1  0
  8 23  1  0
  9 24  1  0
 10 25  1  0
 12 26  1  0
 13 27  1  0
 15 28  1  0
 16 29  1  0
 17 30  1  0
 18 31  1  0
 19 32  1  0
 33 34  1  0
 34 40  2  0
 34 35  1  0
 35 36  2  0
 36 37  1  0
 37 38  1  0
 37 39  2  0
 39 40  1  0
 35 41  1  0
 36 42  1  0
 38 43  1  0
 39 44  1  0
 40 45  1  0
M  END
>  <E_el>  (49) 
-1185.949409632

>  <HBA_atom_index>  (49) 
7

>  <Function>  (49) 
pyrimidine

>  <Atom>  (49) 
N

>  <Mol_ID>  (49) 
CHEMBL1080394_f003_c002

>  <E_el_PW6B95>  (49) 
-783.1778925591

>  <E_el_PBEh-3c>  (49) 
-780.085699511

>  <E_el complex_PW6B95>  (49) 
-1190.587376723

>  <E_el complex_PBEh-3c>  (49) 
1.90

>  <HB_distance>  (49) 
1.90

>  <dG(298)_RRHO (kJ/mol)>  (49) 
587.7317

>  <dG(298)_RRHO complex (kJ/mol)>  (49) 
830.5329

>  <dG_solv_SMD_CCl4 (kJ/mol)>  (49) 
-67.9960

>  <dG_solv_SMD_CCl4 complex (kJ/mol)>  (49) 
-81.2008

>  <pKBHX_QC>  (49) 
0.68

>  <Delta G_sol (kJ/mol)>  (49) 
28.96

>  <Delta G (kcal/mol)>  (49) 
-0.93

$$$$

     RDKit          3D

 38 39  0  0  0  0  0  0  0  0999 V2000
    1.2811    0.0106    1.0081 C   0  0  0  0  0  0  0  0  0  0  0  0
    2.0606   -0.3479    0.1445 O   0  0  0  0  0  0  0  0  0  0  0  0
    1.3282   -0.5660    2.3813 C   0  0  0  0  0  0  0  0  0  0  0  0
    0.2964    0.9299    0.8078 N   0  0  0  0  0  0  0  0  0  0  0  0
    1.8255   -1.8576    2.5317 C   0  0  0  0  0  0  0  0  0  0  0  0
    0.9263    0.1479    3.5078 C   0  0  0  0  0  0  0  0  0  0  0  0
    0.0340    1.6418   -0.3677 C   0  0  0  0  0  0  0  0  0  0  0  0
    1.8850   -2.4389    3.7863 C   0  0  0  0  0  0  0  0  0  0  0  0
    1.0007   -0.4310    4.7646 C   0  0  0  0  0  0  0  0  0  0  0  0
   -1.2843    1.9583   -0.6748 C   0  0  0  0  0  0  0  0  0  0  0  0
    1.0317    2.0892   -1.2247 C   0  0  0  0  0  0  0  0  0  0  0  0
    1.4716   -1.7277    4.9042 C   0  0  0  0  0  0  0  0  0  0  0  0
   -1.5420    2.6952   -1.8162 C   0  0  0  0  0  0  0  0  0  0  0  0
   -0.6021    3.1206   -2.6467 N   0  0  0  0  0  0  0  0  0  0  0  0
    0.6495    2.8133   -2.3425 C   0  0  0  0  0  0  0  0  0  0  0  0
   -0.4377    0.9531    1.4969 H   0  0  0  0  0  0  0  0  0  0  0  0
    2.1625   -2.4037    1.6611 H   0  0  0  0  0  0  0  0  0  0  0  0
    0.5914    1.1745    3.4218 H   0  0  0  0  0  0  0  0  0  0  0  0
    2.2603   -3.4477    3.8937 H   0  0  0  0  0  0  0  0  0  0  0  0
    0.6998    0.1348    5.6358 H   0  0  0  0  0  0  0  0  0  0  0  0
   -2.1033    1.6154   -0.0554 H   0  0  0  0  0  0  0  0  0  0  0  0
    2.0764    1.8913   -1.0432 H   0  0  0  0  0  0  0  0  0  0  0  0
    1.5251   -2.1809    5.8851 H   0  0  0  0  0  0  0  0  0  0  0  0
   -2.5653    2.9425   -2.0750 H   0  0  0  0  0  0  0  0  0  0  0  0
    1.4107    3.1666   -3.0289 H   0  0  0  0  0  0  0  0  0  0  0  0
   -4.1801   -1.0075   -2.2008 F   0  0  0  0  0  0  0  0  0  0  0  0
   -2.8407   -0.9704   -2.2990 C   0  0  0  0  0  0  0  0  0  0  0  0
   -2.2565   -0.3346   -3.3770 C   0  0  0  0  0  0  0  0  0  0  0  0
   -0.8762   -0.2831   -3.4680 C   0  0  0  0  0  0  0  0  0  0  0  0
   -0.0781   -0.8700   -2.4895 C   0  0  0  0  0  0  0  0  0  0  0  0
    1.2591   -0.7892   -2.6232 O   0  0  0  0  0  0  0  0  0  0  0  0
   -0.6916   -1.5269   -1.4242 C   0  0  0  0  0  0  0  0  0  0  0  0
   -2.0745   -1.5712   -1.3222 C   0  0  0  0  0  0  0  0  0  0  0  0
   -2.8737    0.1299   -4.1343 H   0  0  0  0  0  0  0  0  0  0  0  0
   -0.4060    0.2313   -4.2951 H   0  0  0  0  0  0  0  0  0  0  0  0
    1.6766   -0.7790   -1.7498 H   0  0  0  0  0  0  0  0  0  0  0  0
   -0.0905   -2.0274   -0.6754 H   0  0  0  0  0  0  0  0  0  0  0  0
   -2.5497   -2.0853   -0.4968 H   0  0  0  0  0  0  0  0  0  0  0  0
  1  2  2  0
  3  1  1  0
  1  4  1  0
  5  3  2  0
  3  6  1  0
  4  7  1  0
  8  5  1  0
  6  9  2  0
  7 10  2  0
  7 11  1  0
 12  9  1  0
 12  8  2  0
 10 13  1  0
 13 14  2  0
 14 15  1  0
 15 11  2  0
  4 16  1  0
  5 17  1  0
  6 18  1  0
  8 19  1  0
  9 20  1  0
 10 21  1  0
 11 22  1  0
 12 23  1  0
 13 24  1  0
 15 25  1  0
 26 27  1  0
 27 33  2  0
 27 28  1  0
 28 29  2  0
 29 30  1  0
 30 31  1  0
 30 32  2  0
 32 33  1  0
 28 34  1  0
 29 35  1  0
 31 36  1  0
 32 37  1  0
 33 38  1  0
M  END
>  <E_el>  (50) 
-1052.485074115

>  <HBA_atom_index>  (50) 
2

>  <Function>  (50) 
carbonyl

>  <Atom>  (50) 
O

>  <Mol_ID>  (50) 
CHEMBL1080784_f006_c001

>  <E_el_PW6B95>  (50) 
-649.1671213611

>  <E_el_PBEh-3c>  (50) 
-646.622674789

>  <E_el complex_PW6B95>  (50) 
-1056.577364454

>  <E_el complex_PBEh-3c>  (50) 
1.98

>  <HB_distance>  (50) 
1.98

>  <dG(298)_RRHO (kJ/mol)>  (50) 
436.7365

>  <dG(298)_RRHO complex (kJ/mol)>  (50) 
678.8918

>  <dG_solv_SMD_CCl4 (kJ/mol)>  (50) 
-48.0476

>  <dG_solv_SMD_CCl4 complex (kJ/mol)>  (50) 
-60.4013

>  <pKBHX_QC>  (50) 
0.86

>  <Delta G_sol (kJ/mol)>  (50) 
27.17

>  <Delta G (kcal/mol)>  (50) 
-1.17

$$$$

     RDKit          3D

 44 45  0  0  0  0  0  0  0  0999 V2000
    0.5727   -1.5173   -0.8023 C   0  0  0  0  0  0  0  0  0  0  0  0
    0.6783   -1.3886    0.6045 N   0  0  0  0  0  0  0  0  0  0  0  0
    0.5136   -0.2332    1.2890 C   0  0  0  0  0  0  0  0  0  0  0  0
   -0.3821   -2.3747   -1.3358 C   0  0  0  0  0  0  0  0  0  0  0  0
    1.4185   -0.8086   -1.6432 C   0  0  0  0  0  0  0  0  0  0  0  0
    0.2930    0.8407    0.7555 O   0  0  0  0  0  0  0  0  0  0  0  0
    0.6089   -0.3505    2.7960 C   0  0  0  0  0  0  0  0  0  0  0  0
   -0.4920   -2.5191   -2.7089 C   0  0  0  0  0  0  0  0  0  0  0  0
    1.2857   -0.9396   -3.0168 C   0  0  0  0  0  0  0  0  0  0  0  0
    1.7014    0.5733    3.3427 C   0  0  0  0  0  0  0  0  0  0  0  0
   -0.7385   -0.0079    3.4420 C   0  0  0  0  0  0  0  0  0  0  0  0
    0.3341   -1.7925   -3.5529 C   0  0  0  0  0  0  0  0  0  0  0  0
    1.7208    0.5268    4.8703 C   0  0  0  0  0  0  0  0  0  0  0  0
   -0.6168   -0.0313    4.9657 C   0  0  0  0  0  0  0  0  0  0  0  0
    0.4413    0.8078    5.4888 N   0  0  0  0  0  0  0  0  0  0  0  0
    0.7832   -2.2344    1.1394 H   0  0  0  0  0  0  0  0  0  0  0  0
   -1.0473   -2.9182   -0.6756 H   0  0  0  0  0  0  0  0  0  0  0  0
    2.1719   -0.1522   -1.2305 H   0  0  0  0  0  0  0  0  0  0  0  0
    0.8665   -1.3817    3.0727 H   0  0  0  0  0  0  0  0  0  0  0  0
   -1.2399   -3.1840   -3.1200 H   0  0  0  0  0  0  0  0  0  0  0  0
    1.9277   -0.3647   -3.6700 H   0  0  0  0  0  0  0  0  0  0  0  0
    2.6786    0.2844    2.9455 H   0  0  0  0  0  0  0  0  0  0  0  0
    1.5102    1.5944    3.0018 H   0  0  0  0  0  0  0  0  0  0  0  0
   -1.5096   -0.7121    3.1160 H   0  0  0  0  0  0  0  0  0  0  0  0
   -1.0535    0.9841    3.1075 H   0  0  0  0  0  0  0  0  0  0  0  0
    0.2289   -1.8816   -4.6252 H   0  0  0  0  0  0  0  0  0  0  0  0
    2.0437   -0.4671    5.2002 H   0  0  0  0  0  0  0  0  0  0  0  0
    2.4605    1.2302    5.2577 H   0  0  0  0  0  0  0  0  0  0  0  0
   -1.5618    0.2684    5.4225 H   0  0  0  0  0  0  0  0  0  0  0  0
   -0.4290   -1.0583    5.2991 H   0  0  0  0  0  0  0  0  0  0  0  0
    0.2030    1.7826    5.3564 H   0  0  0  0  0  0  0  0  0  0  0  0
   -2.9681    0.3862   -5.5505 F   0  0  0  0  0  0  0  0  0  0  0  0
   -2.1497    0.8436   -4.5859 C   0  0  0  0  0  0  0  0  0  0  0  0
   -1.0977    1.6715   -4.9247 C   0  0  0  0  0  0  0  0  0  0  0  0
   -0.2497    2.1315   -3.9306 C   0  0  0  0  0  0  0  0  0  0  0  0
   -0.4500    1.7678   -2.5998 C   0  0  0  0  0  0  0  0  0  0  0  0
    0.4174    2.2233   -1.6841 O   0  0  0  0  0  0  0  0  0  0  0  0
   -1.5298    0.9458   -2.2825 C   0  0  0  0  0  0  0  0  0  0  0  0
   -2.3763    0.4792   -3.2753 C   0  0  0  0  0  0  0  0  0  0  0  0
   -0.9387    1.9537   -5.9570 H   0  0  0  0  0  0  0  0  0  0  0  0
    0.5828    2.7757   -4.1821 H   0  0  0  0  0  0  0  0  0  0  0  0
    0.3015    1.7591   -0.8375 H   0  0  0  0  0  0  0  0  0  0  0  0
   -1.7069    0.6557   -1.2552 H   0  0  0  0  0  0  0  0  0  0  0  0
   -3.2068   -0.1680   -3.0271 H   0  0  0  0  0  0  0  0  0  0  0  0
  1  2  1  0
  2  3  1  0
  4  1  2  0
  1  5  1  0
  3  6  2  0
  3  7  1  0
  8  4  1  0
  5  9  2  0
  7 10  1  0
  7 11  1  0
 12  8  2  0
 12  9  1  0
 10 13  1  0
 14 11  1  0
 13 15  1  0
 15 14  1  0
  2 16  1  0
  4 17  1  0
  5 18  1  0
  7 19  1  0
  8 20  1  0
  9 21  1  0
 10 22  1  0
 10 23  1  0
 11 24  1  0
 11 25  1  0
 12 26  1  0
 13 27  1  0
 13 28  1  0
 14 29  1  0
 14 30  1  0
 15 31  1  0
 32 33  1  0
 33 39  2  0
 33 34  1  0
 34 35  2  0
 35 36  1  0
 36 37  1  0
 36 38  2  0
 38 39  1  0
 34 40  1  0
 35 41  1  0
 37 42  1  0
 38 43  1  0
 39 44  1  0
M  END
>  <E_el>  (51) 
-1056.106834105

>  <HBA_atom_index>  (51) 
6

>  <Function>  (51) 
carbonyl

>  <Atom>  (51) 
O

>  <Mol_ID>  (51) 
CHEMBL1081167_f006_c001

>  <E_el_PW6B95>  (51) 
-652.7855722544

>  <E_el_PBEh-3c>  (51) 
-650.2419664014

>  <E_el complex_PW6B95>  (51) 
-1060.196608357

>  <E_el complex_PBEh-3c>  (51) 
1.84

>  <HB_distance>  (51) 
1.84

>  <dG(298)_RRHO (kJ/mol)>  (51) 
623.0946

>  <dG(298)_RRHO complex (kJ/mol)>  (51) 
865.9325

>  <dG_solv_SMD_CCl4 (kJ/mol)>  (51) 
-47.3914

>  <dG_solv_SMD_CCl4 complex (kJ/mol)>  (51) 
-60.7370

>  <pKBHX_QC>  (51) 
1.09

>  <Delta G_sol (kJ/mol)>  (51) 
24.78

>  <Delta G (kcal/mol)>  (51) 
-1.49

$$$$

     RDKit          3D

 44 45  0  0  0  0  0  0  0  0999 V2000
    0.5729   -0.9867   -2.3261 C   0  0  0  0  0  0  0  0  0  0  0  0
    0.9799   -0.6627   -1.0266 N   0  0  0  0  0  0  0  0  0  0  0  0
    2.2258   -0.6874   -0.4725 C   0  0  0  0  0  0  0  0  0  0  0  0
   -0.7767   -0.7897   -2.6235 C   0  0  0  0  0  0  0  0  0  0  0  0
    1.4227   -1.4837   -3.3129 C   0  0  0  0  0  0  0  0  0  0  0  0
    3.2259   -1.0379   -1.0574 O   0  0  0  0  0  0  0  0  0  0  0  0
    2.2614   -0.2302    0.9813 C   0  0  0  0  0  0  0  0  0  0  0  0
   -1.2719   -1.0820   -3.8806 C   0  0  0  0  0  0  0  0  0  0  0  0
    0.9088   -1.7720   -4.5692 C   0  0  0  0  0  0  0  0  0  0  0  0
    1.7798    1.2147    1.1486 C   0  0  0  0  0  0  0  0  0  0  0  0
    1.4810   -1.1744    1.9030 C   0  0  0  0  0  0  0  0  0  0  0  0
   -0.4305   -1.5769   -4.8661 C   0  0  0  0  0  0  0  0  0  0  0  0
    1.7654    1.6219    2.6130 C   0  0  0  0  0  0  0  0  0  0  0  0
    1.4947   -0.6643    3.3353 C   0  0  0  0  0  0  0  0  0  0  0  0
    0.9497    0.6907    3.3856 N   0  0  0  0  0  0  0  0  0  0  0  0
    0.2293   -0.3477   -0.4316 H   0  0  0  0  0  0  0  0  0  0  0  0
   -1.4458   -0.4008   -1.8636 H   0  0  0  0  0  0  0  0  0  0  0  0
    2.4682   -1.6448   -3.1090 H   0  0  0  0  0  0  0  0  0  0  0  0
    3.3159   -0.2729    1.2684 H   0  0  0  0  0  0  0  0  0  0  0  0
   -2.3213   -0.9173   -4.0875 H   0  0  0  0  0  0  0  0  0  0  0  0
    1.5782   -2.1574   -5.3273 H   0  0  0  0  0  0  0  0  0  0  0  0
    2.4277    1.8914    0.5880 H   0  0  0  0  0  0  0  0  0  0  0  0
    0.7735    1.3411    0.7421 H   0  0  0  0  0  0  0  0  0  0  0  0
    1.9196   -2.1733    1.8676 H   0  0  0  0  0  0  0  0  0  0  0  0
    0.4422   -1.2779    1.5802 H   0  0  0  0  0  0  0  0  0  0  0  0
   -0.8141   -1.8064   -5.8509 H   0  0  0  0  0  0  0  0  0  0  0  0
    2.7970    1.6614    2.9924 H   0  0  0  0  0  0  0  0  0  0  0  0
    1.3482    2.6254    2.7180 H   0  0  0  0  0  0  0  0  0  0  0  0
    0.8835   -1.3105    3.9668 H   0  0  0  0  0  0  0  0  0  0  0  0
    2.5212   -0.6980    3.7290 H   0  0  0  0  0  0  0  0  0  0  0  0
    0.9059    1.0000    4.3487 H   0  0  0  0  0  0  0  0  0  0  0  0
   -3.8498    2.0541   -1.8766 F   0  0  0  0  0  0  0  0  0  0  0  0
   -3.2982    1.5651   -0.7568 C   0  0  0  0  0  0  0  0  0  0  0  0
   -2.3692    2.3191   -0.0713 C   0  0  0  0  0  0  0  0  0  0  0  0
   -1.8048    1.8102    1.0905 C   0  0  0  0  0  0  0  0  0  0  0  0
   -2.1523    0.5425    1.5613 C   0  0  0  0  0  0  0  0  0  0  0  0
   -1.6390    0.0092    2.6769 O   0  0  0  0  0  0  0  0  0  0  0  0
   -3.0913   -0.1996    0.8420 C   0  0  0  0  0  0  0  0  0  0  0  0
   -3.6693    0.3110   -0.3084 C   0  0  0  0  0  0  0  0  0  0  0  0
   -2.0951    3.3021   -0.4301 H   0  0  0  0  0  0  0  0  0  0  0  0
   -1.1070    2.4232    1.6484 H   0  0  0  0  0  0  0  0  0  0  0  0
   -0.7704    0.4197    2.9193 H   0  0  0  0  0  0  0  0  0  0  0  0
   -3.3706   -1.1819    1.1991 H   0  0  0  0  0  0  0  0  0  0  0  0
   -4.4012   -0.2667   -0.8573 H   0  0  0  0  0  0  0  0  0  0  0  0
  1  2  1  0
  2  3  1  0
  4  1  2  0
  1  5  1  0
  3  6  2  0
  3  7  1  0
  8  4  1  0
  5  9  2  0
  7 10  1  0
  7 11  1  0
 12  8  2  0
 12  9  1  0
 10 13  1  0
 14 11  1  0
 13 15  1  0
 15 14  1  0
  2 16  1  0
  4 17  1  0
  5 18  1  0
  7 19  1  0
  8 20  1  0
  9 21  1  0
 10 22  1  0
 10 23  1  0
 11 24  1  0
 11 25  1  0
 12 26  1  0
 13 27  1  0
 13 28  1  0
 14 29  1  0
 14 30  1  0
 15 31  1  0
 32 33  1  0
 33 39  2  0
 33 34  1  0
 34 35  2  0
 35 36  1  0
 36 37  1  0
 36 38  2  0
 38 39  1  0
 34 40  1  0
 35 41  1  0
 37 42  1  0
 38 43  1  0
 39 44  1  0
M  END
>  <E_el>  (52) 
-1056.113772438

>  <HBA_atom_index>  (52) 
15

>  <Function>  (52) 
secondary amine

>  <Atom>  (52) 
N

>  <Mol_ID>  (52) 
CHEMBL1081167_f006_c002

>  <E_el_PW6B95>  (52) 
-652.7855722544

>  <E_el_PBEh-3c>  (52) 
-650.2419664014

>  <E_el complex_PW6B95>  (52) 
-1060.199956861

>  <E_el complex_PBEh-3c>  (52) 
1.80

>  <HB_distance>  (52) 
1.80

>  <dG(298)_RRHO (kJ/mol)>  (52) 
623.0946

>  <dG(298)_RRHO complex (kJ/mol)>  (52) 
869.3168

>  <dG_solv_SMD_CCl4 (kJ/mol)>  (52) 
-47.3914

>  <dG_solv_SMD_CCl4 complex (kJ/mol)>  (52) 
-64.5888

>  <pKBHX_QC>  (52) 
2.00

>  <Delta G_sol (kJ/mol)>  (52) 
15.52

>  <Delta G (kcal/mol)>  (52) 
-2.73

$$$$

     RDKit          3D

 45 47  0  0  0  0  0  0  0  0999 V2000
    1.0723    1.1730   -1.3384 C   0  0  0  0  0  0  0  0  0  0  0  0
    1.1316    0.9496    0.0561 N   0  0  0  0  0  0  0  0  0  0  0  0
    0.5856   -0.1189    0.6894 C   0  0  0  0  0  0  0  0  0  0  0  0
    1.5562    0.2261   -2.2305 C   0  0  0  0  0  0  0  0  0  0  0  0
    0.5428    2.3682   -1.8115 C   0  0  0  0  0  0  0  0  0  0  0  0
   -0.0253   -1.0028    0.1145 O   0  0  0  0  0  0  0  0  0  0  0  0
    0.7628   -0.1411    2.1690 C   0  0  0  0  0  0  0  0  0  0  0  0
    1.4775    0.4675   -3.5930 C   0  0  0  0  0  0  0  0  0  0  0  0
    0.4916    2.6114   -3.1739 C   0  0  0  0  0  0  0  0  0  0  0  0
    1.8503    0.4952    2.8134 C   0  0  0  0  0  0  0  0  0  0  0  0
   -0.1574   -0.8277    2.9185 C   0  0  0  0  0  0  0  0  0  0  0  0
    0.9475    1.6561   -4.0693 C   0  0  0  0  0  0  0  0  0  0  0  0
    1.9751    0.4487    4.1716 C   0  0  0  0  0  0  0  0  0  0  0  0
   -0.0599   -0.8796    4.3236 C   0  0  0  0  0  0  0  0  0  0  0  0
    1.0232   -0.2286    4.9658 C   0  0  0  0  0  0  0  0  0  0  0  0
    1.1219   -0.2877    6.3733 C   0  0  0  0  0  0  0  0  0  0  0  0
    0.1869   -0.9616    7.1076 C   0  0  0  0  0  0  0  0  0  0  0  0
   -0.8907   -1.6093    6.4700 C   0  0  0  0  0  0  0  0  0  0  0  0
   -1.0111   -1.5693    5.1101 C   0  0  0  0  0  0  0  0  0  0  0  0
    1.4157    1.7288    0.6261 H   0  0  0  0  0  0  0  0  0  0  0  0
    1.9879   -0.6961   -1.8677 H   0  0  0  0  0  0  0  0  0  0  0  0
    0.1572    3.1016   -1.1136 H   0  0  0  0  0  0  0  0  0  0  0  0
    1.8302   -0.2842   -4.2854 H   0  0  0  0  0  0  0  0  0  0  0  0
    0.0742    3.5412   -3.5367 H   0  0  0  0  0  0  0  0  0  0  0  0
    2.6210    0.9866    2.2327 H   0  0  0  0  0  0  0  0  0  0  0  0
   -0.9773   -1.3350    2.4255 H   0  0  0  0  0  0  0  0  0  0  0  0
    0.8813    1.8335   -5.1339 H   0  0  0  0  0  0  0  0  0  0  0  0
    2.8206    0.9234    4.6541 H   0  0  0  0  0  0  0  0  0  0  0  0
    1.9501    0.2081    6.8645 H   0  0  0  0  0  0  0  0  0  0  0  0
    0.2708   -1.0013    8.1854 H   0  0  0  0  0  0  0  0  0  0  0  0
   -1.6222   -2.1401    7.0644 H   0  0  0  0  0  0  0  0  0  0  0  0
   -1.8372   -2.0671    4.6178 H   0  0  0  0  0  0  0  0  0  0  0  0
   -2.9747    1.1743   -5.9994 F   0  0  0  0  0  0  0  0  0  0  0  0
   -2.4037    0.3514   -5.1013 C   0  0  0  0  0  0  0  0  0  0  0  0
   -2.4384    0.6798   -3.7622 C   0  0  0  0  0  0  0  0  0  0  0  0
   -1.8413   -0.1630   -2.8389 C   0  0  0  0  0  0  0  0  0  0  0  0
   -1.1997   -1.3284   -3.2534 C   0  0  0  0  0  0  0  0  0  0  0  0
   -0.5781   -2.1631   -2.4073 O   0  0  0  0  0  0  0  0  0  0  0  0
   -1.1899   -1.6446   -4.6109 C   0  0  0  0  0  0  0  0  0  0  0  0
   -1.7923   -0.8078   -5.5361 C   0  0  0  0  0  0  0  0  0  0  0  0
   -2.9240    1.5907   -3.4381 H   0  0  0  0  0  0  0  0  0  0  0  0
   -1.8630    0.1003   -1.7894 H   0  0  0  0  0  0  0  0  0  0  0  0
   -0.4664   -1.7507   -1.5352 H   0  0  0  0  0  0  0  0  0  0  0  0
   -0.6991   -2.5522   -4.9379 H   0  0  0  0  0  0  0  0  0  0  0  0
   -1.7824   -1.0553   -6.5895 H   0  0  0  0  0  0  0  0  0  0  0  0
  1  2  1  0
  2  3  1  0
  4  1  2  0
  1  5  1  0
  3  6  2  0
  3  7  1  0
  8  4  1  0
  5  9  2  0
  7 10  2  0
  7 11  1  0
 12  8  2  0
 12  9  1  0
 10 13  1  0
 14 11  2  0
 13 15  2  0
 15 14  1  0
 16 17  2  0
 17 18  1  0
 18 19  2  0
 19 14  1  0
 15 16  1  0
  2 20  1  0
  4 21  1  0
  5 22  1  0
  8 23  1  0
  9 24  1  0
 10 25  1  0
 11 26  1  0
 12 27  1  0
 13 28  1  0
 16 29  1  0
 17 30  1  0
 18 31  1  0
 19 32  1  0
 33 34  1  0
 34 40  2  0
 34 35  1  0
 35 36  2  0
 36 37  1  0
 37 38  1  0
 37 39  2  0
 39 40  1  0
 35 41  1  0
 36 42  1  0
 38 43  1  0
 39 44  1  0
 40 45  1  0
M  END
>  <E_el>  (53) 
-1189.785825575

>  <HBA_atom_index>  (53) 
6

>  <Function>  (53) 
carbonyl

>  <Atom>  (53) 
O

>  <Mol_ID>  (53) 
CHEMBL1081345_f006_c001

>  <E_el_PW6B95>  (53) 
-787.0247242492

>  <E_el_PBEh-3c>  (53) 
-783.9207758386

>  <E_el complex_PW6B95>  (53) 
-1194.435647550

>  <E_el complex_PBEh-3c>  (53) 
1.86

>  <HB_distance>  (53) 
1.86

>  <dG(298)_RRHO (kJ/mol)>  (53) 
586.9204

>  <dG(298)_RRHO complex (kJ/mol)>  (53) 
829.7347

>  <dG_solv_SMD_CCl4 (kJ/mol)>  (53) 
-59.1200

>  <dG_solv_SMD_CCl4 complex (kJ/mol)>  (53) 
-72.8444

>  <pKBHX_QC>  (53) 
1.10

>  <Delta G_sol (kJ/mol)>  (53) 
24.68

>  <Delta G (kcal/mol)>  (53) 
-1.51

$$$$

     RDKit          3D

 41 41  0  0  0  0  0  0  0  0999 V2000
    0.9465    0.3431    1.8566 C   0  0  0  0  0  0  0  0  0  0  0  0
   -0.3157    0.5279    2.5418 N   0  0  0  0  0  0  0  0  0  0  0  0
    1.5713   -1.0486    2.0177 C   0  0  0  0  0  0  0  0  0  0  0  0
    0.7892    0.7579    0.3883 C   0  0  0  0  0  0  0  0  0  0  0  0
    0.7282   -2.1210    1.5106 N   0  0  0  0  0  0  0  0  0  0  0  0
    0.5679    2.2359    0.2356 C   0  0  0  0  0  0  0  0  0  0  0  0
    1.2693   -3.4439    1.7812 C   0  0  0  0  0  0  0  0  0  0  0  0
   -0.7129    2.7687    0.1460 C   0  0  0  0  0  0  0  0  0  0  0  0
    1.6509    3.1090    0.2019 C   0  0  0  0  0  0  0  0  0  0  0  0
   -0.9087    4.1359    0.0289 C   0  0  0  0  0  0  0  0  0  0  0  0
    0.1789    4.9962    0.0021 C   0  0  0  0  0  0  0  0  0  0  0  0
    1.4622    4.4778    0.0880 C   0  0  0  0  0  0  0  0  0  0  0  0
    1.6599    1.0372    2.3151 H   0  0  0  0  0  0  0  0  0  0  0  0
   -1.0724    0.0122    2.1147 H   0  0  0  0  0  0  0  0  0  0  0  0
   -0.2672    0.2945    3.5229 H   0  0  0  0  0  0  0  0  0  0  0  0
    2.5244   -1.0842    1.4828 H   0  0  0  0  0  0  0  0  0  0  0  0
    1.8087   -1.2048    3.0825 H   0  0  0  0  0  0  0  0  0  0  0  0
   -0.0438    0.2144   -0.0661 H   0  0  0  0  0  0  0  0  0  0  0  0
    1.6808    0.4569   -0.1670 H   0  0  0  0  0  0  0  0  0  0  0  0
   -0.1817   -2.0482    1.9501 H   0  0  0  0  0  0  0  0  0  0  0  0
    1.4774   -3.6173    2.8435 H   0  0  0  0  0  0  0  0  0  0  0  0
    0.5724   -4.2061    1.4360 H   0  0  0  0  0  0  0  0  0  0  0  0
    2.2006   -3.5784    1.2316 H   0  0  0  0  0  0  0  0  0  0  0  0
   -1.5681    2.1046    0.1599 H   0  0  0  0  0  0  0  0  0  0  0  0
    2.6581    2.7113    0.2582 H   0  0  0  0  0  0  0  0  0  0  0  0
   -1.9137    4.5309   -0.0434 H   0  0  0  0  0  0  0  0  0  0  0  0
    0.0273    6.0635   -0.0917 H   0  0  0  0  0  0  0  0  0  0  0  0
    2.3182    5.1394    0.0591 H   0  0  0  0  0  0  0  0  0  0  0  0
   -3.9628   -1.3090   -3.8911 F   0  0  0  0  0  0  0  0  0  0  0  0
   -2.8201   -1.5441   -3.2263 C   0  0  0  0  0  0  0  0  0  0  0  0
   -1.6436   -1.7061   -3.9331 C   0  0  0  0  0  0  0  0  0  0  0  0
   -0.4652   -1.9441   -3.2487 C   0  0  0  0  0  0  0  0  0  0  0  0
   -0.4505   -2.0265   -1.8553 C   0  0  0  0  0  0  0  0  0  0  0  0
    0.7182   -2.2542   -1.2457 O   0  0  0  0  0  0  0  0  0  0  0  0
   -1.6543   -1.8637   -1.1681 C   0  0  0  0  0  0  0  0  0  0  0  0
   -2.8382   -1.6204   -1.8507 C   0  0  0  0  0  0  0  0  0  0  0  0
   -1.6470   -1.6408   -5.0133 H   0  0  0  0  0  0  0  0  0  0  0  0
    0.4630   -2.0651   -3.7914 H   0  0  0  0  0  0  0  0  0  0  0  0
    0.6390   -2.1586   -0.2635 H   0  0  0  0  0  0  0  0  0  0  0  0
   -1.6784   -1.9372   -0.0877 H   0  0  0  0  0  0  0  0  0  0  0  0
   -3.7678   -1.4948   -1.3121 H   0  0  0  0  0  0  0  0  0  0  0  0
  1  2  1  0
  3  1  1  0
  1  4  1  0
  5  3  1  0
  4  6  1  0
  7  5  1  0
  6  8  2  0
  6  9  1  0
  8 10  1  0
 10 11  2  0
 11 12  1  0
 12  9  2  0
  1 13  1  0
  2 14  1  0
  2 15  1  0
  3 16  1  0
  3 17  1  0
  4 18  1  0
  4 19  1  0
  5 20  1  0
  7 21  1  0
  7 22  1  0
  7 23  1  0
  8 24  1  0
  9 25  1  0
 10 26  1  0
 11 27  1  0
 12 28  1  0
 29 30  1  0
 30 36  2  0
 30 31  1  0
 31 32  2  0
 32 33  1  0
 33 34  1  0
 33 35  2  0
 35 36  1  0
 31 37  1  0
 32 38  1  0
 34 39  1  0
 35 40  1  0
 36 41  1  0
M  END
>  <E_el>  (54) 
-904.9544809782

>  <HBA_atom_index>  (54) 
5

>  <Function>  (54) 
secondary amine

>  <Atom>  (54) 
N

>  <Mol_ID>  (54) 
CHEMBL1081426_f006_c001

>  <E_el_PW6B95>  (54) 
-501.0607302446

>  <E_el_PBEh-3c>  (54) 
-499.0867372222

>  <E_el complex_PW6B95>  (54) 
-908.4714274742

>  <E_el complex_PBEh-3c>  (54) 
1.78

>  <HB_distance>  (54) 
1.78

>  <dG(298)_RRHO (kJ/mol)>  (54) 
574.1447

>  <dG(298)_RRHO complex (kJ/mol)>  (54) 
819.3088

>  <dG_solv_SMD_CCl4 (kJ/mol)>  (54) 
-35.6066

>  <dG_solv_SMD_CCl4 complex (kJ/mol)>  (54) 
-57.6116

>  <pKBHX_QC>  (54) 
1.63

>  <Delta G_sol (kJ/mol)>  (54) 
19.34

>  <Delta G (kcal/mol)>  (54) 
-2.22

$$$$

     RDKit          3D

 33 33  0  0  0  0  0  0  0  0999 V2000
   -1.3677   -0.2178    1.6282 C   0  0  0  0  0  0  0  0  0  0  0  0
   -0.7654   -0.9161    0.5531 O   0  0  0  0  0  0  0  0  0  0  0  0
    0.2772   -1.7737    0.9821 C   0  0  0  0  0  0  0  0  0  0  0  0
   -0.3570    0.6432    2.3737 C   0  0  0  0  0  0  0  0  0  0  0  0
    1.3826   -1.0017    1.6886 C   0  0  0  0  0  0  0  0  0  0  0  0
    0.8381   -0.1814    2.8619 C   0  0  0  0  0  0  0  0  0  0  0  0
    2.1431    0.9227    3.5228 S   0  0  0  0  0  0  0  0  0  0  0  0
    0.4591   -1.0742    4.0432 C   0  0  0  0  0  0  0  0  0  0  0  0
   -1.8564   -0.9328    2.3034 H   0  0  0  0  0  0  0  0  0  0  0  0
   -2.1536    0.4031    1.1962 H   0  0  0  0  0  0  0  0  0  0  0  0
   -0.1357   -2.5595    1.6283 H   0  0  0  0  0  0  0  0  0  0  0  0
    0.6652   -2.2645    0.0886 H   0  0  0  0  0  0  0  0  0  0  0  0
   -0.8445    1.1391    3.2161 H   0  0  0  0  0  0  0  0  0  0  0  0
   -0.0097    1.4338    1.7024 H   0  0  0  0  0  0  0  0  0  0  0  0
    2.1536   -1.6934    2.0350 H   0  0  0  0  0  0  0  0  0  0  0  0
    1.8608   -0.3362    0.9641 H   0  0  0  0  0  0  0  0  0  0  0  0
    2.3542    1.6142    2.3951 H   0  0  0  0  0  0  0  0  0  0  0  0
    0.0921   -0.4801    4.8805 H   0  0  0  0  0  0  0  0  0  0  0  0
   -0.3244   -1.7848    3.7804 H   0  0  0  0  0  0  0  0  0  0  0  0
    1.3179   -1.6501    4.3904 H   0  0  0  0  0  0  0  0  0  0  0  0
   -1.2129    0.8124   -6.4111 F   0  0  0  0  0  0  0  0  0  0  0  0
   -0.8464    0.8380   -5.1200 C   0  0  0  0  0  0  0  0  0  0  0  0
    0.0638    1.7852   -4.6926 C   0  0  0  0  0  0  0  0  0  0  0  0
    0.4422    1.8116   -3.3614 C   0  0  0  0  0  0  0  0  0  0  0  0
   -0.0866    0.8941   -2.4562 C   0  0  0  0  0  0  0  0  0  0  0  0
    0.3166    0.9631   -1.1751 O   0  0  0  0  0  0  0  0  0  0  0  0
   -1.0047   -0.0508   -2.9096 C   0  0  0  0  0  0  0  0  0  0  0  0
   -1.3849   -0.0799   -4.2434 C   0  0  0  0  0  0  0  0  0  0  0  0
    0.4750    2.4981   -5.3949 H   0  0  0  0  0  0  0  0  0  0  0  0
    1.1543    2.5480   -3.0132 H   0  0  0  0  0  0  0  0  0  0  0  0
   -0.1171    0.2748   -0.6405 H   0  0  0  0  0  0  0  0  0  0  0  0
   -1.4314   -0.7705   -2.2212 H   0  0  0  0  0  0  0  0  0  0  0  0
   -2.0976   -0.8140   -4.5945 H   0  0  0  0  0  0  0  0  0  0  0  0
  1  2  1  0
  2  3  1  0
  4  1  1  0
  3  5  1  0
  6  4  1  0
  6  5  1  0
  7  6  1  0
  6  8  1  0
  1  9  1  0
  1 10  1  0
  3 11  1  0
  3 12  1  0
  4 13  1  0
  4 14  1  0
  5 15  1  0
  5 16  1  0
  7 17  1  0
  8 18  1  0
  8 19  1  0
  8 20  1  0
 21 22  1  0
 22 28  2  0
 22 23  1  0
 23 24  2  0
 24 25  1  0
 25 26  1  0
 25 27  2  0
 27 28  1  0
 23 29  1  0
 24 30  1  0
 26 31  1  0
 27 32  1  0
 28 33  1  0
M  END
>  <E_el>  (55) 
-1114.015422123

>  <HBA_atom_index>  (55) 
2

>  <Function>  (55) 
ether

>  <Atom>  (55) 
O

>  <Mol_ID>  (55) 
CHEMBL1082657_f008_c001

>  <E_el_PW6B95>  (55) 
-710.1559379085

>  <E_el_PBEh-3c>  (55) 
-708.1531908117

>  <E_el complex_PW6B95>  (55) 
-1117.563369024

>  <E_el complex_PBEh-3c>  (55) 
1.81

>  <HB_distance>  (55) 
1.81

>  <dG(298)_RRHO (kJ/mol)>  (55) 
385.5024

>  <dG(298)_RRHO complex (kJ/mol)>  (55) 
626.0063

>  <dG_solv_SMD_CCl4 (kJ/mol)>  (55) 
-25.7289

>  <dG_solv_SMD_CCl4 complex (kJ/mol)>  (55) 
-45.2007

>  <pKBHX_QC>  (55) 
1.00

>  <Delta G_sol (kJ/mol)>  (55) 
25.79

>  <Delta G (kcal/mol)>  (55) 
-1.36

$$$$

     RDKit          3D

 31 31  0  0  0  0  0  0  0  0999 V2000
    0.6867    0.7313    2.4427 C   0  0  0  0  0  0  0  0  0  0  0  0
    0.6931    2.0458    2.2490 O   0  0  0  0  0  0  0  0  0  0  0  0
    0.7474    2.5681    0.9352 C   0  0  0  0  0  0  0  0  0  0  0  0
    0.6176    0.3081    3.7760 C   0  0  0  0  0  0  0  0  0  0  0  0
    0.7421   -0.1064    1.4245 N   0  0  0  0  0  0  0  0  0  0  0  0
    0.6049   -1.0432    4.0151 C   0  0  0  0  0  0  0  0  0  0  0  0
    0.7298   -1.4299    1.6629 C   0  0  0  0  0  0  0  0  0  0  0  0
    0.6606   -1.9344    2.9461 C   0  0  0  0  0  0  0  0  0  0  0  0
    0.7975   -2.3360    0.4730 C   0  0  0  0  0  0  0  0  0  0  0  0
    0.7412    3.6489    1.0498 H   0  0  0  0  0  0  0  0  0  0  0  0
   -0.1192    2.2734    0.3404 H   0  0  0  0  0  0  0  0  0  0  0  0
    1.6570    2.2727    0.4112 H   0  0  0  0  0  0  0  0  0  0  0  0
    0.5758    1.0363    4.5731 H   0  0  0  0  0  0  0  0  0  0  0  0
    0.5515   -1.4127    5.0308 H   0  0  0  0  0  0  0  0  0  0  0  0
    0.6514   -3.0025    3.1109 H   0  0  0  0  0  0  0  0  0  0  0  0
    1.7127   -2.1714   -0.0957 H   0  0  0  0  0  0  0  0  0  0  0  0
    0.7706   -3.3809    0.7748 H   0  0  0  0  0  0  0  0  0  0  0  0
   -0.0378   -2.1622   -0.2066 H   0  0  0  0  0  0  0  0  0  0  0  0
   -3.3976    0.3426   -4.3961 F   0  0  0  0  0  0  0  0  0  0  0  0
   -2.2881    0.3327   -3.6408 C   0  0  0  0  0  0  0  0  0  0  0  0
   -1.0523    0.4421   -4.2500 C   0  0  0  0  0  0  0  0  0  0  0  0
    0.0923    0.4305   -3.4726 C   0  0  0  0  0  0  0  0  0  0  0  0
    0.0096    0.3116   -2.0855 C   0  0  0  0  0  0  0  0  0  0  0  0
    1.1544    0.3054   -1.3850 O   0  0  0  0  0  0  0  0  0  0  0  0
   -1.2492    0.2038   -1.4942 C   0  0  0  0  0  0  0  0  0  0  0  0
   -2.3989    0.2141   -2.2721 C   0  0  0  0  0  0  0  0  0  0  0  0
   -0.9848    0.5352   -5.3258 H   0  0  0  0  0  0  0  0  0  0  0  0
    1.0657    0.5150   -3.9376 H   0  0  0  0  0  0  0  0  0  0  0  0
    0.9811    0.2211   -0.4246 H   0  0  0  0  0  0  0  0  0  0  0  0
   -1.3414    0.1113   -0.4188 H   0  0  0  0  0  0  0  0  0  0  0  0
   -3.3737    0.1298   -1.8102 H   0  0  0  0  0  0  0  0  0  0  0  0
  1  2  1  0
  2  3  1  0
  4  1  2  0
  1  5  1  0
  6  4  1  0
  5  7  2  0
  8  6  2  0
  8  7  1  0
  7  9  1  0
  3 10  1  0
  3 11  1  0
  3 12  1  0
  4 13  1  0
  6 14  1  0
  8 15  1  0
  9 16  1  0
  9 17  1  0
  9 18  1  0
 19 20  1  0
 20 26  2  0
 20 21  1  0
 21 22  2  0
 22 23  1  0
 23 24  1  0
 23 25  2  0
 25 26  1  0
 21 27  1  0
 22 28  1  0
 24 29  1  0
 25 30  1  0
 26 31  1  0
M  END
>  <E_el>  (56) 
-807.1302981845

>  <HBA_atom_index>  (56) 
5

>  <Function>  (56) 
pyridine

>  <Atom>  (56) 
N

>  <Mol_ID>  (56) 
CHEMBL1083590_f005_c001

>  <E_el_PW6B95>  (56) 
-402.8298878918

>  <E_el_PBEh-3c>  (56) 
-401.2635774535

>  <E_el complex_PW6B95>  (56) 
-810.2406111171

>  <E_el complex_PBEh-3c>  (56) 
1.89

>  <HB_distance>  (56) 
1.89

>  <dG(298)_RRHO (kJ/mol)>  (56) 
317.4914

>  <dG(298)_RRHO complex (kJ/mol)>  (56) 
561.4793

>  <dG_solv_SMD_CCl4 (kJ/mol)>  (56) 
-22.1886

>  <dG_solv_SMD_CCl4 complex (kJ/mol)>  (56) 
-39.6670

>  <pKBHX_QC>  (56) 
1.31

>  <Delta G_sol (kJ/mol)>  (56) 
22.62

>  <Delta G (kcal/mol)>  (56) 
-1.78

$$$$

     RDKit          3D

 34 35  0  0  0  0  0  0  0  0999 V2000
    0.7974    1.8272    1.9380 C   0  0  0  0  0  0  0  0  0  0  0  0
    1.4129    0.8174    1.1546 O   0  0  0  0  0  0  0  0  0  0  0  0
    0.9259   -0.4386    1.3776 C   0  0  0  0  0  0  0  0  0  0  0  0
   -0.7034    1.6410    1.9439 C   0  0  0  0  0  0  0  0  0  0  0  0
   -0.2845   -0.6416    2.0372 C   0  0  0  0  0  0  0  0  0  0  0  0
    1.6615   -1.5182    0.9125 C   0  0  0  0  0  0  0  0  0  0  0  0
   -1.0392    0.3859    2.4951 O   0  0  0  0  0  0  0  0  0  0  0  0
   -0.7269   -1.9420    2.2351 C   0  0  0  0  0  0  0  0  0  0  0  0
    1.2169   -2.8200    1.0955 C   0  0  0  0  0  0  0  0  0  0  0  0
    0.0162   -3.0139    1.7747 C   0  0  0  0  0  0  0  0  0  0  0  0
    1.9992   -3.9838    0.5604 C   0  0  0  0  0  0  0  0  0  0  0  0
    1.0675    2.7846    1.4931 H   0  0  0  0  0  0  0  0  0  0  0  0
    1.1922    1.7957    2.9591 H   0  0  0  0  0  0  0  0  0  0  0  0
   -1.1786    2.4018    2.5634 H   0  0  0  0  0  0  0  0  0  0  0  0
   -1.1013    1.7323    0.9261 H   0  0  0  0  0  0  0  0  0  0  0  0
    2.5993   -1.3249    0.4046 H   0  0  0  0  0  0  0  0  0  0  0  0
   -1.6629   -2.0998    2.7547 H   0  0  0  0  0  0  0  0  0  0  0  0
   -0.3500   -4.0191    1.9411 H   0  0  0  0  0  0  0  0  0  0  0  0
    1.9720   -4.8321    1.2440 H   0  0  0  0  0  0  0  0  0  0  0  0
    1.5959   -4.3249   -0.3950 H   0  0  0  0  0  0  0  0  0  0  0  0
    3.0448   -3.7255    0.3975 H   0  0  0  0  0  0  0  0  0  0  0  0
   -3.5734    1.2326   -3.7639 F   0  0  0  0  0  0  0  0  0  0  0  0
   -2.3809    1.4348   -3.1840 C   0  0  0  0  0  0  0  0  0  0  0  0
   -1.6903    2.6026   -3.4453 C   0  0  0  0  0  0  0  0  0  0  0  0
   -0.4642    2.8166   -2.8400 C   0  0  0  0  0  0  0  0  0  0  0  0
    0.0754    1.8650   -1.9777 C   0  0  0  0  0  0  0  0  0  0  0  0
    1.2707    2.1335   -1.4162 O   0  0  0  0  0  0  0  0  0  0  0  0
   -0.6317    0.6888   -1.7400 C   0  0  0  0  0  0  0  0  0  0  0  0
   -1.8648    0.4752   -2.3398 C   0  0  0  0  0  0  0  0  0  0  0  0
   -2.1091    3.3423   -4.1143 H   0  0  0  0  0  0  0  0  0  0  0  0
    0.0854    3.7284   -3.0322 H   0  0  0  0  0  0  0  0  0  0  0  0
    1.4669    1.4971   -0.7154 H   0  0  0  0  0  0  0  0  0  0  0  0
   -0.2261   -0.0808   -1.0935 H   0  0  0  0  0  0  0  0  0  0  0  0
   -2.4131   -0.4378   -2.1510 H   0  0  0  0  0  0  0  0  0  0  0  0
  1  2  1  0
  2  3  1  0
  4  1  1  0
  5  3  2  0
  3  6  1  0
  7  4  1  0
  8  5  1  0
  5  7  1  0
  9  6  2  0
 10  8  2  0
 11  9  1  0
  9 10  1  0
  1 12  1  0
  1 13  1  0
  4 14  1  0
  4 15  1  0
  6 16  1  0
  8 17  1  0
 10 18  1  0
 11 19  1  0
 11 20  1  0
 11 21  1  0
 22 23  1  0
 23 29  2  0
 23 24  1  0
 24 25  2  0
 25 26  1  0
 26 27  1  0
 26 28  2  0
 28 29  1  0
 24 30  1  0
 25 31  1  0
 27 32  1  0
 28 33  1  0
 29 34  1  0
M  END
>  <E_el>  (57) 
-904.1927156370

>  <HBA_atom_index>  (57) 
2

>  <Function>  (57) 
phenol ether

>  <Atom>  (57) 
O

>  <Mol_ID>  (57) 
CHEMBL108375_f003_c001

>  <E_el_PW6B95>  (57) 
-500.2686401114

>  <E_el_PBEh-3c>  (57) 
-498.33308212

>  <E_el complex_PW6B95>  (57) 
-907.6747130705

>  <E_el complex_PBEh-3c>  (57) 
1.99

>  <HB_distance>  (57) 
1.99

>  <dG(298)_RRHO (kJ/mol)>  (57) 
379.9206

>  <dG(298)_RRHO complex (kJ/mol)>  (57) 
617.9040

>  <dG_solv_SMD_CCl4 (kJ/mol)>  (57) 
-29.8807

>  <dG_solv_SMD_CCl4 complex (kJ/mol)>  (57) 
-46.2553

>  <pKBHX_QC>  (57) 
0.59

>  <Delta G_sol (kJ/mol)>  (57) 
29.93

>  <Delta G (kcal/mol)>  (57) 
-0.80

$$$$

     RDKit          3D

 34 35  0  0  0  0  0  0  0  0999 V2000
    2.4098    1.4756   -0.6258 C   0  0  0  0  0  0  0  0  0  0  0  0
    3.2409    0.5373    0.0213 O   0  0  0  0  0  0  0  0  0  0  0  0
    2.5914   -0.5384    0.5276 C   0  0  0  0  0  0  0  0  0  0  0  0
    1.1556    1.7146    0.1835 C   0  0  0  0  0  0  0  0  0  0  0  0
    1.2056   -0.5679    0.6685 C   0  0  0  0  0  0  0  0  0  0  0  0
    3.3399   -1.6402    0.9184 C   0  0  0  0  0  0  0  0  0  0  0  0
    0.4315    0.5023    0.3099 O   0  0  0  0  0  0  0  0  0  0  0  0
    0.5883   -1.6985    1.1758 C   0  0  0  0  0  0  0  0  0  0  0  0
    2.7335   -2.7758    1.4365 C   0  0  0  0  0  0  0  0  0  0  0  0
    1.3452   -2.7947    1.5485 C   0  0  0  0  0  0  0  0  0  0  0  0
    3.5581   -3.9476    1.8834 C   0  0  0  0  0  0  0  0  0  0  0  0
    2.1447    1.1272   -1.6315 H   0  0  0  0  0  0  0  0  0  0  0  0
    2.9835    2.3971   -0.7272 H   0  0  0  0  0  0  0  0  0  0  0  0
    1.4057    2.1055    1.1759 H   0  0  0  0  0  0  0  0  0  0  0  0
    0.5002    2.4301   -0.3136 H   0  0  0  0  0  0  0  0  0  0  0  0
    4.4161   -1.5949    0.8028 H   0  0  0  0  0  0  0  0  0  0  0  0
   -0.4900   -1.7132    1.2726 H   0  0  0  0  0  0  0  0  0  0  0  0
    0.8476   -3.6732    1.9390 H   0  0  0  0  0  0  0  0  0  0  0  0
    3.8041   -3.8737    2.9445 H   0  0  0  0  0  0  0  0  0  0  0  0
    3.0271   -4.8882    1.7393 H   0  0  0  0  0  0  0  0  0  0  0  0
    4.4977   -4.0110    1.3360 H   0  0  0  0  0  0  0  0  0  0  0  0
   -6.1871    2.7602   -0.6560 F   0  0  0  0  0  0  0  0  0  0  0  0
   -4.9795    2.2613   -0.9621 C   0  0  0  0  0  0  0  0  0  0  0  0
   -4.1573    1.8068    0.0469 C   0  0  0  0  0  0  0  0  0  0  0  0
   -2.9097    1.2904   -0.2728 C   0  0  0  0  0  0  0  0  0  0  0  0
   -2.4891    1.2288   -1.5989 C   0  0  0  0  0  0  0  0  0  0  0  0
   -1.2910    0.7361   -1.9683 O   0  0  0  0  0  0  0  0  0  0  0  0
   -3.3384    1.6927   -2.6009 C   0  0  0  0  0  0  0  0  0  0  0  0
   -4.5825    2.2099   -2.2846 C   0  0  0  0  0  0  0  0  0  0  0  0
   -4.4857    1.8474    1.0764 H   0  0  0  0  0  0  0  0  0  0  0  0
   -2.2661    0.9350    0.5230 H   0  0  0  0  0  0  0  0  0  0  0  0
   -0.7907    0.4473   -1.1923 H   0  0  0  0  0  0  0  0  0  0  0  0
   -3.0165    1.6438   -3.6325 H   0  0  0  0  0  0  0  0  0  0  0  0
   -5.2427    2.5679   -3.0633 H   0  0  0  0  0  0  0  0  0  0  0  0
  1  2  1  0
  2  3  1  0
  4  1  1  0
  5  3  2  0
  3  6  1  0
  7  4  1  0
  8  5  1  0
  5  7  1  0
  9  6  2  0
 10  8  2  0
 11  9  1  0
  9 10  1  0
  1 12  1  0
  1 13  1  0
  4 14  1  0
  4 15  1  0
  6 16  1  0
  8 17  1  0
 10 18  1  0
 11 19  1  0
 11 20  1  0
 11 21  1  0
 22 23  1  0
 23 29  2  0
 23 24  1  0
 24 25  2  0
 25 26  1  0
 26 27  1  0
 26 28  2  0
 28 29  1  0
 24 30  1  0
 25 31  1  0
 27 32  1  0
 28 33  1  0
 29 34  1  0
M  END
>  <E_el>  (58) 
-904.1912919358

>  <HBA_atom_index>  (58) 
7

>  <Function>  (58) 
phenol ether

>  <Atom>  (58) 
O

>  <Mol_ID>  (58) 
CHEMBL108375_f003_c002

>  <E_el_PW6B95>  (58) 
-500.2686401114

>  <E_el_PBEh-3c>  (58) 
-498.33308212

>  <E_el complex_PW6B95>  (58) 
-907.6731282244

>  <E_el complex_PBEh-3c>  (58) 
1.94

>  <HB_distance>  (58) 
1.94

>  <dG(298)_RRHO (kJ/mol)>  (58) 
379.9206

>  <dG(298)_RRHO complex (kJ/mol)>  (58) 
623.1340

>  <dG_solv_SMD_CCl4 (kJ/mol)>  (58) 
-29.8807

>  <dG_solv_SMD_CCl4 complex (kJ/mol)>  (58) 
-48.4402

>  <pKBHX_QC>  (58) 
-0.12

>  <Delta G_sol (kJ/mol)>  (58) 
37.14

>  <Delta G (kcal/mol)>  (58) 
0.16

$$$$

     RDKit          3D

 56 57  0  0  0  0  0  0  0  0999 V2000
    0.1470    2.7320    1.6535 C   0  0  0  0  0  0  0  0  0  0  0  0
    0.1293    1.2696    1.5459 N   0  0  0  0  0  0  0  0  0  0  0  0
    0.9998    0.4679    2.4443 C   0  0  0  0  0  0  0  0  0  0  0  0
    1.3760    3.5136    1.1689 C   0  0  0  0  0  0  0  0  0  0  0  0
    1.2054    1.1238    3.8123 C   0  0  0  0  0  0  0  0  0  0  0  0
    2.3570    0.2274    1.7893 C   0  0  0  0  0  0  0  0  0  0  0  0
    0.2857   -0.8859    2.6947 C   0  0  0  0  0  0  0  0  0  0  0  0
    1.6849    3.4537   -0.3359 C   0  0  0  0  0  0  0  0  0  0  0  0
    1.1774    4.8588    1.5604 O   0  0  0  0  0  0  0  0  0  0  0  0
   -0.1679   -1.6313    1.4708 C   0  0  0  0  0  0  0  0  0  0  0  0
    2.4023    2.3327   -0.7495 O   0  0  0  0  0  0  0  0  0  0  0  0
   -1.4953   -1.4841    1.0043 C   0  0  0  0  0  0  0  0  0  0  0  0
    0.6795   -2.4505    0.7711 C   0  0  0  0  0  0  0  0  0  0  0  0
   -1.9230   -2.0978   -0.1375 C   0  0  0  0  0  0  0  0  0  0  0  0
   -1.0488   -2.9133   -0.8857 C   0  0  0  0  0  0  0  0  0  0  0  0
    0.2740   -3.0984   -0.4153 C   0  0  0  0  0  0  0  0  0  0  0  0
   -1.4488   -3.5438   -2.0850 C   0  0  0  0  0  0  0  0  0  0  0  0
   -0.5761   -4.3285   -2.7841 C   0  0  0  0  0  0  0  0  0  0  0  0
    0.7390   -4.5202   -2.3130 C   0  0  0  0  0  0  0  0  0  0  0  0
    1.1528   -3.9207   -1.1571 C   0  0  0  0  0  0  0  0  0  0  0  0
   -0.7087    3.0799    1.0610 H   0  0  0  0  0  0  0  0  0  0  0  0
   -0.0456    3.0591    2.6809 H   0  0  0  0  0  0  0  0  0  0  0  0
   -0.8279    1.0065    1.7542 H   0  0  0  0  0  0  0  0  0  0  0  0
    2.2695    3.1898    1.7075 H   0  0  0  0  0  0  0  0  0  0  0  0
    1.7719    2.0533    3.7470 H   0  0  0  0  0  0  0  0  0  0  0  0
    0.2570    1.3413    4.3086 H   0  0  0  0  0  0  0  0  0  0  0  0
    1.7674    0.4542    4.4645 H   0  0  0  0  0  0  0  0  0  0  0  0
    2.2597   -0.2661    0.8241 H   0  0  0  0  0  0  0  0  0  0  0  0
    2.9715   -0.4051    2.4325 H   0  0  0  0  0  0  0  0  0  0  0  0
    2.9043    1.1519    1.6220 H   0  0  0  0  0  0  0  0  0  0  0  0
   -0.5785   -0.7030    3.3438 H   0  0  0  0  0  0  0  0  0  0  0  0
    0.9676   -1.5097    3.2777 H   0  0  0  0  0  0  0  0  0  0  0  0
    2.3005    4.3320   -0.5520 H   0  0  0  0  0  0  0  0  0  0  0  0
    0.7470    3.5819   -0.9017 H   0  0  0  0  0  0  0  0  0  0  0  0
    0.4967    5.2456    1.0022 H   0  0  0  0  0  0  0  0  0  0  0  0
    1.7884    1.6394   -1.0257 H   0  0  0  0  0  0  0  0  0  0  0  0
   -2.1934   -0.8764    1.5705 H   0  0  0  0  0  0  0  0  0  0  0  0
    1.6936   -2.6054    1.1223 H   0  0  0  0  0  0  0  0  0  0  0  0
   -2.9383   -1.9547   -0.4858 H   0  0  0  0  0  0  0  0  0  0  0  0
   -2.4575   -3.3873   -2.4463 H   0  0  0  0  0  0  0  0  0  0  0  0
   -0.8904   -4.8066   -3.7024 H   0  0  0  0  0  0  0  0  0  0  0  0
    1.4218   -5.1450   -2.8736 H   0  0  0  0  0  0  0  0  0  0  0  0
    2.1649   -4.0649   -0.7994 H   0  0  0  0  0  0  0  0  0  0  0  0
   -4.1664    0.4402   -4.1442 F   0  0  0  0  0  0  0  0  0  0  0  0
   -3.0659    0.4635   -3.3763 C   0  0  0  0  0  0  0  0  0  0  0  0
   -3.0824    1.1696   -2.1921 C   0  0  0  0  0  0  0  0  0  0  0  0
   -1.9420    1.1926   -1.4024 C   0  0  0  0  0  0  0  0  0  0  0  0
   -0.7960    0.5010   -1.7872 C   0  0  0  0  0  0  0  0  0  0  0  0
    0.3262    0.4770   -1.0475 O   0  0  0  0  0  0  0  0  0  0  0  0
   -0.8060   -0.2022   -2.9891 C   0  0  0  0  0  0  0  0  0  0  0  0
   -1.9370   -0.2200   -3.7860 C   0  0  0  0  0  0  0  0  0  0  0  0
   -3.9732    1.7037   -1.8900 H   0  0  0  0  0  0  0  0  0  0  0  0
   -1.9565    1.7542   -0.4762 H   0  0  0  0  0  0  0  0  0  0  0  0
    0.1752    0.7304   -0.0914 H   0  0  0  0  0  0  0  0  0  0  0  0
    0.0754   -0.7554   -3.2843 H   0  0  0  0  0  0  0  0  0  0  0  0
   -1.9433   -0.7704   -4.7172 H   0  0  0  0  0  0  0  0  0  0  0  0
  1  2  1  0
  2  3  1  0
  4  1  1  0
  3  5  1  0
  3  6  1  0
  3  7  1  0
  8  4  1  0
  4  9  1  0
  7 10  1  0
 11  8  1  0
 10 12  2  0
 10 13  1  0
 12 14  1  0
 14 15  2  0
 15 16  1  0
 16 13  2  0
 17 18  2  0
 18 19  1  0
 19 20  2  0
 20 16  1  0
 15 17  1  0
  1 21  1  0
  1 22  1  0
  2 23  1  0
  4 24  1  0
  5 25  1  0
  5 26  1  0
  5 27  1  0
  6 28  1  0
  6 29  1  0
  6 30  1  0
  7 31  1  0
  7 32  1  0
  8 33  1  0
  8 34  1  0
  9 35  1  0
 11 36  1  0
 12 37  1  0
 13 38  1  0
 14 39  1  0
 17 40  1  0
 18 41  1  0
 19 42  1  0
 20 43  1  0
 44 45  1  0
 45 51  2  0
 45 46  1  0
 46 47  2  0
 47 48  1  0
 48 49  1  0
 48 50  2  0
 50 51  1  0
 46 52  1  0
 47 53  1  0
 49 54  1  0
 50 55  1  0
 51 56  1  0
M  END
>  <E_el>  (59) 
-1270.833994937

>  <HBA_atom_index>  (59) 
2

>  <Function>  (59) 
secondary amine

>  <Atom>  (59) 
N

>  <Mol_ID>  (59) 
CHEMBL1083950_f003_c001

>  <E_el_PW6B95>  (59) 
-868.3589391809

>  <E_el_PBEh-3c>  (59) 
-864.9645120454

>  <E_el complex_PW6B95>  (59) 
-1275.773155146

>  <E_el complex_PBEh-3c>  (59) 
1.72

>  <HB_distance>  (59) 
1.72

>  <dG(298)_RRHO (kJ/mol)>  (59) 
888.4383

>  <dG(298)_RRHO complex (kJ/mol)>  (59) 
1140.8646

>  <dG_solv_SMD_CCl4 (kJ/mol)>  (59) 
-53.8163

>  <dG_solv_SMD_CCl4 complex (kJ/mol)>  (59) 
-67.9976

>  <pKBHX_QC>  (59) 
1.05

>  <Delta G_sol (kJ/mol)>  (59) 
25.19

>  <Delta G (kcal/mol)>  (59) 
-1.44

$$$$

     RDKit          3D

 56 57  0  0  0  0  0  0  0  0999 V2000
   -0.4141    0.0290    2.2782 C   0  0  0  0  0  0  0  0  0  0  0  0
   -0.5946   -0.9812    1.2442 N   0  0  0  0  0  0  0  0  0  0  0  0
   -0.1071   -2.3394    1.5048 C   0  0  0  0  0  0  0  0  0  0  0  0
    0.7585    0.9736    2.0181 C   0  0  0  0  0  0  0  0  0  0  0  0
   -0.8028   -2.9944    2.7059 C   0  0  0  0  0  0  0  0  0  0  0  0
    1.3990   -2.3109    1.7468 C   0  0  0  0  0  0  0  0  0  0  0  0
   -0.4414   -3.1946    0.2609 C   0  0  0  0  0  0  0  0  0  0  0  0
    0.7524    1.5676    0.6069 C   0  0  0  0  0  0  0  0  0  0  0  0
    0.6409    1.9918    3.0095 O   0  0  0  0  0  0  0  0  0  0  0  0
    0.1337   -2.7120   -1.0391 C   0  0  0  0  0  0  0  0  0  0  0  0
    1.1955    0.6636   -0.3580 O   0  0  0  0  0  0  0  0  0  0  0  0
   -0.5845   -1.7930   -1.8410 C   0  0  0  0  0  0  0  0  0  0  0  0
    1.3580   -3.1430   -1.4793 C   0  0  0  0  0  0  0  0  0  0  0  0
   -0.0701   -1.3227   -3.0148 C   0  0  0  0  0  0  0  0  0  0  0  0
    1.1967   -1.7468   -3.4714 C   0  0  0  0  0  0  0  0  0  0  0  0
    1.9202   -2.6800   -2.6892 C   0  0  0  0  0  0  0  0  0  0  0  0
    1.7581   -1.2819   -4.6812 C   0  0  0  0  0  0  0  0  0  0  0  0
    2.9821   -1.7241   -5.0975 C   0  0  0  0  0  0  0  0  0  0  0  0
    3.7019   -2.6544   -4.3211 C   0  0  0  0  0  0  0  0  0  0  0  0
    3.1830   -3.1206   -3.1461 C   0  0  0  0  0  0  0  0  0  0  0  0
   -1.3192    0.6427    2.3060 H   0  0  0  0  0  0  0  0  0  0  0  0
   -0.3148   -0.3944    3.2844 H   0  0  0  0  0  0  0  0  0  0  0  0
   -1.5756   -1.0359    1.0070 H   0  0  0  0  0  0  0  0  0  0  0  0
    1.7060    0.4374    2.1511 H   0  0  0  0  0  0  0  0  0  0  0  0
   -0.6174   -2.4520    3.6337 H   0  0  0  0  0  0  0  0  0  0  0  0
   -1.8841   -3.0423    2.5588 H   0  0  0  0  0  0  0  0  0  0  0  0
   -0.4469   -4.0147    2.8570 H   0  0  0  0  0  0  0  0  0  0  0  0
    1.9287   -1.8009    0.9429 H   0  0  0  0  0  0  0  0  0  0  0  0
    1.7904   -3.3263    1.8247 H   0  0  0  0  0  0  0  0  0  0  0  0
    1.6405   -1.8079    2.6850 H   0  0  0  0  0  0  0  0  0  0  0  0
   -1.5323   -3.2581    0.1721 H   0  0  0  0  0  0  0  0  0  0  0  0
   -0.1020   -4.2146    0.4573 H   0  0  0  0  0  0  0  0  0  0  0  0
   -0.2495    1.9698    0.3864 H   0  0  0  0  0  0  0  0  0  0  0  0
    1.4350    2.4233    0.5812 H   0  0  0  0  0  0  0  0  0  0  0  0
    1.4847    2.4464    3.0819 H   0  0  0  0  0  0  0  0  0  0  0  0
    0.5968   -0.0940   -0.3249 H   0  0  0  0  0  0  0  0  0  0  0  0
   -1.5649   -1.4632   -1.5202 H   0  0  0  0  0  0  0  0  0  0  0  0
    1.9191   -3.8616   -0.8915 H   0  0  0  0  0  0  0  0  0  0  0  0
   -0.6337   -0.6140   -3.6091 H   0  0  0  0  0  0  0  0  0  0  0  0
    1.2040   -0.5655   -5.2754 H   0  0  0  0  0  0  0  0  0  0  0  0
    3.4041   -1.3609   -6.0250 H   0  0  0  0  0  0  0  0  0  0  0  0
    4.6702   -2.9980   -4.6603 H   0  0  0  0  0  0  0  0  0  0  0  0
    3.7375   -3.8347   -2.5492 H   0  0  0  0  0  0  0  0  0  0  0  0
   -4.7767    5.1358   -0.9287 F   0  0  0  0  0  0  0  0  0  0  0  0
   -3.7707    4.9608   -0.0576 C   0  0  0  0  0  0  0  0  0  0  0  0
   -2.9630    6.0329    0.2709 C   0  0  0  0  0  0  0  0  0  0  0  0
   -1.9173    5.8497    1.1585 C   0  0  0  0  0  0  0  0  0  0  0  0
   -1.6748    4.5982    1.7224 C   0  0  0  0  0  0  0  0  0  0  0  0
   -0.6420    4.4790    2.5723 O   0  0  0  0  0  0  0  0  0  0  0  0
   -2.5144    3.5382    1.3886 C   0  0  0  0  0  0  0  0  0  0  0  0
   -3.5603    3.7155    0.4943 C   0  0  0  0  0  0  0  0  0  0  0  0
   -3.1460    7.0041   -0.1687 H   0  0  0  0  0  0  0  0  0  0  0  0
   -1.2731    6.6791    1.4181 H   0  0  0  0  0  0  0  0  0  0  0  0
   -0.4323    3.5474    2.7497 H   0  0  0  0  0  0  0  0  0  0  0  0
   -2.3635    2.5630    1.8355 H   0  0  0  0  0  0  0  0  0  0  0  0
   -4.2081    2.8892    0.2343 H   0  0  0  0  0  0  0  0  0  0  0  0
  1  2  1  0
  2  3  1  0
  4  1  1  0
  3  5  1  0
  3  6  1  0
  3  7  1  0
  8  4  1  0
  4  9  1  0
  7 10  1  0
 11  8  1  0
 10 12  2  0
 10 13  1  0
 12 14  1  0
 14 15  2  0
 15 16  1  0
 16 13  2  0
 17 18  2  0
 18 19  1  0
 19 20  2  0
 20 16  1  0
 15 17  1  0
  1 21  1  0
  1 22  1  0
  2 23  1  0
  4 24  1  0
  5 25  1  0
  5 26  1  0
  5 27  1  0
  6 28  1  0
  6 29  1  0
  6 30  1  0
  7 31  1  0
  7 32  1  0
  8 33  1  0
  8 34  1  0
  9 35  1  0
 11 36  1  0
 12 37  1  0
 13 38  1  0
 14 39  1  0
 17 40  1  0
 18 41  1  0
 19 42  1  0
 20 43  1  0
 44 45  1  0
 45 51  2  0
 45 46  1  0
 46 47  2  0
 47 48  1  0
 48 49  1  0
 48 50  2  0
 50 51  1  0
 46 52  1  0
 47 53  1  0
 49 54  1  0
 50 55  1  0
 51 56  1  0
M  END
>  <E_el>  (60) 
-1270.832412659

>  <HBA_atom_index>  (60) 
9

>  <Function>  (60) 
alcohol

>  <Atom>  (60) 
O

>  <Mol_ID>  (60) 
CHEMBL1083950_f003_c002

>  <E_el_PW6B95>  (60) 
-868.3589391809

>  <E_el_PBEh-3c>  (60) 
-864.9645120454

>  <E_el complex_PW6B95>  (60) 
-1275.771082485

>  <E_el complex_PBEh-3c>  (60) 
1.91

>  <HB_distance>  (60) 
1.91

>  <dG(298)_RRHO (kJ/mol)>  (60) 
888.4383

>  <dG(298)_RRHO complex (kJ/mol)>  (60) 
1132.1322

>  <dG_solv_SMD_CCl4 (kJ/mol)>  (60) 
-53.8163

>  <dG_solv_SMD_CCl4 complex (kJ/mol)>  (60) 
-74.0467

>  <pKBHX_QC>  (60) 
1.97

>  <Delta G_sol (kJ/mol)>  (60) 
15.85

>  <Delta G (kcal/mol)>  (60) 
-2.69

$$$$

     RDKit          3D

 56 57  0  0  0  0  0  0  0  0999 V2000
   -1.2485    1.7724    1.6513 C   0  0  0  0  0  0  0  0  0  0  0  0
   -1.4159    0.4850    1.0120 N   0  0  0  0  0  0  0  0  0  0  0  0
   -1.9095   -0.6438    1.7941 C   0  0  0  0  0  0  0  0  0  0  0  0
    0.1590    2.1022    2.1726 C   0  0  0  0  0  0  0  0  0  0  0  0
   -3.3986   -0.4469    2.0802 C   0  0  0  0  0  0  0  0  0  0  0  0
   -1.1744   -0.8498    3.1257 C   0  0  0  0  0  0  0  0  0  0  0  0
   -1.7700   -1.9061    0.9041 C   0  0  0  0  0  0  0  0  0  0  0  0
    1.1921    2.3164    1.0602 C   0  0  0  0  0  0  0  0  0  0  0  0
    0.1398    3.2527    2.9863 O   0  0  0  0  0  0  0  0  0  0  0  0
   -0.3971   -2.1159    0.3269 C   0  0  0  0  0  0  0  0  0  0  0  0
    1.3645    1.2038    0.1997 O   0  0  0  0  0  0  0  0  0  0  0  0
   -0.1078   -1.6506   -0.9795 C   0  0  0  0  0  0  0  0  0  0  0  0
    0.6123   -2.7054    1.0461 C   0  0  0  0  0  0  0  0  0  0  0  0
    1.1501   -1.7387   -1.5054 C   0  0  0  0  0  0  0  0  0  0  0  0
    2.2059   -2.3068   -0.7588 C   0  0  0  0  0  0  0  0  0  0  0  0
    1.9260   -2.8104    0.5370 C   0  0  0  0  0  0  0  0  0  0  0  0
    3.5256   -2.3908   -1.2589 C   0  0  0  0  0  0  0  0  0  0  0  0
    4.5214   -2.9507   -0.5091 C   0  0  0  0  0  0  0  0  0  0  0  0
    4.2427   -3.4574    0.7769 C   0  0  0  0  0  0  0  0  0  0  0  0
    2.9765   -3.3903    1.2859 C   0  0  0  0  0  0  0  0  0  0  0  0
   -1.5394    2.5632    0.9434 H   0  0  0  0  0  0  0  0  0  0  0  0
   -1.9418    1.8630    2.4910 H   0  0  0  0  0  0  0  0  0  0  0  0
   -0.5656    0.2356    0.5311 H   0  0  0  0  0  0  0  0  0  0  0  0
    0.4983    1.2911    2.8240 H   0  0  0  0  0  0  0  0  0  0  0  0
   -3.5775    0.4147    2.7259 H   0  0  0  0  0  0  0  0  0  0  0  0
   -3.9484   -0.2886    1.1525 H   0  0  0  0  0  0  0  0  0  0  0  0
   -3.8188   -1.3174    2.5865 H   0  0  0  0  0  0  0  0  0  0  0  0
   -0.1023   -0.9902    2.9836 H   0  0  0  0  0  0  0  0  0  0  0  0
   -1.5567   -1.7254    3.6545 H   0  0  0  0  0  0  0  0  0  0  0  0
   -1.3104    0.0057    3.7898 H   0  0  0  0  0  0  0  0  0  0  0  0
   -2.4909   -1.8245    0.0869 H   0  0  0  0  0  0  0  0  0  0  0  0
   -2.0663   -2.7744    1.4979 H   0  0  0  0  0  0  0  0  0  0  0  0
    2.1439    2.6215    1.5082 H   0  0  0  0  0  0  0  0  0  0  0  0
    0.8628    3.1372    0.4154 H   0  0  0  0  0  0  0  0  0  0  0  0
   -0.2620    3.9731    2.4914 H   0  0  0  0  0  0  0  0  0  0  0  0
    1.8516    0.4995    0.6379 H   0  0  0  0  0  0  0  0  0  0  0  0
   -0.9020   -1.2065   -1.5675 H   0  0  0  0  0  0  0  0  0  0  0  0
    0.4102   -3.1038    2.0343 H   0  0  0  0  0  0  0  0  0  0  0  0
    1.3484   -1.3636   -2.5018 H   0  0  0  0  0  0  0  0  0  0  0  0
    3.7358   -2.0035   -2.2485 H   0  0  0  0  0  0  0  0  0  0  0  0
    5.5283   -3.0095   -0.9006 H   0  0  0  0  0  0  0  0  0  0  0  0
    5.0382   -3.9019    1.3604 H   0  0  0  0  0  0  0  0  0  0  0  0
    2.7634   -3.7808    2.2738 H   0  0  0  0  0  0  0  0  0  0  0  0
   -3.5499    3.1053   -4.6064 F   0  0  0  0  0  0  0  0  0  0  0  0
   -2.3717    2.7054   -4.1011 C   0  0  0  0  0  0  0  0  0  0  0  0
   -1.2292    2.8204   -4.8699 C   0  0  0  0  0  0  0  0  0  0  0  0
   -0.0139    2.4153   -4.3452 C   0  0  0  0  0  0  0  0  0  0  0  0
    0.0665    1.8938   -3.0545 C   0  0  0  0  0  0  0  0  0  0  0  0
    1.2780    1.5196   -2.6065 O   0  0  0  0  0  0  0  0  0  0  0  0
   -1.1012    1.7771   -2.3025 C   0  0  0  0  0  0  0  0  0  0  0  0
   -2.3204    2.1857   -2.8257 C   0  0  0  0  0  0  0  0  0  0  0  0
   -1.2871    3.2271   -5.8707 H   0  0  0  0  0  0  0  0  0  0  0  0
    0.8888    2.5057   -4.9349 H   0  0  0  0  0  0  0  0  0  0  0  0
    1.2600    1.3198   -1.6562 H   0  0  0  0  0  0  0  0  0  0  0  0
   -1.0895    1.3505   -1.3075 H   0  0  0  0  0  0  0  0  0  0  0  0
   -3.2229    2.0914   -2.2363 H   0  0  0  0  0  0  0  0  0  0  0  0
  1  2  1  0
  2  3  1  0
  4  1  1  0
  3  5  1  0
  3  6  1  0
  3  7  1  0
  8  4  1  0
  4  9  1  0
  7 10  1  0
 11  8  1  0
 10 12  2  0
 10 13  1  0
 12 14  1  0
 14 15  2  0
 15 16  1  0
 16 13  2  0
 17 18  2  0
 18 19  1  0
 19 20  2  0
 20 16  1  0
 15 17  1  0
  1 21  1  0
  1 22  1  0
  2 23  1  0
  4 24  1  0
  5 25  1  0
  5 26  1  0
  5 27  1  0
  6 28  1  0
  6 29  1  0
  6 30  1  0
  7 31  1  0
  7 32  1  0
  8 33  1  0
  8 34  1  0
  9 35  1  0
 11 36  1  0
 12 37  1  0
 13 38  1  0
 14 39  1  0
 17 40  1  0
 18 41  1  0
 19 42  1  0
 20 43  1  0
 44 45  1  0
 45 51  2  0
 45 46  1  0
 46 47  2  0
 47 48  1  0
 48 49  1  0
 48 50  2  0
 50 51  1  0
 46 52  1  0
 47 53  1  0
 49 54  1  0
 50 55  1  0
 51 56  1  0
M  END
>  <E_el>  (61) 
-1270.832944771

>  <HBA_atom_index>  (61) 
11

>  <Function>  (61) 
alcohol

>  <Atom>  (61) 
O

>  <Mol_ID>  (61) 
CHEMBL1083950_f003_c003

>  <E_el_PW6B95>  (61) 
-868.3589391809

>  <E_el_PBEh-3c>  (61) 
-864.9645120454

>  <E_el complex_PW6B95>  (61) 
-1275.772093378

>  <E_el complex_PBEh-3c>  (61) 
1.86

>  <HB_distance>  (61) 
1.86

>  <dG(298)_RRHO (kJ/mol)>  (61) 
888.4383

>  <dG(298)_RRHO complex (kJ/mol)>  (61) 
1135.2119

>  <dG_solv_SMD_CCl4 (kJ/mol)>  (61) 
-53.8163

>  <dG_solv_SMD_CCl4 complex (kJ/mol)>  (61) 
-69.1666

>  <pKBHX_QC>  (61) 
1.45

>  <Delta G_sol (kJ/mol)>  (61) 
21.15

>  <Delta G (kcal/mol)>  (61) 
-1.98

$$$$

     RDKit          3D

 41 43  0  0  0  0  0  0  0  0999 V2000
    0.7853   -1.0626    3.0401 C   0  0  0  0  0  0  0  0  0  0  0  0
    0.7106   -1.1559    4.2413 O   0  0  0  0  0  0  0  0  0  0  0  0
    0.8755    0.1883    2.4278 N   0  0  0  0  0  0  0  0  0  0  0  0
    0.7877   -2.2406    2.1531 C   0  0  0  0  0  0  0  0  0  0  0  0
    0.8582    1.3664    3.3017 C   0  0  0  0  0  0  0  0  0  0  0  0
    0.8889    0.3985    1.0655 C   0  0  0  0  0  0  0  0  0  0  0  0
    0.7240   -3.5002    2.6985 C   0  0  0  0  0  0  0  0  0  0  0  0
    0.8585   -2.0762    0.7577 C   0  0  0  0  0  0  0  0  0  0  0  0
   -0.5503    1.8510    3.5953 C   0  0  0  0  0  0  0  0  0  0  0  0
    0.9194   -0.7872    0.1911 C   0  0  0  0  0  0  0  0  0  0  0  0
    0.8748    1.5349    0.6263 O   0  0  0  0  0  0  0  0  0  0  0  0
    0.7302   -4.6322    1.8702 C   0  0  0  0  0  0  0  0  0  0  0  0
    0.8672   -3.2137   -0.0813 C   0  0  0  0  0  0  0  0  0  0  0  0
    0.8008   -4.4928    0.5097 C   0  0  0  0  0  0  0  0  0  0  0  0
    0.9432   -3.0253   -1.4779 C   0  0  0  0  0  0  0  0  0  0  0  0
    1.0111   -1.7664   -2.0101 C   0  0  0  0  0  0  0  0  0  0  0  0
    1.0009   -0.6397   -1.1734 C   0  0  0  0  0  0  0  0  0  0  0  0
    1.4391    2.1469    2.8181 H   0  0  0  0  0  0  0  0  0  0  0  0
    1.3680    1.0974    4.2228 H   0  0  0  0  0  0  0  0  0  0  0  0
    0.6712   -3.6117    3.7728 H   0  0  0  0  0  0  0  0  0  0  0  0
   -1.0708    2.1412    2.6837 H   0  0  0  0  0  0  0  0  0  0  0  0
   -0.5096    2.7256    4.2444 H   0  0  0  0  0  0  0  0  0  0  0  0
   -1.1341    1.0868    4.1061 H   0  0  0  0  0  0  0  0  0  0  0  0
    0.6804   -5.6169    2.3136 H   0  0  0  0  0  0  0  0  0  0  0  0
    0.8064   -5.3675   -0.1289 H   0  0  0  0  0  0  0  0  0  0  0  0
    0.9483   -3.8927   -2.1263 H   0  0  0  0  0  0  0  0  0  0  0  0
    1.0698   -1.6281   -3.0806 H   0  0  0  0  0  0  0  0  0  0  0  0
    1.0673    0.3442   -1.6149 H   0  0  0  0  0  0  0  0  0  0  0  0
   -3.9316    2.3098   -4.5280 F   0  0  0  0  0  0  0  0  0  0  0  0
   -2.7808    2.4563   -3.8520 C   0  0  0  0  0  0  0  0  0  0  0  0
   -1.7256    3.1231   -4.4452 C   0  0  0  0  0  0  0  0  0  0  0  0
   -0.5387    3.2713   -3.7489 C   0  0  0  0  0  0  0  0  0  0  0  0
   -0.4025    2.7583   -2.4600 C   0  0  0  0  0  0  0  0  0  0  0  0
    0.7801    2.9240   -1.8421 O   0  0  0  0  0  0  0  0  0  0  0  0
   -1.4816    2.0930   -1.8813 C   0  0  0  0  0  0  0  0  0  0  0  0
   -2.6716    1.9404   -2.5783 C   0  0  0  0  0  0  0  0  0  0  0  0
   -1.8289    3.5229   -5.4450 H   0  0  0  0  0  0  0  0  0  0  0  0
    0.2953    3.7919   -4.2004 H   0  0  0  0  0  0  0  0  0  0  0  0
    0.7756    2.5191   -0.9603 H   0  0  0  0  0  0  0  0  0  0  0  0
   -1.4034    1.6942   -0.8775 H   0  0  0  0  0  0  0  0  0  0  0  0
   -3.5083    1.4241   -2.1272 H   0  0  0  0  0  0  0  0  0  0  0  0
  1  2  2  0
  3  1  1  0
  1  4  1  0
  5  3  1  0
  3  6  1  0
  4  7  2  0
  4  8  1  0
  9  5  1  0
 10  6  1  0
  6 11  2  0
  7 12  1  0
 13  8  2  0
 10  8  1  0
 12 14  2  0
 14 13  1  0
 15 16  2  0
 16 17  1  0
 17 10  2  0
 13 15  1  0
  5 18  1  0
  5 19  1  0
  7 20  1  0
  9 21  1  0
  9 22  1  0
  9 23  1  0
 12 24  1  0
 14 25  1  0
 15 26  1  0
 16 27  1  0
 17 28  1  0
 29 30  1  0
 30 36  2  0
 30 31  1  0
 31 32  2  0
 32 33  1  0
 33 34  1  0
 33 35  2  0
 35 36  1  0
 31 37  1  0
 32 38  1  0
 34 39  1  0
 35 40  1  0
 36 41  1  0
M  END
>  <E_el>  (62) 
-1149.626874781

>  <HBA_atom_index>  (62) 
11

>  <Function>  (62) 
carbonyl

>  <Atom>  (62) 
O

>  <Mol_ID>  (62) 
CHEMBL1083994_f005_c003

>  <E_el_PW6B95>  (62) 
-746.6664435302

>  <E_el_PBEh-3c>  (62) 
-743.7651716873

>  <E_el complex_PW6B95>  (62) 
-1154.075438078

>  <E_el complex_PBEh-3c>  (62) 
1.87

>  <HB_distance>  (62) 
1.87

>  <dG(298)_RRHO (kJ/mol)>  (62) 
499.1473

>  <dG(298)_RRHO complex (kJ/mol)>  (62) 
739.2205

>  <dG_solv_SMD_CCl4 (kJ/mol)>  (62) 
-48.3453

>  <dG_solv_SMD_CCl4 complex (kJ/mol)>  (62) 
-64.3794

>  <pKBHX_QC>  (62) 
1.10

>  <Delta G_sol (kJ/mol)>  (62) 
24.69

>  <Delta G (kcal/mol)>  (62) 
-1.50

$$$$

     RDKit          3D

 35 34  0  0  0  0  0  0  0  0999 V2000
    0.2565    1.0210    1.1478 S   0  0  0  0  0  0  0  0  0  0  0  0
    1.2826   -0.0023    1.3157 O   0  0  0  0  0  0  0  0  0  0  0  0
    0.4021    1.9927    2.4619 N   0  0  0  0  0  0  0  0  0  0  0  0
    0.2334    1.8650   -0.0287 O   0  0  0  0  0  0  0  0  0  0  0  0
   -1.3409    0.2101    1.2688 C   0  0  0  0  0  0  0  0  0  0  0  0
   -0.3901    3.2030    2.6184 C   0  0  0  0  0  0  0  0  0  0  0  0
   -1.5986   -0.7164    0.0865 C   0  0  0  0  0  0  0  0  0  0  0  0
    0.3322    4.1905    3.5164 C   0  0  0  0  0  0  0  0  0  0  0  0
   -2.9819   -1.3456    0.1746 C   0  0  0  0  0  0  0  0  0  0  0  0
    0.6637    1.5020    3.3061 H   0  0  0  0  0  0  0  0  0  0  0  0
   -1.3504   -0.3387    2.2129 H   0  0  0  0  0  0  0  0  0  0  0  0
   -2.0944    0.9999    1.3240 H   0  0  0  0  0  0  0  0  0  0  0  0
   -1.3860    2.9866    3.0216 H   0  0  0  0  0  0  0  0  0  0  0  0
   -0.5278    3.6403    1.6304 H   0  0  0  0  0  0  0  0  0  0  0  0
   -1.5030   -0.1573   -0.8453 H   0  0  0  0  0  0  0  0  0  0  0  0
   -0.8416   -1.5011    0.0640 H   0  0  0  0  0  0  0  0  0  0  0  0
    1.3018    4.4547    3.0980 H   0  0  0  0  0  0  0  0  0  0  0  0
    0.4916    3.7855    4.5167 H   0  0  0  0  0  0  0  0  0  0  0  0
   -0.2564    5.1009    3.6236 H   0  0  0  0  0  0  0  0  0  0  0  0
   -3.1519   -2.0093   -0.6717 H   0  0  0  0  0  0  0  0  0  0  0  0
   -3.7691   -0.5904    0.1648 H   0  0  0  0  0  0  0  0  0  0  0  0
   -3.0970   -1.9366    1.0839 H   0  0  0  0  0  0  0  0  0  0  0  0
    1.2278   -1.8252   -5.6399 F   0  0  0  0  0  0  0  0  0  0  0  0
    1.3484   -1.9422   -4.3075 C   0  0  0  0  0  0  0  0  0  0  0  0
    1.3808   -0.8070   -3.5260 C   0  0  0  0  0  0  0  0  0  0  0  0
    1.5052   -0.9290   -2.1493 C   0  0  0  0  0  0  0  0  0  0  0  0
    1.5944   -2.1874   -1.5579 C   0  0  0  0  0  0  0  0  0  0  0  0
    1.7028   -2.3748   -0.2303 O   0  0  0  0  0  0  0  0  0  0  0  0
    1.5597   -3.3200   -2.3695 C   0  0  0  0  0  0  0  0  0  0  0  0
    1.4383   -3.1999   -3.7431 C   0  0  0  0  0  0  0  0  0  0  0  0
    1.3121    0.1717   -3.9821 H   0  0  0  0  0  0  0  0  0  0  0  0
    1.5316   -0.0303   -1.5463 H   0  0  0  0  0  0  0  0  0  0  0  0
    1.6803   -1.5316    0.2470 H   0  0  0  0  0  0  0  0  0  0  0  0
    1.6309   -4.2989   -1.9139 H   0  0  0  0  0  0  0  0  0  0  0  0
    1.4128   -4.0801   -4.3715 H   0  0  0  0  0  0  0  0  0  0  0  0
  1  2  2  0
  3  1  1  0
  1  4  2  0
  1  5  1  0
  6  3  1  0
  5  7  1  0
  8  6  1  0
  7  9  1  0
  3 10  1  0
  5 11  1  0
  5 12  1  0
  6 13  1  0
  6 14  1  0
  7 15  1  0
  7 16  1  0
  8 17  1  0
  8 18  1  0
  8 19  1  0
  9 20  1  0
  9 21  1  0
  9 22  1  0
 23 24  1  0
 24 30  2  0
 24 25  1  0
 25 26  2  0
 26 27  1  0
 27 28  1  0
 27 29  2  0
 29 30  1  0
 25 31  1  0
 26 32  1  0
 28 33  1  0
 29 34  1  0
 30 35  1  0
M  END
>  <E_el>  (63) 
-1206.254586724

>  <HBA_atom_index>  (63) 
2

>  <Function>  (63) 
sulfinyl

>  <Atom>  (63) 
O

>  <Mol_ID>  (63) 
CHEMBL1084143_f003_c001

>  <E_el_PW6B95>  (63) 
-802.7758510430

>  <E_el_PBEh-3c>  (63) 
-800.3923915351

>  <E_el complex_PW6B95>  (63) 
-1210.184611902

>  <E_el complex_PBEh-3c>  (63) 
1.91

>  <HB_distance>  (63) 
1.91

>  <dG(298)_RRHO (kJ/mol)>  (63) 
417.2526

>  <dG(298)_RRHO complex (kJ/mol)>  (63) 
654.1490

>  <dG_solv_SMD_CCl4 (kJ/mol)>  (63) 
-30.0071

>  <dG_solv_SMD_CCl4 complex (kJ/mol)>  (63) 
-48.6641

>  <pKBHX_QC>  (63) 
1.61

>  <Delta G_sol (kJ/mol)>  (63) 
19.50

>  <Delta G (kcal/mol)>  (63) 
-2.20

$$$$

     RDKit          3D

 35 34  0  0  0  0  0  0  0  0999 V2000
    0.7249   -0.7577    0.9228 S   0  0  0  0  0  0  0  0  0  0  0  0
    1.7862   -0.2593    1.7751 O   0  0  0  0  0  0  0  0  0  0  0  0
   -0.2191    0.5092    0.4374 N   0  0  0  0  0  0  0  0  0  0  0  0
    1.0514   -1.5671   -0.2553 O   0  0  0  0  0  0  0  0  0  0  0  0
   -0.3866   -1.7420    1.9204 C   0  0  0  0  0  0  0  0  0  0  0  0
    0.1293    1.8793    0.8231 C   0  0  0  0  0  0  0  0  0  0  0  0
    0.2928   -2.9928    2.4586 C   0  0  0  0  0  0  0  0  0  0  0  0
   -0.3232    2.2185    2.2300 C   0  0  0  0  0  0  0  0  0  0  0  0
   -0.6546   -3.7897    3.3447 C   0  0  0  0  0  0  0  0  0  0  0  0
   -0.5116    0.4073   -0.5277 H   0  0  0  0  0  0  0  0  0  0  0  0
   -0.7341   -1.0913    2.7259 H   0  0  0  0  0  0  0  0  0  0  0  0
   -1.2455   -1.9872    1.2926 H   0  0  0  0  0  0  0  0  0  0  0  0
   -0.3832    2.5158    0.1018 H   0  0  0  0  0  0  0  0  0  0  0  0
    1.1971    2.0704    0.7035 H   0  0  0  0  0  0  0  0  0  0  0  0
    0.6328   -3.6097    1.6257 H   0  0  0  0  0  0  0  0  0  0  0  0
    1.1805   -2.7095    3.0268 H   0  0  0  0  0  0  0  0  0  0  0  0
    0.2045    1.6216    2.9728 H   0  0  0  0  0  0  0  0  0  0  0  0
   -1.3942    2.0546    2.3459 H   0  0  0  0  0  0  0  0  0  0  0  0
   -0.1154    3.2660    2.4477 H   0  0  0  0  0  0  0  0  0  0  0  0
   -0.1680   -4.6898    3.7187 H   0  0  0  0  0  0  0  0  0  0  0  0
   -1.5480   -4.1006    2.8008 H   0  0  0  0  0  0  0  0  0  0  0  0
   -0.9776   -3.2073    4.2084 H   0  0  0  0  0  0  0  0  0  0  0  0
   -2.2293    2.4930   -4.4509 F   0  0  0  0  0  0  0  0  0  0  0  0
   -1.1520    1.9368   -3.8779 C   0  0  0  0  0  0  0  0  0  0  0  0
   -0.0252    2.7075   -3.6596 C   0  0  0  0  0  0  0  0  0  0  0  0
    1.0842    2.1374   -3.0594 C   0  0  0  0  0  0  0  0  0  0  0  0
    1.0781    0.7948   -2.6815 C   0  0  0  0  0  0  0  0  0  0  0  0
    2.1815    0.2993   -2.1018 O   0  0  0  0  0  0  0  0  0  0  0  0
   -0.0675    0.0337   -2.9220 C   0  0  0  0  0  0  0  0  0  0  0  0
   -1.1849    0.6070   -3.5164 C   0  0  0  0  0  0  0  0  0  0  0  0
   -0.0164    3.7485   -3.9537 H   0  0  0  0  0  0  0  0  0  0  0  0
    1.9703    2.7315   -2.8786 H   0  0  0  0  0  0  0  0  0  0  0  0
    1.9795   -0.5240   -1.6304 H   0  0  0  0  0  0  0  0  0  0  0  0
   -0.0873   -1.0173   -2.6616 H   0  0  0  0  0  0  0  0  0  0  0  0
   -2.0692    0.0131   -3.7060 H   0  0  0  0  0  0  0  0  0  0  0  0
  1  2  2  0
  3  1  1  0
  1  4  2  0
  1  5  1  0
  6  3  1  0
  5  7  1  0
  8  6  1  0
  7  9  1  0
  3 10  1  0
  5 11  1  0
  5 12  1  0
  6 13  1  0
  6 14  1  0
  7 15  1  0
  7 16  1  0
  8 17  1  0
  8 18  1  0
  8 19  1  0
  9 20  1  0
  9 21  1  0
  9 22  1  0
 23 24  1  0
 24 30  2  0
 24 25  1  0
 25 26  2  0
 26 27  1  0
 27 28  1  0
 27 29  2  0
 29 30  1  0
 25 31  1  0
 26 32  1  0
 28 33  1  0
 29 34  1  0
 30 35  1  0
M  END
>  <E_el>  (64) 
-1206.256795548

>  <HBA_atom_index>  (64) 
4

>  <Function>  (64) 
sulfinyl

>  <Atom>  (64) 
O

>  <Mol_ID>  (64) 
CHEMBL1084143_f003_c002

>  <E_el_PW6B95>  (64) 
-802.7758510430

>  <E_el_PBEh-3c>  (64) 
-800.3923915351

>  <E_el complex_PW6B95>  (64) 
-1210.184576275

>  <E_el complex_PBEh-3c>  (64) 
1.96

>  <HB_distance>  (64) 
1.96

>  <dG(298)_RRHO (kJ/mol)>  (64) 
417.2526

>  <dG(298)_RRHO complex (kJ/mol)>  (64) 
655.8241

>  <dG_solv_SMD_CCl4 (kJ/mol)>  (64) 
-30.0071

>  <dG_solv_SMD_CCl4 complex (kJ/mol)>  (64) 
-43.8947

>  <pKBHX_QC>  (64) 
0.97

>  <Delta G_sol (kJ/mol)>  (64) 
26.04

>  <Delta G (kcal/mol)>  (64) 
-1.32

$$$$

     RDKit          3D

 29 29  0  0  0  0  0  0  0  0999 V2000
    1.6487   -0.0902    0.9321 C   0  0  0  0  0  0  0  0  0  0  0  0
    0.6380    0.3526    0.2483 N   0  0  0  0  0  0  0  0  0  0  0  0
   -0.4721    0.2544    1.0182 N   0  0  0  0  0  0  0  0  0  0  0  0
    1.2289   -0.4827    2.1543 N   0  0  0  0  0  0  0  0  0  0  0  0
   -0.1112   -0.2452    2.1578 C   0  0  0  0  0  0  0  0  0  0  0  0
    2.0449   -1.0050    3.1388 N   0  0  0  0  0  0  0  0  0  0  0  0
    1.6965   -2.3761    3.4616 C   0  0  0  0  0  0  0  0  0  0  0  0
    2.1290   -0.1298    4.2932 C   0  0  0  0  0  0  0  0  0  0  0  0
    2.6746   -0.1520    0.6088 H   0  0  0  0  0  0  0  0  0  0  0  0
   -0.7634   -0.4490    2.9916 H   0  0  0  0  0  0  0  0  0  0  0  0
    2.4678   -2.7816    4.1141 H   0  0  0  0  0  0  0  0  0  0  0  0
    1.6776   -2.9752    2.5535 H   0  0  0  0  0  0  0  0  0  0  0  0
    0.7305   -2.4796    3.9718 H   0  0  0  0  0  0  0  0  0  0  0  0
    2.4350    0.8659    3.9784 H   0  0  0  0  0  0  0  0  0  0  0  0
    1.1907   -0.0486    4.8568 H   0  0  0  0  0  0  0  0  0  0  0  0
    2.8935   -0.5188    4.9639 H   0  0  0  0  0  0  0  0  0  0  0  0
   -4.2909    0.7007   -4.9112 F   0  0  0  0  0  0  0  0  0  0  0  0
   -3.1031    0.8202   -4.2910 C   0  0  0  0  0  0  0  0  0  0  0  0
   -1.9847    1.1615   -5.0264 C   0  0  0  0  0  0  0  0  0  0  0  0
   -0.7626    1.2800   -4.3865 C   0  0  0  0  0  0  0  0  0  0  0  0
   -0.6506    1.0604   -3.0131 C   0  0  0  0  0  0  0  0  0  0  0  0
    0.5590    1.1902   -2.4523 O   0  0  0  0  0  0  0  0  0  0  0  0
   -1.7970    0.7238   -2.2915 C   0  0  0  0  0  0  0  0  0  0  0  0
   -3.0215    0.6017   -2.9319 C   0  0  0  0  0  0  0  0  0  0  0  0
   -2.0660    1.3330   -6.0918 H   0  0  0  0  0  0  0  0  0  0  0  0
    0.1217    1.5451   -4.9512 H   0  0  0  0  0  0  0  0  0  0  0  0
    0.5386    0.9426   -1.5060 H   0  0  0  0  0  0  0  0  0  0  0  0
   -1.7438    0.5611   -1.2211 H   0  0  0  0  0  0  0  0  0  0  0  0
   -3.9083    0.3406   -2.3692 H   0  0  0  0  0  0  0  0  0  0  0  0
  1  2  2  0
  2  3  1  0
  4  1  1  0
  3  5  2  0
  6  4  1  0
  4  5  1  0
  7  6  1  0
  6  8  1  0
  1  9  1  0
  5 10  1  0
  7 11  1  0
  7 12  1  0
  7 13  1  0
  8 14  1  0
  8 15  1  0
  8 16  1  0
 17 18  1  0
 18 24  2  0
 18 19  1  0
 19 20  2  0
 20 21  1  0
 21 22  1  0
 21 23  2  0
 23 24  1  0
 19 25  1  0
 20 26  1  0
 22 27  1  0
 23 28  1  0
 24 29  1  0
M  END
>  <E_el>  (65) 
-781.2247031160

>  <HBA_atom_index>  (65) 
2

>  <Function>  (65) 
undefined acceptor function

>  <Atom>  (65) 
N

>  <Mol_ID>  (65) 
CHEMBL108425_f004_c001

>  <E_el_PW6B95>  (65) 
-376.8126484839

>  <E_el_PBEh-3c>  (65) 
-375.3564005472

>  <E_el complex_PW6B95>  (65) 
-784.2239848151

>  <E_el complex_PBEh-3c>  (65) 
1.85

>  <HB_distance>  (65) 
1.85

>  <dG(298)_RRHO (kJ/mol)>  (65) 
275.3127

>  <dG(298)_RRHO complex (kJ/mol)>  (65) 
513.7713

>  <dG_solv_SMD_CCl4 (kJ/mol)>  (65) 
-43.3771

>  <dG_solv_SMD_CCl4 complex (kJ/mol)>  (65) 
-64.5693

>  <pKBHX_QC>  (65) 
2.37

>  <Delta G_sol (kJ/mol)>  (65) 
11.77

>  <Delta G (kcal/mol)>  (65) 
-3.23

$$$$

     RDKit          3D

 35 34  0  0  0  0  0  0  0  0999 V2000
    1.3190   -0.2357    1.2013 C   0  0  0  0  0  0  0  0  0  0  0  0
    0.4936   -1.2900    0.7146 O   0  0  0  0  0  0  0  0  0  0  0  0
    2.7003   -0.8094    1.5149 C   0  0  0  0  0  0  0  0  0  0  0  0
    0.7117    0.4466    2.4243 C   0  0  0  0  0  0  0  0  0  0  0  0
    3.3735   -1.4989    0.4441 N   0  0  0  0  0  0  0  0  0  0  0  0
   -0.7137    0.9357    2.1921 C   0  0  0  0  0  0  0  0  0  0  0  0
    3.7288   -0.6819   -0.6944 C   0  0  0  0  0  0  0  0  0  0  0  0
   -1.6113   -0.2072    2.0082 N   0  0  0  0  0  0  0  0  0  0  0  0
    1.4169    0.5300    0.4168 H   0  0  0  0  0  0  0  0  0  0  0  0
   -0.4041   -1.1498    1.0990 H   0  0  0  0  0  0  0  0  0  0  0  0
    2.6022   -1.5023    2.3573 H   0  0  0  0  0  0  0  0  0  0  0  0
    3.3459    0.0067    1.8586 H   0  0  0  0  0  0  0  0  0  0  0  0
    1.3430    1.2974    2.6928 H   0  0  0  0  0  0  0  0  0  0  0  0
    0.7316   -0.2316    3.2860 H   0  0  0  0  0  0  0  0  0  0  0  0
    2.8284   -2.2976    0.1520 H   0  0  0  0  0  0  0  0  0  0  0  0
   -1.0275    1.5937    3.0103 H   0  0  0  0  0  0  0  0  0  0  0  0
   -0.7484    1.5341    1.2788 H   0  0  0  0  0  0  0  0  0  0  0  0
    2.8908   -0.2253   -1.2365 H   0  0  0  0  0  0  0  0  0  0  0  0
    4.2890   -1.2850   -1.4095 H   0  0  0  0  0  0  0  0  0  0  0  0
    4.3908    0.1240   -0.3702 H   0  0  0  0  0  0  0  0  0  0  0  0
   -1.8585   -0.6181    2.8989 H   0  0  0  0  0  0  0  0  0  0  0  0
   -2.4671    0.0719    1.5488 H   0  0  0  0  0  0  0  0  0  0  0  0
   -4.7576    1.6510   -2.5507 F   0  0  0  0  0  0  0  0  0  0  0  0
   -3.5452    1.1023   -2.3742 C   0  0  0  0  0  0  0  0  0  0  0  0
   -2.4575    1.6259   -3.0462 C   0  0  0  0  0  0  0  0  0  0  0  0
   -1.2067    1.0639   -2.8553 C   0  0  0  0  0  0  0  0  0  0  0  0
   -1.0337   -0.0249   -2.0005 C   0  0  0  0  0  0  0  0  0  0  0  0
    0.1968   -0.5388   -1.8614 O   0  0  0  0  0  0  0  0  0  0  0  0
   -2.1524   -0.5454   -1.3485 C   0  0  0  0  0  0  0  0  0  0  0  0
   -3.4068    0.0209   -1.5295 C   0  0  0  0  0  0  0  0  0  0  0  0
   -2.5859    2.4695   -3.7112 H   0  0  0  0  0  0  0  0  0  0  0  0
   -0.3454    1.4677   -3.3709 H   0  0  0  0  0  0  0  0  0  0  0  0
    0.2900   -0.9891   -0.9923 H   0  0  0  0  0  0  0  0  0  0  0  0
   -2.0555   -1.4166   -0.7137 H   0  0  0  0  0  0  0  0  0  0  0  0
   -4.2750   -0.3939   -1.0338 H   0  0  0  0  0  0  0  0  0  0  0  0
  1  2  1  0
  3  1  1  0
  1  4  1  0
  5  3  1  0
  4  6  1  0
  7  5  1  0
  6  8  1  0
  1  9  1  0
  2 10  1  0
  3 11  1  0
  3 12  1  0
  4 13  1  0
  4 14  1  0
  5 15  1  0
  6 16  1  0
  6 17  1  0
  7 18  1  0
  7 19  1  0
  7 20  1  0
  8 21  1  0
  8 22  1  0
 23 24  1  0
 24 30  2  0
 24 25  1  0
 25 26  2  0
 26 27  1  0
 27 28  1  0
 27 29  2  0
 29 30  1  0
 25 31  1  0
 26 32  1  0
 28 33  1  0
 29 34  1  0
 30 35  1  0
M  END
>  <E_el>  (66) 
-788.7065424022

>  <HBA_atom_index>  (66) 
2

>  <Function>  (66) 
alcohol

>  <Atom>  (66) 
O

>  <Mol_ID>  (66) 
CHEMBL1084292_f002_c001

>  <E_el_PW6B95>  (66) 
-384.3137274151

>  <E_el_PBEh-3c>  (66) 
-382.8268266093

>  <E_el complex_PW6B95>  (66) 
-791.7343703307

>  <E_el complex_PBEh-3c>  (66) 
1.75

>  <HB_distance>  (66) 
1.75

>  <dG(298)_RRHO (kJ/mol)>  (66) 
451.9565

>  <dG(298)_RRHO complex (kJ/mol)>  (66) 
699.9036

>  <dG_solv_SMD_CCl4 (kJ/mol)>  (66) 
-24.0920

>  <dG_solv_SMD_CCl4 complex (kJ/mol)>  (66) 
-41.4024

>  <pKBHX_QC>  (66) 
3.46

>  <Delta G_sol (kJ/mol)>  (66) 
0.71

>  <Delta G (kcal/mol)>  (66) 
-4.72

$$$$

     RDKit          3D

 35 34  0  0  0  0  0  0  0  0999 V2000
    2.1481    1.1895    1.4346 C   0  0  0  0  0  0  0  0  0  0  0  0
    2.8288    1.9609    2.4052 O   0  0  0  0  0  0  0  0  0  0  0  0
    1.4187    0.0879    2.2103 C   0  0  0  0  0  0  0  0  0  0  0  0
    3.1289    0.6535    0.3939 C   0  0  0  0  0  0  0  0  0  0  0  0
    0.0864   -0.1880    1.6870 N   0  0  0  0  0  0  0  0  0  0  0  0
    2.4968   -0.1579   -0.7262 C   0  0  0  0  0  0  0  0  0  0  0  0
   -0.6553   -1.1031    2.5414 C   0  0  0  0  0  0  0  0  0  0  0  0
    1.5194    0.6311   -1.4543 N   0  0  0  0  0  0  0  0  0  0  0  0
    1.3965    1.7998    0.9127 H   0  0  0  0  0  0  0  0  0  0  0  0
    3.3473    2.6300    1.9524 H   0  0  0  0  0  0  0  0  0  0  0  0
    1.3682    0.3966    3.2628 H   0  0  0  0  0  0  0  0  0  0  0  0
    1.9915   -0.8441    2.1893 H   0  0  0  0  0  0  0  0  0  0  0  0
    3.8841    0.0441    0.8996 H   0  0  0  0  0  0  0  0  0  0  0  0
    3.6700    1.4992   -0.0513 H   0  0  0  0  0  0  0  0  0  0  0  0
   -0.4228    0.6865    1.6316 H   0  0  0  0  0  0  0  0  0  0  0  0
    3.3018   -0.5608   -1.3572 H   0  0  0  0  0  0  0  0  0  0  0  0
    1.9867   -1.0280   -0.3096 H   0  0  0  0  0  0  0  0  0  0  0  0
   -1.6736   -1.2130    2.1717 H   0  0  0  0  0  0  0  0  0  0  0  0
   -0.6978   -0.7770    3.5872 H   0  0  0  0  0  0  0  0  0  0  0  0
   -0.1891   -2.0881    2.5167 H   0  0  0  0  0  0  0  0  0  0  0  0
    1.9792    1.3288   -2.0242 H   0  0  0  0  0  0  0  0  0  0  0  0
    0.9842    0.0440   -2.0783 H   0  0  0  0  0  0  0  0  0  0  0  0
   -4.9312    0.8254   -3.0542 F   0  0  0  0  0  0  0  0  0  0  0  0
   -3.8804    0.2539   -2.4433 C   0  0  0  0  0  0  0  0  0  0  0  0
   -2.9291    1.0516   -1.8432 C   0  0  0  0  0  0  0  0  0  0  0  0
   -1.8418    0.4610   -1.2156 C   0  0  0  0  0  0  0  0  0  0  0  0
   -1.7117   -0.9280   -1.1781 C   0  0  0  0  0  0  0  0  0  0  0  0
   -0.6774   -1.5471   -0.5861 O   0  0  0  0  0  0  0  0  0  0  0  0
   -2.6868   -1.7102   -1.7967 C   0  0  0  0  0  0  0  0  0  0  0  0
   -3.7674   -1.1229   -2.4329 C   0  0  0  0  0  0  0  0  0  0  0  0
   -3.0266    2.1287   -1.8742 H   0  0  0  0  0  0  0  0  0  0  0  0
   -1.0633    1.0849   -0.7942 H   0  0  0  0  0  0  0  0  0  0  0  0
   -0.2696   -0.9687    0.1076 H   0  0  0  0  0  0  0  0  0  0  0  0
   -2.5907   -2.7877   -1.7730 H   0  0  0  0  0  0  0  0  0  0  0  0
   -4.5221   -1.7328   -2.9116 H   0  0  0  0  0  0  0  0  0  0  0  0
  1  2  1  0
  3  1  1  0
  1  4  1  0
  5  3  1  0
  4  6  1  0
  7  5  1  0
  6  8  1  0
  1  9  1  0
  2 10  1  0
  3 11  1  0
  3 12  1  0
  4 13  1  0
  4 14  1  0
  5 15  1  0
  6 16  1  0
  6 17  1  0
  7 18  1  0
  7 19  1  0
  7 20  1  0
  8 21  1  0
  8 22  1  0
 23 24  1  0
 24 30  2  0
 24 25  1  0
 25 26  2  0
 26 27  1  0
 27 28  1  0
 27 29  2  0
 29 30  1  0
 25 31  1  0
 26 32  1  0
 28 33  1  0
 29 34  1  0
 30 35  1  0
M  END
>  <E_el>  (67) 
-788.6993063542

>  <HBA_atom_index>  (67) 
5

>  <Function>  (67) 
secondary amine

>  <Atom>  (67) 
N

>  <Mol_ID>  (67) 
CHEMBL1084292_f002_c002

>  <E_el_PW6B95>  (67) 
-384.3137274151

>  <E_el_PBEh-3c>  (67) 
-382.8268266093

>  <E_el complex_PW6B95>  (67) 
-791.7285508715

>  <E_el complex_PBEh-3c>  (67) 
1.80

>  <HB_distance>  (67) 
1.80

>  <dG(298)_RRHO (kJ/mol)>  (67) 
451.9565

>  <dG(298)_RRHO complex (kJ/mol)>  (67) 
697.7271

>  <dG_solv_SMD_CCl4 (kJ/mol)>  (67) 
-24.0920

>  <dG_solv_SMD_CCl4 complex (kJ/mol)>  (67) 
-42.9652

>  <pKBHX_QC>  (67) 
2.32

>  <Delta G_sol (kJ/mol)>  (67) 
12.24

>  <Delta G (kcal/mol)>  (67) 
-3.17

$$$$

     RDKit          3D

 46 48  0  0  0  0  0  0  0  0999 V2000
    1.3363    2.2599    1.2329 C   0  0  0  0  0  0  0  0  0  0  0  0
    1.2723    1.2965    0.2241 N   0  0  0  0  0  0  0  0  0  0  0  0
    2.2950    0.3617   -0.0843 C   0  0  0  0  0  0  0  0  0  0  0  0
   -0.3064    0.8583   -0.1047 S   0  0  0  0  0  0  0  0  0  0  0  0
    0.0675    2.7679    1.5157 C   0  0  0  0  0  0  0  0  0  0  0  0
    2.4561    2.7311    1.8827 C   0  0  0  0  0  0  0  0  0  0  0  0
    2.7759   -0.5014    0.8922 C   0  0  0  0  0  0  0  0  0  0  0  0
    2.7830    0.3112   -1.3819 C   0  0  0  0  0  0  0  0  0  0  0  0
   -0.9032    2.1701    0.7180 N   0  0  0  0  0  0  0  0  0  0  0  0
   -0.6446   -0.3916    0.5578 O   0  0  0  0  0  0  0  0  0  0  0  0
   -0.5995    0.9444   -1.5140 O   0  0  0  0  0  0  0  0  0  0  0  0
   -0.0967    3.7608    2.4596 C   0  0  0  0  0  0  0  0  0  0  0  0
    2.2897    3.7342    2.8351 C   0  0  0  0  0  0  0  0  0  0  0  0
    3.7721   -1.4065    0.5667 C   0  0  0  0  0  0  0  0  0  0  0  0
    3.7675   -0.6105   -1.7028 C   0  0  0  0  0  0  0  0  0  0  0  0
   -2.3384    2.3145    0.9028 C   0  0  0  0  0  0  0  0  0  0  0  0
    1.0334    4.2422    3.1171 C   0  0  0  0  0  0  0  0  0  0  0  0
    4.2650   -1.4638   -0.7299 C   0  0  0  0  0  0  0  0  0  0  0  0
   -2.8796    1.6316    2.1484 C   0  0  0  0  0  0  0  0  0  0  0  0
    3.4359    2.3343    1.6541 H   0  0  0  0  0  0  0  0  0  0  0  0
    2.3695   -0.4634    1.8945 H   0  0  0  0  0  0  0  0  0  0  0  0
    2.3906    0.9900   -2.1269 H   0  0  0  0  0  0  0  0  0  0  0  0
   -1.0753    4.1614    2.6876 H   0  0  0  0  0  0  0  0  0  0  0  0
    3.1562    4.1174    3.3557 H   0  0  0  0  0  0  0  0  0  0  0  0
    4.1525   -2.0800    1.3224 H   0  0  0  0  0  0  0  0  0  0  0  0
    4.1472   -0.6597   -2.7143 H   0  0  0  0  0  0  0  0  0  0  0  0
   -2.5478    3.3858    0.9154 H   0  0  0  0  0  0  0  0  0  0  0  0
   -2.8268    1.9306    0.0057 H   0  0  0  0  0  0  0  0  0  0  0  0
    0.9201    5.0203    3.8591 H   0  0  0  0  0  0  0  0  0  0  0  0
    5.0357   -2.1795   -0.9826 H   0  0  0  0  0  0  0  0  0  0  0  0
   -2.7313    0.5545    2.1047 H   0  0  0  0  0  0  0  0  0  0  0  0
   -2.3998    2.0026    3.0537 H   0  0  0  0  0  0  0  0  0  0  0  0
   -3.9489    1.8220    2.2366 H   0  0  0  0  0  0  0  0  0  0  0  0
   -3.0068   -4.3395   -5.1376 F   0  0  0  0  0  0  0  0  0  0  0  0
   -2.7144   -3.9961   -3.8720 C   0  0  0  0  0  0  0  0  0  0  0  0
   -2.1233   -2.7769   -3.6186 C   0  0  0  0  0  0  0  0  0  0  0  0
   -1.8209   -2.4233   -2.3116 C   0  0  0  0  0  0  0  0  0  0  0  0
   -2.1104   -3.2905   -1.2606 C   0  0  0  0  0  0  0  0  0  0  0  0
   -1.8427   -3.0063    0.0255 O   0  0  0  0  0  0  0  0  0  0  0  0
   -2.7093   -4.5173   -1.5424 C   0  0  0  0  0  0  0  0  0  0  0  0
   -3.0118   -4.8717   -2.8458 C   0  0  0  0  0  0  0  0  0  0  0  0
   -1.8971   -2.1009   -4.4323 H   0  0  0  0  0  0  0  0  0  0  0  0
   -1.3600   -1.4619   -2.1231 H   0  0  0  0  0  0  0  0  0  0  0  0
   -1.4151   -2.1437    0.1087 H   0  0  0  0  0  0  0  0  0  0  0  0
   -2.9359   -5.1938   -0.7290 H   0  0  0  0  0  0  0  0  0  0  0  0
   -3.4755   -5.8248   -3.0624 H   0  0  0  0  0  0  0  0  0  0  0  0
  1  2  1  0
  2  3  1  0
  2  4  1  0
  5  1  2  0
  6  1  1  0
  3  7  2  0
  3  8  1  0
  9  4  1  0
  4 10  2  0
  4 11  2  0
  9  5  1  0
  5 12  1  0
 13  6  2  0
  7 14  1  0
 15  8  2  0
 16  9  1  0
 12 17  2  0
 17 13  1  0
 14 18  2  0
 18 15  1  0
 19 16  1  0
  6 20  1  0
  7 21  1  0
  8 22  1  0
 12 23  1  0
 13 24  1  0
 14 25  1  0
 15 26  1  0
 16 27  1  0
 16 28  1  0
 17 29  1  0
 18 30  1  0
 19 31  1  0
 19 32  1  0
 19 33  1  0
 34 35  1  0
 35 41  2  0
 35 36  1  0
 36 37  2  0
 37 38  1  0
 38 39  1  0
 38 40  2  0
 40 41  1  0
 36 42  1  0
 37 43  1  0
 39 44  1  0
 40 45  1  0
 41 46  1  0
M  END
>  <E_el>  (68) 
-1603.679156874

>  <HBA_atom_index>  (68) 
10

>  <Function>  (68) 
sulfinyl

>  <Atom>  (68) 
O

>  <Mol_ID>  (68) 
CHEMBL1084292_f004_c001

>  <E_el_PW6B95>  (68) 
-1201.785102592

>  <E_el_PBEh-3c>  (68) 
-1197.818268964

>  <E_el complex_PW6B95>  (68) 
-1609.191846970

>  <E_el complex_PBEh-3c>  (68) 
1.97

>  <HB_distance>  (68) 
1.97

>  <dG(298)_RRHO (kJ/mol)>  (68) 
594.9571

>  <dG(298)_RRHO complex (kJ/mol)>  (68) 
835.7996

>  <dG_solv_SMD_CCl4 (kJ/mol)>  (68) 
-53.0500

>  <dG_solv_SMD_CCl4 complex (kJ/mol)>  (68) 
-71.6032

>  <pKBHX_QC>  (68) 
0.69

>  <Delta G_sol (kJ/mol)>  (68) 
28.85

>  <Delta G (kcal/mol)>  (68) 
-0.95

$$$$

     RDKit          3D

 46 48  0  0  0  0  0  0  0  0999 V2000
    0.9890    0.0663   -0.1444 C   0  0  0  0  0  0  0  0  0  0  0  0
    0.4681   -0.8354    0.7847 N   0  0  0  0  0  0  0  0  0  0  0  0
    1.0545   -2.0889    1.1015 C   0  0  0  0  0  0  0  0  0  0  0  0
   -0.5257   -0.0850    1.8981 S   0  0  0  0  0  0  0  0  0  0  0  0
    0.3870    1.3173   -0.0150 C   0  0  0  0  0  0  0  0  0  0  0  0
    1.9460   -0.1724   -1.1050 C   0  0  0  0  0  0  0  0  0  0  0  0
    2.2180   -2.1397    1.8592 C   0  0  0  0  0  0  0  0  0  0  0  0
    0.4613   -3.2495    0.6265 C   0  0  0  0  0  0  0  0  0  0  0  0
   -0.5523    1.3160    1.0079 N   0  0  0  0  0  0  0  0  0  0  0  0
    0.1165    0.0839    3.1810 O   0  0  0  0  0  0  0  0  0  0  0  0
   -1.8422   -0.6992    1.9223 O   0  0  0  0  0  0  0  0  0  0  0  0
    0.7309    2.3525   -0.8589 C   0  0  0  0  0  0  0  0  0  0  0  0
    2.2900    0.8722   -1.9603 C   0  0  0  0  0  0  0  0  0  0  0  0
    2.7947   -3.3679    2.1368 C   0  0  0  0  0  0  0  0  0  0  0  0
    1.0443   -4.4748    0.9126 C   0  0  0  0  0  0  0  0  0  0  0  0
   -1.2289    2.4917    1.5204 C   0  0  0  0  0  0  0  0  0  0  0  0
    1.6896    2.1139   -1.8407 C   0  0  0  0  0  0  0  0  0  0  0  0
    2.2083   -4.5340    1.6641 C   0  0  0  0  0  0  0  0  0  0  0  0
   -0.3355    3.4071    2.3420 C   0  0  0  0  0  0  0  0  0  0  0  0
    2.4082   -1.1462   -1.1944 H   0  0  0  0  0  0  0  0  0  0  0  0
    2.6618   -1.2237    2.2261 H   0  0  0  0  0  0  0  0  0  0  0  0
   -0.4440   -3.1824    0.0383 H   0  0  0  0  0  0  0  0  0  0  0  0
    0.2634    3.3239   -0.7749 H   0  0  0  0  0  0  0  0  0  0  0  0
    3.0371    0.7055   -2.7240 H   0  0  0  0  0  0  0  0  0  0  0  0
    3.6995   -3.4154    2.7273 H   0  0  0  0  0  0  0  0  0  0  0  0
    0.5869   -5.3843    0.5476 H   0  0  0  0  0  0  0  0  0  0  0  0
   -1.6497    3.0134    0.6589 H   0  0  0  0  0  0  0  0  0  0  0  0
   -2.0838    2.1553    2.1094 H   0  0  0  0  0  0  0  0  0  0  0  0
    1.9637    2.9143   -2.5139 H   0  0  0  0  0  0  0  0  0  0  0  0
    2.6601   -5.4919    1.8846 H   0  0  0  0  0  0  0  0  0  0  0  0
    0.0362    2.8973    3.2288 H   0  0  0  0  0  0  0  0  0  0  0  0
    0.5223    3.7533    1.7660 H   0  0  0  0  0  0  0  0  0  0  0  0
   -0.8967    4.2844    2.6638 H   0  0  0  0  0  0  0  0  0  0  0  0
   -1.5514    2.7318   -3.6323 F   0  0  0  0  0  0  0  0  0  0  0  0
   -1.7905    1.6237   -2.9132 C   0  0  0  0  0  0  0  0  0  0  0  0
   -2.6735    1.6840   -1.8549 C   0  0  0  0  0  0  0  0  0  0  0  0
   -2.8968    0.5460   -1.0941 C   0  0  0  0  0  0  0  0  0  0  0  0
   -2.2373   -0.6426   -1.3932 C   0  0  0  0  0  0  0  0  0  0  0  0
   -2.4314   -1.7753   -0.6796 O   0  0  0  0  0  0  0  0  0  0  0  0
   -1.3586   -0.6780   -2.4709 C   0  0  0  0  0  0  0  0  0  0  0  0
   -1.1353    0.4533   -3.2370 C   0  0  0  0  0  0  0  0  0  0  0  0
   -3.1898    2.6081   -1.6291 H   0  0  0  0  0  0  0  0  0  0  0  0
   -3.5938    0.5862   -0.2661 H   0  0  0  0  0  0  0  0  0  0  0  0
   -2.5474   -1.5483    0.2538 H   0  0  0  0  0  0  0  0  0  0  0  0
   -0.8359   -1.5977   -2.6976 H   0  0  0  0  0  0  0  0  0  0  0  0
   -0.4369    0.4309   -4.0621 H   0  0  0  0  0  0  0  0  0  0  0  0
  1  2  1  0
  2  3  1  0
  2  4  1  0
  5  1  2  0
  6  1  1  0
  3  7  2  0
  3  8  1  0
  9  4  1  0
  4 10  2  0
  4 11  2  0
  9  5  1  0
  5 12  1  0
 13  6  2  0
  7 14  1  0
 15  8  2  0
 16  9  1  0
 12 17  2  0
 17 13  1  0
 14 18  2  0
 18 15  1  0
 19 16  1  0
  6 20  1  0
  7 21  1  0
  8 22  1  0
 12 23  1  0
 13 24  1  0
 14 25  1  0
 15 26  1  0
 16 27  1  0
 16 28  1  0
 17 29  1  0
 18 30  1  0
 19 31  1  0
 19 32  1  0
 19 33  1  0
 34 35  1  0
 35 41  2  0
 35 36  1  0
 36 37  2  0
 37 38  1  0
 38 39  1  0
 38 40  2  0
 40 41  1  0
 36 42  1  0
 37 43  1  0
 39 44  1  0
 40 45  1  0
 41 46  1  0
M  END
>  <E_el>  (69) 
-1603.684952644

>  <HBA_atom_index>  (69) 
11

>  <Function>  (69) 
sulfinyl

>  <Atom>  (69) 
O

>  <Mol_ID>  (69) 
CHEMBL1084292_f004_c002

>  <E_el_PW6B95>  (69) 
-1201.785102592

>  <E_el_PBEh-3c>  (69) 
-1197.818268964

>  <E_el complex_PW6B95>  (69) 
-1609.198222075

>  <E_el complex_PBEh-3c>  (69) 
2.00

>  <HB_distance>  (69) 
2.00

>  <dG(298)_RRHO (kJ/mol)>  (69) 
594.9571

>  <dG(298)_RRHO complex (kJ/mol)>  (69) 
837.6086

>  <dG_solv_SMD_CCl4 (kJ/mol)>  (69) 
-53.0500

>  <dG_solv_SMD_CCl4 complex (kJ/mol)>  (69) 
-61.9931

>  <pKBHX_QC>  (69) 
1.22

>  <Delta G_sol (kJ/mol)>  (69) 
23.53

>  <Delta G (kcal/mol)>  (69) 
-1.66

$$$$

     RDKit          3D

 37 38  0  0  0  0  0  0  0  0999 V2000
    1.2832   -0.8415    0.9235 C   0  0  0  0  0  0  0  0  0  0  0  0
    1.6088   -0.8038   -0.3697 N   0  0  0  0  0  0  0  0  0  0  0  0
    2.4606   -1.7238   -0.7966 C   0  0  0  0  0  0  0  0  0  0  0  0
    1.8308   -1.8164    1.7515 C   0  0  0  0  0  0  0  0  0  0  0  0
    0.3410    0.1713    1.4218 C   0  0  0  0  0  0  0  0  0  0  0  0
    3.0245   -2.6832   -0.0937 N   0  0  0  0  0  0  0  0  0  0  0  0
    2.8027   -1.6727   -2.1980 C   0  0  0  0  0  0  0  0  0  0  0  0
    2.7106   -2.7362    1.1999 C   0  0  0  0  0  0  0  0  0  0  0  0
   -0.6230   -0.1703    2.3684 C   0  0  0  0  0  0  0  0  0  0  0  0
    0.3828    1.4730    0.9266 C   0  0  0  0  0  0  0  0  0  0  0  0
    3.0773   -1.6347   -3.3130 N   0  0  0  0  0  0  0  0  0  0  0  0
    3.3671   -3.8003    2.0144 C   0  0  0  0  0  0  0  0  0  0  0  0
   -1.5393    0.7724    2.8032 C   0  0  0  0  0  0  0  0  0  0  0  0
   -0.5284    2.4148    1.3710 C   0  0  0  0  0  0  0  0  0  0  0  0
   -1.4928    2.0662    2.3045 C   0  0  0  0  0  0  0  0  0  0  0  0
    1.5964   -1.8414    2.8065 H   0  0  0  0  0  0  0  0  0  0  0  0
   -0.6851   -1.1860    2.7397 H   0  0  0  0  0  0  0  0  0  0  0  0
    1.1302    1.7530    0.1965 H   0  0  0  0  0  0  0  0  0  0  0  0
    2.8635   -3.9547    2.9662 H   0  0  0  0  0  0  0  0  0  0  0  0
    4.4023   -3.5237    2.2203 H   0  0  0  0  0  0  0  0  0  0  0  0
    3.3896   -4.7393    1.4648 H   0  0  0  0  0  0  0  0  0  0  0  0
   -2.2970    0.4937    3.5230 H   0  0  0  0  0  0  0  0  0  0  0  0
   -0.4922    3.4206    0.9759 H   0  0  0  0  0  0  0  0  0  0  0  0
   -2.2130    2.8008    2.6385 H   0  0  0  0  0  0  0  0  0  0  0  0
   -4.9411    1.9042   -2.3564 F   0  0  0  0  0  0  0  0  0  0  0  0
   -3.6171    1.6766   -2.3484 C   0  0  0  0  0  0  0  0  0  0  0  0
   -2.7947    2.4263   -3.1669 C   0  0  0  0  0  0  0  0  0  0  0  0
   -1.4301    2.1936   -3.1552 C   0  0  0  0  0  0  0  0  0  0  0  0
   -0.8832    1.2120   -2.3306 C   0  0  0  0  0  0  0  0  0  0  0  0
    0.4494    1.0433   -2.3584 O   0  0  0  0  0  0  0  0  0  0  0  0
   -1.7341    0.4645   -1.5198 C   0  0  0  0  0  0  0  0  0  0  0  0
   -3.1015    0.6982   -1.5252 C   0  0  0  0  0  0  0  0  0  0  0  0
   -3.2166    3.1863   -3.8110 H   0  0  0  0  0  0  0  0  0  0  0  0
   -0.7744    2.7719   -3.7925 H   0  0  0  0  0  0  0  0  0  0  0  0
    0.7388    0.3759   -1.7152 H   0  0  0  0  0  0  0  0  0  0  0  0
   -1.3373   -0.3080   -0.8731 H   0  0  0  0  0  0  0  0  0  0  0  0
   -3.7587    0.1172   -0.8924 H   0  0  0  0  0  0  0  0  0  0  0  0
  1  2  2  0
  2  3  1  0
  4  1  1  0
  1  5  1  0
  3  6  2  0
  3  7  1  0
  8  4  2  0
  5  9  2  0
  5 10  1  0
  8  6  1  0
  7 11  3  0
 12  8  1  0
  9 13  1  0
 14 10  2  0
 13 15  2  0
 15 14  1  0
  4 16  1  0
  9 17  1  0
 10 18  1  0
 12 19  1  0
 12 20  1  0
 12 21  1  0
 13 22  1  0
 14 23  1  0
 15 24  1  0
 25 26  1  0
 26 32  2  0
 26 27  1  0
 27 28  2  0
 28 29  1  0
 29 30  1  0
 29 31  2  0
 31 32  1  0
 27 33  1  0
 28 34  1  0
 30 35  1  0
 31 36  1  0
 32 37  1  0
M  END
>  <E_el>  (70) 
-1031.417354157

>  <HBA_atom_index>  (70) 
2

>  <Function>  (70) 
pyrimidine

>  <Atom>  (70) 
N

>  <Mol_ID>  (70) 
CHEMBL1084402_f002_c001

>  <E_el_PW6B95>  (70) 
-628.0329869357

>  <E_el_PBEh-3c>  (70) 
-625.5557806221

>  <E_el complex_PW6B95>  (70) 
-1035.439694306

>  <E_el complex_PBEh-3c>  (70) 
1.99

>  <HB_distance>  (70) 
1.99

>  <dG(298)_RRHO (kJ/mol)>  (70) 
400.4048

>  <dG(298)_RRHO complex (kJ/mol)>  (70) 
642.2686

>  <dG_solv_SMD_CCl4 (kJ/mol)>  (70) 
-44.0590

>  <dG_solv_SMD_CCl4 complex (kJ/mol)>  (70) 
-62.1761

>  <pKBHX_QC>  (70) 
0.54

>  <Delta G_sol (kJ/mol)>  (70) 
30.40

>  <Delta G (kcal/mol)>  (70) 
-0.74

$$$$

     RDKit          3D

 37 38  0  0  0  0  0  0  0  0999 V2000
    0.6913    1.7406    1.2859 C   0  0  0  0  0  0  0  0  0  0  0  0
    1.2339    1.9876    0.0932 N   0  0  0  0  0  0  0  0  0  0  0  0
    1.2915    0.9859   -0.7554 C   0  0  0  0  0  0  0  0  0  0  0  0
    0.1981    0.4694    1.5726 C   0  0  0  0  0  0  0  0  0  0  0  0
    0.6339    2.8604    2.2387 C   0  0  0  0  0  0  0  0  0  0  0  0
    0.8755   -0.2564   -0.5675 N   0  0  0  0  0  0  0  0  0  0  0  0
    1.8748    1.2704   -2.0451 C   0  0  0  0  0  0  0  0  0  0  0  0
    0.3127   -0.5246    0.6128 C   0  0  0  0  0  0  0  0  0  0  0  0
    0.4215    2.6476    3.6005 C   0  0  0  0  0  0  0  0  0  0  0  0
    0.8023    4.1661    1.7772 C   0  0  0  0  0  0  0  0  0  0  0  0
    2.3318    1.4920   -3.0759 N   0  0  0  0  0  0  0  0  0  0  0  0
   -0.1870   -1.9118    0.8376 C   0  0  0  0  0  0  0  0  0  0  0  0
    0.3676    3.7152    4.4796 C   0  0  0  0  0  0  0  0  0  0  0  0
    0.7390    5.2325    2.6567 C   0  0  0  0  0  0  0  0  0  0  0  0
    0.5208    5.0111    4.0088 C   0  0  0  0  0  0  0  0  0  0  0  0
   -0.2827    0.2490    2.5137 H   0  0  0  0  0  0  0  0  0  0  0  0
    0.3214    1.6444    3.9939 H   0  0  0  0  0  0  0  0  0  0  0  0
    0.9796    4.3378    0.7248 H   0  0  0  0  0  0  0  0  0  0  0  0
   -0.5666   -2.0421    1.8485 H   0  0  0  0  0  0  0  0  0  0  0  0
    0.6064   -2.6382    0.6642 H   0  0  0  0  0  0  0  0  0  0  0  0
   -0.9878   -2.1466    0.1343 H   0  0  0  0  0  0  0  0  0  0  0  0
    0.2119    3.5347    5.5346 H   0  0  0  0  0  0  0  0  0  0  0  0
    0.8632    6.2408    2.2853 H   0  0  0  0  0  0  0  0  0  0  0  0
    0.4758    5.8457    4.6956 H   0  0  0  0  0  0  0  0  0  0  0  0
   -3.6178   -4.3973   -4.0797 F   0  0  0  0  0  0  0  0  0  0  0  0
   -2.4440   -3.9564   -3.6011 C   0  0  0  0  0  0  0  0  0  0  0  0
   -2.2984   -2.6236   -3.2813 C   0  0  0  0  0  0  0  0  0  0  0  0
   -1.0832   -2.1717   -2.7857 C   0  0  0  0  0  0  0  0  0  0  0  0
   -0.0181   -3.0531   -2.6051 C   0  0  0  0  0  0  0  0  0  0  0  0
    1.1757   -2.6738   -2.1201 O   0  0  0  0  0  0  0  0  0  0  0  0
   -0.1912   -4.3952   -2.9403 C   0  0  0  0  0  0  0  0  0  0  0  0
   -1.4001   -4.8472   -3.4401 C   0  0  0  0  0  0  0  0  0  0  0  0
   -3.1214   -1.9365   -3.4251 H   0  0  0  0  0  0  0  0  0  0  0  0
   -0.9658   -1.1193   -2.5570 H   0  0  0  0  0  0  0  0  0  0  0  0
    1.1329   -1.7668   -1.7697 H   0  0  0  0  0  0  0  0  0  0  0  0
    0.6338   -5.0824   -2.8083 H   0  0  0  0  0  0  0  0  0  0  0  0
   -1.5315   -5.8886   -3.7013 H   0  0  0  0  0  0  0  0  0  0  0  0
  1  2  2  0
  2  3  1  0
  4  1  1  0
  1  5  1  0
  3  6  2  0
  3  7  1  0
  8  4  2  0
  5  9  2  0
  5 10  1  0
  8  6  1  0
  7 11  3  0
 12  8  1  0
  9 13  1  0
 14 10  2  0
 13 15  2  0
 15 14  1  0
  4 16  1  0
  9 17  1  0
 10 18  1  0
 12 19  1  0
 12 20  1  0
 12 21  1  0
 13 22  1  0
 14 23  1  0
 15 24  1  0
 25 26  1  0
 26 32  2  0
 26 27  1  0
 27 28  2  0
 28 29  1  0
 29 30  1  0
 29 31  2  0
 31 32  1  0
 27 33  1  0
 28 34  1  0
 30 35  1  0
 31 36  1  0
 32 37  1  0
M  END
>  <E_el>  (71) 
-1031.419167224

>  <HBA_atom_index>  (71) 
6

>  <Function>  (71) 
pyrimidine

>  <Atom>  (71) 
N

>  <Mol_ID>  (71) 
CHEMBL1084402_f002_c002

>  <E_el_PW6B95>  (71) 
-628.0329869357

>  <E_el_PBEh-3c>  (71) 
-625.5557806221

>  <E_el complex_PW6B95>  (71) 
-1035.440591573

>  <E_el complex_PBEh-3c>  (71) 
1.95

>  <HB_distance>  (71) 
1.95

>  <dG(298)_RRHO (kJ/mol)>  (71) 
400.4048

>  <dG(298)_RRHO complex (kJ/mol)>  (71) 
640.0606

>  <dG_solv_SMD_CCl4 (kJ/mol)>  (71) 
-44.0590

>  <dG_solv_SMD_CCl4 complex (kJ/mol)>  (71) 
-63.2665

>  <pKBHX_QC>  (71) 
1.10

>  <Delta G_sol (kJ/mol)>  (71) 
24.75

>  <Delta G (kcal/mol)>  (71) 
-1.50

$$$$

     RDKit          3D

 37 38  0  0  0  0  0  0  0  0999 V2000
    0.6397    0.0551    2.7493 C   0  0  0  0  0  0  0  0  0  0  0  0
    0.7153    0.2025    1.4274 N   0  0  0  0  0  0  0  0  0  0  0  0
    1.0921   -0.8519    0.7355 C   0  0  0  0  0  0  0  0  0  0  0  0
    0.9689   -1.1719    3.3245 C   0  0  0  0  0  0  0  0  0  0  0  0
    0.2169    1.2298    3.5305 C   0  0  0  0  0  0  0  0  0  0  0  0
    1.4072   -2.0528    1.1750 N   0  0  0  0  0  0  0  0  0  0  0  0
    1.1632   -0.6645   -0.6978 C   0  0  0  0  0  0  0  0  0  0  0  0
    1.3489   -2.2176    2.4958 C   0  0  0  0  0  0  0  0  0  0  0  0
   -0.1705    1.1196    4.8655 C   0  0  0  0  0  0  0  0  0  0  0  0
    0.1957    2.4864    2.9248 C   0  0  0  0  0  0  0  0  0  0  0  0
    1.2157   -0.5122   -1.8334 N   0  0  0  0  0  0  0  0  0  0  0  0
    1.7187   -3.5629    3.0264 C   0  0  0  0  0  0  0  0  0  0  0  0
   -0.5603    2.2385    5.5808 C   0  0  0  0  0  0  0  0  0  0  0  0
   -0.1886    3.6045    3.6434 C   0  0  0  0  0  0  0  0  0  0  0  0
   -0.5666    3.4851    4.9728 C   0  0  0  0  0  0  0  0  0  0  0  0
    0.9485   -1.3180    4.3944 H   0  0  0  0  0  0  0  0  0  0  0  0
   -0.1936    0.1563    5.3575 H   0  0  0  0  0  0  0  0  0  0  0  0
    0.4848    2.5795    1.8875 H   0  0  0  0  0  0  0  0  0  0  0  0
    2.7565   -3.7897    2.7816 H   0  0  0  0  0  0  0  0  0  0  0  0
    1.1064   -4.3343    2.5601 H   0  0  0  0  0  0  0  0  0  0  0  0
    1.5968   -3.6246    4.1054 H   0  0  0  0  0  0  0  0  0  0  0  0
   -0.8650    2.1357    6.6134 H   0  0  0  0  0  0  0  0  0  0  0  0
   -0.1947    4.5733    3.1625 H   0  0  0  0  0  0  0  0  0  0  0  0
   -0.8698    4.3598    5.5324 H   0  0  0  0  0  0  0  0  0  0  0  0
   -3.6915   -0.6626   -7.0540 F   0  0  0  0  0  0  0  0  0  0  0  0
   -2.4928   -0.4988   -6.4695 C   0  0  0  0  0  0  0  0  0  0  0  0
   -1.4282   -0.0408   -7.2210 C   0  0  0  0  0  0  0  0  0  0  0  0
   -0.1944    0.1291   -6.6176 C   0  0  0  0  0  0  0  0  0  0  0  0
   -0.0184   -0.1573   -5.2645 C   0  0  0  0  0  0  0  0  0  0  0  0
    1.2022    0.0276   -4.7383 O   0  0  0  0  0  0  0  0  0  0  0  0
   -1.1072   -0.6215   -4.5287 C   0  0  0  0  0  0  0  0  0  0  0  0
   -2.3452   -0.7919   -5.1307 C   0  0  0  0  0  0  0  0  0  0  0  0
   -1.5614    0.1816   -8.2713 H   0  0  0  0  0  0  0  0  0  0  0  0
    0.6474    0.4878   -7.1942 H   0  0  0  0  0  0  0  0  0  0  0  0
    1.2072   -0.1713   -3.7914 H   0  0  0  0  0  0  0  0  0  0  0  0
   -0.9952   -0.8550   -3.4770 H   0  0  0  0  0  0  0  0  0  0  0  0
   -3.1885   -1.1524   -4.5570 H   0  0  0  0  0  0  0  0  0  0  0  0
  1  2  2  0
  2  3  1  0
  4  1  1  0
  1  5  1  0
  3  6  2  0
  3  7  1  0
  8  4  2  0
  5  9  2  0
  5 10  1  0
  8  6  1  0
  7 11  3  0
 12  8  1  0
  9 13  1  0
 14 10  2  0
 13 15  2  0
 15 14  1  0
  4 16  1  0
  9 17  1  0
 10 18  1  0
 12 19  1  0
 12 20  1  0
 12 21  1  0
 13 22  1  0
 14 23  1  0
 15 24  1  0
 25 26  1  0
 26 32  2  0
 26 27  1  0
 27 28  2  0
 28 29  1  0
 29 30  1  0
 29 31  2  0
 31 32  1  0
 27 33  1  0
 28 34  1  0
 30 35  1  0
 31 36  1  0
 32 37  1  0
M  END
>  <E_el>  (72) 
-1031.415611500

>  <HBA_atom_index>  (72) 
11

>  <Function>  (72) 
nitrile

>  <Atom>  (72) 
N

>  <Mol_ID>  (72) 
CHEMBL1084402_f002_c003

>  <E_el_PW6B95>  (72) 
-628.0329869357

>  <E_el_PBEh-3c>  (72) 
-625.5557806221

>  <E_el complex_PW6B95>  (72) 
-1035.438117638

>  <E_el complex_PBEh-3c>  (72) 
1.99

>  <HB_distance>  (72) 
1.99

>  <dG(298)_RRHO (kJ/mol)>  (72) 
400.4048

>  <dG(298)_RRHO complex (kJ/mol)>  (72) 
637.1122

>  <dG_solv_SMD_CCl4 (kJ/mol)>  (72) 
-44.0590

>  <dG_solv_SMD_CCl4 complex (kJ/mol)>  (72) 
-64.1981

>  <pKBHX_QC>  (72) 
0.84

>  <Delta G_sol (kJ/mol)>  (72) 
27.36

>  <Delta G (kcal/mol)>  (72) 
-1.15

$$$$

     RDKit          3D

 43 44  0  0  0  0  0  0  0  0999 V2000
    0.7420    2.3640    1.1057 C   0  0  0  0  0  0  0  0  0  0  0  0
   -0.2874    2.5670    1.9313 N   0  0  0  0  0  0  0  0  0  0  0  0
   -0.9952    1.5094    2.2604 C   0  0  0  0  0  0  0  0  0  0  0  0
    1.5400    3.5800    0.7443 C   0  0  0  0  0  0  0  0  0  0  0  0
    1.0256    1.0891    0.6406 C   0  0  0  0  0  0  0  0  0  0  0  0
   -0.8172    0.2575    1.8659 N   0  0  0  0  0  0  0  0  0  0  0  0
   -2.1112    1.7339    3.1498 C   0  0  0  0  0  0  0  0  0  0  0  0
    2.7544    3.3538   -0.1430 C   0  0  0  0  0  0  0  0  0  0  0  0
    0.2086    0.0347    1.0435 C   0  0  0  0  0  0  0  0  0  0  0  0
   -3.0034    1.9029    3.8543 N   0  0  0  0  0  0  0  0  0  0  0  0
    3.4889    4.6539   -0.4361 C   0  0  0  0  0  0  0  0  0  0  0  0
    0.4480   -1.3458    0.5992 C   0  0  0  0  0  0  0  0  0  0  0  0
    0.8781   -1.6037   -0.7005 C   0  0  0  0  0  0  0  0  0  0  0  0
    1.0917   -2.9047   -1.1195 C   0  0  0  0  0  0  0  0  0  0  0  0
    0.8906   -3.9576   -0.2393 C   0  0  0  0  0  0  0  0  0  0  0  0
    0.4630   -3.7070    1.0563 C   0  0  0  0  0  0  0  0  0  0  0  0
    0.2320   -2.4078    1.4735 C   0  0  0  0  0  0  0  0  0  0  0  0
    0.8550    4.2900    0.2695 H   0  0  0  0  0  0  0  0  0  0  0  0
    1.8423    4.0617    1.6791 H   0  0  0  0  0  0  0  0  0  0  0  0
    1.8734    0.9029   -0.0018 H   0  0  0  0  0  0  0  0  0  0  0  0
    2.4482    2.8922   -1.0861 H   0  0  0  0  0  0  0  0  0  0  0  0
    3.4405    2.6508    0.3384 H   0  0  0  0  0  0  0  0  0  0  0  0
    4.3622    4.4809   -1.0640 H   0  0  0  0  0  0  0  0  0  0  0  0
    3.8336    5.1312    0.4824 H   0  0  0  0  0  0  0  0  0  0  0  0
    2.8455    5.3654   -0.9553 H   0  0  0  0  0  0  0  0  0  0  0  0
    1.0019   -0.7897   -1.4035 H   0  0  0  0  0  0  0  0  0  0  0  0
    1.4003   -3.0972   -2.1380 H   0  0  0  0  0  0  0  0  0  0  0  0
    1.0604   -4.9752   -0.5658 H   0  0  0  0  0  0  0  0  0  0  0  0
    0.3021   -4.5267    1.7434 H   0  0  0  0  0  0  0  0  0  0  0  0
   -0.1065   -2.2144    2.4824 H   0  0  0  0  0  0  0  0  0  0  0  0
   -1.9884   -1.6295   -4.2179 F   0  0  0  0  0  0  0  0  0  0  0  0
   -2.2159   -1.6549   -2.8943 C   0  0  0  0  0  0  0  0  0  0  0  0
   -2.3466   -0.4666   -2.2066 C   0  0  0  0  0  0  0  0  0  0  0  0
   -2.5746   -0.4985   -0.8385 C   0  0  0  0  0  0  0  0  0  0  0  0
   -2.6530   -1.7129   -0.1599 C   0  0  0  0  0  0  0  0  0  0  0  0
   -2.8499   -1.7924    1.1710 O   0  0  0  0  0  0  0  0  0  0  0  0
   -2.5332   -2.8972   -0.8815 C   0  0  0  0  0  0  0  0  0  0  0  0
   -2.3194   -2.8715   -2.2486 C   0  0  0  0  0  0  0  0  0  0  0  0
   -2.2862    0.4771   -2.7328 H   0  0  0  0  0  0  0  0  0  0  0  0
   -2.7060    0.4339   -0.3035 H   0  0  0  0  0  0  0  0  0  0  0  0
   -2.4172   -1.0451    1.6108 H   0  0  0  0  0  0  0  0  0  0  0  0
   -2.5950   -3.8413   -0.3573 H   0  0  0  0  0  0  0  0  0  0  0  0
   -2.2223   -3.7926   -2.8083 H   0  0  0  0  0  0  0  0  0  0  0  0
  1  2  2  0
  3  2  1  0
  4  1  1  0
  1  5  1  0
  6  3  2  0
  3  7  1  0
  8  4  1  0
  5  9  2  0
  9  6  1  0
  7 10  3  0
 11  8  1  0
  9 12  1  0
 13 14  2  0
 14 15  1  0
 15 16  2  0
 16 17  1  0
 12 17  2  0
 12 13  1  0
  4 18  1  0
  4 19  1  0
  5 20  1  0
  8 21  1  0
  8 22  1  0
 11 23  1  0
 11 24  1  0
 11 25  1  0
 13 26  1  0
 14 27  1  0
 15 28  1  0
 16 29  1  0
 17 30  1  0
 31 32  1  0
 32 38  2  0
 32 33  1  0
 33 34  2  0
 34 35  1  0
 35 36  1  0
 35 37  2  0
 37 38  1  0
 33 39  1  0
 34 40  1  0
 36 41  1  0
 37 42  1  0
 38 43  1  0
M  END
>  <E_el>  (73) 
-1109.873385812

>  <HBA_atom_index>  (73) 
6

>  <Function>  (73) 
pyrimidine

>  <Atom>  (73) 
N

>  <Mol_ID>  (73) 
CHEMBL1084402_f003_c002

>  <E_el_PW6B95>  (73) 
-706.7960549402

>  <E_el_PBEh-3c>  (73) 
-704.0122042482

>  <E_el complex_PW6B95>  (73) 
-1114.204691823

>  <E_el complex_PBEh-3c>  (73) 
2.08

>  <HB_distance>  (73) 
2.08

>  <dG(298)_RRHO (kJ/mol)>  (73) 
548.7877

>  <dG(298)_RRHO complex (kJ/mol)>  (73) 
787.7477

>  <dG_solv_SMD_CCl4 (kJ/mol)>  (73) 
-48.7768

>  <dG_solv_SMD_CCl4 complex (kJ/mol)>  (73) 
-62.0494

>  <pKBHX_QC>  (73) 
0.85

>  <Delta G_sol (kJ/mol)>  (73) 
27.28

>  <Delta G (kcal/mol)>  (73) 
-1.16

$$$$

     RDKit          3D

 27 27  0  0  0  0  0  0  0  0999 V2000
    2.0707   -0.2289    0.3071 C   0  0  0  0  0  0  0  0  0  0  0  0
    2.2246   -1.2901   -0.1152 N   0  0  0  0  0  0  0  0  0  0  0  0
    1.8401    1.0758    0.8169 C   0  0  0  0  0  0  0  0  0  0  0  0
    0.5512    1.6267    0.7448 C   0  0  0  0  0  0  0  0  0  0  0  0
    2.8929    1.7982    1.3903 C   0  0  0  0  0  0  0  0  0  0  0  0
   -0.5029    1.0098    0.2182 O   0  0  0  0  0  0  0  0  0  0  0  0
    0.3488    2.9072    1.2606 C   0  0  0  0  0  0  0  0  0  0  0  0
    2.6763    3.0603    1.8923 C   0  0  0  0  0  0  0  0  0  0  0  0
    1.3960    3.6064    1.8222 C   0  0  0  0  0  0  0  0  0  0  0  0
    3.8751    1.3474    1.4326 H   0  0  0  0  0  0  0  0  0  0  0  0
   -0.3166    0.1319   -0.1429 H   0  0  0  0  0  0  0  0  0  0  0  0
   -0.6429    3.3357    1.2094 H   0  0  0  0  0  0  0  0  0  0  0  0
    3.4885    3.6182    2.3351 H   0  0  0  0  0  0  0  0  0  0  0  0
    1.2141    4.5980    2.2147 H   0  0  0  0  0  0  0  0  0  0  0  0
   -3.9931   -0.5672   -2.1561 F   0  0  0  0  0  0  0  0  0  0  0  0
   -2.9339   -1.2573   -1.7113 C   0  0  0  0  0  0  0  0  0  0  0  0
   -1.6795   -0.9720   -2.2059 C   0  0  0  0  0  0  0  0  0  0  0  0
   -0.5827   -1.6886   -1.7379 C   0  0  0  0  0  0  0  0  0  0  0  0
   -0.7441   -2.6825   -0.7711 C   0  0  0  0  0  0  0  0  0  0  0  0
    0.2749   -3.4101   -0.2870 O   0  0  0  0  0  0  0  0  0  0  0  0
   -2.0266   -2.9525   -0.2926 C   0  0  0  0  0  0  0  0  0  0  0  0
   -3.1190   -2.2464   -0.7632 C   0  0  0  0  0  0  0  0  0  0  0  0
   -1.5516   -0.2047   -2.9576 H   0  0  0  0  0  0  0  0  0  0  0  0
    0.3955   -1.4902   -2.1590 H   0  0  0  0  0  0  0  0  0  0  0  0
    1.1138   -2.9433   -0.4101 H   0  0  0  0  0  0  0  0  0  0  0  0
   -2.1577   -3.7236    0.4546 H   0  0  0  0  0  0  0  0  0  0  0  0
   -4.1118   -2.4582   -0.3890 H   0  0  0  0  0  0  0  0  0  0  0  0
  1  2  3  0
  3  1  1  0
  4  3  2  0
  5  3  1  0
  6  4  1  0
  4  7  1  0
  8  5  2  0
  7  9  2  0
  9  8  1  0
  5 10  1  0
  6 11  1  0
  7 12  1  0
  8 13  1  0
  9 14  1  0
 15 16  1  0
 16 22  2  0
 16 17  1  0
 17 18  2  0
 18 19  1  0
 19 20  1  0
 19 21  2  0
 21 22  1  0
 17 23  1  0
 18 24  1  0
 20 25  1  0
 21 26  1  0
 22 27  1  0
M  END
>  <E_el>  (74) 
-804.6973745598

>  <HBA_atom_index>  (74) 
2

>  <Function>  (74) 
nitrile

>  <Atom>  (74) 
N

>  <Mol_ID>  (74) 
CHEMBL1084513_f006_c001

>  <E_el_PW6B95>  (74) 
-400.4038924868

>  <E_el_PBEh-3c>  (74) 
-398.8318012127

>  <E_el complex_PW6B95>  (74) 
-807.8146585355

>  <E_el complex_PBEh-3c>  (74) 
2.01

>  <HB_distance>  (74) 
2.01

>  <dG(298)_RRHO (kJ/mol)>  (74) 
198.1957

>  <dG(298)_RRHO complex (kJ/mol)>  (74) 
436.7522

>  <dG_solv_SMD_CCl4 (kJ/mol)>  (74) 
-30.7190

>  <dG_solv_SMD_CCl4 complex (kJ/mol)>  (74) 
-41.3924

>  <pKBHX_QC>  (74) 
1.18

>  <Delta G_sol (kJ/mol)>  (74) 
23.88

>  <Delta G (kcal/mol)>  (74) 
-1.61

$$$$

     RDKit          3D

 50 50  0  0  0  0  0  0  0  0999 V2000
   -2.1690    0.4815   -0.1416 C   0  0  0  0  0  0  0  0  0  0  0  0
   -0.8633    1.1341    0.0787 N   0  0  0  0  0  0  0  0  0  0  0  0
    0.1923    0.4037    0.7527 C   0  0  0  0  0  0  0  0  0  0  0  0
   -3.1359    1.6274   -0.4546 C   0  0  0  0  0  0  0  0  0  0  0  0
   -2.6895   -0.2919    1.0715 C   0  0  0  0  0  0  0  0  0  0  0  0
   -2.1439   -0.4290   -1.3975 C   0  0  0  0  0  0  0  0  0  0  0  0
    0.1581    0.5674    2.2680 C   0  0  0  0  0  0  0  0  0  0  0  0
   -1.6368   -1.8464   -1.2093 C   0  0  0  0  0  0  0  0  0  0  0  0
   -0.5129    1.4356    2.7989 O   0  0  0  0  0  0  0  0  0  0  0  0
    0.9409   -0.2733    2.9684 N   0  0  0  0  0  0  0  0  0  0  0  0
   -0.4773   -2.1240   -0.9656 O   0  0  0  0  0  0  0  0  0  0  0  0
   -2.5814   -2.8058   -1.3337 N   0  0  0  0  0  0  0  0  0  0  0  0
    1.7950   -1.3104    2.4053 C   0  0  0  0  0  0  0  0  0  0  0  0
    1.0129   -0.2103    4.4218 C   0  0  0  0  0  0  0  0  0  0  0  0
    1.7636   -1.4847    4.7907 C   0  0  0  0  0  0  0  0  0  0  0  0
    2.6699   -1.7195    3.5855 C   0  0  0  0  0  0  0  0  0  0  0  0
   -1.0337    1.9704    0.6306 H   0  0  0  0  0  0  0  0  0  0  0  0
    1.1579    0.7941    0.4060 H   0  0  0  0  0  0  0  0  0  0  0  0
    0.1812   -0.6410    0.4516 H   0  0  0  0  0  0  0  0  0  0  0  0
   -4.1430    1.2521   -0.6354 H   0  0  0  0  0  0  0  0  0  0  0  0
   -3.1948    2.3247    0.3837 H   0  0  0  0  0  0  0  0  0  0  0  0
   -2.8157    2.1840   -1.3368 H   0  0  0  0  0  0  0  0  0  0  0  0
   -2.0216   -1.1007    1.3728 H   0  0  0  0  0  0  0  0  0  0  0  0
   -2.8163    0.3690    1.9277 H   0  0  0  0  0  0  0  0  0  0  0  0
   -3.6592   -0.7420    0.8494 H   0  0  0  0  0  0  0  0  0  0  0  0
   -3.1634   -0.4645   -1.7889 H   0  0  0  0  0  0  0  0  0  0  0  0
   -1.5418    0.0463   -2.1746 H   0  0  0  0  0  0  0  0  0  0  0  0
   -3.5263   -2.5985   -1.5951 H   0  0  0  0  0  0  0  0  0  0  0  0
   -2.3111   -3.7723   -1.2704 H   0  0  0  0  0  0  0  0  0  0  0  0
    2.3871   -0.9388    1.5672 H   0  0  0  0  0  0  0  0  0  0  0  0
    1.2040   -2.1555    2.0369 H   0  0  0  0  0  0  0  0  0  0  0  0
    0.0158   -0.1572    4.8587 H   0  0  0  0  0  0  0  0  0  0  0  0
    1.5552    0.6842    4.7423 H   0  0  0  0  0  0  0  0  0  0  0  0
    2.3122   -1.3867    5.7266 H   0  0  0  0  0  0  0  0  0  0  0  0
    1.0653   -2.3165    4.9053 H   0  0  0  0  0  0  0  0  0  0  0  0
    3.5474   -1.0722    3.6419 H   0  0  0  0  0  0  0  0  0  0  0  0
    3.0230   -2.7464    3.5011 H   0  0  0  0  0  0  0  0  0  0  0  0
    3.6318    0.1863   -5.5625 F   0  0  0  0  0  0  0  0  0  0  0  0
    2.7315    0.7264   -4.7233 C   0  0  0  0  0  0  0  0  0  0  0  0
    2.3262    2.0334   -4.9139 C   0  0  0  0  0  0  0  0  0  0  0  0
    1.4011    2.5902   -4.0484 C   0  0  0  0  0  0  0  0  0  0  0  0
    0.8748    1.8501   -2.9878 C   0  0  0  0  0  0  0  0  0  0  0  0
   -0.0185    2.4482   -2.1899 O   0  0  0  0  0  0  0  0  0  0  0  0
    1.2981    0.5304   -2.8214 C   0  0  0  0  0  0  0  0  0  0  0  0
    2.2255   -0.0304   -3.6889 C   0  0  0  0  0  0  0  0  0  0  0  0
    2.7322    2.6143   -5.7314 H   0  0  0  0  0  0  0  0  0  0  0  0
    1.0770    3.6135   -4.1862 H   0  0  0  0  0  0  0  0  0  0  0  0
   -0.2725    1.8908   -1.4097 H   0  0  0  0  0  0  0  0  0  0  0  0
    0.9009   -0.0862   -2.0241 H   0  0  0  0  0  0  0  0  0  0  0  0
    2.5472   -1.0541   -3.5521 H   0  0  0  0  0  0  0  0  0  0  0  0
  1  2  1  0
  2  3  1  0
  4  1  1  0
  1  5  1  0
  1  6  1  0
  3  7  1  0
  6  8  1  0
  7  9  2  0
  7 10  1  0
  8 11  2  0
  8 12  1  0
 10 13  1  0
 10 14  1  0
 15 14  1  0
 16 15  1  0
 13 16  1  0
  2 17  1  0
  3 18  1  0
  3 19  1  0
  4 20  1  0
  4 21  1  0
  4 22  1  0
  5 23  1  0
  5 24  1  0
  5 25  1  0
  6 26  1  0
  6 27  1  0
 12 28  1  0
 12 29  1  0
 13 30  1  0
 13 31  1  0
 14 32  1  0
 14 33  1  0
 15 34  1  0
 15 35  1  0
 16 36  1  0
 16 37  1  0
 38 39  1  0
 39 45  2  0
 39 40  1  0
 40 41  2  0
 41 42  1  0
 42 43  1  0
 42 44  2  0
 44 45  1  0
 40 46  1  0
 41 47  1  0
 43 48  1  0
 44 49  1  0
 45 50  1  0
M  END
>  <E_el>  (75) 
-1150.825236936

>  <HBA_atom_index>  (75) 
2

>  <Function>  (75) 
secondary amine

>  <Atom>  (75) 
N

>  <Mol_ID>  (75) 
CHEMBL1084601_f003_c001

>  <E_el_PW6B95>  (75) 
-747.8216563670

>  <E_el_PBEh-3c>  (75) 
-744.9490999784

>  <E_el complex_PW6B95>  (75) 
-1155.242210709

>  <E_el complex_PBEh-3c>  (75) 
1.77

>  <HB_distance>  (75) 
1.77

>  <dG(298)_RRHO (kJ/mol)>  (75) 
766.6649

>  <dG(298)_RRHO complex (kJ/mol)>  (75) 
1015.0715

>  <dG_solv_SMD_CCl4 (kJ/mol)>  (75) 
-51.5920

>  <dG_solv_SMD_CCl4 complex (kJ/mol)>  (75) 
-65.1866

>  <pKBHX_QC>  (75) 
3.02

>  <Delta G_sol (kJ/mol)>  (75) 
5.11

>  <Delta G (kcal/mol)>  (75) 
-4.13

$$$$

     RDKit          3D

 50 50  0  0  0  0  0  0  0  0999 V2000
   -0.3662   -1.5204   -0.8307 C   0  0  0  0  0  0  0  0  0  0  0  0
    0.9807   -0.9395   -0.7072 N   0  0  0  0  0  0  0  0  0  0  0  0
    1.5154   -0.7405    0.6140 C   0  0  0  0  0  0  0  0  0  0  0  0
   -0.7878   -1.3648   -2.2912 C   0  0  0  0  0  0  0  0  0  0  0  0
   -1.4103   -0.8299    0.0548 C   0  0  0  0  0  0  0  0  0  0  0  0
   -0.3399   -3.0144   -0.4521 C   0  0  0  0  0  0  0  0  0  0  0  0
    1.0720    0.5296    1.3385 C   0  0  0  0  0  0  0  0  0  0  0  0
    0.4920   -3.9670   -1.3034 C   0  0  0  0  0  0  0  0  0  0  0  0
    0.8635    1.5763    0.7300 O   0  0  0  0  0  0  0  0  0  0  0  0
    0.9701    0.4836    2.6723 N   0  0  0  0  0  0  0  0  0  0  0  0
    0.0852   -5.0730   -1.5897 O   0  0  0  0  0  0  0  0  0  0  0  0
    1.7171   -3.5084   -1.6440 N   0  0  0  0  0  0  0  0  0  0  0  0
    1.2430   -0.6699    3.5238 C   0  0  0  0  0  0  0  0  0  0  0  0
    0.5656    1.6590    3.4388 C   0  0  0  0  0  0  0  0  0  0  0  0
    0.2960    1.0962    4.8284 C   0  0  0  0  0  0  0  0  0  0  0  0
    1.2703   -0.0727    4.9269 C   0  0  0  0  0  0  0  0  0  0  0  0
    1.0663   -0.1031   -1.2704 H   0  0  0  0  0  0  0  0  0  0  0  0
    2.6091   -0.6823    0.5483 H   0  0  0  0  0  0  0  0  0  0  0  0
    1.3109   -1.6280    1.2122 H   0  0  0  0  0  0  0  0  0  0  0  0
   -1.7456   -1.8552   -2.4655 H   0  0  0  0  0  0  0  0  0  0  0  0
   -0.9045   -0.3126   -2.5574 H   0  0  0  0  0  0  0  0  0  0  0  0
   -0.0595   -1.8063   -2.9715 H   0  0  0  0  0  0  0  0  0  0  0  0
   -2.3967   -1.2660   -0.1087 H   0  0  0  0  0  0  0  0  0  0  0  0
   -1.1892   -0.9401    1.1197 H   0  0  0  0  0  0  0  0  0  0  0  0
   -1.4788    0.2337   -0.1742 H   0  0  0  0  0  0  0  0  0  0  0  0
   -1.3609   -3.3961   -0.4766 H   0  0  0  0  0  0  0  0  0  0  0  0
   -0.0118   -3.1324    0.5878 H   0  0  0  0  0  0  0  0  0  0  0  0
    1.9173   -2.5240   -1.5114 H   0  0  0  0  0  0  0  0  0  0  0  0
    2.2789   -4.0626   -2.2666 H   0  0  0  0  0  0  0  0  0  0  0  0
    2.1892   -1.1485    3.2679 H   0  0  0  0  0  0  0  0  0  0  0  0
    0.4519   -1.4214    3.4313 H   0  0  0  0  0  0  0  0  0  0  0  0
   -0.3073    2.1311    2.9895 H   0  0  0  0  0  0  0  0  0  0  0  0
    1.3688    2.4010    3.4503 H   0  0  0  0  0  0  0  0  0  0  0  0
    0.4390    1.8400    5.6107 H   0  0  0  0  0  0  0  0  0  0  0  0
   -0.7336    0.7386    4.8988 H   0  0  0  0  0  0  0  0  0  0  0  0
    2.2736    0.2903    5.1586 H   0  0  0  0  0  0  0  0  0  0  0  0
    1.0001   -0.8020    5.6889 H   0  0  0  0  0  0  0  0  0  0  0  0
   -3.7384    3.0782   -4.2212 F   0  0  0  0  0  0  0  0  0  0  0  0
   -2.5483    2.8669   -3.6379 C   0  0  0  0  0  0  0  0  0  0  0  0
   -1.4489    2.5810   -4.4239 C   0  0  0  0  0  0  0  0  0  0  0  0
   -0.2237    2.3546   -3.8203 C   0  0  0  0  0  0  0  0  0  0  0  0
   -0.0925    2.4156   -2.4341 C   0  0  0  0  0  0  0  0  0  0  0  0
    1.1184    2.1702   -1.9027 O   0  0  0  0  0  0  0  0  0  0  0  0
   -1.2139    2.7158   -1.6624 C   0  0  0  0  0  0  0  0  0  0  0  0
   -2.4438    2.9381   -2.2648 C   0  0  0  0  0  0  0  0  0  0  0  0
   -1.5496    2.5304   -5.4998 H   0  0  0  0  0  0  0  0  0  0  0  0
    0.6439    2.1241   -4.4241 H   0  0  0  0  0  0  0  0  0  0  0  0
    1.0579    2.0807   -0.9301 H   0  0  0  0  0  0  0  0  0  0  0  0
   -1.1307    2.7788   -0.5846 H   0  0  0  0  0  0  0  0  0  0  0  0
   -3.3145    3.1675   -1.6649 H   0  0  0  0  0  0  0  0  0  0  0  0
  1  2  1  0
  2  3  1  0
  4  1  1  0
  1  5  1  0
  1  6  1  0
  3  7  1  0
  6  8  1  0
  7  9  2  0
  7 10  1  0
  8 11  2  0
  8 12  1  0
 10 13  1  0
 10 14  1  0
 15 14  1  0
 16 15  1  0
 13 16  1  0
  2 17  1  0
  3 18  1  0
  3 19  1  0
  4 20  1  0
  4 21  1  0
  4 22  1  0
  5 23  1  0
  5 24  1  0
  5 25  1  0
  6 26  1  0
  6 27  1  0
 12 28  1  0
 12 29  1  0
 13 30  1  0
 13 31  1  0
 14 32  1  0
 14 33  1  0
 15 34  1  0
 15 35  1  0
 16 36  1  0
 16 37  1  0
 38 39  1  0
 39 45  2  0
 39 40  1  0
 40 41  2  0
 41 42  1  0
 42 43  1  0
 42 44  2  0
 44 45  1  0
 40 46  1  0
 41 47  1  0
 43 48  1  0
 44 49  1  0
 45 50  1  0
M  END
>  <E_el>  (76) 
-1150.828786163

>  <HBA_atom_index>  (76) 
9

>  <Function>  (76) 
carbonyl

>  <Atom>  (76) 
O

>  <Mol_ID>  (76) 
CHEMBL1084601_f003_c002

>  <E_el_PW6B95>  (76) 
-747.8216563670

>  <E_el_PBEh-3c>  (76) 
-744.9490999784

>  <E_el complex_PW6B95>  (76) 
-1155.246857916

>  <E_el complex_PBEh-3c>  (76) 
1.75

>  <HB_distance>  (76) 
1.75

>  <dG(298)_RRHO (kJ/mol)>  (76) 
766.6649

>  <dG(298)_RRHO complex (kJ/mol)>  (76) 
1016.3370

>  <dG_solv_SMD_CCl4 (kJ/mol)>  (76) 
-51.5920

>  <dG_solv_SMD_CCl4 complex (kJ/mol)>  (76) 
-64.1572

>  <pKBHX_QC>  (76) 
4.00

>  <Delta G_sol (kJ/mol)>  (76) 
-4.79

>  <Delta G (kcal/mol)>  (76) 
-5.45

$$$$

     RDKit          3D

 50 50  0  0  0  0  0  0  0  0999 V2000
    1.3589   -0.2381   -0.2684 C   0  0  0  0  0  0  0  0  0  0  0  0
    1.8735    0.3149    0.9695 N   0  0  0  0  0  0  0  0  0  0  0  0
    1.0120    1.0535    1.8387 C   0  0  0  0  0  0  0  0  0  0  0  0
    2.5487   -0.8209   -1.0257 C   0  0  0  0  0  0  0  0  0  0  0  0
    0.7254    0.8657   -1.1141 C   0  0  0  0  0  0  0  0  0  0  0  0
    0.2612   -1.3307   -0.0565 C   0  0  0  0  0  0  0  0  0  0  0  0
    1.0893    2.5717    1.6221 C   0  0  0  0  0  0  0  0  0  0  0  0
    0.7588   -2.5827    0.6165 C   0  0  0  0  0  0  0  0  0  0  0  0
    1.9501    3.0941    0.9517 O   0  0  0  0  0  0  0  0  0  0  0  0
    0.1325    3.2930    2.2567 N   0  0  0  0  0  0  0  0  0  0  0  0
    1.0769   -3.5971    0.0106 O   0  0  0  0  0  0  0  0  0  0  0  0
    0.8751   -2.5182    1.9602 N   0  0  0  0  0  0  0  0  0  0  0  0
   -0.9127    2.7757    3.1238 C   0  0  0  0  0  0  0  0  0  0  0  0
    0.0837    4.7426    2.1229 C   0  0  0  0  0  0  0  0  0  0  0  0
   -1.2635    5.1068    2.7355 C   0  0  0  0  0  0  0  0  0  0  0  0
   -1.4677    4.0288    3.7951 C   0  0  0  0  0  0  0  0  0  0  0  0
    2.4616   -0.3378    1.4605 H   0  0  0  0  0  0  0  0  0  0  0  0
    1.3114    0.8706    2.8773 H   0  0  0  0  0  0  0  0  0  0  0  0
   -0.0423    0.7375    1.7848 H   0  0  0  0  0  0  0  0  0  0  0  0
    2.2360   -1.2990   -1.9530 H   0  0  0  0  0  0  0  0  0  0  0  0
    3.2532   -0.0245   -1.2623 H   0  0  0  0  0  0  0  0  0  0  0  0
    3.0838   -1.5710   -0.4387 H   0  0  0  0  0  0  0  0  0  0  0  0
   -0.1661    1.2888   -0.6453 H   0  0  0  0  0  0  0  0  0  0  0  0
    1.4361    1.6737   -1.2743 H   0  0  0  0  0  0  0  0  0  0  0  0
    0.4201    0.4674   -2.0822 H   0  0  0  0  0  0  0  0  0  0  0  0
   -0.5634   -0.8995    0.5201 H   0  0  0  0  0  0  0  0  0  0  0  0
   -0.1568   -1.6068   -1.0248 H   0  0  0  0  0  0  0  0  0  0  0  0
    0.5149   -1.7411    2.4822 H   0  0  0  0  0  0  0  0  0  0  0  0
    1.1684   -3.3354    2.4686 H   0  0  0  0  0  0  0  0  0  0  0  0
   -0.5255    2.0640    3.8568 H   0  0  0  0  0  0  0  0  0  0  0  0
   -1.6954    2.2631    2.5516 H   0  0  0  0  0  0  0  0  0  0  0  0
    0.1735    5.0395    1.0781 H   0  0  0  0  0  0  0  0  0  0  0  0
    0.9125    5.2095    2.6635 H   0  0  0  0  0  0  0  0  0  0  0  0
   -1.2761    6.1165    3.1439 H   0  0  0  0  0  0  0  0  0  0  0  0
   -2.0513    5.0480    1.9808 H   0  0  0  0  0  0  0  0  0  0  0  0
   -0.8849    4.2630    4.6887 H   0  0  0  0  0  0  0  0  0  0  0  0
   -2.5065    3.9094    4.1011 H   0  0  0  0  0  0  0  0  0  0  0  0
   -4.0384   -3.2690   -4.7436 F   0  0  0  0  0  0  0  0  0  0  0  0
   -2.7961   -3.3523   -4.2391 C   0  0  0  0  0  0  0  0  0  0  0  0
   -1.7185   -2.9958   -5.0270 C   0  0  0  0  0  0  0  0  0  0  0  0
   -0.4394   -3.0742   -4.5043 C   0  0  0  0  0  0  0  0  0  0  0  0
   -0.2286   -3.5128   -3.1969 C   0  0  0  0  0  0  0  0  0  0  0  0
    1.0333   -3.5653   -2.7463 O   0  0  0  0  0  0  0  0  0  0  0  0
   -1.3326   -3.8760   -2.4251 C   0  0  0  0  0  0  0  0  0  0  0  0
   -2.6166   -3.7929   -2.9453 C   0  0  0  0  0  0  0  0  0  0  0  0
   -1.8773   -2.6565   -6.0419 H   0  0  0  0  0  0  0  0  0  0  0  0
    0.4129   -2.7942   -5.1094 H   0  0  0  0  0  0  0  0  0  0  0  0
    1.0597   -3.6867   -1.7762 H   0  0  0  0  0  0  0  0  0  0  0  0
   -1.1931   -4.2402   -1.4149 H   0  0  0  0  0  0  0  0  0  0  0  0
   -3.4706   -4.0788   -2.3455 H   0  0  0  0  0  0  0  0  0  0  0  0
  1  2  1  0
  2  3  1  0
  4  1  1  0
  1  5  1  0
  1  6  1  0
  3  7  1  0
  6  8  1  0
  7  9  2  0
  7 10  1  0
  8 11  2  0
  8 12  1  0
 10 13  1  0
 10 14  1  0
 15 14  1  0
 16 15  1  0
 13 16  1  0
  2 17  1  0
  3 18  1  0
  3 19  1  0
  4 20  1  0
  4 21  1  0
  4 22  1  0
  5 23  1  0
  5 24  1  0
  5 25  1  0
  6 26  1  0
  6 27  1  0
 12 28  1  0
 12 29  1  0
 13 30  1  0
 13 31  1  0
 14 32  1  0
 14 33  1  0
 15 34  1  0
 15 35  1  0
 16 36  1  0
 16 37  1  0
 38 39  1  0
 39 45  2  0
 39 40  1  0
 40 41  2  0
 41 42  1  0
 42 43  1  0
 42 44  2  0
 44 45  1  0
 40 46  1  0
 41 47  1  0
 43 48  1  0
 44 49  1  0
 45 50  1  0
M  END
>  <E_el>  (77) 
-1150.815392871

>  <HBA_atom_index>  (77) 
11

>  <Function>  (77) 
carbonyl

>  <Atom>  (77) 
O

>  <Mol_ID>  (77) 
CHEMBL1084601_f003_c004

>  <E_el_PW6B95>  (77) 
-747.8216563670

>  <E_el_PBEh-3c>  (77) 
-744.9490999784

>  <E_el complex_PW6B95>  (77) 
-1155.233871588

>  <E_el complex_PBEh-3c>  (77) 
1.79

>  <HB_distance>  (77) 
1.79

>  <dG(298)_RRHO (kJ/mol)>  (77) 
766.6649

>  <dG(298)_RRHO complex (kJ/mol)>  (77) 
1011.8317

>  <dG_solv_SMD_CCl4 (kJ/mol)>  (77) 
-51.5920

>  <dG_solv_SMD_CCl4 complex (kJ/mol)>  (77) 
-67.9874

>  <pKBHX_QC>  (77) 
1.47

>  <Delta G_sol (kJ/mol)>  (77) 
20.97

>  <Delta G (kcal/mol)>  (77) 
-2.00

$$$$

     RDKit          3D

 26 26  0  0  0  0  0  0  0  0999 V2000
    1.5039   -2.0100    1.2407 C   0  0  0  0  0  0  0  0  0  0  0  0
    1.2030   -0.8013    0.7828 N   0  0  0  0  0  0  0  0  0  0  0  0
    0.9236    0.1600    1.6471 C   0  0  0  0  0  0  0  0  0  0  0  0
    1.5375   -2.3092    2.5925 C   0  0  0  0  0  0  0  0  0  0  0  0
    0.9294   -0.0359    3.0285 C   0  0  0  0  0  0  0  0  0  0  0  0
    1.2468   -1.3083    3.5010 C   0  0  0  0  0  0  0  0  0  0  0  0
    0.6220    1.0350    3.9121 C   0  0  0  0  0  0  0  0  0  0  0  0
    0.3634    1.9445    4.6526 C   0  0  0  0  0  0  0  0  0  0  0  0
    1.7263   -2.7658    0.4976 H   0  0  0  0  0  0  0  0  0  0  0  0
    0.6813    1.1329    1.2359 H   0  0  0  0  0  0  0  0  0  0  0  0
    1.7880   -3.3069    2.9238 H   0  0  0  0  0  0  0  0  0  0  0  0
    1.2628   -1.5001    4.5652 H   0  0  0  0  0  0  0  0  0  0  0  0
    0.1315    2.7502    5.3072 H   0  0  0  0  0  0  0  0  0  0  0  0
   -3.7057    0.8798   -4.0657 F   0  0  0  0  0  0  0  0  0  0  0  0
   -2.4988    0.7384   -3.4931 C   0  0  0  0  0  0  0  0  0  0  0  0
   -1.4119    1.4032   -4.0277 C   0  0  0  0  0  0  0  0  0  0  0  0
   -0.1693    1.2599   -3.4355 C   0  0  0  0  0  0  0  0  0  0  0  0
   -0.0044    0.4533   -2.3092 C   0  0  0  0  0  0  0  0  0  0  0  0
    1.2241    0.3544   -1.7806 O   0  0  0  0  0  0  0  0  0  0  0  0
   -1.1167   -0.2110   -1.7925 C   0  0  0  0  0  0  0  0  0  0  0  0
   -2.3643   -0.0674   -2.3830 C   0  0  0  0  0  0  0  0  0  0  0  0
   -1.5354    2.0306   -4.9004 H   0  0  0  0  0  0  0  0  0  0  0  0
    0.6894    1.7770   -3.8429 H   0  0  0  0  0  0  0  0  0  0  0  0
    1.2148   -0.1712   -0.9550 H   0  0  0  0  0  0  0  0  0  0  0  0
   -1.0163   -0.8483   -0.9228 H   0  0  0  0  0  0  0  0  0  0  0  0
   -3.2248   -0.5838   -1.9786 H   0  0  0  0  0  0  0  0  0  0  0  0
  1  2  2  0
  2  3  1  0
  4  1  1  0
  5  3  2  0
  6  4  2  0
  7  5  1  0
  5  6  1  0
  8  7  3  0
  1  9  1  0
  3 10  1  0
  4 11  1  0
  6 12  1  0
  8 13  1  0
 14 15  1  0
 15 21  2  0
 15 16  1  0
 16 17  2  0
 17 18  1  0
 18 19  1  0
 18 20  2  0
 20 21  1  0
 16 22  1  0
 17 23  1  0
 19 24  1  0
 20 25  1  0
 21 26  1  0
M  END
>  <E_el>  (78) 
-729.5632478497

>  <HBA_atom_index>  (78) 
2

>  <Function>  (78) 
pyridine

>  <Atom>  (78) 
N

>  <Mol_ID>  (78) 
CHEMBL108463_f002_c001

>  <E_el_PW6B95>  (78) 
-324.9980748276

>  <E_el_PBEh-3c>  (78) 
-323.6989168161

>  <E_el complex_PW6B95>  (78) 
-732.4062586674

>  <E_el complex_PBEh-3c>  (78) 
1.85

>  <HB_distance>  (78) 
1.85

>  <dG(298)_RRHO (kJ/mol)>  (78) 
186.2583

>  <dG(298)_RRHO complex (kJ/mol)>  (78) 
422.3986

>  <dG_solv_SMD_CCl4 (kJ/mol)>  (78) 
-23.1847

>  <dG_solv_SMD_CCl4 complex (kJ/mol)>  (78) 
-45.8045

>  <pKBHX_QC>  (78) 
1.93

>  <Delta G_sol (kJ/mol)>  (78) 
16.30

>  <Delta G (kcal/mol)>  (78) 
-2.63

$$$$

     RDKit          3D

 46 47  0  0  0  0  0  0  0  0999 V2000
    0.7096    0.2706    0.3067 C   0  0  0  0  0  0  0  0  0  0  0  0
    0.7192    0.3221    1.6465 N   0  0  0  0  0  0  0  0  0  0  0  0
    1.9271    0.3251    2.4669 C   0  0  0  0  0  0  0  0  0  0  0  0
   -0.5587    0.1709    2.3368 C   0  0  0  0  0  0  0  0  0  0  0  0
    1.9336    0.5303   -0.3330 N   0  0  0  0  0  0  0  0  0  0  0  0
   -0.2829   -0.0287   -0.3435 O   0  0  0  0  0  0  0  0  0  0  0  0
    1.7010   -0.5397    3.6967 C   0  0  0  0  0  0  0  0  0  0  0  0
   -0.4552    0.7480    3.7378 C   0  0  0  0  0  0  0  0  0  0  0  0
    1.9720    0.5381   -1.7527 C   0  0  0  0  0  0  0  0  0  0  0  0
    2.5482    1.7192    0.1007 O   0  0  0  0  0  0  0  0  0  0  0  0
    0.5817    0.0044    4.5957 C   0  0  0  0  0  0  0  0  0  0  0  0
    2.3532    1.7337   -2.1797 C   0  0  0  0  0  0  0  0  0  0  0  0
    1.7196   -0.7087   -2.5200 C   0  0  0  0  0  0  0  0  0  0  0  0
    2.5429    2.6278   -0.9987 C   0  0  0  0  0  0  0  0  0  0  0  0
   -0.0506   -1.1163    5.4101 C   0  0  0  0  0  0  0  0  0  0  0  0
    2.7561   -0.0712    1.8833 H   0  0  0  0  0  0  0  0  0  0  0  0
    2.1990    1.3423    2.7606 H   0  0  0  0  0  0  0  0  0  0  0  0
   -0.8545   -0.8837    2.3722 H   0  0  0  0  0  0  0  0  0  0  0  0
   -1.3308    0.6891    1.7698 H   0  0  0  0  0  0  0  0  0  0  0  0
    1.4593   -1.5564    3.3698 H   0  0  0  0  0  0  0  0  0  0  0  0
    2.6354   -0.6160    4.2561 H   0  0  0  0  0  0  0  0  0  0  0  0
   -0.1979    1.8073    3.6590 H   0  0  0  0  0  0  0  0  0  0  0  0
   -1.4399    0.7107    4.2087 H   0  0  0  0  0  0  0  0  0  0  0  0
    1.0201    0.7248    5.2928 H   0  0  0  0  0  0  0  0  0  0  0  0
    2.5198    2.0202   -3.2057 H   0  0  0  0  0  0  0  0  0  0  0  0
    0.6731   -1.0046   -2.5030 H   0  0  0  0  0  0  0  0  0  0  0  0
    2.0102   -0.5694   -3.5588 H   0  0  0  0  0  0  0  0  0  0  0  0
    2.3029   -1.5329   -2.1080 H   0  0  0  0  0  0  0  0  0  0  0  0
    3.5023    3.1497   -0.9898 H   0  0  0  0  0  0  0  0  0  0  0  0
    1.7451    3.3799   -0.9036 H   0  0  0  0  0  0  0  0  0  0  0  0
    0.6995   -1.6663    5.9808 H   0  0  0  0  0  0  0  0  0  0  0  0
   -0.5597   -1.8352    4.7638 H   0  0  0  0  0  0  0  0  0  0  0  0
   -0.7851   -0.7300    6.1178 H   0  0  0  0  0  0  0  0  0  0  0  0
   -3.7575    0.2499   -6.3858 F   0  0  0  0  0  0  0  0  0  0  0  0
   -3.3101   -0.2334   -5.2146 C   0  0  0  0  0  0  0  0  0  0  0  0
   -2.5262    0.5615   -4.4061 C   0  0  0  0  0  0  0  0  0  0  0  0
   -2.0663    0.0625   -3.1957 C   0  0  0  0  0  0  0  0  0  0  0  0
   -2.3910   -1.2338   -2.7958 C   0  0  0  0  0  0  0  0  0  0  0  0
   -1.9744   -1.7770   -1.6415 O   0  0  0  0  0  0  0  0  0  0  0  0
   -3.1850   -2.0172   -3.6329 C   0  0  0  0  0  0  0  0  0  0  0  0
   -3.6448   -1.5204   -4.8402 C   0  0  0  0  0  0  0  0  0  0  0  0
   -2.2743    1.5678   -4.7135 H   0  0  0  0  0  0  0  0  0  0  0  0
   -1.4506    0.6896   -2.5633 H   0  0  0  0  0  0  0  0  0  0  0  0
   -1.4339   -1.1506   -1.1323 H   0  0  0  0  0  0  0  0  0  0  0  0
   -3.4402   -3.0233   -3.3275 H   0  0  0  0  0  0  0  0  0  0  0  0
   -4.2611   -2.1308   -5.4868 H   0  0  0  0  0  0  0  0  0  0  0  0
  1  2  1  0
  2  3  1  0
  2  4  1  0
  5  1  1  0
  1  6  2  0
  3  7  1  0
  8  4  1  0
  9  5  1  0
  5 10  1  0
  7 11  1  0
 11  8  1  0
 12  9  2  0
  9 13  1  0
 10 14  1  0
 11 15  1  0
 12 14  1  0
  3 16  1  0
  3 17  1  0
  4 18  1  0
  4 19  1  0
  7 20  1  0
  7 21  1  0
  8 22  1  0
  8 23  1  0
 11 24  1  0
 12 25  1  0
 13 26  1  0
 13 27  1  0
 13 28  1  0
 14 29  1  0
 14 30  1  0
 15 31  1  0
 15 32  1  0
 15 33  1  0
 34 35  1  0
 35 41  2  0
 35 36  1  0
 36 37  2  0
 37 38  1  0
 38 39  1  0
 38 40  2  0
 40 41  1  0
 36 42  1  0
 37 43  1  0
 39 44  1  0
 40 45  1  0
 41 46  1  0
M  END
>  <E_el>  (79) 
-1094.284242137

>  <HBA_atom_index>  (79) 
6

>  <Function>  (79) 
carbonyl

>  <Atom>  (79) 
O

>  <Mol_ID>  (79) 
CHEMBL108519_f005_c002

>  <E_el_PW6B95>  (79) 
-691.0767815139

>  <E_el_PBEh-3c>  (79) 
-688.4202412283

>  <E_el complex_PW6B95>  (79) 
-1098.487301944

>  <E_el complex_PBEh-3c>  (79) 
1.79

>  <HB_distance>  (79) 
1.79

>  <dG(298)_RRHO (kJ/mol)>  (79) 
669.9125

>  <dG(298)_RRHO complex (kJ/mol)>  (79) 
912.0967

>  <dG_solv_SMD_CCl4 (kJ/mol)>  (79) 
-42.7249

>  <dG_solv_SMD_CCl4 complex (kJ/mol)>  (79) 
-59.6278

>  <pKBHX_QC>  (79) 
1.37

>  <Delta G_sol (kJ/mol)>  (79) 
21.93

>  <Delta G (kcal/mol)>  (79) 
-1.87

$$$$

     RDKit          3D

 38 37  0  0  0  0  0  0  0  0999 V2000
    1.3263    0.7638    1.1463 C   0  0  0  0  0  0  0  0  0  0  0  0
    0.8789   -0.2956    0.3281 O   0  0  0  0  0  0  0  0  0  0  0  0
    1.1260   -1.5963    0.8258 C   0  0  0  0  0  0  0  0  0  0  0  0
    1.1214    2.0647    0.3920 C   0  0  0  0  0  0  0  0  0  0  0  0
    0.1724   -2.0095    1.9364 C   0  0  0  0  0  0  0  0  0  0  0  0
    1.5494    3.0989    1.2296 O   0  0  0  0  0  0  0  0  0  0  0  0
    0.3346   -3.4751    2.3344 C   0  0  0  0  0  0  0  0  0  0  0  0
    1.4082    4.3640    0.6492 C   0  0  0  0  0  0  0  0  0  0  0  0
    1.6805   -3.8058    2.9677 C   0  0  0  0  0  0  0  0  0  0  0  0
    2.3893    0.6377    1.3898 H   0  0  0  0  0  0  0  0  0  0  0  0
    0.7721    0.7992    2.0906 H   0  0  0  0  0  0  0  0  0  0  0  0
    2.1701   -1.6716    1.1547 H   0  0  0  0  0  0  0  0  0  0  0  0
    1.0084   -2.2710   -0.0260 H   0  0  0  0  0  0  0  0  0  0  0  0
    0.0596    2.1781    0.1235 H   0  0  0  0  0  0  0  0  0  0  0  0
    1.6889    2.0475   -0.5498 H   0  0  0  0  0  0  0  0  0  0  0  0
    0.3155   -1.3803    2.8202 H   0  0  0  0  0  0  0  0  0  0  0  0
   -0.8519   -1.8393    1.5935 H   0  0  0  0  0  0  0  0  0  0  0  0
    0.1739   -4.1103    1.4579 H   0  0  0  0  0  0  0  0  0  0  0  0
   -0.4620   -3.7310    3.0363 H   0  0  0  0  0  0  0  0  0  0  0  0
    1.7605    5.1021    1.3684 H   0  0  0  0  0  0  0  0  0  0  0  0
    0.3636    4.5929    0.4024 H   0  0  0  0  0  0  0  0  0  0  0  0
    1.9992    4.4673   -0.2697 H   0  0  0  0  0  0  0  0  0  0  0  0
    1.8765   -3.1696    3.8326 H   0  0  0  0  0  0  0  0  0  0  0  0
    1.7072   -4.8401    3.3099 H   0  0  0  0  0  0  0  0  0  0  0  0
    2.5102   -3.6787    2.2716 H   0  0  0  0  0  0  0  0  0  0  0  0
   -4.9114    1.1784   -3.4016 F   0  0  0  0  0  0  0  0  0  0  0  0
   -3.6220    0.9172   -3.1329 C   0  0  0  0  0  0  0  0  0  0  0  0
   -2.6913    0.9750   -4.1525 C   0  0  0  0  0  0  0  0  0  0  0  0
   -1.3621    0.7074   -3.8752 C   0  0  0  0  0  0  0  0  0  0  0  0
   -0.9574    0.3797   -2.5819 C   0  0  0  0  0  0  0  0  0  0  0  0
    0.3466    0.1299   -2.3769 O   0  0  0  0  0  0  0  0  0  0  0  0
   -1.9154    0.3253   -1.5706 C   0  0  0  0  0  0  0  0  0  0  0  0
   -3.2484    0.5952   -1.8458 C   0  0  0  0  0  0  0  0  0  0  0  0
   -3.0023    1.2284   -5.1572 H   0  0  0  0  0  0  0  0  0  0  0  0
   -0.6233    0.7497   -4.6645 H   0  0  0  0  0  0  0  0  0  0  0  0
    0.5237   -0.0484   -1.4378 H   0  0  0  0  0  0  0  0  0  0  0  0
   -1.6256    0.0682   -0.5593 H   0  0  0  0  0  0  0  0  0  0  0  0
   -3.9899    0.5519   -1.0592 H   0  0  0  0  0  0  0  0  0  0  0  0
  1  2  1  0
  2  3  1  0
  4  1  1  0
  3  5  1  0
  6  4  1  0
  5  7  1  0
  8  6  1  0
  7  9  1  0
  1 10  1  0
  1 11  1  0
  3 12  1  0
  3 13  1  0
  4 14  1  0
  4 15  1  0
  5 16  1  0
  5 17  1  0
  7 18  1  0
  7 19  1  0
  8 20  1  0
  8 21  1  0
  8 22  1  0
  9 23  1  0
  9 24  1  0
  9 25  1  0
 26 27  1  0
 27 33  2  0
 27 28  1  0
 28 29  2  0
 29 30  1  0
 30 31  1  0
 30 32  2  0
 32 33  1  0
 28 34  1  0
 29 35  1  0
 31 36  1  0
 32 37  1  0
 33 38  1  0
M  END
>  <E_el>  (80) 
-831.7294342775

>  <HBA_atom_index>  (80) 
2

>  <Function>  (80) 
ether

>  <Atom>  (80) 
O

>  <Mol_ID>  (80) 
CHEMBL1085399_f005_c001

>  <E_el_PW6B95>  (80) 
-427.5150970796

>  <E_el_PBEh-3c>  (80) 
-425.8671222579

>  <E_el complex_PW6B95>  (80) 
-834.9231686901

>  <E_el complex_PBEh-3c>  (80) 
1.82

>  <HB_distance>  (80) 
1.82

>  <dG(298)_RRHO (kJ/mol)>  (80) 
517.2816

>  <dG(298)_RRHO complex (kJ/mol)>  (80) 
756.2837

>  <dG_solv_SMD_CCl4 (kJ/mol)>  (80) 
-22.5306

>  <dG_solv_SMD_CCl4 complex (kJ/mol)>  (80) 
-42.0732

>  <pKBHX_QC>  (80) 
1.31

>  <Delta G_sol (kJ/mol)>  (80) 
22.53

>  <Delta G (kcal/mol)>  (80) 
-1.79

$$$$

     RDKit          3D

 38 37  0  0  0  0  0  0  0  0999 V2000
    1.2733   -1.0258    1.7816 C   0  0  0  0  0  0  0  0  0  0  0  0
    0.6111   -1.1982    0.5629 O   0  0  0  0  0  0  0  0  0  0  0  0
    1.2506   -0.6292   -0.5563 C   0  0  0  0  0  0  0  0  0  0  0  0
    0.2759   -1.1984    2.9016 C   0  0  0  0  0  0  0  0  0  0  0  0
    2.4779   -1.4040   -1.0146 C   0  0  0  0  0  0  0  0  0  0  0  0
   -0.6699   -0.1602    2.8425 O   0  0  0  0  0  0  0  0  0  0  0  0
    3.0489   -0.8841   -2.3319 C   0  0  0  0  0  0  0  0  0  0  0  0
   -1.6965   -0.2641    3.7938 C   0  0  0  0  0  0  0  0  0  0  0  0
    3.5883    0.5397   -2.2596 C   0  0  0  0  0  0  0  0  0  0  0  0
    1.7343   -0.0289    1.8520 H   0  0  0  0  0  0  0  0  0  0  0  0
    2.0795   -1.7594    1.9252 H   0  0  0  0  0  0  0  0  0  0  0  0
    1.5069    0.4182   -0.3481 H   0  0  0  0  0  0  0  0  0  0  0  0
    0.5018   -0.6175   -1.3527 H   0  0  0  0  0  0  0  0  0  0  0  0
    0.8094   -1.1830    3.8623 H   0  0  0  0  0  0  0  0  0  0  0  0
   -0.2150   -2.1778    2.8161 H   0  0  0  0  0  0  0  0  0  0  0  0
    3.2604   -1.3686   -0.2480 H   0  0  0  0  0  0  0  0  0  0  0  0
    2.2017   -2.4560   -1.1285 H   0  0  0  0  0  0  0  0  0  0  0  0
    2.2811   -0.9454   -3.1094 H   0  0  0  0  0  0  0  0  0  0  0  0
    3.8506   -1.5541   -2.6511 H   0  0  0  0  0  0  0  0  0  0  0  0
   -1.3085   -0.2201    4.8177 H   0  0  0  0  0  0  0  0  0  0  0  0
   -2.2645   -1.1944    3.6813 H   0  0  0  0  0  0  0  0  0  0  0  0
   -2.3737    0.5749    3.6437 H   0  0  0  0  0  0  0  0  0  0  0  0
    4.3304    0.6408   -1.4649 H   0  0  0  0  0  0  0  0  0  0  0  0
    4.0702    0.8231   -3.1952 H   0  0  0  0  0  0  0  0  0  0  0  0
    2.8020    1.2707   -2.0698 H   0  0  0  0  0  0  0  0  0  0  0  0
   -4.5198    0.7750   -3.1612 F   0  0  0  0  0  0  0  0  0  0  0  0
   -3.6301    1.0054   -2.1816 C   0  0  0  0  0  0  0  0  0  0  0  0
   -3.1040    2.2733   -2.0282 C   0  0  0  0  0  0  0  0  0  0  0  0
   -2.1908    2.5111   -1.0149 C   0  0  0  0  0  0  0  0  0  0  0  0
   -1.8004    1.4863   -0.1545 C   0  0  0  0  0  0  0  0  0  0  0  0
   -0.9112    1.7800    0.8090 O   0  0  0  0  0  0  0  0  0  0  0  0
   -2.3382    0.2128   -0.3341 C   0  0  0  0  0  0  0  0  0  0  0  0
   -3.2554   -0.0267   -1.3471 C   0  0  0  0  0  0  0  0  0  0  0  0
   -3.4072    3.0709   -2.6937 H   0  0  0  0  0  0  0  0  0  0  0  0
   -1.7754    3.5011   -0.8804 H   0  0  0  0  0  0  0  0  0  0  0  0
   -0.7955    1.0311    1.4162 H   0  0  0  0  0  0  0  0  0  0  0  0
   -2.0270   -0.6029    0.3056 H   0  0  0  0  0  0  0  0  0  0  0  0
   -3.6713   -1.0159   -1.4857 H   0  0  0  0  0  0  0  0  0  0  0  0
  1  2  1  0
  2  3  1  0
  4  1  1  0
  3  5  1  0
  6  4  1  0
  5  7  1  0
  8  6  1  0
  7  9  1  0
  1 10  1  0
  1 11  1  0
  3 12  1  0
  3 13  1  0
  4 14  1  0
  4 15  1  0
  5 16  1  0
  5 17  1  0
  7 18  1  0
  7 19  1  0
  8 20  1  0
  8 21  1  0
  8 22  1  0
  9 23  1  0
  9 24  1  0
  9 25  1  0
 26 27  1  0
 27 33  2  0
 27 28  1  0
 28 29  2  0
 29 30  1  0
 30 31  1  0
 30 32  2  0
 32 33  1  0
 28 34  1  0
 29 35  1  0
 31 36  1  0
 32 37  1  0
 33 38  1  0
M  END
>  <E_el>  (81) 
-831.7326208730

>  <HBA_atom_index>  (81) 
6

>  <Function>  (81) 
ether

>  <Atom>  (81) 
O

>  <Mol_ID>  (81) 
CHEMBL1085399_f005_c002

>  <E_el_PW6B95>  (81) 
-427.5150970796

>  <E_el_PBEh-3c>  (81) 
-425.8671222579

>  <E_el complex_PW6B95>  (81) 
-834.9263052435

>  <E_el complex_PBEh-3c>  (81) 
1.86

>  <HB_distance>  (81) 
1.86

>  <dG(298)_RRHO (kJ/mol)>  (81) 
517.2816

>  <dG(298)_RRHO complex (kJ/mol)>  (81) 
758.2292

>  <dG_solv_SMD_CCl4 (kJ/mol)>  (81) 
-22.5306

>  <dG_solv_SMD_CCl4 complex (kJ/mol)>  (81) 
-41.5070

>  <pKBHX_QC>  (81) 
1.88

>  <Delta G_sol (kJ/mol)>  (81) 
16.81

>  <Delta G (kcal/mol)>  (81) 
-2.56

$$$$

     RDKit          3D

 49 51  0  0  0  0  0  0  0  0999 V2000
    1.0204   -2.8945    1.2826 C   0  0  0  0  0  0  0  0  0  0  0  0
    1.2167   -2.6598    0.1104 O   0  0  0  0  0  0  0  0  0  0  0  0
    1.4863   -3.9699    1.9354 N   0  0  0  0  0  0  0  0  0  0  0  0
    0.3105   -2.1084    2.1134 O   0  0  0  0  0  0  0  0  0  0  0  0
    2.2368   -5.0124    1.2665 C   0  0  0  0  0  0  0  0  0  0  0  0
   -0.2678   -0.9636    1.5914 C   0  0  0  0  0  0  0  0  0  0  0  0
    1.3617   -6.0085    0.5224 C   0  0  0  0  0  0  0  0  0  0  0  0
   -1.6479   -0.9310    1.4667 C   0  0  0  0  0  0  0  0  0  0  0  0
    0.5184    0.1224    1.2503 C   0  0  0  0  0  0  0  0  0  0  0  0
   -0.1053    1.2505    0.7449 C   0  0  0  0  0  0  0  0  0  0  0  0
   -1.4836    1.2937    0.5944 C   0  0  0  0  0  0  0  0  0  0  0  0
   -2.2610    0.2105    0.9706 C   0  0  0  0  0  0  0  0  0  0  0  0
   -1.9089    2.5760   -0.0519 C   0  0  0  0  0  0  0  0  0  0  0  0
    0.5538    2.5190    0.2885 C   0  0  0  0  0  0  0  0  0  0  0  0
   -0.6320    3.4502   -0.0945 C   0  0  0  0  0  0  0  0  0  0  0  0
    1.2800    3.2601    1.4186 C   0  0  0  0  0  0  0  0  0  0  0  0
   -0.5684    4.5246    0.8875 N   0  0  0  0  0  0  0  0  0  0  0  0
    0.1596    4.0666    2.0540 C   0  0  0  0  0  0  0  0  0  0  0  0
    1.2069   -4.1028    2.8920 H   0  0  0  0  0  0  0  0  0  0  0  0
    2.9451   -4.5464    0.5818 H   0  0  0  0  0  0  0  0  0  0  0  0
    2.8281   -5.5212    2.0286 H   0  0  0  0  0  0  0  0  0  0  0  0
    0.6596   -6.5021    1.1948 H   0  0  0  0  0  0  0  0  0  0  0  0
    1.9767   -6.7796    0.0583 H   0  0  0  0  0  0  0  0  0  0  0  0
    0.7943   -5.5155   -0.2654 H   0  0  0  0  0  0  0  0  0  0  0  0
   -2.2341   -1.7936    1.7560 H   0  0  0  0  0  0  0  0  0  0  0  0
    1.5943    0.0859    1.3707 H   0  0  0  0  0  0  0  0  0  0  0  0
   -3.3381    0.2374    0.8623 H   0  0  0  0  0  0  0  0  0  0  0  0
   -2.2750    2.3768   -1.0626 H   0  0  0  0  0  0  0  0  0  0  0  0
   -2.7253    3.0707    0.4825 H   0  0  0  0  0  0  0  0  0  0  0  0
    1.2160    2.3174   -0.5560 H   0  0  0  0  0  0  0  0  0  0  0  0
   -0.5082    3.8672   -1.0968 H   0  0  0  0  0  0  0  0  0  0  0  0
    1.7749    2.5859    2.1190 H   0  0  0  0  0  0  0  0  0  0  0  0
    2.0353    3.9324    1.0080 H   0  0  0  0  0  0  0  0  0  0  0  0
   -1.4730    4.9173    1.1032 H   0  0  0  0  0  0  0  0  0  0  0  0
   -0.4249    3.4297    2.7356 H   0  0  0  0  0  0  0  0  0  0  0  0
    0.5318    4.9120    2.6368 H   0  0  0  0  0  0  0  0  0  0  0  0
   -2.8224    1.4535   -4.1543 F   0  0  0  0  0  0  0  0  0  0  0  0
   -1.7281    0.9575   -3.5507 C   0  0  0  0  0  0  0  0  0  0  0  0
   -0.5049    1.5648   -3.7574 C   0  0  0  0  0  0  0  0  0  0  0  0
    0.6189    1.0566   -3.1267 C   0  0  0  0  0  0  0  0  0  0  0  0
    0.5247   -0.0544   -2.2895 C   0  0  0  0  0  0  0  0  0  0  0  0
    1.6460   -0.4908   -1.6958 O   0  0  0  0  0  0  0  0  0  0  0  0
   -0.7203   -0.6495   -2.0987 C   0  0  0  0  0  0  0  0  0  0  0  0
   -1.8468   -0.1436   -2.7281 C   0  0  0  0  0  0  0  0  0  0  0  0
   -0.4277    2.4258   -4.4078 H   0  0  0  0  0  0  0  0  0  0  0  0
    1.5841    1.5207   -3.2818 H   0  0  0  0  0  0  0  0  0  0  0  0
    1.4535   -1.2264   -1.0922 H   0  0  0  0  0  0  0  0  0  0  0  0
   -0.8179   -1.5058   -1.4438 H   0  0  0  0  0  0  0  0  0  0  0  0
   -2.8128   -0.6054   -2.5730 H   0  0  0  0  0  0  0  0  0  0  0  0
  1  2  2  0
  3  1  1  0
  1  4  1  0
  5  3  1  0
  4  6  1  0
  7  5  1  0
  6  8  2  0
  6  9  1  0
 10  9  2  0
 11 10  1  0
 12 11  2  0
  8 12  1  0
 11 13  1  0
 14 10  1  0
 15 14  1  0
 13 15  1  0
 14 16  1  0
 15 17  1  0
 18 17  1  0
 16 18  1  0
  3 19  1  0
  5 20  1  0
  5 21  1  0
  7 22  1  0
  7 23  1  0
  7 24  1  0
  8 25  1  0
  9 26  1  0
 12 27  1  0
 13 28  1  0
 13 29  1  0
 14 30  1  0
 15 31  1  0
 16 32  1  0
 16 33  1  0
 17 34  1  0
 18 35  1  0
 18 36  1  0
 37 38  1  0
 38 44  2  0
 38 39  1  0
 39 40  2  0
 40 41  1  0
 41 42  1  0
 41 43  2  0
 43 44  1  0
 39 45  1  0
 40 46  1  0
 42 47  1  0
 43 48  1  0
 44 49  1  0
M  END
>  <E_el>  (82) 
-1208.449558778

>  <HBA_atom_index>  (82) 
2

>  <Function>  (82) 
carbonyl

>  <Atom>  (82) 
O

>  <Mol_ID>  (82) 
CHEMBL1085630_f002_c001

>  <E_el_PW6B95>  (82) 
-805.6914245707

>  <E_el_PBEh-3c>  (82) 
-802.5773985079

>  <E_el complex_PW6B95>  (82) 
-1213.110880275

>  <E_el complex_PBEh-3c>  (82) 
1.89

>  <HB_distance>  (82) 
1.89

>  <dG(298)_RRHO (kJ/mol)>  (82) 
718.8282

>  <dG(298)_RRHO complex (kJ/mol)>  (82) 
964.8325

>  <dG_solv_SMD_CCl4 (kJ/mol)>  (82) 
-48.4554

>  <dG_solv_SMD_CCl4 complex (kJ/mol)>  (82) 
-56.7650

>  <pKBHX_QC>  (82) 
2.46

>  <Delta G_sol (kJ/mol)>  (82) 
10.88

>  <Delta G (kcal/mol)>  (82) 
-3.35

$$$$

     RDKit          3D

 49 51  0  0  0  0  0  0  0  0999 V2000
    1.5620   -2.4117    1.9765 C   0  0  0  0  0  0  0  0  0  0  0  0
    1.5203   -1.9626    3.0877 O   0  0  0  0  0  0  0  0  0  0  0  0
    2.0910   -3.5997    1.6187 N   0  0  0  0  0  0  0  0  0  0  0  0
    1.0843   -1.7522    0.8824 O   0  0  0  0  0  0  0  0  0  0  0  0
    2.0015   -4.2436    0.3220 C   0  0  0  0  0  0  0  0  0  0  0  0
    0.4871   -0.5223    1.0664 C   0  0  0  0  0  0  0  0  0  0  0  0
    0.6678   -4.9277    0.0628 C   0  0  0  0  0  0  0  0  0  0  0  0
   -0.7612   -0.4269    1.6643 C   0  0  0  0  0  0  0  0  0  0  0  0
    1.1234    0.5883    0.5381 C   0  0  0  0  0  0  0  0  0  0  0  0
    0.4812    1.8147    0.6058 C   0  0  0  0  0  0  0  0  0  0  0  0
   -0.7730    1.9231    1.1892 C   0  0  0  0  0  0  0  0  0  0  0  0
   -1.3948    0.8049    1.7240 C   0  0  0  0  0  0  0  0  0  0  0  0
   -1.2748    3.3339    1.0990 C   0  0  0  0  0  0  0  0  0  0  0  0
    0.9885    3.1456    0.1210 C   0  0  0  0  0  0  0  0  0  0  0  0
   -0.0289    4.1568    0.7124 C   0  0  0  0  0  0  0  0  0  0  0  0
    2.3253    3.5411    0.7513 C   0  0  0  0  0  0  0  0  0  0  0  0
    0.6826    4.7613    1.8323 N   0  0  0  0  0  0  0  0  0  0  0  0
    1.8977    4.0250    2.1274 C   0  0  0  0  0  0  0  0  0  0  0  0
    2.4025   -4.1537    2.3980 H   0  0  0  0  0  0  0  0  0  0  0  0
    2.2141   -3.5185   -0.4620 H   0  0  0  0  0  0  0  0  0  0  0  0
    2.8099   -4.9746    0.2787 H   0  0  0  0  0  0  0  0  0  0  0  0
    0.6735   -5.4072   -0.9156 H   0  0  0  0  0  0  0  0  0  0  0  0
   -0.1548   -4.2144    0.0699 H   0  0  0  0  0  0  0  0  0  0  0  0
    0.4638   -5.6920    0.8129 H   0  0  0  0  0  0  0  0  0  0  0  0
   -1.2390   -1.3084    2.0697 H   0  0  0  0  0  0  0  0  0  0  0  0
    2.1027    0.4867    0.0855 H   0  0  0  0  0  0  0  0  0  0  0  0
   -2.3710    0.8818    2.1858 H   0  0  0  0  0  0  0  0  0  0  0  0
   -2.0442    3.4136    0.3245 H   0  0  0  0  0  0  0  0  0  0  0  0
   -1.7365    3.6889    2.0240 H   0  0  0  0  0  0  0  0  0  0  0  0
    1.0227    3.1748   -0.9715 H   0  0  0  0  0  0  0  0  0  0  0  0
   -0.3004    4.9313   -0.0102 H   0  0  0  0  0  0  0  0  0  0  0  0
    3.0406    2.7186    0.7921 H   0  0  0  0  0  0  0  0  0  0  0  0
    2.7829    4.3564    0.1876 H   0  0  0  0  0  0  0  0  0  0  0  0
    0.0988    4.9186    2.6395 H   0  0  0  0  0  0  0  0  0  0  0  0
    1.7528    3.1670    2.7992 H   0  0  0  0  0  0  0  0  0  0  0  0
    2.6454    4.6755    2.5864 H   0  0  0  0  0  0  0  0  0  0  0  0
   -4.5572   -0.0472   -4.0546 F   0  0  0  0  0  0  0  0  0  0  0  0
   -3.4240   -0.5784   -3.5713 C   0  0  0  0  0  0  0  0  0  0  0  0
   -2.7904    0.0278   -2.5071 C   0  0  0  0  0  0  0  0  0  0  0  0
   -1.6196   -0.5242   -2.0076 C   0  0  0  0  0  0  0  0  0  0  0  0
   -1.0929   -1.6820   -2.5720 C   0  0  0  0  0  0  0  0  0  0  0  0
    0.0421   -2.2675   -2.1307 O   0  0  0  0  0  0  0  0  0  0  0  0
   -1.7471   -2.2759   -3.6475 C   0  0  0  0  0  0  0  0  0  0  0  0
   -2.9136   -1.7247   -4.1498 C   0  0  0  0  0  0  0  0  0  0  0  0
   -3.2019    0.9258   -2.0664 H   0  0  0  0  0  0  0  0  0  0  0  0
   -1.1260   -0.0408   -1.1725 H   0  0  0  0  0  0  0  0  0  0  0  0
    0.3489   -1.8442   -1.3242 H   0  0  0  0  0  0  0  0  0  0  0  0
   -1.3379   -3.1754   -4.0877 H   0  0  0  0  0  0  0  0  0  0  0  0
   -3.4242   -2.1860   -4.9844 H   0  0  0  0  0  0  0  0  0  0  0  0
  1  2  2  0
  3  1  1  0
  1  4  1  0
  5  3  1  0
  4  6  1  0
  7  5  1  0
  6  8  2  0
  6  9  1  0
 10  9  2  0
 11 10  1  0
 12 11  2  0
  8 12  1  0
 11 13  1  0
 14 10  1  0
 15 14  1  0
 13 15  1  0
 14 16  1  0
 15 17  1  0
 18 17  1  0
 16 18  1  0
  3 19  1  0
  5 20  1  0
  5 21  1  0
  7 22  1  0
  7 23  1  0
  7 24  1  0
  8 25  1  0
  9 26  1  0
 12 27  1  0
 13 28  1  0
 13 29  1  0
 14 30  1  0
 15 31  1  0
 16 32  1  0
 16 33  1  0
 17 34  1  0
 18 35  1  0
 18 36  1  0
 37 38  1  0
 38 44  2  0
 38 39  1  0
 39 40  2  0
 40 41  1  0
 41 42  1  0
 41 43  2  0
 43 44  1  0
 39 45  1  0
 40 46  1  0
 42 47  1  0
 43 48  1  0
 44 49  1  0
M  END
>  <E_el>  (83) 
-1208.435101361

>  <HBA_atom_index>  (83) 
4

>  <Function>  (83) 
phenol ether

>  <Atom>  (83) 
O

>  <Mol_ID>  (83) 
CHEMBL1085630_f002_c002

>  <E_el_PW6B95>  (83) 
-805.6914245707

>  <E_el_PBEh-3c>  (83) 
-802.5773985079

>  <E_el complex_PW6B95>  (83) 
-1213.095814766

>  <E_el complex_PBEh-3c>  (83) 
2.33

>  <HB_distance>  (83) 
2.33

>  <dG(298)_RRHO (kJ/mol)>  (83) 
718.8282

>  <dG(298)_RRHO complex (kJ/mol)>  (83) 
958.9619

>  <dG_solv_SMD_CCl4 (kJ/mol)>  (83) 
-48.4554

>  <dG_solv_SMD_CCl4 complex (kJ/mol)>  (83) 
-64.5683

>  <pKBHX_QC>  (83) 
-0.08

>  <Delta G_sol (kJ/mol)>  (83) 
36.76

>  <Delta G (kcal/mol)>  (83) 
0.11

$$$$

     RDKit          3D

 38 39  0  0  0  0  0  0  0  0999 V2000
    0.0986   -1.8722    0.0901 S   0  0  0  0  0  0  0  0  0  0  0  0
   -1.1119   -1.7757    0.9085 O   0  0  0  0  0  0  0  0  0  0  0  0
    0.5247   -0.2303   -0.4310 C   0  0  0  0  0  0  0  0  0  0  0  0
    0.1245   -2.7316   -1.0808 O   0  0  0  0  0  0  0  0  0  0  0  0
    1.4193   -2.3555    1.1718 C   0  0  0  0  0  0  0  0  0  0  0  0
    1.0044   -0.0402   -1.7178 C   0  0  0  0  0  0  0  0  0  0  0  0
    0.2792    0.8392    0.4180 C   0  0  0  0  0  0  0  0  0  0  0  0
    1.2862   -2.1788    2.5407 C   0  0  0  0  0  0  0  0  0  0  0  0
    2.5643   -2.9110    0.6188 C   0  0  0  0  0  0  0  0  0  0  0  0
    1.2392    1.2519   -2.1598 C   0  0  0  0  0  0  0  0  0  0  0  0
    0.5133    2.1245   -0.0382 C   0  0  0  0  0  0  0  0  0  0  0  0
    2.3329   -2.5528    3.3689 C   0  0  0  0  0  0  0  0  0  0  0  0
    3.6026   -3.2793    1.4575 C   0  0  0  0  0  0  0  0  0  0  0  0
    0.9866    2.3306   -1.3259 C   0  0  0  0  0  0  0  0  0  0  0  0
    3.4882   -3.0983    2.8290 C   0  0  0  0  0  0  0  0  0  0  0  0
    1.1705   -0.8841   -2.3729 H   0  0  0  0  0  0  0  0  0  0  0  0
   -0.1212    0.6835    1.4106 H   0  0  0  0  0  0  0  0  0  0  0  0
    0.3760   -1.7701    2.9573 H   0  0  0  0  0  0  0  0  0  0  0  0
    2.6414   -3.0646   -0.4490 H   0  0  0  0  0  0  0  0  0  0  0  0
    1.6030    1.4165   -3.1650 H   0  0  0  0  0  0  0  0  0  0  0  0
    0.2999    2.9668    0.6047 H   0  0  0  0  0  0  0  0  0  0  0  0
    2.2408   -2.4245    4.4388 H   0  0  0  0  0  0  0  0  0  0  0  0
    4.4998   -3.7159    1.0401 H   0  0  0  0  0  0  0  0  0  0  0  0
    1.1500    3.3381   -1.6839 H   0  0  0  0  0  0  0  0  0  0  0  0
    4.3011   -3.3903    3.4802 H   0  0  0  0  0  0  0  0  0  0  0  0
   -2.6355    3.5928   -3.3343 F   0  0  0  0  0  0  0  0  0  0  0  0
   -2.7357    2.7929   -2.2592 C   0  0  0  0  0  0  0  0  0  0  0  0
   -3.1161    3.3321   -1.0465 C   0  0  0  0  0  0  0  0  0  0  0  0
   -3.2035    2.5088    0.0644 C   0  0  0  0  0  0  0  0  0  0  0  0
   -2.9189    1.1494   -0.0365 C   0  0  0  0  0  0  0  0  0  0  0  0
   -2.9937    0.4051    1.0815 O   0  0  0  0  0  0  0  0  0  0  0  0
   -2.5594    0.6247   -1.2764 C   0  0  0  0  0  0  0  0  0  0  0  0
   -2.4585    1.4477   -2.3867 C   0  0  0  0  0  0  0  0  0  0  0  0
   -3.3381    4.3880   -0.9671 H   0  0  0  0  0  0  0  0  0  0  0  0
   -3.4893    2.9201    1.0237 H   0  0  0  0  0  0  0  0  0  0  0  0
   -2.5487   -0.4458    0.9560 H   0  0  0  0  0  0  0  0  0  0  0  0
   -2.3498   -0.4325   -1.3844 H   0  0  0  0  0  0  0  0  0  0  0  0
   -2.1658    1.0407   -3.3451 H   0  0  0  0  0  0  0  0  0  0  0  0
  1  2  2  0
  3  1  1  0
  1  4  2  0
  1  5  1  0
  6  3  2  0
  3  7  1  0
  5  8  2  0
  5  9  1  0
 10  6  1  0
  7 11  2  0
  8 12  1  0
 13  9  2  0
 11 14  1  0
 10 14  2  0
 12 15  2  0
 15 13  1  0
  6 16  1  0
  7 17  1  0
  8 18  1  0
  9 19  1  0
 10 20  1  0
 11 21  1  0
 12 22  1  0
 13 23  1  0
 14 24  1  0
 15 25  1  0
 26 27  1  0
 27 33  2  0
 27 28  1  0
 28 29  2  0
 29 30  1  0
 30 31  1  0
 30 32  2  0
 32 33  1  0
 28 34  1  0
 29 35  1  0
 31 36  1  0
 32 37  1  0
 33 38  1  0
M  END
>  <E_el>  (84) 
-1415.954147693

>  <HBA_atom_index>  (84) 
2

>  <Function>  (84) 
sulfinyl

>  <Atom>  (84) 
O

>  <Mol_ID>  (84) 
CHEMBL1086080_f003_c001

>  <E_el_PW6B95>  (84) 
-1013.334686726

>  <E_el_PBEh-3c>  (84) 
-1010.089480195

>  <E_el complex_PW6B95>  (84) 
-1420.745897354

>  <E_el complex_PBEh-3c>  (84) 
1.96

>  <HB_distance>  (84) 
1.96

>  <dG(298)_RRHO (kJ/mol)>  (84) 
420.3612

>  <dG(298)_RRHO complex (kJ/mol)>  (84) 
659.9514

>  <dG_solv_SMD_CCl4 (kJ/mol)>  (84) 
-46.1352

>  <dG_solv_SMD_CCl4 complex (kJ/mol)>  (84) 
-58.6495

>  <pKBHX_QC>  (84) 
1.38

>  <Delta G_sol (kJ/mol)>  (84) 
21.91

>  <Delta G (kcal/mol)>  (84) 
-1.88

$$$$

     RDKit          3D

 38 39  0  0  0  0  0  0  0  0999 V2000
    0.9577   -0.0146    2.0657 S   0  0  0  0  0  0  0  0  0  0  0  0
    1.2961   -0.5098    3.3878 O   0  0  0  0  0  0  0  0  0  0  0  0
   -0.2922   -1.0775    1.3831 C   0  0  0  0  0  0  0  0  0  0  0  0
    2.0055    0.1441    1.0579 O   0  0  0  0  0  0  0  0  0  0  0  0
    0.1358    1.5492    2.2427 C   0  0  0  0  0  0  0  0  0  0  0  0
   -0.7502   -0.8503    0.0928 C   0  0  0  0  0  0  0  0  0  0  0  0
   -0.7493   -2.1470    2.1369 C   0  0  0  0  0  0  0  0  0  0  0  0
   -0.5650    1.7979    3.4145 C   0  0  0  0  0  0  0  0  0  0  0  0
    0.2050    2.4894    1.2247 C   0  0  0  0  0  0  0  0  0  0  0  0
   -1.6881   -1.7115   -0.4490 C   0  0  0  0  0  0  0  0  0  0  0  0
   -1.6890   -3.0029    1.5822 C   0  0  0  0  0  0  0  0  0  0  0  0
   -1.2199    3.0093    3.5603 C   0  0  0  0  0  0  0  0  0  0  0  0
   -0.4575    3.6965    1.3841 C   0  0  0  0  0  0  0  0  0  0  0  0
   -2.1559   -2.7864    0.2946 C   0  0  0  0  0  0  0  0  0  0  0  0
   -1.1683    3.9555    2.5464 C   0  0  0  0  0  0  0  0  0  0  0  0
   -0.3858   -0.0177   -0.4936 H   0  0  0  0  0  0  0  0  0  0  0  0
   -0.3725   -2.3141    3.1363 H   0  0  0  0  0  0  0  0  0  0  0  0
   -0.5912    1.0621    4.2067 H   0  0  0  0  0  0  0  0  0  0  0  0
    0.7666    2.2977    0.3204 H   0  0  0  0  0  0  0  0  0  0  0  0
   -2.0409   -1.5485   -1.4579 H   0  0  0  0  0  0  0  0  0  0  0  0
   -2.0518   -3.8439    2.1575 H   0  0  0  0  0  0  0  0  0  0  0  0
   -1.7653    3.2169    4.4707 H   0  0  0  0  0  0  0  0  0  0  0  0
   -0.4097    4.4381    0.5984 H   0  0  0  0  0  0  0  0  0  0  0  0
   -2.8859   -3.4599   -0.1342 H   0  0  0  0  0  0  0  0  0  0  0  0
   -1.6798    4.9013    2.6657 H   0  0  0  0  0  0  0  0  0  0  0  0
    0.3826   -2.6573   -5.1921 F   0  0  0  0  0  0  0  0  0  0  0  0
    0.8263   -1.7570   -4.3006 C   0  0  0  0  0  0  0  0  0  0  0  0
    0.8441   -0.4184   -4.6421 C   0  0  0  0  0  0  0  0  0  0  0  0
    1.2908    0.5114   -3.7187 C   0  0  0  0  0  0  0  0  0  0  0  0
    1.7226    0.1059   -2.4577 C   0  0  0  0  0  0  0  0  0  0  0  0
    2.1296    1.0574   -1.5959 O   0  0  0  0  0  0  0  0  0  0  0  0
    1.7068   -1.2503   -2.1393 C   0  0  0  0  0  0  0  0  0  0  0  0
    1.2543   -2.1834   -3.0607 C   0  0  0  0  0  0  0  0  0  0  0  0
    0.5103   -0.1030   -5.6217 H   0  0  0  0  0  0  0  0  0  0  0  0
    1.3084    1.5633   -3.9714 H   0  0  0  0  0  0  0  0  0  0  0  0
    2.2975    0.6791   -0.7193 H   0  0  0  0  0  0  0  0  0  0  0  0
    2.0400   -1.5861   -1.1652 H   0  0  0  0  0  0  0  0  0  0  0  0
    1.2383   -3.2354   -2.8099 H   0  0  0  0  0  0  0  0  0  0  0  0
  1  2  2  0
  3  1  1  0
  1  4  2  0
  1  5  1  0
  6  3  2  0
  3  7  1  0
  5  8  2  0
  5  9  1  0
 10  6  1  0
  7 11  2  0
  8 12  1  0
 13  9  2  0
 11 14  1  0
 10 14  2  0
 12 15  2  0
 15 13  1  0
  6 16  1  0
  7 17  1  0
  8 18  1  0
  9 19  1  0
 10 20  1  0
 11 21  1  0
 12 22  1  0
 13 23  1  0
 14 24  1  0
 15 25  1  0
 26 27  1  0
 27 33  2  0
 27 28  1  0
 28 29  2  0
 29 30  1  0
 30 31  1  0
 30 32  2  0
 32 33  1  0
 28 34  1  0
 29 35  1  0
 31 36  1  0
 32 37  1  0
 33 38  1  0
M  END
>  <E_el>  (85) 
-1415.953489639

>  <HBA_atom_index>  (85) 
4

>  <Function>  (85) 
sulfinyl

>  <Atom>  (85) 
O

>  <Mol_ID>  (85) 
CHEMBL1086080_f003_c002

>  <E_el_PW6B95>  (85) 
-1013.334686726

>  <E_el_PBEh-3c>  (85) 
-1010.089480195

>  <E_el complex_PW6B95>  (85) 
-1420.744691476

>  <E_el complex_PBEh-3c>  (85) 
1.88

>  <HB_distance>  (85) 
1.88

>  <dG(298)_RRHO (kJ/mol)>  (85) 
420.3612

>  <dG(298)_RRHO complex (kJ/mol)>  (85) 
660.9202

>  <dG_solv_SMD_CCl4 (kJ/mol)>  (85) 
-46.1352

>  <dG_solv_SMD_CCl4 complex (kJ/mol)>  (85) 
-58.9975

>  <pKBHX_QC>  (85) 
1.00

>  <Delta G_sol (kJ/mol)>  (85) 
25.70

>  <Delta G (kcal/mol)>  (85) 
-1.37

$$$$

     RDKit          3D

 40 41  0  0  0  0  0  0  0  0999 V2000
    0.6356    1.4915    1.0606 C   0  0  0  0  0  0  0  0  0  0  0  0
    1.7334    1.8853    0.6741 O   0  0  0  0  0  0  0  0  0  0  0  0
    0.2696    1.5317    2.3588 N   0  0  0  0  0  0  0  0  0  0  0  0
   -0.2748    0.9965    0.1610 N   0  0  0  0  0  0  0  0  0  0  0  0
    1.2214    1.8831    3.3934 C   0  0  0  0  0  0  0  0  0  0  0  0
   -1.5558    0.4894    0.3904 C   0  0  0  0  0  0  0  0  0  0  0  0
    2.1369    0.7352    3.7915 C   0  0  0  0  0  0  0  0  0  0  0  0
   -2.5088    1.1458    1.1469 C   0  0  0  0  0  0  0  0  0  0  0  0
   -1.9199   -0.7240   -0.2148 C   0  0  0  0  0  0  0  0  0  0  0  0
   -3.7922    0.5993    1.3258 C   0  0  0  0  0  0  0  0  0  0  0  0
   -4.1763   -0.5850    0.7434 C   0  0  0  0  0  0  0  0  0  0  0  0
   -3.2159   -1.2324   -0.0397 C   0  0  0  0  0  0  0  0  0  0  0  0
   -3.2415   -2.3906   -0.7397 N   0  0  0  0  0  0  0  0  0  0  0  0
   -1.2695   -1.6807   -1.0430 C   0  0  0  0  0  0  0  0  0  0  0  0
   -2.0803   -2.6594   -1.3414 N   0  0  0  0  0  0  0  0  0  0  0  0
   -0.5567    1.0290    2.6395 H   0  0  0  0  0  0  0  0  0  0  0  0
    0.1175    0.8276   -0.7552 H   0  0  0  0  0  0  0  0  0  0  0  0
    1.8075    2.7320    3.0460 H   0  0  0  0  0  0  0  0  0  0  0  0
    0.6484    2.2285    4.2551 H   0  0  0  0  0  0  0  0  0  0  0  0
    2.7367    0.4024    2.9456 H   0  0  0  0  0  0  0  0  0  0  0  0
    1.5679   -0.1181    4.1628 H   0  0  0  0  0  0  0  0  0  0  0  0
    2.8187    1.0487    4.5828 H   0  0  0  0  0  0  0  0  0  0  0  0
   -2.2863    2.1137    1.5762 H   0  0  0  0  0  0  0  0  0  0  0  0
   -4.5044    1.1468    1.9286 H   0  0  0  0  0  0  0  0  0  0  0  0
   -5.1712   -0.9849    0.8834 H   0  0  0  0  0  0  0  0  0  0  0  0
   -4.0064   -3.0315   -0.8499 H   0  0  0  0  0  0  0  0  0  0  0  0
   -0.2564   -1.6803   -1.4172 H   0  0  0  0  0  0  0  0  0  0  0  0
    0.5284   -1.2944   -5.1619 F   0  0  0  0  0  0  0  0  0  0  0  0
    1.1827   -0.9791   -4.0350 C   0  0  0  0  0  0  0  0  0  0  0  0
    1.1767    0.3250   -3.5876 C   0  0  0  0  0  0  0  0  0  0  0  0
    1.8558    0.6496   -2.4196 C   0  0  0  0  0  0  0  0  0  0  0  0
    2.5278   -0.3341   -1.6891 C   0  0  0  0  0  0  0  0  0  0  0  0
    3.1847   -0.0775   -0.5509 O   0  0  0  0  0  0  0  0  0  0  0  0
    2.5222   -1.6445   -2.1702 C   0  0  0  0  0  0  0  0  0  0  0  0
    1.8563   -1.9669   -3.3408 C   0  0  0  0  0  0  0  0  0  0  0  0
    0.6589    1.0906   -4.1502 H   0  0  0  0  0  0  0  0  0  0  0  0
    1.8829    1.6818   -2.0912 H   0  0  0  0  0  0  0  0  0  0  0  0
    2.8496    0.7461   -0.1475 H   0  0  0  0  0  0  0  0  0  0  0  0
    3.0446   -2.4114   -1.6138 H   0  0  0  0  0  0  0  0  0  0  0  0
    1.8523   -2.9849   -3.7072 H   0  0  0  0  0  0  0  0  0  0  0  0
  1  2  2  0
  3  1  1  0
  1  4  1  0
  5  3  1  0
  4  6  1  0
  7  5  1  0
  6  8  2  0
  6  9  1  0
  8 10  1  0
 10 11  2  0
 11 12  1  0
 12  9  2  0
 12 13  1  0
 14  9  1  0
 15 14  2  0
 13 15  1  0
  3 16  1  0
  4 17  1  0
  5 18  1  0
  5 19  1  0
  7 20  1  0
  7 21  1  0
  7 22  1  0
  8 23  1  0
 10 24  1  0
 11 25  1  0
 13 26  1  0
 14 27  1  0
 28 29  1  0
 29 35  2  0
 29 30  1  0
 30 31  2  0
 31 32  1  0
 32 33  1  0
 32 34  2  0
 34 35  1  0
 30 36  1  0
 31 37  1  0
 33 38  1  0
 34 39  1  0
 35 40  1  0
M  END
>  <E_el>  (86) 
-1086.931189215

>  <HBA_atom_index>  (86) 
2

>  <Function>  (86) 
carbonyl

>  <Atom>  (86) 
O

>  <Mol_ID>  (86) 
CHEMBL1086278_f002_c001

>  <E_el_PW6B95>  (86) 
-683.7146886158

>  <E_el_PBEh-3c>  (86) 
-681.0598275131

>  <E_el complex_PW6B95>  (86) 
-1091.130231193

>  <E_el complex_PBEh-3c>  (86) 
1.79

>  <HB_distance>  (86) 
1.79

>  <dG(298)_RRHO (kJ/mol)>  (86) 
491.9508

>  <dG(298)_RRHO complex (kJ/mol)>  (86) 
737.9761

>  <dG_solv_SMD_CCl4 (kJ/mol)>  (86) 
-51.9862

>  <dG_solv_SMD_CCl4 complex (kJ/mol)>  (86) 
-60.1917

>  <pKBHX_QC>  (86) 
1.44

>  <Delta G_sol (kJ/mol)>  (86) 
21.28

>  <Delta G (kcal/mol)>  (86) 
-1.96

$$$$

     RDKit          3D

 30 30  0  0  0  0  0  0  0  0999 V2000
    0.5954   -0.7184    1.2903 C   0  0  0  0  0  0  0  0  0  0  0  0
   -0.0969   -0.0185    2.0019 O   0  0  0  0  0  0  0  0  0  0  0  0
    0.8492   -2.0343    1.4261 N   0  0  0  0  0  0  0  0  0  0  0  0
    1.2885   -0.3003    0.1639 N   0  0  0  0  0  0  0  0  0  0  0  0
    1.7206   -2.5702    0.3998 C   0  0  0  0  0  0  0  0  0  0  0  0
    1.9850   -1.3151   -0.4367 C   0  0  0  0  0  0  0  0  0  0  0  0
    1.0230   -3.6245   -0.4540 C   0  0  0  0  0  0  0  0  0  0  0  0
    3.0319   -3.0958    0.9754 C   0  0  0  0  0  0  0  0  0  0  0  0
    2.6677   -1.2483   -1.4191 O   0  0  0  0  0  0  0  0  0  0  0  0
    0.4515   -2.5717    2.1765 H   0  0  0  0  0  0  0  0  0  0  0  0
    1.2618    0.6577   -0.1602 H   0  0  0  0  0  0  0  0  0  0  0  0
    0.0863   -3.2481   -0.8646 H   0  0  0  0  0  0  0  0  0  0  0  0
    1.6639   -3.9243   -1.2817 H   0  0  0  0  0  0  0  0  0  0  0  0
    0.8023   -4.5118    0.1413 H   0  0  0  0  0  0  0  0  0  0  0  0
    2.8515   -3.9777    1.5915 H   0  0  0  0  0  0  0  0  0  0  0  0
    3.5251   -2.3452    1.5925 H   0  0  0  0  0  0  0  0  0  0  0  0
    3.7102   -3.3784    0.1721 H   0  0  0  0  0  0  0  0  0  0  0  0
   -4.4703    3.6634   -2.1880 F   0  0  0  0  0  0  0  0  0  0  0  0
   -3.3848    3.3535   -1.4629 C   0  0  0  0  0  0  0  0  0  0  0  0
   -2.2003    4.0240   -1.6976 C   0  0  0  0  0  0  0  0  0  0  0  0
   -1.0804    3.7048   -0.9490 C   0  0  0  0  0  0  0  0  0  0  0  0
   -1.1433    2.7168    0.0298 C   0  0  0  0  0  0  0  0  0  0  0  0
   -0.0196    2.4460    0.7263 O   0  0  0  0  0  0  0  0  0  0  0  0
   -2.3471    2.0531    0.2500 C   0  0  0  0  0  0  0  0  0  0  0  0
   -3.4711    2.3726   -0.4977 C   0  0  0  0  0  0  0  0  0  0  0  0
   -2.1528    4.7918   -2.4582 H   0  0  0  0  0  0  0  0  0  0  0  0
   -0.1477    4.2261   -1.1190 H   0  0  0  0  0  0  0  0  0  0  0  0
   -0.1775    1.7327    1.3709 H   0  0  0  0  0  0  0  0  0  0  0  0
   -2.4142    1.2806    1.0065 H   0  0  0  0  0  0  0  0  0  0  0  0
   -4.4078    1.8593   -0.3262 H   0  0  0  0  0  0  0  0  0  0  0  0
  1  2  2  0
  3  1  1  0
  1  4  1  0
  5  3  1  0
  4  6  1  0
  7  5  1  0
  5  8  1  0
  5  6  1  0
  6  9  2  0
  3 10  1  0
  4 11  1  0
  7 12  1  0
  7 13  1  0
  7 14  1  0
  8 15  1  0
  8 16  1  0
  8 17  1  0
 18 19  1  0
 19 25  2  0
 19 20  1  0
 20 21  2  0
 21 22  1  0
 22 23  1  0
 22 24  2  0
 24 25  1  0
 20 26  1  0
 21 27  1  0
 23 28  1  0
 24 29  1  0
 25 30  1  0
M  END
>  <E_el>  (87) 
-860.2575769884

>  <HBA_atom_index>  (87) 
2

>  <Function>  (87) 
carbonyl

>  <Atom>  (87) 
O

>  <Mol_ID>  (87) 
CHEMBL1087291_f006_c001

>  <E_el_PW6B95>  (87) 
-456.1230997221

>  <E_el_PBEh-3c>  (87) 
-454.3937576548

>  <E_el complex_PW6B95>  (87) 
-863.5333740732

>  <E_el complex_PBEh-3c>  (87) 
1.86

>  <HB_distance>  (87) 
1.86

>  <dG(298)_RRHO (kJ/mol)>  (87) 
284.9851

>  <dG(298)_RRHO complex (kJ/mol)>  (87) 
525.1555

>  <dG_solv_SMD_CCl4 (kJ/mol)>  (87) 
-36.7702

>  <dG_solv_SMD_CCl4 complex (kJ/mol)>  (87) 
-51.2707

>  <pKBHX_QC>  (87) 
1.27

>  <Delta G_sol (kJ/mol)>  (87) 
22.96

>  <Delta G (kcal/mol)>  (87) 
-1.74

$$$$

     RDKit          3D

 30 30  0  0  0  0  0  0  0  0999 V2000
    0.8351    2.1313    1.8412 C   0  0  0  0  0  0  0  0  0  0  0  0
    0.7151    3.3224    1.7821 O   0  0  0  0  0  0  0  0  0  0  0  0
    0.8683    1.3245    2.9306 N   0  0  0  0  0  0  0  0  0  0  0  0
    0.9771    1.2673    0.7415 N   0  0  0  0  0  0  0  0  0  0  0  0
    1.0223   -0.0802    2.6246 C   0  0  0  0  0  0  0  0  0  0  0  0
    1.0922   -0.0306    1.1013 C   0  0  0  0  0  0  0  0  0  0  0  0
   -0.1881   -0.9042    3.0579 C   0  0  0  0  0  0  0  0  0  0  0  0
    2.3187   -0.6580    3.1866 C   0  0  0  0  0  0  0  0  0  0  0  0
    1.2265   -0.9926    0.3760 O   0  0  0  0  0  0  0  0  0  0  0  0
    0.7796    1.6970    3.8595 H   0  0  0  0  0  0  0  0  0  0  0  0
    0.9761    1.5923   -0.2162 H   0  0  0  0  0  0  0  0  0  0  0  0
   -1.1135   -0.4913    2.6570 H   0  0  0  0  0  0  0  0  0  0  0  0
   -0.0920   -1.9333    2.7156 H   0  0  0  0  0  0  0  0  0  0  0  0
   -0.2659   -0.9169    4.1457 H   0  0  0  0  0  0  0  0  0  0  0  0
    2.2850   -0.6687    4.2766 H   0  0  0  0  0  0  0  0  0  0  0  0
    3.1819   -0.0681    2.8799 H   0  0  0  0  0  0  0  0  0  0  0  0
    2.4612   -1.6817    2.8440 H   0  0  0  0  0  0  0  0  0  0  0  0
   -3.9711   -0.5144   -4.4002 F   0  0  0  0  0  0  0  0  0  0  0  0
   -2.7598   -0.3624   -3.8443 C   0  0  0  0  0  0  0  0  0  0  0  0
   -1.9177    0.6266   -4.3144 C   0  0  0  0  0  0  0  0  0  0  0  0
   -0.6676    0.7829   -3.7406 C   0  0  0  0  0  0  0  0  0  0  0  0
   -0.2606   -0.0464   -2.6992 C   0  0  0  0  0  0  0  0  0  0  0  0
    0.9675    0.1536   -2.1751 O   0  0  0  0  0  0  0  0  0  0  0  0
   -1.1245   -1.0371   -2.2408 C   0  0  0  0  0  0  0  0  0  0  0  0
   -2.3772   -1.1960   -2.8149 C   0  0  0  0  0  0  0  0  0  0  0  0
   -2.2348    1.2700   -5.1242 H   0  0  0  0  0  0  0  0  0  0  0  0
    0.0032    1.5514   -4.1012 H   0  0  0  0  0  0  0  0  0  0  0  0
    1.1367   -0.4775   -1.4551 H   0  0  0  0  0  0  0  0  0  0  0  0
   -0.8249   -1.6930   -1.4325 H   0  0  0  0  0  0  0  0  0  0  0  0
   -3.0488   -1.9669   -2.4613 H   0  0  0  0  0  0  0  0  0  0  0  0
  1  2  2  0
  3  1  1  0
  1  4  1  0
  5  3  1  0
  4  6  1  0
  7  5  1  0
  5  8  1  0
  5  6  1  0
  6  9  2  0
  3 10  1  0
  4 11  1  0
  7 12  1  0
  7 13  1  0
  7 14  1  0
  8 15  1  0
  8 16  1  0
  8 17  1  0
 18 19  1  0
 19 25  2  0
 19 20  1  0
 20 21  2  0
 21 22  1  0
 22 23  1  0
 22 24  2  0
 24 25  1  0
 20 26  1  0
 21 27  1  0
 23 28  1  0
 24 29  1  0
 25 30  1  0
M  END
>  <E_el>  (88) 
-860.2561345747

>  <HBA_atom_index>  (88) 
9

>  <Function>  (88) 
carbonyl

>  <Atom>  (88) 
O

>  <Mol_ID>  (88) 
CHEMBL1087291_f006_c002

>  <E_el_PW6B95>  (88) 
-456.1230997221

>  <E_el_PBEh-3c>  (88) 
-454.3937576548

>  <E_el complex_PW6B95>  (88) 
-863.5319528767

>  <E_el complex_PBEh-3c>  (88) 
1.90

>  <HB_distance>  (88) 
1.90

>  <dG(298)_RRHO (kJ/mol)>  (88) 
284.9851

>  <dG(298)_RRHO complex (kJ/mol)>  (88) 
524.6462

>  <dG_solv_SMD_CCl4 (kJ/mol)>  (88) 
-36.7702

>  <dG_solv_SMD_CCl4 complex (kJ/mol)>  (88) 
-51.7099

>  <pKBHX_QC>  (88) 
1.00

>  <Delta G_sol (kJ/mol)>  (88) 
25.74

>  <Delta G (kcal/mol)>  (88) 
-1.36

$$$$

     RDKit          3D

 42 43  0  0  0  0  0  0  0  0999 V2000
    1.3382    0.5433    0.7400 C   0  0  0  0  0  0  0  0  0  0  0  0
    2.3854   -0.2555    0.3983 O   0  0  0  0  0  0  0  0  0  0  0  0
    3.0083   -0.0811   -0.8209 C   0  0  0  0  0  0  0  0  0  0  0  0
    0.5949    0.1236    1.8489 C   0  0  0  0  0  0  0  0  0  0  0  0
    1.0244    1.7263    0.0858 C   0  0  0  0  0  0  0  0  0  0  0  0
    2.1280   -0.5127   -1.9884 C   0  0  0  0  0  0  0  0  0  0  0  0
    0.8880   -1.1458    2.5483 C   0  0  0  0  0  0  0  0  0  0  0  0
   -0.4396    0.9400    2.2904 C   0  0  0  0  0  0  0  0  0  0  0  0
   -0.0221    2.5151    0.5425 C   0  0  0  0  0  0  0  0  0  0  0  0
    1.0857   -1.0818   -1.8476 O   0  0  0  0  0  0  0  0  0  0  0  0
    2.6056   -0.2502   -3.2011 O   0  0  0  0  0  0  0  0  0  0  0  0
    0.9112   -2.3607    1.8648 C   0  0  0  0  0  0  0  0  0  0  0  0
    1.0985   -1.1469    3.9246 C   0  0  0  0  0  0  0  0  0  0  0  0
   -0.7525    2.1307    1.6516 C   0  0  0  0  0  0  0  0  0  0  0  0
    1.1380   -3.5444    2.5467 C   0  0  0  0  0  0  0  0  0  0  0  0
    1.3285   -2.3325    4.6062 C   0  0  0  0  0  0  0  0  0  0  0  0
    1.3505   -3.5352    3.9183 C   0  0  0  0  0  0  0  0  0  0  0  0
    3.3722    0.9450   -0.9773 H   0  0  0  0  0  0  0  0  0  0  0  0
    3.8943   -0.7242   -0.8073 H   0  0  0  0  0  0  0  0  0  0  0  0
    1.5764    2.0622   -0.7819 H   0  0  0  0  0  0  0  0  0  0  0  0
   -1.0245    0.6158    3.1422 H   0  0  0  0  0  0  0  0  0  0  0  0
   -0.2661    3.4271    0.0149 H   0  0  0  0  0  0  0  0  0  0  0  0
    3.4401    0.2308   -3.1746 H   0  0  0  0  0  0  0  0  0  0  0  0
    0.7333   -2.3804    0.7978 H   0  0  0  0  0  0  0  0  0  0  0  0
    1.0933   -0.2079    4.4638 H   0  0  0  0  0  0  0  0  0  0  0  0
   -1.5689    2.7427    2.0100 H   0  0  0  0  0  0  0  0  0  0  0  0
    1.1453   -4.4808    2.0045 H   0  0  0  0  0  0  0  0  0  0  0  0
    1.4951   -2.3143    5.6752 H   0  0  0  0  0  0  0  0  0  0  0  0
    1.5297   -4.4617    4.4476 H   0  0  0  0  0  0  0  0  0  0  0  0
   -4.6913    2.9235   -1.7451 F   0  0  0  0  0  0  0  0  0  0  0  0
   -3.7993    2.0428   -2.2304 C   0  0  0  0  0  0  0  0  0  0  0  0
   -2.8986    1.4477   -1.3740 C   0  0  0  0  0  0  0  0  0  0  0  0
   -1.9747    0.5418   -1.8750 C   0  0  0  0  0  0  0  0  0  0  0  0
   -1.9552    0.2335   -3.2336 C   0  0  0  0  0  0  0  0  0  0  0  0
   -1.0916   -0.6375   -3.7843 O   0  0  0  0  0  0  0  0  0  0  0  0
   -2.8782    0.8477   -4.0789 C   0  0  0  0  0  0  0  0  0  0  0  0
   -3.8000    1.7518   -3.5807 C   0  0  0  0  0  0  0  0  0  0  0  0
   -2.9099    1.6805   -0.3180 H   0  0  0  0  0  0  0  0  0  0  0  0
   -1.2729    0.0797   -1.1917 H   0  0  0  0  0  0  0  0  0  0  0  0
   -0.4370   -0.9325   -3.1380 H   0  0  0  0  0  0  0  0  0  0  0  0
   -2.8667    0.6088   -5.1341 H   0  0  0  0  0  0  0  0  0  0  0  0
   -4.5156    2.2260   -4.2394 H   0  0  0  0  0  0  0  0  0  0  0  0
  1  2  1  0
  2  3  1  0
  4  1  2  0
  5  1  1  0
  3  6  1  0
  7  4  1  0
  4  8  1  0
  9  5  2  0
  6 10  2  0
  6 11  1  0
 12  7  2  0
  7 13  1  0
  8 14  2  0
 14  9  1  0
 15 12  1  0
 13 16  2  0
 17 16  1  0
 17 15  2  0
  3 18  1  0
  3 19  1  0
  5 20  1  0
  8 21  1  0
  9 22  1  0
 11 23  1  0
 12 24  1  0
 13 25  1  0
 14 26  1  0
 15 27  1  0
 16 28  1  0
 17 29  1  0
 30 31  1  0
 31 37  2  0
 31 32  1  0
 32 33  2  0
 33 34  1  0
 34 35  1  0
 34 36  2  0
 36 37  1  0
 32 38  1  0
 33 39  1  0
 35 40  1  0
 36 41  1  0
 37 42  1  0
M  END
>  <E_el>  (89) 
-1170.585182921

>  <HBA_atom_index>  (89) 
10

>  <Function>  (89) 
carbonyl

>  <Atom>  (89) 
O

>  <Mol_ID>  (89) 
CHEMBL1088686_f002_c002

>  <E_el_PW6B95>  (89) 
-767.7084584050

>  <E_el_PBEh-3c>  (89) 
-764.7228826833

>  <E_el complex_PW6B95>  (89) 
-1175.116913444

>  <E_el complex_PBEh-3c>  (89) 
2.00

>  <HB_distance>  (89) 
2.00

>  <dG(298)_RRHO (kJ/mol)>  (89) 
515.5829

>  <dG(298)_RRHO complex (kJ/mol)>  (89) 
755.7139

>  <dG_solv_SMD_CCl4 (kJ/mol)>  (89) 
-54.1430

>  <dG_solv_SMD_CCl4 complex (kJ/mol)>  (89) 
-70.6068

>  <pKBHX_QC>  (89) 
1.00

>  <Delta G_sol (kJ/mol)>  (89) 
25.74

>  <Delta G (kcal/mol)>  (89) 
-1.36

$$$$

     RDKit          3D

 42 42  0  0  0  0  0  0  0  0999 V2000
    1.0015   -0.2567    0.2613 C   0  0  0  0  0  0  0  0  0  0  0  0
    0.4019   -0.0731   -0.7878 O   0  0  0  0  0  0  0  0  0  0  0  0
    2.3442   -0.2533    0.3392 N   0  0  0  0  0  0  0  0  0  0  0  0
    0.4091   -0.4743    1.4313 O   0  0  0  0  0  0  0  0  0  0  0  0
    3.1125   -0.5004    1.5456 C   0  0  0  0  0  0  0  0  0  0  0  0
    3.1086   -0.0213   -0.8819 C   0  0  0  0  0  0  0  0  0  0  0  0
   -1.0295   -0.4561    1.5021 C   0  0  0  0  0  0  0  0  0  0  0  0
    3.9745    0.7135    1.8951 C   0  0  0  0  0  0  0  0  0  0  0  0
    4.5324    0.4099   -0.5393 C   0  0  0  0  0  0  0  0  0  0  0  0
   -1.5324    0.9716    1.5986 C   0  0  0  0  0  0  0  0  0  0  0  0
   -1.4003   -1.2795    2.7185 C   0  0  0  0  0  0  0  0  0  0  0  0
    4.5182    1.3901    0.6263 C   0  0  0  0  0  0  0  0  0  0  0  0
    2.4489   -0.7548    2.3654 H   0  0  0  0  0  0  0  0  0  0  0  0
    3.7458   -1.3772    1.3792 H   0  0  0  0  0  0  0  0  0  0  0  0
    3.1125   -0.9164   -1.5113 H   0  0  0  0  0  0  0  0  0  0  0  0
    2.6210    0.7674   -1.4552 H   0  0  0  0  0  0  0  0  0  0  0  0
   -1.4399   -0.9337    0.6109 H   0  0  0  0  0  0  0  0  0  0  0  0
    3.3914    1.4268    2.4797 H   0  0  0  0  0  0  0  0  0  0  0  0
    4.7931    0.3809    2.5371 H   0  0  0  0  0  0  0  0  0  0  0  0
    4.9776    0.8624   -1.4266 H   0  0  0  0  0  0  0  0  0  0  0  0
    5.1570   -0.4542   -0.2966 H   0  0  0  0  0  0  0  0  0  0  0  0
   -2.6217    0.9768    1.6368 H   0  0  0  0  0  0  0  0  0  0  0  0
   -1.1587    1.4581    2.5011 H   0  0  0  0  0  0  0  0  0  0  0  0
   -1.2357    1.5655    0.7354 H   0  0  0  0  0  0  0  0  0  0  0  0
   -2.4849   -1.3321    2.8068 H   0  0  0  0  0  0  0  0  0  0  0  0
   -1.0108   -0.8357    3.6357 H   0  0  0  0  0  0  0  0  0  0  0  0
   -1.0233   -2.2987    2.6407 H   0  0  0  0  0  0  0  0  0  0  0  0
    5.5160    1.7929    0.8040 H   0  0  0  0  0  0  0  0  0  0  0  0
    3.8884    2.2425    0.3594 H   0  0  0  0  0  0  0  0  0  0  0  0
   -6.2744    1.2024   -2.6516 F   0  0  0  0  0  0  0  0  0  0  0  0
   -5.1171    0.5394   -2.4870 C   0  0  0  0  0  0  0  0  0  0  0  0
   -3.9878    1.2287   -2.0989 C   0  0  0  0  0  0  0  0  0  0  0  0
   -2.7939    0.5418   -1.9306 C   0  0  0  0  0  0  0  0  0  0  0  0
   -2.7313   -0.8341   -2.1466 C   0  0  0  0  0  0  0  0  0  0  0  0
   -1.6078   -1.5520   -1.9930 O   0  0  0  0  0  0  0  0  0  0  0  0
   -3.8876   -1.5068   -2.5395 C   0  0  0  0  0  0  0  0  0  0  0  0
   -5.0789   -0.8231   -2.7114 C   0  0  0  0  0  0  0  0  0  0  0  0
   -4.0332    2.2969   -1.9334 H   0  0  0  0  0  0  0  0  0  0  0  0
   -1.9047    1.0854   -1.6374 H   0  0  0  0  0  0  0  0  0  0  0  0
   -0.8824   -0.9983   -1.6524 H   0  0  0  0  0  0  0  0  0  0  0  0
   -3.8442   -2.5741   -2.7116 H   0  0  0  0  0  0  0  0  0  0  0  0
   -5.9740   -1.3473   -3.0183 H   0  0  0  0  0  0  0  0  0  0  0  0
  1  2  2  0
  3  1  1  0
  1  4  1  0
  5  3  1  0
  3  6  1  0
  4  7  1  0
  8  5  1  0
  6  9  1  0
  7 10  1  0
  7 11  1  0
 12  9  1  0
 12  8  1  0
  5 13  1  0
  5 14  1  0
  6 15  1  0
  6 16  1  0
  7 17  1  0
  8 18  1  0
  8 19  1  0
  9 20  1  0
  9 21  1  0
 10 22  1  0
 10 23  1  0
 10 24  1  0
 11 25  1  0
 11 26  1  0
 11 27  1  0
 12 28  1  0
 12 29  1  0
 30 31  1  0
 31 37  2  0
 31 32  1  0
 32 33  2  0
 33 34  1  0
 34 35  1  0
 34 36  2  0
 36 37  1  0
 32 38  1  0
 33 39  1  0
 35 40  1  0
 36 41  1  0
 37 42  1  0
M  END
>  <E_el>  (90) 
-963.0980082322

>  <HBA_atom_index>  (90) 
2

>  <Function>  (90) 
carbonyl

>  <Atom>  (90) 
O

>  <Mol_ID>  (90) 
CHEMBL1088852_f007_c001

>  <E_el_PW6B95>  (90) 
-559.3750997900

>  <E_el_PBEh-3c>  (90) 
-557.2331095168

>  <E_el complex_PW6B95>  (90) 
-966.7863414007

>  <E_el complex_PBEh-3c>  (90) 
1.80

>  <HB_distance>  (90) 
1.80

>  <dG(298)_RRHO (kJ/mol)>  (90) 
599.8668

>  <dG(298)_RRHO complex (kJ/mol)>  (90) 
840.7093

>  <dG_solv_SMD_CCl4 (kJ/mol)>  (90) 
-32.8424

>  <dG_solv_SMD_CCl4 complex (kJ/mol)>  (90) 
-49.4718

>  <pKBHX_QC>  (90) 
1.67

>  <Delta G_sol (kJ/mol)>  (90) 
18.96

>  <Delta G (kcal/mol)>  (90) 
-2.27

$$$$

     RDKit          3D

 42 42  0  0  0  0  0  0  0  0999 V2000
    0.5703    1.1696    0.5476 C   0  0  0  0  0  0  0  0  0  0  0  0
    0.0124    2.0963    0.0073 O   0  0  0  0  0  0  0  0  0  0  0  0
   -0.0747    0.0981    1.1105 N   0  0  0  0  0  0  0  0  0  0  0  0
    1.8917    1.0319    0.6320 O   0  0  0  0  0  0  0  0  0  0  0  0
    0.6607   -0.8732    1.9316 C   0  0  0  0  0  0  0  0  0  0  0  0
   -1.5121    0.2243    1.3738 C   0  0  0  0  0  0  0  0  0  0  0  0
    2.7210    2.0271    0.0044 C   0  0  0  0  0  0  0  0  0  0  0  0
   -0.2892   -1.9519    2.4252 C   0  0  0  0  0  0  0  0  0  0  0  0
   -1.8038    0.0271    2.8528 C   0  0  0  0  0  0  0  0  0  0  0  0
    4.0429    1.3470   -0.2883 C   0  0  0  0  0  0  0  0  0  0  0  0
    2.8748    3.2317    0.9135 C   0  0  0  0  0  0  0  0  0  0  0  0
   -1.3879   -1.3748    3.3221 C   0  0  0  0  0  0  0  0  0  0  0  0
    1.4577   -1.3230    1.3400 H   0  0  0  0  0  0  0  0  0  0  0  0
    1.1371   -0.3787    2.7853 H   0  0  0  0  0  0  0  0  0  0  0  0
   -1.8374    1.2061    1.0399 H   0  0  0  0  0  0  0  0  0  0  0  0
   -2.0667   -0.5094    0.7805 H   0  0  0  0  0  0  0  0  0  0  0  0
    2.2519    2.3363   -0.9327 H   0  0  0  0  0  0  0  0  0  0  0  0
   -0.7234   -2.4661    1.5644 H   0  0  0  0  0  0  0  0  0  0  0  0
    0.2893   -2.7045    2.9630 H   0  0  0  0  0  0  0  0  0  0  0  0
   -2.8659    0.1991    3.0343 H   0  0  0  0  0  0  0  0  0  0  0  0
   -1.2704    0.7956    3.4180 H   0  0  0  0  0  0  0  0  0  0  0  0
    4.7117    2.0431   -0.7940 H   0  0  0  0  0  0  0  0  0  0  0  0
    4.5342    1.0181    0.6284 H   0  0  0  0  0  0  0  0  0  0  0  0
    3.9111    0.4814   -0.9370 H   0  0  0  0  0  0  0  0  0  0  0  0
    3.5305    3.9668    0.4459 H   0  0  0  0  0  0  0  0  0  0  0  0
    3.3199    2.9479    1.8684 H   0  0  0  0  0  0  0  0  0  0  0  0
    1.9185    3.7166    1.1013 H   0  0  0  0  0  0  0  0  0  0  0  0
   -1.0407   -1.3278    4.3558 H   0  0  0  0  0  0  0  0  0  0  0  0
   -2.2468   -2.0476    3.3194 H   0  0  0  0  0  0  0  0  0  0  0  0
   -3.3765   -0.5259   -5.5252 F   0  0  0  0  0  0  0  0  0  0  0  0
   -2.6352   -0.8362   -4.4504 C   0  0  0  0  0  0  0  0  0  0  0  0
   -2.2715    0.1583   -3.5678 C   0  0  0  0  0  0  0  0  0  0  0  0
   -1.5037   -0.1628   -2.4575 C   0  0  0  0  0  0  0  0  0  0  0  0
   -1.1084   -1.4788   -2.2336 C   0  0  0  0  0  0  0  0  0  0  0  0
   -0.3629   -1.8518   -1.1726 O   0  0  0  0  0  0  0  0  0  0  0  0
   -1.4859   -2.4669   -3.1390 C   0  0  0  0  0  0  0  0  0  0  0  0
   -2.2487   -2.1471   -4.2492 C   0  0  0  0  0  0  0  0  0  0  0  0
   -2.5782    1.1810   -3.7415 H   0  0  0  0  0  0  0  0  0  0  0  0
   -1.2114    0.6294   -1.7777 H   0  0  0  0  0  0  0  0  0  0  0  0
   -0.2146   -1.1025   -0.5780 H   0  0  0  0  0  0  0  0  0  0  0  0
   -1.1774   -3.4895   -2.9675 H   0  0  0  0  0  0  0  0  0  0  0  0
   -2.5423   -2.9141   -4.9535 H   0  0  0  0  0  0  0  0  0  0  0  0
  1  2  2  0
  3  1  1  0
  1  4  1  0
  5  3  1  0
  3  6  1  0
  4  7  1  0
  8  5  1  0
  6  9  1  0
  7 10  1  0
  7 11  1  0
 12  9  1  0
 12  8  1  0
  5 13  1  0
  5 14  1  0
  6 15  1  0
  6 16  1  0
  7 17  1  0
  8 18  1  0
  8 19  1  0
  9 20  1  0
  9 21  1  0
 10 22  1  0
 10 23  1  0
 10 24  1  0
 11 25  1  0
 11 26  1  0
 11 27  1  0
 12 28  1  0
 12 29  1  0
 30 31  1  0
 31 37  2  0
 31 32  1  0
 32 33  2  0
 33 34  1  0
 34 35  1  0
 34 36  2  0
 36 37  1  0
 32 38  1  0
 33 39  1  0
 35 40  1  0
 36 41  1  0
 37 42  1  0
M  END
>  <E_el>  (91) 
-963.0927102235

>  <HBA_atom_index>  (91) 
3

>  <Function>  (91) 
tertiary amine

>  <Atom>  (91) 
N

>  <Mol_ID>  (91) 
CHEMBL1088852_f007_c002

>  <E_el_PW6B95>  (91) 
-559.3750997900

>  <E_el_PBEh-3c>  (91) 
-557.2331095168

>  <E_el complex_PW6B95>  (91) 
-966.7802982093

>  <E_el complex_PBEh-3c>  (91) 
2.08

>  <HB_distance>  (91) 
2.08

>  <dG(298)_RRHO (kJ/mol)>  (91) 
599.8668

>  <dG(298)_RRHO complex (kJ/mol)>  (91) 
841.6624

>  <dG_solv_SMD_CCl4 (kJ/mol)>  (91) 
-32.8424

>  <dG_solv_SMD_CCl4 complex (kJ/mol)>  (91) 
-50.0162

>  <pKBHX_QC>  (91) 
0.07

>  <Delta G_sol (kJ/mol)>  (91) 
35.24

>  <Delta G (kcal/mol)>  (91) 
-0.09

$$$$

     RDKit          3D

 26 25  0  0  0  0  0  0  0  0999 V2000
   -0.3071    1.4536    2.1252 C   0  0  0  0  0  0  0  0  0  0  0  0
    0.6350    2.0452    1.2490 O   0  0  0  0  0  0  0  0  0  0  0  0
    0.1639    0.1970    2.8548 C   0  0  0  0  0  0  0  0  0  0  0  0
    1.0829   -0.5529    2.2160 N   0  0  0  0  0  0  0  0  0  0  0  0
   -0.2991   -0.0814    3.9402 O   0  0  0  0  0  0  0  0  0  0  0  0
    1.5304   -1.8068    2.7732 C   0  0  0  0  0  0  0  0  0  0  0  0
   -0.6500    2.1632    2.8822 H   0  0  0  0  0  0  0  0  0  0  0  0
   -1.1746    1.1925    1.5141 H   0  0  0  0  0  0  0  0  0  0  0  0
    1.3756    2.3788    1.7624 H   0  0  0  0  0  0  0  0  0  0  0  0
    1.2988   -0.3641    1.2507 H   0  0  0  0  0  0  0  0  0  0  0  0
    1.9031   -1.6675    3.7861 H   0  0  0  0  0  0  0  0  0  0  0  0
    2.3391   -2.1928    2.1579 H   0  0  0  0  0  0  0  0  0  0  0  0
    0.7334   -2.5514    2.8088 H   0  0  0  0  0  0  0  0  0  0  0  0
   -2.8693   -0.7141   -4.2477 F   0  0  0  0  0  0  0  0  0  0  0  0
   -1.8541   -0.4166   -3.4245 C   0  0  0  0  0  0  0  0  0  0  0  0
   -1.9316    0.7089   -2.6319 C   0  0  0  0  0  0  0  0  0  0  0  0
   -0.8793    1.0131   -1.7802 C   0  0  0  0  0  0  0  0  0  0  0  0
    0.2414    0.1897   -1.7222 C   0  0  0  0  0  0  0  0  0  0  0  0
    1.2902    0.4422   -0.9092 O   0  0  0  0  0  0  0  0  0  0  0  0
    0.2997   -0.9388   -2.5347 C   0  0  0  0  0  0  0  0  0  0  0  0
   -0.7473   -1.2431   -3.3876 C   0  0  0  0  0  0  0  0  0  0  0  0
   -2.8022    1.3490   -2.6790 H   0  0  0  0  0  0  0  0  0  0  0  0
   -0.9342    1.9076   -1.1707 H   0  0  0  0  0  0  0  0  0  0  0  0
    1.0868    1.1855   -0.3163 H   0  0  0  0  0  0  0  0  0  0  0  0
    1.1720   -1.5775   -2.4963 H   0  0  0  0  0  0  0  0  0  0  0  0
   -0.7037   -2.1195   -4.0202 H   0  0  0  0  0  0  0  0  0  0  0  0
  1  2  1  0
  3  1  1  0
  4  3  1  0
  3  5  2  0
  6  4  1  0
  1  7  1  0
  1  8  1  0
  2  9  1  0
  4 10  1  0
  6 11  1  0
  6 12  1  0
  6 13  1  0
 14 15  1  0
 15 21  2  0
 15 16  1  0
 16 17  2  0
 17 18  1  0
 18 19  1  0
 18 20  2  0
 20 21  1  0
 16 22  1  0
 17 23  1  0
 19 24  1  0
 20 25  1  0
 21 26  1  0
M  END
>  <E_el>  (92) 
-728.9027565781

>  <HBA_atom_index>  (92) 
2

>  <Function>  (92) 
alcohol

>  <Atom>  (92) 
O

>  <Mol_ID>  (92) 
CHEMBL1089032_f006_c001

>  <E_el_PW6B95>  (92) 
-324.2787373218

>  <E_el_PBEh-3c>  (92) 
-323.0428277144

>  <E_el complex_PW6B95>  (92) 
-731.6840235455

>  <E_el complex_PBEh-3c>  (92) 
1.84

>  <HB_distance>  (92) 
1.84

>  <dG(298)_RRHO (kJ/mol)>  (92) 
211.4991

>  <dG(298)_RRHO complex (kJ/mol)>  (92) 
449.6251

>  <dG_solv_SMD_CCl4 (kJ/mol)>  (92) 
-23.3922

>  <dG_solv_SMD_CCl4 complex (kJ/mol)>  (92) 
-40.0811

>  <pKBHX_QC>  (92) 
0.40

>  <Delta G_sol (kJ/mol)>  (92) 
31.82

>  <Delta G (kcal/mol)>  (92) 
-0.55

$$$$

     RDKit          3D

 26 25  0  0  0  0  0  0  0  0999 V2000
   -1.3750    1.4548    1.4068 C   0  0  0  0  0  0  0  0  0  0  0  0
   -1.3041    2.1584    0.1975 O   0  0  0  0  0  0  0  0  0  0  0  0
   -0.0706    0.7697    1.7984 C   0  0  0  0  0  0  0  0  0  0  0  0
    1.0308    1.3613    1.3239 N   0  0  0  0  0  0  0  0  0  0  0  0
   -0.0684   -0.2250    2.5138 O   0  0  0  0  0  0  0  0  0  0  0  0
    2.3714    0.8984    1.5846 C   0  0  0  0  0  0  0  0  0  0  0  0
   -2.1642    0.6968    1.4182 H   0  0  0  0  0  0  0  0  0  0  0  0
   -1.6238    2.1773    2.1894 H   0  0  0  0  0  0  0  0  0  0  0  0
   -1.3061    1.5161   -0.5209 H   0  0  0  0  0  0  0  0  0  0  0  0
    0.8954    2.1304    0.6882 H   0  0  0  0  0  0  0  0  0  0  0  0
    2.4015    0.3791    2.5390 H   0  0  0  0  0  0  0  0  0  0  0  0
    3.0446    1.7519    1.6362 H   0  0  0  0  0  0  0  0  0  0  0  0
    2.7278    0.2160    0.8118 H   0  0  0  0  0  0  0  0  0  0  0  0
   -1.8347   -0.2674   -3.7432 F   0  0  0  0  0  0  0  0  0  0  0  0
   -1.1443   -0.6906   -2.6754 C   0  0  0  0  0  0  0  0  0  0  0  0
    0.2160   -0.9091   -2.7880 C   0  0  0  0  0  0  0  0  0  0  0  0
    0.9279   -1.3409   -1.6816 C   0  0  0  0  0  0  0  0  0  0  0  0
    0.2876   -1.5657   -0.4639 C   0  0  0  0  0  0  0  0  0  0  0  0
    1.0264   -1.9884    0.5763 O   0  0  0  0  0  0  0  0  0  0  0  0
   -1.0883   -1.3562   -0.3796 C   0  0  0  0  0  0  0  0  0  0  0  0
   -1.8048   -0.9071   -1.4823 C   0  0  0  0  0  0  0  0  0  0  0  0
    0.7157   -0.7399   -3.7325 H   0  0  0  0  0  0  0  0  0  0  0  0
    1.9939   -1.5107   -1.7557 H   0  0  0  0  0  0  0  0  0  0  0  0
    0.6313   -1.6882    1.4119 H   0  0  0  0  0  0  0  0  0  0  0  0
   -1.6107   -1.5613    0.5463 H   0  0  0  0  0  0  0  0  0  0  0  0
   -2.8754   -0.7599   -1.4191 H   0  0  0  0  0  0  0  0  0  0  0  0
  1  2  1  0
  3  1  1  0
  4  3  1  0
  3  5  2  0
  6  4  1  0
  1  7  1  0
  1  8  1  0
  2  9  1  0
  4 10  1  0
  6 11  1  0
  6 12  1  0
  6 13  1  0
 14 15  1  0
 15 21  2  0
 15 16  1  0
 16 17  2  0
 17 18  1  0
 18 19  1  0
 18 20  2  0
 20 21  1  0
 16 22  1  0
 17 23  1  0
 19 24  1  0
 20 25  1  0
 21 26  1  0
M  END
>  <E_el>  (93) 
-728.9085332435

>  <HBA_atom_index>  (93) 
5

>  <Function>  (93) 
carbonyl

>  <Atom>  (93) 
O

>  <Mol_ID>  (93) 
CHEMBL1089032_f006_c002

>  <E_el_PW6B95>  (93) 
-324.2787373218

>  <E_el_PBEh-3c>  (93) 
-323.0428277144

>  <E_el complex_PW6B95>  (93) 
-731.6906472394

>  <E_el complex_PBEh-3c>  (93) 
1.96

>  <HB_distance>  (93) 
1.96

>  <dG(298)_RRHO (kJ/mol)>  (93) 
211.4991

>  <dG(298)_RRHO complex (kJ/mol)>  (93) 
454.1777

>  <dG_solv_SMD_CCl4 (kJ/mol)>  (93) 
-23.3922

>  <dG_solv_SMD_CCl4 complex (kJ/mol)>  (93) 
-33.8037

>  <pKBHX_QC>  (93) 
1.05

>  <Delta G_sol (kJ/mol)>  (93) 
25.26

>  <Delta G (kcal/mol)>  (93) 
-1.43

$$$$

     RDKit          3D

 42 43  0  0  0  0  0  0  0  0999 V2000
    0.5511    2.4578    1.6258 C   0  0  0  0  0  0  0  0  0  0  0  0
    0.6043    1.3325    0.9349 N   0  0  0  0  0  0  0  0  0  0  0  0
    0.8033    0.1741    1.5601 C   0  0  0  0  0  0  0  0  0  0  0  0
    0.6958    2.4941    3.0030 C   0  0  0  0  0  0  0  0  0  0  0  0
    0.8573   -1.0561    0.6660 C   0  0  0  0  0  0  0  0  0  0  0  0
    1.0015    0.1099    2.9398 C   0  0  0  0  0  0  0  0  0  0  0  0
    0.9349    1.3005    3.6559 C   0  0  0  0  0  0  0  0  0  0  0  0
   -0.1910   -0.9934   -0.3301 N   0  0  0  0  0  0  0  0  0  0  0  0
    0.9192   -2.3572    1.4749 C   0  0  0  0  0  0  0  0  0  0  0  0
    1.3029   -1.1904    3.6337 C   0  0  0  0  0  0  0  0  0  0  0  0
    0.0648   -1.7752   -1.5136 C   0  0  0  0  0  0  0  0  0  0  0  0
   -1.5319   -1.1625    0.1705 C   0  0  0  0  0  0  0  0  0  0  0  0
    1.8537   -2.2277    2.6669 C   0  0  0  0  0  0  0  0  0  0  0  0
    0.3937    3.3661    1.0559 H   0  0  0  0  0  0  0  0  0  0  0  0
    0.6424    3.4312    3.5390 H   0  0  0  0  0  0  0  0  0  0  0  0
    1.8031   -0.9719    0.1143 H   0  0  0  0  0  0  0  0  0  0  0  0
    1.0803    1.2860    4.7298 H   0  0  0  0  0  0  0  0  0  0  0  0
   -0.0777   -2.6235    1.8394 H   0  0  0  0  0  0  0  0  0  0  0  0
    1.2351   -3.1717    0.8200 H   0  0  0  0  0  0  0  0  0  0  0  0
    2.0038   -1.0109    4.4522 H   0  0  0  0  0  0  0  0  0  0  0  0
    0.3885   -1.5772    4.0964 H   0  0  0  0  0  0  0  0  0  0  0  0
    0.0157   -2.8640   -1.3582 H   0  0  0  0  0  0  0  0  0  0  0  0
    1.0487   -1.5315   -1.9154 H   0  0  0  0  0  0  0  0  0  0  0  0
   -0.6665   -1.5176   -2.2809 H   0  0  0  0  0  0  0  0  0  0  0  0
   -2.2415   -0.8742   -0.6064 H   0  0  0  0  0  0  0  0  0  0  0  0
   -1.7079   -0.5101    1.0277 H   0  0  0  0  0  0  0  0  0  0  0  0
   -1.7803   -2.1904    0.4748 H   0  0  0  0  0  0  0  0  0  0  0  0
    2.8527   -1.9301    2.3336 H   0  0  0  0  0  0  0  0  0  0  0  0
    1.9674   -3.1878    3.1735 H   0  0  0  0  0  0  0  0  0  0  0  0
   -3.4988    1.4073   -5.0187 F   0  0  0  0  0  0  0  0  0  0  0  0
   -2.4112    1.4286   -4.2288 C   0  0  0  0  0  0  0  0  0  0  0  0
   -2.5674    1.5292   -2.8618 C   0  0  0  0  0  0  0  0  0  0  0  0
   -1.4452    1.5516   -2.0476 C   0  0  0  0  0  0  0  0  0  0  0  0
   -0.1642    1.4691   -2.5958 C   0  0  0  0  0  0  0  0  0  0  0  0
    0.9481    1.4857   -1.8546 O   0  0  0  0  0  0  0  0  0  0  0  0
   -0.0371    1.3691   -3.9812 C   0  0  0  0  0  0  0  0  0  0  0  0
   -1.1558    1.3504   -4.7980 C   0  0  0  0  0  0  0  0  0  0  0  0
   -3.5586    1.5958   -2.4328 H   0  0  0  0  0  0  0  0  0  0  0  0
   -1.5675    1.6323   -0.9752 H   0  0  0  0  0  0  0  0  0  0  0  0
    0.7331    1.3742   -0.9020 H   0  0  0  0  0  0  0  0  0  0  0  0
    0.9521    1.3051   -4.4150 H   0  0  0  0  0  0  0  0  0  0  0  0
   -1.0509    1.2728   -5.8720 H   0  0  0  0  0  0  0  0  0  0  0  0
  1  2  2  0
  2  3  1  0
  4  1  1  0
  5  3  1  0
  6  3  2  0
  7  4  2  0
  8  5  1  0
  5  9  1  0
 10  6  1  0
  6  7  1  0
 11  8  1  0
  8 12  1  0
  9 13  1  0
 13 10  1  0
  1 14  1  0
  4 15  1  0
  5 16  1  0
  7 17  1  0
  9 18  1  0
  9 19  1  0
 10 20  1  0
 10 21  1  0
 11 22  1  0
 11 23  1  0
 11 24  1  0
 12 25  1  0
 12 26  1  0
 12 27  1  0
 13 28  1  0
 13 29  1  0
 30 31  1  0
 31 37  2  0
 31 32  1  0
 32 33  2  0
 33 34  1  0
 34 35  1  0
 34 36  2  0
 36 37  1  0
 32 38  1  0
 33 39  1  0
 35 40  1  0
 36 41  1  0
 37 42  1  0
M  END
>  <E_el>  (94) 
-942.9981248386

>  <HBA_atom_index>  (94) 
2

>  <Function>  (94) 
pyridine

>  <Atom>  (94) 
N

>  <Mol_ID>  (94) 
CHEMBL1089434_f006_c001

>  <E_el_PW6B95>  (94) 
-539.2326331847

>  <E_el_PBEh-3c>  (94) 
-537.1237382183

>  <E_el complex_PW6B95>  (94) 
-946.6505429866

>  <E_el complex_PBEh-3c>  (94) 
1.84

>  <HB_distance>  (94) 
1.84

>  <dG(298)_RRHO (kJ/mol)>  (94) 
593.9069

>  <dG(298)_RRHO complex (kJ/mol)>  (94) 
837.9368

>  <dG_solv_SMD_CCl4 (kJ/mol)>  (94) 
-35.8430

>  <dG_solv_SMD_CCl4 complex (kJ/mol)>  (94) 
-53.4726

>  <pKBHX_QC>  (94) 
3.17

>  <Delta G_sol (kJ/mol)>  (94) 
3.64

>  <Delta G (kcal/mol)>  (94) 
-4.32

$$$$

     RDKit          3D

 34 34  0  0  0  0  0  0  0  0999 V2000
    0.6363   -0.3672    1.1819 C   0  0  0  0  0  0  0  0  0  0  0  0
    1.2749    0.9497    1.1918 N   0  0  0  0  0  0  0  0  0  0  0  0
    1.6258    1.2343    2.5833 C   0  0  0  0  0  0  0  0  0  0  0  0
    1.1317   -1.1665   -0.0141 C   0  0  0  0  0  0  0  0  0  0  0  0
    1.0039   -1.0639    2.5251 C   0  0  0  0  0  0  0  0  0  0  0  0
    2.0112   -0.1164    3.1767 C   0  0  0  0  0  0  0  0  0  0  0  0
    0.2458   -2.0427   -0.5204 N   0  0  0  0  0  0  0  0  0  0  0  0
    2.2681   -1.0432   -0.4296 O   0  0  0  0  0  0  0  0  0  0  0  0
    0.5453   -2.8455   -1.6808 C   0  0  0  0  0  0  0  0  0  0  0  0
   -0.4485   -0.2386    1.1222 H   0  0  0  0  0  0  0  0  0  0  0  0
    2.1293    0.8758    0.6457 H   0  0  0  0  0  0  0  0  0  0  0  0
    2.4156    1.9839    2.6276 H   0  0  0  0  0  0  0  0  0  0  0  0
    0.7537    1.6483    3.0956 H   0  0  0  0  0  0  0  0  0  0  0  0
    0.1105   -1.1630    3.1429 H   0  0  0  0  0  0  0  0  0  0  0  0
    1.4060   -2.0669    2.3815 H   0  0  0  0  0  0  0  0  0  0  0  0
    1.9659   -0.1373    4.2654 H   0  0  0  0  0  0  0  0  0  0  0  0
    3.0294   -0.3771    2.8812 H   0  0  0  0  0  0  0  0  0  0  0  0
   -0.7192   -1.9386   -0.2603 H   0  0  0  0  0  0  0  0  0  0  0  0
   -0.2089   -3.6226   -1.7774 H   0  0  0  0  0  0  0  0  0  0  0  0
    0.5534   -2.2548   -2.5988 H   0  0  0  0  0  0  0  0  0  0  0  0
    1.5175   -3.3206   -1.5726 H   0  0  0  0  0  0  0  0  0  0  0  0
   -3.1072    0.0234   -4.0038 F   0  0  0  0  0  0  0  0  0  0  0  0
   -2.5285    0.6300   -2.9539 C   0  0  0  0  0  0  0  0  0  0  0  0
   -3.3131    1.3310   -2.0579 C   0  0  0  0  0  0  0  0  0  0  0  0
   -2.7184    1.9444   -0.9687 C   0  0  0  0  0  0  0  0  0  0  0  0
   -1.3384    1.8688   -0.7683 C   0  0  0  0  0  0  0  0  0  0  0  0
   -0.8149    2.4668    0.3086 O   0  0  0  0  0  0  0  0  0  0  0  0
   -0.5677    1.1733   -1.7025 C   0  0  0  0  0  0  0  0  0  0  0  0
   -1.1620    0.5480   -2.7899 C   0  0  0  0  0  0  0  0  0  0  0  0
   -4.3826    1.3966   -2.2089 H   0  0  0  0  0  0  0  0  0  0  0  0
   -3.3229    2.4900   -0.2561 H   0  0  0  0  0  0  0  0  0  0  0  0
    0.0552    2.0530    0.5477 H   0  0  0  0  0  0  0  0  0  0  0  0
    0.5095    1.1299   -1.5997 H   0  0  0  0  0  0  0  0  0  0  0  0
   -0.5570    0.0176   -3.5135 H   0  0  0  0  0  0  0  0  0  0  0  0
  1  2  1  0
  3  2  1  0
  4  1  1  0
  1  5  1  0
  6  3  1  0
  7  4  1  0
  4  8  2  0
  5  6  1  0
  9  7  1  0
  1 10  1  0
  2 11  1  0
  3 12  1  0
  3 13  1  0
  5 14  1  0
  5 15  1  0
  6 16  1  0
  6 17  1  0
  7 18  1  0
  9 19  1  0
  9 20  1  0
  9 21  1  0
 22 23  1  0
 23 29  2  0
 23 24  1  0
 24 25  2  0
 25 26  1  0
 26 27  1  0
 26 28  2  0
 28 29  1  0
 24 30  1  0
 25 31  1  0
 27 32  1  0
 28 33  1  0
 29 34  1  0
M  END
>  <E_el>  (95) 
-825.5653830726

>  <HBA_atom_index>  (95) 
2

>  <Function>  (95) 
secondary amine

>  <Atom>  (95) 
N

>  <Mol_ID>  (95) 
CHEMBL1091106_f004_c001

>  <E_el_PW6B95>  (95) 
-421.3158600552

>  <E_el_PBEh-3c>  (95) 
-419.6933313919

>  <E_el complex_PW6B95>  (95) 
-828.7310736067

>  <E_el complex_PBEh-3c>  (95) 
1.77

>  <HB_distance>  (95) 
1.77

>  <dG(298)_RRHO (kJ/mol)>  (95) 
409.3840

>  <dG(298)_RRHO complex (kJ/mol)>  (95) 
655.3095

>  <dG_solv_SMD_CCl4 (kJ/mol)>  (95) 
-28.7635

>  <dG_solv_SMD_CCl4 complex (kJ/mol)>  (95) 
-47.1715

>  <pKBHX_QC>  (95) 
2.36

>  <Delta G_sol (kJ/mol)>  (95) 
11.84

>  <Delta G (kcal/mol)>  (95) 
-3.23

$$$$

     RDKit          3D

 34 34  0  0  0  0  0  0  0  0999 V2000
    0.6206    2.0964    1.7701 C   0  0  0  0  0  0  0  0  0  0  0  0
    0.4319    2.9610    0.6399 N   0  0  0  0  0  0  0  0  0  0  0  0
    1.6959    3.1344   -0.0762 C   0  0  0  0  0  0  0  0  0  0  0  0
    0.5015    0.6062    1.4440 C   0  0  0  0  0  0  0  0  0  0  0  0
    2.0533    2.4315    2.2063 C   0  0  0  0  0  0  0  0  0  0  0  0
    2.7756    2.5892    0.8693 C   0  0  0  0  0  0  0  0  0  0  0  0
    0.3419   -0.2056    2.4987 N   0  0  0  0  0  0  0  0  0  0  0  0
    0.5684    0.1969    0.2921 O   0  0  0  0  0  0  0  0  0  0  0  0
    0.2321   -1.6431    2.3874 C   0  0  0  0  0  0  0  0  0  0  0  0
   -0.0971    2.3372    2.5651 H   0  0  0  0  0  0  0  0  0  0  0  0
   -0.3223    2.6692    0.0368 H   0  0  0  0  0  0  0  0  0  0  0  0
    1.7143    2.6001   -1.0287 H   0  0  0  0  0  0  0  0  0  0  0  0
    1.8558    4.1933   -0.2946 H   0  0  0  0  0  0  0  0  0  0  0  0
    2.0418    3.3733    2.7568 H   0  0  0  0  0  0  0  0  0  0  0  0
    2.5008    1.6749    2.8520 H   0  0  0  0  0  0  0  0  0  0  0  0
    3.6390    3.2496    0.9422 H   0  0  0  0  0  0  0  0  0  0  0  0
    3.1381    1.6225    0.5191 H   0  0  0  0  0  0  0  0  0  0  0  0
    0.2622    0.2109    3.4095 H   0  0  0  0  0  0  0  0  0  0  0  0
   -0.6641   -1.9406    1.8439 H   0  0  0  0  0  0  0  0  0  0  0  0
    1.0948   -2.0699    1.8779 H   0  0  0  0  0  0  0  0  0  0  0  0
    0.1839   -2.0647    3.3879 H   0  0  0  0  0  0  0  0  0  0  0  0
   -4.2718   -2.2435   -4.1316 F   0  0  0  0  0  0  0  0  0  0  0  0
   -3.1862   -2.2295   -3.3405 C   0  0  0  0  0  0  0  0  0  0  0  0
   -2.7245   -1.0294   -2.8429 C   0  0  0  0  0  0  0  0  0  0  0  0
   -1.6050   -1.0157   -2.0239 C   0  0  0  0  0  0  0  0  0  0  0  0
   -0.9478   -2.2026   -1.7011 C   0  0  0  0  0  0  0  0  0  0  0  0
    0.1384   -2.2509   -0.9152 O   0  0  0  0  0  0  0  0  0  0  0  0
   -1.4335   -3.4020   -2.2212 C   0  0  0  0  0  0  0  0  0  0  0  0
   -2.5499   -3.4179   -3.0395 C   0  0  0  0  0  0  0  0  0  0  0  0
   -3.2310   -0.1070   -3.0939 H   0  0  0  0  0  0  0  0  0  0  0  0
   -1.2403   -0.0717   -1.6396 H   0  0  0  0  0  0  0  0  0  0  0  0
    0.3324   -1.3759   -0.5303 H   0  0  0  0  0  0  0  0  0  0  0  0
   -0.9258   -4.3262   -1.9781 H   0  0  0  0  0  0  0  0  0  0  0  0
   -2.9233   -4.3505   -3.4414 H   0  0  0  0  0  0  0  0  0  0  0  0
  1  2  1  0
  3  2  1  0
  4  1  1  0
  1  5  1  0
  6  3  1  0
  7  4  1  0
  4  8  2  0
  5  6  1  0
  9  7  1  0
  1 10  1  0
  2 11  1  0
  3 12  1  0
  3 13  1  0
  5 14  1  0
  5 15  1  0
  6 16  1  0
  6 17  1  0
  7 18  1  0
  9 19  1  0
  9 20  1  0
  9 21  1  0
 22 23  1  0
 23 29  2  0
 23 24  1  0
 24 25  2  0
 25 26  1  0
 26 27  1  0
 26 28  2  0
 28 29  1  0
 24 30  1  0
 25 31  1  0
 27 32  1  0
 28 33  1  0
 29 34  1  0
M  END
>  <E_el>  (96) 
-825.5579730983

>  <HBA_atom_index>  (96) 
8

>  <Function>  (96) 
carbonyl

>  <Atom>  (96) 
O

>  <Mol_ID>  (96) 
CHEMBL1091106_f004_c002

>  <E_el_PW6B95>  (96) 
-421.3158600552

>  <E_el_PBEh-3c>  (96) 
-419.6933313919

>  <E_el complex_PW6B95>  (96) 
-828.7248775217

>  <E_el complex_PBEh-3c>  (96) 
1.79

>  <HB_distance>  (96) 
1.79

>  <dG(298)_RRHO (kJ/mol)>  (96) 
409.3840

>  <dG(298)_RRHO complex (kJ/mol)>  (96) 
653.7709

>  <dG_solv_SMD_CCl4 (kJ/mol)>  (96) 
-28.7635

>  <dG_solv_SMD_CCl4 complex (kJ/mol)>  (96) 
-46.9085

>  <pKBHX_QC>  (96) 
0.89

>  <Delta G_sol (kJ/mol)>  (96) 
26.83

>  <Delta G (kcal/mol)>  (96) 
-1.22

$$$$

     RDKit          3D

 39 41  0  0  0  0  0  0  0  0999 V2000
    0.1188    0.0688    1.2767 C   0  0  0  0  0  0  0  0  0  0  0  0
   -0.6548    0.1135    2.4153 O   0  0  0  0  0  0  0  0  0  0  0  0
   -0.5850    1.3647    2.9172 C   0  0  0  0  0  0  0  0  0  0  0  0
    0.2597   -1.0335    0.5257 C   0  0  0  0  0  0  0  0  0  0  0  0
    0.7144    1.3880    1.0427 C   0  0  0  0  0  0  0  0  0  0  0  0
   -1.2180    1.8230    4.0516 C   0  0  0  0  0  0  0  0  0  0  0  0
    0.2257    2.1829    2.1376 C   0  0  0  0  0  0  0  0  0  0  0  0
   -0.3214   -2.3253    0.7062 C   0  0  0  0  0  0  0  0  0  0  0  0
    1.4525    1.7547    0.1264 O   0  0  0  0  0  0  0  0  0  0  0  0
   -0.9942    3.1616    4.3663 C   0  0  0  0  0  0  0  0  0  0  0  0
    0.4392    3.5227    2.4671 C   0  0  0  0  0  0  0  0  0  0  0  0
   -1.1613   -2.8413    1.7399 C   0  0  0  0  0  0  0  0  0  0  0  0
   -0.1320   -3.3540   -0.2011 C   0  0  0  0  0  0  0  0  0  0  0  0
   -0.1911    4.0083    3.6085 C   0  0  0  0  0  0  0  0  0  0  0  0
    1.2107    4.3171    1.7297 O   0  0  0  0  0  0  0  0  0  0  0  0
   -1.4385   -4.1363    1.4223 C   0  0  0  0  0  0  0  0  0  0  0  0
   -0.8080   -4.4302    0.2426 N   0  0  0  0  0  0  0  0  0  0  0  0
    0.9114   -0.9206   -0.3321 H   0  0  0  0  0  0  0  0  0  0  0  0
   -1.8489    1.1913    4.6597 H   0  0  0  0  0  0  0  0  0  0  0  0
   -1.4711    3.5685    5.2487 H   0  0  0  0  0  0  0  0  0  0  0  0
   -1.5116   -2.3179    2.6119 H   0  0  0  0  0  0  0  0  0  0  0  0
    0.4272   -3.3624   -1.1229 H   0  0  0  0  0  0  0  0  0  0  0  0
   -0.0536    5.0402    3.9003 H   0  0  0  0  0  0  0  0  0  0  0  0
    1.5701    3.8231    0.9793 H   0  0  0  0  0  0  0  0  0  0  0  0
   -2.0306   -4.8725    1.9388 H   0  0  0  0  0  0  0  0  0  0  0  0
   -0.8484   -5.3163   -0.2274 H   0  0  0  0  0  0  0  0  0  0  0  0
   -1.3739   -0.7531   -5.8308 F   0  0  0  0  0  0  0  0  0  0  0  0
   -0.4566   -0.5122   -4.8803 C   0  0  0  0  0  0  0  0  0  0  0  0
   -0.7100    0.4440   -3.9197 C   0  0  0  0  0  0  0  0  0  0  0  0
    0.2394    0.6948   -2.9400 C   0  0  0  0  0  0  0  0  0  0  0  0
    1.4402   -0.0134   -2.9203 C   0  0  0  0  0  0  0  0  0  0  0  0
    2.3926    0.1759   -1.9911 O   0  0  0  0  0  0  0  0  0  0  0  0
    1.6702   -0.9788   -3.8997 C   0  0  0  0  0  0  0  0  0  0  0  0
    0.7257   -1.2270   -4.8818 C   0  0  0  0  0  0  0  0  0  0  0  0
   -1.6414    0.9942   -3.9326 H   0  0  0  0  0  0  0  0  0  0  0  0
    0.0413    1.4540   -2.1941 H   0  0  0  0  0  0  0  0  0  0  0  0
    2.0984    0.8013   -1.3034 H   0  0  0  0  0  0  0  0  0  0  0  0
    2.6025   -1.5281   -3.8906 H   0  0  0  0  0  0  0  0  0  0  0  0
    0.9105   -1.9699   -5.6464 H   0  0  0  0  0  0  0  0  0  0  0  0
  1  2  1  0
  2  3  1  0
  4  1  2  0
  1  5  1  0
  3  6  1  0
  3  7  2  0
  8  4  1  0
  7  5  1  0
  5  9  2  0
  6 10  2  0
 11  7  1  0
 12  8  1  0
  8 13  2  0
 10 14  1  0
 14 11  2  0
 11 15  1  0
 16 12  2  0
 16 17  1  0
 13 17  1  0
  4 18  1  0
  6 19  1  0
 10 20  1  0
 12 21  1  0
 13 22  1  0
 14 23  1  0
 15 24  1  0
 16 25  1  0
 17 26  1  0
 27 28  1  0
 28 34  2  0
 28 29  1  0
 29 30  2  0
 30 31  1  0
 31 32  1  0
 31 33  2  0
 33 34  1  0
 29 35  1  0
 30 36  1  0
 32 37  1  0
 33 38  1  0
 34 39  1  0
M  END
>  <E_el>  (97) 
-1185.396149104

>  <HBA_atom_index>  (97) 
9

>  <Function>  (97) 
carbonyl

>  <Atom>  (97) 
O

>  <Mol_ID>  (97) 
CHEMBL1091491_f005_c003

>  <E_el_PW6B95>  (97) 
-782.5642348193

>  <E_el_PBEh-3c>  (97) 
-779.531701755

>  <E_el complex_PW6B95>  (97) 
-1189.975624492

>  <E_el complex_PBEh-3c>  (97) 
1.84

>  <HB_distance>  (97) 
1.84

>  <dG(298)_RRHO (kJ/mol)>  (97) 
429.9207

>  <dG(298)_RRHO complex (kJ/mol)>  (97) 
670.2040

>  <dG_solv_SMD_CCl4 (kJ/mol)>  (97) 
-50.3044

>  <dG_solv_SMD_CCl4 complex (kJ/mol)>  (97) 
-65.7330

>  <pKBHX_QC>  (97) 
1.64

>  <Delta G_sol (kJ/mol)>  (97) 
19.22

>  <Delta G (kcal/mol)>  (97) 
-2.24

$$$$

     RDKit          3D

 47 49  0  0  0  0  0  0  0  0999 V2000
   -1.8965    0.2501   -0.3782 N   0  0  0  0  0  0  0  0  0  0  0  0
   -0.6489   -0.1614   -0.8725 N   0  0  0  0  0  0  0  0  0  0  0  0
    0.3952    0.5952   -0.2245 C   0  0  0  0  0  0  0  0  0  0  0  0
    0.2095    1.9564   -0.5190 O   0  0  0  0  0  0  0  0  0  0  0  0
    0.4527    0.4137    1.2773 C   0  0  0  0  0  0  0  0  0  0  0  0
    0.7783    1.4703    2.0800 N   0  0  0  0  0  0  0  0  0  0  0  0
    0.2168   -0.6894    2.0588 C   0  0  0  0  0  0  0  0  0  0  0  0
    0.7478    1.0897    3.3904 C   0  0  0  0  0  0  0  0  0  0  0  0
    0.3948   -0.2721    3.4194 C   0  0  0  0  0  0  0  0  0  0  0  0
   -0.1553   -2.0407    1.6233 C   0  0  0  0  0  0  0  0  0  0  0  0
    1.0001    1.8155    4.5517 C   0  0  0  0  0  0  0  0  0  0  0  0
    0.8969    1.1454    5.7529 C   0  0  0  0  0  0  0  0  0  0  0  0
    0.5568   -0.2149    5.8025 C   0  0  0  0  0  0  0  0  0  0  0  0
    0.3079   -0.9291    4.6495 C   0  0  0  0  0  0  0  0  0  0  0  0
   -1.3335   -2.6302    2.0849 C   0  0  0  0  0  0  0  0  0  0  0  0
   -1.7015   -3.9017    1.6712 C   0  0  0  0  0  0  0  0  0  0  0  0
   -0.8996   -4.6082    0.7868 C   0  0  0  0  0  0  0  0  0  0  0  0
    0.2808   -4.0400    0.3294 C   0  0  0  0  0  0  0  0  0  0  0  0
    0.6529   -2.7721    0.7505 C   0  0  0  0  0  0  0  0  0  0  0  0
   -2.5872    0.1340   -1.1042 H   0  0  0  0  0  0  0  0  0  0  0  0
   -2.1828   -0.2755    0.4419 H   0  0  0  0  0  0  0  0  0  0  0  0
   -0.4911   -1.1596   -0.7880 H   0  0  0  0  0  0  0  0  0  0  0  0
    1.3459    0.2915   -0.6753 H   0  0  0  0  0  0  0  0  0  0  0  0
   -0.7472    2.0974   -0.4182 H   0  0  0  0  0  0  0  0  0  0  0  0
    0.9527    2.3975    1.7342 H   0  0  0  0  0  0  0  0  0  0  0  0
    1.2705    2.8631    4.5182 H   0  0  0  0  0  0  0  0  0  0  0  0
    1.0867    1.6781    6.6751 H   0  0  0  0  0  0  0  0  0  0  0  0
    0.4943   -0.7085    6.7631 H   0  0  0  0  0  0  0  0  0  0  0  0
    0.0570   -1.9814    4.6943 H   0  0  0  0  0  0  0  0  0  0  0  0
   -1.9659   -2.0793    2.7705 H   0  0  0  0  0  0  0  0  0  0  0  0
   -2.6207   -4.3399    2.0377 H   0  0  0  0  0  0  0  0  0  0  0  0
   -1.1885   -5.5988    0.4619 H   0  0  0  0  0  0  0  0  0  0  0  0
    0.9208   -4.5900   -0.3481 H   0  0  0  0  0  0  0  0  0  0  0  0
    1.5926   -2.3473    0.4180 H   0  0  0  0  0  0  0  0  0  0  0  0
   -0.6845    1.0515   -7.6264 F   0  0  0  0  0  0  0  0  0  0  0  0
   -0.2253    1.5386   -6.4616 C   0  0  0  0  0  0  0  0  0  0  0  0
    0.5728    2.6661   -6.4653 C   0  0  0  0  0  0  0  0  0  0  0  0
    1.0401    3.1707   -5.2642 C   0  0  0  0  0  0  0  0  0  0  0  0
    0.7162    2.5506   -4.0581 C   0  0  0  0  0  0  0  0  0  0  0  0
    1.2032    3.0894   -2.9278 O   0  0  0  0  0  0  0  0  0  0  0  0
   -0.0839    1.4093   -4.0791 C   0  0  0  0  0  0  0  0  0  0  0  0
   -0.5555    0.9046   -5.2829 C   0  0  0  0  0  0  0  0  0  0  0  0
    0.8260    3.1486   -7.3999 H   0  0  0  0  0  0  0  0  0  0  0  0
    1.6635    4.0551   -5.2523 H   0  0  0  0  0  0  0  0  0  0  0  0
    0.8532    2.6393   -2.1420 H   0  0  0  0  0  0  0  0  0  0  0  0
   -0.3415    0.8997   -3.1575 H   0  0  0  0  0  0  0  0  0  0  0  0
   -1.1765    0.0189   -5.2983 H   0  0  0  0  0  0  0  0  0  0  0  0
  1  2  1  0
  2  3  1  0
  3  4  1  0
  3  5  1  0
  5  6  1  0
  5  7  2  0
  6  8  1  0
  9  7  1  0
  7 10  1  0
  8  9  2  0
 11 12  2  0
 12 13  1  0
 13 14  2  0
 14  9  1  0
  8 11  1  0
 15 16  2  0
 16 17  1  0
 17 18  2  0
 18 19  1  0
 10 19  2  0
 10 15  1  0
  1 20  1  0
  1 21  1  0
  2 22  1  0
  3 23  1  0
  4 24  1  0
  6 25  1  0
 11 26  1  0
 12 27  1  0
 13 28  1  0
 14 29  1  0
 15 30  1  0
 16 31  1  0
 17 32  1  0
 18 33  1  0
 19 34  1  0
 35 36  1  0
 36 42  2  0
 36 37  1  0
 37 38  2  0
 38 39  1  0
 39 40  1  0
 39 41  2  0
 41 42  1  0
 37 43  1  0
 38 44  1  0
 40 45  1  0
 41 46  1  0
 42 47  1  0
M  END
>  <E_el>  (98) 
-1224.157532011

>  <HBA_atom_index>  (98) 
4

>  <Function>  (98) 
alcohol

>  <Atom>  (98) 
O

>  <Mol_ID>  (98) 
CHEMBL1092054_f002_c001

>  <E_el_PW6B95>  (98) 
-821.5184398975

>  <E_el_PBEh-3c>  (98) 
-818.2948378625

>  <E_el complex_PW6B95>  (98) 
-1228.925304189

>  <E_el complex_PBEh-3c>  (98) 
1.87

>  <HB_distance>  (98) 
1.87

>  <dG(298)_RRHO (kJ/mol)>  (98) 
649.7540

>  <dG(298)_RRHO complex (kJ/mol)>  (98) 
889.9795

>  <dG_solv_SMD_CCl4 (kJ/mol)>  (98) 
-48.7988

>  <dG_solv_SMD_CCl4 complex (kJ/mol)>  (98) 
-69.3995

>  <pKBHX_QC>  (98) 
0.99

>  <Delta G_sol (kJ/mol)>  (98) 
25.87

>  <Delta G (kcal/mol)>  (98) 
-1.35

$$$$

     RDKit          3D

 39 41  0  0  0  0  0  0  0  0999 V2000
    0.4850    1.5988    0.4786 C   0  0  0  0  0  0  0  0  0  0  0  0
    0.6612    0.4565   -0.2541 N   0  0  0  0  0  0  0  0  0  0  0  0
    0.8678   -0.7830    0.2663 C   0  0  0  0  0  0  0  0  0  0  0  0
    0.2330    2.8117   -0.1659 C   0  0  0  0  0  0  0  0  0  0  0  0
    0.5627    1.5234    1.8750 C   0  0  0  0  0  0  0  0  0  0  0  0
    1.0038   -1.7645   -0.4649 O   0  0  0  0  0  0  0  0  0  0  0  0
    0.9281   -0.8749    1.7214 C   0  0  0  0  0  0  0  0  0  0  0  0
    0.0457    3.9536    0.5782 C   0  0  0  0  0  0  0  0  0  0  0  0
    0.8257    0.2384    2.4919 C   0  0  0  0  0  0  0  0  0  0  0  0
    0.3637    2.7061    2.6022 C   0  0  0  0  0  0  0  0  0  0  0  0
    1.1325   -2.2730    2.2285 C   0  0  0  0  0  0  0  0  0  0  0  0
    0.1071    3.9020    1.9706 C   0  0  0  0  0  0  0  0  0  0  0  0
    0.9703    0.2120    3.9908 C   0  0  0  0  0  0  0  0  0  0  0  0
    0.6574   -2.5102    3.9496 S   0  0  0  0  0  0  0  0  0  0  0  0
    1.5431   -1.0676    4.5671 C   0  0  0  0  0  0  0  0  0  0  0  0
    0.6314    0.5182   -1.2654 H   0  0  0  0  0  0  0  0  0  0  0  0
    0.1792    2.8449   -1.2473 H   0  0  0  0  0  0  0  0  0  0  0  0
   -0.1537    4.8914    0.0777 H   0  0  0  0  0  0  0  0  0  0  0  0
    0.4011    2.6869    3.6821 H   0  0  0  0  0  0  0  0  0  0  0  0
    0.5293   -2.9642    1.6393 H   0  0  0  0  0  0  0  0  0  0  0  0
    2.1720   -2.5813    2.0819 H   0  0  0  0  0  0  0  0  0  0  0  0
   -0.0480    4.7984    2.5545 H   0  0  0  0  0  0  0  0  0  0  0  0
   -0.0078    0.4074    4.4403 H   0  0  0  0  0  0  0  0  0  0  0  0
    1.6186    1.0404    4.2909 H   0  0  0  0  0  0  0  0  0  0  0  0
    2.6055   -1.1642    4.3316 H   0  0  0  0  0  0  0  0  0  0  0  0
    1.4527   -1.0626    5.6533 H   0  0  0  0  0  0  0  0  0  0  0  0
   -4.1627   -1.7125   -5.2846 F   0  0  0  0  0  0  0  0  0  0  0  0
   -2.9569   -1.5320   -4.7241 C   0  0  0  0  0  0  0  0  0  0  0  0
   -2.0289   -0.7294   -5.3583 C   0  0  0  0  0  0  0  0  0  0  0  0
   -0.7856   -0.5419   -4.7786 C   0  0  0  0  0  0  0  0  0  0  0  0
   -0.4698   -1.1535   -3.5681 C   0  0  0  0  0  0  0  0  0  0  0  0
    0.7520   -0.9235   -3.0453 O   0  0  0  0  0  0  0  0  0  0  0  0
   -1.4199   -1.9609   -2.9470 C   0  0  0  0  0  0  0  0  0  0  0  0
   -2.6656   -2.1509   -3.5266 C   0  0  0  0  0  0  0  0  0  0  0  0
   -2.2739   -0.2571   -6.3001 H   0  0  0  0  0  0  0  0  0  0  0  0
   -0.0468    0.0785   -5.2682 H   0  0  0  0  0  0  0  0  0  0  0  0
    0.8856   -1.4357   -2.2211 H   0  0  0  0  0  0  0  0  0  0  0  0
   -1.1913   -2.4473   -2.0067 H   0  0  0  0  0  0  0  0  0  0  0  0
   -3.4036   -2.7785   -3.0452 H   0  0  0  0  0  0  0  0  0  0  0  0
  1  2  1  0
  2  3  1  0
  4  1  2  0
  1  5  1  0
  3  6  2  0
  3  7  1  0
  8  4  1  0
  9  5  1  0
  5 10  2  0
  7  9  2  0
  7 11  1  0
 12  8  2  0
  9 13  1  0
 12 10  1  0
 14 11  1  0
 13 15  1  0
 15 14  1  0
  2 16  1  0
  4 17  1  0
  8 18  1  0
 10 19  1  0
 11 20  1  0
 11 21  1  0
 12 22  1  0
 13 23  1  0
 13 24  1  0
 15 25  1  0
 15 26  1  0
 27 28  1  0
 28 34  2  0
 28 29  1  0
 29 30  2  0
 30 31  1  0
 31 32  1  0
 31 33  2  0
 33 34  1  0
 29 35  1  0
 30 36  1  0
 32 37  1  0
 33 38  1  0
 34 39  1  0
M  END
>  <E_el>  (99) 
-1396.237456487

>  <HBA_atom_index>  (99) 
6

>  <Function>  (99) 
carbonyl

>  <Atom>  (99) 
O

>  <Mol_ID>  (99) 
CHEMBL1092143_f003_c002

>  <E_el_PW6B95>  (99)
[truncated: 16,970,062 more chars]
