# Supplementary material for: Machine learning models for hydrogen bond donor and acceptor strengths using large and diverse training data generated by first-principles interaction free energies
Source: J Cheminform. 2019 Sep 11;11:59. doi: 10.1186/s13321-019-0381-4 (PMC6737620; doi:10.1186/s13321-019-0381-4)
Supplement: Supplementary file 5 — Additional file 5. HBD complexes database. [file 13321_2019_381_MOESM5_ESM.sdf]

     RDKit          3D

 23 22  0  0  0  0  0  0  0  0999 V2000
   -1.4238    1.0168   -1.8507 C   0  0  0  0  0  0  0  0  0  0  0  0
   -0.2112    1.5042   -2.3405 O   0  0  0  0  0  0  0  0  0  0  0  0
   -1.2795   -0.2981   -1.1316 C   0  0  0  0  0  0  0  0  0  0  0  0
   -1.8931   -0.5344    0.4580 S   0  0  0  0  0  0  0  0  0  0  0  0
   -0.6639   -1.4289   -1.5789 C   0  0  0  0  0  0  0  0  0  0  0  0
   -1.3323   -2.1520    0.5153 C   0  0  0  0  0  0  0  0  0  0  0  0
   -0.6961   -2.4920   -0.6396 C   0  0  0  0  0  0  0  0  0  0  0  0
   -1.9349    1.7367   -1.1981 H   0  0  0  0  0  0  0  0  0  0  0  0
   -2.0780    0.8698   -2.7136 H   0  0  0  0  0  0  0  0  0  0  0  0
    0.2995    1.8195   -1.5822 H   0  0  0  0  0  0  0  0  0  0  0  0
   -0.1954   -1.4924   -2.5506 H   0  0  0  0  0  0  0  0  0  0  0  0
   -1.5158   -2.7695    1.3801 H   0  0  0  0  0  0  0  0  0  0  0  0
   -0.2692   -3.4686   -0.8164 H   0  0  0  0  0  0  0  0  0  0  0  0
    0.9241    1.2735    2.5164 C   0  0  0  0  0  0  0  0  0  0  0  0
    1.1210    1.2543    1.0240 C   0  0  0  0  0  0  0  0  0  0  0  0
    1.8177    0.0435    0.4697 C   0  0  0  0  0  0  0  0  0  0  0  0
    0.7306    2.1612    0.3243 O   0  0  0  0  0  0  0  0  0  0  0  0
    0.2984    0.4283    2.8099 H   0  0  0  0  0  0  0  0  0  0  0  0
    1.8772    1.1564    3.0352 H   0  0  0  0  0  0  0  0  0  0  0  0
    0.4479    2.1961    2.8394 H   0  0  0  0  0  0  0  0  0  0  0  0
    1.2374   -0.8546    0.6924 H   0  0  0  0  0  0  0  0  0  0  0  0
    2.7926   -0.0828    0.9449 H   0  0  0  0  0  0  0  0  0  0  0  0
    1.9467    0.1129   -0.6073 H   0  0  0  0  0  0  0  0  0  0  0  0
  1  2  1  0
  3  1  1  0
  4  3  1  0
  3  5  2  0
  6  4  1  0
  5  7  1  0
  6  7  2  0
  1  8  1  0
  1  9  1  0
  2 10  1  0
  5 11  1  0
  6 12  1  0
  7 13  1  0
 14 18  1  0
 14 20  1  0
 14 19  1  0
 15 14  1  0
 16 21  1  0
 16 22  1  0
 16 15  1  0
 17 15  2  0
 23 16  1  0
M  END
>  <E_el>  (1) 
-859.2486363427

>  <HBA_atom_index>  (1) 
2

>  <Function>  (1) 
alcohol

>  <Atom>  (1) 
O

>  <Mol_ID>  (1) 
CHEMBL100454_f002_c001

>  <E_el_PW6B95>  (1) 
-668.3565273283

>  <E_el complex_PW6B95>  (1) 
-861.8506287642

>  <HB_distance>  (1) 
1.98

>  <dG(298)_RRHO (kJ/mol)>  (1) 
190.4912

>  <dG(298)_RRHO complex (kJ/mol)>  (1) 
401.3421

>  <dG_solv_SMD_CCl4 (kJ/mol)>  (1) 
-23.1923

>  <dG_solv_SMD_CCl4 complex (kJ/mol)>  (1) 
-32.1697

>  <Delta G_sol (kJ/mol)>  (1) 
28.73

>  <Delta G (kcal/mol)>  (1) 
-0.68

>  <Delta G (kJ/mol)>  (1) 
-2.85

$$$$

     RDKit          3D

 39 40  0  0  0  0  0  0  0  0999 V2000
    0.2687    1.1497    0.3110 C   0  0  0  0  0  0  0  0  0  0  0  0
   -0.5112    0.5799    1.2725 N   0  0  0  0  0  0  0  0  0  0  0  0
   -1.4027   -0.2655    0.6807 C   0  0  0  0  0  0  0  0  0  0  0  0
   -0.0874    0.6916   -0.9312 C   0  0  0  0  0  0  0  0  0  0  0  0
   -2.4004   -1.0513    1.2534 C   0  0  0  0  0  0  0  0  0  0  0  0
   -1.1770   -0.2218   -0.7113 C   0  0  0  0  0  0  0  0  0  0  0  0
    0.5373    1.0805   -2.1933 C   0  0  0  0  0  0  0  0  0  0  0  0
   -3.1890   -1.7991    0.4043 C   0  0  0  0  0  0  0  0  0  0  0  0
   -2.0115   -0.9724   -1.5454 C   0  0  0  0  0  0  0  0  0  0  0  0
    0.6313    0.2619   -3.2449 C   0  0  0  0  0  0  0  0  0  0  0  0
    1.1184    2.4701   -2.2524 C   0  0  0  0  0  0  0  0  0  0  0  0
   -3.0005   -1.7536   -0.9843 C   0  0  0  0  0  0  0  0  0  0  0  0
    1.4394    2.8628   -3.6049 N   0  0  0  0  0  0  0  0  0  0  0  0
    1.3160    0.6416   -4.5207 C   0  0  0  0  0  0  0  0  0  0  0  0
    2.2023    1.8578   -4.3116 C   0  0  0  0  0  0  0  0  0  0  0  0
    1.0481    1.8435    0.5844 H   0  0  0  0  0  0  0  0  0  0  0  0
   -0.4023    0.6915    2.2710 H   0  0  0  0  0  0  0  0  0  0  0  0
   -2.5610   -1.0604    2.3243 H   0  0  0  0  0  0  0  0  0  0  0  0
   -3.9751   -2.4193    0.8147 H   0  0  0  0  0  0  0  0  0  0  0  0
   -1.8988   -0.9311   -2.6204 H   0  0  0  0  0  0  0  0  0  0  0  0
    0.2302   -0.7425   -3.1783 H   0  0  0  0  0  0  0  0  0  0  0  0
    0.3872    3.1748   -1.8468 H   0  0  0  0  0  0  0  0  0  0  0  0
    1.9915    2.5051   -1.5737 H   0  0  0  0  0  0  0  0  0  0  0  0
   -3.6493   -2.3359   -1.6250 H   0  0  0  0  0  0  0  0  0  0  0  0
    1.9238    3.7482   -3.6016 H   0  0  0  0  0  0  0  0  0  0  0  0
    1.9149   -0.1980   -4.8842 H   0  0  0  0  0  0  0  0  0  0  0  0
    0.5752    0.8518   -5.2992 H   0  0  0  0  0  0  0  0  0  0  0  0
    3.1157    1.5488   -3.7752 H   0  0  0  0  0  0  0  0  0  0  0  0
    2.5191    2.2659   -5.2733 H   0  0  0  0  0  0  0  0  0  0  0  0
    0.4888   -1.1837    6.0635 C   0  0  0  0  0  0  0  0  0  0  0  0
    0.2562   -0.8814    4.6073 C   0  0  0  0  0  0  0  0  0  0  0  0
    0.6244   -1.9768    3.6419 C   0  0  0  0  0  0  0  0  0  0  0  0
   -0.1867    0.1850    4.2471 O   0  0  0  0  0  0  0  0  0  0  0  0
   -0.2008   -1.9649    6.3918 H   0  0  0  0  0  0  0  0  0  0  0  0
    1.4956   -1.5746    6.2213 H   0  0  0  0  0  0  0  0  0  0  0  0
    0.3401   -0.3009    6.6803 H   0  0  0  0  0  0  0  0  0  0  0  0
    0.3366   -2.9566    4.0231 H   0  0  0  0  0  0  0  0  0  0  0  0
    1.7112   -1.9946    3.5255 H   0  0  0  0  0  0  0  0  0  0  0  0
    0.1817   -1.8263    2.6596 H   0  0  0  0  0  0  0  0  0  0  0  0
  1  2  1  0
  2  3  1  0
  4  1  2  0
  3  5  2  0
  3  6  1  0
  7  4  1  0
  4  6  1  0
  5  8  1  0
  9  6  2  0
 10  7  2  0
  7 11  1  0
  8 12  2  0
 12  9  1  0
 13 11  1  0
 14 10  1  0
 15 14  1  0
 13 15  1  0
  1 16  1  0
  2 17  1  0
  5 18  1  0
  8 19  1  0
  9 20  1  0
 10 21  1  0
 11 22  1  0
 11 23  1  0
 12 24  1  0
 13 25  1  0
 14 26  1  0
 14 27  1  0
 15 28  1  0
 15 29  1  0
 30 34  1  0
 30 36  1  0
 30 35  1  0
 31 30  1  0
 32 37  1  0
 32 38  1  0
 32 31  1  0
 33 31  2  0
 39 32  1  0
M  END
>  <E_el>  (2) 
-804.7081517513

>  <HBA_atom_index>  (2) 
2

>  <Function>  (2) 
pyrrole

>  <Atom>  (2) 
N

>  <Mol_ID>  (2) 
CHEMBL100634_f001_c001

>  <E_el_PW6B95>  (2) 
-614.3805613690

>  <E_el complex_PW6B95>  (2) 
-807.8720182668

>  <HB_distance>  (2) 
2.05

>  <dG(298)_RRHO (kJ/mol)>  (2) 
568.1849

>  <dG(298)_RRHO complex (kJ/mol)>  (2) 
773.9848

>  <dG_solv_SMD_CCl4 (kJ/mol)>  (2) 
-47.2211

>  <dG_solv_SMD_CCl4 complex (kJ/mol)>  (2) 
-57.2234

>  <Delta G_sol (kJ/mol)>  (2) 
29.60

>  <Delta G (kcal/mol)>  (2) 
-0.55

>  <Delta G (kJ/mol)>  (2) 
-2.30

$$$$

     RDKit          3D

 39 40  0  0  0  0  0  0  0  0999 V2000
    1.9180   -0.7856   -0.9373 C   0  0  0  0  0  0  0  0  0  0  0  0
    2.6930   -1.4779   -1.8266 N   0  0  0  0  0  0  0  0  0  0  0  0
    2.1262   -1.4124   -3.0672 C   0  0  0  0  0  0  0  0  0  0  0  0
    0.8359   -0.2424   -1.5742 C   0  0  0  0  0  0  0  0  0  0  0  0
    2.5391   -1.9725   -4.2729 C   0  0  0  0  0  0  0  0  0  0  0  0
    0.9477   -0.6478   -2.9507 C   0  0  0  0  0  0  0  0  0  0  0  0
   -0.2030    0.5740   -0.9487 C   0  0  0  0  0  0  0  0  0  0  0  0
    1.7390   -1.7671   -5.3773 C   0  0  0  0  0  0  0  0  0  0  0  0
    0.1474   -0.4782   -4.0845 C   0  0  0  0  0  0  0  0  0  0  0  0
   -0.8255    1.5685   -1.5866 C   0  0  0  0  0  0  0  0  0  0  0  0
   -0.5291    0.2670    0.4903 C   0  0  0  0  0  0  0  0  0  0  0  0
    0.5488   -1.0330   -5.2817 C   0  0  0  0  0  0  0  0  0  0  0  0
   -1.7459    0.9082    0.9174 N   0  0  0  0  0  0  0  0  0  0  0  0
   -1.8508    2.4425   -0.9344 C   0  0  0  0  0  0  0  0  0  0  0  0
   -1.7816    2.3118    0.5784 C   0  0  0  0  0  0  0  0  0  0  0  0
    2.2088   -0.7121    0.0985 H   0  0  0  0  0  0  0  0  0  0  0  0
    3.5475   -1.9513   -1.6014 H   0  0  0  0  0  0  0  0  0  0  0  0
    3.4502   -2.5534   -4.3446 H   0  0  0  0  0  0  0  0  0  0  0  0
    2.0303   -2.1875   -6.3307 H   0  0  0  0  0  0  0  0  0  0  0  0
   -0.7844    0.0676   -4.0232 H   0  0  0  0  0  0  0  0  0  0  0  0
   -0.5619    1.7926   -2.6139 H   0  0  0  0  0  0  0  0  0  0  0  0
   -0.6417   -0.8157    0.6018 H   0  0  0  0  0  0  0  0  0  0  0  0
    0.3512    0.5501    1.1030 H   0  0  0  0  0  0  0  0  0  0  0  0
   -0.0663   -0.9060   -6.1626 H   0  0  0  0  0  0  0  0  0  0  0  0
   -1.8834    0.7725    1.9094 H   0  0  0  0  0  0  0  0  0  0  0  0
   -1.6909    3.4832   -1.2298 H   0  0  0  0  0  0  0  0  0  0  0  0
   -2.8522    2.1724   -1.2859 H   0  0  0  0  0  0  0  0  0  0  0  0
   -0.9038    2.8703    0.9470 H   0  0  0  0  0  0  0  0  0  0  0  0
   -2.6612    2.7629    1.0402 H   0  0  0  0  0  0  0  0  0  0  0  0
   -1.1440   -0.1021    6.4151 C   0  0  0  0  0  0  0  0  0  0  0  0
   -1.0280   -0.0133    4.9147 C   0  0  0  0  0  0  0  0  0  0  0  0
    0.1204   -0.7758    4.3026 C   0  0  0  0  0  0  0  0  0  0  0  0
   -1.8078    0.6228    4.2513 O   0  0  0  0  0  0  0  0  0  0  0  0
   -1.0654   -1.1361    6.7545 H   0  0  0  0  0  0  0  0  0  0  0  0
   -0.3182    0.4416    6.8799 H   0  0  0  0  0  0  0  0  0  0  0  0
   -2.0816    0.3242    6.7630 H   0  0  0  0  0  0  0  0  0  0  0  0
   -0.0986   -1.8459    4.3320 H   0  0  0  0  0  0  0  0  0  0  0  0
    1.0413   -0.6297    4.8687 H   0  0  0  0  0  0  0  0  0  0  0  0
    0.2809   -0.4865    3.2664 H   0  0  0  0  0  0  0  0  0  0  0  0
  1  2  1  0
  2  3  1  0
  4  1  2  0
  3  5  2  0
  3  6  1  0
  7  4  1  0
  4  6  1  0
  5  8  1  0
  9  6  2  0
 10  7  2  0
  7 11  1  0
  8 12  2  0
 12  9  1  0
 13 11  1  0
 14 10  1  0
 15 14  1  0
 13 15  1  0
  1 16  1  0
  2 17  1  0
  5 18  1  0
  8 19  1  0
  9 20  1  0
 10 21  1  0
 11 22  1  0
 11 23  1  0
 12 24  1  0
 13 25  1  0
 14 26  1  0
 14 27  1  0
 15 28  1  0
 15 29  1  0
 30 34  1  0
 30 36  1  0
 30 35  1  0
 31 30  1  0
 32 37  1  0
 32 38  1  0
 32 31  1  0
 33 31  2  0
 39 32  1  0
M  END
>  <E_el>  (3) 
-804.7017943157

>  <HBA_atom_index>  (3) 
13

>  <Function>  (3) 
secondary amine

>  <Atom>  (3) 
N

>  <Mol_ID>  (3) 
CHEMBL100634_f001_c002

>  <E_el_PW6B95>  (3) 
-614.3805613690

>  <E_el complex_PW6B95>  (3) 
-807.8654670909

>  <HB_distance>  (3) 
2.35

>  <dG(298)_RRHO (kJ/mol)>  (3) 
568.1849

>  <dG(298)_RRHO complex (kJ/mol)>  (3) 
774.1870

>  <dG_solv_SMD_CCl4 (kJ/mol)>  (3) 
-47.2211

>  <dG_solv_SMD_CCl4 complex (kJ/mol)>  (3) 
-61.0678

>  <Delta G_sol (kJ/mol)>  (3) 
43.15

>  <Delta G (kcal/mol)>  (3) 
1.49

>  <Delta G (kJ/mol)>  (3) 
6.23

$$$$

     RDKit          3D

 41 40  0  0  0  0  0  0  0  0999 V2000
    0.0318   -0.4525   -1.7222 C   0  0  0  0  0  0  0  0  0  0  0  0
   -0.0998    0.6522   -0.9455 N   0  0  0  0  0  0  0  0  0  0  0  0
    0.0131    1.9843   -1.4616 C   0  0  0  0  0  0  0  0  0  0  0  0
   -0.0108   -1.8051   -0.9793 C   0  0  0  0  0  0  0  0  0  0  0  0
    0.2372   -0.3936   -2.9164 O   0  0  0  0  0  0  0  0  0  0  0  0
    1.2928    2.7299   -1.1048 C   0  0  0  0  0  0  0  0  0  0  0  0
   -1.0720    2.9160   -0.9150 C   0  0  0  0  0  0  0  0  0  0  0  0
   -1.1297   -1.9088    0.0623 C   0  0  0  0  0  0  0  0  0  0  0  0
   -0.0235   -2.9319   -1.8776 N   0  0  0  0  0  0  0  0  0  0  0  0
    0.8522    4.1744   -1.0418 C   0  0  0  0  0  0  0  0  0  0  0  0
   -0.4881    4.2190   -0.9378 O   0  0  0  0  0  0  0  0  0  0  0  0
   -2.1858    2.8664   -1.7089 O   0  0  0  0  0  0  0  0  0  0  0  0
   -1.0908   -3.2221    0.8299 C   0  0  0  0  0  0  0  0  0  0  0  0
   -1.2505   -3.1331   -2.6244 C   0  0  0  0  0  0  0  0  0  0  0  0
    1.5262    5.1555   -1.0533 O   0  0  0  0  0  0  0  0  0  0  0  0
   -0.1763    0.5600    0.0569 H   0  0  0  0  0  0  0  0  0  0  0  0
   -0.0955    1.9335   -2.5465 H   0  0  0  0  0  0  0  0  0  0  0  0
    0.9400   -1.8575   -0.4271 H   0  0  0  0  0  0  0  0  0  0  0  0
    2.1068    2.5912   -1.8138 H   0  0  0  0  0  0  0  0  0  0  0  0
    1.6611    2.4379   -0.1163 H   0  0  0  0  0  0  0  0  0  0  0  0
   -1.3011    2.6856    0.1356 H   0  0  0  0  0  0  0  0  0  0  0  0
   -2.1029   -1.7780   -0.4173 H   0  0  0  0  0  0  0  0  0  0  0  0
   -1.0484   -1.0905    0.7800 H   0  0  0  0  0  0  0  0  0  0  0  0
    0.7443   -2.8399   -2.5271 H   0  0  0  0  0  0  0  0  0  0  0  0
   -2.9159    3.3218   -1.2817 H   0  0  0  0  0  0  0  0  0  0  0  0
   -0.1332   -3.3488    1.3387 H   0  0  0  0  0  0  0  0  0  0  0  0
   -1.8743   -3.2508    1.5873 H   0  0  0  0  0  0  0  0  0  0  0  0
   -1.2186   -4.0813    0.1750 H   0  0  0  0  0  0  0  0  0  0  0  0
   -2.0403   -3.5124   -1.9735 H   0  0  0  0  0  0  0  0  0  0  0  0
   -1.6314   -2.2467   -3.1418 H   0  0  0  0  0  0  0  0  0  0  0  0
   -1.0739   -3.9019   -3.3755 H   0  0  0  0  0  0  0  0  0  0  0  0
    1.0077    0.9204    4.2969 C   0  0  0  0  0  0  0  0  0  0  0  0
    0.8949    0.6149    2.8299 C   0  0  0  0  0  0  0  0  0  0  0  0
    1.9250   -0.3289    2.2667 C   0  0  0  0  0  0  0  0  0  0  0  0
    0.0191    1.0911    2.1446 O   0  0  0  0  0  0  0  0  0  0  0  0
    1.1492    0.0065    4.8757 H   0  0  0  0  0  0  0  0  0  0  0  0
    1.8914    1.5384    4.4722 H   0  0  0  0  0  0  0  0  0  0  0  0
    0.1320    1.4522    4.6600 H   0  0  0  0  0  0  0  0  0  0  0  0
    1.6257   -1.3564    2.4918 H   0  0  0  0  0  0  0  0  0  0  0  0
    2.9051   -0.1801    2.7199 H   0  0  0  0  0  0  0  0  0  0  0  0
    2.0071   -0.2308    1.1858 H   0  0  0  0  0  0  0  0  0  0  0  0
  1  2  1  0
  2  3  1  0
  4  1  1  0
  1  5  2  0
  3  6  1  0
  3  7  1  0
  8  4  1  0
  4  9  1  0
  6 10  1  0
 11  7  1  0
  7 12  1  0
 13  8  1  0
  9 14  1  0
 10 15  2  0
 10 11  1  0
  2 16  1  0
  3 17  1  0
  4 18  1  0
  6 19  1  0
  6 20  1  0
  7 21  1  0
  8 22  1  0
  8 23  1  0
  9 24  1  0
 12 25  1  0
 13 26  1  0
 13 27  1  0
 13 28  1  0
 14 29  1  0
 14 30  1  0
 14 31  1  0
 32 36  1  0
 32 38  1  0
 32 37  1  0
 33 32  1  0
 34 39  1  0
 34 40  1  0
 34 33  1  0
 35 33  2  0
 41 34  1  0
M  END
>  <E_el>  (4) 
-954.1398170712

>  <HBA_atom_index>  (4) 
2

>  <Function>  (4) 
amide

>  <Atom>  (4) 
N

>  <Mol_ID>  (4) 
CHEMBL101622_f003_c001

>  <E_el_PW6B95>  (4) 
-764.2955107602

>  <E_el complex_PW6B95>  (4) 
-957.7886816418

>  <HB_distance>  (4) 
2.16

>  <dG(298)_RRHO (kJ/mol)>  (4) 
598.3729

>  <dG(298)_RRHO complex (kJ/mol)>  (4) 
807.4547

>  <dG_solv_SMD_CCl4 (kJ/mol)>  (4) 
-44.8793

>  <dG_solv_SMD_CCl4 complex (kJ/mol)>  (4) 
-56.9591

>  <Delta G_sol (kJ/mol)>  (4) 
26.30

>  <Delta G (kcal/mol)>  (4) 
-1.05

>  <Delta G (kJ/mol)>  (4) 
-4.39

$$$$

     RDKit          3D

 41 40  0  0  0  0  0  0  0  0999 V2000
    0.4083    0.0849   -0.2035 C   0  0  0  0  0  0  0  0  0  0  0  0
    0.0989   -0.8335   -1.1527 N   0  0  0  0  0  0  0  0  0  0  0  0
   -0.0557   -2.2289   -0.8298 C   0  0  0  0  0  0  0  0  0  0  0  0
    0.2920    1.5620   -0.6012 C   0  0  0  0  0  0  0  0  0  0  0  0
    0.7359   -0.2512    0.9196 O   0  0  0  0  0  0  0  0  0  0  0  0
    1.1774   -2.9333   -0.2866 C   0  0  0  0  0  0  0  0  0  0  0  0
   -0.3480   -3.0459   -2.0863 C   0  0  0  0  0  0  0  0  0  0  0  0
    0.6038    1.8493   -2.0722 C   0  0  0  0  0  0  0  0  0  0  0  0
   -0.9754    2.1396   -0.2017 N   0  0  0  0  0  0  0  0  0  0  0  0
    0.9986   -4.3530   -0.7770 C   0  0  0  0  0  0  0  0  0  0  0  0
    0.0971   -4.3587   -1.7854 O   0  0  0  0  0  0  0  0  0  0  0  0
   -1.6896   -3.0223   -2.3691 O   0  0  0  0  0  0  0  0  0  0  0  0
    0.7107    3.3409   -2.3514 C   0  0  0  0  0  0  0  0  0  0  0  0
   -2.1768    1.4968   -0.6826 C   0  0  0  0  0  0  0  0  0  0  0  0
    1.5349   -5.3443   -0.4004 O   0  0  0  0  0  0  0  0  0  0  0  0
   -0.3438   -0.5050   -1.9953 H   0  0  0  0  0  0  0  0  0  0  0  0
   -0.8889   -2.3748   -0.1312 H   0  0  0  0  0  0  0  0  0  0  0  0
    1.0589    2.0664   -0.0057 H   0  0  0  0  0  0  0  0  0  0  0  0
    1.2804   -2.8931    0.7937 H   0  0  0  0  0  0  0  0  0  0  0  0
    2.0939   -2.5212   -0.7193 H   0  0  0  0  0  0  0  0  0  0  0  0
    0.2559   -2.6792   -2.9324 H   0  0  0  0  0  0  0  0  0  0  0  0
   -0.1639    1.4263   -2.7299 H   0  0  0  0  0  0  0  0  0  0  0  0
    1.5396    1.3525   -2.3424 H   0  0  0  0  0  0  0  0  0  0  0  0
   -1.0187    2.2342    0.8041 H   0  0  0  0  0  0  0  0  0  0  0  0
   -1.8595   -3.4641   -3.2061 H   0  0  0  0  0  0  0  0  0  0  0  0
    1.5211    3.7899   -1.7750 H   0  0  0  0  0  0  0  0  0  0  0  0
    0.9131    3.5289   -3.4057 H   0  0  0  0  0  0  0  0  0  0  0  0
   -0.2099    3.8540   -2.0806 H   0  0  0  0  0  0  0  0  0  0  0  0
   -2.2221    1.5234   -1.7734 H   0  0  0  0  0  0  0  0  0  0  0  0
   -2.3169    0.4543   -0.3656 H   0  0  0  0  0  0  0  0  0  0  0  0
   -3.0375    2.0583   -0.3223 H   0  0  0  0  0  0  0  0  0  0  0  0
   -0.3859   -0.2620    4.1165 C   0  0  0  0  0  0  0  0  0  0  0  0
   -0.3189    1.0742    3.4257 C   0  0  0  0  0  0  0  0  0  0  0  0
    1.0287    1.7462    3.4348 C   0  0  0  0  0  0  0  0  0  0  0  0
   -1.2887    1.5739    2.9077 O   0  0  0  0  0  0  0  0  0  0  0  0
    0.0977   -1.0019    3.4759 H   0  0  0  0  0  0  0  0  0  0  0  0
    0.1550   -0.2549    5.0634 H   0  0  0  0  0  0  0  0  0  0  0  0
   -1.4161   -0.5668    4.2853 H   0  0  0  0  0  0  0  0  0  0  0  0
    1.8068    1.0530    3.1183 H   0  0  0  0  0  0  0  0  0  0  0  0
    1.2691    2.0643    4.4520 H   0  0  0  0  0  0  0  0  0  0  0  0
    1.0388    2.6206    2.7877 H   0  0  0  0  0  0  0  0  0  0  0  0
  1  2  1  0
  2  3  1  0
  4  1  1  0
  1  5  2  0
  3  6  1  0
  3  7  1  0
  8  4  1  0
  4  9  1  0
  6 10  1  0
 11  7  1  0
  7 12  1  0
 13  8  1  0
  9 14  1  0
 10 15  2  0
 10 11  1  0
  2 16  1  0
  3 17  1  0
  4 18  1  0
  6 19  1  0
  6 20  1  0
  7 21  1  0
  8 22  1  0
  8 23  1  0
  9 24  1  0
 12 25  1  0
 13 26  1  0
 13 27  1  0
 13 28  1  0
 14 29  1  0
 14 30  1  0
 14 31  1  0
 32 36  1  0
 32 38  1  0
 32 37  1  0
 33 32  1  0
 34 39  1  0
 34 40  1  0
 34 33  1  0
 35 33  2  0
 41 34  1  0
M  END
>  <E_el>  (5) 
-954.1377429311

>  <HBA_atom_index>  (5) 
9

>  <Function>  (5) 
secondary amine

>  <Atom>  (5) 
N

>  <Mol_ID>  (5) 
CHEMBL101622_f003_c002

>  <E_el_PW6B95>  (5) 
-764.2955107602

>  <E_el complex_PW6B95>  (5) 
-957.7849494015

>  <HB_distance>  (5) 
2.22

>  <dG(298)_RRHO (kJ/mol)>  (5) 
598.3729

>  <dG(298)_RRHO complex (kJ/mol)>  (5) 
807.4678

>  <dG_solv_SMD_CCl4 (kJ/mol)>  (5) 
-44.8793

>  <dG_solv_SMD_CCl4 complex (kJ/mol)>  (5) 
-53.5526

>  <Delta G_sol (kJ/mol)>  (5) 
39.52

>  <Delta G (kcal/mol)>  (5) 
0.95

>  <Delta G (kJ/mol)>  (5) 
3.97

$$$$

     RDKit          3D

 41 40  0  0  0  0  0  0  0  0999 V2000
    0.2952    1.0302   -2.3816 C   0  0  0  0  0  0  0  0  0  0  0  0
    0.3037    0.3778   -1.1929 N   0  0  0  0  0  0  0  0  0  0  0  0
    1.2974    0.6610   -0.1881 C   0  0  0  0  0  0  0  0  0  0  0  0
   -0.8744    0.7458   -3.3466 C   0  0  0  0  0  0  0  0  0  0  0  0
    1.1980    1.7701   -2.7158 O   0  0  0  0  0  0  0  0  0  0  0  0
    2.7413    0.3793   -0.5693 C   0  0  0  0  0  0  0  0  0  0  0  0
    1.1043   -0.2522    1.0202 C   0  0  0  0  0  0  0  0  0  0  0  0
   -2.1017    0.0830   -2.7162 C   0  0  0  0  0  0  0  0  0  0  0  0
   -1.2321    1.9209   -4.1065 N   0  0  0  0  0  0  0  0  0  0  0  0
    3.3709    0.0166    0.7578 C   0  0  0  0  0  0  0  0  0  0  0  0
    2.3975   -0.2999    1.6350 O   0  0  0  0  0  0  0  0  0  0  0  0
    0.1631    0.2420    1.8657 O   0  0  0  0  0  0  0  0  0  0  0  0
   -3.2100   -0.1800   -3.7255 C   0  0  0  0  0  0  0  0  0  0  0  0
   -1.7701    3.0161   -3.3275 C   0  0  0  0  0  0  0  0  0  0  0  0
    4.5247   -0.0174    1.0491 O   0  0  0  0  0  0  0  0  0  0  0  0
   -0.5596   -0.0239   -0.8668 H   0  0  0  0  0  0  0  0  0  0  0  0
    1.2141    1.6989    0.1577 H   0  0  0  0  0  0  0  0  0  0  0  0
   -0.4650    0.0247   -4.0667 H   0  0  0  0  0  0  0  0  0  0  0  0
    3.2544    1.2105   -1.0443 H   0  0  0  0  0  0  0  0  0  0  0  0
    2.8145   -0.4802   -1.2431 H   0  0  0  0  0  0  0  0  0  0  0  0
    0.8731   -1.2784    0.6904 H   0  0  0  0  0  0  0  0  0  0  0  0
   -2.4925    0.6891   -1.8921 H   0  0  0  0  0  0  0  0  0  0  0  0
   -1.7999   -0.8740   -2.2802 H   0  0  0  0  0  0  0  0  0  0  0  0
   -0.4186    2.2385   -4.6143 H   0  0  0  0  0  0  0  0  0  0  0  0
   -0.0928   -0.4409    2.5138 H   0  0  0  0  0  0  0  0  0  0  0  0
   -2.8475   -0.7920   -4.5526 H   0  0  0  0  0  0  0  0  0  0  0  0
   -4.0396   -0.7104   -3.2581 H   0  0  0  0  0  0  0  0  0  0  0  0
   -3.5920    0.7450   -4.1525 H   0  0  0  0  0  0  0  0  0  0  0  0
   -2.7535    2.7573   -2.9306 H   0  0  0  0  0  0  0  0  0  0  0  0
   -1.1433    3.3434   -2.4875 H   0  0  0  0  0  0  0  0  0  0  0  0
   -1.9148    3.8755   -3.9814 H   0  0  0  0  0  0  0  0  0  0  0  0
   -0.1568   -3.1200    5.6097 C   0  0  0  0  0  0  0  0  0  0  0  0
    0.2412   -2.0249    4.6609 C   0  0  0  0  0  0  0  0  0  0  0  0
    1.4711   -1.2424    5.0253 C   0  0  0  0  0  0  0  0  0  0  0  0
   -0.4145   -1.7890    3.6684 O   0  0  0  0  0  0  0  0  0  0  0  0
    0.5679   -3.9351    5.5453 H   0  0  0  0  0  0  0  0  0  0  0  0
   -0.1318   -2.7662    6.6416 H   0  0  0  0  0  0  0  0  0  0  0  0
   -1.1449   -3.5096    5.3784 H   0  0  0  0  0  0  0  0  0  0  0  0
    2.2044   -1.8628    5.5393 H   0  0  0  0  0  0  0  0  0  0  0  0
    1.1845   -0.4503    5.7224 H   0  0  0  0  0  0  0  0  0  0  0  0
    1.9339   -0.7759    4.1588 H   0  0  0  0  0  0  0  0  0  0  0  0
  1  2  1  0
  2  3  1  0
  4  1  1  0
  1  5  2  0
  3  6  1  0
  3  7  1  0
  8  4  1  0
  4  9  1  0
  6 10  1  0
 11  7  1  0
  7 12  1  0
 13  8  1  0
  9 14  1  0
 10 15  2  0
 10 11  1  0
  2 16  1  0
  3 17  1  0
  4 18  1  0
  6 19  1  0
  6 20  1  0
  7 21  1  0
  8 22  1  0
  8 23  1  0
  9 24  1  0
 12 25  1  0
 13 26  1  0
 13 27  1  0
 13 28  1  0
 14 29  1  0
 14 30  1  0
 14 31  1  0
 32 36  1  0
 32 38  1  0
 32 37  1  0
 33 32  1  0
 34 39  1  0
 34 40  1  0
 34 33  1  0
 35 33  2  0
 41 34  1  0
M  END
>  <E_el>  (6) 
-954.1441949723

>  <HBA_atom_index>  (6) 
12

>  <Function>  (6) 
alcohol

>  <Atom>  (6) 
O

>  <Mol_ID>  (6) 
CHEMBL101622_f003_c003

>  <E_el_PW6B95>  (6) 
-764.2955107602

>  <E_el complex_PW6B95>  (6) 
-957.7920952400

>  <HB_distance>  (6) 
1.80

>  <dG(298)_RRHO (kJ/mol)>  (6) 
598.3729

>  <dG(298)_RRHO complex (kJ/mol)>  (6) 
808.0376

>  <dG_solv_SMD_CCl4 (kJ/mol)>  (6) 
-44.8793

>  <dG_solv_SMD_CCl4 complex (kJ/mol)>  (6) 
-55.5207

>  <Delta G_sol (kJ/mol)>  (6) 
19.36

>  <Delta G (kcal/mol)>  (6) 
-2.09

>  <Delta G (kJ/mol)>  (6) 
-8.74

$$$$

     RDKit          3D

 29 28  0  0  0  0  0  0  0  0999 V2000
   -0.8553   -0.6425   -1.4189 C   0  0  0  0  0  0  0  0  0  0  0  0
   -2.5837   -0.3109   -1.1950 S   0  0  0  0  0  0  0  0  0  0  0  0
    0.0949    0.3854   -1.5149 C   0  0  0  0  0  0  0  0  0  0  0  0
   -0.4791   -1.9724   -1.5639 C   0  0  0  0  0  0  0  0  0  0  0  0
   -0.3188    1.8241   -1.3632 C   0  0  0  0  0  0  0  0  0  0  0  0
    1.4195    0.0181   -1.7309 C   0  0  0  0  0  0  0  0  0  0  0  0
    0.8446   -2.3104   -1.7970 C   0  0  0  0  0  0  0  0  0  0  0  0
    0.7501    2.8602   -1.6721 C   0  0  0  0  0  0  0  0  0  0  0  0
    1.7974   -1.3096   -1.8729 C   0  0  0  0  0  0  0  0  0  0  0  0
   -2.4766    0.4817   -0.1206 H   0  0  0  0  0  0  0  0  0  0  0  0
   -1.2316   -2.7461   -1.4812 H   0  0  0  0  0  0  0  0  0  0  0  0
   -0.6741    1.9757   -0.3391 H   0  0  0  0  0  0  0  0  0  0  0  0
   -1.1910    1.9971   -2.0004 H   0  0  0  0  0  0  0  0  0  0  0  0
    2.1795    0.7849   -1.8026 H   0  0  0  0  0  0  0  0  0  0  0  0
    1.1257   -3.3490   -1.9100 H   0  0  0  0  0  0  0  0  0  0  0  0
    1.5946    2.7988   -0.9847 H   0  0  0  0  0  0  0  0  0  0  0  0
    1.1338    2.7593   -2.6882 H   0  0  0  0  0  0  0  0  0  0  0  0
    0.3333    3.8623   -1.5774 H   0  0  0  0  0  0  0  0  0  0  0  0
    2.8365   -1.5565   -2.0468 H   0  0  0  0  0  0  0  0  0  0  0  0
   -1.0483   -0.4283    4.0292 C   0  0  0  0  0  0  0  0  0  0  0  0
   -0.7090   -0.0504    2.6093 C   0  0  0  0  0  0  0  0  0  0  0  0
    0.3276   -0.9097    1.9350 C   0  0  0  0  0  0  0  0  0  0  0  0
   -1.2488    0.8751    2.0533 O   0  0  0  0  0  0  0  0  0  0  0  0
   -1.2350   -1.5006    4.1127 H   0  0  0  0  0  0  0  0  0  0  0  0
   -0.1984   -0.2102    4.6804 H   0  0  0  0  0  0  0  0  0  0  0  0
   -1.9152    0.1211    4.3886 H   0  0  0  0  0  0  0  0  0  0  0  0
   -0.1561   -1.8088    1.5455 H   0  0  0  0  0  0  0  0  0  0  0  0
    1.0966   -1.2392    2.6340 H   0  0  0  0  0  0  0  0  0  0  0  0
    0.7870   -0.3990    1.0918 H   0  0  0  0  0  0  0  0  0  0  0  0
  1  2  1  0
  3  1  2  0
  4  1  1  0
  5  3  1  0
  3  6  1  0
  7  4  2  0
  8  5  1  0
  6  9  2  0
  9  7  1  0
  2 10  1  0
  4 11  1  0
  5 12  1  0
  5 13  1  0
  6 14  1  0
  7 15  1  0
  8 16  1  0
  8 17  1  0
  8 18  1  0
  9 19  1  0
 20 24  1  0
 20 26  1  0
 20 25  1  0
 21 20  1  0
 22 27  1  0
 22 28  1  0
 22 21  1  0
 23 21  2  0
 29 22  1  0
M  END
>  <E_el>  (7) 
-900.6769424356

>  <HBA_atom_index>  (7) 
2

>  <Function>  (7) 
thiol

>  <Atom>  (7) 
S

>  <Mol_ID>  (7) 
CHEMBL102305_f003_c001

>  <E_el_PW6B95>  (7) 
-709.9671614815

>  <E_el complex_PW6B95>  (7) 
-903.4559755628

>  <HB_distance>  (7) 
2.53

>  <dG(298)_RRHO (kJ/mol)>  (7) 
335.0981

>  <dG(298)_RRHO complex (kJ/mol)>  (7) 
543.3712

>  <dG_solv_SMD_CCl4 (kJ/mol)>  (7) 
-30.0429

>  <dG_solv_SMD_CCl4 complex (kJ/mol)>  (7) 
-39.8107

>  <Delta G_sol (kJ/mol)>  (7) 
39.24

>  <Delta G (kcal/mol)>  (7) 
0.90

>  <Delta G (kJ/mol)>  (7) 
3.77

$$$$

     RDKit          3D

 41 42  0  0  0  0  0  0  0  0999 V2000
    1.1741    1.4002   -0.9893 C   0  0  0  0  0  0  0  0  0  0  0  0
    0.5509    0.2419   -0.3851 N   0  0  0  0  0  0  0  0  0  0  0  0
    0.1675   -0.8372   -1.0864 C   0  0  0  0  0  0  0  0  0  0  0  0
    0.1687    2.3666   -1.5621 C   0  0  0  0  0  0  0  0  0  0  0  0
    0.5137   -0.9144   -2.3550 N   0  0  0  0  0  0  0  0  0  0  0  0
   -0.5739   -1.9030   -0.4621 C   0  0  0  0  0  0  0  0  0  0  0  0
   -0.4867    3.2672   -0.7282 C   0  0  0  0  0  0  0  0  0  0  0  0
   -0.1463    2.3497   -2.9160 C   0  0  0  0  0  0  0  0  0  0  0  0
    0.1881   -2.0298   -3.0213 C   0  0  0  0  0  0  0  0  0  0  0  0
   -0.8378   -3.0198   -1.2816 C   0  0  0  0  0  0  0  0  0  0  0  0
   -1.0409   -1.8898    0.8647 C   0  0  0  0  0  0  0  0  0  0  0  0
   -1.4373    4.1383   -1.2366 C   0  0  0  0  0  0  0  0  0  0  0  0
   -1.0956    3.2224   -3.4277 C   0  0  0  0  0  0  0  0  0  0  0  0
   -0.4416   -3.0770   -2.5785 N   0  0  0  0  0  0  0  0  0  0  0  0
   -1.5441   -4.1126   -0.7387 C   0  0  0  0  0  0  0  0  0  0  0  0
   -1.7312   -2.9624    1.3680 C   0  0  0  0  0  0  0  0  0  0  0  0
   -1.9782   -4.0838    0.5591 C   0  0  0  0  0  0  0  0  0  0  0  0
   -1.7431    4.1178   -2.5900 C   0  0  0  0  0  0  0  0  0  0  0  0
    1.7598    1.8893   -0.2092 H   0  0  0  0  0  0  0  0  0  0  0  0
    1.8671    1.0654   -1.7591 H   0  0  0  0  0  0  0  0  0  0  0  0
    0.2566    0.3501    0.5724 H   0  0  0  0  0  0  0  0  0  0  0  0
   -0.2502    3.2873    0.3303 H   0  0  0  0  0  0  0  0  0  0  0  0
    0.3479    1.6384   -3.5650 H   0  0  0  0  0  0  0  0  0  0  0  0
    0.4981   -2.0508   -4.0615 H   0  0  0  0  0  0  0  0  0  0  0  0
   -0.8795   -1.0317    1.5040 H   0  0  0  0  0  0  0  0  0  0  0  0
   -1.9384    4.8352   -0.5774 H   0  0  0  0  0  0  0  0  0  0  0  0
   -1.3318    3.2011   -4.4835 H   0  0  0  0  0  0  0  0  0  0  0  0
   -1.7329   -4.9612   -1.3821 H   0  0  0  0  0  0  0  0  0  0  0  0
   -2.0963   -2.9410    2.3862 H   0  0  0  0  0  0  0  0  0  0  0  0
   -2.5238   -4.9258    0.9650 H   0  0  0  0  0  0  0  0  0  0  0  0
   -2.4836    4.7983   -2.9898 H   0  0  0  0  0  0  0  0  0  0  0  0
    1.8833    0.5790    4.6512 C   0  0  0  0  0  0  0  0  0  0  0  0
    1.4589    0.2163    3.2542 C   0  0  0  0  0  0  0  0  0  0  0  0
    2.0854   -1.0232    2.6724 C   0  0  0  0  0  0  0  0  0  0  0  0
    0.6488    0.8775    2.6449 O   0  0  0  0  0  0  0  0  0  0  0  0
    1.8428   -0.2925    5.3074 H   0  0  0  0  0  0  0  0  0  0  0  0
    2.9248    0.9090    4.6406 H   0  0  0  0  0  0  0  0  0  0  0  0
    1.2670    1.3751    5.0609 H   0  0  0  0  0  0  0  0  0  0  0  0
    1.5103   -1.8954    2.9946 H   0  0  0  0  0  0  0  0  0  0  0  0
    3.1059   -1.1686    3.0254 H   0  0  0  0  0  0  0  0  0  0  0  0
    2.0736   -1.0059    1.5846 H   0  0  0  0  0  0  0  0  0  0  0  0
  1  2  1  0
  2  3  1  0
  1  4  1  0
  3  5  2  0
  3  6  1  0
  4  7  2  0
  4  8  1  0
  5  9  1  0
 10  6  2  0
 11  6  1  0
  7 12  1  0
 13  8  2  0
  9 14  2  0
 14 10  1  0
 10 15  1  0
 16 11  2  0
 15 17  2  0
 17 16  1  0
 12 18  2  0
 18 13  1  0
  1 19  1  0
  1 20  1  0
  2 21  1  0
  7 22  1  0
  8 23  1  0
  9 24  1  0
 11 25  1  0
 12 26  1  0
 13 27  1  0
 15 28  1  0
 16 29  1  0
 17 30  1  0
 18 31  1  0
 32 36  1  0
 32 38  1  0
 32 37  1  0
 33 32  1  0
 34 39  1  0
 34 40  1  0
 34 33  1  0
 35 33  2  0
 41 34  1  0
M  END
>  <E_el>  (8) 
-934.8156824317

>  <HBA_atom_index>  (8) 
2

>  <Function>  (8) 
undefined donor function

>  <Atom>  (8) 
N

>  <Mol_ID>  (8) 
CHEMBL102726_f001_c001

>  <E_el_PW6B95>  (8) 
-745.0020290624

>  <E_el complex_PW6B95>  (8) 
-938.4939435102

>  <HB_distance>  (8) 
2.17

>  <dG(298)_RRHO (kJ/mol)>  (8) 
575.5258

>  <dG(298)_RRHO complex (kJ/mol)>  (8) 
784.6916

>  <dG_solv_SMD_CCl4 (kJ/mol)>  (8) 
-65.0474

>  <dG_solv_SMD_CCl4 complex (kJ/mol)>  (8) 
-75.9001

>  <Delta G_sol (kJ/mol)>  (8) 
30.91

>  <Delta G (kcal/mol)>  (8) 
-0.35

>  <Delta G (kJ/mol)>  (8) 
-1.46

$$$$

     RDKit          3D

 24 23  0  0  0  0  0  0  0  0999 V2000
   -1.4614    1.6669   -0.6291 S   0  0  0  0  0  0  0  0  0  0  0  0
    0.1197    1.9278   -0.9765 N   0  0  0  0  0  0  0  0  0  0  0  0
   -1.9347    0.1962   -1.4708 C   0  0  0  0  0  0  0  0  0  0  0  0
   -1.5234    1.3749    0.7873 O   0  0  0  0  0  0  0  0  0  0  0  0
   -2.2125    2.7338   -1.2510 O   0  0  0  0  0  0  0  0  0  0  0  0
   -1.7350   -1.0883   -1.0642 C   0  0  0  0  0  0  0  0  0  0  0  0
   -2.7122    0.2896   -2.9941 S   0  0  0  0  0  0  0  0  0  0  0  0
   -2.2156   -2.0201   -2.0149 C   0  0  0  0  0  0  0  0  0  0  0  0
   -2.7616   -1.4130   -3.1067 C   0  0  0  0  0  0  0  0  0  0  0  0
    0.2975    2.1772   -1.9391 H   0  0  0  0  0  0  0  0  0  0  0  0
    0.7536    1.2196   -0.6070 H   0  0  0  0  0  0  0  0  0  0  0  0
   -1.2687   -1.3501   -0.1262 H   0  0  0  0  0  0  0  0  0  0  0  0
   -2.1652   -3.0915   -1.8914 H   0  0  0  0  0  0  0  0  0  0  0  0
   -3.2094   -1.8879   -3.9655 H   0  0  0  0  0  0  0  0  0  0  0  0
    1.6127    1.0439    2.3562 C   0  0  0  0  0  0  0  0  0  0  0  0
    2.0383   -0.1226    1.5075 C   0  0  0  0  0  0  0  0  0  0  0  0
    2.8610   -1.1801    2.1917 C   0  0  0  0  0  0  0  0  0  0  0  0
    1.7579   -0.2069    0.3323 O   0  0  0  0  0  0  0  0  0  0  0  0
    1.5248    0.7738    3.4079 H   0  0  0  0  0  0  0  0  0  0  0  0
    2.3791    1.8211    2.2892 H   0  0  0  0  0  0  0  0  0  0  0  0
    0.6729    1.4685    2.0095 H   0  0  0  0  0  0  0  0  0  0  0  0
    2.2436   -1.7049    2.9242 H   0  0  0  0  0  0  0  0  0  0  0  0
    3.6818   -0.7267    2.7496 H   0  0  0  0  0  0  0  0  0  0  0  0
    3.2566   -1.9012    1.4809 H   0  0  0  0  0  0  0  0  0  0  0  0
  1  2  1  0
  3  1  1  0
  1  4  2  0
  1  5  2  0
  6  3  2  0
  3  7  1  0
  8  6  1  0
  9  7  1  0
  9  8  2  0
  2 10  1  0
  2 11  1  0
  6 12  1  0
  8 13  1  0
  9 14  1  0
 15 19  1  0
 15 21  1  0
 15 20  1  0
 16 15  1  0
 17 22  1  0
 17 23  1  0
 17 16  1  0
 18 16  2  0
 24 17  1  0
M  END
>  <E_el>  (9) 
-1348.022265398

>  <HBA_atom_index>  (9) 
2

>  <Function>  (9) 
undefined donor function

>  <Atom>  (9) 
N

>  <Mol_ID>  (9) 
CHEMBL104666_f001_c001

>  <E_el_PW6B95>  (9) 
-1158.305392440

>  <E_el complex_PW6B95>  (9) 
-1351.799207959

>  <HB_distance>  (9) 
1.98

>  <dG(298)_RRHO (kJ/mol)>  (9) 
168.7108

>  <dG(298)_RRHO complex (kJ/mol)>  (9) 
375.4835

>  <dG_solv_SMD_CCl4 (kJ/mol)>  (9) 
-29.6967

>  <dG_solv_SMD_CCl4 complex (kJ/mol)>  (9) 
-38.5248

>  <Delta G_sol (kJ/mol)>  (9) 
25.55

>  <Delta G (kcal/mol)>  (9) 
-1.16

>  <Delta G (kJ/mol)>  (9) 
-4.85

$$$$

     RDKit          3D

 25 23  0  0  0  0  0  0  0  0999 V2000
   -1.4036    0.6730   -1.1541 C   0  0  0  0  0  0  0  0  0  0  0  0
   -1.6085    0.8495    0.0157 C   0  0  0  0  0  0  0  0  0  0  0  0
   -1.1782    0.4468   -2.5775 C   0  0  0  0  0  0  0  0  0  0  0  0
    0.2260    0.3493   -2.9196 N   0  0  0  0  0  0  0  0  0  0  0  0
    0.4017    0.3043   -4.3505 C   0  0  0  0  0  0  0  0  0  0  0  0
    0.8802   -0.7586   -2.2657 C   0  0  0  0  0  0  0  0  0  0  0  0
   -1.7744    1.0006    1.0589 H   0  0  0  0  0  0  0  0  0  0  0  0
   -1.7475   -0.4498   -2.8836 H   0  0  0  0  0  0  0  0  0  0  0  0
   -1.6102    1.2846   -3.1326 H   0  0  0  0  0  0  0  0  0  0  0  0
   -0.0545   -0.5796   -4.8266 H   0  0  0  0  0  0  0  0  0  0  0  0
   -0.0319    1.1926   -4.8121 H   0  0  0  0  0  0  0  0  0  0  0  0
    1.4649    0.2969   -4.5914 H   0  0  0  0  0  0  0  0  0  0  0  0
    1.9427   -0.7519   -2.5106 H   0  0  0  0  0  0  0  0  0  0  0  0
    0.7899   -0.6641   -1.1839 H   0  0  0  0  0  0  0  0  0  0  0  0
    0.4737   -1.7416   -2.5553 H   0  0  0  0  0  0  0  0  0  0  0  0
    0.1472   -0.0330    5.1360 C   0  0  0  0  0  0  0  0  0  0  0  0
   -0.2222    0.1659    3.6868 C   0  0  0  0  0  0  0  0  0  0  0  0
    0.7493   -0.4027    2.6834 C   0  0  0  0  0  0  0  0  0  0  0  0
   -1.2289    0.7445    3.3621 O   0  0  0  0  0  0  0  0  0  0  0  0
    0.0770   -1.0927    5.3924 H   0  0  0  0  0  0  0  0  0  0  0  0
    1.1806    0.2639    5.3212 H   0  0  0  0  0  0  0  0  0  0  0  0
   -0.5147    0.5292    5.7903 H   0  0  0  0  0  0  0  0  0  0  0  0
    1.0131   -1.4312    2.9351 H   0  0  0  0  0  0  0  0  0  0  0  0
    1.6781    0.1718    2.7095 H   0  0  0  0  0  0  0  0  0  0  0  0
    0.3502   -0.3678    1.6720 H   0  0  0  0  0  0  0  0  0  0  0  0
  1  2  3  0
  3  1  1  0
  4  3  1  0
  5  4  1  0
  4  6  1  0
  2  7  1  0
  3  8  1  0
  3  9  1  0
  5 10  1  0
  5 11  1  0
  5 12  1  0
  6 13  1  0
  6 14  1  0
  6 15  1  0
 16 20  1  0
 16 22  1  0
 16 21  1  0
 17 16  1  0
 18 23  1  0
 18 24  1  0
 18 17  1  0
 19 17  2  0
 25 18  1  0
M  END
>  <E_el>  (10) 
-442.7925243812

>  <HBA_atom_index>  (10) 
2

>  <Function>  (10) 
alkyne

>  <Atom>  (10) 
C

>  <Mol_ID>  (10) 
CHEMBL105726_f002_c001

>  <E_el_PW6B95>  (10) 
-251.0429584330

>  <E_el complex_PW6B95>  (10) 
-444.5278810239

>  <HB_distance>  (10) 
2.38

>  <dG(298)_RRHO (kJ/mol)>  (10) 
272.1385

>  <dG(298)_RRHO complex (kJ/mol)>  (10) 
472.2595

>  <dG_solv_SMD_CCl4 (kJ/mol)>  (10) 
-16.9481

>  <dG_solv_SMD_CCl4 complex (kJ/mol)>  (10) 
-30.1613

>  <Delta G_sol (kJ/mol)>  (10) 
37.86

>  <Delta G (kcal/mol)>  (10) 
0.70

>  <Delta G (kJ/mol)>  (10) 
2.93

$$$$

     RDKit          3D

 25 24  0  0  0  0  0  0  0  0999 V2000
   -0.9373    0.9830   -0.8907 C   0  0  0  0  0  0  0  0  0  0  0  0
   -0.6814    2.1616   -0.1888 N   0  0  0  0  0  0  0  0  0  0  0  0
    0.3772    2.8984   -0.7100 O   0  0  0  0  0  0  0  0  0  0  0  0
   -0.5057    0.7713   -2.1979 C   0  0  0  0  0  0  0  0  0  0  0  0
   -1.6939   -0.0080   -0.2578 C   0  0  0  0  0  0  0  0  0  0  0  0
   -0.8277   -0.4102   -2.8502 C   0  0  0  0  0  0  0  0  0  0  0  0
   -2.0033   -1.1814   -0.9201 C   0  0  0  0  0  0  0  0  0  0  0  0
   -1.5725   -1.3958   -2.2234 C   0  0  0  0  0  0  0  0  0  0  0  0
   -0.4720    1.9784    0.7875 H   0  0  0  0  0  0  0  0  0  0  0  0
   -0.0224    3.7354   -0.9609 H   0  0  0  0  0  0  0  0  0  0  0  0
    0.0893    1.5182   -2.7024 H   0  0  0  0  0  0  0  0  0  0  0  0
   -2.0395    0.1466    0.7571 H   0  0  0  0  0  0  0  0  0  0  0  0
   -0.4830   -0.5583   -3.8659 H   0  0  0  0  0  0  0  0  0  0  0  0
   -2.5895   -1.9359   -0.4112 H   0  0  0  0  0  0  0  0  0  0  0  0
   -1.8167   -2.3141   -2.7397 H   0  0  0  0  0  0  0  0  0  0  0  0
    1.3957   -1.3278    3.0186 C   0  0  0  0  0  0  0  0  0  0  0  0
    1.1078   -0.1674    2.1025 C   0  0  0  0  0  0  0  0  0  0  0  0
    1.8463   -0.1681    0.7905 C   0  0  0  0  0  0  0  0  0  0  0  0
    0.3168    0.6956    2.4037 O   0  0  0  0  0  0  0  0  0  0  0  0
    1.3195   -2.2723    2.4767 H   0  0  0  0  0  0  0  0  0  0  0  0
    2.4234   -1.2616    3.3836 H   0  0  0  0  0  0  0  0  0  0  0  0
    0.7194   -1.3397    3.8696 H   0  0  0  0  0  0  0  0  0  0  0  0
    2.8229   -0.6448    0.8730 H   0  0  0  0  0  0  0  0  0  0  0  0
    1.9621    0.8384    0.3934 H   0  0  0  0  0  0  0  0  0  0  0  0
    1.2646   -0.7414    0.0629 H   0  0  0  0  0  0  0  0  0  0  0  0
  1  2  1  0
  2  3  1  0
  4  1  2  0
  1  5  1  0
  6  4  1  0
  5  7  2  0
  8  6  2  0
  8  7  1  0
  2  9  1  0
  3 10  1  0
  4 11  1  0
  5 12  1  0
  6 13  1  0
  7 14  1  0
  8 15  1  0
 16 20  1  0
 16 22  1  0
 16 21  1  0
 17 16  1  0
 18 23  1  0
 18 24  1  0
 18 17  1  0
 19 17  2  0
 25 18  1  0
M  END
>  <E_el>  (11) 
-554.7213038846

>  <HBA_atom_index>  (11) 
2

>  <Function>  (11) 
aniline

>  <Atom>  (11) 
N

>  <Mol_ID>  (11) 
CHEMBL107126_f001_c001

>  <E_el_PW6B95>  (11) 
-363.3926803692

>  <E_el complex_PW6B95>  (11) 
-556.8845435523

>  <HB_distance>  (11) 
2.21

>  <dG(298)_RRHO (kJ/mol)>  (11) 
249.4095

>  <dG(298)_RRHO complex (kJ/mol)>  (11) 
456.0208

>  <dG_solv_SMD_CCl4 (kJ/mol)>  (11) 
-26.6723

>  <dG_solv_SMD_CCl4 complex (kJ/mol)>  (11) 
-34.8217

>  <Delta G_sol (kJ/mol)>  (11) 
31.19

>  <Delta G (kcal/mol)>  (11) 
-0.31

>  <Delta G (kJ/mol)>  (11) 
-1.30

$$$$

     RDKit          3D

 28 27  0  0  0  0  0  0  0  0999 V2000
    0.5439    0.1067   -1.2848 C   0  0  0  0  0  0  0  0  0  0  0  0
    1.8218    0.4278   -1.0088 N   0  0  0  0  0  0  0  0  0  0  0  0
   -0.3713   -0.1821   -0.4476 N   0  0  0  0  0  0  0  0  0  0  0  0
    0.2438    0.0620   -2.5986 O   0  0  0  0  0  0  0  0  0  0  0  0
   -1.5704   -0.4471   -1.2154 C   0  0  0  0  0  0  0  0  0  0  0  0
   -1.0844   -0.4669   -2.6870 C   0  0  0  0  0  0  0  0  0  0  0  0
   -2.6421    0.6002   -0.9510 C   0  0  0  0  0  0  0  0  0  0  0  0
   -1.0496   -1.8486   -3.3037 C   0  0  0  0  0  0  0  0  0  0  0  0
    2.3744    0.8338   -1.7411 H   0  0  0  0  0  0  0  0  0  0  0  0
    2.0387    0.7160   -0.0630 H   0  0  0  0  0  0  0  0  0  0  0  0
   -1.9765   -1.4298   -0.9472 H   0  0  0  0  0  0  0  0  0  0  0  0
   -1.6659    0.2119   -3.3179 H   0  0  0  0  0  0  0  0  0  0  0  0
   -2.8918    0.6310    0.1090 H   0  0  0  0  0  0  0  0  0  0  0  0
   -3.5559    0.3813   -1.5072 H   0  0  0  0  0  0  0  0  0  0  0  0
   -2.2964    1.5937   -1.2415 H   0  0  0  0  0  0  0  0  0  0  0  0
   -0.4907   -2.5438   -2.6751 H   0  0  0  0  0  0  0  0  0  0  0  0
   -0.5932   -1.8374   -4.2934 H   0  0  0  0  0  0  0  0  0  0  0  0
   -2.0650   -2.2339   -3.4078 H   0  0  0  0  0  0  0  0  0  0  0  0
    1.8457    1.4296    4.1492 C   0  0  0  0  0  0  0  0  0  0  0  0
    1.8049    0.8274    2.7707 C   0  0  0  0  0  0  0  0  0  0  0  0
    1.0553   -0.4682    2.6196 C   0  0  0  0  0  0  0  0  0  0  0  0
    2.3574    1.3606    1.8349 O   0  0  0  0  0  0  0  0  0  0  0  0
    0.8310    1.6627    4.4799 H   0  0  0  0  0  0  0  0  0  0  0  0
    2.2442    0.7072    4.8647 H   0  0  0  0  0  0  0  0  0  0  0  0
    2.4475    2.3346    4.1735 H   0  0  0  0  0  0  0  0  0  0  0  0
    0.4924   -0.7332    3.5130 H   0  0  0  0  0  0  0  0  0  0  0  0
    1.7677   -1.2719    2.4202 H   0  0  0  0  0  0  0  0  0  0  0  0
    0.3847   -0.4235    1.7563 H   0  0  0  0  0  0  0  0  0  0  0  0
  1  2  1  0
  3  1  2  0
  1  4  1  0
  5  3  1  0
  4  6  1  0
  7  5  1  0
  5  6  1  0
  6  8  1  0
  2  9  1  0
  2 10  1  0
  5 11  1  0
  6 12  1  0
  7 13  1  0
  7 14  1  0
  7 15  1  0
  8 16  1  0
  8 17  1  0
  8 18  1  0
 19 23  1  0
 19 25  1  0
 19 24  1  0
 20 19  1  0
 21 26  1  0
 21 27  1  0
 21 20  1  0
 22 20  2  0
 28 21  1  0
M  END
>  <E_el>  (12) 
-573.2207979034

>  <HBA_atom_index>  (12) 
2

>  <Function>  (12) 
undefined donor function

>  <Atom>  (12) 
N

>  <Mol_ID>  (12) 
CHEMBL107404_f001_c001

>  <E_el_PW6B95>  (12) 
-381.9365110694

>  <E_el complex_PW6B95>  (12) 
-575.4278027736

>  <HB_distance>  (12) 
2.03

>  <dG(298)_RRHO (kJ/mol)>  (12) 
336.2401

>  <dG(298)_RRHO complex (kJ/mol)>  (12) 
546.3171

>  <dG_solv_SMD_CCl4 (kJ/mol)>  (12) 
-26.1895

>  <dG_solv_SMD_CCl4 complex (kJ/mol)>  (12) 
-34.4842

>  <Delta G_sol (kJ/mol)>  (12) 
36.01

>  <Delta G (kcal/mol)>  (12) 
0.42

>  <Delta G (kJ/mol)>  (12) 
1.76

$$$$

     RDKit          3D

 38 36  0  0  0  0  0  0  0  0999 V2000
   -0.1908    1.0795   -1.7797 C   0  0  0  0  0  0  0  0  0  0  0  0
   -0.9739    0.1999   -1.1389 N   0  0  0  0  0  0  0  0  0  0  0  0
   -1.4785   -1.0005   -1.7756 C   0  0  0  0  0  0  0  0  0  0  0  0
    0.2058    2.1879   -1.0965 N   0  0  0  0  0  0  0  0  0  0  0  0
    0.1605    0.8264   -3.0139 N   0  0  0  0  0  0  0  0  0  0  0  0
   -0.4541   -2.1195   -1.9429 C   0  0  0  0  0  0  0  0  0  0  0  0
   -0.5650    2.8036   -0.0282 C   0  0  0  0  0  0  0  0  0  0  0  0
    0.8376    1.7435   -3.6691 C   0  0  0  0  0  0  0  0  0  0  0  0
    0.1841   -2.6140   -0.6494 C   0  0  0  0  0  0  0  0  0  0  0  0
    0.1356    4.0609    0.4499 C   0  0  0  0  0  0  0  0  0  0  0  0
    1.4415    2.5293   -4.2732 N   0  0  0  0  0  0  0  0  0  0  0  0
   -0.7959   -3.2519    0.3264 C   0  0  0  0  0  0  0  0  0  0  0  0
   -1.0623    0.2685   -0.1366 H   0  0  0  0  0  0  0  0  0  0  0  0
   -1.8733   -0.7301   -2.7550 H   0  0  0  0  0  0  0  0  0  0  0  0
   -2.3247   -1.3378   -1.1753 H   0  0  0  0  0  0  0  0  0  0  0  0
    0.7406    2.8366   -1.6576 H   0  0  0  0  0  0  0  0  0  0  0  0
   -0.9599   -2.9544   -2.4386 H   0  0  0  0  0  0  0  0  0  0  0  0
    0.3203   -1.7776   -2.6306 H   0  0  0  0  0  0  0  0  0  0  0  0
   -1.5789    3.0442   -0.3655 H   0  0  0  0  0  0  0  0  0  0  0  0
   -0.6630    2.1151    0.8113 H   0  0  0  0  0  0  0  0  0  0  0  0
    0.9579   -3.3415   -0.9056 H   0  0  0  0  0  0  0  0  0  0  0  0
    0.7118   -1.7867   -0.1655 H   0  0  0  0  0  0  0  0  0  0  0  0
   -0.4283    4.5212    1.2593 H   0  0  0  0  0  0  0  0  0  0  0  0
    0.2266    4.7993   -0.3481 H   0  0  0  0  0  0  0  0  0  0  0  0
    1.1362    3.8372    0.8202 H   0  0  0  0  0  0  0  0  0  0  0  0
   -1.3332   -4.0785   -0.1420 H   0  0  0  0  0  0  0  0  0  0  0  0
   -1.5383   -2.5435    0.6947 H   0  0  0  0  0  0  0  0  0  0  0  0
   -0.2807   -3.6562    1.1992 H   0  0  0  0  0  0  0  0  0  0  0  0
    0.5492   -1.3657    3.5763 C   0  0  0  0  0  0  0  0  0  0  0  0
    0.3547   -0.4162    2.4255 C   0  0  0  0  0  0  0  0  0  0  0  0
    1.6111    0.1652    1.8334 C   0  0  0  0  0  0  0  0  0  0  0  0
   -0.7482   -0.1445    2.0090 O   0  0  0  0  0  0  0  0  0  0  0  0
    0.9964   -2.2910    3.2054 H   0  0  0  0  0  0  0  0  0  0  0  0
    1.2438   -0.9582    4.3124 H   0  0  0  0  0  0  0  0  0  0  0  0
   -0.3962   -1.6046    4.0566 H   0  0  0  0  0  0  0  0  0  0  0  0
    2.3692   -0.6051    1.6871 H   0  0  0  0  0  0  0  0  0  0  0  0
    2.0361    0.8888    2.5337 H   0  0  0  0  0  0  0  0  0  0  0  0
    1.4257    0.6704    0.8873 H   0  0  0  0  0  0  0  0  0  0  0  0
  1  2  1  0
  2  3  1  0
  4  1  1  0
  1  5  2  0
  3  6  1  0
  7  4  1  0
  5  8  1  0
  6  9  1  0
 10  7  1  0
  8 11  3  0
  9 12  1  0
  2 13  1  0
  3 14  1  0
  3 15  1  0
  4 16  1  0
  6 17  1  0
  6 18  1  0
  7 19  1  0
  7 20  1  0
  9 21  1  0
  9 22  1  0
 10 23  1  0
 10 24  1  0
 10 25  1  0
 12 26  1  0
 12 27  1  0
 12 28  1  0
 29 33  1  0
 29 35  1  0
 29 34  1  0
 30 29  1  0
 31 36  1  0
 31 37  1  0
 31 30  1  0
 32 30  2  0
 38 31  1  0
M  END
>  <E_el>  (13) 
-725.0807546314

>  <HBA_atom_index>  (13) 
2

>  <Function>  (13) 
undefined donor function

>  <Atom>  (13) 
N

>  <Mol_ID>  (13) 
CHEMBL1077612_f002_c001

>  <E_el_PW6B95>  (13) 
-534.4100198785

>  <E_el complex_PW6B95>  (13) 
-727.9033649425

>  <HB_distance>  (13) 
2.21

>  <dG(298)_RRHO (kJ/mol)>  (13) 
558.6517

>  <dG(298)_RRHO complex (kJ/mol)>  (13) 
771.5693

>  <dG_solv_SMD_CCl4 (kJ/mol)>  (13) 
-68.2592

>  <dG_solv_SMD_CCl4 complex (kJ/mol)>  (13) 
-73.1920

>  <Delta G_sol (kJ/mol)>  (13) 
36.83

>  <Delta G (kcal/mol)>  (13) 
0.54

>  <Delta G (kJ/mol)>  (13) 
2.26

$$$$

     RDKit          3D

 35 35  0  0  0  0  0  0  0  0999 V2000
   -0.1775   -1.5051   -2.0514 C   0  0  0  0  0  0  0  0  0  0  0  0
   -0.2079   -0.3380   -1.2790 N   0  0  0  0  0  0  0  0  0  0  0  0
   -0.5406    0.9235   -1.6617 C   0  0  0  0  0  0  0  0  0  0  0  0
    0.0325   -2.7029   -1.3651 C   0  0  0  0  0  0  0  0  0  0  0  0
   -0.3215   -1.5306   -3.4379 C   0  0  0  0  0  0  0  0  0  0  0  0
   -0.9229    1.2468   -2.7654 O   0  0  0  0  0  0  0  0  0  0  0  0
   -0.4117    1.9383   -0.5699 C   0  0  0  0  0  0  0  0  0  0  0  0
    0.0996   -3.9027   -2.0487 C   0  0  0  0  0  0  0  0  0  0  0  0
   -0.2502   -2.7436   -4.1071 C   0  0  0  0  0  0  0  0  0  0  0  0
   -1.3007    3.0048   -0.5207 C   0  0  0  0  0  0  0  0  0  0  0  0
    0.5999    1.8964    0.3824 C   0  0  0  0  0  0  0  0  0  0  0  0
   -0.0411   -3.9328   -3.4282 C   0  0  0  0  0  0  0  0  0  0  0  0
   -1.1739    3.9313    0.4979 C   0  0  0  0  0  0  0  0  0  0  0  0
    0.7291    2.7774    1.3633 N   0  0  0  0  0  0  0  0  0  0  0  0
   -0.1517    3.7661    1.4217 C   0  0  0  0  0  0  0  0  0  0  0  0
   -0.0844   -0.4927   -0.2872 H   0  0  0  0  0  0  0  0  0  0  0  0
    0.1398   -2.6909   -0.2868 H   0  0  0  0  0  0  0  0  0  0  0  0
   -0.4923   -0.6224   -3.9913 H   0  0  0  0  0  0  0  0  0  0  0  0
    0.2611   -4.8190   -1.4964 H   0  0  0  0  0  0  0  0  0  0  0  0
   -0.3626   -2.7502   -5.1833 H   0  0  0  0  0  0  0  0  0  0  0  0
   -2.0779    3.0944   -1.2682 H   0  0  0  0  0  0  0  0  0  0  0  0
    1.3603    1.1237    0.3371 H   0  0  0  0  0  0  0  0  0  0  0  0
    0.0111   -4.8701   -3.9652 H   0  0  0  0  0  0  0  0  0  0  0  0
   -1.8528    4.7687    0.5799 H   0  0  0  0  0  0  0  0  0  0  0  0
   -0.0323    4.4685    2.2390 H   0  0  0  0  0  0  0  0  0  0  0  0
   -0.3488    0.2682    3.9486 C   0  0  0  0  0  0  0  0  0  0  0  0
    0.4264   -0.3195    2.8015 C   0  0  0  0  0  0  0  0  0  0  0  0
    1.9200   -0.1488    2.8666 C   0  0  0  0  0  0  0  0  0  0  0  0
   -0.1255   -0.8652    1.8736 O   0  0  0  0  0  0  0  0  0  0  0  0
    0.0107   -0.1171    4.9039 H   0  0  0  0  0  0  0  0  0  0  0  0
   -0.1917    1.3491    3.9654 H   0  0  0  0  0  0  0  0  0  0  0  0
   -1.4123    0.0652    3.8516 H   0  0  0  0  0  0  0  0  0  0  0  0
    2.3134   -0.5210    3.8138 H   0  0  0  0  0  0  0  0  0  0  0  0
    2.1608    0.9159    2.8192 H   0  0  0  0  0  0  0  0  0  0  0  0
    2.4157   -0.6658    2.0479 H   0  0  0  0  0  0  0  0  0  0  0  0
  1  2  1  0
  2  3  1  0
  4  1  2  0
  1  5  1  0
  3  6  2  0
  3  7  1  0
  8  4  1  0
  5  9  2  0
  7 10  2  0
  7 11  1  0
 12  8  2  0
 12  9  1  0
 10 13  1  0
 14 11  2  0
 13 15  2  0
 15 14  1  0
  2 16  1  0
  4 17  1  0
  5 18  1  0
  8 19  1  0
  9 20  1  0
 10 21  1  0
 11 22  1  0
 12 23  1  0
 13 24  1  0
 15 25  1  0
 26 30  1  0
 26 32  1  0
 26 31  1  0
 27 26  1  0
 28 33  1  0
 28 34  1  0
 28 27  1  0
 29 27  2  0
 35 28  1  0
M  END
>  <E_el>  (14) 
-839.3728925093

>  <HBA_atom_index>  (14) 
2

>  <Function>  (14) 
amide

>  <Atom>  (14) 
N

>  <Mol_ID>  (14) 
CHEMBL1078027_f003_c001

>  <E_el_PW6B95>  (14) 
-649.1642772101

>  <E_el complex_PW6B95>  (14) 
-842.6589469410

>  <HB_distance>  (14) 
2.19

>  <dG(298)_RRHO (kJ/mol)>  (14) 
436.1484

>  <dG(298)_RRHO complex (kJ/mol)>  (14) 
645.7658

>  <dG_solv_SMD_CCl4 (kJ/mol)>  (14) 
-46.9733

>  <dG_solv_SMD_CCl4 complex (kJ/mol)>  (14) 
-54.3151

>  <Delta G_sol (kJ/mol)>  (14) 
27.64

>  <Delta G (kcal/mol)>  (14) 
-0.84

>  <Delta G (kJ/mol)>  (14) 
-3.51

$$$$

     RDKit          3D

 35 35  0  0  0  0  0  0  0  0999 V2000
   -0.1775   -1.5051   -2.0514 C   0  0  0  0  0  0  0  0  0  0  0  0
   -0.2079   -0.3380   -1.2789 N   0  0  0  0  0  0  0  0  0  0  0  0
   -0.5405    0.9236   -1.6617 C   0  0  0  0  0  0  0  0  0  0  0  0
    0.0324   -2.7029   -1.3651 C   0  0  0  0  0  0  0  0  0  0  0  0
   -0.3214   -1.5306   -3.4379 C   0  0  0  0  0  0  0  0  0  0  0  0
   -0.9229    1.2468   -2.7654 O   0  0  0  0  0  0  0  0  0  0  0  0
   -0.4117    1.9383   -0.5699 C   0  0  0  0  0  0  0  0  0  0  0  0
    0.0995   -3.9027   -2.0486 C   0  0  0  0  0  0  0  0  0  0  0  0
   -0.2501   -2.7436   -4.1071 C   0  0  0  0  0  0  0  0  0  0  0  0
   -1.3008    3.0048   -0.5207 C   0  0  0  0  0  0  0  0  0  0  0  0
    0.5999    1.8964    0.3823 C   0  0  0  0  0  0  0  0  0  0  0  0
   -0.0410   -3.9328   -3.4282 C   0  0  0  0  0  0  0  0  0  0  0  0
   -1.1740    3.9313    0.4979 C   0  0  0  0  0  0  0  0  0  0  0  0
    0.7291    2.7774    1.3633 N   0  0  0  0  0  0  0  0  0  0  0  0
   -0.1518    3.7661    1.4217 C   0  0  0  0  0  0  0  0  0  0  0  0
   -0.0844   -0.4927   -0.2872 H   0  0  0  0  0  0  0  0  0  0  0  0
    0.1396   -2.6909   -0.2868 H   0  0  0  0  0  0  0  0  0  0  0  0
   -0.4921   -0.6224   -3.9913 H   0  0  0  0  0  0  0  0  0  0  0  0
    0.2610   -4.8190   -1.4963 H   0  0  0  0  0  0  0  0  0  0  0  0
   -0.3624   -2.7502   -5.1833 H   0  0  0  0  0  0  0  0  0  0  0  0
   -2.0780    3.0943   -1.2681 H   0  0  0  0  0  0  0  0  0  0  0  0
    1.3603    1.1237    0.3370 H   0  0  0  0  0  0  0  0  0  0  0  0
    0.0111   -4.8701   -3.9651 H   0  0  0  0  0  0  0  0  0  0  0  0
   -1.8529    4.7686    0.5800 H   0  0  0  0  0  0  0  0  0  0  0  0
   -0.0323    4.4685    2.2390 H   0  0  0  0  0  0  0  0  0  0  0  0
   -0.3487    0.2683    3.9486 C   0  0  0  0  0  0  0  0  0  0  0  0
    0.4264   -0.3194    2.8015 C   0  0  0  0  0  0  0  0  0  0  0  0
    1.9199   -0.1489    2.8665 C   0  0  0  0  0  0  0  0  0  0  0  0
   -0.1256   -0.8651    1.8736 O   0  0  0  0  0  0  0  0  0  0  0  0
    0.0108   -0.1171    4.9039 H   0  0  0  0  0  0  0  0  0  0  0  0
   -0.1915    1.3492    3.9654 H   0  0  0  0  0  0  0  0  0  0  0  0
   -1.4122    0.0654    3.8517 H   0  0  0  0  0  0  0  0  0  0  0  0
    2.3133   -0.5212    3.8136 H   0  0  0  0  0  0  0  0  0  0  0  0
    2.1609    0.9158    2.8191 H   0  0  0  0  0  0  0  0  0  0  0  0
    2.4156   -0.6659    2.0477 H   0  0  0  0  0  0  0  0  0  0  0  0
  1  2  1  0
  2  3  1  0
  4  1  2  0
  1  5  1  0
  3  6  2  0
  3  7  1  0
  8  4  1  0
  5  9  2  0
  7 10  2  0
  7 11  1  0
 12  8  2  0
 12  9  1  0
 10 13  1  0
 14 11  2  0
 13 15  2  0
 15 14  1  0
  2 16  1  0
  4 17  1  0
  5 18  1  0
  8 19  1  0
  9 20  1  0
 10 21  1  0
 11 22  1  0
 12 23  1  0
 13 24  1  0
 15 25  1  0
 26 30  1  0
 26 32  1  0
 26 31  1  0
 27 26  1  0
 28 33  1  0
 28 34  1  0
 28 27  1  0
 29 27  2  0
 35 28  1  0
M  END
>  <E_el>  (15) 
-839.3728924945

>  <HBA_atom_index>  (15) 
2

>  <Function>  (15) 
aniline

>  <Atom>  (15) 
N

>  <Mol_ID>  (15) 
CHEMBL1078027_f003_c002

>  <E_el_PW6B95>  (15) 
-649.1642772101

>  <E_el complex_PW6B95>  (15) 
-842.6589492100

>  <HB_distance>  (15) 
2.19

>  <dG(298)_RRHO (kJ/mol)>  (15) 
436.1484

>  <dG(298)_RRHO complex (kJ/mol)>  (15) 
645.7737

>  <dG_solv_SMD_CCl4 (kJ/mol)>  (15) 
-46.9733

>  <dG_solv_SMD_CCl4 complex (kJ/mol)>  (15) 
-54.3169

>  <Delta G_sol (kJ/mol)>  (15) 
27.64

>  <Delta G (kcal/mol)>  (15) 
-0.84

>  <Delta G (kJ/mol)>  (15) 
-3.51

$$$$

     RDKit          3D

 48 49  0  0  0  0  0  0  0  0999 V2000
   -1.0852    0.9223   -0.7841 C   0  0  0  0  0  0  0  0  0  0  0  0
   -0.2050   -0.0339   -0.4002 N   0  0  0  0  0  0  0  0  0  0  0  0
    0.9776   -0.3705   -1.1054 C   0  0  0  0  0  0  0  0  0  0  0  0
   -2.4445    0.8621   -0.3996 C   0  0  0  0  0  0  0  0  0  0  0  0
   -0.6963    2.0506   -1.5392 C   0  0  0  0  0  0  0  0  0  0  0  0
    0.8606   -0.7345   -2.4594 C   0  0  0  0  0  0  0  0  0  0  0  0
    2.2012   -0.3594   -0.4562 C   0  0  0  0  0  0  0  0  0  0  0  0
   -2.9916   -0.2720    0.3685 C   0  0  0  0  0  0  0  0  0  0  0  0
   -3.3000    1.9001   -0.7656 C   0  0  0  0  0  0  0  0  0  0  0  0
   -1.6567    3.0060   -1.8601 C   0  0  0  0  0  0  0  0  0  0  0  0
    0.6459    2.3289   -1.9262 C   0  0  0  0  0  0  0  0  0  0  0  0
    1.9588   -1.0751   -3.2115 C   0  0  0  0  0  0  0  0  0  0  0  0
    3.3241   -0.7378   -1.2053 C   0  0  0  0  0  0  0  0  0  0  0  0
    2.3465    0.0472    0.9761 C   0  0  0  0  0  0  0  0  0  0  0  0
   -2.8971   -1.5541    0.0311 C   0  0  0  0  0  0  0  0  0  0  0  0
   -4.7469    1.8644   -0.3742 C   0  0  0  0  0  0  0  0  0  0  0  0
   -2.9180    2.9495   -1.4931 N   0  0  0  0  0  0  0  0  0  0  0  0
    1.6971    2.6634   -2.2604 N   0  0  0  0  0  0  0  0  0  0  0  0
    3.1911   -1.0740   -2.5660 C   0  0  0  0  0  0  0  0  0  0  0  0
    4.7137   -0.8466   -0.8884 C   0  0  0  0  0  0  0  0  0  0  0  0
    4.4377   -1.3686   -3.0380 N   0  0  0  0  0  0  0  0  0  0  0  0
    5.3507   -1.2276   -2.0288 C   0  0  0  0  0  0  0  0  0  0  0  0
   -0.5184   -0.6976    0.2964 H   0  0  0  0  0  0  0  0  0  0  0  0
   -0.1213   -0.7320   -2.9161 H   0  0  0  0  0  0  0  0  0  0  0  0
   -3.5488   -0.0199    1.2669 H   0  0  0  0  0  0  0  0  0  0  0  0
   -1.3561    3.8720   -2.4404 H   0  0  0  0  0  0  0  0  0  0  0  0
    1.8584   -1.3356   -4.2570 H   0  0  0  0  0  0  0  0  0  0  0  0
    1.5738    0.7562    1.2684 H   0  0  0  0  0  0  0  0  0  0  0  0
    3.3129    0.5193    1.1502 H   0  0  0  0  0  0  0  0  0  0  0  0
    2.2740   -0.8140    1.6435 H   0  0  0  0  0  0  0  0  0  0  0  0
   -3.3360   -2.3267    0.6463 H   0  0  0  0  0  0  0  0  0  0  0  0
   -2.3821   -1.8816   -0.8630 H   0  0  0  0  0  0  0  0  0  0  0  0
   -5.2649    2.7122   -0.8142 H   0  0  0  0  0  0  0  0  0  0  0  0
   -4.8718    1.9152    0.7099 H   0  0  0  0  0  0  0  0  0  0  0  0
   -5.2299    0.9447   -0.7064 H   0  0  0  0  0  0  0  0  0  0  0  0
    5.1850   -0.6665    0.0636 H   0  0  0  0  0  0  0  0  0  0  0  0
    4.6555   -1.6199   -3.9841 H   0  0  0  0  0  0  0  0  0  0  0  0
    6.3979   -1.4139   -2.2027 H   0  0  0  0  0  0  0  0  0  0  0  0
   -0.9020    0.3299    3.2932 C   0  0  0  0  0  0  0  0  0  0  0  0
   -0.6215   -1.1506    3.3045 C   0  0  0  0  0  0  0  0  0  0  0  0
   -0.6295   -1.8055    4.6624 C   0  0  0  0  0  0  0  0  0  0  0  0
   -0.4045   -1.7795    2.2974 O   0  0  0  0  0  0  0  0  0  0  0  0
   -1.9428    0.5078    3.5739 H   0  0  0  0  0  0  0  0  0  0  0  0
   -0.2899    0.8492    4.0324 H   0  0  0  0  0  0  0  0  0  0  0  0
   -0.7282    0.7678    2.3133 H   0  0  0  0  0  0  0  0  0  0  0  0
   -1.5325   -1.5457    5.2174 H   0  0  0  0  0  0  0  0  0  0  0  0
    0.2136   -1.4393    5.2525 H   0  0  0  0  0  0  0  0  0  0  0  0
   -0.5546   -2.8866    4.5779 H   0  0  0  0  0  0  0  0  0  0  0  0
  1  2  1  0
  2  3  1  0
  4  1  2  0
  5  1  1  0
  3  6  2  0
  3  7  1  0
  8  4  1  0
  4  9  1  0
 10  5  2  0
  5 11  1  0
  6 12  1  0
 13  7  2  0
  7 14  1  0
 15  8  2  3
  9 16  1  0
  9 17  2  0
 17 10  1  0
 11 18  3  0
 12 19  2  0
 19 13  1  0
 20 13  1  0
 19 21  1  0
 22 20  2  0
 21 22  1  0
  2 23  1  0
  6 24  1  0
  8 25  1  0
 10 26  1  0
 12 27  1  0
 14 28  1  0
 14 29  1  0
 14 30  1  0
 15 31  1  0
 15 32  1  0
 16 33  1  0
 16 34  1  0
 16 35  1  0
 20 36  1  0
 21 37  1  0
 22 38  1  0
 39 43  1  0
 39 45  1  0
 39 44  1  0
 40 39  1  0
 41 46  1  0
 41 47  1  0
 41 40  1  0
 42 40  2  0
 48 41  1  0
M  END
>  <E_el>  (16) 
-1105.279448885

>  <HBA_atom_index>  (16) 
2

>  <Function>  (16) 
aniline

>  <Atom>  (16) 
N

>  <Mol_ID>  (16) 
CHEMBL1079426_f001_c001

>  <E_el_PW6B95>  (16) 
-916.1419355295

>  <E_el complex_PW6B95>  (16) 
-1109.630363235

>  <HB_distance>  (16) 
2.28

>  <dG(298)_RRHO (kJ/mol)>  (16) 
702.4136

>  <dG(298)_RRHO complex (kJ/mol)>  (16) 
907.1030

>  <dG_solv_SMD_CCl4 (kJ/mol)>  (16) 
-56.8625

>  <dG_solv_SMD_CCl4 complex (kJ/mol)>  (16) 
-70.0917

>  <Delta G_sol (kJ/mol)>  (16) 
33.21

>  <Delta G (kcal/mol)>  (16) 
-0.00

>  <Delta G (kJ/mol)>  (16) 
-0.00

$$$$

     RDKit          3D

 48 49  0  0  0  0  0  0  0  0999 V2000
   -2.0869    0.1429   -0.8546 C   0  0  0  0  0  0  0  0  0  0  0  0
   -1.2543    1.2045   -0.7763 N   0  0  0  0  0  0  0  0  0  0  0  0
    0.1097    1.1409   -0.3818 C   0  0  0  0  0  0  0  0  0  0  0  0
   -3.3025    0.2322   -1.5737 C   0  0  0  0  0  0  0  0  0  0  0  0
   -1.8103   -1.1009   -0.2464 C   0  0  0  0  0  0  0  0  0  0  0  0
    0.4586    1.6945    0.8609 C   0  0  0  0  0  0  0  0  0  0  0  0
    1.0484    0.5500   -1.2160 C   0  0  0  0  0  0  0  0  0  0  0  0
   -3.7133    1.4803   -2.2431 C   0  0  0  0  0  0  0  0  0  0  0  0
   -4.1115   -0.8944   -1.6866 C   0  0  0  0  0  0  0  0  0  0  0  0
   -2.7136   -2.1481   -0.4249 C   0  0  0  0  0  0  0  0  0  0  0  0
   -0.6871   -1.3657    0.5868 C   0  0  0  0  0  0  0  0  0  0  0  0
    1.7500    1.6531    1.3281 C   0  0  0  0  0  0  0  0  0  0  0  0
    2.3669    0.4921   -0.7455 C   0  0  0  0  0  0  0  0  0  0  0  0
    0.6912   -0.0553   -2.5380 C   0  0  0  0  0  0  0  0  0  0  0  0
   -3.8639    2.6625   -1.6510 C   0  0  0  0  0  0  0  0  0  0  0  0
   -5.3917   -0.8335   -2.4636 C   0  0  0  0  0  0  0  0  0  0  0  0
   -3.8221   -2.0691   -1.1239 N   0  0  0  0  0  0  0  0  0  0  0  0
    0.1579   -1.6966    1.2984 N   0  0  0  0  0  0  0  0  0  0  0  0
    2.6969    1.0376    0.5118 C   0  0  0  0  0  0  0  0  0  0  0  0
    3.5730   -0.0524   -1.2852 C   0  0  0  0  0  0  0  0  0  0  0  0
    4.0312    0.8433    0.7076 N   0  0  0  0  0  0  0  0  0  0  0  0
    4.5502    0.1724   -0.3637 C   0  0  0  0  0  0  0  0  0  0  0  0
   -1.5499    2.0277   -1.2779 H   0  0  0  0  0  0  0  0  0  0  0  0
   -0.3222    2.1385    1.4642 H   0  0  0  0  0  0  0  0  0  0  0  0
   -3.9362    1.4071   -3.3040 H   0  0  0  0  0  0  0  0  0  0  0  0
   -2.4995   -3.1040    0.0419 H   0  0  0  0  0  0  0  0  0  0  0  0
    2.0147    2.0693    2.2904 H   0  0  0  0  0  0  0  0  0  0  0  0
   -0.1832    0.4117   -2.9876 H   0  0  0  0  0  0  0  0  0  0  0  0
    0.4742   -1.1213   -2.4359 H   0  0  0  0  0  0  0  0  0  0  0  0
    1.5148    0.0398   -3.2445 H   0  0  0  0  0  0  0  0  0  0  0  0
   -4.1812    3.5310   -2.2113 H   0  0  0  0  0  0  0  0  0  0  0  0
   -3.7030    2.8008   -0.5887 H   0  0  0  0  0  0  0  0  0  0  0  0
   -5.9203   -1.7786   -2.3725 H   0  0  0  0  0  0  0  0  0  0  0  0
   -5.2071   -0.6493   -3.5249 H   0  0  0  0  0  0  0  0  0  0  0  0
   -6.0387   -0.0299   -2.1095 H   0  0  0  0  0  0  0  0  0  0  0  0
    3.7019   -0.5518   -2.2308 H   0  0  0  0  0  0  0  0  0  0  0  0
    4.4961    0.9853    1.5901 H   0  0  0  0  0  0  0  0  0  0  0  0
    5.5937   -0.0955   -0.3909 H   0  0  0  0  0  0  0  0  0  0  0  0
    1.8259   -0.6898    4.3822 C   0  0  0  0  0  0  0  0  0  0  0  0
    3.1122   -0.6070    3.6076 C   0  0  0  0  0  0  0  0  0  0  0  0
    3.4104   -1.7849    2.7223 C   0  0  0  0  0  0  0  0  0  0  0  0
    3.8394    0.3600    3.6716 O   0  0  0  0  0  0  0  0  0  0  0  0
    0.9990   -0.8715    3.6930 H   0  0  0  0  0  0  0  0  0  0  0  0
    1.8508   -1.5377    5.0702 H   0  0  0  0  0  0  0  0  0  0  0  0
    1.6446    0.2216    4.9473 H   0  0  0  0  0  0  0  0  0  0  0  0
    3.2606   -2.7239    3.2570 H   0  0  0  0  0  0  0  0  0  0  0  0
    4.4243   -1.7480    2.3309 H   0  0  0  0  0  0  0  0  0  0  0  0
    2.7016   -1.7896    1.8902 H   0  0  0  0  0  0  0  0  0  0  0  0
  1  2  1  0
  2  3  1  0
  4  1  2  0
  5  1  1  0
  3  6  2  0
  3  7  1  0
  8  4  1  0
  4  9  1  0
 10  5  2  0
  5 11  1  0
  6 12  1  0
 13  7  2  0
  7 14  1  0
 15  8  2  3
  9 16  1  0
  9 17  2  0
 17 10  1  0
 11 18  3  0
 12 19  2  0
 19 13  1  0
 20 13  1  0
 19 21  1  0
 22 20  2  0
 21 22  1  0
  2 23  1  0
  6 24  1  0
  8 25  1  0
 10 26  1  0
 12 27  1  0
 14 28  1  0
 14 29  1  0
 14 30  1  0
 15 31  1  0
 15 32  1  0
 16 33  1  0
 16 34  1  0
 16 35  1  0
 20 36  1  0
 21 37  1  0
 22 38  1  0
 39 43  1  0
 39 45  1  0
 39 44  1  0
 40 39  1  0
 41 46  1  0
 41 47  1  0
 41 40  1  0
 42 40  2  0
 48 41  1  0
M  END
>  <E_el>  (17) 
-1105.289705745

>  <HBA_atom_index>  (17) 
21

>  <Function>  (17) 
pyrrole

>  <Atom>  (17) 
N

>  <Mol_ID>  (17) 
CHEMBL1079426_f001_c002

>  <E_el_PW6B95>  (17) 
-916.1419355295

>  <E_el complex_PW6B95>  (17) 
-1109.640089110

>  <HB_distance>  (17) 
2.27

>  <dG(298)_RRHO (kJ/mol)>  (17) 
702.4136

>  <dG(298)_RRHO complex (kJ/mol)>  (17) 
913.0760

>  <dG_solv_SMD_CCl4 (kJ/mol)>  (17) 
-56.8625

>  <dG_solv_SMD_CCl4 complex (kJ/mol)>  (17) 
-60.0801

>  <Delta G_sol (kJ/mol)>  (17) 
23.66

>  <Delta G (kcal/mol)>  (17) 
-1.44

>  <Delta G (kJ/mol)>  (17) 
-6.02

$$$$

     RDKit          3D

 25 23  0  0  0  0  0  0  0  0999 V2000
   -0.3813   -0.6930   -2.0589 C   0  0  0  0  0  0  0  0  0  0  0  0
   -1.5720   -0.5185   -1.2547 N   0  0  0  0  0  0  0  0  0  0  0  0
    0.2689    0.6578   -2.2593 C   0  0  0  0  0  0  0  0  0  0  0  0
    0.5548    1.3413   -0.9097 C   0  0  0  0  0  0  0  0  0  0  0  0
    1.4351    0.5381   -2.9392 F   0  0  0  0  0  0  0  0  0  0  0  0
   -0.5416    1.4534   -3.0138 F   0  0  0  0  0  0  0  0  0  0  0  0
   -0.2553    2.5453   -0.5429 C   0  0  0  0  0  0  0  0  0  0  0  0
    1.4022    0.8593   -0.2061 O   0  0  0  0  0  0  0  0  0  0  0  0
    0.3243   -1.3279   -1.5239 H   0  0  0  0  0  0  0  0  0  0  0  0
   -0.5510   -1.1552   -3.0397 H   0  0  0  0  0  0  0  0  0  0  0  0
   -2.3960   -0.3921   -1.8217 H   0  0  0  0  0  0  0  0  0  0  0  0
   -1.7089   -1.3080   -0.6420 H   0  0  0  0  0  0  0  0  0  0  0  0
   -0.1389    3.3427   -1.2778 H   0  0  0  0  0  0  0  0  0  0  0  0
   -1.3117    2.2753   -0.5254 H   0  0  0  0  0  0  0  0  0  0  0  0
    0.0425    2.9141    0.4355 H   0  0  0  0  0  0  0  0  0  0  0  0
   -0.5130   -0.2452    2.2119 C   0  0  0  0  0  0  0  0  0  0  0  0
    0.2207   -1.4768    1.7475 C   0  0  0  0  0  0  0  0  0  0  0  0
    1.6084   -1.6591    2.2983 C   0  0  0  0  0  0  0  0  0  0  0  0
   -0.2774   -2.2751    0.9894 O   0  0  0  0  0  0  0  0  0  0  0  0
   -0.9673   -0.4511    3.1848 H   0  0  0  0  0  0  0  0  0  0  0  0
    0.1639    0.5977    2.3442 H   0  0  0  0  0  0  0  0  0  0  0  0
   -1.3011    0.0269    1.5131 H   0  0  0  0  0  0  0  0  0  0  0  0
    1.6416   -1.4512    3.3688 H   0  0  0  0  0  0  0  0  0  0  0  0
    2.2700   -0.9370    1.8148 H   0  0  0  0  0  0  0  0  0  0  0  0
    1.9830   -2.6618    2.1067 H   0  0  0  0  0  0  0  0  0  0  0  0
  1  2  1  0
  3  1  1  0
  4  3  1  0
  3  5  1  0
  3  6  1  0
  7  4  1  0
  4  8  2  0
  1  9  1  0
  1 10  1  0
  2 11  1  0
  2 12  1  0
  7 13  1  0
  7 14  1  0
  7 15  1  0
 16 20  1  0
 16 22  1  0
 16 21  1  0
 17 16  1  0
 18 23  1  0
 18 24  1  0
 18 17  1  0
 19 17  2  0
 25 18  1  0
M  END
>  <E_el>  (18) 
-678.0519722574

>  <HBA_atom_index>  (18) 
2

>  <Function>  (18) 
undefined donor function

>  <Atom>  (18) 
N

>  <Mol_ID>  (18) 
CHEMBL107993_f003_c001

>  <E_el_PW6B95>  (18) 
-487.0891250678

>  <E_el complex_PW6B95>  (18) 
-680.5815213303

>  <HB_distance>  (18) 
2.38

>  <dG(298)_RRHO (kJ/mol)>  (18) 
225.3694

>  <dG(298)_RRHO complex (kJ/mol)>  (18) 
436.2324

>  <dG_solv_SMD_CCl4 (kJ/mol)>  (18) 
-18.1112

>  <dG_solv_SMD_CCl4 complex (kJ/mol)>  (18) 
-26.5258

>  <Delta G_sol (kJ/mol)>  (18) 
33.78

>  <Delta G (kcal/mol)>  (18) 
0.08

>  <Delta G (kJ/mol)>  (18) 
0.33

$$$$

     RDKit          3D

 42 43  0  0  0  0  0  0  0  0999 V2000
    0.0658    2.0739    0.2898 C   0  0  0  0  0  0  0  0  0  0  0  0
   -0.0381    0.8383    0.9261 N   0  0  0  0  0  0  0  0  0  0  0  0
   -0.1964   -0.4085    0.4182 C   0  0  0  0  0  0  0  0  0  0  0  0
    0.3697    2.2513   -1.0609 C   0  0  0  0  0  0  0  0  0  0  0  0
   -0.1105    3.2051    1.0934 C   0  0  0  0  0  0  0  0  0  0  0  0
   -0.2277   -1.3883    1.3348 N   0  0  0  0  0  0  0  0  0  0  0  0
   -0.3122   -0.5819   -0.8921 N   0  0  0  0  0  0  0  0  0  0  0  0
    0.4804    3.5331   -1.5790 C   0  0  0  0  0  0  0  0  0  0  0  0
    0.0062    4.4754    0.5611 C   0  0  0  0  0  0  0  0  0  0  0  0
   -0.4188   -2.6051    0.8692 C   0  0  0  0  0  0  0  0  0  0  0  0
   -0.4938   -1.8142   -1.3487 C   0  0  0  0  0  0  0  0  0  0  0  0
    0.2998    4.6525   -0.7834 C   0  0  0  0  0  0  0  0  0  0  0  0
   -0.5678   -2.8961   -0.4769 C   0  0  0  0  0  0  0  0  0  0  0  0
   -0.6365   -1.9613   -2.8107 C   0  0  0  0  0  0  0  0  0  0  0  0
   -0.3596   -3.1681   -3.4497 C   0  0  0  0  0  0  0  0  0  0  0  0
   -0.5044   -3.2899   -4.8218 C   0  0  0  0  0  0  0  0  0  0  0  0
   -0.9338   -2.2071   -5.5746 C   0  0  0  0  0  0  0  0  0  0  0  0
   -1.2089   -1.0002   -4.9476 C   0  0  0  0  0  0  0  0  0  0  0  0
   -1.0556   -0.8748   -3.5775 C   0  0  0  0  0  0  0  0  0  0  0  0
   -0.0788    0.8749    1.9386 H   0  0  0  0  0  0  0  0  0  0  0  0
    0.5178    1.3984   -1.7018 H   0  0  0  0  0  0  0  0  0  0  0  0
   -0.3430    3.0825    2.1440 H   0  0  0  0  0  0  0  0  0  0  0  0
    0.7173    3.6495   -2.6288 H   0  0  0  0  0  0  0  0  0  0  0  0
   -0.1379    5.3330    1.2050 H   0  0  0  0  0  0  0  0  0  0  0  0
   -0.4607   -3.3989    1.6081 H   0  0  0  0  0  0  0  0  0  0  0  0
    0.3875    5.6461   -1.2016 H   0  0  0  0  0  0  0  0  0  0  0  0
   -0.7550   -3.9049   -0.8106 H   0  0  0  0  0  0  0  0  0  0  0  0
   -0.0020   -4.0162   -2.8803 H   0  0  0  0  0  0  0  0  0  0  0  0
   -0.2758   -4.2307   -5.3045 H   0  0  0  0  0  0  0  0  0  0  0  0
   -1.0514   -2.3028   -6.6459 H   0  0  0  0  0  0  0  0  0  0  0  0
   -1.5453   -0.1518   -5.5288 H   0  0  0  0  0  0  0  0  0  0  0  0
   -1.2706    0.0647   -3.0868 H   0  0  0  0  0  0  0  0  0  0  0  0
    0.4023   -0.0919    6.0134 C   0  0  0  0  0  0  0  0  0  0  0  0
    0.6209    0.3162    4.5824 C   0  0  0  0  0  0  0  0  0  0  0  0
    1.8249   -0.2679    3.8938 C   0  0  0  0  0  0  0  0  0  0  0  0
   -0.1453    1.0563    4.0098 O   0  0  0  0  0  0  0  0  0  0  0  0
    0.4058   -1.1805    6.0990 H   0  0  0  0  0  0  0  0  0  0  0  0
    1.2257    0.2693    6.6332 H   0  0  0  0  0  0  0  0  0  0  0  0
   -0.5353    0.2989    6.4002 H   0  0  0  0  0  0  0  0  0  0  0  0
    1.4894   -1.1087    3.2817 H   0  0  0  0  0  0  0  0  0  0  0  0
    2.5777   -0.6266    4.5938 H   0  0  0  0  0  0  0  0  0  0  0  0
    2.2742    0.4570    3.2163 H   0  0  0  0  0  0  0  0  0  0  0  0
  1  2  1  0
  2  3  1  0
  4  1  2  0
  1  5  1  0
  3  6  2  0
  3  7  1  0
  8  4  1  0
  5  9  2  0
  6 10  1  0
 11  7  2  0
 12  8  2  0
 12  9  1  0
 10 13  2  0
 13 11  1  0
 11 14  1  0
 15 16  2  0
 16 17  1  0
 17 18  2  0
 18 19  1  0
 14 19  2  0
 14 15  1  0
  2 20  1  0
  4 21  1  0
  5 22  1  0
  8 23  1  0
  9 24  1  0
 10 25  1  0
 12 26  1  0
 13 27  1  0
 15 28  1  0
 16 29  1  0
 17 30  1  0
 18 31  1  0
 19 32  1  0
 33 37  1  0
 33 39  1  0
 33 38  1  0
 34 33  1  0
 35 40  1  0
 35 41  1  0
 35 34  1  0
 36 34  2  0
 42 35  1  0
M  END
>  <E_el>  (19) 
-972.8369126551

>  <HBA_atom_index>  (19) 
2

>  <Function>  (19) 
aniline

>  <Atom>  (19) 
N

>  <Mol_ID>  (19) 
CHEMBL1080394_f001_c001

>  <E_el_PW6B95>  (19) 
-783.1783351375

>  <E_el complex_PW6B95>  (19) 
-976.6689686408

>  <HB_distance>  (19) 
2.08

>  <dG(298)_RRHO (kJ/mol)>  (19) 
588.1649

>  <dG(298)_RRHO complex (kJ/mol)>  (19) 
796.1992

>  <dG_solv_SMD_CCl4 (kJ/mol)>  (19) 
-67.6581

>  <dG_solv_SMD_CCl4 complex (kJ/mol)>  (19) 
-78.1673

>  <Delta G_sol (kJ/mol)>  (19) 
33.48

>  <Delta G (kcal/mol)>  (19) 
0.04

>  <Delta G (kJ/mol)>  (19) 
0.17

$$$$

     RDKit          3D

 32 31  0  0  0  0  0  0  0  0999 V2000
   -0.2346    1.7973   -1.1456 N   0  0  0  0  0  0  0  0  0  0  0  0
   -0.5476    3.0380   -1.6316 O   0  0  0  0  0  0  0  0  0  0  0  0
   -0.1801    0.7527   -1.9986 C   0  0  0  0  0  0  0  0  0  0  0  0
   -0.1474   -0.6260   -1.3286 C   0  0  0  0  0  0  0  0  0  0  0  0
   -0.1397    0.8875   -3.2024 O   0  0  0  0  0  0  0  0  0  0  0  0
    1.2973   -0.7282   -0.1910 S   0  0  0  0  0  0  0  0  0  0  0  0
   -1.4273   -0.8414   -0.4858 C   0  0  0  0  0  0  0  0  0  0  0  0
   -0.0659   -1.7287   -2.3771 C   0  0  0  0  0  0  0  0  0  0  0  0
   -1.8419   -2.3156   -0.4847 C   0  0  0  0  0  0  0  0  0  0  0  0
   -0.7255   -3.1579   -0.4949 O   0  0  0  0  0  0  0  0  0  0  0  0
   -0.0198   -3.1068   -1.7129 C   0  0  0  0  0  0  0  0  0  0  0  0
   -0.3523    1.7201   -0.1400 H   0  0  0  0  0  0  0  0  0  0  0  0
    0.2093    3.3100   -2.1619 H   0  0  0  0  0  0  0  0  0  0  0  0
    2.2238   -0.3592   -1.0870 H   0  0  0  0  0  0  0  0  0  0  0  0
   -1.2858   -0.4771    0.5328 H   0  0  0  0  0  0  0  0  0  0  0  0
   -2.2414   -0.2469   -0.9096 H   0  0  0  0  0  0  0  0  0  0  0  0
   -0.9354   -1.6401   -3.0335 H   0  0  0  0  0  0  0  0  0  0  0  0
    0.8041   -1.6003   -3.0217 H   0  0  0  0  0  0  0  0  0  0  0  0
   -2.4117   -2.5440    0.4169 H   0  0  0  0  0  0  0  0  0  0  0  0
   -2.5057   -2.5220   -1.3367 H   0  0  0  0  0  0  0  0  0  0  0  0
   -0.4096   -3.8560   -2.4162 H   0  0  0  0  0  0  0  0  0  0  0  0
    1.0099   -3.3801   -1.4798 H   0  0  0  0  0  0  0  0  0  0  0  0
    0.4156    1.3421    4.0362 C   0  0  0  0  0  0  0  0  0  0  0  0
    0.4762    1.7280    2.5832 C   0  0  0  0  0  0  0  0  0  0  0  0
    1.8138    2.1985    2.0809 C   0  0  0  0  0  0  0  0  0  0  0  0
   -0.5000    1.6669    1.8724 O   0  0  0  0  0  0  0  0  0  0  0  0
    0.9576    0.4045    4.1793 H   0  0  0  0  0  0  0  0  0  0  0  0
    0.9082    2.0864    4.6632 H   0  0  0  0  0  0  0  0  0  0  0  0
   -0.6105    1.2060    4.3678 H   0  0  0  0  0  0  0  0  0  0  0  0
    2.6219    1.5823    2.4751 H   0  0  0  0  0  0  0  0  0  0  0  0
    1.9891    3.2167    2.4368 H   0  0  0  0  0  0  0  0  0  0  0  0
    1.8556    2.1932    0.9951 H   0  0  0  0  0  0  0  0  0  0  0  0
  1  2  1  0
  3  1  1  0
  4  3  1  0
  3  5  2  0
  6  4  1  0
  4  7  1  0
  4  8  1  0
  7  9  1  0
  9 10  1  0
 10 11  1  0
 11  8  1  0
  1 12  1  0
  2 13  1  0
  6 14  1  0
  7 15  1  0
  7 16  1  0
  8 17  1  0
  8 18  1  0
  9 19  1  0
  9 20  1  0
 11 21  1  0
 11 22  1  0
 23 27  1  0
 23 29  1  0
 23 28  1  0
 24 23  1  0
 25 30  1  0
 25 31  1  0
 25 24  1  0
 26 24  2  0
 32 25  1  0
M  END
>  <E_el>  (20) 
-1105.011718242

>  <HBA_atom_index>  (20) 
1

>  <Function>  (20) 
amide

>  <Atom>  (20) 
N

>  <Mol_ID>  (20) 
CHEMBL1082657_f002_c001

>  <E_el_PW6B95>  (20) 
-915.0265921535

>  <E_el complex_PW6B95>  (20) 
-1108.517898940

>  <HB_distance>  (20) 
2.02

>  <dG(298)_RRHO (kJ/mol)>  (20) 
382.8008

>  <dG(298)_RRHO complex (kJ/mol)>  (20) 
592.1688

>  <dG_solv_SMD_CCl4 (kJ/mol)>  (20) 
-32.9668

>  <dG_solv_SMD_CCl4 complex (kJ/mol)>  (20) 
-44.2540

>  <Delta G_sol (kJ/mol)>  (20) 
32.27

>  <Delta G (kcal/mol)>  (20) 
-0.15

>  <Delta G (kJ/mol)>  (20) 
-0.63

$$$$

     RDKit          3D

 32 31  0  0  0  0  0  0  0  0999 V2000
    0.1039   -1.9097    0.1524 N   0  0  0  0  0  0  0  0  0  0  0  0
   -0.2395   -2.8715    1.0663 O   0  0  0  0  0  0  0  0  0  0  0  0
   -0.7563   -0.9081   -0.0685 C   0  0  0  0  0  0  0  0  0  0  0  0
   -0.4483    0.0482   -1.2151 C   0  0  0  0  0  0  0  0  0  0  0  0
   -1.7620   -0.7958    0.6181 O   0  0  0  0  0  0  0  0  0  0  0  0
    1.2359   -0.1855   -1.9074 S   0  0  0  0  0  0  0  0  0  0  0  0
   -1.4466   -0.2421   -2.3660 C   0  0  0  0  0  0  0  0  0  0  0  0
   -0.6431    1.4904   -0.7453 C   0  0  0  0  0  0  0  0  0  0  0  0
   -1.8778    1.0537   -3.0566 C   0  0  0  0  0  0  0  0  0  0  0  0
   -0.8221    1.9652   -3.1463 O   0  0  0  0  0  0  0  0  0  0  0  0
   -0.4262    2.4753   -1.8945 C   0  0  0  0  0  0  0  0  0  0  0  0
    0.7957   -2.1987   -0.5232 H   0  0  0  0  0  0  0  0  0  0  0  0
   -1.1659   -2.6600    1.2743 H   0  0  0  0  0  0  0  0  0  0  0  0
    1.9194    0.2327   -0.8318 H   0  0  0  0  0  0  0  0  0  0  0  0
   -1.0010   -0.9344   -3.0839 H   0  0  0  0  0  0  0  0  0  0  0  0
   -2.3353   -0.7346   -1.9661 H   0  0  0  0  0  0  0  0  0  0  0  0
   -1.6539    1.5767   -0.3403 H   0  0  0  0  0  0  0  0  0  0  0  0
    0.0388    1.7260    0.0732 H   0  0  0  0  0  0  0  0  0  0  0  0
   -2.2078    0.8413   -4.0746 H   0  0  0  0  0  0  0  0  0  0  0  0
   -2.7403    1.4871   -2.5299 H   0  0  0  0  0  0  0  0  0  0  0  0
   -0.9645    3.4063   -1.6689 H   0  0  0  0  0  0  0  0  0  0  0  0
    0.6323    2.7233   -1.9844 H   0  0  0  0  0  0  0  0  0  0  0  0
    0.5430    0.0247    3.3115 C   0  0  0  0  0  0  0  0  0  0  0  0
    1.7029   -0.1193    2.3634 C   0  0  0  0  0  0  0  0  0  0  0  0
    2.5534   -1.3474    2.5499 C   0  0  0  0  0  0  0  0  0  0  0  0
    1.9361    0.7004    1.5062 O   0  0  0  0  0  0  0  0  0  0  0  0
   -0.2213   -0.7122    3.0563 H   0  0  0  0  0  0  0  0  0  0  0  0
    0.8454   -0.1763    4.3404 H   0  0  0  0  0  0  0  0  0  0  0  0
    0.1003    1.0155    3.2462 H   0  0  0  0  0  0  0  0  0  0  0  0
    1.9317   -2.2400    2.6227 H   0  0  0  0  0  0  0  0  0  0  0  0
    3.1095   -1.2690    3.4873 H   0  0  0  0  0  0  0  0  0  0  0  0
    3.2639   -1.4620    1.7344 H   0  0  0  0  0  0  0  0  0  0  0  0
  1  2  1  0
  3  1  1  0
  4  3  1  0
  3  5  2  0
  6  4  1  0
  4  7  1  0
  4  8  1  0
  7  9  1  0
  9 10  1  0
 10 11  1  0
 11  8  1  0
  1 12  1  0
  2 13  1  0
  6 14  1  0
  7 15  1  0
  7 16  1  0
  8 17  1  0
  8 18  1  0
  9 19  1  0
  9 20  1  0
 11 21  1  0
 11 22  1  0
 23 27  1  0
 23 29  1  0
 23 28  1  0
 24 23  1  0
 25 30  1  0
 25 31  1  0
 25 24  1  0
 26 24  2  0
 32 25  1  0
M  END
>  <E_el>  (21) 
-1105.015056145

>  <HBA_atom_index>  (21) 
6

>  <Function>  (21) 
thiol

>  <Atom>  (21) 
S

>  <Mol_ID>  (21) 
CHEMBL1082657_f002_c002

>  <E_el_PW6B95>  (21) 
-915.0265921535

>  <E_el complex_PW6B95>  (21) 
-1108.525208857

>  <HB_distance>  (21) 
2.38

>  <dG(298)_RRHO (kJ/mol)>  (21) 
382.8008

>  <dG(298)_RRHO complex (kJ/mol)>  (21) 
592.7595

>  <dG_solv_SMD_CCl4 (kJ/mol)>  (21) 
-32.9668

>  <dG_solv_SMD_CCl4 complex (kJ/mol)>  (21) 
-38.1599

>  <Delta G_sol (kJ/mol)>  (21) 
19.77

>  <Delta G (kcal/mol)>  (21) 
-2.03

>  <Delta G (kJ/mol)>  (21) 
-8.49

$$$$

     RDKit          3D

 53 53  0  0  0  0  0  0  0  0999 V2000
   -0.4311    3.1049   -0.0912 C   0  0  0  0  0  0  0  0  0  0  0  0
   -0.2647    1.7358    0.3948 N   0  0  0  0  0  0  0  0  0  0  0  0
   -0.8006    0.6321   -0.4124 C   0  0  0  0  0  0  0  0  0  0  0  0
    0.8547    3.6940   -0.6840 C   0  0  0  0  0  0  0  0  0  0  0  0
   -2.3284    0.6794   -0.4993 C   0  0  0  0  0  0  0  0  0  0  0  0
   -0.2041    0.6810   -1.8142 C   0  0  0  0  0  0  0  0  0  0  0  0
   -0.3349   -0.6490    0.3191 C   0  0  0  0  0  0  0  0  0  0  0  0
    2.0175    3.6664    0.3117 C   0  0  0  0  0  0  0  0  0  0  0  0
    0.6207    5.0038   -1.1461 O   0  0  0  0  0  0  0  0  0  0  0  0
   -0.7714   -1.9492   -0.2920 C   0  0  0  0  0  0  0  0  0  0  0  0
    2.3950    2.3702    0.6886 O   0  0  0  0  0  0  0  0  0  0  0  0
   -2.0073   -2.5352    0.0718 C   0  0  0  0  0  0  0  0  0  0  0  0
    0.0129   -2.6013   -1.2079 C   0  0  0  0  0  0  0  0  0  0  0  0
   -2.4277   -3.7096   -0.4832 C   0  0  0  0  0  0  0  0  0  0  0  0
   -1.6364   -4.3826   -1.4405 C   0  0  0  0  0  0  0  0  0  0  0  0
   -0.3901   -3.8161   -1.8050 C   0  0  0  0  0  0  0  0  0  0  0  0
   -2.0401   -5.5977   -2.0373 C   0  0  0  0  0  0  0  0  0  0  0  0
   -1.2441   -6.2222   -2.9562 C   0  0  0  0  0  0  0  0  0  0  0  0
   -0.0037   -5.6598   -3.3191 C   0  0  0  0  0  0  0  0  0  0  0  0
    0.4128   -4.4863   -2.7560 C   0  0  0  0  0  0  0  0  0  0  0  0
   -1.2362    3.2008   -0.8283 H   0  0  0  0  0  0  0  0  0  0  0  0
   -0.7259    3.7254    0.7618 H   0  0  0  0  0  0  0  0  0  0  0  0
   -0.6357    1.6743    1.3343 H   0  0  0  0  0  0  0  0  0  0  0  0
    1.1455    3.1188   -1.5674 H   0  0  0  0  0  0  0  0  0  0  0  0
   -2.7228   -0.1376   -1.1036 H   0  0  0  0  0  0  0  0  0  0  0  0
   -2.6699    1.6097   -0.9558 H   0  0  0  0  0  0  0  0  0  0  0  0
   -2.7832    0.6128    0.4920 H   0  0  0  0  0  0  0  0  0  0  0  0
   -0.5438   -0.1692   -2.4051 H   0  0  0  0  0  0  0  0  0  0  0  0
    0.8866    0.6601   -1.7805 H   0  0  0  0  0  0  0  0  0  0  0  0
   -0.5078    1.5819   -2.3499 H   0  0  0  0  0  0  0  0  0  0  0  0
   -0.6978   -0.6021    1.3524 H   0  0  0  0  0  0  0  0  0  0  0  0
    0.7564   -0.6180    0.3755 H   0  0  0  0  0  0  0  0  0  0  0  0
    2.8801    4.1608   -0.1438 H   0  0  0  0  0  0  0  0  0  0  0  0
    1.7296    4.2759    1.1882 H   0  0  0  0  0  0  0  0  0  0  0  0
    0.4120    5.5602   -0.3902 H   0  0  0  0  0  0  0  0  0  0  0  0
    1.5660    1.8518    0.6932 H   0  0  0  0  0  0  0  0  0  0  0  0
   -2.6262   -2.0409    0.8110 H   0  0  0  0  0  0  0  0  0  0  0  0
    0.9738   -2.1824   -1.4875 H   0  0  0  0  0  0  0  0  0  0  0  0
   -3.3762   -4.1414   -0.1877 H   0  0  0  0  0  0  0  0  0  0  0  0
   -2.9932   -6.0292   -1.7565 H   0  0  0  0  0  0  0  0  0  0  0  0
   -1.5628   -7.1519   -3.4083 H   0  0  0  0  0  0  0  0  0  0  0  0
    0.6189   -6.1626   -4.0474 H   0  0  0  0  0  0  0  0  0  0  0  0
    1.3666   -4.0548   -3.0347 H   0  0  0  0  0  0  0  0  0  0  0  0
    2.3947    3.2939    4.0345 C   0  0  0  0  0  0  0  0  0  0  0  0
    1.3262    2.3214    3.6142 C   0  0  0  0  0  0  0  0  0  0  0  0
    1.7526    0.8782    3.5529 C   0  0  0  0  0  0  0  0  0  0  0  0
    0.2005    2.6763    3.3551 O   0  0  0  0  0  0  0  0  0  0  0  0
    2.9094    2.9511    4.9335 H   0  0  0  0  0  0  0  0  0  0  0  0
    3.1440    3.3532    3.2425 H   0  0  0  0  0  0  0  0  0  0  0  0
    1.9808    4.2841    4.2098 H   0  0  0  0  0  0  0  0  0  0  0  0
    1.9199    0.5033    4.5652 H   0  0  0  0  0  0  0  0  0  0  0  0
    2.6932    0.7785    3.0124 H   0  0  0  0  0  0  0  0  0  0  0  0
    0.9957    0.2591    3.0767 H   0  0  0  0  0  0  0  0  0  0  0  0
  1  2  1  0
  2  3  1  0
  4  1  1  0
  3  5  1  0
  3  6  1  0
  3  7  1  0
  8  4  1  0
  4  9  1  0
  7 10  1  0
 11  8  1  0
 10 12  2  0
 10 13  1  0
 12 14  1  0
 14 15  2  0
 15 16  1  0
 16 13  2  0
 17 18  2  0
 18 19  1  0
 19 20  2  0
 20 16  1  0
 15 17  1  0
  1 21  1  0
  1 22  1  0
  2 23  1  0
  4 24  1  0
  5 25  1  0
  5 26  1  0
  5 27  1  0
  6 28  1  0
  6 29  1  0
  6 30  1  0
  7 31  1  0
  7 32  1  0
  8 33  1  0
  8 34  1  0
  9 35  1  0
 11 36  1  0
 12 37  1  0
 13 38  1  0
 14 39  1  0
 17 40  1  0
 18 41  1  0
 19 42  1  0
 20 43  1  0
 44 48  1  0
 44 50  1  0
 44 49  1  0
 45 44  1  0
 46 51  1  0
 46 52  1  0
 46 45  1  0
 47 45  2  0
 53 46  1  0
M  END
>  <E_el>  (22) 
-1057.725760878

>  <HBA_atom_index>  (22) 
2

>  <Function>  (22) 
secondary amine

>  <Atom>  (22) 
N

>  <Mol_ID>  (22) 
CHEMBL1083950_f002_c001

>  <E_el_PW6B95>  (22) 
-868.3612021973

>  <E_el complex_PW6B95>  (22) 
-1061.859314582

>  <HB_distance>  (22) 
2.41

>  <dG(298)_RRHO (kJ/mol)>  (22) 
888.5433

>  <dG(298)_RRHO complex (kJ/mol)>  (22) 
1105.1919

>  <dG_solv_SMD_CCl4 (kJ/mol)>  (22) 
-54.9922

>  <dG_solv_SMD_CCl4 complex (kJ/mol)>  (22) 
-63.6974

>  <Delta G_sol (kJ/mol)>  (22) 
24.27

>  <Delta G (kcal/mol)>  (22) 
-1.35

>  <Delta G (kJ/mol)>  (22) 
-5.65

$$$$

     RDKit          3D

 53 53  0  0  0  0  0  0  0  0999 V2000
    1.6456   -0.8373    0.5238 C   0  0  0  0  0  0  0  0  0  0  0  0
    0.3492   -0.9723   -0.1090 N   0  0  0  0  0  0  0  0  0  0  0  0
   -0.3388    0.2539   -0.5172 C   0  0  0  0  0  0  0  0  0  0  0  0
    2.4239   -2.1546    0.5286 C   0  0  0  0  0  0  0  0  0  0  0  0
   -0.5027    1.2565    0.6301 C   0  0  0  0  0  0  0  0  0  0  0  0
    0.4250    0.9107   -1.6645 C   0  0  0  0  0  0  0  0  0  0  0  0
   -1.7187   -0.2323   -1.0214 C   0  0  0  0  0  0  0  0  0  0  0  0
    1.8379   -3.2244    1.4560 C   0  0  0  0  0  0  0  0  0  0  0  0
    3.7734   -1.9416    0.8628 O   0  0  0  0  0  0  0  0  0  0  0  0
   -2.6459    0.8275   -1.5414 C   0  0  0  0  0  0  0  0  0  0  0  0
    0.5053   -3.5849    1.1768 O   0  0  0  0  0  0  0  0  0  0  0  0
   -3.5153    1.5163   -0.6617 C   0  0  0  0  0  0  0  0  0  0  0  0
   -2.6820    1.1506   -2.8732 C   0  0  0  0  0  0  0  0  0  0  0  0
   -4.3579    2.4915   -1.1124 C   0  0  0  0  0  0  0  0  0  0  0  0
   -4.3925    2.8438   -2.4799 C   0  0  0  0  0  0  0  0  0  0  0  0
   -3.5388    2.1545   -3.3761 C   0  0  0  0  0  0  0  0  0  0  0  0
   -5.2496    3.8479   -2.9825 C   0  0  0  0  0  0  0  0  0  0  0  0
   -5.2593    4.1559   -4.3140 C   0  0  0  0  0  0  0  0  0  0  0  0
   -4.4112    3.4702   -5.2066 C   0  0  0  0  0  0  0  0  0  0  0  0
   -3.5728    2.4933   -4.7480 C   0  0  0  0  0  0  0  0  0  0  0  0
    2.2484   -0.1281   -0.0463 H   0  0  0  0  0  0  0  0  0  0  0  0
    1.5999   -0.4462    1.5541 H   0  0  0  0  0  0  0  0  0  0  0  0
   -0.2570   -1.5048    0.5012 H   0  0  0  0  0  0  0  0  0  0  0  0
    2.4214   -2.5365   -0.4993 H   0  0  0  0  0  0  0  0  0  0  0  0
   -1.0309    2.1558    0.3115 H   0  0  0  0  0  0  0  0  0  0  0  0
    0.4680    1.5736    1.0147 H   0  0  0  0  0  0  0  0  0  0  0  0
   -1.0584    0.8176    1.4627 H   0  0  0  0  0  0  0  0  0  0  0  0
   -0.1164    1.7739   -2.0508 H   0  0  0  0  0  0  0  0  0  0  0  0
    0.5780    0.2034   -2.4809 H   0  0  0  0  0  0  0  0  0  0  0  0
    1.4044    1.2694   -1.3466 H   0  0  0  0  0  0  0  0  0  0  0  0
   -2.2135   -0.7620   -0.1992 H   0  0  0  0  0  0  0  0  0  0  0  0
   -1.5343   -0.9772   -1.7990 H   0  0  0  0  0  0  0  0  0  0  0  0
    2.5047   -4.0980    1.4321 H   0  0  0  0  0  0  0  0  0  0  0  0
    1.8413   -2.8480    2.4834 H   0  0  0  0  0  0  0  0  0  0  0  0
    3.8139   -1.5361    1.7406 H   0  0  0  0  0  0  0  0  0  0  0  0
    0.4449   -3.8106    0.2448 H   0  0  0  0  0  0  0  0  0  0  0  0
   -3.5127    1.2554    0.3896 H   0  0  0  0  0  0  0  0  0  0  0  0
   -2.0381    0.6242   -3.5696 H   0  0  0  0  0  0  0  0  0  0  0  0
   -5.0163    3.0033   -0.4208 H   0  0  0  0  0  0  0  0  0  0  0  0
   -5.9020    4.3733   -2.2954 H   0  0  0  0  0  0  0  0  0  0  0  0
   -5.9192    4.9273   -4.6886 H   0  0  0  0  0  0  0  0  0  0  0  0
   -4.4274    3.7212   -6.2590 H   0  0  0  0  0  0  0  0  0  0  0  0
   -2.9211    1.9660   -5.4343 H   0  0  0  0  0  0  0  0  0  0  0  0
    4.7789   -1.7633    5.8657 C   0  0  0  0  0  0  0  0  0  0  0  0
    4.6276   -1.9417    4.3784 C   0  0  0  0  0  0  0  0  0  0  0  0
    5.3529   -3.1156    3.7769 C   0  0  0  0  0  0  0  0  0  0  0  0
    3.9630   -1.1781    3.7162 O   0  0  0  0  0  0  0  0  0  0  0  0
    4.2722   -2.5794    6.3857 H   0  0  0  0  0  0  0  0  0  0  0  0
    5.8286   -1.8130    6.1590 H   0  0  0  0  0  0  0  0  0  0  0  0
    4.3527   -0.8193    6.1958 H   0  0  0  0  0  0  0  0  0  0  0  0
    5.1938   -4.0184    4.3678 H   0  0  0  0  0  0  0  0  0  0  0  0
    6.4280   -2.9207    3.7921 H   0  0  0  0  0  0  0  0  0  0  0  0
    5.0496   -3.2925    2.7476 H   0  0  0  0  0  0  0  0  0  0  0  0
  1  2  1  0
  2  3  1  0
  4  1  1  0
  3  5  1  0
  3  6  1  0
  3  7  1  0
  8  4  1  0
  4  9  1  0
  7 10  1  0
 11  8  1  0
 10 12  2  0
 10 13  1  0
 12 14  1  0
 14 15  2  0
 15 16  1  0
 16 13  2  0
 17 18  2  0
 18 19  1  0
 19 20  2  0
 20 16  1  0
 15 17  1  0
  1 21  1  0
  1 22  1  0
  2 23  1  0
  4 24  1  0
  5 25  1  0
  5 26  1  0
  5 27  1  0
  6 28  1  0
  6 29  1  0
  6 30  1  0
  7 31  1  0
  7 32  1  0
  8 33  1  0
  8 34  1  0
  9 35  1  0
 11 36  1  0
 12 37  1  0
 13 38  1  0
 14 39  1  0
 17 40  1  0
 18 41  1  0
 19 42  1  0
 20 43  1  0
 44 48  1  0
 44 50  1  0
 44 49  1  0
 45 44  1  0
 46 51  1  0
 46 52  1  0
 46 45  1  0
 47 45  2  0
 53 46  1  0
M  END
>  <E_el>  (23) 
-1057.717841307

>  <HBA_atom_index>  (23) 
9

>  <Function>  (23) 
alcohol

>  <Atom>  (23) 
O

>  <Mol_ID>  (23) 
CHEMBL1083950_f002_c002

>  <E_el_PW6B95>  (23) 
-868.3612021973

>  <E_el complex_PW6B95>  (23) 
-1061.852430170

>  <HB_distance>  (23) 
2.01

>  <dG(298)_RRHO (kJ/mol)>  (23) 
888.5433

>  <dG(298)_RRHO complex (kJ/mol)>  (23) 
1098.0820

>  <dG_solv_SMD_CCl4 (kJ/mol)>  (23) 
-54.9922

>  <dG_solv_SMD_CCl4 complex (kJ/mol)>  (23) 
-67.0826

>  <Delta G_sol (kJ/mol)>  (23) 
31.85

>  <Delta G (kcal/mol)>  (23) 
-0.21

>  <Delta G (kJ/mol)>  (23) 
-0.88

$$$$

     RDKit          3D

 53 53  0  0  0  0  0  0  0  0999 V2000
    0.8217    2.6917   -1.4628 C   0  0  0  0  0  0  0  0  0  0  0  0
    0.0996    1.6590   -0.7507 N   0  0  0  0  0  0  0  0  0  0  0  0
    0.3286    0.2679   -1.1451 C   0  0  0  0  0  0  0  0  0  0  0  0
    0.6294    4.0733   -0.8344 C   0  0  0  0  0  0  0  0  0  0  0  0
    0.0937    0.0219   -2.6393 C   0  0  0  0  0  0  0  0  0  0  0  0
    1.7548   -0.1359   -0.7799 C   0  0  0  0  0  0  0  0  0  0  0  0
   -0.6806   -0.5423   -0.2967 C   0  0  0  0  0  0  0  0  0  0  0  0
   -0.7841    4.6420   -0.9989 C   0  0  0  0  0  0  0  0  0  0  0  0
    1.5658    4.9895   -1.3609 O   0  0  0  0  0  0  0  0  0  0  0  0
   -0.6448   -2.0331   -0.4686 C   0  0  0  0  0  0  0  0  0  0  0  0
   -1.8027    3.8388   -0.4683 O   0  0  0  0  0  0  0  0  0  0  0  0
   -1.4229   -2.6604   -1.4713 C   0  0  0  0  0  0  0  0  0  0  0  0
    0.1303   -2.8235    0.3402 C   0  0  0  0  0  0  0  0  0  0  0  0
   -1.3953   -4.0136   -1.6503 C   0  0  0  0  0  0  0  0  0  0  0  0
   -0.5886   -4.8364   -0.8332 C   0  0  0  0  0  0  0  0  0  0  0  0
    0.1859   -4.2259    0.1841 C   0  0  0  0  0  0  0  0  0  0  0  0
   -0.5341   -6.2394   -0.9896 C   0  0  0  0  0  0  0  0  0  0  0  0
    0.2540   -7.0030   -0.1747 C   0  0  0  0  0  0  0  0  0  0  0  0
    1.0244   -6.3967    0.8379 C   0  0  0  0  0  0  0  0  0  0  0  0
    0.9894   -5.0418    1.0128 C   0  0  0  0  0  0  0  0  0  0  0  0
    1.8912    2.4731   -1.4255 H   0  0  0  0  0  0  0  0  0  0  0  0
    0.5550    2.7575   -2.5332 H   0  0  0  0  0  0  0  0  0  0  0  0
   -0.8896    1.8710   -0.7919 H   0  0  0  0  0  0  0  0  0  0  0  0
    0.8630    3.9980    0.2318 H   0  0  0  0  0  0  0  0  0  0  0  0
    0.2359   -1.0268   -2.9020 H   0  0  0  0  0  0  0  0  0  0  0  0
    0.7898    0.6002   -3.2487 H   0  0  0  0  0  0  0  0  0  0  0  0
   -0.9191    0.3084   -2.9332 H   0  0  0  0  0  0  0  0  0  0  0  0
    1.9294   -1.1910   -0.9886 H   0  0  0  0  0  0  0  0  0  0  0  0
    1.9483    0.0431    0.2792 H   0  0  0  0  0  0  0  0  0  0  0  0
    2.4928    0.4265   -1.3530 H   0  0  0  0  0  0  0  0  0  0  0  0
   -1.6885   -0.1811   -0.5306 H   0  0  0  0  0  0  0  0  0  0  0  0
   -0.5016   -0.2897    0.7517 H   0  0  0  0  0  0  0  0  0  0  0  0
   -0.7965    5.6547   -0.5745 H   0  0  0  0  0  0  0  0  0  0  0  0
   -0.9956    4.7477   -2.0704 H   0  0  0  0  0  0  0  0  0  0  0  0
    1.3892    5.0972   -2.2999 H   0  0  0  0  0  0  0  0  0  0  0  0
   -1.7220    3.8489    0.4964 H   0  0  0  0  0  0  0  0  0  0  0  0
   -2.0570   -2.0496   -2.1024 H   0  0  0  0  0  0  0  0  0  0  0  0
    0.7214   -2.3676    1.1274 H   0  0  0  0  0  0  0  0  0  0  0  0
   -2.0014   -4.4720   -2.4225 H   0  0  0  0  0  0  0  0  0  0  0  0
   -1.1274   -6.7042   -1.7677 H   0  0  0  0  0  0  0  0  0  0  0  0
    0.2892   -8.0767   -0.3035 H   0  0  0  0  0  0  0  0  0  0  0  0
    1.6447   -7.0104    1.4776 H   0  0  0  0  0  0  0  0  0  0  0  0
    1.5816   -4.5760    1.7914 H   0  0  0  0  0  0  0  0  0  0  0  0
   -0.8258    3.5322    4.6707 C   0  0  0  0  0  0  0  0  0  0  0  0
   -0.7298    3.3225    3.1820 C   0  0  0  0  0  0  0  0  0  0  0  0
    0.2601    2.2872    2.7262 C   0  0  0  0  0  0  0  0  0  0  0  0
   -1.4153    3.9612    2.4167 O   0  0  0  0  0  0  0  0  0  0  0  0
   -1.2733    2.6501    5.1347 H   0  0  0  0  0  0  0  0  0  0  0  0
    0.1644    3.6469    5.1139 H   0  0  0  0  0  0  0  0  0  0  0  0
   -1.4355    4.4000    4.9094 H   0  0  0  0  0  0  0  0  0  0  0  0
    0.1612    1.3741    3.3165 H   0  0  0  0  0  0  0  0  0  0  0  0
    1.2723    2.6591    2.9071 H   0  0  0  0  0  0  0  0  0  0  0  0
    0.1644    2.0535    1.6648 H   0  0  0  0  0  0  0  0  0  0  0  0
  1  2  1  0
  2  3  1  0
  4  1  1  0
  3  5  1  0
  3  6  1  0
  3  7  1  0
  8  4  1  0
  4  9  1  0
  7 10  1  0
 11  8  1  0
 10 12  2  0
 10 13  1  0
 12 14  1  0
 14 15  2  0
 15 16  1  0
 16 13  2  0
 17 18  2  0
 18 19  1  0
 19 20  2  0
 20 16  1  0
 15 17  1  0
  1 21  1  0
  1 22  1  0
  2 23  1  0
  4 24  1  0
  5 25  1  0
  5 26  1  0
  5 27  1  0
  6 28  1  0
  6 29  1  0
  6 30  1  0
  7 31  1  0
  7 32  1  0
  8 33  1  0
  8 34  1  0
  9 35  1  0
 11 36  1  0
 12 37  1  0
 13 38  1  0
 14 39  1  0
 17 40  1  0
 18 41  1  0
 19 42  1  0
 20 43  1  0
 44 48  1  0
 44 50  1  0
 44 49  1  0
 45 44  1  0
 46 51  1  0
 46 52  1  0
 46 45  1  0
 47 45  2  0
 53 46  1  0
M  END
>  <E_el>  (24) 
-1057.721593534

>  <HBA_atom_index>  (24) 
11

>  <Function>  (24) 
alcohol

>  <Atom>  (24) 
O

>  <Mol_ID>  (24) 
CHEMBL1083950_f002_c003

>  <E_el_PW6B95>  (24) 
-868.3612021973

>  <E_el complex_PW6B95>  (24) 
-1061.854926256

>  <HB_distance>  (24) 
1.95

>  <dG(298)_RRHO (kJ/mol)>  (24) 
888.5433

>  <dG(298)_RRHO complex (kJ/mol)>  (24) 
1101.5266

>  <dG_solv_SMD_CCl4 (kJ/mol)>  (24) 
-54.9922

>  <dG_solv_SMD_CCl4 complex (kJ/mol)>  (24) 
-65.7093

>  <Delta G_sol (kJ/mol)>  (24) 
30.11

>  <Delta G (kcal/mol)>  (24) 
-0.47

>  <Delta G (kJ/mol)>  (24) 
-1.97

$$$$

     RDKit          3D

 32 30  0  0  0  0  0  0  0  0999 V2000
   -0.2028    0.5016   -0.9385 C   0  0  0  0  0  0  0  0  0  0  0  0
   -1.4130    0.8867   -0.3280 O   0  0  0  0  0  0  0  0  0  0  0  0
    0.0713   -0.9905   -0.7498 C   0  0  0  0  0  0  0  0  0  0  0  0
   -0.2500    0.9198   -2.4054 C   0  0  0  0  0  0  0  0  0  0  0  0
    1.3187   -1.3961   -1.3655 N   0  0  0  0  0  0  0  0  0  0  0  0
   -0.9914   -0.0033   -3.3668 C   0  0  0  0  0  0  0  0  0  0  0  0
    2.4983   -1.0721   -0.6003 C   0  0  0  0  0  0  0  0  0  0  0  0
   -2.2940   -0.4167   -2.8754 N   0  0  0  0  0  0  0  0  0  0  0  0
    0.6294    1.0646   -0.4805 H   0  0  0  0  0  0  0  0  0  0  0  0
   -1.5058    0.4388    0.5217 H   0  0  0  0  0  0  0  0  0  0  0  0
    0.0514   -1.2209    0.3313 H   0  0  0  0  0  0  0  0  0  0  0  0
   -0.7525   -1.5433   -1.2044 H   0  0  0  0  0  0  0  0  0  0  0  0
    0.7733    1.0140   -2.7742 H   0  0  0  0  0  0  0  0  0  0  0  0
   -0.6813    1.9255   -2.4445 H   0  0  0  0  0  0  0  0  0  0  0  0
    1.2963   -2.3870   -1.5517 H   0  0  0  0  0  0  0  0  0  0  0  0
   -0.3832   -0.8984   -3.5252 H   0  0  0  0  0  0  0  0  0  0  0  0
   -1.0273    0.5116   -4.3397 H   0  0  0  0  0  0  0  0  0  0  0  0
    2.6605    0.0065   -0.5798 H   0  0  0  0  0  0  0  0  0  0  0  0
    2.4682   -1.4189    0.4454 H   0  0  0  0  0  0  0  0  0  0  0  0
    3.3770   -1.5125   -1.0716 H   0  0  0  0  0  0  0  0  0  0  0  0
   -2.8004    0.3657   -2.4867 H   0  0  0  0  0  0  0  0  0  0  0  0
   -2.8499   -0.8066   -3.6232 H   0  0  0  0  0  0  0  0  0  0  0  0
   -0.2653    0.0004    4.6521 C   0  0  0  0  0  0  0  0  0  0  0  0
   -0.4894    0.3578    3.2074 C   0  0  0  0  0  0  0  0  0  0  0  0
    0.4892    1.3331    2.6036 C   0  0  0  0  0  0  0  0  0  0  0  0
   -1.3894   -0.1272    2.5636 O   0  0  0  0  0  0  0  0  0  0  0  0
    0.7745   -0.2876    4.8199 H   0  0  0  0  0  0  0  0  0  0  0  0
   -0.4485    0.8753    5.2801 H   0  0  0  0  0  0  0  0  0  0  0  0
   -0.9226   -0.8058    4.9685 H   0  0  0  0  0  0  0  0  0  0  0  0
    1.3209    0.7693    2.1709 H   0  0  0  0  0  0  0  0  0  0  0  0
    0.9113    2.0104    3.3454 H   0  0  0  0  0  0  0  0  0  0  0  0
    0.0266    1.9055    1.8013 H   0  0  0  0  0  0  0  0  0  0  0  0
  1  2  1  0
  3  1  1  0
  1  4  1  0
  5  3  1  0
  4  6  1  0
  7  5  1  0
  6  8  1  0
  1  9  1  0
  2 10  1  0
  3 11  1  0
  3 12  1  0
  4 13  1  0
  4 14  1  0
  5 15  1  0
  6 16  1  0
  6 17  1  0
  7 18  1  0
  7 19  1  0
  7 20  1  0
  8 21  1  0
  8 22  1  0
 23 27  1  0
 23 29  1  0
 23 28  1  0
 24 23  1  0
 25 30  1  0
 25 31  1  0
 25 24  1  0
 26 24  2  0
 32 25  1  0
M  END
>  <E_el>  (25) 
-575.5768105166

>  <HBA_atom_index>  (25) 
2

>  <Function>  (25) 
alcohol

>  <Atom>  (25) 
O

>  <Mol_ID>  (25) 
CHEMBL1084292_f002_c001

>  <E_el_PW6B95>  (25) 
-384.3151997046

>  <E_el complex_PW6B95>  (25) 
-577.8043781019

>  <HB_distance>  (25) 
2.12

>  <dG(298)_RRHO (kJ/mol)>  (25) 
453.9388

>  <dG(298)_RRHO complex (kJ/mol)>  (25) 
661.8969

>  <dG_solv_SMD_CCl4 (kJ/mol)>  (25) 
-21.5119

>  <dG_solv_SMD_CCl4 complex (kJ/mol)>  (25) 
-34.0577

>  <Delta G_sol (kJ/mol)>  (25) 
35.19

>  <Delta G (kcal/mol)>  (25) 
0.29

>  <Delta G (kJ/mol)>  (25) 
1.21

$$$$

     RDKit          3D

 32 30  0  0  0  0  0  0  0  0999 V2000
   -0.9636    0.1776   -2.4525 C   0  0  0  0  0  0  0  0  0  0  0  0
   -1.9879   -0.4106   -3.2296 O   0  0  0  0  0  0  0  0  0  0  0  0
   -1.4908    0.6153   -1.0869 C   0  0  0  0  0  0  0  0  0  0  0  0
    0.1934   -0.8113   -2.3633 C   0  0  0  0  0  0  0  0  0  0  0  0
   -0.4708    1.2477   -0.2825 N   0  0  0  0  0  0  0  0  0  0  0  0
    0.0667   -1.9370   -1.3424 C   0  0  0  0  0  0  0  0  0  0  0  0
   -0.1837    2.6190   -0.6326 C   0  0  0  0  0  0  0  0  0  0  0  0
   -1.2111   -2.6236   -1.4016 N   0  0  0  0  0  0  0  0  0  0  0  0
   -0.5820    1.0677   -2.9786 H   0  0  0  0  0  0  0  0  0  0  0  0
   -2.8060    0.0664   -3.0700 H   0  0  0  0  0  0  0  0  0  0  0  0
   -2.3596    1.2836   -1.2474 H   0  0  0  0  0  0  0  0  0  0  0  0
   -1.8654   -0.2679   -0.5662 H   0  0  0  0  0  0  0  0  0  0  0  0
    1.1029   -0.2564   -2.1246 H   0  0  0  0  0  0  0  0  0  0  0  0
    0.3480   -1.2297   -3.3637 H   0  0  0  0  0  0  0  0  0  0  0  0
   -0.7131    1.1932    0.6964 H   0  0  0  0  0  0  0  0  0  0  0  0
    0.1806   -1.5137   -0.3400 H   0  0  0  0  0  0  0  0  0  0  0  0
    0.9345   -2.5991   -1.4893 H   0  0  0  0  0  0  0  0  0  0  0  0
    0.3355    2.6797   -1.5906 H   0  0  0  0  0  0  0  0  0  0  0  0
   -1.0765    3.2589   -0.7026 H   0  0  0  0  0  0  0  0  0  0  0  0
    0.4775    3.0526    0.1176 H   0  0  0  0  0  0  0  0  0  0  0  0
   -1.4638   -2.8366   -2.3559 H   0  0  0  0  0  0  0  0  0  0  0  0
   -1.1699   -3.4941   -0.8914 H   0  0  0  0  0  0  0  0  0  0  0  0
    1.3856    0.0490    4.5508 C   0  0  0  0  0  0  0  0  0  0  0  0
    0.9159    0.3978    3.1598 C   0  0  0  0  0  0  0  0  0  0  0  0
    1.8132   -0.0495    2.0347 C   0  0  0  0  0  0  0  0  0  0  0  0
   -0.1171    0.9923    2.9716 O   0  0  0  0  0  0  0  0  0  0  0  0
    1.4125   -1.0358    4.6736 H   0  0  0  0  0  0  0  0  0  0  0  0
    2.4038    0.4053    4.7170 H   0  0  0  0  0  0  0  0  0  0  0  0
    0.7278    0.4721    5.3058 H   0  0  0  0  0  0  0  0  0  0  0  0
    1.9598   -1.1311    2.0766 H   0  0  0  0  0  0  0  0  0  0  0  0
    2.8034    0.3983    2.1437 H   0  0  0  0  0  0  0  0  0  0  0  0
    1.4002    0.2200    1.0639 H   0  0  0  0  0  0  0  0  0  0  0  0
  1  2  1  0
  3  1  1  0
  1  4  1  0
  5  3  1  0
  4  6  1  0
  7  5  1  0
  6  8  1  0
  1  9  1  0
  2 10  1  0
  3 11  1  0
  3 12  1  0
  4 13  1  0
  4 14  1  0
  5 15  1  0
  6 16  1  0
  6 17  1  0
  7 18  1  0
  7 19  1  0
  7 20  1  0
  8 21  1  0
  8 22  1  0
 23 27  1  0
 23 29  1  0
 23 28  1  0
 24 23  1  0
 25 30  1  0
 25 31  1  0
 25 24  1  0
 26 24  2  0
 32 25  1  0
M  END
>  <E_el>  (26) 
-575.5758421436

>  <HBA_atom_index>  (26) 
5

>  <Function>  (26) 
secondary amine

>  <Atom>  (26) 
N

>  <Mol_ID>  (26) 
CHEMBL1084292_f002_c002

>  <E_el_PW6B95>  (26) 
-384.3151997046

>  <E_el complex_PW6B95>  (26) 
-577.8023018704

>  <HB_distance>  (26) 
2.36

>  <dG(298)_RRHO (kJ/mol)>  (26) 
453.9388

>  <dG(298)_RRHO complex (kJ/mol)>  (26) 
659.4736

>  <dG_solv_SMD_CCl4 (kJ/mol)>  (26) 
-21.5119

>  <dG_solv_SMD_CCl4 complex (kJ/mol)>  (26) 
-33.9342

>  <Delta G_sol (kJ/mol)>  (26) 
38.34

>  <Delta G (kcal/mol)>  (26) 
0.77

>  <Delta G (kJ/mol)>  (26) 
3.22

$$$$

     RDKit          3D

 32 30  0  0  0  0  0  0  0  0999 V2000
   -0.3521   -0.2848   -2.0796 C   0  0  0  0  0  0  0  0  0  0  0  0
   -0.2208   -1.2250   -1.1429 N   0  0  0  0  0  0  0  0  0  0  0  0
   -0.0053   -2.5164   -1.5524 O   0  0  0  0  0  0  0  0  0  0  0  0
   -0.4486    1.1472   -1.5672 C   0  0  0  0  0  0  0  0  0  0  0  0
   -0.3634   -0.5771   -3.2687 O   0  0  0  0  0  0  0  0  0  0  0  0
   -0.6772    1.1745   -0.1314 N   0  0  0  0  0  0  0  0  0  0  0  0
   -1.4207    1.9599   -2.4232 C   0  0  0  0  0  0  0  0  0  0  0  0
   -2.2779    0.9722    0.4015 S   0  0  0  0  0  0  0  0  0  0  0  0
    0.1459    2.0515    0.6753 C   0  0  0  0  0  0  0  0  0  0  0  0
   -1.4954    3.4213   -2.0085 C   0  0  0  0  0  0  0  0  0  0  0  0
   -0.0260   -1.0679   -0.1607 H   0  0  0  0  0  0  0  0  0  0  0  0
   -0.0105   -2.4321   -2.5220 H   0  0  0  0  0  0  0  0  0  0  0  0
    0.5508    1.5741   -1.7198 H   0  0  0  0  0  0  0  0  0  0  0  0
   -2.4136    1.5079   -2.3773 H   0  0  0  0  0  0  0  0  0  0  0  0
   -1.0983    1.8820   -3.4617 H   0  0  0  0  0  0  0  0  0  0  0  0
   -2.1719   -0.2659    0.9138 H   0  0  0  0  0  0  0  0  0  0  0  0
    0.1035    1.7319    1.7145 H   0  0  0  0  0  0  0  0  0  0  0  0
    1.1841    1.9686    0.3498 H   0  0  0  0  0  0  0  0  0  0  0  0
   -0.1408    3.1074    0.6263 H   0  0  0  0  0  0  0  0  0  0  0  0
   -1.9061    3.5458   -1.0053 H   0  0  0  0  0  0  0  0  0  0  0  0
   -2.1400    3.9793   -2.6873 H   0  0  0  0  0  0  0  0  0  0  0  0
   -0.5127    3.8973   -2.0264 H   0  0  0  0  0  0  0  0  0  0  0  0
    1.3860   -2.2175    3.7715 C   0  0  0  0  0  0  0  0  0  0  0  0
    1.1611   -2.1257    2.2857 C   0  0  0  0  0  0  0  0  0  0  0  0
    1.9372   -3.0980    1.4393 C   0  0  0  0  0  0  0  0  0  0  0  0
    0.4065   -1.3081    1.8119 O   0  0  0  0  0  0  0  0  0  0  0  0
    0.9581   -3.1497    4.1477 H   0  0  0  0  0  0  0  0  0  0  0  0
    2.4518   -2.2504    4.0032 H   0  0  0  0  0  0  0  0  0  0  0  0
    0.9237   -1.3839    4.2948 H   0  0  0  0  0  0  0  0  0  0  0  0
    1.9719   -4.0857    1.9002 H   0  0  0  0  0  0  0  0  0  0  0  0
    2.9721   -2.7537    1.3639 H   0  0  0  0  0  0  0  0  0  0  0  0
    1.5288   -3.1788    0.4346 H   0  0  0  0  0  0  0  0  0  0  0  0
  1  2  1  0
  2  3  1  0
  4  1  1  0
  1  5  2  0
  6  4  1  0
  4  7  1  0
  8  6  1  0
  6  9  1  0
  7 10  1  0
  2 11  1  0
  3 12  1  0
  4 13  1  0
  7 14  1  0
  7 15  1  0
  8 16  1  0
  9 17  1  0
  9 18  1  0
  9 19  1  0
 10 20  1  0
 10 21  1  0
 10 22  1  0
 23 27  1  0
 23 29  1  0
 23 28  1  0
 24 23  1  0
 25 30  1  0
 25 31  1  0
 25 24  1  0
 26 24  2  0
 32 25  1  0
M  END
>  <E_el>  (27) 
-1047.149479299

>  <HBA_atom_index>  (27) 
2

>  <Function>  (27) 
amide

>  <Atom>  (27) 
N

>  <Mol_ID>  (27) 
CHEMBL1088878_f001_c001

>  <E_el_PW6B95>  (27) 
-856.9517299330

>  <E_el complex_PW6B95>  (27) 
-1050.444753851

>  <HB_distance>  (27) 
2.03

>  <dG(298)_RRHO (kJ/mol)>  (27) 
387.9310

>  <dG(298)_RRHO complex (kJ/mol)>  (27) 
595.8550

>  <dG_solv_SMD_CCl4 (kJ/mol)>  (27) 
-30.2990

>  <dG_solv_SMD_CCl4 complex (kJ/mol)>  (27) 
-40.2000

>  <Delta G_sol (kJ/mol)>  (27) 
27.71

>  <Delta G (kcal/mol)>  (27) 
-0.83

>  <Delta G (kJ/mol)>  (27) 
-3.47

$$$$

     RDKit          3D

 43 43  0  0  0  0  0  0  0  0999 V2000
   -0.9294    0.4528    0.2534 S   0  0  0  0  0  0  0  0  0  0  0  0
   -1.0181    0.7525   -1.4139 N   0  0  0  0  0  0  0  0  0  0  0  0
   -0.1751   -0.0275   -2.2958 C   0  0  0  0  0  0  0  0  0  0  0  0
    0.7358    1.0970    0.6724 C   0  0  0  0  0  0  0  0  0  0  0  0
   -0.5650    0.1849   -3.7358 C   0  0  0  0  0  0  0  0  0  0  0  0
    0.8159    2.4801    0.5031 O   0  0  0  0  0  0  0  0  0  0  0  0
    1.0822    0.6221    2.0925 C   0  0  0  0  0  0  0  0  0  0  0  0
   -1.9053    0.1730   -4.1144 C   0  0  0  0  0  0  0  0  0  0  0  0
    0.4037    0.3823   -4.7121 C   0  0  0  0  0  0  0  0  0  0  0  0
    0.3135    3.1984    1.6130 C   0  0  0  0  0  0  0  0  0  0  0  0
   -0.1079    0.4350    2.8170 O   0  0  0  0  0  0  0  0  0  0  0  0
    1.9651    1.6755    2.7481 C   0  0  0  0  0  0  0  0  0  0  0  0
   -2.2631    0.3451   -5.4417 C   0  0  0  0  0  0  0  0  0  0  0  0
    0.0484    0.5505   -6.0433 C   0  0  0  0  0  0  0  0  0  0  0  0
    1.2208    3.0118    2.8355 C   0  0  0  0  0  0  0  0  0  0  0  0
   -1.2873    0.5319   -6.4116 C   0  0  0  0  0  0  0  0  0  0  0  0
   -0.9807    1.7418   -1.6238 H   0  0  0  0  0  0  0  0  0  0  0  0
    0.8980    0.1842   -2.1825 H   0  0  0  0  0  0  0  0  0  0  0  0
   -0.3099   -1.0792   -2.0277 H   0  0  0  0  0  0  0  0  0  0  0  0
    1.4549    0.6783   -0.0367 H   0  0  0  0  0  0  0  0  0  0  0  0
    1.6288   -0.3251    1.9999 H   0  0  0  0  0  0  0  0  0  0  0  0
   -2.6668    0.0368   -3.3574 H   0  0  0  0  0  0  0  0  0  0  0  0
    1.4497    0.4090   -4.4293 H   0  0  0  0  0  0  0  0  0  0  0  0
    0.2677    4.2443    1.3090 H   0  0  0  0  0  0  0  0  0  0  0  0
   -0.7094    2.8776    1.8384 H   0  0  0  0  0  0  0  0  0  0  0  0
    0.0023   -0.3263    3.4048 H   0  0  0  0  0  0  0  0  0  0  0  0
    2.8786    1.7897    2.1585 H   0  0  0  0  0  0  0  0  0  0  0  0
    2.2768    1.3404    3.7392 H   0  0  0  0  0  0  0  0  0  0  0  0
   -3.3086    0.3349   -5.7217 H   0  0  0  0  0  0  0  0  0  0  0  0
    0.8160    0.7035   -6.7906 H   0  0  0  0  0  0  0  0  0  0  0  0
    0.6135    3.0479    3.7405 H   0  0  0  0  0  0  0  0  0  0  0  0
    1.9449    3.8253    2.9090 H   0  0  0  0  0  0  0  0  0  0  0  0
   -1.5685    0.6666   -7.4476 H   0  0  0  0  0  0  0  0  0  0  0  0
   -0.0168   -4.3967    4.2804 C   0  0  0  0  0  0  0  0  0  0  0  0
   -0.0991   -3.0553    3.6015 C   0  0  0  0  0  0  0  0  0  0  0  0
   -0.6804   -3.0525    2.2150 C   0  0  0  0  0  0  0  0  0  0  0  0
    0.2860   -2.0503    4.1562 O   0  0  0  0  0  0  0  0  0  0  0  0
   -1.0243   -4.7574    4.4999 H   0  0  0  0  0  0  0  0  0  0  0  0
    0.4415   -5.1388    3.6251 H   0  0  0  0  0  0  0  0  0  0  0  0
    0.5435   -4.3359    5.2100 H   0  0  0  0  0  0  0  0  0  0  0  0
   -1.6329   -3.5846    2.1981 H   0  0  0  0  0  0  0  0  0  0  0  0
   -0.0143   -3.5963    1.5409 H   0  0  0  0  0  0  0  0  0  0  0  0
   -0.8247   -2.0474    1.8244 H   0  0  0  0  0  0  0  0  0  0  0  0
  1  2  1  0
  2  3  1  0
  4  1  1  0
  3  5  1  0
  6  4  1  0
  4  7  1  0
  5  8  2  0
  5  9  1  0
 10  6  1  0
  7 11  1  0
  7 12  1  0
  8 13  1  0
 14  9  2  0
 10 15  1  0
 12 15  1  0
 13 16  2  0
 16 14  1  0
  2 17  1  0
  3 18  1  0
  3 19  1  0
  4 20  1  0
  7 21  1  0
  8 22  1  0
  9 23  1  0
 10 24  1  0
 10 25  1  0
 11 26  1  0
 12 27  1  0
 12 28  1  0
 13 29  1  0
 14 30  1  0
 15 31  1  0
 15 32  1  0
 16 33  1  0
 34 38  1  0
 34 40  1  0
 34 39  1  0
 35 34  1  0
 36 41  1  0
 36 42  1  0
 36 35  1  0
 37 35  2  0
 43 36  1  0
M  END
>  <E_el>  (28) 
-1261.714913132

>  <HBA_atom_index>  (28) 
11

>  <Function>  (28) 
alcohol

>  <Atom>  (28) 
O

>  <Mol_ID>  (28) 
CHEMBL1089015_f001_c001

>  <E_el_PW6B95>  (28) 
-1072.379524335

>  <E_el complex_PW6B95>  (28) 
-1265.874374169

>  <HB_distance>  (28) 
1.90

>  <dG(298)_RRHO (kJ/mol)>  (28) 
646.2358

>  <dG(298)_RRHO complex (kJ/mol)>  (28) 
856.1866

>  <dG_solv_SMD_CCl4 (kJ/mol)>  (28) 
-48.1735

>  <dG_solv_SMD_CCl4 complex (kJ/mol)>  (28) 
-58.4573

>  <Delta G_sol (kJ/mol)>  (28) 
24.56

>  <Delta G (kcal/mol)>  (28) 
-1.31

>  <Delta G (kJ/mol)>  (28) 
-5.48

$$$$

     RDKit          3D

 36 37  0  0  0  0  0  0  0  0999 V2000
   -0.7161   -1.0694   -0.2568 C   0  0  0  0  0  0  0  0  0  0  0  0
   -0.2037   -0.0780    0.5306 N   0  0  0  0  0  0  0  0  0  0  0  0
    0.1903    1.1514    0.0885 C   0  0  0  0  0  0  0  0  0  0  0  0
   -1.1163   -2.2803    0.3167 C   0  0  0  0  0  0  0  0  0  0  0  0
   -0.8303   -0.8560   -1.6380 C   0  0  0  0  0  0  0  0  0  0  0  0
    0.6453    1.9860    0.8563 O   0  0  0  0  0  0  0  0  0  0  0  0
    0.0404    1.3930   -1.3510 C   0  0  0  0  0  0  0  0  0  0  0  0
   -1.6364   -3.2754   -0.4787 C   0  0  0  0  0  0  0  0  0  0  0  0
   -0.4067    0.4199   -2.1824 C   0  0  0  0  0  0  0  0  0  0  0  0
   -1.3676   -1.8904   -2.4170 C   0  0  0  0  0  0  0  0  0  0  0  0
    0.4499    2.7762   -1.7656 C   0  0  0  0  0  0  0  0  0  0  0  0
   -1.7671   -3.0820   -1.8535 C   0  0  0  0  0  0  0  0  0  0  0  0
   -0.4961    0.5946   -3.6762 C   0  0  0  0  0  0  0  0  0  0  0  0
   -0.2199    3.3036   -3.3532 S   0  0  0  0  0  0  0  0  0  0  0  0
    0.2344    1.7993   -4.2358 C   0  0  0  0  0  0  0  0  0  0  0  0
   -0.1193   -0.2519    1.5318 H   0  0  0  0  0  0  0  0  0  0  0  0
   -1.0190   -2.4204    1.3858 H   0  0  0  0  0  0  0  0  0  0  0  0
   -1.9475   -4.2096   -0.0304 H   0  0  0  0  0  0  0  0  0  0  0  0
   -1.4831   -1.7566   -3.4835 H   0  0  0  0  0  0  0  0  0  0  0  0
    1.5403    2.8631   -1.7750 H   0  0  0  0  0  0  0  0  0  0  0  0
    0.1000    3.4928   -1.0223 H   0  0  0  0  0  0  0  0  0  0  0  0
   -2.1811   -3.8627   -2.4764 H   0  0  0  0  0  0  0  0  0  0  0  0
   -1.5510    0.6441   -3.9616 H   0  0  0  0  0  0  0  0  0  0  0  0
   -0.0890   -0.3003   -4.1565 H   0  0  0  0  0  0  0  0  0  0  0  0
    1.3168    1.6604   -4.1835 H   0  0  0  0  0  0  0  0  0  0  0  0
   -0.0229    1.9401   -5.2856 H   0  0  0  0  0  0  0  0  0  0  0  0
    0.6764   -0.0395    5.6322 C   0  0  0  0  0  0  0  0  0  0  0  0
    0.8165   -0.1376    4.1398 C   0  0  0  0  0  0  0  0  0  0  0  0
    2.0735    0.4282    3.5360 C   0  0  0  0  0  0  0  0  0  0  0  0
   -0.0473   -0.6411    3.4556 O   0  0  0  0  0  0  0  0  0  0  0  0
    1.4851   -0.5895    6.1189 H   0  0  0  0  0  0  0  0  0  0  0  0
    0.7788    1.0009    5.9476 H   0  0  0  0  0  0  0  0  0  0  0  0
   -0.2802   -0.4287    5.9718 H   0  0  0  0  0  0  0  0  0  0  0  0
    2.7987    0.7416    4.2842 H   0  0  0  0  0  0  0  0  0  0  0  0
    1.8166    1.2833    2.9071 H   0  0  0  0  0  0  0  0  0  0  0  0
    2.5377   -0.3090    2.8801 H   0  0  0  0  0  0  0  0  0  0  0  0
  1  2  1  0
  2  3  1  0
  4  1  2  0
  1  5  1  0
  3  6  2  0
  3  7  1  0
  8  4  1  0
  9  5  1  0
  5 10  2  0
  7  9  2  0
  7 11  1  0
 12  8  2  0
  9 13  1  0
 12 10  1  0
 14 11  1  0
 13 15  1  0
 15 14  1  0
  2 16  1  0
  4 17  1  0
  8 18  1  0
 10 19  1  0
 11 20  1  0
 11 21  1  0
 12 22  1  0
 13 23  1  0
 13 24  1  0
 15 25  1  0
 15 26  1  0
 27 31  1  0
 27 33  1  0
 27 32  1  0
 28 27  1  0
 29 34  1  0
 29 35  1  0
 29 28  1  0
 30 28  2  0
 36 29  1  0
M  END
>  <E_el>  (29) 
-1183.124654120

>  <HBA_atom_index>  (29) 
2

>  <Function>  (29) 
undefined donor function

>  <Atom>  (29) 
N

>  <Mol_ID>  (29) 
CHEMBL1092143_f001_c001

>  <E_el_PW6B95>  (29) 
-993.4942188369

>  <E_el complex_PW6B95>  (29) 
-1186.988054209

>  <HB_distance>  (29) 
1.96

>  <dG(298)_RRHO (kJ/mol)>  (29) 
464.0128

>  <dG(298)_RRHO complex (kJ/mol)>  (29) 
675.1951

>  <dG_solv_SMD_CCl4 (kJ/mol)>  (29) 
-51.3250

>  <dG_solv_SMD_CCl4 complex (kJ/mol)>  (29) 
-57.5568

>  <Delta G_sol (kJ/mol)>  (29) 
32.50

>  <Delta G (kcal/mol)>  (29) 
-0.11

>  <Delta G (kJ/mol)>  (29) 
-0.46

$$$$

     RDKit          3D

 35 34  0  0  0  0  0  0  0  0999 V2000
    0.0140    0.2896   -2.0841 C   0  0  0  0  0  0  0  0  0  0  0  0
    1.3706    0.3117   -1.7180 O   0  0  0  0  0  0  0  0  0  0  0  0
   -0.6700   -1.0621   -1.6979 C   0  0  0  0  0  0  0  0  0  0  0  0
   -0.7504    1.5199   -1.5857 C   0  0  0  0  0  0  0  0  0  0  0  0
   -1.5582   -0.9819   -0.4513 C   0  0  0  0  0  0  0  0  0  0  0  0
    0.3079   -2.0543   -1.5831 O   0  0  0  0  0  0  0  0  0  0  0  0
   -0.7478    1.6734   -0.0585 C   0  0  0  0  0  0  0  0  0  0  0  0
   -2.0820    1.4762   -2.0457 O   0  0  0  0  0  0  0  0  0  0  0  0
   -0.8086    0.0695    0.8283 S   0  0  0  0  0  0  0  0  0  0  0  0
   -1.8475   -2.3433    0.1587 C   0  0  0  0  0  0  0  0  0  0  0  0
   -1.8308    2.6181    0.4406 C   0  0  0  0  0  0  0  0  0  0  0  0
    0.0313    0.3357   -3.1794 H   0  0  0  0  0  0  0  0  0  0  0  0
    1.5032    0.5551   -0.7902 H   0  0  0  0  0  0  0  0  0  0  0  0
   -1.3412   -1.3392   -2.5222 H   0  0  0  0  0  0  0  0  0  0  0  0
   -0.2422    2.4135   -1.9788 H   0  0  0  0  0  0  0  0  0  0  0  0
   -2.5053   -0.5229   -0.7364 H   0  0  0  0  0  0  0  0  0  0  0  0
    1.1593   -1.5969   -1.5671 H   0  0  0  0  0  0  0  0  0  0  0  0
    0.2201    2.0975    0.2182 H   0  0  0  0  0  0  0  0  0  0  0  0
   -2.0816    1.5772   -3.0003 H   0  0  0  0  0  0  0  0  0  0  0  0
   -0.9466   -2.8215    0.5386 H   0  0  0  0  0  0  0  0  0  0  0  0
   -2.5624   -2.2524    0.9760 H   0  0  0  0  0  0  0  0  0  0  0  0
   -2.2790   -3.0083   -0.5910 H   0  0  0  0  0  0  0  0  0  0  0  0
   -1.7040    2.7980    1.5073 H   0  0  0  0  0  0  0  0  0  0  0  0
   -2.8273    2.2123    0.2833 H   0  0  0  0  0  0  0  0  0  0  0  0
   -1.7719    3.5821   -0.0696 H   0  0  0  0  0  0  0  0  0  0  0  0
    2.1666    0.0501    3.1863 C   0  0  0  0  0  0  0  0  0  0  0  0
    2.4260   -0.0281    1.7087 C   0  0  0  0  0  0  0  0  0  0  0  0
    2.6353   -1.4066    1.1424 C   0  0  0  0  0  0  0  0  0  0  0  0
    2.4369    0.9587    1.0076 O   0  0  0  0  0  0  0  0  0  0  0  0
    1.2974   -0.5632    3.4329 H   0  0  0  0  0  0  0  0  0  0  0  0
    3.0107   -0.3569    3.7462 H   0  0  0  0  0  0  0  0  0  0  0  0
    1.9822    1.0736    3.5032 H   0  0  0  0  0  0  0  0  0  0  0  0
    1.6571   -1.8290    0.8983 H   0  0  0  0  0  0  0  0  0  0  0  0
    3.1139   -2.0776    1.8547 H   0  0  0  0  0  0  0  0  0  0  0  0
    3.2242   -1.3681    0.2279 H   0  0  0  0  0  0  0  0  0  0  0  0
  1  2  1  0
  3  1  1  0
  1  4  1  0
  5  3  1  0
  3  6  1  0
  7  4  1  0
  4  8  1  0
  9  5  1  0
  5 10  1  0
 11  7  1  0
  7  9  1  0
  1 12  1  0
  2 13  1  0
  3 14  1  0
  4 15  1  0
  5 16  1  0
  6 17  1  0
  7 18  1  0
  8 19  1  0
 10 20  1  0
 10 21  1  0
 10 22  1  0
 11 23  1  0
 11 24  1  0
 11 25  1  0
 26 30  1  0
 26 32  1  0
 26 31  1  0
 27 26  1  0
 28 33  1  0
 28 34  1  0
 28 27  1  0
 29 27  2  0
 35 28  1  0
M  END
>  <E_el>  (30) 
-1090.260606320

>  <HBA_atom_index>  (30) 
2

>  <Function>  (30) 
alcohol

>  <Atom>  (30) 
O

>  <Mol_ID>  (30) 
CHEMBL1093013_f003_c001

>  <E_el_PW6B95>  (30) 
-900.2282214395

>  <E_el complex_PW6B95>  (30) 
-1093.719491643

>  <HB_distance>  (30) 
2.07

>  <dG(298)_RRHO (kJ/mol)>  (30) 
484.3736

>  <dG(298)_RRHO complex (kJ/mol)>  (30) 
692.9514

>  <dG_solv_SMD_CCl4 (kJ/mol)>  (30) 
-31.4943

>  <dG_solv_SMD_CCl4 complex (kJ/mol)>  (30) 
-40.1391

>  <Delta G_sol (kJ/mol)>  (30) 
34.22

>  <Delta G (kcal/mol)>  (30) 
0.15

>  <Delta G (kJ/mol)>  (30) 
0.63

$$$$

     RDKit          3D

 35 34  0  0  0  0  0  0  0  0999 V2000
   -0.5584   -0.4074    0.3120 C   0  0  0  0  0  0  0  0  0  0  0  0
    0.7828   -0.4524    0.7277 O   0  0  0  0  0  0  0  0  0  0  0  0
   -0.9083    0.8600   -0.5270 C   0  0  0  0  0  0  0  0  0  0  0  0
   -0.9242   -1.7059   -0.4215 C   0  0  0  0  0  0  0  0  0  0  0  0
   -0.7252    0.6455   -2.0337 C   0  0  0  0  0  0  0  0  0  0  0  0
   -0.1399    1.9583   -0.1359 O   0  0  0  0  0  0  0  0  0  0  0  0
    0.0143   -1.9949   -1.6059 C   0  0  0  0  0  0  0  0  0  0  0  0
   -2.2590   -1.6691   -0.8766 O   0  0  0  0  0  0  0  0  0  0  0  0
    0.6825   -0.4639   -2.3670 S   0  0  0  0  0  0  0  0  0  0  0  0
   -0.5318    1.9333   -2.8176 C   0  0  0  0  0  0  0  0  0  0  0  0
   -0.5962   -2.9137   -2.6522 C   0  0  0  0  0  0  0  0  0  0  0  0
   -1.1453   -0.3600    1.2376 H   0  0  0  0  0  0  0  0  0  0  0  0
    1.3265   -0.2088   -0.0348 H   0  0  0  0  0  0  0  0  0  0  0  0
   -1.9801    1.0621   -0.3763 H   0  0  0  0  0  0  0  0  0  0  0  0
   -0.7895   -2.5410    0.2825 H   0  0  0  0  0  0  0  0  0  0  0  0
   -1.6144    0.1420   -2.4137 H   0  0  0  0  0  0  0  0  0  0  0  0
   -0.2505    2.1061    0.8146 H   0  0  0  0  0  0  0  0  0  0  0  0
    0.8961   -2.4846   -1.1892 H   0  0  0  0  0  0  0  0  0  0  0  0
   -2.8413   -1.6461   -0.1138 H   0  0  0  0  0  0  0  0  0  0  0  0
    0.3985    2.4355   -2.5604 H   0  0  0  0  0  0  0  0  0  0  0  0
   -0.5272    1.7248   -3.8869 H   0  0  0  0  0  0  0  0  0  0  0  0
   -1.3482    2.6266   -2.6129 H   0  0  0  0  0  0  0  0  0  0  0  0
    0.1563   -3.1882   -3.3902 H   0  0  0  0  0  0  0  0  0  0  0  0
   -1.4230   -2.4405   -3.1772 H   0  0  0  0  0  0  0  0  0  0  0  0
   -0.9708   -3.8325   -2.1961 H   0  0  0  0  0  0  0  0  0  0  0  0
    1.0720    0.2704    4.0866 C   0  0  0  0  0  0  0  0  0  0  0  0
    0.9615    1.3383    3.0344 C   0  0  0  0  0  0  0  0  0  0  0  0
    2.2533    1.7663    2.3939 C   0  0  0  0  0  0  0  0  0  0  0  0
   -0.1055    1.8329    2.7445 O   0  0  0  0  0  0  0  0  0  0  0  0
    1.2362   -0.6832    3.5798 H   0  0  0  0  0  0  0  0  0  0  0  0
    1.9291    0.4362    4.7404 H   0  0  0  0  0  0  0  0  0  0  0  0
    0.1635    0.2018    4.6807 H   0  0  0  0  0  0  0  0  0  0  0  0
    2.9354    0.9258    2.2742 H   0  0  0  0  0  0  0  0  0  0  0  0
    2.7452    2.4885    3.0512 H   0  0  0  0  0  0  0  0  0  0  0  0
    2.0860    2.2380    1.4289 H   0  0  0  0  0  0  0  0  0  0  0  0
  1  2  1  0
  3  1  1  0
  1  4  1  0
  5  3  1  0
  3  6  1  0
  7  4  1  0
  4  8  1  0
  9  5  1  0
  5 10  1  0
 11  7  1  0
  7  9  1  0
  1 12  1  0
  2 13  1  0
  3 14  1  0
  4 15  1  0
  5 16  1  0
  6 17  1  0
  7 18  1  0
  8 19  1  0
 10 20  1  0
 10 21  1  0
 10 22  1  0
 11 23  1  0
 11 24  1  0
 11 25  1  0
 26 30  1  0
 26 32  1  0
 26 31  1  0
 27 26  1  0
 28 33  1  0
 28 34  1  0
 28 27  1  0
 29 27  2  0
 35 28  1  0
M  END
>  <E_el>  (31) 
-1090.261586125

>  <HBA_atom_index>  (31) 
6

>  <Function>  (31) 
alcohol

>  <Atom>  (31) 
O

>  <Mol_ID>  (31) 
CHEMBL1093013_f003_c002

>  <E_el_PW6B95>  (31) 
-900.2282214395

>  <E_el complex_PW6B95>  (31) 
-1093.718771541

>  <HB_distance>  (31) 
1.95

>  <dG(298)_RRHO (kJ/mol)>  (31) 
484.3736

>  <dG(298)_RRHO complex (kJ/mol)>  (31) 
695.3878

>  <dG_solv_SMD_CCl4 (kJ/mol)>  (31) 
-31.4943

>  <dG_solv_SMD_CCl4 complex (kJ/mol)>  (31) 
-40.2425

>  <Delta G_sol (kJ/mol)>  (31) 
38.44

>  <Delta G (kcal/mol)>  (31) 
0.78

>  <Delta G (kJ/mol)>  (31) 
3.26

$$$$

     RDKit          3D

 35 34  0  0  0  0  0  0  0  0999 V2000
    0.8552    1.2751   -0.2440 C   0  0  0  0  0  0  0  0  0  0  0  0
    2.1688    1.5639   -0.6732 O   0  0  0  0  0  0  0  0  0  0  0  0
   -0.1873    2.1321   -1.0043 C   0  0  0  0  0  0  0  0  0  0  0  0
    0.5437   -0.2249   -0.3311 C   0  0  0  0  0  0  0  0  0  0  0  0
   -0.6736    1.4692   -2.3074 C   0  0  0  0  0  0  0  0  0  0  0  0
    0.3216    3.4215   -1.1979 O   0  0  0  0  0  0  0  0  0  0  0  0
    0.8292   -0.8114   -1.7262 C   0  0  0  0  0  0  0  0  0  0  0  0
   -0.7950   -0.4639    0.0144 O   0  0  0  0  0  0  0  0  0  0  0  0
    0.6231    0.4274   -3.0674 S   0  0  0  0  0  0  0  0  0  0  0  0
   -1.1578    2.4646   -3.3473 C   0  0  0  0  0  0  0  0  0  0  0  0
    0.0440   -2.0798   -2.0174 C   0  0  0  0  0  0  0  0  0  0  0  0
    0.8272    1.5728    0.8088 H   0  0  0  0  0  0  0  0  0  0  0  0
    2.2245    1.3185   -1.6095 H   0  0  0  0  0  0  0  0  0  0  0  0
   -1.0729    2.2339   -0.3687 H   0  0  0  0  0  0  0  0  0  0  0  0
    1.2191   -0.7502    0.3626 H   0  0  0  0  0  0  0  0  0  0  0  0
   -1.4956    0.7980   -2.0549 H   0  0  0  0  0  0  0  0  0  0  0  0
    1.2820    3.3484   -1.2350 H   0  0  0  0  0  0  0  0  0  0  0  0
    1.8935   -1.0553   -1.7580 H   0  0  0  0  0  0  0  0  0  0  0  0
   -0.9012   -0.2732    0.9587 H   0  0  0  0  0  0  0  0  0  0  0  0
   -0.3538    3.1034   -3.7076 H   0  0  0  0  0  0  0  0  0  0  0  0
   -1.5949    1.9454   -4.1995 H   0  0  0  0  0  0  0  0  0  0  0  0
   -1.9229    3.1137   -2.9199 H   0  0  0  0  0  0  0  0  0  0  0  0
    0.3770   -2.5178   -2.9574 H   0  0  0  0  0  0  0  0  0  0  0  0
   -1.0237   -1.8875   -2.0935 H   0  0  0  0  0  0  0  0  0  0  0  0
    0.1958   -2.8210   -1.2295 H   0  0  0  0  0  0  0  0  0  0  0  0
   -0.2339   -1.2000    4.9616 C   0  0  0  0  0  0  0  0  0  0  0  0
   -0.4046   -1.2021    3.4676 C   0  0  0  0  0  0  0  0  0  0  0  0
   -0.1354   -2.5091    2.7707 C   0  0  0  0  0  0  0  0  0  0  0  0
   -0.7299   -0.2024    2.8679 O   0  0  0  0  0  0  0  0  0  0  0  0
   -1.0045   -1.8239    5.4202 H   0  0  0  0  0  0  0  0  0  0  0  0
    0.7256   -1.6372    5.2419 H   0  0  0  0  0  0  0  0  0  0  0  0
   -0.3078   -0.1944    5.3670 H   0  0  0  0  0  0  0  0  0  0  0  0
   -0.5674   -3.3476    3.3179 H   0  0  0  0  0  0  0  0  0  0  0  0
    0.9434   -2.6808    2.7401 H   0  0  0  0  0  0  0  0  0  0  0  0
   -0.5118   -2.5056    1.7502 H   0  0  0  0  0  0  0  0  0  0  0  0
  1  2  1  0
  3  1  1  0
  1  4  1  0
  5  3  1  0
  3  6  1  0
  7  4  1  0
  4  8  1  0
  9  5  1  0
  5 10  1  0
 11  7  1  0
  7  9  1  0
  1 12  1  0
  2 13  1  0
  3 14  1  0
  4 15  1  0
  5 16  1  0
  6 17  1  0
  7 18  1  0
  8 19  1  0
 10 20  1  0
 10 21  1  0
 10 22  1  0
 11 23  1  0
 11 24  1  0
 11 25  1  0
 26 30  1  0
 26 32  1  0
 26 31  1  0
 27 26  1  0
 28 33  1  0
 28 34  1  0
 28 27  1  0
 29 27  2  0
 35 28  1  0
M  END
>  <E_el>  (32) 
-1090.263649566

>  <HBA_atom_index>  (32) 
8

>  <Function>  (32) 
alcohol

>  <Atom>  (32) 
O

>  <Mol_ID>  (32) 
CHEMBL1093013_f003_c003

>  <E_el_PW6B95>  (32) 
-900.2282214395

>  <E_el complex_PW6B95>  (32) 
-1093.721018566

>  <HB_distance>  (32) 
1.92

>  <dG(298)_RRHO (kJ/mol)>  (32) 
484.3736

>  <dG(298)_RRHO complex (kJ/mol)>  (32) 
692.1348

>  <dG_solv_SMD_CCl4 (kJ/mol)>  (32) 
-31.4943

>  <dG_solv_SMD_CCl4 complex (kJ/mol)>  (32) 
-43.8321

>  <Delta G_sol (kJ/mol)>  (32) 
25.70

>  <Delta G (kcal/mol)>  (32) 
-1.14

>  <Delta G (kJ/mol)>  (32) 
-4.77

$$$$

     RDKit          3D

 29 29  0  0  0  0  0  0  0  0999 V2000
   -0.4359    0.5927    0.3032 C   0  0  0  0  0  0  0  0  0  0  0  0
   -0.4688    1.9423    0.3593 N   0  0  0  0  0  0  0  0  0  0  0  0
   -1.2457   -0.0015   -0.8043 C   0  0  0  0  0  0  0  0  0  0  0  0
    0.1700   -0.1028    1.0920 O   0  0  0  0  0  0  0  0  0  0  0  0
   -2.5213    0.4184   -1.0683 C   0  0  0  0  0  0  0  0  0  0  0  0
   -0.7410   -1.0735   -1.5858 C   0  0  0  0  0  0  0  0  0  0  0  0
   -3.3302   -0.1817   -2.0699 C   0  0  0  0  0  0  0  0  0  0  0  0
   -1.5502   -1.6642   -2.6007 C   0  0  0  0  0  0  0  0  0  0  0  0
    0.4663   -1.6338   -1.5402 N   0  0  0  0  0  0  0  0  0  0  0  0
    0.4219   -2.5515   -2.4874 N   0  0  0  0  0  0  0  0  0  0  0  0
   -0.7329   -2.6363   -3.1604 C   0  0  0  0  0  0  0  0  0  0  0  0
   -2.8652   -1.2100   -2.8349 C   0  0  0  0  0  0  0  0  0  0  0  0
   -0.8155    2.4778   -0.4143 H   0  0  0  0  0  0  0  0  0  0  0  0
    0.0808    2.4196    1.0589 H   0  0  0  0  0  0  0  0  0  0  0  0
   -2.9510    1.2151   -0.4736 H   0  0  0  0  0  0  0  0  0  0  0  0
   -4.3357    0.1891   -2.2158 H   0  0  0  0  0  0  0  0  0  0  0  0
    1.2396   -3.1191   -2.6354 H   0  0  0  0  0  0  0  0  0  0  0  0
   -0.8894   -3.3456   -3.9553 H   0  0  0  0  0  0  0  0  0  0  0  0
   -3.4860   -1.6637   -3.5963 H   0  0  0  0  0  0  0  0  0  0  0  0
    1.8462    0.6353    3.9643 C   0  0  0  0  0  0  0  0  0  0  0  0
    2.1010    1.5622    2.8069 C   0  0  0  0  0  0  0  0  0  0  0  0
    3.1106    1.0875    1.7974 C   0  0  0  0  0  0  0  0  0  0  0  0
    1.5182    2.6163    2.6933 O   0  0  0  0  0  0  0  0  0  0  0  0
    1.2266   -0.1869    3.6002 H   0  0  0  0  0  0  0  0  0  0  0  0
    2.7688    0.2005    4.3496 H   0  0  0  0  0  0  0  0  0  0  0  0
    1.3152    1.1431    4.7661 H   0  0  0  0  0  0  0  0  0  0  0  0
    2.8199    0.1094    1.4147 H   0  0  0  0  0  0  0  0  0  0  0  0
    4.0889    0.9766    2.2693 H   0  0  0  0  0  0  0  0  0  0  0  0
    3.1948    1.7850    0.9674 H   0  0  0  0  0  0  0  0  0  0  0  0
  1  2  1  0
  3  1  1  0
  1  4  2  0
  5  3  2  0
  3  6  1  0
  7  5  1  0
  8  6  1  0
  6  9  2  0
 10 11  1  0
 10  9  1  0
 11  8  2  0
 12  7  2  0
  8 12  1  0
  2 13  1  0
  2 14  1  0
  5 15  1  0
  7 16  1  0
 10 17  1  0
 11 18  1  0
 12 19  1  0
 20 24  1  0
 20 26  1  0
 20 25  1  0
 21 20  1  0
 22 27  1  0
 22 28  1  0
 22 21  1  0
 23 21  2  0
 29 22  1  0
M  END
>  <E_el>  (33) 
-740.1010560384

>  <HBA_atom_index>  (33) 
2

>  <Function>  (33) 
amide

>  <Atom>  (33) 
N

>  <Mol_ID>  (33) 
CHEMBL1094959_f002_c001

>  <E_el_PW6B95>  (33) 
-549.4859507119

>  <E_el complex_PW6B95>  (33) 
-742.9791552787

>  <HB_distance>  (33) 
2.19

>  <dG(298)_RRHO (kJ/mol)>  (33) 
306.6035

>  <dG(298)_RRHO complex (kJ/mol)>  (33) 
511.5003

>  <dG_solv_SMD_CCl4 (kJ/mol)>  (33) 
-42.4625

>  <dG_solv_SMD_CCl4 complex (kJ/mol)>  (33) 
-47.5776

>  <Delta G_sol (kJ/mol)>  (33) 
28.99

>  <Delta G (kcal/mol)>  (33) 
-0.64

>  <Delta G (kJ/mol)>  (33) 
-2.68

$$$$

     RDKit          3D

 29 29  0  0  0  0  0  0  0  0999 V2000
   -0.2633   -0.2447   -0.0793 C   0  0  0  0  0  0  0  0  0  0  0  0
   -0.8988    0.2171    1.0201 N   0  0  0  0  0  0  0  0  0  0  0  0
   -1.1304   -0.3610   -1.2941 C   0  0  0  0  0  0  0  0  0  0  0  0
    0.9025   -0.5795   -0.0974 O   0  0  0  0  0  0  0  0  0  0  0  0
   -2.3804   -0.9152   -1.2322 C   0  0  0  0  0  0  0  0  0  0  0  0
   -0.6608    0.0339   -2.5743 C   0  0  0  0  0  0  0  0  0  0  0  0
   -3.1895   -1.1067   -2.3841 C   0  0  0  0  0  0  0  0  0  0  0  0
   -1.4805   -0.1471   -3.7276 C   0  0  0  0  0  0  0  0  0  0  0  0
    0.4951    0.6162   -2.8879 N   0  0  0  0  0  0  0  0  0  0  0  0
    0.4144    0.7916   -4.1926 N   0  0  0  0  0  0  0  0  0  0  0  0
   -0.7188    0.3674   -4.7672 C   0  0  0  0  0  0  0  0  0  0  0  0
   -2.7599   -0.7331   -3.6228 C   0  0  0  0  0  0  0  0  0  0  0  0
   -1.7934    0.6633    0.9394 H   0  0  0  0  0  0  0  0  0  0  0  0
   -0.3793    0.3582    1.8778 H   0  0  0  0  0  0  0  0  0  0  0  0
   -2.7622   -1.2545   -0.2771 H   0  0  0  0  0  0  0  0  0  0  0  0
   -4.1618   -1.5654   -2.2647 H   0  0  0  0  0  0  0  0  0  0  0  0
    1.1960    1.2181   -4.6616 H   0  0  0  0  0  0  0  0  0  0  0  0
   -0.9010    0.4562   -5.8247 H   0  0  0  0  0  0  0  0  0  0  0  0
   -3.3798   -0.8830   -4.4970 H   0  0  0  0  0  0  0  0  0  0  0  0
    2.3985    0.8326    5.2249 C   0  0  0  0  0  0  0  0  0  0  0  0
    1.7689    0.4547    3.9078 C   0  0  0  0  0  0  0  0  0  0  0  0
    2.6543   -0.2867    2.9456 C   0  0  0  0  0  0  0  0  0  0  0  0
    0.6196    0.7376    3.6607 O   0  0  0  0  0  0  0  0  0  0  0  0
    2.8903   -0.0271    5.6818 H   0  0  0  0  0  0  0  0  0  0  0  0
    3.1756    1.5813    5.0581 H   0  0  0  0  0  0  0  0  0  0  0  0
    1.6622    1.2389    5.9139 H   0  0  0  0  0  0  0  0  0  0  0  0
    2.8614   -1.2834    3.3426 H   0  0  0  0  0  0  0  0  0  0  0  0
    3.6207    0.2110    2.8496 H   0  0  0  0  0  0  0  0  0  0  0  0
    2.2003   -0.3909    1.9623 H   0  0  0  0  0  0  0  0  0  0  0  0
  1  2  1  0
  3  1  1  0
  1  4  2  0
  5  3  2  0
  3  6  1  0
  7  5  1  0
  8  6  1  0
  6  9  2  0
 10 11  1  0
 10  9  1  0
 11  8  2  0
 12  7  2  0
  8 12  1  0
  2 13  1  0
  2 14  1  0
  5 15  1  0
  7 16  1  0
 10 17  1  0
 11 18  1  0
 12 19  1  0
 20 24  1  0
 20 26  1  0
 20 25  1  0
 21 20  1  0
 22 27  1  0
 22 28  1  0
 22 21  1  0
 23 21  2  0
 29 22  1  0
M  END
>  <E_el>  (34) 
-740.1004112681

>  <HBA_atom_index>  (34) 
9

>  <Function>  (34) 
pyrazole

>  <Atom>  (34) 
N

>  <Mol_ID>  (34) 
CHEMBL1094959_f002_c002

>  <E_el_PW6B95>  (34) 
-549.4859507119

>  <E_el complex_PW6B95>  (34) 
-742.9773457892

>  <HB_distance>  (34) 
2.08

>  <dG(298)_RRHO (kJ/mol)>  (34) 
306.6035

>  <dG(298)_RRHO complex (kJ/mol)>  (34) 
511.9518

>  <dG_solv_SMD_CCl4 (kJ/mol)>  (34) 
-42.4625

>  <dG_solv_SMD_CCl4 complex (kJ/mol)>  (34) 
-50.8492

>  <Delta G_sol (kJ/mol)>  (34) 
30.92

>  <Delta G (kcal/mol)>  (34) 
-0.35

>  <Delta G (kJ/mol)>  (34) 
-1.46

$$$$

     RDKit          3D

 26 24  0  0  0  0  0  0  0  0999 V2000
    0.3012   -0.0255   -1.2604 C   0  0  0  0  0  0  0  0  0  0  0  0
   -0.4085    1.0383   -0.7109 O   0  0  0  0  0  0  0  0  0  0  0  0
    0.6382    0.2716   -2.7207 C   0  0  0  0  0  0  0  0  0  0  0  0
   -0.4713   -1.3350   -1.1085 C   0  0  0  0  0  0  0  0  0  0  0  0
   -0.5210    0.4766   -3.6946 C   0  0  0  0  0  0  0  0  0  0  0  0
   -1.6312   -1.3284   -1.7590 F   0  0  0  0  0  0  0  0  0  0  0  0
    0.2461   -2.3696   -1.5602 F   0  0  0  0  0  0  0  0  0  0  0  0
   -0.7460   -1.5874    0.1830 F   0  0  0  0  0  0  0  0  0  0  0  0
   -1.4145    1.4274   -3.3364 N   0  0  0  0  0  0  0  0  0  0  0  0
   -0.5697   -0.1235   -4.7450 O   0  0  0  0  0  0  0  0  0  0  0  0
    1.2594   -0.1833   -0.7413 H   0  0  0  0  0  0  0  0  0  0  0  0
   -0.3820    1.0134    0.2610 H   0  0  0  0  0  0  0  0  0  0  0  0
    1.2496    1.1781   -2.7256 H   0  0  0  0  0  0  0  0  0  0  0  0
    1.2573   -0.5277   -3.1249 H   0  0  0  0  0  0  0  0  0  0  0  0
   -2.2370    1.5328   -3.9046 H   0  0  0  0  0  0  0  0  0  0  0  0
   -1.4454    1.7622   -2.3883 H   0  0  0  0  0  0  0  0  0  0  0  0
   -0.2652    0.1747    4.3322 C   0  0  0  0  0  0  0  0  0  0  0  0
    0.1896    0.2521    2.9020 C   0  0  0  0  0  0  0  0  0  0  0  0
    1.3836   -0.5892    2.5418 C   0  0  0  0  0  0  0  0  0  0  0  0
   -0.3827    0.9489    2.0954 O   0  0  0  0  0  0  0  0  0  0  0  0
   -0.3249   -0.8625    4.6652 H   0  0  0  0  0  0  0  0  0  0  0  0
    0.4684    0.6653    4.9759 H   0  0  0  0  0  0  0  0  0  0  0  0
   -1.2291    0.6579    4.4676 H   0  0  0  0  0  0  0  0  0  0  0  0
    1.0560   -1.6161    2.3677 H   0  0  0  0  0  0  0  0  0  0  0  0
    2.1112   -0.6209    3.3522 H   0  0  0  0  0  0  0  0  0  0  0  0
    1.8680   -0.2301    1.6366 H   0  0  0  0  0  0  0  0  0  0  0  0
  1  2  1  0
  3  1  1  0
  1  4  1  0
  5  3  1  0
  4  6  1  0
  4  7  1  0
  4  8  1  0
  9  5  1  0
  5 10  2  0
  1 11  1  0
  2 12  1  0
  3 13  1  0
  3 14  1  0
  9 15  1  0
  9 16  1  0
 17 21  1  0
 17 23  1  0
 17 22  1  0
 18 17  1  0
 19 24  1  0
 19 25  1  0
 19 18  1  0
 20 18  2  0
 26 19  1  0
M  END
>  <E_el>  (35) 
-852.2095260823

>  <HBA_atom_index>  (35) 
2

>  <Function>  (35) 
alcohol

>  <Atom>  (35) 
O

>  <Mol_ID>  (35) 
CHEMBL1097456_f002_c001

>  <E_el_PW6B95>  (35) 
-661.8654911136

>  <E_el complex_PW6B95>  (35) 
-855.3590614499

>  <HB_distance>  (35) 
1.84

>  <dG(298)_RRHO (kJ/mol)>  (35) 
217.0389

>  <dG(298)_RRHO complex (kJ/mol)>  (35) 
424.7222

>  <dG_solv_SMD_CCl4 (kJ/mol)>  (35) 
-21.8335

>  <dG_solv_SMD_CCl4 complex (kJ/mol)>  (35) 
-35.0298

>  <Delta G_sol (kJ/mol)>  (35) 
22.74

>  <Delta G (kcal/mol)>  (35) 
-1.58

>  <Delta G (kJ/mol)>  (35) 
-6.61

$$$$

     RDKit          3D

 26 24  0  0  0  0  0  0  0  0999 V2000
    0.6537   -1.2361   -1.5919 C   0  0  0  0  0  0  0  0  0  0  0  0
   -0.0986   -1.2474   -0.4118 O   0  0  0  0  0  0  0  0  0  0  0  0
    1.1677    0.1762   -1.8431 C   0  0  0  0  0  0  0  0  0  0  0  0
   -0.1550   -1.7858   -2.7635 C   0  0  0  0  0  0  0  0  0  0  0  0
    0.1499    1.2759   -2.1480 C   0  0  0  0  0  0  0  0  0  0  0  0
   -1.2300   -1.0578   -3.0462 F   0  0  0  0  0  0  0  0  0  0  0  0
    0.5949   -1.8620   -3.8635 F   0  0  0  0  0  0  0  0  0  0  0  0
   -0.5842   -3.0308   -2.4836 F   0  0  0  0  0  0  0  0  0  0  0  0
   -0.7881    1.4960   -1.2032 N   0  0  0  0  0  0  0  0  0  0  0  0
    0.2530    1.9458   -3.1520 O   0  0  0  0  0  0  0  0  0  0  0  0
    1.5351   -1.8898   -1.5061 H   0  0  0  0  0  0  0  0  0  0  0  0
   -0.4371   -2.1294   -0.2339 H   0  0  0  0  0  0  0  0  0  0  0  0
    1.7437    0.4670   -0.9596 H   0  0  0  0  0  0  0  0  0  0  0  0
    1.8674    0.1561   -2.6771 H   0  0  0  0  0  0  0  0  0  0  0  0
   -1.4927    2.1858   -1.3998 H   0  0  0  0  0  0  0  0  0  0  0  0
   -0.9597    0.8722   -0.4309 H   0  0  0  0  0  0  0  0  0  0  0  0
   -0.8965    0.1712    3.9955 C   0  0  0  0  0  0  0  0  0  0  0  0
   -0.7195    0.5853    2.5571 C   0  0  0  0  0  0  0  0  0  0  0  0
    0.6823    0.9665    2.1519 C   0  0  0  0  0  0  0  0  0  0  0  0
   -1.6391    0.5931    1.7770 O   0  0  0  0  0  0  0  0  0  0  0  0
   -0.1728   -0.6003    4.2666 H   0  0  0  0  0  0  0  0  0  0  0  0
   -0.7012    1.0214    4.6534 H   0  0  0  0  0  0  0  0  0  0  0  0
   -1.9030   -0.1948    4.1820 H   0  0  0  0  0  0  0  0  0  0  0  0
    1.2225    0.0587    1.8725 H   0  0  0  0  0  0  0  0  0  0  0  0
    1.2322    1.4327    2.9687 H   0  0  0  0  0  0  0  0  0  0  0  0
    0.6750    1.6305    1.2893 H   0  0  0  0  0  0  0  0  0  0  0  0
  1  2  1  0
  3  1  1  0
  1  4  1  0
  5  3  1  0
  4  6  1  0
  4  7  1  0
  4  8  1  0
  9  5  1  0
  5 10  2  0
  1 11  1  0
  2 12  1  0
  3 13  1  0
  3 14  1  0
  9 15  1  0
  9 16  1  0
 17 21  1  0
 17 23  1  0
 17 22  1  0
 18 17  1  0
 19 24  1  0
 19 25  1  0
 19 18  1  0
 20 18  2  0
 26 19  1  0
M  END
>  <E_el>  (36) 
-852.2032793259

>  <HBA_atom_index>  (36) 
9

>  <Function>  (36) 
amide

>  <Atom>  (36) 
N

>  <Mol_ID>  (36) 
CHEMBL1097456_f002_c002

>  <E_el_PW6B95>  (36) 
-661.8654911136

>  <E_el complex_PW6B95>  (36) 
-855.3521213680

>  <HB_distance>  (36) 
2.33

>  <dG(298)_RRHO (kJ/mol)>  (36) 
217.0389

>  <dG(298)_RRHO complex (kJ/mol)>  (36) 
423.0812

>  <dG_solv_SMD_CCl4 (kJ/mol)>  (36) 
-21.8335

>  <dG_solv_SMD_CCl4 complex (kJ/mol)>  (36) 
-34.5245

>  <Delta G_sol (kJ/mol)>  (36) 
39.82

>  <Delta G (kcal/mol)>  (36) 
0.99

>  <Delta G (kJ/mol)>  (36) 
4.14

$$$$

     RDKit          3D

 55 55  0  0  0  0  0  0  0  0999 V2000
    0.2339   -1.0689   -1.4456 C   0  0  0  0  0  0  0  0  0  0  0  0
   -0.2429    0.0233   -0.6222 N   0  0  0  0  0  0  0  0  0  0  0  0
   -0.5715    1.2238   -1.1233 C   0  0  0  0  0  0  0  0  0  0  0  0
    1.5879   -1.6604   -0.9878 C   0  0  0  0  0  0  0  0  0  0  0  0
   -0.8475   -2.1653   -1.5020 C   0  0  0  0  0  0  0  0  0  0  0  0
   -0.4609    1.6013   -2.2601 O   0  0  0  0  0  0  0  0  0  0  0  0
   -1.0582    2.0120   -0.1147 O   0  0  0  0  0  0  0  0  0  0  0  0
    2.6841   -0.6694   -0.5577 C   0  0  0  0  0  0  0  0  0  0  0  0
    1.3553   -2.7856    0.0193 C   0  0  0  0  0  0  0  0  0  0  0  0
   -0.2724   -3.5436   -1.8039 C   0  0  0  0  0  0  0  0  0  0  0  0
   -1.4319    3.3021   -0.3962 C   0  0  0  0  0  0  0  0  0  0  0  0
    2.4957   -0.0007    0.8042 C   0  0  0  0  0  0  0  0  0  0  0  0
    2.9827    0.3648   -1.6395 C   0  0  0  0  0  0  0  0  0  0  0  0
    0.6453   -3.9739   -0.6472 C   0  0  0  0  0  0  0  0  0  0  0  0
   -1.3660   -4.5717   -2.0560 C   0  0  0  0  0  0  0  0  0  0  0  0
   -0.5283    4.2337   -0.8851 C   0  0  0  0  0  0  0  0  0  0  0  0
   -2.7343    3.6678   -0.0983 C   0  0  0  0  0  0  0  0  0  0  0  0
   -0.9438    5.5421   -1.0748 C   0  0  0  0  0  0  0  0  0  0  0  0
   -2.2450    5.9219   -0.7775 C   0  0  0  0  0  0  0  0  0  0  0  0
   -3.1369    4.9817   -0.2859 C   0  0  0  0  0  0  0  0  0  0  0  0
    0.3701   -0.6565   -2.4456 H   0  0  0  0  0  0  0  0  0  0  0  0
   -0.4799   -0.1759    0.3423 H   0  0  0  0  0  0  0  0  0  0  0  0
    1.9990   -2.1372   -1.8877 H   0  0  0  0  0  0  0  0  0  0  0  0
   -1.3652   -2.2122   -0.5367 H   0  0  0  0  0  0  0  0  0  0  0  0
   -1.6053   -1.8825   -2.2369 H   0  0  0  0  0  0  0  0  0  0  0  0
    3.5826   -1.2925   -0.4642 H   0  0  0  0  0  0  0  0  0  0  0  0
    0.7616   -2.4223    0.8622 H   0  0  0  0  0  0  0  0  0  0  0  0
    2.3073   -3.1128    0.4460 H   0  0  0  0  0  0  0  0  0  0  0  0
    0.3270   -3.4702   -2.7195 H   0  0  0  0  0  0  0  0  0  0  0  0
    3.4307    0.4677    1.1171 H   0  0  0  0  0  0  0  0  0  0  0  0
    1.7359    0.7786    0.7832 H   0  0  0  0  0  0  0  0  0  0  0  0
    2.2208   -0.7188    1.5780 H   0  0  0  0  0  0  0  0  0  0  0  0
    2.1583    1.0609   -1.7934 H   0  0  0  0  0  0  0  0  0  0  0  0
    3.8626    0.9547   -1.3769 H   0  0  0  0  0  0  0  0  0  0  0  0
    3.1866   -0.1134   -2.5997 H   0  0  0  0  0  0  0  0  0  0  0  0
    0.0535   -4.5094    0.1013 H   0  0  0  0  0  0  0  0  0  0  0  0
    1.3813   -4.6912   -1.0202 H   0  0  0  0  0  0  0  0  0  0  0  0
   -0.9457   -5.5629   -2.2345 H   0  0  0  0  0  0  0  0  0  0  0  0
   -1.9715   -4.3081   -2.9243 H   0  0  0  0  0  0  0  0  0  0  0  0
   -2.0353   -4.6488   -1.1961 H   0  0  0  0  0  0  0  0  0  0  0  0
    0.4877    3.9456   -1.1163 H   0  0  0  0  0  0  0  0  0  0  0  0
   -3.4246    2.9251    0.2800 H   0  0  0  0  0  0  0  0  0  0  0  0
   -0.2421    6.2701   -1.4600 H   0  0  0  0  0  0  0  0  0  0  0  0
   -2.5604    6.9456   -0.9280 H   0  0  0  0  0  0  0  0  0  0  0  0
   -4.1541    5.2669   -0.0521 H   0  0  0  0  0  0  0  0  0  0  0  0
   -0.2248    1.2119    3.3494 C   0  0  0  0  0  0  0  0  0  0  0  0
   -0.6449   -0.2326    3.3468 C   0  0  0  0  0  0  0  0  0  0  0  0
   -0.7747   -0.8864    4.6967 C   0  0  0  0  0  0  0  0  0  0  0  0
   -0.8549   -0.8445    2.3255 O   0  0  0  0  0  0  0  0  0  0  0  0
   -0.6627    1.7579    4.1852 H   0  0  0  0  0  0  0  0  0  0  0  0
    0.8606    1.2614    3.4733 H   0  0  0  0  0  0  0  0  0  0  0  0
   -0.4798    1.7035    2.4139 H   0  0  0  0  0  0  0  0  0  0  0  0
   -1.6391   -0.4727    5.2214 H   0  0  0  0  0  0  0  0  0  0  0  0
    0.0961   -0.6716    5.3183 H   0  0  0  0  0  0  0  0  0  0  0  0
   -0.9022   -1.9622    4.6058 H   0  0  0  0  0  0  0  0  0  0  0  0
  1  2  1  0
  2  3  1  0
  4  1  1  0
  5  1  1  0
  3  6  2  0
  3  7  1  0
  8  4  1  0
  4  9  1  0
 10  5  1  0
  7 11  1  0
 12  8  1  0
  8 13  1  0
  9 14  1  0
 14 10  1  0
 10 15  1  0
 11 16  2  0
 11 17  1  0
 16 18  1  0
 18 19  2  0
 19 20  1  0
 20 17  2  0
  1 21  1  0
  2 22  1  0
  4 23  1  0
  5 24  1  0
  5 25  1  0
  8 26  1  0
  9 27  1  0
  9 28  1  0
 10 29  1  0
 12 30  1  0
 12 31  1  0
 12 32  1  0
 13 33  1  0
 13 34  1  0
 13 35  1  0
 14 36  1  0
 14 37  1  0
 15 38  1  0
 15 39  1  0
 15 40  1  0
 16 41  1  0
 17 42  1  0
 18 43  1  0
 19 44  1  0
 20 45  1  0
 46 50  1  0
 46 52  1  0
 46 51  1  0
 47 46  1  0
 48 53  1  0
 48 54  1  0
 48 47  1  0
 49 47  2  0
 55 48  1  0
M  END
>  <E_el>  (37) 
-1058.982139432

>  <HBA_atom_index>  (37) 
2

>  <Function>  (37) 
amide

>  <Atom>  (37) 
N

>  <Mol_ID>  (37) 
CHEMBL1098431_f001_c001

>  <E_el_PW6B95>  (37) 
-869.6002314049

>  <E_el complex_PW6B95>  (37) 
-1063.093646287

>  <HB_distance>  (37) 
2.13

>  <dG(298)_RRHO (kJ/mol)>  (37) 
951.0644

>  <dG(298)_RRHO complex (kJ/mol)>  (37) 
1161.7163

>  <dG_solv_SMD_CCl4 (kJ/mol)>  (37) 
-50.7753

>  <dG_solv_SMD_CCl4 complex (kJ/mol)>  (37) 
-59.6101

>  <Delta G_sol (kJ/mol)>  (37) 
30.47

>  <Delta G (kcal/mol)>  (37) 
-0.42

>  <Delta G (kJ/mol)>  (37) 
-1.76

$$$$

     RDKit          3D

 46 45  0  0  0  0  0  0  0  0999 V2000
   -0.2645    1.5772   -0.9965 C   0  0  0  0  0  0  0  0  0  0  0  0
   -0.4422    0.2169   -0.5432 N   0  0  0  0  0  0  0  0  0  0  0  0
   -0.9249   -0.7479   -1.3356 C   0  0  0  0  0  0  0  0  0  0  0  0
   -1.5656    2.4138   -0.9049 C   0  0  0  0  0  0  0  0  0  0  0  0
    0.8456    2.2175   -0.1772 C   0  0  0  0  0  0  0  0  0  0  0  0
   -1.2964   -0.5882   -2.4827 O   0  0  0  0  0  0  0  0  0  0  0  0
   -0.9396   -2.1130   -0.7020 C   0  0  0  0  0  0  0  0  0  0  0  0
   -2.7094    1.6601   -1.1880 O   0  0  0  0  0  0  0  0  0  0  0  0
   -1.4807    3.6547   -1.7967 C   0  0  0  0  0  0  0  0  0  0  0  0
    2.0477    1.5357   -0.3999 O   0  0  0  0  0  0  0  0  0  0  0  0
   -0.1574   -3.1355   -1.2168 C   0  0  0  0  0  0  0  0  0  0  0  0
   -1.7633   -2.4357    0.3637 C   0  0  0  0  0  0  0  0  0  0  0  0
   -2.6952    4.5617   -1.6677 C   0  0  0  0  0  0  0  0  0  0  0  0
    3.1009    2.0275    0.3761 C   0  0  0  0  0  0  0  0  0  0  0  0
    0.6612   -2.8572   -2.2291 F   0  0  0  0  0  0  0  0  0  0  0  0
   -0.1631   -4.4149   -0.6966 C   0  0  0  0  0  0  0  0  0  0  0  0
   -1.8081   -3.7025    0.9161 C   0  0  0  0  0  0  0  0  0  0  0  0
   -2.5477   -1.4876    0.8702 F   0  0  0  0  0  0  0  0  0  0  0  0
   -0.9997   -4.6886    0.3755 C   0  0  0  0  0  0  0  0  0  0  0  0
    0.0530    1.5411   -2.0447 H   0  0  0  0  0  0  0  0  0  0  0  0
   -0.1683   -0.0173    0.4044 H   0  0  0  0  0  0  0  0  0  0  0  0
   -1.6909    2.7393    0.1365 H   0  0  0  0  0  0  0  0  0  0  0  0
    0.9442    3.2766   -0.4516 H   0  0  0  0  0  0  0  0  0  0  0  0
    0.5717    2.1949    0.8904 H   0  0  0  0  0  0  0  0  0  0  0  0
   -2.5775    1.1865   -2.0176 H   0  0  0  0  0  0  0  0  0  0  0  0
   -1.3638    3.3339   -2.8381 H   0  0  0  0  0  0  0  0  0  0  0  0
   -0.5792    4.2264   -1.5588 H   0  0  0  0  0  0  0  0  0  0  0  0
   -3.6108    4.0376   -1.9362 H   0  0  0  0  0  0  0  0  0  0  0  0
   -2.8107    4.9232   -0.6443 H   0  0  0  0  0  0  0  0  0  0  0  0
   -2.6036    5.4332   -2.3161 H   0  0  0  0  0  0  0  0  0  0  0  0
    3.9896    1.4416    0.1440 H   0  0  0  0  0  0  0  0  0  0  0  0
    3.3203    3.0815    0.1609 H   0  0  0  0  0  0  0  0  0  0  0  0
    2.8997    1.9412    1.4520 H   0  0  0  0  0  0  0  0  0  0  0  0
    0.4689   -5.1782   -1.1287 H   0  0  0  0  0  0  0  0  0  0  0  0
   -2.4705   -3.9059    1.7456 H   0  0  0  0  0  0  0  0  0  0  0  0
   -1.0242   -5.6863    0.7917 H   0  0  0  0  0  0  0  0  0  0  0  0
    1.8820   -2.0904    3.5168 C   0  0  0  0  0  0  0  0  0  0  0  0
    1.4816   -1.4073    2.2358 C   0  0  0  0  0  0  0  0  0  0  0  0
    2.3017   -1.7510    1.0233 C   0  0  0  0  0  0  0  0  0  0  0  0
    0.5495   -0.6372    2.1987 O   0  0  0  0  0  0  0  0  0  0  0  0
    2.0119   -3.1618    3.3583 H   0  0  0  0  0  0  0  0  0  0  0  0
    2.8482   -1.7062    3.8516 H   0  0  0  0  0  0  0  0  0  0  0  0
    1.1476   -1.9237    4.3005 H   0  0  0  0  0  0  0  0  0  0  0  0
    2.0377   -2.7580    0.6908 H   0  0  0  0  0  0  0  0  0  0  0  0
    3.3656   -1.7723    1.2647 H   0  0  0  0  0  0  0  0  0  0  0  0
    2.1285   -1.0554    0.2054 H   0  0  0  0  0  0  0  0  0  0  0  0
  1  2  1  0
  2  3  1  0
  4  1  1  0
  1  5  1  0
  3  6  2  0
  3  7  1  0
  8  4  1  0
  4  9  1  0
  5 10  1  0
  7 11  2  0
  7 12  1  0
  9 13  1  0
 10 14  1  0
 11 15  1  0
 11 16  1  0
 17 12  2  0
 12 18  1  0
 16 19  2  0
 19 17  1  0
  1 20  1  0
  2 21  1  0
  4 22  1  0
  5 23  1  0
  5 24  1  0
  8 25  1  0
  9 26  1  0
  9 27  1  0
 13 28  1  0
 13 29  1  0
 13 30  1  0
 14 31  1  0
 14 32  1  0
 14 33  1  0
 16 34  1  0
 17 35  1  0
 19 36  1  0
 37 41  1  0
 37 43  1  0
 37 42  1  0
 38 37  1  0
 39 44  1  0
 39 45  1  0
 39 38  1  0
 40 38  2  0
 46 39  1  0
M  END
>  <E_el>  (38) 
-1176.398271637

>  <HBA_atom_index>  (38) 
2

>  <Function>  (38) 
amide

>  <Atom>  (38) 
N

>  <Mol_ID>  (38) 
CHEMBL111720_f003_c001

>  <E_el_PW6B95>  (38) 
-987.3720710501

>  <E_el complex_PW6B95>  (38) 
-1180.867312712

>  <HB_distance>  (38) 
2.03

>  <dG(298)_RRHO (kJ/mol)>  (38) 
666.8669

>  <dG(298)_RRHO complex (kJ/mol)>  (38) 
881.1656

>  <dG_solv_SMD_CCl4 (kJ/mol)>  (38) 
-43.4987

>  <dG_solv_SMD_CCl4 complex (kJ/mol)>  (38) 
-52.5336

>  <Delta G_sol (kJ/mol)>  (38) 
29.12

>  <Delta G (kcal/mol)>  (38) 
-0.62

>  <Delta G (kJ/mol)>  (38) 
-2.59

$$$$

     RDKit          3D

 46 45  0  0  0  0  0  0  0  0999 V2000
   -0.1179   -1.1197   -0.7110 C   0  0  0  0  0  0  0  0  0  0  0  0
    0.0315    0.3024   -0.9154 N   0  0  0  0  0  0  0  0  0  0  0  0
    0.6530    1.1371   -0.0717 C   0  0  0  0  0  0  0  0  0  0  0  0
   -1.6145   -1.4793   -0.5994 C   0  0  0  0  0  0  0  0  0  0  0  0
    0.5901   -1.8719   -1.8331 C   0  0  0  0  0  0  0  0  0  0  0  0
    1.1358    0.8338    0.9993 O   0  0  0  0  0  0  0  0  0  0  0  0
    0.7134    2.5584   -0.5672 C   0  0  0  0  0  0  0  0  0  0  0  0
   -2.2461   -0.6845    0.3599 O   0  0  0  0  0  0  0  0  0  0  0  0
   -1.8368   -2.9734   -0.3536 C   0  0  0  0  0  0  0  0  0  0  0  0
    1.9046   -1.4144   -1.9230 O   0  0  0  0  0  0  0  0  0  0  0  0
    0.0179    3.5709    0.0743 C   0  0  0  0  0  0  0  0  0  0  0  0
    1.5232    2.9353   -1.6264 C   0  0  0  0  0  0  0  0  0  0  0  0
   -3.3070   -3.3324   -0.1901 C   0  0  0  0  0  0  0  0  0  0  0  0
    2.6379   -2.0442   -2.9307 C   0  0  0  0  0  0  0  0  0  0  0  0
   -0.7749    3.2458    1.0940 F   0  0  0  0  0  0  0  0  0  0  0  0
    0.0954    4.8932   -0.3151 C   0  0  0  0  0  0  0  0  0  0  0  0
    1.6421    4.2459   -2.0478 C   0  0  0  0  0  0  0  0  0  0  0  0
    2.2169    1.9895   -2.2608 F   0  0  0  0  0  0  0  0  0  0  0  0
    0.9174    5.2208   -1.3823 C   0  0  0  0  0  0  0  0  0  0  0  0
    0.3773   -1.3609    0.2317 H   0  0  0  0  0  0  0  0  0  0  0  0
   -0.3716    0.6961   -1.7500 H   0  0  0  0  0  0  0  0  0  0  0  0
   -2.0924   -1.2226   -1.5562 H   0  0  0  0  0  0  0  0  0  0  0  0
    0.5637   -2.9511   -1.6284 H   0  0  0  0  0  0  0  0  0  0  0  0
    0.0497   -1.7210   -2.7851 H   0  0  0  0  0  0  0  0  0  0  0  0
   -1.8935   -0.9214    1.2322 H   0  0  0  0  0  0  0  0  0  0  0  0
   -1.2765   -3.2814    0.5356 H   0  0  0  0  0  0  0  0  0  0  0  0
   -1.4264   -3.5472   -1.1887 H   0  0  0  0  0  0  0  0  0  0  0  0
   -3.7503   -2.8323    0.6686 H   0  0  0  0  0  0  0  0  0  0  0  0
   -3.8843   -3.0463   -1.0712 H   0  0  0  0  0  0  0  0  0  0  0  0
   -3.4292   -4.4066   -0.0513 H   0  0  0  0  0  0  0  0  0  0  0  0
    3.6422   -1.6230   -2.9246 H   0  0  0  0  0  0  0  0  0  0  0  0
    2.7182   -3.1284   -2.7751 H   0  0  0  0  0  0  0  0  0  0  0  0
    2.2033   -1.8826   -3.9264 H   0  0  0  0  0  0  0  0  0  0  0  0
   -0.4772    5.6457    0.2082 H   0  0  0  0  0  0  0  0  0  0  0  0
    2.2922    4.4916   -2.8757 H   0  0  0  0  0  0  0  0  0  0  0  0
    0.9938    6.2516   -1.6994 H   0  0  0  0  0  0  0  0  0  0  0  0
   -0.7208    0.8138    3.5562 C   0  0  0  0  0  0  0  0  0  0  0  0
   -0.1602   -0.5593    3.3205 C   0  0  0  0  0  0  0  0  0  0  0  0
    1.1909   -0.8345    3.9149 C   0  0  0  0  0  0  0  0  0  0  0  0
   -0.7669   -1.4114    2.7075 O   0  0  0  0  0  0  0  0  0  0  0  0
   -1.1050    0.8597    4.5790 H   0  0  0  0  0  0  0  0  0  0  0  0
    0.0506    1.5761    3.4632 H   0  0  0  0  0  0  0  0  0  0  0  0
   -1.5335    1.0386    2.8697 H   0  0  0  0  0  0  0  0  0  0  0  0
    1.4001   -1.9009    3.9488 H   0  0  0  0  0  0  0  0  0  0  0  0
    1.2861   -0.4063    4.9130 H   0  0  0  0  0  0  0  0  0  0  0  0
    1.9380   -0.3495    3.2833 H   0  0  0  0  0  0  0  0  0  0  0  0
  1  2  1  0
  2  3  1  0
  4  1  1  0
  1  5  1  0
  3  6  2  0
  3  7  1  0
  8  4  1  0
  4  9  1  0
  5 10  1  0
  7 11  2  0
  7 12  1  0
  9 13  1  0
 10 14  1  0
 11 15  1  0
 11 16  1  0
 17 12  2  0
 12 18  1  0
 16 19  2  0
 19 17  1  0
  1 20  1  0
  2 21  1  0
  4 22  1  0
  5 23  1  0
  5 24  1  0
  8 25  1  0
  9 26  1  0
  9 27  1  0
 13 28  1  0
 13 29  1  0
 13 30  1  0
 14 31  1  0
 14 32  1  0
 14 33  1  0
 16 34  1  0
 17 35  1  0
 19 36  1  0
 37 41  1  0
 37 43  1  0
 37 42  1  0
 38 37  1  0
 39 44  1  0
 39 45  1  0
 39 38  1  0
 40 38  2  0
 46 39  1  0
M  END
>  <E_el>  (39) 
-1176.399412567

>  <HBA_atom_index>  (39) 
8

>  <Function>  (39) 
alcohol

>  <Atom>  (39) 
O

>  <Mol_ID>  (39) 
CHEMBL111720_f003_c002

>  <E_el_PW6B95>  (39) 
-987.3720710501

>  <E_el complex_PW6B95>  (39) 
-1180.867221659

>  <HB_distance>  (39) 
1.92

>  <dG(298)_RRHO (kJ/mol)>  (39) 
666.8669

>  <dG(298)_RRHO complex (kJ/mol)>  (39) 
880.0997

>  <dG_solv_SMD_CCl4 (kJ/mol)>  (39) 
-43.4987

>  <dG_solv_SMD_CCl4 complex (kJ/mol)>  (39) 
-50.0545

>  <Delta G_sol (kJ/mol)>  (39) 
30.78

>  <Delta G (kcal/mol)>  (39) 
-0.37

>  <Delta G (kJ/mol)>  (39) 
-1.55

$$$$

     RDKit          3D

 43 42  0  0  0  0  0  0  0  0999 V2000
   -0.6429    0.0800   -1.6339 C   0  0  0  0  0  0  0  0  0  0  0  0
   -0.5076    1.1920   -0.7302 N   0  0  0  0  0  0  0  0  0  0  0  0
   -0.6413    2.4808   -1.1228 C   0  0  0  0  0  0  0  0  0  0  0  0
    0.5626   -0.8764   -1.5261 C   0  0  0  0  0  0  0  0  0  0  0  0
   -2.0201   -0.6098   -1.5301 C   0  0  0  0  0  0  0  0  0  0  0  0
   -0.9140    2.8137   -2.2600 O   0  0  0  0  0  0  0  0  0  0  0  0
   -0.3855    3.5030   -0.0362 C   0  0  0  0  0  0  0  0  0  0  0  0
    1.0610   -1.0833   -0.1628 N   0  0  0  0  0  0  0  0  0  0  0  0
    0.2902   -2.1535   -2.2730 C   0  0  0  0  0  0  0  0  0  0  0  0
   -2.1301   -1.6614   -2.6276 C   0  0  0  0  0  0  0  0  0  0  0  0
   -3.1487    0.2920   -1.6161 N   0  0  0  0  0  0  0  0  0  0  0  0
    0.2430   -1.9262    0.6837 C   0  0  0  0  0  0  0  0  0  0  0  0
    2.4396   -1.5211   -0.1513 C   0  0  0  0  0  0  0  0  0  0  0  0
   -0.8972   -2.4950   -2.7624 C   0  0  0  0  0  0  0  0  0  0  0  0
   -0.5965    0.4990   -2.6439 H   0  0  0  0  0  0  0  0  0  0  0  0
   -0.2900    0.9934    0.2352 H   0  0  0  0  0  0  0  0  0  0  0  0
    1.3832   -0.3620   -2.0394 H   0  0  0  0  0  0  0  0  0  0  0  0
   -2.1032   -1.1227   -0.5681 H   0  0  0  0  0  0  0  0  0  0  0  0
   -0.4845    3.1007    0.9701 H   0  0  0  0  0  0  0  0  0  0  0  0
    0.6250    3.8992   -0.1495 H   0  0  0  0  0  0  0  0  0  0  0  0
   -1.0736    4.3373   -0.1546 H   0  0  0  0  0  0  0  0  0  0  0  0
    1.1326   -2.8207   -2.4256 H   0  0  0  0  0  0  0  0  0  0  0  0
   -3.0017   -2.2920   -2.4401 H   0  0  0  0  0  0  0  0  0  0  0  0
   -2.3324   -1.1649   -3.5858 H   0  0  0  0  0  0  0  0  0  0  0  0
   -3.0470    0.9031   -2.4181 H   0  0  0  0  0  0  0  0  0  0  0  0
   -3.1724    0.8972   -0.8066 H   0  0  0  0  0  0  0  0  0  0  0  0
   -0.7428   -1.4928    0.8367 H   0  0  0  0  0  0  0  0  0  0  0  0
    0.7071   -1.9958    1.6687 H   0  0  0  0  0  0  0  0  0  0  0  0
    0.1092   -2.9474    0.3034 H   0  0  0  0  0  0  0  0  0  0  0  0
    2.5996   -2.5345   -0.5492 H   0  0  0  0  0  0  0  0  0  0  0  0
    3.0573   -0.8341   -0.7318 H   0  0  0  0  0  0  0  0  0  0  0  0
    2.8192   -1.5168    0.8726 H   0  0  0  0  0  0  0  0  0  0  0  0
   -0.9900   -3.4255   -3.3128 H   0  0  0  0  0  0  0  0  0  0  0  0
    0.7240    0.8293    4.6532 C   0  0  0  0  0  0  0  0  0  0  0  0
    0.6498    0.9682    3.1555 C   0  0  0  0  0  0  0  0  0  0  0  0
    1.9612    1.1396    2.4356 C   0  0  0  0  0  0  0  0  0  0  0  0
   -0.4056    0.9533    2.5677 O   0  0  0  0  0  0  0  0  0  0  0  0
    1.1423   -0.1486    4.9072 H   0  0  0  0  0  0  0  0  0  0  0  0
    1.3951    1.5746    5.0839 H   0  0  0  0  0  0  0  0  0  0  0  0
   -0.2601    0.9155    5.1076 H   0  0  0  0  0  0  0  0  0  0  0  0
    2.7663    0.5841    2.9174 H   0  0  0  0  0  0  0  0  0  0  0  0
    2.2457    2.1951    2.4655 H   0  0  0  0  0  0  0  0  0  0  0  0
    1.8728    0.8334    1.3942 H   0  0  0  0  0  0  0  0  0  0  0  0
  1  2  1  0
  2  3  1  0
  4  1  1  0
  5  1  1  0
  3  6  2  0
  3  7  1  0
  8  4  1  0
  4  9  1  0
 10  5  1  0
  5 11  1  0
 12  8  1  0
  8 13  1  0
  9 14  2  0
 14 10  1  0
  1 15  1  0
  2 16  1  0
  4 17  1  0
  5 18  1  0
  7 19  1  0
  7 20  1  0
  7 21  1  0
  9 22  1  0
 10 23  1  0
 10 24  1  0
 11 25  1  0
 11 26  1  0
 12 27  1  0
 12 28  1  0
 12 29  1  0
 13 30  1  0
 13 31  1  0
 13 32  1  0
 14 33  1  0
 34 38  1  0
 34 40  1  0
 34 39  1  0
 35 34  1  0
 36 41  1  0
 36 42  1  0
 36 35  1  0
 37 35  2  0
 43 36  1  0
M  END
>  <E_el>  (40) 
-823.3559837800

>  <HBA_atom_index>  (40) 
2

>  <Function>  (40) 
amide

>  <Atom>  (40) 
N

>  <Mol_ID>  (40) 
CHEMBL112356_f002_c001

>  <E_el_PW6B95>  (40) 
-633.0583785491

>  <E_el complex_PW6B95>  (40) 
-826.5470317612

>  <HB_distance>  (40) 
2.34

>  <dG(298)_RRHO (kJ/mol)>  (40) 
686.1618

>  <dG(298)_RRHO complex (kJ/mol)>  (40) 
893.0618

>  <dG_solv_SMD_CCl4 (kJ/mol)>  (40) 
-36.3360

>  <dG_solv_SMD_CCl4 complex (kJ/mol)>  (40) 
-48.5244

>  <Delta G_sol (kJ/mol)>  (40) 
35.87

>  <Delta G (kcal/mol)>  (40) 
0.40

>  <Delta G (kJ/mol)>  (40) 
1.67

$$$$

     RDKit          3D

 32 30  0  0  0  0  0  0  0  0999 V2000
   -0.9742    0.5549    0.0722 C   0  0  0  0  0  0  0  0  0  0  0  0
   -2.3307   -0.6547   -0.0620 S   0  0  0  0  0  0  0  0  0  0  0  0
   -0.5762    1.1318   -1.2825 C   0  0  0  0  0  0  0  0  0  0  0  0
    0.0155    0.1314   -2.3147 C   0  0  0  0  0  0  0  0  0  0  0  0
    0.4604    2.2239   -1.0345 C   0  0  0  0  0  0  0  0  0  0  0  0
    0.9688   -0.8767   -1.6838 C   0  0  0  0  0  0  0  0  0  0  0  0
   -1.0568   -0.5741   -3.1423 C   0  0  0  0  0  0  0  0  0  0  0  0
    1.3304    2.1293   -0.1950 O   0  0  0  0  0  0  0  0  0  0  0  0
    0.3580    3.2951   -1.8573 N   0  0  0  0  0  0  0  0  0  0  0  0
   -0.1119    0.0935    0.5468 H   0  0  0  0  0  0  0  0  0  0  0  0
   -1.3081    1.3635    0.7224 H   0  0  0  0  0  0  0  0  0  0  0  0
   -2.5028   -0.8022    1.2567 H   0  0  0  0  0  0  0  0  0  0  0  0
   -1.4661    1.5875   -1.7327 H   0  0  0  0  0  0  0  0  0  0  0  0
    0.5981    0.7348   -3.0209 H   0  0  0  0  0  0  0  0  0  0  0  0
    1.7429   -0.3901   -1.0907 H   0  0  0  0  0  0  0  0  0  0  0  0
    1.4644   -1.4619   -2.4594 H   0  0  0  0  0  0  0  0  0  0  0  0
    0.4315   -1.5780   -1.0426 H   0  0  0  0  0  0  0  0  0  0  0  0
   -1.7563    0.1360   -3.5867 H   0  0  0  0  0  0  0  0  0  0  0  0
   -1.6333   -1.2849   -2.5521 H   0  0  0  0  0  0  0  0  0  0  0  0
   -0.5928   -1.1298   -3.9588 H   0  0  0  0  0  0  0  0  0  0  0  0
    1.0356    4.0346   -1.7931 H   0  0  0  0  0  0  0  0  0  0  0  0
   -0.3748    3.3809   -2.5361 H   0  0  0  0  0  0  0  0  0  0  0  0
    1.0487   -0.5069    4.2678 C   0  0  0  0  0  0  0  0  0  0  0  0
    0.0040   -1.0125    3.3051 C   0  0  0  0  0  0  0  0  0  0  0  0
    0.4935   -1.9925    2.2683 C   0  0  0  0  0  0  0  0  0  0  0  0
   -1.1454   -0.6512    3.3628 O   0  0  0  0  0  0  0  0  0  0  0  0
    1.5883   -1.3360    4.7289 H   0  0  0  0  0  0  0  0  0  0  0  0
    1.7899    0.0870    3.7279 H   0  0  0  0  0  0  0  0  0  0  0  0
    0.6017    0.1097    5.0438 H   0  0  0  0  0  0  0  0  0  0  0  0
    0.8214   -2.9140    2.7549 H   0  0  0  0  0  0  0  0  0  0  0  0
    1.3624   -1.5955    1.7397 H   0  0  0  0  0  0  0  0  0  0  0  0
   -0.2860   -2.2327    1.5479 H   0  0  0  0  0  0  0  0  0  0  0  0
  1  2  1  0
  3  1  1  0
  4  3  1  0
  3  5  1  0
  6  4  1  0
  4  7  1  0
  5  8  2  0
  5  9  1  0
  1 10  1  0
  1 11  1  0
  2 12  1  0
  3 13  1  0
  4 14  1  0
  6 15  1  0
  6 16  1  0
  6 17  1  0
  7 18  1  0
  7 19  1  0
  7 20  1  0
  9 21  1  0
  9 22  1  0
 23 27  1  0
 23 29  1  0
 23 28  1  0
 24 23  1  0
 25 30  1  0
 25 31  1  0
 25 24  1  0
 26 24  2  0
 32 25  1  0
M  END
>  <E_el>  (41) 
-956.1645631669

>  <HBA_atom_index>  (41) 
2

>  <Function>  (41) 
thiol

>  <Atom>  (41) 
S

>  <Mol_ID>  (41) 
CHEMBL11236_f001_c001

>  <E_el_PW6B95>  (41) 
-765.6321919125

>  <E_el complex_PW6B95>  (41) 
-959.1201414653

>  <HB_distance>  (41) 
2.51

>  <dG(298)_RRHO (kJ/mol)>  (41) 
413.6032

>  <dG(298)_RRHO complex (kJ/mol)>  (41) 
619.2456

>  <dG_solv_SMD_CCl4 (kJ/mol)>  (41) 
-30.2876

>  <dG_solv_SMD_CCl4 complex (kJ/mol)>  (41) 
-42.3898

>  <Delta G_sol (kJ/mol)>  (41) 
36.55

>  <Delta G (kcal/mol)>  (41) 
0.50

>  <Delta G (kJ/mol)>  (41) 
2.09

$$$$

     RDKit          3D

 32 30  0  0  0  0  0  0  0  0999 V2000
    0.2352   -1.3381   -1.3631 C   0  0  0  0  0  0  0  0  0  0  0  0
   -0.4846   -2.5454   -0.1980 S   0  0  0  0  0  0  0  0  0  0  0  0
   -0.2087    0.0836   -1.0235 C   0  0  0  0  0  0  0  0  0  0  0  0
   -1.7012    0.4236   -1.2820 C   0  0  0  0  0  0  0  0  0  0  0  0
    0.6666    1.0387   -1.8283 C   0  0  0  0  0  0  0  0  0  0  0  0
   -2.2524   -0.1993   -2.5588 C   0  0  0  0  0  0  0  0  0  0  0  0
   -2.5880    0.0904   -0.0839 C   0  0  0  0  0  0  0  0  0  0  0  0
    0.8233    0.9203   -3.0267 O   0  0  0  0  0  0  0  0  0  0  0  0
    1.2314    2.0259   -1.1007 N   0  0  0  0  0  0  0  0  0  0  0  0
   -0.0345   -1.5949   -2.3853 H   0  0  0  0  0  0  0  0  0  0  0  0
    1.3211   -1.4032   -1.2834 H   0  0  0  0  0  0  0  0  0  0  0  0
    0.1952   -3.6104   -0.6399 H   0  0  0  0  0  0  0  0  0  0  0  0
   -0.0186    0.2540    0.0396 H   0  0  0  0  0  0  0  0  0  0  0  0
   -1.7438    1.5122   -1.4005 H   0  0  0  0  0  0  0  0  0  0  0  0
   -1.6298    0.0281   -3.4228 H   0  0  0  0  0  0  0  0  0  0  0  0
   -3.2541    0.1831   -2.7599 H   0  0  0  0  0  0  0  0  0  0  0  0
   -2.3356   -1.2842   -2.4667 H   0  0  0  0  0  0  0  0  0  0  0  0
   -2.2057    0.5393    0.8344 H   0  0  0  0  0  0  0  0  0  0  0  0
   -2.6778   -0.9840    0.0768 H   0  0  0  0  0  0  0  0  0  0  0  0
   -3.5955    0.4785   -0.2426 H   0  0  0  0  0  0  0  0  0  0  0  0
    1.7925    2.7156   -1.5697 H   0  0  0  0  0  0  0  0  0  0  0  0
    1.1393    2.0798   -0.0981 H   0  0  0  0  0  0  0  0  0  0  0  0
    1.3357    0.2803    3.9805 C   0  0  0  0  0  0  0  0  0  0  0  0
    1.5210    0.6150    2.5248 C   0  0  0  0  0  0  0  0  0  0  0  0
    2.2382   -0.4186    1.6992 C   0  0  0  0  0  0  0  0  0  0  0  0
    1.1005    1.6461    2.0524 O   0  0  0  0  0  0  0  0  0  0  0  0
    0.9398   -0.7299    4.0954 H   0  0  0  0  0  0  0  0  0  0  0  0
    2.3029    0.2953    4.4878 H   0  0  0  0  0  0  0  0  0  0  0  0
    0.6721    0.9896    4.4685 H   0  0  0  0  0  0  0  0  0  0  0  0
    1.5477   -1.2388    1.4759 H   0  0  0  0  0  0  0  0  0  0  0  0
    3.0795   -0.8510    2.2419 H   0  0  0  0  0  0  0  0  0  0  0  0
    2.5884   -0.0015    0.7569 H   0  0  0  0  0  0  0  0  0  0  0  0
  1  2  1  0
  3  1  1  0
  4  3  1  0
  3  5  1  0
  6  4  1  0
  4  7  1  0
  5  8  2  0
  5  9  1  0
  1 10  1  0
  1 11  1  0
  2 12  1  0
  3 13  1  0
  4 14  1  0
  6 15  1  0
  6 16  1  0
  6 17  1  0
  7 18  1  0
  7 19  1  0
  7 20  1  0
  9 21  1  0
  9 22  1  0
 23 27  1  0
 23 29  1  0
 23 28  1  0
 24 23  1  0
 25 30  1  0
 25 31  1  0
 25 24  1  0
 26 24  2  0
 32 25  1  0
M  END
>  <E_el>  (42) 
-956.1705637206

>  <HBA_atom_index>  (42) 
9

>  <Function>  (42) 
amide

>  <Atom>  (42) 
N

>  <Mol_ID>  (42) 
CHEMBL11236_f001_c002

>  <E_el_PW6B95>  (42) 
-765.6321919125

>  <E_el complex_PW6B95>  (42) 
-959.1257437248

>  <HB_distance>  (42) 
2.19

>  <dG(298)_RRHO (kJ/mol)>  (42) 
413.6032

>  <dG(298)_RRHO complex (kJ/mol)>  (42) 
622.8715

>  <dG_solv_SMD_CCl4 (kJ/mol)>  (42) 
-30.2876

>  <dG_solv_SMD_CCl4 complex (kJ/mol)>  (42) 
-37.8229

>  <Delta G_sol (kJ/mol)>  (42) 
30.03

>  <Delta G (kcal/mol)>  (42) 
-0.48

>  <Delta G (kJ/mol)>  (42) 
-2.01

$$$$

     RDKit          3D

 27 25  0  0  0  0  0  0  0  0999 V2000
    0.3869    0.2552   -1.9698 C   0  0  0  0  0  0  0  0  0  0  0  0
    0.9218    1.1998   -1.1886 O   0  0  0  0  0  0  0  0  0  0  0  0
   -0.8388   -0.4537   -1.3742 C   0  0  0  0  0  0  0  0  0  0  0  0
    0.8654    0.0019   -3.0313 O   0  0  0  0  0  0  0  0  0  0  0  0
   -1.2152   -1.5821   -2.1754 N   0  0  0  0  0  0  0  0  0  0  0  0
   -1.9945    0.5359   -1.2433 C   0  0  0  0  0  0  0  0  0  0  0  0
   -0.3521   -2.7318   -2.0538 C   0  0  0  0  0  0  0  0  0  0  0  0
   -2.2486    1.1153   -2.4902 O   0  0  0  0  0  0  0  0  0  0  0  0
    0.5025    1.2533   -0.3125 H   0  0  0  0  0  0  0  0  0  0  0  0
   -0.5735   -0.7457   -0.3371 H   0  0  0  0  0  0  0  0  0  0  0  0
   -2.1724   -1.8379   -1.9837 H   0  0  0  0  0  0  0  0  0  0  0  0
   -2.8672   -0.0127   -0.8537 H   0  0  0  0  0  0  0  0  0  0  0  0
   -1.7446    1.2806   -0.4778 H   0  0  0  0  0  0  0  0  0  0  0  0
   -0.1899   -3.0682   -1.0167 H   0  0  0  0  0  0  0  0  0  0  0  0
   -0.7825   -3.5643   -2.6094 H   0  0  0  0  0  0  0  0  0  0  0  0
    0.6209   -2.5237   -2.4952 H   0  0  0  0  0  0  0  0  0  0  0  0
   -2.8269    1.8703   -2.3714 H   0  0  0  0  0  0  0  0  0  0  0  0
    0.7792    1.2564    3.8334 C   0  0  0  0  0  0  0  0  0  0  0  0
    1.0034    1.0577    2.3602 C   0  0  0  0  0  0  0  0  0  0  0  0
    2.3331    0.4785    1.9640 C   0  0  0  0  0  0  0  0  0  0  0  0
    0.1484    1.3443    1.5507 O   0  0  0  0  0  0  0  0  0  0  0  0
    1.0241    0.3499    4.3890 H   0  0  0  0  0  0  0  0  0  0  0  0
    1.4494    2.0359    4.2023 H   0  0  0  0  0  0  0  0  0  0  0  0
   -0.2469    1.5472    4.0439 H   0  0  0  0  0  0  0  0  0  0  0  0
    2.3518   -0.5824    2.2261 H   0  0  0  0  0  0  0  0  0  0  0  0
    3.1469    0.9478    2.5178 H   0  0  0  0  0  0  0  0  0  0  0  0
    2.5194    0.5726    0.8968 H   0  0  0  0  0  0  0  0  0  0  0  0
  1  2  1  0
  3  1  1  0
  1  4  2  0
  5  3  1  0
  3  6  1  0
  7  5  1  0
  6  8  1  0
  2  9  1  0
  3 10  1  0
  5 11  1  0
  6 12  1  0
  6 13  1  0
  7 14  1  0
  7 15  1  0
  7 16  1  0
  8 17  1  0
 18 22  1  0
 18 24  1  0
 18 23  1  0
 19 18  1  0
 20 25  1  0
 20 26  1  0
 20 19  1  0
 21 19  2  0
 27 20  1  0
M  END
>  <E_el>  (43) 
-630.0671795383

>  <HBA_atom_index>  (43) 
2

>  <Function>  (43) 
alcohol

>  <Atom>  (43) 
O

>  <Mol_ID>  (43) 
CHEMBL11236_f003_c001

>  <E_el_PW6B95>  (43) 
-438.9795876256

>  <E_el complex_PW6B95>  (43) 
-632.4750636677

>  <HB_distance>  (43) 
1.90

>  <dG(298)_RRHO (kJ/mol)>  (43) 
293.2764

>  <dG(298)_RRHO complex (kJ/mol)>  (43) 
499.1578

>  <dG_solv_SMD_CCl4 (kJ/mol)>  (43) 
-32.1859

>  <dG_solv_SMD_CCl4 complex (kJ/mol)>  (43) 
-44.1142

>  <Delta G_sol (kJ/mol)>  (43) 
17.20

>  <Delta G (kcal/mol)>  (43) 
-2.42

>  <Delta G (kJ/mol)>  (43) 
-10.13

$$$$

     RDKit          3D

 27 25  0  0  0  0  0  0  0  0999 V2000
   -0.4093   -0.7239   -2.3673 C   0  0  0  0  0  0  0  0  0  0  0  0
   -1.2247   -1.5326   -3.0644 O   0  0  0  0  0  0  0  0  0  0  0  0
   -1.1181    0.1793   -1.3464 C   0  0  0  0  0  0  0  0  0  0  0  0
    0.7627   -0.7332   -2.5687 O   0  0  0  0  0  0  0  0  0  0  0  0
   -0.2173    1.1682   -0.8437 N   0  0  0  0  0  0  0  0  0  0  0  0
   -1.6921   -0.6855   -0.2241 C   0  0  0  0  0  0  0  0  0  0  0  0
    0.0585    2.2641   -1.7398 C   0  0  0  0  0  0  0  0  0  0  0  0
   -0.7053   -1.5691    0.2292 O   0  0  0  0  0  0  0  0  0  0  0  0
   -2.1450   -1.4012   -2.8154 H   0  0  0  0  0  0  0  0  0  0  0  0
   -1.9919    0.6333   -1.8600 H   0  0  0  0  0  0  0  0  0  0  0  0
   -0.5046    1.4982    0.0656 H   0  0  0  0  0  0  0  0  0  0  0  0
   -2.0560   -0.0232    0.5720 H   0  0  0  0  0  0  0  0  0  0  0  0
   -2.5746   -1.2247   -0.6013 H   0  0  0  0  0  0  0  0  0  0  0  0
   -0.8420    2.7783   -2.1094 H   0  0  0  0  0  0  0  0  0  0  0  0
    0.6738    3.0006   -1.2250 H   0  0  0  0  0  0  0  0  0  0  0  0
    0.6264    1.9206   -2.6032 H   0  0  0  0  0  0  0  0  0  0  0  0
   -1.0570   -2.0741    0.9652 H   0  0  0  0  0  0  0  0  0  0  0  0
    1.0573   -1.2726    2.9591 C   0  0  0  0  0  0  0  0  0  0  0  0
    0.9315    0.0430    2.2318 C   0  0  0  0  0  0  0  0  0  0  0  0
    2.0741    0.3873    1.3182 C   0  0  0  0  0  0  0  0  0  0  0  0
   -0.0268    0.7645    2.3824 O   0  0  0  0  0  0  0  0  0  0  0  0
    1.3722   -2.0625    2.2762 H   0  0  0  0  0  0  0  0  0  0  0  0
    1.8347   -1.1915    3.7224 H   0  0  0  0  0  0  0  0  0  0  0  0
    0.1264   -1.5502    3.4495 H   0  0  0  0  0  0  0  0  0  0  0  0
    3.0126   -0.0558    1.6513 H   0  0  0  0  0  0  0  0  0  0  0  0
    2.1901    1.4651    1.2229 H   0  0  0  0  0  0  0  0  0  0  0  0
    1.8446   -0.0023    0.3229 H   0  0  0  0  0  0  0  0  0  0  0  0
  1  2  1  0
  3  1  1  0
  1  4  2  0
  5  3  1  0
  3  6  1  0
  7  5  1  0
  6  8  1  0
  2  9  1  0
  3 10  1  0
  5 11  1  0
  6 12  1  0
  6 13  1  0
  7 14  1  0
  7 15  1  0
  7 16  1  0
  8 17  1  0
 18 22  1  0
 18 24  1  0
 18 23  1  0
 19 18  1  0
 20 25  1  0
 20 26  1  0
 20 19  1  0
 21 19  2  0
 27 20  1  0
M  END
>  <E_el>  (44) 
-630.0664649599

>  <HBA_atom_index>  (44) 
5

>  <Function>  (44) 
secondary amine

>  <Atom>  (44) 
N

>  <Mol_ID>  (44) 
CHEMBL11236_f003_c002

>  <E_el_PW6B95>  (44) 
-438.9795876256

>  <E_el complex_PW6B95>  (44) 
-632.4723802069

>  <HB_distance>  (44) 
2.48

>  <dG(298)_RRHO (kJ/mol)>  (44) 
293.2764

>  <dG(298)_RRHO complex (kJ/mol)>  (44) 
504.1935

>  <dG_solv_SMD_CCl4 (kJ/mol)>  (44) 
-32.1859

>  <dG_solv_SMD_CCl4 complex (kJ/mol)>  (44) 
-39.5139

>  <Delta G_sol (kJ/mol)>  (44) 
33.88

>  <Delta G (kcal/mol)>  (44) 
0.10

>  <Delta G (kJ/mol)>  (44) 
0.42

$$$$

     RDKit          3D

 27 25  0  0  0  0  0  0  0  0999 V2000
   -0.6189   -1.3214   -0.3727 C   0  0  0  0  0  0  0  0  0  0  0  0
   -1.5856   -2.1279    0.0846 O   0  0  0  0  0  0  0  0  0  0  0  0
   -1.0842   -0.2375   -1.3510 C   0  0  0  0  0  0  0  0  0  0  0  0
    0.5130   -1.5089   -0.0394 O   0  0  0  0  0  0  0  0  0  0  0  0
    0.0370    0.4748   -1.8837 N   0  0  0  0  0  0  0  0  0  0  0  0
   -2.1142    0.7472   -0.7464 C   0  0  0  0  0  0  0  0  0  0  0  0
    0.7494   -0.1919   -2.9466 C   0  0  0  0  0  0  0  0  0  0  0  0
   -1.5745    1.7600    0.0245 O   0  0  0  0  0  0  0  0  0  0  0  0
   -2.4500   -1.8731   -0.2543 H   0  0  0  0  0  0  0  0  0  0  0  0
   -1.6471   -0.7844   -2.1376 H   0  0  0  0  0  0  0  0  0  0  0  0
   -0.2265    1.4130   -2.1436 H   0  0  0  0  0  0  0  0  0  0  0  0
   -2.6187    1.2278   -1.5897 H   0  0  0  0  0  0  0  0  0  0  0  0
   -2.9002    0.1816   -0.2194 H   0  0  0  0  0  0  0  0  0  0  0  0
    0.1128   -0.4996   -3.7901 H   0  0  0  0  0  0  0  0  0  0  0  0
    1.5198    0.4727   -3.3365 H   0  0  0  0  0  0  0  0  0  0  0  0
    1.2536   -1.0797   -2.5673 H   0  0  0  0  0  0  0  0  0  0  0  0
   -1.1894    1.3958    0.8426 H   0  0  0  0  0  0  0  0  0  0  0  0
    1.3488   -0.6936    3.1739 C   0  0  0  0  0  0  0  0  0  0  0  0
    0.7595    0.3143    2.2330 C   0  0  0  0  0  0  0  0  0  0  0  0
    1.7197    1.0209    1.3181 C   0  0  0  0  0  0  0  0  0  0  0  0
   -0.4318    0.5488    2.2312 O   0  0  0  0  0  0  0  0  0  0  0  0
    1.6340   -1.5712    2.5889 H   0  0  0  0  0  0  0  0  0  0  0  0
    2.2568   -0.3141    3.6443 H   0  0  0  0  0  0  0  0  0  0  0  0
    0.6340   -0.9959    3.9352 H   0  0  0  0  0  0  0  0  0  0  0  0
    2.6097    0.4237    1.1301 H   0  0  0  0  0  0  0  0  0  0  0  0
    2.0383    1.9466    1.8053 H   0  0  0  0  0  0  0  0  0  0  0  0
    1.2548    1.2719    0.3667 H   0  0  0  0  0  0  0  0  0  0  0  0
  1  2  1  0
  3  1  1  0
  1  4  2  0
  5  3  1  0
  3  6  1  0
  7  5  1  0
  6  8  1  0
  2  9  1  0
  3 10  1  0
  5 11  1  0
  6 12  1  0
  6 13  1  0
  7 14  1  0
  7 15  1  0
  7 16  1  0
  8 17  1  0
 18 22  1  0
 18 24  1  0
 18 23  1  0
 19 18  1  0
 20 25  1  0
 20 26  1  0
 20 19  1  0
 21 19  2  0
 27 20  1  0
M  END
>  <E_el>  (45) 
-630.0749850638

>  <HBA_atom_index>  (45) 
8

>  <Function>  (45) 
alcohol

>  <Atom>  (45) 
O

>  <Mol_ID>  (45) 
CHEMBL11236_f003_c003

>  <E_el_PW6B95>  (45) 
-438.9795876256

>  <E_el complex_PW6B95>  (45) 
-632.4817767626

>  <HB_distance>  (45) 
1.79

>  <dG(298)_RRHO (kJ/mol)>  (45) 
293.2764

>  <dG(298)_RRHO complex (kJ/mol)>  (45) 
508.1554

>  <dG_solv_SMD_CCl4 (kJ/mol)>  (45) 
-32.1859

>  <dG_solv_SMD_CCl4 complex (kJ/mol)>  (45) 
-34.5361

>  <Delta G_sol (kJ/mol)>  (45) 
18.15

>  <Delta G (kcal/mol)>  (45) 
-2.27

>  <Delta G (kJ/mol)>  (45) 
-9.50

$$$$

     RDKit          3D

 38 38  0  0  0  0  0  0  0  0999 V2000
    0.0065    0.4567   -0.4987 C   0  0  0  0  0  0  0  0  0  0  0  0
   -0.8142    0.9483    0.5201 O   0  0  0  0  0  0  0  0  0  0  0  0
   -0.6591    0.7947   -1.8341 C   0  0  0  0  0  0  0  0  0  0  0  0
    0.2329   -1.0386   -0.4077 C   0  0  0  0  0  0  0  0  0  0  0  0
   -0.9265    2.2642   -2.0024 C   0  0  0  0  0  0  0  0  0  0  0  0
   -0.7865   -1.8854    0.0161 C   0  0  0  0  0  0  0  0  0  0  0  0
    1.4499   -1.5951   -0.7834 C   0  0  0  0  0  0  0  0  0  0  0  0
    0.1155    3.1902   -1.9960 C   0  0  0  0  0  0  0  0  0  0  0  0
   -2.1892    2.6327   -2.1749 N   0  0  0  0  0  0  0  0  0  0  0  0
   -0.5915   -3.2581    0.0577 C   0  0  0  0  0  0  0  0  0  0  0  0
    1.6478   -2.9682   -0.7478 C   0  0  0  0  0  0  0  0  0  0  0  0
   -2.4591    3.9207   -2.3317 C   0  0  0  0  0  0  0  0  0  0  0  0
   -0.1727    4.5323   -2.1562 C   0  0  0  0  0  0  0  0  0  0  0  0
   -1.4947    4.9145   -2.3271 C   0  0  0  0  0  0  0  0  0  0  0  0
    0.6255   -3.8055   -0.3256 C   0  0  0  0  0  0  0  0  0  0  0  0
    0.9952    0.9410   -0.4743 H   0  0  0  0  0  0  0  0  0  0  0  0
   -0.3043    0.9324    1.3407 H   0  0  0  0  0  0  0  0  0  0  0  0
   -0.0183    0.4324   -2.6434 H   0  0  0  0  0  0  0  0  0  0  0  0
   -1.6080    0.2621   -1.9152 H   0  0  0  0  0  0  0  0  0  0  0  0
   -1.7364   -1.4632    0.3188 H   0  0  0  0  0  0  0  0  0  0  0  0
    2.2574   -0.9455   -1.1016 H   0  0  0  0  0  0  0  0  0  0  0  0
    1.1382    2.8611   -1.8644 H   0  0  0  0  0  0  0  0  0  0  0  0
   -1.3959   -3.9052    0.3843 H   0  0  0  0  0  0  0  0  0  0  0  0
    2.6023   -3.3836   -1.0441 H   0  0  0  0  0  0  0  0  0  0  0  0
   -3.5048    4.1737   -2.4694 H   0  0  0  0  0  0  0  0  0  0  0  0
    0.6202    5.2692   -2.1509 H   0  0  0  0  0  0  0  0  0  0  0  0
   -1.7717    5.9516   -2.4564 H   0  0  0  0  0  0  0  0  0  0  0  0
    0.7747   -4.8769   -0.2965 H   0  0  0  0  0  0  0  0  0  0  0  0
   -0.4493   -1.3915    3.4094 C   0  0  0  0  0  0  0  0  0  0  0  0
    0.9042   -0.9329    2.9360 C   0  0  0  0  0  0  0  0  0  0  0  0
    1.9934   -1.9667    2.9610 C   0  0  0  0  0  0  0  0  0  0  0  0
    1.1069    0.1993    2.5605 O   0  0  0  0  0  0  0  0  0  0  0  0
   -0.6625   -2.4078    3.0797 H   0  0  0  0  0  0  0  0  0  0  0  0
   -0.4529   -1.3998    4.5032 H   0  0  0  0  0  0  0  0  0  0  0  0
   -1.2394   -0.7254    3.0696 H   0  0  0  0  0  0  0  0  0  0  0  0
    1.8355   -2.6454    2.1179 H   0  0  0  0  0  0  0  0  0  0  0  0
    1.9553   -2.5707    3.8686 H   0  0  0  0  0  0  0  0  0  0  0  0
    2.9755   -1.5116    2.8585 H   0  0  0  0  0  0  0  0  0  0  0  0
  1  2  1  0
  3  1  1  0
  1  4  1  0
  5  3  1  0
  4  6  2  0
  4  7  1  0
  8  5  2  0
  5  9  1  0
  6 10  1  0
 11  7  2  0
 12  9  2  0
 13  8  1  0
 14 13  2  0
 12 14  1  0
 10 15  2  0
 15 11  1  0
  1 16  1  0
  2 17  1  0
  3 18  1  0
  3 19  1  0
  6 20  1  0
  7 21  1  0
  8 22  1  0
 10 23  1  0
 11 24  1  0
 12 25  1  0
 13 26  1  0
 14 27  1  0
 15 28  1  0
 29 33  1  0
 29 35  1  0
 29 34  1  0
 30 29  1  0
 31 36  1  0
 31 37  1  0
 31 30  1  0
 32 30  2  0
 38 31  1  0
M  END
>  <E_el>  (46) 
-824.5430956582

>  <HBA_atom_index>  (46) 
2

>  <Function>  (46) 
alcohol

>  <Atom>  (46) 
O

>  <Mol_ID>  (46) 
CHEMBL112487_f002_c001

>  <E_el_PW6B95>  (46) 
-634.2918217279

>  <E_el complex_PW6B95>  (46) 
-827.7789463711

>  <HB_distance>  (46) 
2.00

>  <dG(298)_RRHO (kJ/mol)>  (46) 
527.8230

>  <dG(298)_RRHO complex (kJ/mol)>  (46) 
738.9002

>  <dG_solv_SMD_CCl4 (kJ/mol)>  (46) 
-45.1418

>  <dG_solv_SMD_CCl4 complex (kJ/mol)>  (46) 
-53.7501

>  <Delta G_sol (kJ/mol)>  (46) 
47.64

>  <Delta G (kcal/mol)>  (46) 
2.17

>  <Delta G (kJ/mol)>  (46) 
9.08

$$$$

     RDKit          3D

 26 24  0  0  0  0  0  0  0  0999 V2000
    0.6238    0.3478   -1.8722 C   0  0  0  0  0  0  0  0  0  0  0  0
    1.5178   -0.1781   -1.0342 O   0  0  0  0  0  0  0  0  0  0  0  0
   -0.7996    0.3719   -1.3254 C   0  0  0  0  0  0  0  0  0  0  0  0
    0.9473    0.7367   -2.9537 O   0  0  0  0  0  0  0  0  0  0  0  0
   -1.7414    1.0232   -2.1885 N   0  0  0  0  0  0  0  0  0  0  0  0
   -1.5705    2.4570   -2.2247 C   0  0  0  0  0  0  0  0  0  0  0  0
   -3.0999    0.6578   -1.8700 C   0  0  0  0  0  0  0  0  0  0  0  0
    1.1262   -0.4421   -0.1803 H   0  0  0  0  0  0  0  0  0  0  0  0
   -0.7825    0.7983   -0.3039 H   0  0  0  0  0  0  0  0  0  0  0  0
   -1.1034   -0.6727   -1.1949 H   0  0  0  0  0  0  0  0  0  0  0  0
   -0.5711    2.7160   -2.5661 H   0  0  0  0  0  0  0  0  0  0  0  0
   -1.7405    2.9376   -1.2462 H   0  0  0  0  0  0  0  0  0  0  0  0
   -2.2765    2.8912   -2.9334 H   0  0  0  0  0  0  0  0  0  0  0  0
   -3.7802    1.1078   -2.5942 H   0  0  0  0  0  0  0  0  0  0  0  0
   -3.2254   -0.4244   -1.9338 H   0  0  0  0  0  0  0  0  0  0  0  0
   -3.4260    0.9760   -0.8660 H   0  0  0  0  0  0  0  0  0  0  0  0
    1.1734   -1.8401    3.6693 C   0  0  0  0  0  0  0  0  0  0  0  0
    1.5460   -1.3511    2.2976 C   0  0  0  0  0  0  0  0  0  0  0  0
    3.0155   -1.3045    1.9854 C   0  0  0  0  0  0  0  0  0  0  0  0
    0.6972   -1.0156    1.5004 O   0  0  0  0  0  0  0  0  0  0  0  0
    1.3511   -2.9166    3.7289 H   0  0  0  0  0  0  0  0  0  0  0  0
    1.7988   -1.3793    4.4347 H   0  0  0  0  0  0  0  0  0  0  0  0
    0.1258   -1.6483    3.8871 H   0  0  0  0  0  0  0  0  0  0  0  0
    3.5138   -2.2162    2.3173 H   0  0  0  0  0  0  0  0  0  0  0  0
    3.4728   -0.4819    2.5408 H   0  0  0  0  0  0  0  0  0  0  0  0
    3.2074   -1.1506    0.9261 H   0  0  0  0  0  0  0  0  0  0  0  0
  1  2  1  0
  3  1  1  0
  1  4  2  0
  5  3  1  0
  6  5  1  0
  5  7  1  0
  2  8  1  0
  3  9  1  0
  3 10  1  0
  6 11  1  0
  6 12  1  0
  6 13  1  0
  7 14  1  0
  7 15  1  0
  7 16  1  0
 17 21  1  0
 17 23  1  0
 17 22  1  0
 18 17  1  0
 19 24  1  0
 19 25  1  0
 19 18  1  0
 20 18  2  0
 26 19  1  0
M  END
>  <E_el>  (47) 
-555.0123894599

>  <HBA_atom_index>  (47) 
2

>  <Function>  (47) 
alcohol

>  <Atom>  (47) 
O

>  <Mol_ID>  (47) 
CHEMBL112589_f001_c001

>  <E_el_PW6B95>  (47) 
-363.6420834996

>  <E_el complex_PW6B95>  (47) 
-557.1373635728

>  <HB_distance>  (47) 
1.83

>  <dG(298)_RRHO (kJ/mol)>  (47) 
284.1056

>  <dG(298)_RRHO complex (kJ/mol)>  (47) 
492.6728

>  <dG_solv_SMD_CCl4 (kJ/mol)>  (47) 
-26.5004

>  <dG_solv_SMD_CCl4 complex (kJ/mol)>  (47) 
-39.4724

>  <Delta G_sol (kJ/mol)>  (47) 
19.36

>  <Delta G (kcal/mol)>  (47) 
-2.09

>  <Delta G (kJ/mol)>  (47) 
-8.74

$$$$

     RDKit          3D

 25 23  0  0  0  0  0  0  0  0999 V2000
    0.4004   -0.2711   -0.9579 C   0  0  0  0  0  0  0  0  0  0  0  0
   -0.3899    0.4293   -0.1598 O   0  0  0  0  0  0  0  0  0  0  0  0
    0.6394    0.3284   -2.2808 C   0  0  0  0  0  0  0  0  0  0  0  0
    0.8948   -1.3317   -0.6472 O   0  0  0  0  0  0  0  0  0  0  0  0
    0.2302    1.5114   -2.7573 C   0  0  0  0  0  0  0  0  0  0  0  0
    0.5913    1.8982   -4.1592 C   0  0  0  0  0  0  0  0  0  0  0  0
   -0.5881    2.5333   -2.0191 C   0  0  0  0  0  0  0  0  0  0  0  0
   -0.5186   -0.0316    0.6974 H   0  0  0  0  0  0  0  0  0  0  0  0
    1.2338   -0.3084   -2.9246 H   0  0  0  0  0  0  0  0  0  0  0  0
    1.1798    2.8182   -4.1640 H   0  0  0  0  0  0  0  0  0  0  0  0
    1.1591    1.1267   -4.6753 H   0  0  0  0  0  0  0  0  0  0  0  0
   -0.3111    2.1055   -4.7400 H   0  0  0  0  0  0  0  0  0  0  0  0
   -0.6644    3.4526   -2.5986 H   0  0  0  0  0  0  0  0  0  0  0  0
   -0.1636    2.7789   -1.0487 H   0  0  0  0  0  0  0  0  0  0  0  0
   -1.5999    2.1717   -1.8357 H   0  0  0  0  0  0  0  0  0  0  0  0
   -1.1104   -1.8828    4.3419 C   0  0  0  0  0  0  0  0  0  0  0  0
   -0.4759   -1.4863    3.0372 C   0  0  0  0  0  0  0  0  0  0  0  0
    0.8132   -2.1729    2.6880 C   0  0  0  0  0  0  0  0  0  0  0  0
   -0.9858   -0.6476    2.3272 O   0  0  0  0  0  0  0  0  0  0  0  0
   -1.4788   -2.9088    4.2687 H   0  0  0  0  0  0  0  0  0  0  0  0
   -0.3754   -1.8757    5.1487 H   0  0  0  0  0  0  0  0  0  0  0  0
   -1.9408   -1.2285    4.5960 H   0  0  0  0  0  0  0  0  0  0  0  0
    0.8066   -3.2161    3.0050 H   0  0  0  0  0  0  0  0  0  0  0  0
    1.6260   -1.6853    3.2345 H   0  0  0  0  0  0  0  0  0  0  0  0
    1.0278   -2.1074    1.6235 H   0  0  0  0  0  0  0  0  0  0  0  0
  1  2  1  0
  3  1  1  0
  1  4  2  0
  5  3  2  0
  6  5  1  0
  5  7  1  0
  2  8  1  0
  3  9  1  0
  6 10  1  0
  6 11  1  0
  6 12  1  0
  7 13  1  0
  7 14  1  0
  7 15  1  0
 16 20  1  0
 16 22  1  0
 16 21  1  0
 17 16  1  0
 18 23  1  0
 18 24  1  0
 18 17  1  0
 19 17  2  0
 25 18  1  0
M  END
>  <E_el>  (48) 
-537.8137305831

>  <HBA_atom_index>  (48) 
2

>  <Function>  (48) 
alcohol

>  <Atom>  (48) 
O

>  <Mol_ID>  (48) 
CHEMBL115164_f001_c001

>  <E_el_PW6B95>  (48) 
-346.3857468732

>  <E_el complex_PW6B95>  (48) 
-539.8799408180

>  <HB_distance>  (48) 
1.80

>  <dG(298)_RRHO (kJ/mol)>  (48) 
251.6320

>  <dG(298)_RRHO complex (kJ/mol)>  (48) 
458.9587

>  <dG_solv_SMD_CCl4 (kJ/mol)>  (48) 
-23.4892

>  <dG_solv_SMD_CCl4 complex (kJ/mol)>  (48) 
-33.9440

>  <Delta G_sol (kJ/mol)>  (48) 
23.48

>  <Delta G (kcal/mol)>  (48) 
-1.47

>  <Delta G (kJ/mol)>  (48) 
-6.15

$$$$

     RDKit          3D

 44 44  0  0  0  0  0  0  0  0999 V2000
   -0.4000   -1.1366   -1.1138 C   0  0  0  0  0  0  0  0  0  0  0  0
   -0.9632   -0.2997   -0.2098 N   0  0  0  0  0  0  0  0  0  0  0  0
   -2.1656    0.4500   -0.5003 C   0  0  0  0  0  0  0  0  0  0  0  0
    0.8931   -1.7811   -0.6323 C   0  0  0  0  0  0  0  0  0  0  0  0
   -0.9243   -1.4071   -2.1738 O   0  0  0  0  0  0  0  0  0  0  0  0
   -1.8728    1.7609   -1.1848 C   0  0  0  0  0  0  0  0  0  0  0  0
    1.7265   -2.3574   -1.6732 N   0  0  0  0  0  0  0  0  0  0  0  0
    1.8335   -0.8961    0.2258 C   0  0  0  0  0  0  0  0  0  0  0  0
   -1.8614    1.8522   -2.5728 C   0  0  0  0  0  0  0  0  0  0  0  0
   -1.5635    2.8895   -0.4325 C   0  0  0  0  0  0  0  0  0  0  0  0
    2.0359   -1.4572   -2.7714 C   0  0  0  0  0  0  0  0  0  0  0  0
    2.9158   -2.7315   -0.9289 C   0  0  0  0  0  0  0  0  0  0  0  0
    3.2013   -1.5822    0.0659 C   0  0  0  0  0  0  0  0  0  0  0  0
   -1.5544    3.0529   -3.1955 C   0  0  0  0  0  0  0  0  0  0  0  0
   -1.2540    4.0903   -1.0532 C   0  0  0  0  0  0  0  0  0  0  0  0
   -1.2504    4.1747   -2.4379 C   0  0  0  0  0  0  0  0  0  0  0  0
   -0.4446   -0.0039    0.6026 H   0  0  0  0  0  0  0  0  0  0  0  0
   -2.8210   -0.1663   -1.1142 H   0  0  0  0  0  0  0  0  0  0  0  0
   -2.6798    0.6295    0.4457 H   0  0  0  0  0  0  0  0  0  0  0  0
    0.5678   -2.6208    0.0003 H   0  0  0  0  0  0  0  0  0  0  0  0
    1.8589    0.1281   -0.1513 H   0  0  0  0  0  0  0  0  0  0  0  0
    1.5170   -0.8399    1.2686 H   0  0  0  0  0  0  0  0  0  0  0  0
   -2.0843    0.9736   -3.1645 H   0  0  0  0  0  0  0  0  0  0  0  0
   -1.5603    2.8264    0.6501 H   0  0  0  0  0  0  0  0  0  0  0  0
    1.1441   -1.2598   -3.3580 H   0  0  0  0  0  0  0  0  0  0  0  0
    2.4699   -0.4913   -2.4722 H   0  0  0  0  0  0  0  0  0  0  0  0
    2.7555   -1.9472   -3.4275 H   0  0  0  0  0  0  0  0  0  0  0  0
    3.7473   -2.9380   -1.6030 H   0  0  0  0  0  0  0  0  0  0  0  0
    2.7117   -3.6559   -0.3793 H   0  0  0  0  0  0  0  0  0  0  0  0
    3.5944   -1.9550    1.0120 H   0  0  0  0  0  0  0  0  0  0  0  0
    3.9423   -0.8878   -0.3313 H   0  0  0  0  0  0  0  0  0  0  0  0
   -1.5518    3.1124   -4.2761 H   0  0  0  0  0  0  0  0  0  0  0  0
   -1.0178    4.9612   -0.4556 H   0  0  0  0  0  0  0  0  0  0  0  0
   -1.0127    5.1115   -2.9247 H   0  0  0  0  0  0  0  0  0  0  0  0
   -1.0132    0.2620    5.0170 C   0  0  0  0  0  0  0  0  0  0  0  0
   -0.8450   -0.1241    3.5717 C   0  0  0  0  0  0  0  0  0  0  0  0
   -1.0513   -1.5820    3.2499 C   0  0  0  0  0  0  0  0  0  0  0  0
   -0.5508    0.6875    2.7261 O   0  0  0  0  0  0  0  0  0  0  0  0
   -2.0657    0.1768    5.2975 H   0  0  0  0  0  0  0  0  0  0  0  0
   -0.4633   -0.4188    5.6693 H   0  0  0  0  0  0  0  0  0  0  0  0
   -0.6843    1.2829    5.1948 H   0  0  0  0  0  0  0  0  0  0  0  0
   -1.8795   -2.0069    3.8175 H   0  0  0  0  0  0  0  0  0  0  0  0
   -0.1560   -2.1403    3.5370 H   0  0  0  0  0  0  0  0  0  0  0  0
   -1.2240   -1.7356    2.1863 H   0  0  0  0  0  0  0  0  0  0  0  0
  1  2  1  0
  2  3  1  0
  4  1  1  0
  1  5  2  0
  3  6  1  0
  7  4  1  0
  8  4  1  0
  6  9  2  0
  6 10  1  0
 11  7  1  0
  7 12  1  0
 13  8  1  0
  9 14  1  0
 15 10  2  0
 12 13  1  0
 14 16  2  0
 16 15  1  0
  2 17  1  0
  3 18  1  0
  3 19  1  0
  4 20  1  0
  8 21  1  0
  8 22  1  0
  9 23  1  0
 10 24  1  0
 11 25  1  0
 11 26  1  0
 11 27  1  0
 12 28  1  0
 12 29  1  0
 13 30  1  0
 13 31  1  0
 14 32  1  0
 15 33  1  0
 16 34  1  0
 35 39  1  0
 35 41  1  0
 35 40  1  0
 36 35  1  0
 37 42  1  0
 37 43  1  0
 37 36  1  0
 38 36  2  0
 44 37  1  0
M  END
>  <E_el>  (49) 
-882.1960133068

>  <HBA_atom_index>  (49) 
2

>  <Function>  (49) 
amide

>  <Atom>  (49) 
N

>  <Mol_ID>  (49) 
CHEMBL1159693_f002_c001

>  <E_el_PW6B95>  (49) 
-692.1442566071

>  <E_el complex_PW6B95>  (49) 
-885.6336739871

>  <HB_distance>  (49) 
2.24

>  <dG(298)_RRHO (kJ/mol)>  (49) 
693.2296

>  <dG(298)_RRHO complex (kJ/mol)>  (49) 
898.1159

>  <dG_solv_SMD_CCl4 (kJ/mol)>  (49) 
-48.4776

>  <dG_solv_SMD_CCl4 complex (kJ/mol)>  (49) 
-60.1869

>  <Delta G_sol (kJ/mol)>  (49) 
32.33

>  <Delta G (kcal/mol)>  (49) 
-0.14

>  <Delta G (kJ/mol)>  (49) 
-0.59

$$$$

     RDKit          3D

 24 22  0  0  0  0  0  0  0  0999 V2000
   -0.7891   -0.3382   -1.3208 C   0  0  0  0  0  0  0  0  0  0  0  0
    0.4976    0.0786   -0.9365 O   0  0  0  0  0  0  0  0  0  0  0  0
   -1.8071    0.7987   -1.2623 C   0  0  0  0  0  0  0  0  0  0  0  0
   -1.4977    1.9666   -2.0560 N   0  0  0  0  0  0  0  0  0  0  0  0
   -1.5568    1.7585   -3.4843 C   0  0  0  0  0  0  0  0  0  0  0  0
   -0.7034   -0.7196   -2.3414 H   0  0  0  0  0  0  0  0  0  0  0  0
   -1.1544   -1.1745   -0.7067 H   0  0  0  0  0  0  0  0  0  0  0  0
    0.4791    0.2644    0.0121 H   0  0  0  0  0  0  0  0  0  0  0  0
   -2.7861    0.4173   -1.5723 H   0  0  0  0  0  0  0  0  0  0  0  0
   -1.9237    1.1146   -0.2198 H   0  0  0  0  0  0  0  0  0  0  0  0
   -0.5810    2.3062   -1.7976 H   0  0  0  0  0  0  0  0  0  0  0  0
   -2.5732    1.4797   -3.7710 H   0  0  0  0  0  0  0  0  0  0  0  0
   -1.3262    2.6932   -3.9966 H   0  0  0  0  0  0  0  0  0  0  0  0
   -0.8803    0.9907   -3.8852 H   0  0  0  0  0  0  0  0  0  0  0  0
    1.3335   -0.9520    3.9579 C   0  0  0  0  0  0  0  0  0  0  0  0
    1.2599   -0.7270    2.4708 C   0  0  0  0  0  0  0  0  0  0  0  0
    2.1690   -1.5820    1.6284 C   0  0  0  0  0  0  0  0  0  0  0  0
    0.5154    0.0984    1.9945 O   0  0  0  0  0  0  0  0  0  0  0  0
    0.9379   -1.9412    4.1998 H   0  0  0  0  0  0  0  0  0  0  0  0
    2.3689   -0.9398    4.3023 H   0  0  0  0  0  0  0  0  0  0  0  0
    0.7611   -0.2032    4.4996 H   0  0  0  0  0  0  0  0  0  0  0  0
    2.1227   -2.6268    1.9388 H   0  0  0  0  0  0  0  0  0  0  0  0
    3.2032   -1.2608    1.7763 H   0  0  0  0  0  0  0  0  0  0  0  0
    1.9306   -1.5018    0.5701 H   0  0  0  0  0  0  0  0  0  0  0  0
  1  2  1  0
  3  1  1  0
  4  3  1  0
  5  4  1  0
  1  6  1  0
  1  7  1  0
  2  8  1  0
  3  9  1  0
  3 10  1  0
  4 11  1  0
  5 12  1  0
  5 13  1  0
  5 14  1  0
 15 19  1  0
 15 21  1  0
 15 20  1  0
 16 15  1  0
 17 22  1  0
 17 23  1  0
 17 16  1  0
 18 16  2  0
 24 17  1  0
M  END
>  <E_el>  (50) 
-441.8956721827

>  <HBA_atom_index>  (50) 
2

>  <Function>  (50) 
alcohol

>  <Atom>  (50) 
O

>  <Mol_ID>  (50) 
CHEMBL1161901_f005_c001

>  <E_el_PW6B95>  (50) 
-250.1102315499

>  <E_el complex_PW6B95>  (50) 
-443.6006378269

>  <HB_distance>  (50) 
1.99

>  <dG(298)_RRHO (kJ/mol)>  (50) 
265.0733

>  <dG(298)_RRHO complex (kJ/mol)>  (50) 
470.4085

>  <dG_solv_SMD_CCl4 (kJ/mol)>  (50) 
-16.8478

>  <dG_solv_SMD_CCl4 complex (kJ/mol)>  (50) 
-29.5118

>  <Delta G_sol (kJ/mol)>  (50) 
29.23

>  <Delta G (kcal/mol)>  (50) 
-0.60

>  <Delta G (kJ/mol)>  (50) 
-2.51

$$$$

     RDKit          3D

 24 22  0  0  0  0  0  0  0  0999 V2000
   -0.9315   -1.5248   -1.2339 C   0  0  0  0  0  0  0  0  0  0  0  0
   -0.8111   -1.4040    0.1655 O   0  0  0  0  0  0  0  0  0  0  0  0
   -1.3812   -0.2389   -1.9259 C   0  0  0  0  0  0  0  0  0  0  0  0
   -0.5631    0.9348   -1.7579 N   0  0  0  0  0  0  0  0  0  0  0  0
    0.7821    0.8297   -2.2632 C   0  0  0  0  0  0  0  0  0  0  0  0
    0.0522   -1.8308   -1.5969 H   0  0  0  0  0  0  0  0  0  0  0  0
   -1.6286   -2.3291   -1.5103 H   0  0  0  0  0  0  0  0  0  0  0  0
   -1.6266   -1.0294    0.5096 H   0  0  0  0  0  0  0  0  0  0  0  0
   -1.4692   -0.4530   -2.9971 H   0  0  0  0  0  0  0  0  0  0  0  0
   -2.3959    0.0095   -1.5932 H   0  0  0  0  0  0  0  0  0  0  0  0
   -0.5725    1.2516   -0.7984 H   0  0  0  0  0  0  0  0  0  0  0  0
    0.7562    0.6259   -3.3363 H   0  0  0  0  0  0  0  0  0  0  0  0
    1.2936    1.7838   -2.1336 H   0  0  0  0  0  0  0  0  0  0  0  0
    1.4121    0.0563   -1.8001 H   0  0  0  0  0  0  0  0  0  0  0  0
    0.1003   -0.2619    3.1901 C   0  0  0  0  0  0  0  0  0  0  0  0
    0.2123    0.7132    2.0465 C   0  0  0  0  0  0  0  0  0  0  0  0
    1.5537    0.7589    1.3628 C   0  0  0  0  0  0  0  0  0  0  0  0
   -0.7163    1.3980    1.6918 O   0  0  0  0  0  0  0  0  0  0  0  0
    0.3709   -1.2626    2.8499 H   0  0  0  0  0  0  0  0  0  0  0  0
    0.7994    0.0040    3.9856 H   0  0  0  0  0  0  0  0  0  0  0  0
   -0.9077   -0.2800    3.5971 H   0  0  0  0  0  0  0  0  0  0  0  0
    1.6498   -0.1301    0.7367 H   0  0  0  0  0  0  0  0  0  0  0  0
    2.3749    0.7389    2.0801 H   0  0  0  0  0  0  0  0  0  0  0  0
    1.6463    1.6399    0.7313 H   0  0  0  0  0  0  0  0  0  0  0  0
  1  2  1  0
  3  1  1  0
  4  3  1  0
  5  4  1  0
  1  6  1  0
  1  7  1  0
  2  8  1  0
  3  9  1  0
  3 10  1  0
  4 11  1  0
  5 12  1  0
  5 13  1  0
  5 14  1  0
 15 19  1  0
 15 21  1  0
 15 20  1  0
 16 15  1  0
 17 22  1  0
 17 23  1  0
 17 16  1  0
 18 16  2  0
 24 17  1  0
M  END
>  <E_el>  (51) 
-441.8943644160

>  <HBA_atom_index>  (51) 
4

>  <Function>  (51) 
secondary amine

>  <Atom>  (51) 
N

>  <Mol_ID>  (51) 
CHEMBL1161901_f005_c002

>  <E_el_PW6B95>  (51) 
-250.1102315499

>  <E_el complex_PW6B95>  (51) 
-443.5992347006

>  <HB_distance>  (51) 
2.50

>  <dG(298)_RRHO (kJ/mol)>  (51) 
265.0733

>  <dG(298)_RRHO complex (kJ/mol)>  (51) 
471.3773

>  <dG_solv_SMD_CCl4 (kJ/mol)>  (51) 
-16.8478

>  <dG_solv_SMD_CCl4 complex (kJ/mol)>  (51) 
-27.3042

>  <Delta G_sol (kJ/mol)>  (51) 
36.09

>  <Delta G (kcal/mol)>  (51) 
0.43

>  <Delta G (kJ/mol)>  (51) 
1.80

$$$$

     RDKit          3D

 26 25  0  0  0  0  0  0  0  0999 V2000
   -0.6764    0.5577   -1.1388 C   0  0  0  0  0  0  0  0  0  0  0  0
   -0.8333    1.7003   -0.4314 N   0  0  0  0  0  0  0  0  0  0  0  0
    0.1756   -0.3302   -0.7740 N   0  0  0  0  0  0  0  0  0  0  0  0
   -1.4890    0.5300   -2.2758 N   0  0  0  0  0  0  0  0  0  0  0  0
    0.3180   -1.4577   -1.6516 C   0  0  0  0  0  0  0  0  0  0  0  0
   -1.6446   -0.6132   -2.8332 C   0  0  0  0  0  0  0  0  0  0  0  0
   -1.0041   -1.8606   -2.2956 C   0  0  0  0  0  0  0  0  0  0  0  0
   -2.4457   -0.7324   -3.9096 N   0  0  0  0  0  0  0  0  0  0  0  0
   -1.6386    2.2617   -0.6319 H   0  0  0  0  0  0  0  0  0  0  0  0
   -0.4285    1.7681    0.4898 H   0  0  0  0  0  0  0  0  0  0  0  0
    1.0491   -1.2455   -2.4454 H   0  0  0  0  0  0  0  0  0  0  0  0
    0.7217   -2.3030   -1.0909 H   0  0  0  0  0  0  0  0  0  0  0  0
   -1.6737   -2.2913   -1.5437 H   0  0  0  0  0  0  0  0  0  0  0  0
   -0.8647   -2.6148   -3.0735 H   0  0  0  0  0  0  0  0  0  0  0  0
   -2.4502   -1.5696   -4.4593 H   0  0  0  0  0  0  0  0  0  0  0  0
   -2.8317    0.1029   -4.3137 H   0  0  0  0  0  0  0  0  0  0  0  0
    1.4321    1.1770    4.4631 C   0  0  0  0  0  0  0  0  0  0  0  0
    1.1025    1.1802    2.9910 C   0  0  0  0  0  0  0  0  0  0  0  0
    1.9213    0.2589    2.1294 C   0  0  0  0  0  0  0  0  0  0  0  0
    0.2380    1.8968    2.5443 O   0  0  0  0  0  0  0  0  0  0  0  0
    1.1325    0.2221    4.9014 H   0  0  0  0  0  0  0  0  0  0  0  0
    2.5083    1.2657    4.6207 H   0  0  0  0  0  0  0  0  0  0  0  0
    0.9194    1.9798    4.9874 H   0  0  0  0  0  0  0  0  0  0  0  0
    2.1753   -0.6606    2.6581 H   0  0  0  0  0  0  0  0  0  0  0  0
    2.8679    0.7544    1.8948 H   0  0  0  0  0  0  0  0  0  0  0  0
    1.4191    0.0232    1.1886 H   0  0  0  0  0  0  0  0  0  0  0  0
  1  2  1  0
  3  1  2  0
  1  4  1  0
  5  3  1  0
  4  6  2  0
  7  5  1  0
  7  6  1  0
  6  8  1  0
  2  9  1  0
  2 10  1  0
  5 11  1  0
  5 12  1  0
  7 13  1  0
  7 14  1  0
  8 15  1  0
  8 16  1  0
 17 21  1  0
 17 23  1  0
 17 22  1  0
 18 17  1  0
 19 24  1  0
 19 25  1  0
 19 18  1  0
 20 18  2  0
 26 19  1  0
M  END
>  <E_el>  (52) 
-568.1894313308

>  <HBA_atom_index>  (52) 
2

>  <Function>  (52) 
undefined donor function

>  <Atom>  (52) 
N

>  <Mol_ID>  (52) 
CHEMBL116376_f002_c001

>  <E_el_PW6B95>  (52) 
-376.9020683982

>  <E_el complex_PW6B95>  (52) 
-570.3910287101

>  <HB_distance>  (52) 
2.16

>  <dG(298)_RRHO (kJ/mol)>  (52) 
279.9074

>  <dG(298)_RRHO complex (kJ/mol)>  (52) 
486.0697

>  <dG_solv_SMD_CCl4 (kJ/mol)>  (52) 
-44.6834

>  <dG_solv_SMD_CCl4 complex (kJ/mol)>  (52) 
-53.6019

>  <Delta G_sol (kJ/mol)>  (52) 
37.60

>  <Delta G (kcal/mol)>  (52) 
0.66

>  <Delta G (kJ/mol)>  (52) 
2.76

$$$$

     RDKit          3D

 45 45  0  0  0  0  0  0  0  0999 V2000
   -0.9048    0.6476   -0.9514 C   0  0  0  0  0  0  0  0  0  0  0  0
   -0.3048   -0.4832   -0.2870 N   0  0  0  0  0  0  0  0  0  0  0  0
    0.0899   -1.6147   -0.9724 C   0  0  0  0  0  0  0  0  0  0  0  0
   -1.6634    1.4752    0.0846 C   0  0  0  0  0  0  0  0  0  0  0  0
    0.1162    1.5348   -1.6379 C   0  0  0  0  0  0  0  0  0  0  0  0
    0.3552   -1.6123   -2.3444 C   0  0  0  0  0  0  0  0  0  0  0  0
    0.2664   -2.8115   -0.2660 C   0  0  0  0  0  0  0  0  0  0  0  0
   -2.9405    0.8375    0.6009 C   0  0  0  0  0  0  0  0  0  0  0  0
    1.4220    1.6386   -1.1776 C   0  0  0  0  0  0  0  0  0  0  0  0
   -0.2699    2.3000   -2.7336 C   0  0  0  0  0  0  0  0  0  0  0  0
    0.7874   -2.7697   -2.9744 C   0  0  0  0  0  0  0  0  0  0  0  0
    0.6997   -3.9563   -0.9069 C   0  0  0  0  0  0  0  0  0  0  0  0
   -3.4806    1.4251    1.8791 C   0  0  0  0  0  0  0  0  0  0  0  0
   -3.4857   -0.0648    0.0208 O   0  0  0  0  0  0  0  0  0  0  0  0
    2.3206    2.4969   -1.7941 C   0  0  0  0  0  0  0  0  0  0  0  0
    0.6244    3.1604   -3.3508 C   0  0  0  0  0  0  0  0  0  0  0  0
    0.9678   -3.9485   -2.2696 C   0  0  0  0  0  0  0  0  0  0  0  0
    1.9255    3.2626   -2.8805 C   0  0  0  0  0  0  0  0  0  0  0  0
   -1.6262    0.3082   -1.7083 H   0  0  0  0  0  0  0  0  0  0  0  0
   -0.6668   -0.6700    0.6358 H   0  0  0  0  0  0  0  0  0  0  0  0
   -1.0032    1.7250    0.9215 H   0  0  0  0  0  0  0  0  0  0  0  0
   -1.9463    2.4392   -0.3519 H   0  0  0  0  0  0  0  0  0  0  0  0
    0.2417   -0.7083   -2.9264 H   0  0  0  0  0  0  0  0  0  0  0  0
    0.0406   -2.8401    0.7941 H   0  0  0  0  0  0  0  0  0  0  0  0
    1.7388    1.0271   -0.3427 H   0  0  0  0  0  0  0  0  0  0  0  0
   -1.2823    2.2149   -3.1139 H   0  0  0  0  0  0  0  0  0  0  0  0
    0.9866   -2.7410   -4.0380 H   0  0  0  0  0  0  0  0  0  0  0  0
    0.8203   -4.8682   -0.3359 H   0  0  0  0  0  0  0  0  0  0  0  0
   -2.8984    1.0281    2.7136 H   0  0  0  0  0  0  0  0  0  0  0  0
   -3.3742    2.5105    1.9016 H   0  0  0  0  0  0  0  0  0  0  0  0
   -4.5241    1.1554    2.0249 H   0  0  0  0  0  0  0  0  0  0  0  0
    3.3373    2.5621   -1.4286 H   0  0  0  0  0  0  0  0  0  0  0  0
    0.3081    3.7448   -4.2052 H   0  0  0  0  0  0  0  0  0  0  0  0
    1.3045   -4.8456   -2.7705 H   0  0  0  0  0  0  0  0  0  0  0  0
    2.6287    3.9283   -3.3634 H   0  0  0  0  0  0  0  0  0  0  0  0
    0.4791   -0.7051    4.9566 C   0  0  0  0  0  0  0  0  0  0  0  0
    0.3715   -0.6767    3.4549 C   0  0  0  0  0  0  0  0  0  0  0  0
    1.6647   -0.8162    2.6969 C   0  0  0  0  0  0  0  0  0  0  0  0
   -0.6949   -0.5582    2.8973 O   0  0  0  0  0  0  0  0  0  0  0  0
    1.0831   -1.5522    5.2863 H   0  0  0  0  0  0  0  0  0  0  0  0
    0.9905    0.1950    5.3052 H   0  0  0  0  0  0  0  0  0  0  0  0
   -0.5017   -0.7552    5.4229 H   0  0  0  0  0  0  0  0  0  0  0  0
    1.9773   -1.8635    2.7057 H   0  0  0  0  0  0  0  0  0  0  0  0
    2.4667   -0.2477    3.1693 H   0  0  0  0  0  0  0  0  0  0  0  0
    1.5533   -0.5084    1.6592 H   0  0  0  0  0  0  0  0  0  0  0  0
  1  2  1  0
  2  3  1  0
  4  1  1  0
  1  5  1  0
  3  6  2  0
  3  7  1  0
  8  4  1  0
  5  9  2  0
  5 10  1  0
  6 11  1  0
 12  7  2  0
 13  8  1  0
  8 14  2  0
  9 15  1  0
 16 10  2  0
 11 17  2  0
 17 12  1  0
 15 18  2  0
 18 16  1  0
  1 19  1  0
  2 20  1  0
  4 21  1  0
  4 22  1  0
  6 23  1  0
  7 24  1  0
  9 25  1  0
 10 26  1  0
 11 27  1  0
 12 28  1  0
 13 29  1  0
 13 30  1  0
 13 31  1  0
 15 32  1  0
 16 33  1  0
 17 34  1  0
 18 35  1  0
 36 40  1  0
 36 42  1  0
 36 41  1  0
 37 36  1  0
 38 43  1  0
 38 44  1  0
 38 37  1  0
 39 37  2  0
 45 38  1  0
M  END
>  <E_el>  (53) 
-941.0261837153

>  <HBA_atom_index>  (53) 
2

>  <Function>  (53) 
aniline

>  <Atom>  (53) 
N

>  <Mol_ID>  (53) 
CHEMBL1163899_f001_c001

>  <E_el_PW6B95>  (53) 
-751.2291999567

>  <E_el complex_PW6B95>  (53) 
-944.7205772714

>  <HB_distance>  (53) 
2.26

>  <dG(298)_RRHO (kJ/mol)>  (53) 
679.2961

>  <dG(298)_RRHO complex (kJ/mol)>  (53) 
889.2864

>  <dG_solv_SMD_CCl4 (kJ/mol)>  (53) 
-55.4748

>  <dG_solv_SMD_CCl4 complex (kJ/mol)>  (53) 
-65.7007

>  <Delta G_sol (kJ/mol)>  (53) 
33.77

>  <Delta G (kcal/mol)>  (53) 
0.08

>  <Delta G (kJ/mol)>  (53) 
0.33

$$$$

     RDKit          3D

 23 22  0  0  0  0  0  0  0  0999 V2000
   -1.7751   -1.3715   -1.9568 C   0  0  0  0  0  0  0  0  0  0  0  0
   -1.5774   -2.0823   -3.1103 N   0  0  0  0  0  0  0  0  0  0  0  0
   -0.8551   -1.3024   -3.9446 C   0  0  0  0  0  0  0  0  0  0  0  0
   -1.1472   -0.1770   -2.1640 C   0  0  0  0  0  0  0  0  0  0  0  0
   -0.5788   -0.1500   -3.4044 N   0  0  0  0  0  0  0  0  0  0  0  0
   -1.0621    0.9825   -1.2249 C   0  0  0  0  0  0  0  0  0  0  0  0
   -1.4660    0.6510    0.0757 O   0  0  0  0  0  0  0  0  0  0  0  0
   -2.3288   -1.7586   -1.1197 H   0  0  0  0  0  0  0  0  0  0  0  0
   -1.8999   -3.0149   -3.2942 H   0  0  0  0  0  0  0  0  0  0  0  0
   -0.5557   -1.6261   -4.9298 H   0  0  0  0  0  0  0  0  0  0  0  0
   -1.7231    1.7825   -1.5698 H   0  0  0  0  0  0  0  0  0  0  0  0
   -0.0438    1.3930   -1.2617 H   0  0  0  0  0  0  0  0  0  0  0  0
   -0.7811    0.0953    0.4721 H   0  0  0  0  0  0  0  0  0  0  0  0
    0.7069    1.5961    2.6228 C   0  0  0  0  0  0  0  0  0  0  0  0
    1.3149    0.2553    2.3071 C   0  0  0  0  0  0  0  0  0  0  0  0
    2.5730   -0.0909    3.0602 C   0  0  0  0  0  0  0  0  0  0  0  0
    0.8313   -0.5089    1.5052 O   0  0  0  0  0  0  0  0  0  0  0  0
    0.3502    1.6004    3.6555 H   0  0  0  0  0  0  0  0  0  0  0  0
    1.4557    2.3869    2.5522 H   0  0  0  0  0  0  0  0  0  0  0  0
   -0.1275    1.8246    1.9639 H   0  0  0  0  0  0  0  0  0  0  0  0
    2.4198    0.0139    4.1357 H   0  0  0  0  0  0  0  0  0  0  0  0
    3.3708    0.6050    2.7913 H   0  0  0  0  0  0  0  0  0  0  0  0
    2.8988   -1.1041    2.8384 H   0  0  0  0  0  0  0  0  0  0  0  0
  1  2  1  0
  2  3  1  0
  4  1  2  0
  3  5  2  0
  6  4  1  0
  4  5  1  0
  6  7  1  0
  1  8  1  0
  2  9  1  0
  3 10  1  0
  6 11  1  0
  6 12  1  0
  7 13  1  0
 14 18  1  0
 14 20  1  0
 14 19  1  0
 15 14  1  0
 16 21  1  0
 16 22  1  0
 16 15  1  0
 17 15  2  0
 23 16  1  0
M  END
>  <E_el>  (54) 
-532.7576342669

>  <HBA_atom_index>  (54) 
7

>  <Function>  (54) 
alcohol

>  <Atom>  (54) 
O

>  <Mol_ID>  (54) 
CHEMBL116700_f001_c001

>  <E_el_PW6B95>  (54) 
-341.3296226897

>  <E_el complex_PW6B95>  (54) 
-534.8209362728

>  <HB_distance>  (54) 
2.01

>  <dG(298)_RRHO (kJ/mol)>  (54) 
203.9345

>  <dG(298)_RRHO complex (kJ/mol)>  (54) 
409.4523

>  <dG_solv_SMD_CCl4 (kJ/mol)>  (54) 
-37.6573

>  <dG_solv_SMD_CCl4 complex (kJ/mol)>  (54) 
-49.6067

>  <Delta G_sol (kJ/mol)>  (54) 
27.74

>  <Delta G (kcal/mol)>  (54) 
-0.83

>  <Delta G (kJ/mol)>  (54) 
-3.47

$$$$

     RDKit          3D

 29 29  0  0  0  0  0  0  0  0999 V2000
   -0.0726    0.3804   -0.5726 C   0  0  0  0  0  0  0  0  0  0  0  0
   -0.6527   -0.6739    0.0407 N   0  0  0  0  0  0  0  0  0  0  0  0
   -1.2666   -1.4537   -0.9071 C   0  0  0  0  0  0  0  0  0  0  0  0
    0.6228    1.3547    0.0179 N   0  0  0  0  0  0  0  0  0  0  0  0
   -0.3221    0.2698   -1.9478 C   0  0  0  0  0  0  0  0  0  0  0  0
   -1.0933   -0.9202   -2.1503 C   0  0  0  0  0  0  0  0  0  0  0  0
    1.0747    2.2484   -0.8359 C   0  0  0  0  0  0  0  0  0  0  0  0
    0.2239    1.3001   -2.7315 C   0  0  0  0  0  0  0  0  0  0  0  0
   -1.6055   -1.4784   -3.4347 C   0  0  0  0  0  0  0  0  0  0  0  0
    0.9143    2.2789   -2.1564 N   0  0  0  0  0  0  0  0  0  0  0  0
    0.1062    1.3381   -4.0804 N   0  0  0  0  0  0  0  0  0  0  0  0
   -0.6423   -0.8441    1.0426 H   0  0  0  0  0  0  0  0  0  0  0  0
   -1.7923   -2.3510   -0.6225 H   0  0  0  0  0  0  0  0  0  0  0  0
    1.6489    3.0682   -0.4171 H   0  0  0  0  0  0  0  0  0  0  0  0
   -0.7984   -1.6814   -4.1421 H   0  0  0  0  0  0  0  0  0  0  0  0
   -2.3143   -0.8043   -3.9234 H   0  0  0  0  0  0  0  0  0  0  0  0
   -2.1306   -2.4190   -3.2711 H   0  0  0  0  0  0  0  0  0  0  0  0
    0.3880    2.1885   -4.5347 H   0  0  0  0  0  0  0  0  0  0  0  0
   -0.5918    0.7838   -4.5388 H   0  0  0  0  0  0  0  0  0  0  0  0
    0.2539   -0.2730    5.0814 C   0  0  0  0  0  0  0  0  0  0  0  0
    0.3503   -0.5104    3.6007 C   0  0  0  0  0  0  0  0  0  0  0  0
    1.6406   -0.1231    2.9311 C   0  0  0  0  0  0  0  0  0  0  0  0
   -0.5743   -0.9836    2.9769 O   0  0  0  0  0  0  0  0  0  0  0  0
    1.0696   -0.7803    5.5997 H   0  0  0  0  0  0  0  0  0  0  0  0
    0.3736    0.7928    5.2894 H   0  0  0  0  0  0  0  0  0  0  0  0
   -0.6984   -0.6117    5.4809 H   0  0  0  0  0  0  0  0  0  0  0  0
    2.3903    0.2362    3.6335 H   0  0  0  0  0  0  0  0  0  0  0  0
    1.4491    0.6480    2.1789 H   0  0  0  0  0  0  0  0  0  0  0  0
    2.0492   -0.9800    2.3927 H   0  0  0  0  0  0  0  0  0  0  0  0
  1  2  1  0
  2  3  1  0
  4  1  2  0
  1  5  1  0
  3  6  2  0
  7  4  1  0
  8  5  2  0
  6  5  1  0
  6  9  1  0
 10  7  2  0
 11  8  1  0
  8 10  1  0
  2 12  1  0
  3 13  1  0
  7 14  1  0
  9 15  1  0
  9 16  1  0
  9 17  1  0
 11 18  1  0
 11 19  1  0
 20 24  1  0
 20 26  1  0
 20 25  1  0
 21 20  1  0
 22 27  1  0
 22 28  1  0
 22 21  1  0
 23 21  2  0
 29 22  1  0
M  END
>  <E_el>  (55) 
-682.2832655533

>  <HBA_atom_index>  (55) 
2

>  <Function>  (55) 
pyrrole

>  <Atom>  (55) 
N

>  <Mol_ID>  (55) 
CHEMBL1171841_f003_c001

>  <E_el_PW6B95>  (55) 
-491.4442922784

>  <E_el complex_PW6B95>  (55) 
-684.9371671047

>  <HB_distance>  (55) 
1.94

>  <dG(298)_RRHO (kJ/mol)>  (55) 
324.2915

>  <dG(298)_RRHO complex (kJ/mol)>  (55) 
535.5761

>  <dG_solv_SMD_CCl4 (kJ/mol)>  (55) 
-49.2333

>  <dG_solv_SMD_CCl4 complex (kJ/mol)>  (55) 
-57.9300

>  <Delta G_sol (kJ/mol)>  (55) 
32.66

>  <Delta G (kcal/mol)>  (55) 
-0.09

>  <Delta G (kJ/mol)>  (55) 
-0.38

$$$$

     RDKit          3D

 27 26  0  0  0  0  0  0  0  0999 V2000
   -0.6465    0.1025   -0.9271 C   0  0  0  0  0  0  0  0  0  0  0  0
   -1.0478   -1.0054   -0.2865 O   0  0  0  0  0  0  0  0  0  0  0  0
   -0.0858    1.2068   -0.2694 C   0  0  0  0  0  0  0  0  0  0  0  0
   -0.7805    0.1496   -2.3065 C   0  0  0  0  0  0  0  0  0  0  0  0
    0.3045    2.3128   -1.0011 C   0  0  0  0  0  0  0  0  0  0  0  0
    0.0522    1.1186    1.0831 O   0  0  0  0  0  0  0  0  0  0  0  0
   -0.3867    1.2578   -3.0519 C   0  0  0  0  0  0  0  0  0  0  0  0
    0.1552    2.3436   -2.3821 C   0  0  0  0  0  0  0  0  0  0  0  0
   -0.5675    1.2669   -4.5423 C   0  0  0  0  0  0  0  0  0  0  0  0
   -1.0657   -0.9121    0.6816 H   0  0  0  0  0  0  0  0  0  0  0  0
   -1.2159   -0.7114   -2.8006 H   0  0  0  0  0  0  0  0  0  0  0  0
    0.7409    3.1673   -0.4937 H   0  0  0  0  0  0  0  0  0  0  0  0
    0.2555    1.9847    1.4424 H   0  0  0  0  0  0  0  0  0  0  0  0
    0.4680    3.2225   -2.9312 H   0  0  0  0  0  0  0  0  0  0  0  0
   -0.1267    2.1558   -4.9925 H   0  0  0  0  0  0  0  0  0  0  0  0
   -0.1017    0.3973   -5.0078 H   0  0  0  0  0  0  0  0  0  0  0  0
   -1.6240    1.2515   -4.8158 H   0  0  0  0  0  0  0  0  0  0  0  0
    0.1392   -2.0718    4.4668 C   0  0  0  0  0  0  0  0  0  0  0  0
    0.0062   -1.7525    3.0021 C   0  0  0  0  0  0  0  0  0  0  0  0
    1.2593   -1.8868    2.1784 C   0  0  0  0  0  0  0  0  0  0  0  0
   -1.0486   -1.4001    2.5283 O   0  0  0  0  0  0  0  0  0  0  0  0
    0.2938   -3.1461    4.5904 H   0  0  0  0  0  0  0  0  0  0  0  0
    1.0153   -1.5818    4.8943 H   0  0  0  0  0  0  0  0  0  0  0  0
   -0.7505   -1.7800    5.0191 H   0  0  0  0  0  0  0  0  0  0  0  0
    1.9124   -2.6716    2.5585 H   0  0  0  0  0  0  0  0  0  0  0  0
    1.8134   -0.9468    2.2325 H   0  0  0  0  0  0  0  0  0  0  0  0
    1.0321   -2.0715    1.1309 H   0  0  0  0  0  0  0  0  0  0  0  0
  1  2  1  0
  3  1  2  0
  1  4  1  0
  5  3  1  0
  3  6  1  0
  7  4  2  0
  8  5  2  0
  9  7  1  0
  7  8  1  0
  2 10  1  0
  4 11  1  0
  5 12  1  0
  6 13  1  0
  8 14  1  0
  9 15  1  0
  9 16  1  0
  9 17  1  0
 18 22  1  0
 18 24  1  0
 18 23  1  0
 19 18  1  0
 20 25  1  0
 20 26  1  0
 20 19  1  0
 21 19  2  0
 27 20  1  0
M  END
>  <E_el>  (56) 
-613.8458816339

>  <HBA_atom_index>  (56) 
2

>  <Function>  (56) 
alcohol

>  <Atom>  (56) 
O

>  <Mol_ID>  (56) 
CHEMBL1172847_f002_c001

>  <E_el_PW6B95>  (56) 
-422.7348575987

>  <E_el complex_PW6B95>  (56) 
-616.2236869957

>  <HB_distance>  (56) 
1.91

>  <dG(298)_RRHO (kJ/mol)>  (56) 
283.2680

>  <dG(298)_RRHO complex (kJ/mol)>  (56) 
490.9977

>  <dG_solv_SMD_CCl4 (kJ/mol)>  (56) 
-28.0327

>  <dG_solv_SMD_CCl4 complex (kJ/mol)>  (56) 
-41.1270

>  <Delta G_sol (kJ/mol)>  (56) 
35.33

>  <Delta G (kcal/mol)>  (56) 
0.32

>  <Delta G (kJ/mol)>  (56) 
1.34

$$$$

     RDKit          3D

 27 26  0  0  0  0  0  0  0  0999 V2000
   -0.7345   -0.4866   -2.1450 C   0  0  0  0  0  0  0  0  0  0  0  0
   -0.7680   -1.6282   -2.8614 O   0  0  0  0  0  0  0  0  0  0  0  0
   -1.1218   -0.4812   -0.7977 C   0  0  0  0  0  0  0  0  0  0  0  0
   -0.3077    0.6851   -2.7418 C   0  0  0  0  0  0  0  0  0  0  0  0
   -1.0749    0.7030   -0.0852 C   0  0  0  0  0  0  0  0  0  0  0  0
   -1.5281   -1.6723   -0.2953 O   0  0  0  0  0  0  0  0  0  0  0  0
   -0.2491    1.8810   -2.0267 C   0  0  0  0  0  0  0  0  0  0  0  0
   -0.6350    1.8744   -0.6953 C   0  0  0  0  0  0  0  0  0  0  0  0
    0.2179    3.1382   -2.7015 C   0  0  0  0  0  0  0  0  0  0  0  0
   -1.0937   -2.3354   -2.2938 H   0  0  0  0  0  0  0  0  0  0  0  0
   -0.0124    0.6555   -3.7843 H   0  0  0  0  0  0  0  0  0  0  0  0
   -1.3961    0.7220    0.9494 H   0  0  0  0  0  0  0  0  0  0  0  0
   -1.4291   -1.6913    0.6739 H   0  0  0  0  0  0  0  0  0  0  0  0
   -0.6078    2.7916   -0.1203 H   0  0  0  0  0  0  0  0  0  0  0  0
    0.2071    3.9859   -2.0173 H   0  0  0  0  0  0  0  0  0  0  0  0
    1.2358    3.0357   -3.0813 H   0  0  0  0  0  0  0  0  0  0  0  0
   -0.4176    3.3955   -3.5505 H   0  0  0  0  0  0  0  0  0  0  0  0
    0.8654   -1.4154    4.0440 C   0  0  0  0  0  0  0  0  0  0  0  0
    0.3523   -1.5397    2.6381 C   0  0  0  0  0  0  0  0  0  0  0  0
    1.3786   -1.4768    1.5404 C   0  0  0  0  0  0  0  0  0  0  0  0
   -0.8323   -1.6628    2.4098 O   0  0  0  0  0  0  0  0  0  0  0  0
    1.4816   -2.2837    4.2868 H   0  0  0  0  0  0  0  0  0  0  0  0
    1.5140   -0.5426    4.1369 H   0  0  0  0  0  0  0  0  0  0  0  0
    0.0519   -1.3448    4.7614 H   0  0  0  0  0  0  0  0  0  0  0  0
    2.3667   -1.7798    1.8826 H   0  0  0  0  0  0  0  0  0  0  0  0
    1.4515   -0.4443    1.1881 H   0  0  0  0  0  0  0  0  0  0  0  0
    1.0853   -2.0830    0.6858 H   0  0  0  0  0  0  0  0  0  0  0  0
  1  2  1  0
  3  1  2  0
  1  4  1  0
  5  3  1  0
  3  6  1  0
  7  4  2  0
  8  5  2  0
  9  7  1  0
  7  8  1  0
  2 10  1  0
  4 11  1  0
  5 12  1  0
  6 13  1  0
  8 14  1  0
  9 15  1  0
  9 16  1  0
  9 17  1  0
 18 22  1  0
 18 24  1  0
 18 23  1  0
 19 18  1  0
 20 25  1  0
 20 26  1  0
 20 19  1  0
 21 19  2  0
 27 20  1  0
M  END
>  <E_el>  (57) 
-613.8514935486

>  <HBA_atom_index>  (57) 
6

>  <Function>  (57) 
alcohol

>  <Atom>  (57) 
O

>  <Mol_ID>  (57) 
CHEMBL1172847_f002_c002

>  <E_el_PW6B95>  (57) 
-422.7348575987

>  <E_el complex_PW6B95>  (57) 
-616.2300349694

>  <HB_distance>  (57) 
1.84

>  <dG(298)_RRHO (kJ/mol)>  (57) 
283.2680

>  <dG(298)_RRHO complex (kJ/mol)>  (57) 
492.4050

>  <dG_solv_SMD_CCl4 (kJ/mol)>  (57) 
-28.0327

>  <dG_solv_SMD_CCl4 complex (kJ/mol)>  (57) 
-39.2069

>  <Delta G_sol (kJ/mol)>  (57) 
21.99

>  <Delta G (kcal/mol)>  (57) 
-1.69

>  <Delta G (kJ/mol)>  (57) 
-7.07

$$$$

     RDKit          3D

 28 28  0  0  0  0  0  0  0  0999 V2000
    0.1698    0.6075   -0.4953 C   0  0  0  0  0  0  0  0  0  0  0  0
   -0.5401   -0.4596   -0.0032 N   0  0  0  0  0  0  0  0  0  0  0  0
   -1.4377   -1.1930   -0.7200 C   0  0  0  0  0  0  0  0  0  0  0  0
   -0.1080    0.9282   -1.9007 C   0  0  0  0  0  0  0  0  0  0  0  0
    0.9604    1.2189    0.2031 O   0  0  0  0  0  0  0  0  0  0  0  0
   -1.7087   -0.9211   -2.0085 C   0  0  0  0  0  0  0  0  0  0  0  0
    0.5627    1.9987   -2.4963 C   0  0  0  0  0  0  0  0  0  0  0  0
   -1.0329    0.1727   -2.6426 C   0  0  0  0  0  0  0  0  0  0  0  0
    0.3242    2.3229   -3.8129 C   0  0  0  0  0  0  0  0  0  0  0  0
   -1.2614    0.5190   -3.9827 C   0  0  0  0  0  0  0  0  0  0  0  0
   -0.5932    1.5761   -4.5565 C   0  0  0  0  0  0  0  0  0  0  0  0
   -0.3755   -0.7143    0.9693 H   0  0  0  0  0  0  0  0  0  0  0  0
   -1.9098   -2.0006   -0.1795 H   0  0  0  0  0  0  0  0  0  0  0  0
   -2.4243   -1.5178   -2.5547 H   0  0  0  0  0  0  0  0  0  0  0  0
    1.2693    2.5651   -1.9051 H   0  0  0  0  0  0  0  0  0  0  0  0
    0.8451    3.1524   -4.2718 H   0  0  0  0  0  0  0  0  0  0  0  0
   -1.9720   -0.0559   -4.5634 H   0  0  0  0  0  0  0  0  0  0  0  0
   -0.7805    1.8310   -5.5916 H   0  0  0  0  0  0  0  0  0  0  0  0
    0.4870   -1.6956    5.0038 C   0  0  0  0  0  0  0  0  0  0  0  0
    0.5555   -1.1410    3.6059 C   0  0  0  0  0  0  0  0  0  0  0  0
    1.7170   -0.2357    3.3088 C   0  0  0  0  0  0  0  0  0  0  0  0
   -0.2792   -1.4286    2.7769 O   0  0  0  0  0  0  0  0  0  0  0  0
    1.4550   -2.0939    5.3114 H   0  0  0  0  0  0  0  0  0  0  0  0
    0.2480   -0.8900    5.7019 H   0  0  0  0  0  0  0  0  0  0  0  0
   -0.2717   -2.4696    5.0891 H   0  0  0  0  0  0  0  0  0  0  0  0
    1.9487    0.4061    4.1595 H   0  0  0  0  0  0  0  0  0  0  0  0
    1.5487    0.3710    2.4206 H   0  0  0  0  0  0  0  0  0  0  0  0
    2.6034   -0.8528    3.1346 H   0  0  0  0  0  0  0  0  0  0  0  0
  1  2  1  0
  2  3  1  0
  4  1  1  0
  1  5  2  0
  3  6  2  0
  7  4  2  0
  4  8  1  0
  6  8  1  0
  9  7  1  0
 10  8  2  0
 11  9  2  0
 10 11  1  0
  2 12  1  0
  3 13  1  0
  6 14  1  0
  7 15  1  0
  9 16  1  0
 10 17  1  0
 11 18  1  0
 19 23  1  0
 19 25  1  0
 19 24  1  0
 20 19  1  0
 21 26  1  0
 21 27  1  0
 21 20  1  0
 22 20  2  0
 28 21  1  0
M  END
>  <E_el>  (58) 
-668.8875889199

>  <HBA_atom_index>  (58) 
2

>  <Function>  (58) 
undefined donor function

>  <Atom>  (58) 
N

>  <Mol_ID>  (58) 
CHEMBL1173518_f001_c001

>  <E_el_PW6B95>  (58) 
-478.0036418417

>  <E_el complex_PW6B95>  (58) 
-671.4977088573

>  <HB_distance>  (58) 
1.95

>  <dG(298)_RRHO (kJ/mol)>  (58) 
298.2176

>  <dG(298)_RRHO complex (kJ/mol)>  (58) 
505.6533

>  <dG_solv_SMD_CCl4 (kJ/mol)>  (58) 
-38.5481

>  <dG_solv_SMD_CCl4 complex (kJ/mol)>  (58) 
-46.0663

>  <Delta G_sol (kJ/mol)>  (58) 
26.86

>  <Delta G (kcal/mol)>  (58) 
-0.96

>  <Delta G (kJ/mol)>  (58) 
-4.02

$$$$

     RDKit          3D

 23 21  0  0  0  0  0  0  0  0999 V2000
   -0.5217    0.2041   -0.8844 C   0  0  0  0  0  0  0  0  0  0  0  0
   -1.1062   -0.9664   -0.7164 O   0  0  0  0  0  0  0  0  0  0  0  0
   -0.6392    0.6917   -2.3102 C   0  0  0  0  0  0  0  0  0  0  0  0
    0.0782    0.8016   -0.0255 O   0  0  0  0  0  0  0  0  0  0  0  0
   -0.3814    2.1002   -2.4040 N   0  0  0  0  0  0  0  0  0  0  0  0
   -0.2114    2.5591   -3.7585 C   0  0  0  0  0  0  0  0  0  0  0  0
   -1.0120   -1.2748    0.2144 H   0  0  0  0  0  0  0  0  0  0  0  0
   -1.6407    0.4660   -2.6875 H   0  0  0  0  0  0  0  0  0  0  0  0
    0.0506    0.0685   -2.9122 H   0  0  0  0  0  0  0  0  0  0  0  0
    0.4110    2.3475   -1.8290 H   0  0  0  0  0  0  0  0  0  0  0  0
    0.5701    2.0315   -4.3277 H   0  0  0  0  0  0  0  0  0  0  0  0
    0.0324    3.6212   -3.7588 H   0  0  0  0  0  0  0  0  0  0  0  0
   -1.1455    2.4451   -4.3125 H   0  0  0  0  0  0  0  0  0  0  0  0
   -0.0650   -1.5640    4.1046 C   0  0  0  0  0  0  0  0  0  0  0  0
    0.0404   -1.5968    2.6072 C   0  0  0  0  0  0  0  0  0  0  0  0
    1.4166   -1.4310    2.0271 C   0  0  0  0  0  0  0  0  0  0  0  0
   -0.9426   -1.7329    1.9113 O   0  0  0  0  0  0  0  0  0  0  0  0
    0.4640   -2.4185    4.5321 H   0  0  0  0  0  0  0  0  0  0  0  0
    0.4251   -0.6701    4.4952 H   0  0  0  0  0  0  0  0  0  0  0  0
   -1.1009   -1.5825    4.4328 H   0  0  0  0  0  0  0  0  0  0  0  0
    2.1992   -1.6979    2.7348 H   0  0  0  0  0  0  0  0  0  0  0  0
    1.5479   -0.3834    1.7493 H   0  0  0  0  0  0  0  0  0  0  0  0
    1.5311   -2.0185    1.1178 H   0  0  0  0  0  0  0  0  0  0  0  0
  1  2  1  0
  3  1  1  0
  1  4  2  0
  5  3  1  0
  6  5  1  0
  2  7  1  0
  3  8  1  0
  3  9  1  0
  5 10  1  0
  6 11  1  0
  6 12  1  0
  6 13  1  0
 14 18  1  0
 14 20  1  0
 14 19  1  0
 15 14  1  0
 16 21  1  0
 16 22  1  0
 16 15  1  0
 17 15  2  0
 23 16  1  0
M  END
>  <E_el>  (59) 
-515.7992971009

>  <HBA_atom_index>  (59) 
2

>  <Function>  (59) 
alcohol

>  <Atom>  (59) 
O

>  <Mol_ID>  (59) 
CHEMBL117510_f002_c001

>  <E_el_PW6B95>  (59) 
-324.2773494993

>  <E_el complex_PW6B95>  (59) 
-517.7721117317

>  <HB_distance>  (59) 
1.76

>  <dG(298)_RRHO (kJ/mol)>  (59) 
213.1823

>  <dG(298)_RRHO complex (kJ/mol)>  (59) 
420.3586

>  <dG_solv_SMD_CCl4 (kJ/mol)>  (59) 
-19.1631

>  <dG_solv_SMD_CCl4 complex (kJ/mol)>  (59) 
-30.0458

>  <Delta G_sol (kJ/mol)>  (59) 
21.41

>  <Delta G (kcal/mol)>  (59) 
-1.78

>  <Delta G (kJ/mol)>  (59) 
-7.45

$$$$

     RDKit          3D

 23 21  0  0  0  0  0  0  0  0999 V2000
   -0.4424   -1.7584   -1.6660 C   0  0  0  0  0  0  0  0  0  0  0  0
   -0.0638   -2.7340   -2.4961 O   0  0  0  0  0  0  0  0  0  0  0  0
   -0.1232   -0.3949   -2.2243 C   0  0  0  0  0  0  0  0  0  0  0  0
   -0.9315   -1.9694   -0.5903 O   0  0  0  0  0  0  0  0  0  0  0  0
   -0.9547    0.6172   -1.6453 N   0  0  0  0  0  0  0  0  0  0  0  0
   -0.5553    1.9514   -2.0169 C   0  0  0  0  0  0  0  0  0  0  0  0
   -0.2494   -3.5821   -2.0718 H   0  0  0  0  0  0  0  0  0  0  0  0
   -0.2528   -0.4095   -3.3103 H   0  0  0  0  0  0  0  0  0  0  0  0
    0.9634   -0.2423   -2.0627 H   0  0  0  0  0  0  0  0  0  0  0  0
   -0.9826    0.5346   -0.6384 H   0  0  0  0  0  0  0  0  0  0  0  0
    0.4949    2.1922   -1.7905 H   0  0  0  0  0  0  0  0  0  0  0  0
   -1.1801    2.6731   -1.4939 H   0  0  0  0  0  0  0  0  0  0  0  0
   -0.7016    2.1056   -3.0883 H   0  0  0  0  0  0  0  0  0  0  0  0
   -0.0638    0.2682    3.6544 C   0  0  0  0  0  0  0  0  0  0  0  0
    0.1346    0.5300    2.1832 C   0  0  0  0  0  0  0  0  0  0  0  0
    1.2372   -0.2585    1.5233 C   0  0  0  0  0  0  0  0  0  0  0  0
   -0.5539    1.3099    1.5739 O   0  0  0  0  0  0  0  0  0  0  0  0
   -0.1207   -0.8037    3.8513 H   0  0  0  0  0  0  0  0  0  0  0  0
    0.7938    0.6436    4.2172 H   0  0  0  0  0  0  0  0  0  0  0  0
   -0.9650    0.7522    4.0217 H   0  0  0  0  0  0  0  0  0  0  0  0
    0.8793   -1.2721    1.3319 H   0  0  0  0  0  0  0  0  0  0  0  0
    2.1146   -0.3404    2.1652 H   0  0  0  0  0  0  0  0  0  0  0  0
    1.5230    0.1872    0.5726 H   0  0  0  0  0  0  0  0  0  0  0  0
  1  2  1  0
  3  1  1  0
  1  4  2  0
  5  3  1  0
  6  5  1  0
  2  7  1  0
  3  8  1  0
  3  9  1  0
  5 10  1  0
  6 11  1  0
  6 12  1  0
  6 13  1  0
 14 18  1  0
 14 20  1  0
 14 19  1  0
 15 14  1  0
 16 21  1  0
 16 22  1  0
 16 15  1  0
 17 15  2  0
 23 16  1  0
M  END
>  <E_el>  (60) 
-515.7909547119

>  <HBA_atom_index>  (60) 
5

>  <Function>  (60) 
secondary amine

>  <Atom>  (60) 
N

>  <Mol_ID>  (60) 
CHEMBL117510_f002_c002

>  <E_el_PW6B95>  (60) 
-324.2773494993

>  <E_el complex_PW6B95>  (60) 
-517.7637365050

>  <HB_distance>  (60) 
2.38

>  <dG(298)_RRHO (kJ/mol)>  (60) 
213.1823

>  <dG(298)_RRHO complex (kJ/mol)>  (60) 
417.5493

>  <dG_solv_SMD_CCl4 (kJ/mol)>  (60) 
-19.1631

>  <dG_solv_SMD_CCl4 complex (kJ/mol)>  (60) 
-31.3674

>  <Delta G_sol (kJ/mol)>  (60) 
39.27

>  <Delta G (kcal/mol)>  (60) 
0.91

>  <Delta G (kJ/mol)>  (60) 
3.81

$$$$

     RDKit          3D

 25 23  0  0  0  0  0  0  0  0999 V2000
    0.0929   -0.2365   -1.0774 C   0  0  0  0  0  0  0  0  0  0  0  0
   -0.7373   -1.2480   -0.7389 N   0  0  0  0  0  0  0  0  0  0  0  0
    0.2479   -0.0165   -2.4451 N   0  0  0  0  0  0  0  0  0  0  0  0
    0.7444    0.4153   -0.2816 O   0  0  0  0  0  0  0  0  0  0  0  0
    0.6593    1.2988   -2.8991 C   0  0  0  0  0  0  0  0  0  0  0  0
   -0.7453   -0.5696   -3.2444 O   0  0  0  0  0  0  0  0  0  0  0  0
   -0.4175    2.3676   -2.7929 C   0  0  0  0  0  0  0  0  0  0  0  0
   -1.4226   -1.5736   -1.3949 H   0  0  0  0  0  0  0  0  0  0  0  0
   -0.9444   -1.3593    0.2440 H   0  0  0  0  0  0  0  0  0  0  0  0
    1.5314    1.5778   -2.3115 H   0  0  0  0  0  0  0  0  0  0  0  0
    0.9969    1.1940   -3.9321 H   0  0  0  0  0  0  0  0  0  0  0  0
   -0.2900   -1.2426   -3.7611 H   0  0  0  0  0  0  0  0  0  0  0  0
   -0.0468    3.3155   -3.1838 H   0  0  0  0  0  0  0  0  0  0  0  0
   -0.7036    2.5277   -1.7540 H   0  0  0  0  0  0  0  0  0  0  0  0
   -1.3075    2.0990   -3.3613 H   0  0  0  0  0  0  0  0  0  0  0  0
   -0.3968   -0.2644    4.2528 C   0  0  0  0  0  0  0  0  0  0  0  0
   -0.2819   -1.0157    2.9532 C   0  0  0  0  0  0  0  0  0  0  0  0
    1.1106   -1.3825    2.5194 C   0  0  0  0  0  0  0  0  0  0  0  0
   -1.2561   -1.2845    2.2887 O   0  0  0  0  0  0  0  0  0  0  0  0
   -0.0310   -0.8803    5.0771 H   0  0  0  0  0  0  0  0  0  0  0  0
    0.2346    0.6258    4.2259 H   0  0  0  0  0  0  0  0  0  0  0  0
   -1.4242    0.0290    4.4527 H   0  0  0  0  0  0  0  0  0  0  0  0
    1.7946   -1.4817    3.3613 H   0  0  0  0  0  0  0  0  0  0  0  0
    1.4845   -0.5919    1.8644 H   0  0  0  0  0  0  0  0  0  0  0  0
    1.1080   -2.3034    1.9387 H   0  0  0  0  0  0  0  0  0  0  0  0
  1  2  1  0
  3  1  1  0
  1  4  2  0
  5  3  1  0
  3  6  1  0
  7  5  1  0
  2  8  1  0
  2  9  1  0
  5 10  1  0
  5 11  1  0
  6 12  1  0
  7 13  1  0
  7 14  1  0
  7 15  1  0
 16 20  1  0
 16 22  1  0
 16 21  1  0
 17 16  1  0
 18 23  1  0
 18 24  1  0
 18 17  1  0
 19 17  2  0
 25 18  1  0
M  END
>  <E_el>  (61) 
-571.0013583763

>  <HBA_atom_index>  (61) 
2

>  <Function>  (61) 
amide

>  <Atom>  (61) 
N

>  <Mol_ID>  (61) 
CHEMBL119499_f002_c001

>  <E_el_PW6B95>  (61) 
-379.6921546951

>  <E_el complex_PW6B95>  (61) 
-573.1835142191

>  <HB_distance>  (61) 
2.07

>  <dG(298)_RRHO (kJ/mol)>  (61) 
255.0649

>  <dG(298)_RRHO complex (kJ/mol)>  (61) 
460.1218

>  <dG_solv_SMD_CCl4 (kJ/mol)>  (61) 
-26.4074

>  <dG_solv_SMD_CCl4 complex (kJ/mol)>  (61) 
-34.7672

>  <Delta G_sol (kJ/mol)>  (61) 
30.75

>  <Delta G (kcal/mol)>  (61) 
-0.37

>  <Delta G (kJ/mol)>  (61) 
-1.55

$$$$

     RDKit          3D

 25 24  0  0  0  0  0  0  0  0999 V2000
   -0.8005   -0.3711   -0.8787 C   0  0  0  0  0  0  0  0  0  0  0  0
   -0.5062    0.7115   -0.0967 N   0  0  0  0  0  0  0  0  0  0  0  0
   -0.2611    1.7415   -0.9326 C   0  0  0  0  0  0  0  0  0  0  0  0
   -0.7174    0.0705   -2.1706 C   0  0  0  0  0  0  0  0  0  0  0  0
   -0.3800    1.3937   -2.1841 N   0  0  0  0  0  0  0  0  0  0  0  0
   -0.9623   -0.6879   -3.4312 C   0  0  0  0  0  0  0  0  0  0  0  0
   -2.1346   -0.1288   -4.2317 C   0  0  0  0  0  0  0  0  0  0  0  0
   -1.0457   -1.3345   -0.4642 H   0  0  0  0  0  0  0  0  0  0  0  0
   -0.4568    0.7273    0.9149 H   0  0  0  0  0  0  0  0  0  0  0  0
    0.0002    2.7260   -0.5755 H   0  0  0  0  0  0  0  0  0  0  0  0
   -0.0608   -0.6614   -4.0494 H   0  0  0  0  0  0  0  0  0  0  0  0
   -1.1401   -1.7394   -3.1926 H   0  0  0  0  0  0  0  0  0  0  0  0
   -3.0647   -0.2007   -3.6671 H   0  0  0  0  0  0  0  0  0  0  0  0
   -2.2666   -0.6708   -5.1688 H   0  0  0  0  0  0  0  0  0  0  0  0
   -1.9703    0.9220   -4.4672 H   0  0  0  0  0  0  0  0  0  0  0  0
    1.4284    0.0443    4.7010 C   0  0  0  0  0  0  0  0  0  0  0  0
    1.0419    0.0497    3.2464 C   0  0  0  0  0  0  0  0  0  0  0  0
    1.9743   -0.6776    2.3140 C   0  0  0  0  0  0  0  0  0  0  0  0
    0.0370    0.6019    2.8622 O   0  0  0  0  0  0  0  0  0  0  0  0
    1.6371   -0.9708    5.0438 H   0  0  0  0  0  0  0  0  0  0  0  0
    2.3501    0.6138    4.8396 H   0  0  0  0  0  0  0  0  0  0  0  0
    0.6481    0.4820    5.3184 H   0  0  0  0  0  0  0  0  0  0  0  0
    1.8959   -1.7528    2.4908 H   0  0  0  0  0  0  0  0  0  0  0  0
    3.0128   -0.4075    2.5094 H   0  0  0  0  0  0  0  0  0  0  0  0
    1.7414   -0.4809    1.2699 H   0  0  0  0  0  0  0  0  0  0  0  0
  1  2  1  0
  2  3  1  0
  4  1  2  0
  3  5  2  0
  6  4  1  0
  4  5  1  0
  7  6  1  0
  1  8  1  0
  2  9  1  0
  3 10  1  0
  6 11  1  0
  6 12  1  0
  7 13  1  0
  7 14  1  0
  7 15  1  0
 16 20  1  0
 16 22  1  0
 16 21  1  0
 17 16  1  0
 18 23  1  0
 18 24  1  0
 18 17  1  0
 19 17  2  0
 25 18  1  0
M  END
>  <E_el>  (62) 
-496.9353204367

>  <HBA_atom_index>  (62) 
2

>  <Function>  (62) 
undefined donor function

>  <Atom>  (62) 
N

>  <Mol_ID>  (62) 
CHEMBL1202325_f002_c001

>  <E_el_PW6B95>  (62) 
-305.3795371161

>  <E_el complex_PW6B95>  (62) 
-498.8701931726

>  <HB_distance>  (62) 
2.01

>  <dG(298)_RRHO (kJ/mol)>  (62) 
266.9663

>  <dG(298)_RRHO complex (kJ/mol)>  (62) 
469.9018

>  <dG_solv_SMD_CCl4 (kJ/mol)>  (62) 
-35.4498

>  <dG_solv_SMD_CCl4 complex (kJ/mol)>  (62) 
-47.6517

>  <Delta G_sol (kJ/mol)>  (62) 
26.63

>  <Delta G (kcal/mol)>  (62) 
-0.99

>  <Delta G (kJ/mol)>  (62) 
-4.14

$$$$

     RDKit          3D

 40 40  0  0  0  0  0  0  0  0999 V2000
   -0.8408   -0.4363   -1.9580 C   0  0  0  0  0  0  0  0  0  0  0  0
   -1.8297   -1.3227   -1.3594 N   0  0  0  0  0  0  0  0  0  0  0  0
    0.4087   -0.3894   -1.1313 C   0  0  0  0  0  0  0  0  0  0  0  0
    0.8587    0.7392   -0.5287 C   0  0  0  0  0  0  0  0  0  0  0  0
    1.3066   -1.5450   -1.0614 C   0  0  0  0  0  0  0  0  0  0  0  0
    2.0396    0.7088    0.1565 N   0  0  0  0  0  0  0  0  0  0  0  0
    0.2085    2.0653   -0.6160 C   0  0  0  0  0  0  0  0  0  0  0  0
    1.0980   -2.6718   -2.0270 C   0  0  0  0  0  0  0  0  0  0  0  0
    2.2916   -1.6323   -0.2517 N   0  0  0  0  0  0  0  0  0  0  0  0
    2.4403   -0.5689    0.6992 C   0  0  0  0  0  0  0  0  0  0  0  0
    0.8390    3.1064   -1.2924 C   0  0  0  0  0  0  0  0  0  0  0  0
    0.2482    4.3590   -1.3543 C   0  0  0  0  0  0  0  0  0  0  0  0
   -0.9721    4.5840   -0.7340 C   0  0  0  0  0  0  0  0  0  0  0  0
   -1.5978    3.5525   -0.0496 C   0  0  0  0  0  0  0  0  0  0  0  0
   -1.0107    2.2978    0.0143 C   0  0  0  0  0  0  0  0  0  0  0  0
   -1.2046    0.5848   -2.1237 H   0  0  0  0  0  0  0  0  0  0  0  0
   -0.6072   -0.8298   -2.9526 H   0  0  0  0  0  0  0  0  0  0  0  0
   -2.6589   -1.3662   -1.9368 H   0  0  0  0  0  0  0  0  0  0  0  0
   -2.1069   -0.9696   -0.4523 H   0  0  0  0  0  0  0  0  0  0  0  0
    2.2651    1.5241    0.7011 H   0  0  0  0  0  0  0  0  0  0  0  0
    1.8124   -3.4665   -1.8279 H   0  0  0  0  0  0  0  0  0  0  0  0
    0.0817   -3.0592   -1.9456 H   0  0  0  0  0  0  0  0  0  0  0  0
    1.2330   -2.3346   -3.0571 H   0  0  0  0  0  0  0  0  0  0  0  0
    1.8536   -0.8158    1.6068 H   0  0  0  0  0  0  0  0  0  0  0  0
    3.4843   -0.4998    1.0089 H   0  0  0  0  0  0  0  0  0  0  0  0
    1.7848    2.9272   -1.7884 H   0  0  0  0  0  0  0  0  0  0  0  0
    0.7393    5.1590   -1.8924 H   0  0  0  0  0  0  0  0  0  0  0  0
   -1.4332    5.5617   -0.7826 H   0  0  0  0  0  0  0  0  0  0  0  0
   -2.5457    3.7242    0.4430 H   0  0  0  0  0  0  0  0  0  0  0  0
   -1.4902    1.4984    0.5643 H   0  0  0  0  0  0  0  0  0  0  0  0
   -0.4409   -1.4634    3.7118 C   0  0  0  0  0  0  0  0  0  0  0  0
   -1.0668   -1.5936    2.3449 C   0  0  0  0  0  0  0  0  0  0  0  0
   -0.7165   -2.8433    1.5839 C   0  0  0  0  0  0  0  0  0  0  0  0
   -1.8049   -0.7429    1.9072 O   0  0  0  0  0  0  0  0  0  0  0  0
   -0.6838   -2.3297    4.3301 H   0  0  0  0  0  0  0  0  0  0  0  0
    0.6475   -1.4439    3.6219 H   0  0  0  0  0  0  0  0  0  0  0  0
   -0.7731   -0.5584    4.2152 H   0  0  0  0  0  0  0  0  0  0  0  0
   -1.0961   -3.7171    2.1197 H   0  0  0  0  0  0  0  0  0  0  0  0
    0.3666   -2.9640    1.5174 H   0  0  0  0  0  0  0  0  0  0  0  0
   -1.1276   -2.8279    0.5769 H   0  0  0  0  0  0  0  0  0  0  0  0
  1  2  1  0
  3  1  1  0
  4  3  2  0
  3  5  1  0
  6  4  1  0
  4  7  1  0
  5  8  1  0
  5  9  2  0
  9 10  1  0
  6 10  1  0
 11 12  2  0
 12 13  1  0
 13 14  2  0
 14 15  1  0
  7 15  2  0
  7 11  1  0
  1 16  1  0
  1 17  1  0
  2 18  1  0
  2 19  1  0
  6 20  1  0
  8 21  1  0
  8 22  1  0
  8 23  1  0
 10 24  1  0
 10 25  1  0
 11 26  1  0
 12 27  1  0
 13 28  1  0
 14 29  1  0
 15 30  1  0
 31 35  1  0
 31 37  1  0
 31 36  1  0
 32 31  1  0
 33 38  1  0
 33 39  1  0
 33 32  1  0
 34 32  2  0
 40 33  1  0
M  END
>  <E_el>  (63) 
-821.9067181047

>  <HBA_atom_index>  (63) 
2

>  <Function>  (63) 
undefined donor function

>  <Atom>  (63) 
N

>  <Mol_ID>  (63) 
CHEMBL1214945_f002_c001

>  <E_el_PW6B95>  (63) 
-631.6395591448

>  <E_el complex_PW6B95>  (63) 
-825.1320107147

>  <HB_distance>  (63) 
2.39

>  <dG(298)_RRHO (kJ/mol)>  (63) 
588.5456

>  <dG(298)_RRHO complex (kJ/mol)>  (63) 
799.0321

>  <dG_solv_SMD_CCl4 (kJ/mol)>  (63) 
-44.2842

>  <dG_solv_SMD_CCl4 complex (kJ/mol)>  (63) 
-49.6090

>  <Delta G_sol (kJ/mol)>  (63) 
36.35

>  <Delta G (kcal/mol)>  (63) 
0.47

>  <Delta G (kJ/mol)>  (63) 
1.97

$$$$

     RDKit          3D

 27 27  0  0  0  0  0  0  0  0999 V2000
   -0.9004    0.7347   -1.5194 C   0  0  0  0  0  0  0  0  0  0  0  0
   -1.6806    1.6928   -0.9638 O   0  0  0  0  0  0  0  0  0  0  0  0
   -0.2575    0.9620   -2.7332 C   0  0  0  0  0  0  0  0  0  0  0  0
   -0.7332   -0.5038   -0.9068 C   0  0  0  0  0  0  0  0  0  0  0  0
    0.5489   -0.0086   -3.3085 C   0  0  0  0  0  0  0  0  0  0  0  0
   -1.2648   -0.8861    0.3259 N   0  0  0  0  0  0  0  0  0  0  0  0
    0.0938   -1.4617   -1.4841 C   0  0  0  0  0  0  0  0  0  0  0  0
    0.7454   -1.2332   -2.6801 C   0  0  0  0  0  0  0  0  0  0  0  0
   -1.2824   -2.3301    0.4423 C   0  0  0  0  0  0  0  0  0  0  0  0
    0.2163   -2.8775   -0.4381 S   0  0  0  0  0  0  0  0  0  0  0  0
   -1.3433    1.8991   -0.0729 H   0  0  0  0  0  0  0  0  0  0  0  0
   -0.4039    1.9167   -3.2212 H   0  0  0  0  0  0  0  0  0  0  0  0
    1.0345    0.1913   -4.2540 H   0  0  0  0  0  0  0  0  0  0  0  0
   -2.1442   -0.4455    0.5560 H   0  0  0  0  0  0  0  0  0  0  0  0
    1.3780   -1.9907   -3.1222 H   0  0  0  0  0  0  0  0  0  0  0  0
   -1.2245   -2.6478    1.4827 H   0  0  0  0  0  0  0  0  0  0  0  0
   -2.1648   -2.7878   -0.0213 H   0  0  0  0  0  0  0  0  0  0  0  0
    0.6067    0.9517    3.4278 C   0  0  0  0  0  0  0  0  0  0  0  0
    0.4211    1.3078    1.9774 C   0  0  0  0  0  0  0  0  0  0  0  0
    1.5157    0.8607    1.0526 C   0  0  0  0  0  0  0  0  0  0  0  0
   -0.5607    1.9125    1.6049 O   0  0  0  0  0  0  0  0  0  0  0  0
    0.8167   -0.1144    3.5301 H   0  0  0  0  0  0  0  0  0  0  0  0
    1.4710    1.4805    3.8351 H   0  0  0  0  0  0  0  0  0  0  0  0
   -0.2722    1.2070    4.0142 H   0  0  0  0  0  0  0  0  0  0  0  0
    2.4972    1.0681    1.4811 H   0  0  0  0  0  0  0  0  0  0  0  0
    1.4406    1.3248    0.0722 H   0  0  0  0  0  0  0  0  0  0  0  0
    1.4466   -0.2226    0.9234 H   0  0  0  0  0  0  0  0  0  0  0  0
  1  2  1  0
  3  1  2  0
  1  4  1  0
  5  3  1  0
  4  6  1  0
  4  7  2  0
  8  5  2  0
  6  9  1  0
  8  7  1  0
 10  7  1  0
  9 10  1  0
  2 11  1  0
  3 12  1  0
  5 13  1  0
  6 14  1  0
  8 15  1  0
  9 16  1  0
  9 17  1  0
 18 22  1  0
 18 24  1  0
 18 23  1  0
 19 18  1  0
 20 25  1  0
 20 26  1  0
 20 19  1  0
 21 19  2  0
 27 20  1  0
M  END
>  <E_el>  (64) 
-990.5515151807

>  <HBA_atom_index>  (64) 
2

>  <Function>  (64) 
alcohol

>  <Atom>  (64) 
O

>  <Mol_ID>  (64) 
CHEMBL1221543_f003_c001

>  <E_el_PW6B95>  (64) 
-800.1683895329

>  <E_el complex_PW6B95>  (64) 
-993.6601865262

>  <HB_distance>  (64) 
1.85

>  <dG(298)_RRHO (kJ/mol)>  (64) 
270.1274

>  <dG(298)_RRHO complex (kJ/mol)>  (64) 
481.0943

>  <dG_solv_SMD_CCl4 (kJ/mol)>  (64) 
-32.0506

>  <dG_solv_SMD_CCl4 complex (kJ/mol)>  (64) 
-41.7175

>  <Delta G_sol (kJ/mol)>  (64) 
34.20

>  <Delta G (kcal/mol)>  (64) 
0.15

>  <Delta G (kJ/mol)>  (64) 
0.63

$$$$

     RDKit          3D

 27 27  0  0  0  0  0  0  0  0999 V2000
   -1.0232    1.1645   -0.1644 C   0  0  0  0  0  0  0  0  0  0  0  0
   -1.9782    1.2596    0.7755 O   0  0  0  0  0  0  0  0  0  0  0  0
   -0.1160    2.2087   -0.3395 C   0  0  0  0  0  0  0  0  0  0  0  0
   -0.9002    0.0350   -0.9598 C   0  0  0  0  0  0  0  0  0  0  0  0
    0.8721    2.1116   -1.3071 C   0  0  0  0  0  0  0  0  0  0  0  0
   -1.7255   -1.1058   -0.8223 N   0  0  0  0  0  0  0  0  0  0  0  0
    0.0872   -0.0416   -1.9385 C   0  0  0  0  0  0  0  0  0  0  0  0
    0.9877    0.9924   -2.1260 C   0  0  0  0  0  0  0  0  0  0  0  0
   -1.6607   -1.8424   -2.0551 C   0  0  0  0  0  0  0  0  0  0  0  0
    0.0348   -1.5910   -2.7670 S   0  0  0  0  0  0  0  0  0  0  0  0
   -2.5613    0.4945    0.6974 H   0  0  0  0  0  0  0  0  0  0  0  0
   -0.2089    3.0983    0.2693 H   0  0  0  0  0  0  0  0  0  0  0  0
    1.5603    2.9363   -1.4388 H   0  0  0  0  0  0  0  0  0  0  0  0
   -1.4099   -1.6684   -0.0349 H   0  0  0  0  0  0  0  0  0  0  0  0
    1.7547    0.9380   -2.8856 H   0  0  0  0  0  0  0  0  0  0  0  0
   -1.8468   -2.9022   -1.8999 H   0  0  0  0  0  0  0  0  0  0  0  0
   -2.3785   -1.4496   -2.7749 H   0  0  0  0  0  0  0  0  0  0  0  0
    0.6976    0.2294    2.9985 C   0  0  0  0  0  0  0  0  0  0  0  0
    0.5208   -0.8377    1.9514 C   0  0  0  0  0  0  0  0  0  0  0  0
    1.6516   -0.9862    0.9695 C   0  0  0  0  0  0  0  0  0  0  0  0
   -0.4722   -1.5271    1.9090 O   0  0  0  0  0  0  0  0  0  0  0  0
    1.6362    0.0918    3.5383 H   0  0  0  0  0  0  0  0  0  0  0  0
    0.7535    1.2067    2.5146 H   0  0  0  0  0  0  0  0  0  0  0  0
   -0.1303    0.2311    3.7028 H   0  0  0  0  0  0  0  0  0  0  0  0
    2.5544   -1.3111    1.4927 H   0  0  0  0  0  0  0  0  0  0  0  0
    1.8842   -0.0266    0.5045 H   0  0  0  0  0  0  0  0  0  0  0  0
    1.4167   -1.7081    0.1903 H   0  0  0  0  0  0  0  0  0  0  0  0
  1  2  1  0
  3  1  2  0
  1  4  1  0
  5  3  1  0
  4  6  1  0
  4  7  2  0
  8  5  2  0
  6  9  1  0
  8  7  1  0
 10  7  1  0
  9 10  1  0
  2 11  1  0
  3 12  1  0
  5 13  1  0
  6 14  1  0
  8 15  1  0
  9 16  1  0
  9 17  1  0
 18 22  1  0
 18 24  1  0
 18 23  1  0
 19 18  1  0
 20 25  1  0
 20 26  1  0
 20 19  1  0
 21 19  2  0
 27 20  1  0
M  END
>  <E_el>  (65) 
-990.5557984674

>  <HBA_atom_index>  (65) 
6

>  <Function>  (65) 
aniline

>  <Atom>  (65) 
N

>  <Mol_ID>  (65) 
CHEMBL1221543_f003_c002

>  <E_el_PW6B95>  (65) 
-800.1683895329

>  <E_el complex_PW6B95>  (65) 
-993.6645970088

>  <HB_distance>  (65) 
2.16

>  <dG(298)_RRHO (kJ/mol)>  (65) 
270.1274

>  <dG(298)_RRHO complex (kJ/mol)>  (65) 
480.2043

>  <dG_solv_SMD_CCl4 (kJ/mol)>  (65) 
-32.0506

>  <dG_solv_SMD_CCl4 complex (kJ/mol)>  (65) 
-37.3909

>  <Delta G_sol (kJ/mol)>  (65) 
26.06

>  <Delta G (kcal/mol)>  (65) 
-1.08

>  <Delta G (kJ/mol)>  (65) 
-4.52

$$$$

     RDKit          3D

 29 29  0  0  0  0  0  0  0  0999 V2000
   -0.5981   -0.0865   -1.9356 C   0  0  0  0  0  0  0  0  0  0  0  0
   -0.4938   -1.1726   -2.7807 N   0  0  0  0  0  0  0  0  0  0  0  0
   -0.4277   -0.9135   -4.1185 C   0  0  0  0  0  0  0  0  0  0  0  0
   -0.6749   -0.1405   -0.5476 C   0  0  0  0  0  0  0  0  0  0  0  0
   -0.6174    1.1255   -2.6081 C   0  0  0  0  0  0  0  0  0  0  0  0
   -0.3360   -1.7078   -5.0109 O   0  0  0  0  0  0  0  0  0  0  0  0
   -0.5013    0.8682   -4.3324 S   0  0  0  0  0  0  0  0  0  0  0  0
   -0.7751    1.0648    0.1329 C   0  0  0  0  0  0  0  0  0  0  0  0
   -0.6503   -1.3590    0.0210 O   0  0  0  0  0  0  0  0  0  0  0  0
   -0.7160    2.3422   -1.9407 C   0  0  0  0  0  0  0  0  0  0  0  0
   -0.7939    2.2747   -0.5572 C   0  0  0  0  0  0  0  0  0  0  0  0
   -0.7401    3.6356   -2.6944 C   0  0  0  0  0  0  0  0  0  0  0  0
   -0.4839   -2.1242   -2.4503 H   0  0  0  0  0  0  0  0  0  0  0  0
   -0.8449    1.0668    1.2134 H   0  0  0  0  0  0  0  0  0  0  0  0
   -0.6509   -1.2937    0.9938 H   0  0  0  0  0  0  0  0  0  0  0  0
   -0.8750    3.1938    0.0092 H   0  0  0  0  0  0  0  0  0  0  0  0
    0.1601    3.7650   -3.2993 H   0  0  0  0  0  0  0  0  0  0  0  0
   -0.8066    4.4859   -2.0171 H   0  0  0  0  0  0  0  0  0  0  0  0
   -1.5939    3.6874   -3.3734 H   0  0  0  0  0  0  0  0  0  0  0  0
    0.9886   -1.5029    4.7330 C   0  0  0  0  0  0  0  0  0  0  0  0
    0.6982   -1.6462    3.2655 C   0  0  0  0  0  0  0  0  0  0  0  0
    1.7498   -2.3398    2.4448 C   0  0  0  0  0  0  0  0  0  0  0  0
   -0.3333   -1.2274    2.7863 O   0  0  0  0  0  0  0  0  0  0  0  0
    1.2734   -2.4630    5.1661 H   0  0  0  0  0  0  0  0  0  0  0  0
    1.8396   -0.8337    4.8760 H   0  0  0  0  0  0  0  0  0  0  0  0
    0.1317   -1.1027    5.2684 H   0  0  0  0  0  0  0  0  0  0  0  0
    1.7775   -3.3981    2.7144 H   0  0  0  0  0  0  0  0  0  0  0  0
    2.7406   -1.9394    2.6630 H   0  0  0  0  0  0  0  0  0  0  0  0
    1.5537   -2.2589    1.3784 H   0  0  0  0  0  0  0  0  0  0  0  0
  1  2  1  0
  2  3  1  0
  4  1  2  0
  1  5  1  0
  3  6  2  0
  3  7  1  0
  8  4  1  0
  4  9  1  0
 10  5  2  0
  7  5  1  0
 11  8  2  0
 12 10  1  0
 10 11  1  0
  2 13  1  0
  8 14  1  0
  9 15  1  0
 11 16  1  0
 12 17  1  0
 12 18  1  0
 12 19  1  0
 20 24  1  0
 20 26  1  0
 20 25  1  0
 21 20  1  0
 22 27  1  0
 22 28  1  0
 22 21  1  0
 23 21  2  0
 29 22  1  0
M  END
>  <E_el>  (66) 
-1103.695674966

>  <HBA_atom_index>  (66) 
9

>  <Function>  (66) 
alcohol

>  <Atom>  (66) 
O

>  <Mol_ID>  (66) 
CHEMBL1221543_f004_c001

>  <E_el_PW6B95>  (66) 
-913.7299207454

>  <E_el complex_PW6B95>  (66) 
-1107.224847253

>  <HB_distance>  (66) 
1.82

>  <dG(298)_RRHO (kJ/mol)>  (66) 
285.1951

>  <dG(298)_RRHO complex (kJ/mol)>  (66) 
493.0692

>  <dG_solv_SMD_CCl4 (kJ/mol)>  (66) 
-36.9025

>  <dG_solv_SMD_CCl4 complex (kJ/mol)>  (66) 
-49.0901

>  <Delta G_sol (kJ/mol)>  (66) 
20.37

>  <Delta G (kcal/mol)>  (66) 
-1.94

>  <Delta G (kJ/mol)>  (66) 
-8.12

$$$$

     RDKit          3D

 44 44  0  0  0  0  0  0  0  0999 V2000
   -1.3765    2.7393   -1.8611 C   0  0  0  0  0  0  0  0  0  0  0  0
   -1.1666    1.3912   -1.3897 N   0  0  0  0  0  0  0  0  0  0  0  0
   -0.0727    0.6894   -2.0124 C   0  0  0  0  0  0  0  0  0  0  0  0
   -0.1907    3.6996   -1.7232 C   0  0  0  0  0  0  0  0  0  0  0  0
    0.1316   -0.6751   -1.4070 C   0  0  0  0  0  0  0  0  0  0  0  0
    0.4102    3.6117   -0.4124 N   0  0  0  0  0  0  0  0  0  0  0  0
    1.3730   -1.2991   -1.5107 C   0  0  0  0  0  0  0  0  0  0  0  0
   -0.8934   -1.3165   -0.7207 C   0  0  0  0  0  0  0  0  0  0  0  0
    1.4533    4.5813   -0.1851 C   0  0  0  0  0  0  0  0  0  0  0  0
    1.5894   -2.5330   -0.9251 C   0  0  0  0  0  0  0  0  0  0  0  0
   -0.6704   -2.5540   -0.1381 C   0  0  0  0  0  0  0  0  0  0  0  0
    0.5775   -3.1783   -0.2215 C   0  0  0  0  0  0  0  0  0  0  0  0
    0.7542   -4.4374    0.4838 C   0  0  0  0  0  0  0  0  0  0  0  0
   -0.3105   -5.0806    0.9570 C   0  0  0  0  0  0  0  0  0  0  0  0
   -1.6757   -4.5191    0.7084 C   0  0  0  0  0  0  0  0  0  0  0  0
   -1.6691   -3.1077    0.5881 O   0  0  0  0  0  0  0  0  0  0  0  0
   -2.2292    3.1431   -1.3078 H   0  0  0  0  0  0  0  0  0  0  0  0
   -1.6836    2.7131   -2.9112 H   0  0  0  0  0  0  0  0  0  0  0  0
   -1.0254    1.4164   -0.3880 H   0  0  0  0  0  0  0  0  0  0  0  0
   -0.2979    0.5780   -3.0803 H   0  0  0  0  0  0  0  0  0  0  0  0
    0.8866    1.2255   -1.9571 H   0  0  0  0  0  0  0  0  0  0  0  0
    0.5798    3.4592   -2.4636 H   0  0  0  0  0  0  0  0  0  0  0  0
   -0.5408    4.7152   -1.9766 H   0  0  0  0  0  0  0  0  0  0  0  0
   -0.2940    3.6762    0.3116 H   0  0  0  0  0  0  0  0  0  0  0  0
    2.1812   -0.8033   -2.0345 H   0  0  0  0  0  0  0  0  0  0  0  0
   -1.8635   -0.8451   -0.6295 H   0  0  0  0  0  0  0  0  0  0  0  0
    1.8381    4.4803    0.8297 H   0  0  0  0  0  0  0  0  0  0  0  0
    1.1429    5.6273   -0.3269 H   0  0  0  0  0  0  0  0  0  0  0  0
    2.2855    4.3964   -0.8675 H   0  0  0  0  0  0  0  0  0  0  0  0
    2.5638   -3.0019   -0.9960 H   0  0  0  0  0  0  0  0  0  0  0  0
    1.7560   -4.8253    0.6215 H   0  0  0  0  0  0  0  0  0  0  0  0
   -0.2257   -6.0187    1.4896 H   0  0  0  0  0  0  0  0  0  0  0  0
   -2.1105   -4.9676   -0.1977 H   0  0  0  0  0  0  0  0  0  0  0  0
   -2.3531   -4.7452    1.5325 H   0  0  0  0  0  0  0  0  0  0  0  0
   -0.6376   -0.5002    3.2042 C   0  0  0  0  0  0  0  0  0  0  0  0
   -0.3117    0.6451    2.2799 C   0  0  0  0  0  0  0  0  0  0  0  0
    1.0709    0.6393    1.6866 C   0  0  0  0  0  0  0  0  0  0  0  0
   -1.1218    1.5061    2.0273 O   0  0  0  0  0  0  0  0  0  0  0  0
   -0.8523   -1.3886    2.6048 H   0  0  0  0  0  0  0  0  0  0  0  0
    0.2051   -0.7510    3.8491 H   0  0  0  0  0  0  0  0  0  0  0  0
   -1.5134   -0.2788    3.8098 H   0  0  0  0  0  0  0  0  0  0  0  0
    1.3068   -0.3376    1.2611 H   0  0  0  0  0  0  0  0  0  0  0  0
    1.8035    0.8227    2.4772 H   0  0  0  0  0  0  0  0  0  0  0  0
    1.1767    1.4079    0.9217 H   0  0  0  0  0  0  0  0  0  0  0  0
  1  2  1  0
  2  3  1  0
  4  1  1  0
  3  5  1  0
  6  4  1  0
  5  7  2  0
  5  8  1  0
  9  6  1  0
  7 10  1  0
 11  8  2  0
 10 12  2  0
 12 11  1  0
 13 14  2  0
 14 15  1  0
 15 16  1  0
 16 11  1  0
 12 13  1  0
  1 17  1  0
  1 18  1  0
  2 19  1  0
  3 20  1  0
  3 21  1  0
  4 22  1  0
  4 23  1  0
  6 24  1  0
  7 25  1  0
  8 26  1  0
  9 27  1  0
  9 28  1  0
  9 29  1  0
 10 30  1  0
 13 31  1  0
 14 32  1  0
 15 33  1  0
 15 34  1  0
 35 39  1  0
 35 41  1  0
 35 40  1  0
 36 35  1  0
 37 42  1  0
 37 43  1  0
 37 36  1  0
 38 36  2  0
 44 37  1  0
M  END
>  <E_el>  (67) 
-882.1531681629

>  <HBA_atom_index>  (67) 
2

>  <Function>  (67) 
secondary amine

>  <Atom>  (67) 
N

>  <Mol_ID>  (67) 
CHEMBL122754_f002_c001

>  <E_el_PW6B95>  (67) 
-692.1048801799

>  <E_el complex_PW6B95>  (67) 
-885.5986668485

>  <HB_distance>  (67) 
2.42

>  <dG(298)_RRHO (kJ/mol)>  (67) 
687.6741

>  <dG(298)_RRHO complex (kJ/mol)>  (67) 
899.5573

>  <dG_solv_SMD_CCl4 (kJ/mol)>  (67) 
-43.7026

>  <dG_solv_SMD_CCl4 complex (kJ/mol)>  (67) 
-50.1515

>  <Delta G_sol (kJ/mol)>  (67) 
33.12

>  <Delta G (kcal/mol)>  (67) 
-0.02

>  <Delta G (kJ/mol)>  (67) 
-0.08

$$$$

     RDKit          3D

 44 44  0  0  0  0  0  0  0  0999 V2000
    1.3659   -1.2461    0.0075 C   0  0  0  0  0  0  0  0  0  0  0  0
    0.5563   -0.0742   -0.2377 N   0  0  0  0  0  0  0  0  0  0  0  0
    0.6752    0.4738   -1.5690 C   0  0  0  0  0  0  0  0  0  0  0  0
    0.9873   -2.4941   -0.7883 C   0  0  0  0  0  0  0  0  0  0  0  0
   -0.0079    1.8120   -1.6923 C   0  0  0  0  0  0  0  0  0  0  0  0
   -0.3892   -2.8485   -0.5437 N   0  0  0  0  0  0  0  0  0  0  0  0
   -0.6076    2.1859   -2.8907 C   0  0  0  0  0  0  0  0  0  0  0  0
   -0.0224    2.6964   -0.6188 C   0  0  0  0  0  0  0  0  0  0  0  0
   -0.8587   -3.9493   -1.3484 C   0  0  0  0  0  0  0  0  0  0  0  0
   -1.1913    3.4345   -3.0213 C   0  0  0  0  0  0  0  0  0  0  0  0
   -0.6236    3.9368   -0.7494 C   0  0  0  0  0  0  0  0  0  0  0  0
   -1.2101    4.3286   -1.9581 C   0  0  0  0  0  0  0  0  0  0  0  0
   -1.7680    5.6689   -2.0366 C   0  0  0  0  0  0  0  0  0  0  0  0
   -1.9373    6.3775   -0.9232 C   0  0  0  0  0  0  0  0  0  0  0  0
   -1.5940    5.7643    0.3984 C   0  0  0  0  0  0  0  0  0  0  0  0
   -0.5767    4.7857    0.3018 O   0  0  0  0  0  0  0  0  0  0  0  0
    1.3022   -1.4772    1.0759 H   0  0  0  0  0  0  0  0  0  0  0  0
    2.4132   -0.9966   -0.1892 H   0  0  0  0  0  0  0  0  0  0  0  0
   -0.4137   -0.3063   -0.0607 H   0  0  0  0  0  0  0  0  0  0  0  0
    1.7431    0.6087   -1.7788 H   0  0  0  0  0  0  0  0  0  0  0  0
    0.2947   -0.1872   -2.3625 H   0  0  0  0  0  0  0  0  0  0  0  0
    1.1095   -2.3046   -1.8601 H   0  0  0  0  0  0  0  0  0  0  0  0
    1.7027   -3.3019   -0.5487 H   0  0  0  0  0  0  0  0  0  0  0  0
   -0.5142   -3.0627    0.4382 H   0  0  0  0  0  0  0  0  0  0  0  0
   -0.6166    1.4971   -3.7266 H   0  0  0  0  0  0  0  0  0  0  0  0
    0.4298    2.4092    0.3214 H   0  0  0  0  0  0  0  0  0  0  0  0
   -1.8901   -4.1849   -1.0865 H   0  0  0  0  0  0  0  0  0  0  0  0
   -0.2688   -4.8735   -1.2509 H   0  0  0  0  0  0  0  0  0  0  0  0
   -0.8482   -3.6695   -2.4038 H   0  0  0  0  0  0  0  0  0  0  0  0
   -1.6461    3.7234   -3.9615 H   0  0  0  0  0  0  0  0  0  0  0  0
   -2.0267    6.0726   -3.0078 H   0  0  0  0  0  0  0  0  0  0  0  0
   -2.3473    7.3790   -0.9363 H   0  0  0  0  0  0  0  0  0  0  0  0
   -1.2198    6.5160    1.0947 H   0  0  0  0  0  0  0  0  0  0  0  0
   -2.4938    5.3246    0.8555 H   0  0  0  0  0  0  0  0  0  0  0  0
    0.6933   -3.9962    4.8644 C   0  0  0  0  0  0  0  0  0  0  0  0
    0.7156   -3.8496    3.3644 C   0  0  0  0  0  0  0  0  0  0  0  0
    2.0514   -4.0833    2.7056 C   0  0  0  0  0  0  0  0  0  0  0  0
   -0.2723   -3.5575    2.7376 O   0  0  0  0  0  0  0  0  0  0  0  0
    0.8412   -5.0443    5.1346 H   0  0  0  0  0  0  0  0  0  0  0  0
    1.5110   -3.4385    5.3239 H   0  0  0  0  0  0  0  0  0  0  0  0
   -0.2536   -3.6586    5.2783 H   0  0  0  0  0  0  0  0  0  0  0  0
    2.5453   -4.9669    3.1125 H   0  0  0  0  0  0  0  0  0  0  0  0
    2.7098   -3.2353    2.9086 H   0  0  0  0  0  0  0  0  0  0  0  0
    1.9504   -4.1882    1.6276 H   0  0  0  0  0  0  0  0  0  0  0  0
  1  2  1  0
  2  3  1  0
  4  1  1  0
  3  5  1  0
  6  4  1  0
  5  7  2  0
  5  8  1  0
  9  6  1  0
  7 10  1  0
 11  8  2  0
 10 12  2  0
 12 11  1  0
 13 14  2  0
 14 15  1  0
 15 16  1  0
 16 11  1  0
 12 13  1  0
  1 17  1  0
  1 18  1  0
  2 19  1  0
  3 20  1  0
  3 21  1  0
  4 22  1  0
  4 23  1  0
  6 24  1  0
  7 25  1  0
  8 26  1  0
  9 27  1  0
  9 28  1  0
  9 29  1  0
 10 30  1  0
 13 31  1  0
 14 32  1  0
 15 33  1  0
 15 34  1  0
 35 39  1  0
 35 41  1  0
 35 40  1  0
 36 35  1  0
 37 42  1  0
 37 43  1  0
 37 36  1  0
 38 36  2  0
 44 37  1  0
M  END
>  <E_el>  (68) 
-882.1469666511

>  <HBA_atom_index>  (68) 
6

>  <Function>  (68) 
secondary amine

>  <Atom>  (68) 
N

>  <Mol_ID>  (68) 
CHEMBL122754_f002_c002

>  <E_el_PW6B95>  (68) 
-692.1048801799

>  <E_el complex_PW6B95>  (68) 
-885.5911676417

>  <HB_distance>  (68) 
2.36

>  <dG(298)_RRHO (kJ/mol)>  (68) 
687.6741

>  <dG(298)_RRHO complex (kJ/mol)>  (68) 
891.5732

>  <dG_solv_SMD_CCl4 (kJ/mol)>  (68) 
-43.7026

>  <dG_solv_SMD_CCl4 complex (kJ/mol)>  (68) 
-56.8027

>  <Delta G_sol (kJ/mol)>  (68) 
38.17

>  <Delta G (kcal/mol)>  (68) 
0.74

>  <Delta G (kJ/mol)>  (68) 
3.10

$$$$

     RDKit          3D

 28 27  0  0  0  0  0  0  0  0999 V2000
    0.0111   -0.3989   -1.5871 S   0  0  0  0  0  0  0  0  0  0  0  0
   -1.2427   -1.3262   -0.9390 N   0  0  0  0  0  0  0  0  0  0  0  0
   -2.4682   -0.8584   -1.3915 O   0  0  0  0  0  0  0  0  0  0  0  0
   -0.3270    1.2743   -1.1071 C   0  0  0  0  0  0  0  0  0  0  0  0
   -0.1281   -0.4952   -3.0227 O   0  0  0  0  0  0  0  0  0  0  0  0
    1.2063   -0.8548   -0.9017 O   0  0  0  0  0  0  0  0  0  0  0  0
   -0.9934    2.1112   -1.9898 C   0  0  0  0  0  0  0  0  0  0  0  0
    0.0595    1.7102    0.1532 C   0  0  0  0  0  0  0  0  0  0  0  0
   -1.2736    3.4114   -1.6005 C   0  0  0  0  0  0  0  0  0  0  0  0
   -0.2283    3.0116    0.5297 C   0  0  0  0  0  0  0  0  0  0  0  0
   -0.8927    3.8602   -0.3446 C   0  0  0  0  0  0  0  0  0  0  0  0
   -1.2415   -1.3019    0.0823 H   0  0  0  0  0  0  0  0  0  0  0  0
   -2.6972   -1.4639   -2.1037 H   0  0  0  0  0  0  0  0  0  0  0  0
   -1.2774    1.7576   -2.9706 H   0  0  0  0  0  0  0  0  0  0  0  0
    0.5723    1.0477    0.8366 H   0  0  0  0  0  0  0  0  0  0  0  0
   -1.7899    4.0749   -2.2811 H   0  0  0  0  0  0  0  0  0  0  0  0
    0.0687    3.3632    1.5084 H   0  0  0  0  0  0  0  0  0  0  0  0
   -1.1134    4.8762   -0.0457 H   0  0  0  0  0  0  0  0  0  0  0  0
    2.1519   -1.5680    2.3341 C   0  0  0  0  0  0  0  0  0  0  0  0
    0.8336   -2.0337    1.7802 C   0  0  0  0  0  0  0  0  0  0  0  0
    0.8512   -3.3639    1.0795 C   0  0  0  0  0  0  0  0  0  0  0  0
   -0.1715   -1.3674    1.8923 O   0  0  0  0  0  0  0  0  0  0  0  0
    2.7094   -2.3813    2.7991 H   0  0  0  0  0  0  0  0  0  0  0  0
    2.7564   -1.2008    1.5013 H   0  0  0  0  0  0  0  0  0  0  0  0
    2.0176   -0.7595    3.0492 H   0  0  0  0  0  0  0  0  0  0  0  0
    1.0045   -4.1562    1.8162 H   0  0  0  0  0  0  0  0  0  0  0  0
    1.6809   -3.4155    0.3750 H   0  0  0  0  0  0  0  0  0  0  0  0
   -0.0783   -3.5529    0.5479 H   0  0  0  0  0  0  0  0  0  0  0  0
  1  2  1  0
  2  3  1  0
  4  1  1  0
  1  5  2  0
  1  6  2  0
  7  4  2  0
  4  8  1  0
  9  7  1  0
  8 10  2  0
 11 10  1  0
 11  9  2  0
  2 12  1  0
  3 13  1  0
  7 14  1  0
  8 15  1  0
  9 16  1  0
 10 17  1  0
 11 18  1  0
 19 23  1  0
 19 25  1  0
 19 24  1  0
 20 19  1  0
 21 26  1  0
 21 27  1  0
 21 20  1  0
 22 20  2  0
 28 21  1  0
M  END
>  <E_el>  (69) 
-1102.547226656

>  <HBA_atom_index>  (69) 
2

>  <Function>  (69) 
undefined donor function

>  <Atom>  (69) 
N

>  <Mol_ID>  (69) 
CHEMBL123233_f002_c001

>  <E_el_PW6B95>  (69) 
-912.6093919133

>  <E_el complex_PW6B95>  (69) 
-1106.104314336

>  <HB_distance>  (69) 
2.10

>  <dG(298)_RRHO (kJ/mol)>  (69) 
268.0611

>  <dG(298)_RRHO complex (kJ/mol)>  (69) 
477.3031

>  <dG_solv_SMD_CCl4 (kJ/mol)>  (69) 
-33.4581

>  <dG_solv_SMD_CCl4 complex (kJ/mol)>  (69) 
-40.4330

>  <Delta G_sol (kJ/mol)>  (69) 
26.97

>  <Delta G (kcal/mol)>  (69) 
-0.94

>  <Delta G (kJ/mol)>  (69) 
-3.93

$$$$

     RDKit          3D

 37 35  0  0  0  0  0  0  0  0999 V2000
    1.4296    0.7366   -1.5107 C   0  0  0  0  0  0  0  0  0  0  0  0
    0.1987    0.8291   -0.7660 N   0  0  0  0  0  0  0  0  0  0  0  0
   -1.0097    1.0245   -1.3444 C   0  0  0  0  0  0  0  0  0  0  0  0
    1.9397   -0.6917   -1.6857 C   0  0  0  0  0  0  0  0  0  0  0  0
   -1.1626    1.1806   -2.5398 O   0  0  0  0  0  0  0  0  0  0  0  0
   -2.1784    1.0091   -0.3743 C   0  0  0  0  0  0  0  0  0  0  0  0
    0.9862   -1.6039   -2.4455 C   0  0  0  0  0  0  0  0  0  0  0  0
   -3.3065    1.9434   -0.7886 C   0  0  0  0  0  0  0  0  0  0  0  0
    1.5623   -2.9961   -2.6612 C   0  0  0  0  0  0  0  0  0  0  0  0
   -4.4923    1.8618    0.1615 C   0  0  0  0  0  0  0  0  0  0  0  0
    2.1910    1.3365   -1.0038 H   0  0  0  0  0  0  0  0  0  0  0  0
    1.2657    1.1932   -2.4865 H   0  0  0  0  0  0  0  0  0  0  0  0
    0.2417    0.6986    0.2335 H   0  0  0  0  0  0  0  0  0  0  0  0
    2.1561   -1.1297   -0.7039 H   0  0  0  0  0  0  0  0  0  0  0  0
    2.8999   -0.6461   -2.2101 H   0  0  0  0  0  0  0  0  0  0  0  0
   -1.8452    1.2404    0.6411 H   0  0  0  0  0  0  0  0  0  0  0  0
   -2.5560   -0.0190   -0.3362 H   0  0  0  0  0  0  0  0  0  0  0  0
    0.0433   -1.6809   -1.8994 H   0  0  0  0  0  0  0  0  0  0  0  0
    0.7366   -1.1489   -3.4072 H   0  0  0  0  0  0  0  0  0  0  0  0
   -2.9348    2.9703   -0.8256 H   0  0  0  0  0  0  0  0  0  0  0  0
   -3.6206    1.6995   -1.8039 H   0  0  0  0  0  0  0  0  0  0  0  0
    0.8615   -3.6394   -3.1936 H   0  0  0  0  0  0  0  0  0  0  0  0
    2.4838   -2.9609   -3.2449 H   0  0  0  0  0  0  0  0  0  0  0  0
    1.7962   -3.4818   -1.7115 H   0  0  0  0  0  0  0  0  0  0  0  0
   -4.8997    0.8497    0.2020 H   0  0  0  0  0  0  0  0  0  0  0  0
   -5.2980    2.5263   -0.1513 H   0  0  0  0  0  0  0  0  0  0  0  0
   -4.2119    2.1413    1.1789 H   0  0  0  0  0  0  0  0  0  0  0  0
    0.9669   -0.3599    4.5415 C   0  0  0  0  0  0  0  0  0  0  0  0
    1.2079   -0.0875    3.0801 C   0  0  0  0  0  0  0  0  0  0  0  0
    2.5915   -0.4012    2.5733 C   0  0  0  0  0  0  0  0  0  0  0  0
    0.3434    0.3584    2.3654 O   0  0  0  0  0  0  0  0  0  0  0  0
    1.0043   -1.4360    4.7247 H   0  0  0  0  0  0  0  0  0  0  0  0
    1.7498    0.0866    5.1567 H   0  0  0  0  0  0  0  0  0  0  0  0
   -0.0027    0.0159    4.8581 H   0  0  0  0  0  0  0  0  0  0  0  0
    2.9265   -1.3798    2.9192 H   0  0  0  0  0  0  0  0  0  0  0  0
    3.2999    0.3293    2.9712 H   0  0  0  0  0  0  0  0  0  0  0  0
    2.6363   -0.3685    1.4868 H   0  0  0  0  0  0  0  0  0  0  0  0
  1  2  1  0
  2  3  1  0
  4  1  1  0
  3  5  2  0
  3  6  1  0
  7  4  1  0
  6  8  1  0
  9  7  1  0
  8 10  1  0
  1 11  1  0
  1 12  1  0
  2 13  1  0
  4 14  1  0
  4 15  1  0
  6 16  1  0
  6 17  1  0
  7 18  1  0
  7 19  1  0
  8 20  1  0
  8 21  1  0
  9 22  1  0
  9 23  1  0
  9 24  1  0
 10 25  1  0
 10 26  1  0
 10 27  1  0
 28 32  1  0
 28 34  1  0
 28 33  1  0
 29 28  1  0
 30 35  1  0
 30 36  1  0
 30 29  1  0
 31 29  2  0
 37 30  1  0
M  END
>  <E_el>  (70) 
-636.8817629911

>  <HBA_atom_index>  (70) 
2

>  <Function>  (70) 
amide

>  <Atom>  (70) 
N

>  <Mol_ID>  (70) 
CHEMBL1234_f002_c001

>  <E_el_PW6B95>  (70) 
-445.8542953625

>  <E_el complex_PW6B95>  (70) 
-639.3435244950

>  <HB_distance>  (70) 
2.16

>  <dG(298)_RRHO (kJ/mol)>  (70) 
562.4507

>  <dG(298)_RRHO complex (kJ/mol)>  (70) 
771.0023

>  <dG_solv_SMD_CCl4 (kJ/mol)>  (70) 
-33.9058

>  <dG_solv_SMD_CCl4 complex (kJ/mol)>  (70) 
-45.7030

>  <Delta G_sol (kJ/mol)>  (70) 
36.40

>  <Delta G (kcal/mol)>  (70) 
0.48

>  <Delta G (kJ/mol)>  (70) 
2.01

$$$$

     RDKit          3D

 45 46  0  0  0  0  0  0  0  0999 V2000
   -1.3202    0.1492   -1.2705 C   0  0  0  0  0  0  0  0  0  0  0  0
   -0.2902   -0.5804   -0.6840 N   0  0  0  0  0  0  0  0  0  0  0  0
    0.9552   -0.6368   -1.2514 C   0  0  0  0  0  0  0  0  0  0  0  0
   -1.9760   -0.2069   -2.3264 N   0  0  0  0  0  0  0  0  0  0  0  0
   -1.7311    1.3390   -0.7304 N   0  0  0  0  0  0  0  0  0  0  0  0
    1.2804    0.0402   -2.1968 O   0  0  0  0  0  0  0  0  0  0  0  0
    1.9085   -1.5751   -0.5831 C   0  0  0  0  0  0  0  0  0  0  0  0
   -2.8708    0.8095   -2.5396 C   0  0  0  0  0  0  0  0  0  0  0  0
   -2.7350    1.7930   -1.5466 C   0  0  0  0  0  0  0  0  0  0  0  0
   -1.1216    2.0616    0.3616 C   0  0  0  0  0  0  0  0  0  0  0  0
    3.2678   -1.2837   -0.6566 C   0  0  0  0  0  0  0  0  0  0  0  0
    1.4916   -2.7232    0.0839 C   0  0  0  0  0  0  0  0  0  0  0  0
   -3.8274    0.9624   -3.5394 C   0  0  0  0  0  0  0  0  0  0  0  0
   -3.5232    2.9362   -1.5156 C   0  0  0  0  0  0  0  0  0  0  0  0
   -0.0270    3.0089   -0.1058 C   0  0  0  0  0  0  0  0  0  0  0  0
    4.1932   -2.1041   -0.0335 C   0  0  0  0  0  0  0  0  0  0  0  0
    2.4206   -3.5519    0.6963 C   0  0  0  0  0  0  0  0  0  0  0  0
   -4.6151    2.0969   -3.5170 C   0  0  0  0  0  0  0  0  0  0  0  0
   -4.4643    3.0699   -2.5200 C   0  0  0  0  0  0  0  0  0  0  0  0
    3.7710   -3.2376    0.6490 C   0  0  0  0  0  0  0  0  0  0  0  0
   -0.4315   -0.9449    0.2496 H   0  0  0  0  0  0  0  0  0  0  0  0
   -0.7326    1.3378    1.0779 H   0  0  0  0  0  0  0  0  0  0  0  0
   -1.9104    2.6071    0.8821 H   0  0  0  0  0  0  0  0  0  0  0  0
    3.5913   -0.4079   -1.2026 H   0  0  0  0  0  0  0  0  0  0  0  0
    0.4443   -2.9951    0.1070 H   0  0  0  0  0  0  0  0  0  0  0  0
   -3.9395    0.2103   -4.3085 H   0  0  0  0  0  0  0  0  0  0  0  0
   -3.4118    3.6949   -0.7514 H   0  0  0  0  0  0  0  0  0  0  0  0
    0.4179    3.5240    0.7461 H   0  0  0  0  0  0  0  0  0  0  0  0
   -0.4232    3.7631   -0.7855 H   0  0  0  0  0  0  0  0  0  0  0  0
    0.7595    2.4700   -0.6327 H   0  0  0  0  0  0  0  0  0  0  0  0
    5.2471   -1.8652   -0.0876 H   0  0  0  0  0  0  0  0  0  0  0  0
    2.0888   -4.4521    1.1971 H   0  0  0  0  0  0  0  0  0  0  0  0
   -5.3637    2.2428   -4.2843 H   0  0  0  0  0  0  0  0  0  0  0  0
   -5.0970    3.9473   -2.5380 H   0  0  0  0  0  0  0  0  0  0  0  0
    4.4955   -3.8837    1.1274 H   0  0  0  0  0  0  0  0  0  0  0  0
    1.0814   -2.1084    4.0662 C   0  0  0  0  0  0  0  0  0  0  0  0
    0.7709   -1.1561    2.9424 C   0  0  0  0  0  0  0  0  0  0  0  0
    1.8749   -0.2062    2.5678 C   0  0  0  0  0  0  0  0  0  0  0  0
   -0.2968   -1.1746    2.3736 O   0  0  0  0  0  0  0  0  0  0  0  0
    1.8800   -2.7843    3.7508 H   0  0  0  0  0  0  0  0  0  0  0  0
    1.4519   -1.5752    4.9430 H   0  0  0  0  0  0  0  0  0  0  0  0
    0.2082   -2.6954    4.3399 H   0  0  0  0  0  0  0  0  0  0  0  0
    2.7592   -0.7658    2.2557 H   0  0  0  0  0  0  0  0  0  0  0  0
    2.1683    0.3931    3.4317 H   0  0  0  0  0  0  0  0  0  0  0  0
    1.5806    0.4575    1.7581 H   0  0  0  0  0  0  0  0  0  0  0  0
  1  2  1  0
  2  3  1  0
  4  1  2  0
  1  5  1  0
  3  6  2  0
  3  7  1  0
  8  4  1  0
  9  5  1  0
  5 10  1  0
  7 11  2  0
  7 12  1  0
  9  8  2  0
  8 13  1  0
 14  9  1  0
 10 15  1  0
 11 16  1  0
 17 12  2  0
 18 13  2  0
 19 14  2  0
 18 19  1  0
 16 20  2  0
 20 17  1  0
  2 21  1  0
 10 22  1  0
 10 23  1  0
 11 24  1  0
 12 25  1  0
 13 26  1  0
 14 27  1  0
 15 28  1  0
 15 29  1  0
 15 30  1  0
 16 31  1  0
 17 32  1  0
 18 33  1  0
 19 34  1  0
 20 35  1  0
 36 40  1  0
 36 42  1  0
 36 41  1  0
 37 36  1  0
 38 43  1  0
 38 44  1  0
 38 37  1  0
 39 37  2  0
 45 38  1  0
M  END
>  <E_el>  (71) 
-1049.135350479

>  <HBA_atom_index>  (71) 
2

>  <Function>  (71) 
amide

>  <Atom>  (71) 
N

>  <Mol_ID>  (71) 
CHEMBL1236126_f001_c001

>  <E_el_PW6B95>  (71) 
-859.7472060058

>  <E_el complex_PW6B95>  (71) 
-1053.236068586

>  <HB_distance>  (71) 
2.14

>  <dG(298)_RRHO (kJ/mol)>  (71) 
655.8792

>  <dG(298)_RRHO complex (kJ/mol)>  (71) 
865.2814

>  <dG_solv_SMD_CCl4 (kJ/mol)>  (71) 
-69.9494

>  <dG_solv_SMD_CCl4 complex (kJ/mol)>  (71) 
-78.2641

>  <Delta G_sol (kJ/mol)>  (71) 
41.70

>  <Delta G (kcal/mol)>  (71) 
1.27

>  <Delta G (kJ/mol)>  (71) 
5.31

$$$$

     RDKit          3D

 45 45  0  0  0  0  0  0  0  0999 V2000
   -0.1096   -2.0562   -1.4569 C   0  0  0  0  0  0  0  0  0  0  0  0
    0.8122   -1.9850   -2.4796 N   0  0  0  0  0  0  0  0  0  0  0  0
    1.1344   -0.8364   -3.1539 C   0  0  0  0  0  0  0  0  0  0  0  0
   -0.6137   -0.9138   -0.9515 C   0  0  0  0  0  0  0  0  0  0  0  0
   -0.4355   -3.4640   -1.0476 C   0  0  0  0  0  0  0  0  0  0  0  0
    0.6592    0.3481   -2.7071 C   0  0  0  0  0  0  0  0  0  0  0  0
    1.9957   -1.0616   -4.3606 C   0  0  0  0  0  0  0  0  0  0  0  0
   -1.6034   -0.8387    0.1349 C   0  0  0  0  0  0  0  0  0  0  0  0
   -0.1271    0.4435   -1.4170 C   0  0  0  0  0  0  0  0  0  0  0  0
    0.9343    1.5737   -3.4567 C   0  0  0  0  0  0  0  0  0  0  0  0
   -1.7899   -1.9649    0.8145 O   0  0  0  0  0  0  0  0  0  0  0  0
   -2.1708    0.1932    0.4128 O   0  0  0  0  0  0  0  0  0  0  0  0
    0.6953    1.0854   -0.3107 C   0  0  0  0  0  0  0  0  0  0  0  0
    1.6027    1.6760   -4.4596 O   0  0  0  0  0  0  0  0  0  0  0  0
    0.3377    2.6425   -2.9106 O   0  0  0  0  0  0  0  0  0  0  0  0
    0.2761    2.2560    0.3096 C   0  0  0  0  0  0  0  0  0  0  0  0
    1.0132    2.8151    1.3430 C   0  0  0  0  0  0  0  0  0  0  0  0
    2.1839    2.2074    1.7735 C   0  0  0  0  0  0  0  0  0  0  0  0
    2.6125    1.0397    1.1591 C   0  0  0  0  0  0  0  0  0  0  0  0
    1.8721    0.4860    0.1253 C   0  0  0  0  0  0  0  0  0  0  0  0
    1.1392   -2.8518   -2.8664 H   0  0  0  0  0  0  0  0  0  0  0  0
   -0.0137   -4.1803   -1.7542 H   0  0  0  0  0  0  0  0  0  0  0  0
   -0.0352   -3.6932   -0.0618 H   0  0  0  0  0  0  0  0  0  0  0  0
   -1.5070   -3.6361   -1.0073 H   0  0  0  0  0  0  0  0  0  0  0  0
    1.4857   -0.7650   -5.2743 H   0  0  0  0  0  0  0  0  0  0  0  0
    2.2667   -2.1144   -4.4516 H   0  0  0  0  0  0  0  0  0  0  0  0
    2.9123   -0.4794   -4.3119 H   0  0  0  0  0  0  0  0  0  0  0  0
   -1.0038    1.0745   -1.5781 H   0  0  0  0  0  0  0  0  0  0  0  0
   -2.3431   -1.7746    1.6058 H   0  0  0  0  0  0  0  0  0  0  0  0
    0.5683    3.4098   -3.4490 H   0  0  0  0  0  0  0  0  0  0  0  0
   -0.6416    2.7268   -0.0174 H   0  0  0  0  0  0  0  0  0  0  0  0
    0.6728    3.7292    1.8131 H   0  0  0  0  0  0  0  0  0  0  0  0
    2.7608    2.6431    2.5789 H   0  0  0  0  0  0  0  0  0  0  0  0
    3.5262    0.5597    1.4851 H   0  0  0  0  0  0  0  0  0  0  0  0
    2.2157   -0.4277   -0.3459 H   0  0  0  0  0  0  0  0  0  0  0  0
   -3.1385    0.5887    4.7264 C   0  0  0  0  0  0  0  0  0  0  0  0
   -2.4210   -0.2765    3.7278 C   0  0  0  0  0  0  0  0  0  0  0  0
   -0.9791    0.0630    3.4789 C   0  0  0  0  0  0  0  0  0  0  0  0
   -2.9940   -1.1849    3.1656 O   0  0  0  0  0  0  0  0  0  0  0  0
   -2.7455    0.3979    5.7273 H   0  0  0  0  0  0  0  0  0  0  0  0
   -2.9579    1.6439    4.5159 H   0  0  0  0  0  0  0  0  0  0  0  0
   -4.2075    0.3934    4.7242 H   0  0  0  0  0  0  0  0  0  0  0  0
   -0.4273   -0.7798    3.0688 H   0  0  0  0  0  0  0  0  0  0  0  0
   -0.4888    0.4109    4.3879 H   0  0  0  0  0  0  0  0  0  0  0  0
   -0.9230    0.8768    2.7513 H   0  0  0  0  0  0  0  0  0  0  0  0
  1  2  1  0
  2  3  1  0
  4  1  2  0
  1  5  1  0
  3  6  2  0
  3  7  1  0
  8  4  1  0
  4  9  1  0
  6  9  1  0
  6 10  1  0
 11  8  1  0
  8 12  2  0
  9 13  1  0
 10 14  2  0
 10 15  1  0
 16 17  2  0
 17 18  1  0
 18 19  2  0
 19 20  1  0
 13 20  2  0
 13 16  1  0
  2 21  1  0
  5 22  1  0
  5 23  1  0
  5 24  1  0
  7 25  1  0
  7 26  1  0
  7 27  1  0
  9 28  1  0
 11 29  1  0
 15 30  1  0
 16 31  1  0
 17 32  1  0
 18 33  1  0
 19 34  1  0
 20 35  1  0
 36 40  1  0
 36 42  1  0
 36 41  1  0
 37 36  1  0
 38 43  1  0
 38 44  1  0
 38 37  1  0
 39 37  2  0
 45 38  1  0
M  END
>  <E_el>  (72) 
-1127.061029063

>  <HBA_atom_index>  (72) 
11

>  <Function>  (72) 
alcohol

>  <Atom>  (72) 
O

>  <Mol_ID>  (72) 
CHEMBL1237132_f001_c001

>  <E_el_PW6B95>  (72) 
-937.9232535980

>  <E_el complex_PW6B95>  (72) 
-1131.418422250

>  <HB_distance>  (72) 
1.79

>  <dG(298)_RRHO (kJ/mol)>  (72) 
641.1396

>  <dG(298)_RRHO complex (kJ/mol)>  (72) 
851.6865

>  <dG_solv_SMD_CCl4 (kJ/mol)>  (72) 
-54.2495

>  <dG_solv_SMD_CCl4 complex (kJ/mol)>  (72) 
-62.4697

>  <Delta G_sol (kJ/mol)>  (72) 
26.38

>  <Delta G (kcal/mol)>  (72) 
-1.03

>  <Delta G (kJ/mol)>  (72) 
-4.31

$$$$

     RDKit          3D

 45 45  0  0  0  0  0  0  0  0999 V2000
    0.9574    0.2069   -3.2883 C   0  0  0  0  0  0  0  0  0  0  0  0
    0.9476    1.4763   -2.7688 N   0  0  0  0  0  0  0  0  0  0  0  0
    0.1411    1.8872   -1.7291 C   0  0  0  0  0  0  0  0  0  0  0  0
    0.2623   -0.7666   -2.6566 C   0  0  0  0  0  0  0  0  0  0  0  0
    1.7577    0.0950   -4.5549 C   0  0  0  0  0  0  0  0  0  0  0  0
   -0.5611    0.9678   -1.0412 C   0  0  0  0  0  0  0  0  0  0  0  0
    0.1616    3.3674   -1.4931 C   0  0  0  0  0  0  0  0  0  0  0  0
    0.0806   -2.1278   -3.1597 C   0  0  0  0  0  0  0  0  0  0  0  0
   -0.4155   -0.5108   -1.3253 C   0  0  0  0  0  0  0  0  0  0  0  0
   -1.3871    1.3606    0.1138 C   0  0  0  0  0  0  0  0  0  0  0  0
    0.7324   -2.4206   -4.2979 O   0  0  0  0  0  0  0  0  0  0  0  0
   -0.6155   -2.9509   -2.6170 O   0  0  0  0  0  0  0  0  0  0  0  0
    0.3461   -1.1793   -0.1911 C   0  0  0  0  0  0  0  0  0  0  0  0
   -1.3258    2.4290    0.6826 O   0  0  0  0  0  0  0  0  0  0  0  0
   -2.1968    0.3837    0.4947 O   0  0  0  0  0  0  0  0  0  0  0  0
   -0.1856   -2.2709    0.4854 C   0  0  0  0  0  0  0  0  0  0  0  0
    0.5053   -2.8610    1.5338 C   0  0  0  0  0  0  0  0  0  0  0  0
    1.7418   -2.3659    1.9223 C   0  0  0  0  0  0  0  0  0  0  0  0
    2.2827   -1.2782    1.2519 C   0  0  0  0  0  0  0  0  0  0  0  0
    1.5878   -0.6918    0.2045 C   0  0  0  0  0  0  0  0  0  0  0  0
    1.4264    2.1906   -3.2868 H   0  0  0  0  0  0  0  0  0  0  0  0
    2.3065    1.0180   -4.7456 H   0  0  0  0  0  0  0  0  0  0  0  0
    2.4826   -0.7120   -4.5052 H   0  0  0  0  0  0  0  0  0  0  0  0
    1.1185   -0.0913   -5.4157 H   0  0  0  0  0  0  0  0  0  0  0  0
   -0.8374    3.7673   -1.3471 H   0  0  0  0  0  0  0  0  0  0  0  0
    0.6126    3.8889   -2.3394 H   0  0  0  0  0  0  0  0  0  0  0  0
    0.7318    3.6152   -0.5989 H   0  0  0  0  0  0  0  0  0  0  0  0
   -1.4078   -0.9638   -1.3601 H   0  0  0  0  0  0  0  0  0  0  0  0
    0.5189   -3.3376   -4.5127 H   0  0  0  0  0  0  0  0  0  0  0  0
   -2.6021    0.5903    1.3671 H   0  0  0  0  0  0  0  0  0  0  0  0
   -1.1483   -2.6611    0.1838 H   0  0  0  0  0  0  0  0  0  0  0  0
    0.0760   -3.7112    2.0481 H   0  0  0  0  0  0  0  0  0  0  0  0
    2.2817   -2.8260    2.7399 H   0  0  0  0  0  0  0  0  0  0  0  0
    3.2476   -0.8850    1.5455 H   0  0  0  0  0  0  0  0  0  0  0  0
    2.0181    0.1608   -0.3075 H   0  0  0  0  0  0  0  0  0  0  0  0
   -2.2680    1.0218    5.3375 C   0  0  0  0  0  0  0  0  0  0  0  0
   -2.0494    0.7085    3.8842 C   0  0  0  0  0  0  0  0  0  0  0  0
   -0.6347    0.4105    3.4686 C   0  0  0  0  0  0  0  0  0  0  0  0
   -2.9726    0.7177    3.0984 O   0  0  0  0  0  0  0  0  0  0  0  0
   -2.0324    0.1441    5.9433 H   0  0  0  0  0  0  0  0  0  0  0  0
   -1.5858    1.8113    5.6585 H   0  0  0  0  0  0  0  0  0  0  0  0
   -3.2933    1.3259    5.5312 H   0  0  0  0  0  0  0  0  0  0  0  0
   -0.0086    0.1254    4.3124 H   0  0  0  0  0  0  0  0  0  0  0  0
   -0.2081    1.3127    3.0236 H   0  0  0  0  0  0  0  0  0  0  0  0
   -0.5896   -0.3716    2.7109 H   0  0  0  0  0  0  0  0  0  0  0  0
  1  2  1  0
  2  3  1  0
  4  1  2  0
  1  5  1  0
  3  6  2  0
  3  7  1  0
  8  4  1  0
  4  9  1  0
  6  9  1  0
  6 10  1  0
 11  8  1  0
  8 12  2  0
  9 13  1  0
 10 14  2  0
 10 15  1  0
 16 17  2  0
 17 18  1  0
 18 19  2  0
 19 20  1  0
 13 20  2  0
 13 16  1  0
  2 21  1  0
  5 22  1  0
  5 23  1  0
  5 24  1  0
  7 25  1  0
  7 26  1  0
  7 27  1  0
  9 28  1  0
 11 29  1  0
 15 30  1  0
 16 31  1  0
 17 32  1  0
 18 33  1  0
 19 34  1  0
 20 35  1  0
 36 40  1  0
 36 42  1  0
 36 41  1  0
 37 36  1  0
 38 43  1  0
 38 44  1  0
 38 37  1  0
 39 37  2  0
 45 38  1  0
M  END
>  <E_el>  (73) 
-1127.060451621

>  <HBA_atom_index>  (73) 
15

>  <Function>  (73) 
alcohol

>  <Atom>  (73) 
O

>  <Mol_ID>  (73) 
CHEMBL1237132_f001_c002

>  <E_el_PW6B95>  (73) 
-937.9232535980

>  <E_el complex_PW6B95>  (73) 
-1131.417964227

>  <HB_distance>  (73) 
1.78

>  <dG(298)_RRHO (kJ/mol)>  (73) 
641.1396

>  <dG(298)_RRHO complex (kJ/mol)>  (73) 
851.7365

>  <dG_solv_SMD_CCl4 (kJ/mol)>  (73) 
-54.2495

>  <dG_solv_SMD_CCl4 complex (kJ/mol)>  (73) 
-63.1501

>  <Delta G_sol (kJ/mol)>  (73) 
26.95

>  <Delta G (kcal/mol)>  (73) 
-0.95

>  <Delta G (kJ/mol)>  (73) 
-3.97

$$$$

     RDKit          3D

 43 43  0  0  0  0  0  0  0  0999 V2000
   -0.7617   -0.7089   -1.4249 C   0  0  0  0  0  0  0  0  0  0  0  0
   -1.2237    0.5049   -0.7800 N   0  0  0  0  0  0  0  0  0  0  0  0
   -2.3072    1.1487   -1.4957 C   0  0  0  0  0  0  0  0  0  0  0  0
    0.3466   -1.3455   -0.5805 C   0  0  0  0  0  0  0  0  0  0  0  0
   -1.8984   -1.7057   -1.6853 C   0  0  0  0  0  0  0  0  0  0  0  0
   -3.4983    0.2323   -1.7632 C   0  0  0  0  0  0  0  0  0  0  0  0
    1.4642   -0.4116   -0.1564 C   0  0  0  0  0  0  0  0  0  0  0  0
    1.0191   -2.4751   -1.3361 C   0  0  0  0  0  0  0  0  0  0  0  0
   -3.0329   -1.0408   -2.4604 C   0  0  0  0  0  0  0  0  0  0  0  0
    1.9218    0.6094   -0.9815 C   0  0  0  0  0  0  0  0  0  0  0  0
    2.1023   -0.6225    1.0615 C   0  0  0  0  0  0  0  0  0  0  0  0
    1.2165   -2.4940   -2.5194 O   0  0  0  0  0  0  0  0  0  0  0  0
    1.4274   -3.4481   -0.5170 O   0  0  0  0  0  0  0  0  0  0  0  0
    3.6164    1.1911    0.6261 C   0  0  0  0  0  0  0  0  0  0  0  0
    3.1725    0.1695    1.4515 C   0  0  0  0  0  0  0  0  0  0  0  0
    2.9852    1.4074   -0.5905 C   0  0  0  0  0  0  0  0  0  0  0  0
   -0.3435   -0.4239   -2.3981 H   0  0  0  0  0  0  0  0  0  0  0  0
   -1.5013    0.3077    0.1759 H   0  0  0  0  0  0  0  0  0  0  0  0
   -2.6158    2.0309   -0.9308 H   0  0  0  0  0  0  0  0  0  0  0  0
   -1.9135    1.5165   -2.4501 H   0  0  0  0  0  0  0  0  0  0  0  0
   -0.1065   -1.7551    0.3283 H   0  0  0  0  0  0  0  0  0  0  0  0
   -2.2769   -2.0727   -0.7237 H   0  0  0  0  0  0  0  0  0  0  0  0
   -1.5356   -2.5747   -2.2388 H   0  0  0  0  0  0  0  0  0  0  0  0
   -4.2489    0.7508   -2.3655 H   0  0  0  0  0  0  0  0  0  0  0  0
   -3.9797   -0.0228   -0.8129 H   0  0  0  0  0  0  0  0  0  0  0  0
   -3.8633   -1.7390   -2.5858 H   0  0  0  0  0  0  0  0  0  0  0  0
   -2.6826   -0.7957   -3.4688 H   0  0  0  0  0  0  0  0  0  0  0  0
    1.4432    0.7921   -1.9335 H   0  0  0  0  0  0  0  0  0  0  0  0
    1.7609   -1.4204    1.7100 H   0  0  0  0  0  0  0  0  0  0  0  0
    1.9138   -4.0987   -1.0407 H   0  0  0  0  0  0  0  0  0  0  0  0
    4.4512    1.8115    0.9252 H   0  0  0  0  0  0  0  0  0  0  0  0
    3.6636   -0.0176    2.3983 H   0  0  0  0  0  0  0  0  0  0  0  0
    3.3252    2.2016   -1.2422 H   0  0  0  0  0  0  0  0  0  0  0  0
    0.4442    0.9262    4.1262 C   0  0  0  0  0  0  0  0  0  0  0  0
   -0.2296    1.0011    2.7794 C   0  0  0  0  0  0  0  0  0  0  0  0
    0.1517    2.1791    1.9248 C   0  0  0  0  0  0  0  0  0  0  0  0
   -1.0336    0.1691    2.4290 O   0  0  0  0  0  0  0  0  0  0  0  0
    0.0252    0.1309    4.7380 H   0  0  0  0  0  0  0  0  0  0  0  0
    1.5116    0.7438    3.9843 H   0  0  0  0  0  0  0  0  0  0  0  0
    0.3601    1.8769    4.6559 H   0  0  0  0  0  0  0  0  0  0  0  0
   -0.0947    2.0080    0.8786 H   0  0  0  0  0  0  0  0  0  0  0  0
    1.2153    2.4020    2.0104 H   0  0  0  0  0  0  0  0  0  0  0  0
   -0.3901    3.0614    2.2783 H   0  0  0  0  0  0  0  0  0  0  0  0
  1  2  1  0
  3  2  1  0
  4  1  1  0
  1  5  1  0
  6  3  1  0
  7  4  1  0
  4  8  1  0
  5  9  1  0
  9  6  1  0
 10  7  2  0
  7 11  1  0
  8 12  2  0
  8 13  1  0
 14 15  1  0
 11 15  2  0
 16 10  1  0
 14 16  2  0
  1 17  1  0
  2 18  1  0
  3 19  1  0
  3 20  1  0
  4 21  1  0
  5 22  1  0
  5 23  1  0
  6 24  1  0
  6 25  1  0
  9 26  1  0
  9 27  1  0
 10 28  1  0
 11 29  1  0
 13 30  1  0
 14 31  1  0
 15 32  1  0
 16 33  1  0
 34 38  1  0
 34 40  1  0
 34 39  1  0
 35 34  1  0
 36 41  1  0
 36 42  1  0
 36 35  1  0
 37 35  2  0
 43 36  1  0
M  END
>  <E_el>  (74) 
-902.0593385638

>  <HBA_atom_index>  (74) 
2

>  <Function>  (74) 
secondary amine

>  <Atom>  (74) 
N

>  <Mol_ID>  (74) 
CHEMBL1253519_f001_c001

>  <E_el_PW6B95>  (74) 
-712.0683074027

>  <E_el complex_PW6B95>  (74) 
-905.5618579747

>  <HB_distance>  (74) 
2.31

>  <dG(298)_RRHO (kJ/mol)>  (74) 
662.9130

>  <dG(298)_RRHO complex (kJ/mol)>  (74) 
876.4371

>  <dG_solv_SMD_CCl4 (kJ/mol)>  (74) 
-45.2460

>  <dG_solv_SMD_CCl4 complex (kJ/mol)>  (74) 
-51.7633

>  <Delta G_sol (kJ/mol)>  (74) 
35.31

>  <Delta G (kcal/mol)>  (74) 
0.31

>  <Delta G (kJ/mol)>  (74) 
1.30

$$$$

     RDKit          3D

 43 43  0  0  0  0  0  0  0  0999 V2000
   -0.9895   -0.4141   -1.4772 C   0  0  0  0  0  0  0  0  0  0  0  0
   -1.0582   -1.7212   -2.1049 N   0  0  0  0  0  0  0  0  0  0  0  0
   -2.3475   -1.9851   -2.7129 C   0  0  0  0  0  0  0  0  0  0  0  0
    0.4108   -0.2199   -0.8885 C   0  0  0  0  0  0  0  0  0  0  0  0
   -1.3713    0.7227   -2.4313 C   0  0  0  0  0  0  0  0  0  0  0  0
   -2.7915   -0.9162   -3.7091 C   0  0  0  0  0  0  0  0  0  0  0  0
    0.8557   -1.3776   -0.0189 C   0  0  0  0  0  0  0  0  0  0  0  0
    0.5021    1.0343   -0.0387 C   0  0  0  0  0  0  0  0  0  0  0  0
   -2.7380    0.4628   -3.0606 C   0  0  0  0  0  0  0  0  0  0  0  0
    0.1253   -1.7474    1.1068 C   0  0  0  0  0  0  0  0  0  0  0  0
    2.0213   -2.0718   -0.3143 C   0  0  0  0  0  0  0  0  0  0  0  0
   -0.4034    1.4445    0.6460 O   0  0  0  0  0  0  0  0  0  0  0  0
    1.7029    1.5778   -0.0890 O   0  0  0  0  0  0  0  0  0  0  0  0
    1.7071   -3.4919    1.5971 C   0  0  0  0  0  0  0  0  0  0  0  0
    2.4452   -3.1245    0.4840 C   0  0  0  0  0  0  0  0  0  0  0  0
    0.5457   -2.7974    1.9058 C   0  0  0  0  0  0  0  0  0  0  0  0
   -1.7129   -0.4185   -0.6534 H   0  0  0  0  0  0  0  0  0  0  0  0
   -0.3279   -1.8065   -2.8035 H   0  0  0  0  0  0  0  0  0  0  0  0
   -2.3121   -2.9686   -3.1860 H   0  0  0  0  0  0  0  0  0  0  0  0
   -3.0872   -2.0593   -1.9082 H   0  0  0  0  0  0  0  0  0  0  0  0
    1.1245   -0.1230   -1.7142 H   0  0  0  0  0  0  0  0  0  0  0  0
   -0.6118    0.7988   -3.2197 H   0  0  0  0  0  0  0  0  0  0  0  0
   -1.3818    1.6812   -1.9086 H   0  0  0  0  0  0  0  0  0  0  0  0
   -3.7987   -1.1326   -4.0749 H   0  0  0  0  0  0  0  0  0  0  0  0
   -2.1314   -0.9373   -4.5835 H   0  0  0  0  0  0  0  0  0  0  0  0
   -2.9728    1.2418   -3.7892 H   0  0  0  0  0  0  0  0  0  0  0  0
   -3.5071    0.5280   -2.2830 H   0  0  0  0  0  0  0  0  0  0  0  0
   -0.7799   -1.2109    1.3622 H   0  0  0  0  0  0  0  0  0  0  0  0
    2.6071   -1.7870   -1.1801 H   0  0  0  0  0  0  0  0  0  0  0  0
    1.7701    2.3277    0.5481 H   0  0  0  0  0  0  0  0  0  0  0  0
    2.0334   -4.3133    2.2215 H   0  0  0  0  0  0  0  0  0  0  0  0
    3.3541   -3.6563    0.2345 H   0  0  0  0  0  0  0  0  0  0  0  0
   -0.0370   -3.0766    2.7741 H   0  0  0  0  0  0  0  0  0  0  0  0
    1.2170    4.3726    3.9305 C   0  0  0  0  0  0  0  0  0  0  0  0
    1.5089    3.2879    2.9325 C   0  0  0  0  0  0  0  0  0  0  0  0
    1.3375    1.8758    3.4163 C   0  0  0  0  0  0  0  0  0  0  0  0
    1.8462    3.5544    1.7988 O   0  0  0  0  0  0  0  0  0  0  0  0
    0.2571    4.1907    4.4174 H   0  0  0  0  0  0  0  0  0  0  0  0
    1.9729    4.3590    4.7195 H   0  0  0  0  0  0  0  0  0  0  0  0
    1.2092    5.3539    3.4632 H   0  0  0  0  0  0  0  0  0  0  0  0
    0.3066    1.5721    3.2235 H   0  0  0  0  0  0  0  0  0  0  0  0
    1.5160    1.7885    4.4870 H   0  0  0  0  0  0  0  0  0  0  0  0
    1.9833    1.1827    2.8807 H   0  0  0  0  0  0  0  0  0  0  0  0
  1  2  1  0
  3  2  1  0
  4  1  1  0
  1  5  1  0
  6  3  1  0
  7  4  1  0
  4  8  1  0
  5  9  1  0
  9  6  1  0
 10  7  2  0
  7 11  1  0
  8 12  2  0
  8 13  1  0
 14 15  1  0
 11 15  2  0
 16 10  1  0
 14 16  2  0
  1 17  1  0
  2 18  1  0
  3 19  1  0
  3 20  1  0
  4 21  1  0
  5 22  1  0
  5 23  1  0
  6 24  1  0
  6 25  1  0
  9 26  1  0
  9 27  1  0
 10 28  1  0
 11 29  1  0
 13 30  1  0
 14 31  1  0
 15 32  1  0
 16 33  1  0
 34 38  1  0
 34 40  1  0
 34 39  1  0
 35 34  1  0
 36 41  1  0
 36 42  1  0
 36 35  1  0
 37 35  2  0
 43 36  1  0
M  END
>  <E_el>  (75) 
-902.0606603183

>  <HBA_atom_index>  (75) 
13

>  <Function>  (75) 
alcohol

>  <Atom>  (75) 
O

>  <Mol_ID>  (75) 
CHEMBL1253519_f001_c002

>  <E_el_PW6B95>  (75) 
-712.0683074027

>  <E_el complex_PW6B95>  (75) 
-905.5640233082

>  <HB_distance>  (75) 
1.75

>  <dG(298)_RRHO (kJ/mol)>  (75) 
662.9130

>  <dG(298)_RRHO complex (kJ/mol)>  (75) 
872.5383

>  <dG_solv_SMD_CCl4 (kJ/mol)>  (75) 
-45.2460

>  <dG_solv_SMD_CCl4 complex (kJ/mol)>  (75) 
-56.5511

>  <Delta G_sol (kJ/mol)>  (75) 
20.94

>  <Delta G (kcal/mol)>  (75) 
-1.85

>  <Delta G (kJ/mol)>  (75) 
-7.74

$$$$

     RDKit          3D

 26 24  0  0  0  0  0  0  0  0999 V2000
    0.8477    0.5709   -1.9494 C   0  0  0  0  0  0  0  0  0  0  0  0
    0.6759    1.6993   -1.2690 O   0  0  0  0  0  0  0  0  0  0  0  0
   -0.0685   -0.5899   -1.5674 C   0  0  0  0  0  0  0  0  0  0  0  0
    1.6895    0.4933   -2.7981 O   0  0  0  0  0  0  0  0  0  0  0  0
    0.2585   -1.7491   -2.3564 N   0  0  0  0  0  0  0  0  0  0  0  0
   -1.5421   -0.2172   -1.7566 C   0  0  0  0  0  0  0  0  0  0  0  0
    0.0133   -3.0058   -1.6999 C   0  0  0  0  0  0  0  0  0  0  0  0
    0.0453    1.6134   -0.5303 H   0  0  0  0  0  0  0  0  0  0  0  0
    0.1010   -0.7724   -0.4880 H   0  0  0  0  0  0  0  0  0  0  0  0
    1.2021   -1.6856   -2.7094 H   0  0  0  0  0  0  0  0  0  0  0  0
   -1.7257    0.0814   -2.7877 H   0  0  0  0  0  0  0  0  0  0  0  0
   -2.1705   -1.0822   -1.5464 H   0  0  0  0  0  0  0  0  0  0  0  0
   -1.8706    0.5820   -1.0936 H   0  0  0  0  0  0  0  0  0  0  0  0
    0.3484   -3.8229   -2.3384 H   0  0  0  0  0  0  0  0  0  0  0  0
   -1.0557   -3.1546   -1.5331 H   0  0  0  0  0  0  0  0  0  0  0  0
    0.5124   -3.1170   -0.7235 H   0  0  0  0  0  0  0  0  0  0  0  0
   -0.7116    1.5068    3.5379 C   0  0  0  0  0  0  0  0  0  0  0  0
   -0.0725    1.4835    2.1785 C   0  0  0  0  0  0  0  0  0  0  0  0
    1.4214    1.3077    2.1460 C   0  0  0  0  0  0  0  0  0  0  0  0
   -0.7358    1.5839    1.1694 O   0  0  0  0  0  0  0  0  0  0  0  0
   -0.3743    0.6586    4.1367 H   0  0  0  0  0  0  0  0  0  0  0  0
   -0.3984    2.4064    4.0730 H   0  0  0  0  0  0  0  0  0  0  0  0
   -1.7963    1.4966    3.4681 H   0  0  0  0  0  0  0  0  0  0  0  0
    1.6511    0.2431    2.2472 H   0  0  0  0  0  0  0  0  0  0  0  0
    1.9051    1.8130    2.9813 H   0  0  0  0  0  0  0  0  0  0  0  0
    1.8503    1.6568    1.2091 H   0  0  0  0  0  0  0  0  0  0  0  0
  1  2  1  0
  3  1  1  0
  1  4  2  0
  5  3  1  0
  3  6  1  0
  7  5  1  0
  2  8  1  0
  3  9  1  0
  5 10  1  0
  6 11  1  0
  6 12  1  0
  6 13  1  0
  7 14  1  0
  7 15  1  0
  7 16  1  0
 17 21  1  0
 17 23  1  0
 17 22  1  0
 18 17  1  0
 19 24  1  0
 19 25  1  0
 19 18  1  0
 20 18  2  0
 26 19  1  0
M  END
>  <E_el>  (76) 
-555.0227508360

>  <HBA_atom_index>  (76) 
2

>  <Function>  (76) 
alcohol

>  <Atom>  (76) 
O

>  <Mol_ID>  (76) 
CHEMBL1254613_f005_c001

>  <E_el_PW6B95>  (76) 
-363.6542429865

>  <E_el complex_PW6B95>  (76) 
-557.1487275770

>  <HB_distance>  (76) 
1.87

>  <dG(298)_RRHO (kJ/mol)>  (76) 
285.0507

>  <dG(298)_RRHO complex (kJ/mol)>  (76) 
490.7273

>  <dG_solv_SMD_CCl4 (kJ/mol)>  (76) 
-23.3334

>  <dG_solv_SMD_CCl4 complex (kJ/mol)>  (76) 
-35.8639

>  <Delta G_sol (kJ/mol)>  (76) 
18.99

>  <Delta G (kcal/mol)>  (76) 
-2.15

>  <Delta G (kJ/mol)>  (76) 
-9.00

$$$$

     RDKit          3D

 26 24  0  0  0  0  0  0  0  0999 V2000
   -0.6002    1.6515   -0.1917 C   0  0  0  0  0  0  0  0  0  0  0  0
   -1.2706    2.8117   -0.1960 O   0  0  0  0  0  0  0  0  0  0  0  0
   -0.8673    0.7490   -1.3933 C   0  0  0  0  0  0  0  0  0  0  0  0
    0.1427    1.4008    0.7086 O   0  0  0  0  0  0  0  0  0  0  0  0
   -0.2618   -0.5378   -1.1949 N   0  0  0  0  0  0  0  0  0  0  0  0
   -0.3195    1.4174   -2.6599 C   0  0  0  0  0  0  0  0  0  0  0  0
   -0.7038   -1.5534   -2.1215 C   0  0  0  0  0  0  0  0  0  0  0  0
   -1.8574    2.8737   -0.9567 H   0  0  0  0  0  0  0  0  0  0  0  0
   -1.9700    0.6785   -1.5005 H   0  0  0  0  0  0  0  0  0  0  0  0
   -0.4071   -0.8635   -0.2484 H   0  0  0  0  0  0  0  0  0  0  0  0
    0.7567    1.5605   -2.5724 H   0  0  0  0  0  0  0  0  0  0  0  0
   -0.5077    0.7955   -3.5332 H   0  0  0  0  0  0  0  0  0  0  0  0
   -0.7806    2.3854   -2.8623 H   0  0  0  0  0  0  0  0  0  0  0  0
   -0.3358   -2.5203   -1.7825 H   0  0  0  0  0  0  0  0  0  0  0  0
   -0.2937   -1.3904   -3.1195 H   0  0  0  0  0  0  0  0  0  0  0  0
   -1.7973   -1.6298   -2.2207 H   0  0  0  0  0  0  0  0  0  0  0  0
    0.5198   -0.4056    3.6630 C   0  0  0  0  0  0  0  0  0  0  0  0
    0.5947   -1.0725    2.3155 C   0  0  0  0  0  0  0  0  0  0  0  0
    1.9377   -1.0215    1.6351 C   0  0  0  0  0  0  0  0  0  0  0  0
   -0.3618   -1.6221    1.8220 O   0  0  0  0  0  0  0  0  0  0  0  0
    1.3816   -0.6585    4.2826 H   0  0  0  0  0  0  0  0  0  0  0  0
    0.5430    0.6757    3.5107 H   0  0  0  0  0  0  0  0  0  0  0  0
   -0.3978   -0.6662    4.1855 H   0  0  0  0  0  0  0  0  0  0  0  0
    2.5705   -1.8112    2.0494 H   0  0  0  0  0  0  0  0  0  0  0  0
    2.4412   -0.0735    1.8187 H   0  0  0  0  0  0  0  0  0  0  0  0
    1.8447   -1.1732    0.5626 H   0  0  0  0  0  0  0  0  0  0  0  0
  1  2  1  0
  3  1  1  0
  1  4  2  0
  5  3  1  0
  3  6  1  0
  7  5  1  0
  2  8  1  0
  3  9  1  0
  5 10  1  0
  6 11  1  0
  6 12  1  0
  6 13  1  0
  7 14  1  0
  7 15  1  0
  7 16  1  0
 17 21  1  0
 17 23  1  0
 17 22  1  0
 18 17  1  0
 19 24  1  0
 19 25  1  0
 19 18  1  0
 20 18  2  0
 26 19  1  0
M  END
>  <E_el>  (77) 
-555.0180212657

>  <HBA_atom_index>  (77) 
5

>  <Function>  (77) 
secondary amine

>  <Atom>  (77) 
N

>  <Mol_ID>  (77) 
CHEMBL1254613_f005_c002

>  <E_el_PW6B95>  (77) 
-363.6542429865

>  <E_el complex_PW6B95>  (77) 
-557.1432239331

>  <HB_distance>  (77) 
2.21

>  <dG(298)_RRHO (kJ/mol)>  (77) 
285.0507

>  <dG(298)_RRHO complex (kJ/mol)>  (77) 
491.3180

>  <dG_solv_SMD_CCl4 (kJ/mol)>  (77) 
-23.3334

>  <dG_solv_SMD_CCl4 complex (kJ/mol)>  (77) 
-32.9836

>  <Delta G_sol (kJ/mol)>  (77) 
36.92

>  <Delta G (kcal/mol)>  (77) 
0.55

>  <Delta G (kJ/mol)>  (77) 
2.30

$$$$

     RDKit          3D

 34 34  0  0  0  0  0  0  0  0999 V2000
   -0.4501    1.1035    0.2398 C   0  0  0  0  0  0  0  0  0  0  0  0
   -0.1132    2.2273    0.8973 O   0  0  0  0  0  0  0  0  0  0  0  0
   -1.0017   -0.0145    0.8463 C   0  0  0  0  0  0  0  0  0  0  0  0
   -0.2184    1.0730   -1.1397 C   0  0  0  0  0  0  0  0  0  0  0  0
   -1.3165   -1.1367    0.0959 C   0  0  0  0  0  0  0  0  0  0  0  0
    0.3492    2.1817   -1.6694 O   0  0  0  0  0  0  0  0  0  0  0  0
   -0.5578   -0.0452   -1.9012 C   0  0  0  0  0  0  0  0  0  0  0  0
   -1.1044   -1.1705   -1.2731 C   0  0  0  0  0  0  0  0  0  0  0  0
   -0.2890   -0.0248   -3.3887 C   0  0  0  0  0  0  0  0  0  0  0  0
   -1.4778   -2.4040   -2.0564 C   0  0  0  0  0  0  0  0  0  0  0  0
   -0.9554   -1.1685   -4.1442 C   0  0  0  0  0  0  0  0  0  0  0  0
   -0.7739   -2.4823   -3.4021 C   0  0  0  0  0  0  0  0  0  0  0  0
   -0.2272    2.1037    1.8528 H   0  0  0  0  0  0  0  0  0  0  0  0
   -1.1890   -0.0086    1.9134 H   0  0  0  0  0  0  0  0  0  0  0  0
   -1.7391   -2.0025    0.5916 H   0  0  0  0  0  0  0  0  0  0  0  0
    0.4649    2.0708   -2.6153 H   0  0  0  0  0  0  0  0  0  0  0  0
   -0.6343    0.9177   -3.8309 H   0  0  0  0  0  0  0  0  0  0  0  0
    0.7933   -0.0693   -3.5653 H   0  0  0  0  0  0  0  0  0  0  0  0
   -2.5605   -2.4146   -2.2247 H   0  0  0  0  0  0  0  0  0  0  0  0
   -1.2591   -3.2934   -1.4605 H   0  0  0  0  0  0  0  0  0  0  0  0
   -0.5452   -1.2248   -5.1544 H   0  0  0  0  0  0  0  0  0  0  0  0
   -2.0246   -0.9624   -4.2520 H   0  0  0  0  0  0  0  0  0  0  0  0
   -1.1722   -3.3141   -3.9867 H   0  0  0  0  0  0  0  0  0  0  0  0
    0.2926   -2.6810   -3.2570 H   0  0  0  0  0  0  0  0  0  0  0  0
    1.4972    1.2313    5.5427 C   0  0  0  0  0  0  0  0  0  0  0  0
    1.1832    1.4484    4.0874 C   0  0  0  0  0  0  0  0  0  0  0  0
    2.3224    1.2418    3.1274 C   0  0  0  0  0  0  0  0  0  0  0  0
    0.0714    1.7629    3.7252 O   0  0  0  0  0  0  0  0  0  0  0  0
    2.0783    0.3195    5.6867 H   0  0  0  0  0  0  0  0  0  0  0  0
    2.1174    2.0552    5.9037 H   0  0  0  0  0  0  0  0  0  0  0  0
    0.5917    1.1892    6.1425 H   0  0  0  0  0  0  0  0  0  0  0  0
    2.4680    0.1680    2.9815 H   0  0  0  0  0  0  0  0  0  0  0  0
    3.2567    1.6333    3.5305 H   0  0  0  0  0  0  0  0  0  0  0  0
    2.1232    1.6900    2.1567 H   0  0  0  0  0  0  0  0  0  0  0  0
  1  2  1  0
  3  1  2  0
  1  4  1  0
  5  3  1  0
  4  6  1  0
  4  7  2  0
  8  5  2  0
  9  7  1  0
  8  7  1  0
 10  8  1  0
  9 11  1  0
 11 12  1  0
 12 10  1  0
  2 13  1  0
  3 14  1  0
  5 15  1  0
  6 16  1  0
  9 17  1  0
  9 18  1  0
 10 19  1  0
 10 20  1  0
 11 21  1  0
 11 22  1  0
 12 23  1  0
 12 24  1  0
 25 29  1  0
 25 31  1  0
 25 30  1  0
 26 25  1  0
 27 32  1  0
 27 33  1  0
 27 26  1  0
 28 26  2  0
 34 27  1  0
M  END
>  <E_el>  (78) 
-730.3357992907

>  <HBA_atom_index>  (78) 
2

>  <Function>  (78) 
alcohol

>  <Atom>  (78) 
O

>  <Mol_ID>  (78) 
CHEMBL1257041_f002_c001

>  <E_el_PW6B95>  (78) 
-539.6746685941

>  <E_el complex_PW6B95>  (78) 
-733.1672934137

>  <HB_distance>  (78) 
1.93

>  <dG(298)_RRHO (kJ/mol)>  (78) 
455.9578

>  <dG(298)_RRHO complex (kJ/mol)>  (78) 
666.9562

>  <dG_solv_SMD_CCl4 (kJ/mol)>  (78) 
-38.5417

>  <dG_solv_SMD_CCl4 complex (kJ/mol)>  (78) 
-50.7676

>  <Delta G_sol (kJ/mol)>  (78) 
29.50

>  <Delta G (kcal/mol)>  (78) 
-0.56

>  <Delta G (kJ/mol)>  (78) 
-2.34

$$$$

     RDKit          3D

 34 34  0  0  0  0  0  0  0  0999 V2000
    0.1835   -1.1521   -2.1865 C   0  0  0  0  0  0  0  0  0  0  0  0
    0.4119   -2.4444   -2.5194 O   0  0  0  0  0  0  0  0  0  0  0  0
    0.7546   -0.0834   -2.8610 C   0  0  0  0  0  0  0  0  0  0  0  0
   -0.6523   -0.9060   -1.0944 C   0  0  0  0  0  0  0  0  0  0  0  0
    0.4989    1.2136   -2.4497 C   0  0  0  0  0  0  0  0  0  0  0  0
   -1.2024   -1.9760   -0.4737 O   0  0  0  0  0  0  0  0  0  0  0  0
   -0.9273    0.4047   -0.6955 C   0  0  0  0  0  0  0  0  0  0  0  0
   -0.3367    1.4764   -1.3732 C   0  0  0  0  0  0  0  0  0  0  0  0
   -1.8702    0.6252    0.4616 C   0  0  0  0  0  0  0  0  0  0  0  0
   -0.6153    2.9072   -0.9825 C   0  0  0  0  0  0  0  0  0  0  0  0
   -2.3710    2.0595    0.5587 C   0  0  0  0  0  0  0  0  0  0  0  0
   -1.2171    3.0377    0.4084 C   0  0  0  0  0  0  0  0  0  0  0  0
    0.9428   -2.4745   -3.3188 H   0  0  0  0  0  0  0  0  0  0  0  0
    1.4136   -0.2601   -3.7050 H   0  0  0  0  0  0  0  0  0  0  0  0
    0.9578    2.0376   -2.9830 H   0  0  0  0  0  0  0  0  0  0  0  0
   -1.0188   -1.9351    0.4791 H   0  0  0  0  0  0  0  0  0  0  0  0
   -2.7157   -0.0616    0.3772 H   0  0  0  0  0  0  0  0  0  0  0  0
   -1.3682    0.3622    1.3992 H   0  0  0  0  0  0  0  0  0  0  0  0
   -1.3080    3.3475   -1.7085 H   0  0  0  0  0  0  0  0  0  0  0  0
    0.3050    3.4921   -1.0558 H   0  0  0  0  0  0  0  0  0  0  0  0
   -2.8854    2.2027    1.5110 H   0  0  0  0  0  0  0  0  0  0  0  0
   -3.1095    2.2494   -0.2262 H   0  0  0  0  0  0  0  0  0  0  0  0
   -1.5495    4.0644    0.5754 H   0  0  0  0  0  0  0  0  0  0  0  0
   -0.4572    2.8263    1.1672 H   0  0  0  0  0  0  0  0  0  0  0  0
    2.0201   -1.8871    3.3239 C   0  0  0  0  0  0  0  0  0  0  0  0
    1.1767   -2.0374    2.0880 C   0  0  0  0  0  0  0  0  0  0  0  0
    1.9111   -2.3622    0.8163 C   0  0  0  0  0  0  0  0  0  0  0  0
   -0.0243   -1.8848    2.1250 O   0  0  0  0  0  0  0  0  0  0  0  0
    2.4366   -2.8583    3.6012 H   0  0  0  0  0  0  0  0  0  0  0  0
    2.8701   -1.2297    3.1321 H   0  0  0  0  0  0  0  0  0  0  0  0
    1.4400   -1.5013    4.1583 H   0  0  0  0  0  0  0  0  0  0  0  0
    2.8400   -2.8982    1.0084 H   0  0  0  0  0  0  0  0  0  0  0  0
    2.1732   -1.4245    0.3183 H   0  0  0  0  0  0  0  0  0  0  0  0
    1.2929   -2.9297    0.1239 H   0  0  0  0  0  0  0  0  0  0  0  0
  1  2  1  0
  3  1  2  0
  1  4  1  0
  5  3  1  0
  4  6  1  0
  4  7  2  0
  8  5  2  0
  9  7  1  0
  8  7  1  0
 10  8  1  0
  9 11  1  0
 11 12  1  0
 12 10  1  0
  2 13  1  0
  3 14  1  0
  5 15  1  0
  6 16  1  0
  9 17  1  0
  9 18  1  0
 10 19  1  0
 10 20  1  0
 11 21  1  0
 11 22  1  0
 12 23  1  0
 12 24  1  0
 25 29  1  0
 25 31  1  0
 25 30  1  0
 26 25  1  0
 27 32  1  0
 27 33  1  0
 27 26  1  0
 28 26  2  0
 34 27  1  0
M  END
>  <E_el>  (79) 
-730.3357346031

>  <HBA_atom_index>  (79) 
6

>  <Function>  (79) 
alcohol

>  <Atom>  (79) 
O

>  <Mol_ID>  (79) 
CHEMBL1257041_f002_c002

>  <E_el_PW6B95>  (79) 
-539.6746685941

>  <E_el complex_PW6B95>  (79) 
-733.1665877246

>  <HB_distance>  (79) 
1.92

>  <dG(298)_RRHO (kJ/mol)>  (79) 
455.9578

>  <dG(298)_RRHO complex (kJ/mol)>  (79) 
665.6199

>  <dG_solv_SMD_CCl4 (kJ/mol)>  (79) 
-38.5417

>  <dG_solv_SMD_CCl4 complex (kJ/mol)>  (79) 
-48.5514

>  <Delta G_sol (kJ/mol)>  (79) 
32.24

>  <Delta G (kcal/mol)>  (79) 
-0.15

>  <Delta G (kJ/mol)>  (79) 
-0.63

$$$$

     RDKit          3D

 38 39  0  0  0  0  0  0  0  0999 V2000
   -1.9119   -1.1255    0.4877 C   0  0  0  0  0  0  0  0  0  0  0  0
   -2.2184   -0.3639    1.5713 O   0  0  0  0  0  0  0  0  0  0  0  0
   -2.5077   -2.3941    0.4833 C   0  0  0  0  0  0  0  0  0  0  0  0
   -1.0941   -0.7191   -0.5698 C   0  0  0  0  0  0  0  0  0  0  0  0
   -2.2653   -3.2683   -0.5602 C   0  0  0  0  0  0  0  0  0  0  0  0
   -3.3026   -2.7694    1.5013 O   0  0  0  0  0  0  0  0  0  0  0  0
   -0.4966    0.6296   -0.6689 C   0  0  0  0  0  0  0  0  0  0  0  0
   -0.8140   -1.6408   -1.5953 C   0  0  0  0  0  0  0  0  0  0  0  0
   -1.4068   -2.8901   -1.5817 C   0  0  0  0  0  0  0  0  0  0  0  0
   -1.0926    1.7719   -0.1315 C   0  0  0  0  0  0  0  0  0  0  0  0
    0.7046    0.7755   -1.3818 C   0  0  0  0  0  0  0  0  0  0  0  0
    0.1480   -1.2414   -2.6778 C   0  0  0  0  0  0  0  0  0  0  0  0
    0.7196    3.1442   -0.9112 C   0  0  0  0  0  0  0  0  0  0  0  0
   -0.4907    3.0144   -0.2484 C   0  0  0  0  0  0  0  0  0  0  0  0
    1.3031    2.0236   -1.4832 C   0  0  0  0  0  0  0  0  0  0  0  0
    1.2821   -0.4273   -2.0709 C   0  0  0  0  0  0  0  0  0  0  0  0
   -1.4197    0.0325    1.9731 H   0  0  0  0  0  0  0  0  0  0  0  0
   -2.7249   -4.2478   -0.5514 H   0  0  0  0  0  0  0  0  0  0  0  0
   -3.3369   -2.0395    2.1319 H   0  0  0  0  0  0  0  0  0  0  0  0
   -1.1929   -3.5889   -2.3809 H   0  0  0  0  0  0  0  0  0  0  0  0
   -2.0452    1.6995    0.3720 H   0  0  0  0  0  0  0  0  0  0  0  0
    0.5362   -2.1293   -3.1798 H   0  0  0  0  0  0  0  0  0  0  0  0
   -0.3568   -0.6401   -3.4420 H   0  0  0  0  0  0  0  0  0  0  0  0
    1.1925    4.1131   -1.0064 H   0  0  0  0  0  0  0  0  0  0  0  0
   -0.9758    3.8836    0.1757 H   0  0  0  0  0  0  0  0  0  0  0  0
    2.2290    2.1213   -2.0381 H   0  0  0  0  0  0  0  0  0  0  0  0
    1.9972   -0.1177   -2.8351 H   0  0  0  0  0  0  0  0  0  0  0  0
    1.8299   -1.0554   -1.3583 H   0  0  0  0  0  0  0  0  0  0  0  0
    2.0771    1.9258    2.5901 C   0  0  0  0  0  0  0  0  0  0  0  0
    1.1562    0.7587    2.3794 C   0  0  0  0  0  0  0  0  0  0  0  0
    1.7594   -0.4513    1.7260 C   0  0  0  0  0  0  0  0  0  0  0  0
   -0.0060    0.8113    2.7173 O   0  0  0  0  0  0  0  0  0  0  0  0
    3.0808    1.6094    2.8736 H   0  0  0  0  0  0  0  0  0  0  0  0
    2.1632    2.4554    1.6372 H   0  0  0  0  0  0  0  0  0  0  0  0
    1.6803    2.6160    3.3304 H   0  0  0  0  0  0  0  0  0  0  0  0
    1.0028   -1.1483    1.3719 H   0  0  0  0  0  0  0  0  0  0  0  0
    2.3924   -0.9653    2.4545 H   0  0  0  0  0  0  0  0  0  0  0  0
    2.4044   -0.1624    0.8962 H   0  0  0  0  0  0  0  0  0  0  0  0
  1  2  1  0
  3  1  2  0
  1  4  1  0
  5  3  1  0
  3  6  1  0
  7  4  1  0
  8  4  2  0
  9  5  2  0
 10  7  2  0
  7 11  1  0
 12  8  1  0
  8  9  1  0
 13 14  2  0
 14 10  1  0
 15 11  2  0
 15 13  1  0
 11 16  1  0
 16 12  1  0
  2 17  1  0
  5 18  1  0
  6 19  1  0
  9 20  1  0
 10 21  1  0
 12 22  1  0
 12 23  1  0
 13 24  1  0
 14 25  1  0
 15 26  1  0
 16 27  1  0
 16 28  1  0
 29 33  1  0
 29 35  1  0
 29 34  1  0
 30 29  1  0
 31 36  1  0
 31 37  1  0
 31 30  1  0
 32 30  2  0
 38 31  1  0
M  END
>  <E_el>  (80) 
-882.4380351682

>  <HBA_atom_index>  (80) 
2

>  <Function>  (80) 
alcohol

>  <Atom>  (80) 
O

>  <Mol_ID>  (80) 
CHEMBL1257041_f003_c001

>  <E_el_PW6B95>  (80) 
-692.3867041155

>  <E_el complex_PW6B95>  (80) 
-885.8856197678

>  <HB_distance>  (80) 
1.78

>  <dG(298)_RRHO (kJ/mol)>  (80) 
513.9971

>  <dG(298)_RRHO complex (kJ/mol)>  (80) 
728.9575

>  <dG_solv_SMD_CCl4 (kJ/mol)>  (80) 
-45.9761

>  <dG_solv_SMD_CCl4 complex (kJ/mol)>  (80) 
-51.0775

>  <Delta G_sol (kJ/mol)>  (80) 
24.07

>  <Delta G (kcal/mol)>  (80) 
-1.38

>  <Delta G (kJ/mol)>  (80) 
-5.77

$$$$

     RDKit          3D

 38 39  0  0  0  0  0  0  0  0999 V2000
   -1.6224   -0.3408   -0.0055 C   0  0  0  0  0  0  0  0  0  0  0  0
   -2.0187    0.0908    1.2064 O   0  0  0  0  0  0  0  0  0  0  0  0
   -2.0252   -1.6168   -0.4177 C   0  0  0  0  0  0  0  0  0  0  0  0
   -0.7888    0.4418   -0.8103 C   0  0  0  0  0  0  0  0  0  0  0  0
   -1.6184   -2.1171   -1.6366 C   0  0  0  0  0  0  0  0  0  0  0  0
   -2.8117   -2.3344    0.4419 O   0  0  0  0  0  0  0  0  0  0  0  0
   -0.3061    1.7855   -0.4259 C   0  0  0  0  0  0  0  0  0  0  0  0
   -0.3519   -0.1057   -2.0297 C   0  0  0  0  0  0  0  0  0  0  0  0
   -0.7757   -1.3590   -2.4376 C   0  0  0  0  0  0  0  0  0  0  0  0
   -1.0090    2.6448    0.4214 C   0  0  0  0  0  0  0  0  0  0  0  0
    0.9092    2.2342   -0.9692 C   0  0  0  0  0  0  0  0  0  0  0  0
    0.6100    0.6910   -2.8633 C   0  0  0  0  0  0  0  0  0  0  0  0
    0.7100    4.3144    0.2378 C   0  0  0  0  0  0  0  0  0  0  0  0
   -0.5064    3.8935    0.7494 C   0  0  0  0  0  0  0  0  0  0  0  0
    1.4051    3.4832   -0.6258 C   0  0  0  0  0  0  0  0  0  0  0  0
    1.6294    1.3583   -1.9533 C   0  0  0  0  0  0  0  0  0  0  0  0
   -2.6291   -0.5730    1.5555 H   0  0  0  0  0  0  0  0  0  0  0  0
   -1.9488   -3.1004   -1.9459 H   0  0  0  0  0  0  0  0  0  0  0  0
   -2.2181   -2.8563    1.0103 H   0  0  0  0  0  0  0  0  0  0  0  0
   -0.4343   -1.7548   -3.3860 H   0  0  0  0  0  0  0  0  0  0  0  0
   -1.9652    2.3495    0.8224 H   0  0  0  0  0  0  0  0  0  0  0  0
    1.1007    0.0441   -3.5926 H   0  0  0  0  0  0  0  0  0  0  0  0
    0.0739    1.4607   -3.4296 H   0  0  0  0  0  0  0  0  0  0  0  0
    1.1067    5.2881    0.4941 H   0  0  0  0  0  0  0  0  0  0  0  0
   -1.0747    4.5403    1.4048 H   0  0  0  0  0  0  0  0  0  0  0  0
    2.3444    3.8136   -1.0534 H   0  0  0  0  0  0  0  0  0  0  0  0
    2.3435    1.9469   -2.5316 H   0  0  0  0  0  0  0  0  0  0  0  0
    2.2050    0.5867   -1.4287 H   0  0  0  0  0  0  0  0  0  0  0  0
    1.1258   -2.7802    3.5572 C   0  0  0  0  0  0  0  0  0  0  0  0
    0.3659   -2.7122    2.2603 C   0  0  0  0  0  0  0  0  0  0  0  0
    1.0924   -2.0820    1.1062 C   0  0  0  0  0  0  0  0  0  0  0  0
   -0.7644   -3.1395    2.1764 O   0  0  0  0  0  0  0  0  0  0  0  0
    1.9257   -3.5199    3.4716 H   0  0  0  0  0  0  0  0  0  0  0  0
    1.6072   -1.8259    3.7754 H   0  0  0  0  0  0  0  0  0  0  0  0
    0.4770   -3.0606    4.3831 H   0  0  0  0  0  0  0  0  0  0  0  0
    2.1518   -2.3402    1.1180 H   0  0  0  0  0  0  0  0  0  0  0  0
    1.0298   -0.9944    1.2028 H   0  0  0  0  0  0  0  0  0  0  0  0
    0.6554   -2.3543    0.1478 H   0  0  0  0  0  0  0  0  0  0  0  0
  1  2  1  0
  3  1  2  0
  1  4  1  0
  5  3  1  0
  3  6  1  0
  7  4  1  0
  8  4  2  0
  9  5  2  0
 10  7  2  0
  7 11  1  0
 12  8  1  0
  8  9  1  0
 13 14  2  0
 14 10  1  0
 15 11  2  0
 15 13  1  0
 11 16  1  0
 16 12  1  0
  2 17  1  0
  5 18  1  0
  6 19  1  0
  9 20  1  0
 10 21  1  0
 12 22  1  0
 12 23  1  0
 13 24  1  0
 14 25  1  0
 15 26  1  0
 16 27  1  0
 16 28  1  0
 29 33  1  0
 29 35  1  0
 29 34  1  0
 30 29  1  0
 31 36  1  0
 31 37  1  0
 31 30  1  0
 32 30  2  0
 38 31  1  0
M  END
>  <E_el>  (81) 
-882.4329671588

>  <HBA_atom_index>  (81) 
6

>  <Function>  (81) 
alcohol

>  <Atom>  (81) 
O

>  <Mol_ID>  (81) 
CHEMBL1257041_f003_c002

>  <E_el_PW6B95>  (81) 
-692.3867041155

>  <E_el complex_PW6B95>  (81) 
-885.8802182538

>  <HB_distance>  (81) 
1.89

>  <dG(298)_RRHO (kJ/mol)>  (81) 
513.9971

>  <dG(298)_RRHO complex (kJ/mol)>  (81) 
725.9355

>  <dG_solv_SMD_CCl4 (kJ/mol)>  (81) 
-45.9761

>  <dG_solv_SMD_CCl4 complex (kJ/mol)>  (81) 
-53.8746

>  <Delta G_sol (kJ/mol)>  (81) 
32.44

>  <Delta G (kcal/mol)>  (81) 
-0.12

>  <Delta G (kJ/mol)>  (81) 
-0.50

$$$$

     RDKit          3D

 28 27  0  0  0  0  0  0  0  0999 V2000
    0.3204    1.9319   -1.1010 C   0  0  0  0  0  0  0  0  0  0  0  0
    0.5779    0.7868   -0.2650 N   0  0  0  0  0  0  0  0  0  0  0  0
    0.0234   -0.3429   -0.8003 C   0  0  0  0  0  0  0  0  0  0  0  0
    0.0992    1.2687   -2.4616 C   0  0  0  0  0  0  0  0  0  0  0  0
   -0.3832   -0.0356   -2.0802 N   0  0  0  0  0  0  0  0  0  0  0  0
   -0.0886   -1.4242   -0.2603 O   0  0  0  0  0  0  0  0  0  0  0  0
   -0.6439   -1.0542   -3.0631 C   0  0  0  0  0  0  0  0  0  0  0  0
   -1.9073   -0.7810   -3.8635 C   0  0  0  0  0  0  0  0  0  0  0  0
    1.1579    2.6294   -1.1151 H   0  0  0  0  0  0  0  0  0  0  0  0
   -0.5729    2.4824   -0.7851 H   0  0  0  0  0  0  0  0  0  0  0  0
    0.6198    0.8748    0.7429 H   0  0  0  0  0  0  0  0  0  0  0  0
    1.0377    1.1969   -3.0290 H   0  0  0  0  0  0  0  0  0  0  0  0
   -0.6194    1.8152   -3.0742 H   0  0  0  0  0  0  0  0  0  0  0  0
   -0.7357   -2.0007   -2.5323 H   0  0  0  0  0  0  0  0  0  0  0  0
    0.2131   -1.1515   -3.7428 H   0  0  0  0  0  0  0  0  0  0  0  0
   -1.8436    0.1513   -4.4261 H   0  0  0  0  0  0  0  0  0  0  0  0
   -2.7741   -0.7197   -3.2065 H   0  0  0  0  0  0  0  0  0  0  0  0
   -2.0822   -1.5815   -4.5825 H   0  0  0  0  0  0  0  0  0  0  0  0
    0.5354    0.2546    5.0485 C   0  0  0  0  0  0  0  0  0  0  0  0
    0.6782    0.0891    3.5583 C   0  0  0  0  0  0  0  0  0  0  0  0
    1.0048   -1.2971    3.0741 C   0  0  0  0  0  0  0  0  0  0  0  0
    0.5540    1.0283    2.8064 O   0  0  0  0  0  0  0  0  0  0  0  0
   -0.3408   -0.2975    5.3962 H   0  0  0  0  0  0  0  0  0  0  0  0
    1.3954   -0.1747    5.5664 H   0  0  0  0  0  0  0  0  0  0  0  0
    0.4280    1.3005    5.3259 H   0  0  0  0  0  0  0  0  0  0  0  0
    0.5878   -2.0644    3.7260 H   0  0  0  0  0  0  0  0  0  0  0  0
    2.0908   -1.4241    3.0928 H   0  0  0  0  0  0  0  0  0  0  0  0
    0.6677   -1.4607    2.0513 H   0  0  0  0  0  0  0  0  0  0  0  0
  1  2  1  0
  2  3  1  0
  4  1  1  0
  5  3  1  0
  3  6  2  0
  5  4  1  0
  7  5  1  0
  8  7  1  0
  1  9  1  0
  1 10  1  0
  2 11  1  0
  4 12  1  0
  4 13  1  0
  7 14  1  0
  7 15  1  0
  8 16  1  0
  8 17  1  0
  8 18  1  0
 19 23  1  0
 19 25  1  0
 19 24  1  0
 20 19  1  0
 21 26  1  0
 21 27  1  0
 21 20  1  0
 22 20  2  0
 28 21  1  0
M  END
>  <E_el>  (82) 
-573.2410010590

>  <HBA_atom_index>  (82) 
2

>  <Function>  (82) 
amide

>  <Atom>  (82) 
N

>  <Mol_ID>  (82) 
CHEMBL1259187_f002_c001

>  <E_el_PW6B95>  (82) 
-381.9529003972

>  <E_el complex_PW6B95>  (82) 
-575.4446239357

>  <HB_distance>  (82) 
2.07

>  <dG(298)_RRHO (kJ/mol)>  (82) 
340.1705

>  <dG(298)_RRHO complex (kJ/mol)>  (82) 
546.3354

>  <dG_solv_SMD_CCl4 (kJ/mol)>  (82) 
-33.7199

>  <dG_solv_SMD_CCl4 complex (kJ/mol)>  (82) 
-41.9241

>  <Delta G_sol (kJ/mol)>  (82) 
31.06

>  <Delta G (kcal/mol)>  (82) 
-0.33

>  <Delta G (kJ/mol)>  (82) 
-1.38

$$$$

     RDKit          3D

 30 29  0  0  0  0  0  0  0  0999 V2000
   -2.3883    0.5907   -0.2784 C   0  0  0  0  0  0  0  0  0  0  0  0
   -2.3683   -0.8226    0.0374 N   0  0  0  0  0  0  0  0  0  0  0  0
   -1.8632    0.8595   -1.6914 C   0  0  0  0  0  0  0  0  0  0  0  0
   -0.4042    0.5350   -1.8326 C   0  0  0  0  0  0  0  0  0  0  0  0
    0.5596    1.5153   -1.6137 C   0  0  0  0  0  0  0  0  0  0  0  0
    0.0245   -0.7545   -2.1331 C   0  0  0  0  0  0  0  0  0  0  0  0
    2.3264   -0.0687   -1.9921 C   0  0  0  0  0  0  0  0  0  0  0  0
    1.9134    1.2208   -1.6919 C   0  0  0  0  0  0  0  0  0  0  0  0
    1.3758   -1.0547   -2.2139 C   0  0  0  0  0  0  0  0  0  0  0  0
   -3.3820    1.0517   -0.1820 H   0  0  0  0  0  0  0  0  0  0  0  0
   -1.7458    1.1046    0.4394 H   0  0  0  0  0  0  0  0  0  0  0  0
   -3.1847   -1.2886   -0.3325 H   0  0  0  0  0  0  0  0  0  0  0  0
   -2.3565   -0.9556    1.0386 H   0  0  0  0  0  0  0  0  0  0  0  0
   -2.0330    1.9121   -1.9329 H   0  0  0  0  0  0  0  0  0  0  0  0
   -2.4516    0.2823   -2.4105 H   0  0  0  0  0  0  0  0  0  0  0  0
    0.2460    2.5273   -1.3832 H   0  0  0  0  0  0  0  0  0  0  0  0
   -0.7099   -1.5327   -2.2927 H   0  0  0  0  0  0  0  0  0  0  0  0
    3.3812   -0.3018   -2.0604 H   0  0  0  0  0  0  0  0  0  0  0  0
    2.6452    2.0011   -1.5255 H   0  0  0  0  0  0  0  0  0  0  0  0
    1.6880   -2.0638   -2.4502 H   0  0  0  0  0  0  0  0  0  0  0  0
    1.2325   -0.1090    3.8281 C   0  0  0  0  0  0  0  0  0  0  0  0
    0.2296   -0.4270    2.7447 C   0  0  0  0  0  0  0  0  0  0  0  0
    0.8083   -0.8713    1.4299 C   0  0  0  0  0  0  0  0  0  0  0  0
   -0.9585   -0.3230    2.9369 O   0  0  0  0  0  0  0  0  0  0  0  0
    1.7225   -1.0288    4.1560 H   0  0  0  0  0  0  0  0  0  0  0  0
    2.0207    0.5442    3.4501 H   0  0  0  0  0  0  0  0  0  0  0  0
    0.7540    0.3564    4.6865 H   0  0  0  0  0  0  0  0  0  0  0  0
    1.5942   -1.6135    1.5789 H   0  0  0  0  0  0  0  0  0  0  0  0
    1.2796   -0.0217    0.9281 H   0  0  0  0  0  0  0  0  0  0  0  0
    0.0443   -1.2637    0.7625 H   0  0  0  0  0  0  0  0  0  0  0  0
  1  2  1  0
  3  1  1  0
  4  3  1  0
  5  4  2  0
  4  6  1  0
  7  8  2  0
  8  5  1  0
  9  6  2  0
  9  7  1  0
  1 10  1  0
  1 11  1  0
  2 12  1  0
  2 13  1  0
  3 14  1  0
  3 15  1  0
  5 16  1  0
  6 17  1  0
  7 18  1  0
  8 19  1  0
  9 20  1  0
 21 25  1  0
 21 27  1  0
 21 26  1  0
 22 21  1  0
 23 28  1  0
 23 29  1  0
 23 22  1  0
 24 22  2  0
 30 23  1  0
M  END
>  <E_el>  (83) 
-558.1613439457

>  <HBA_atom_index>  (83) 
2

>  <Function>  (83) 
undefined donor function

>  <Atom>  (83) 
N

>  <Mol_ID>  (83) 
CHEMBL1269026_f003_c001

>  <E_el_PW6B95>  (83) 
-366.8641390211

>  <E_el complex_PW6B95>  (83) 
-560.3549915109

>  <HB_distance>  (83) 
2.44

>  <dG(298)_RRHO (kJ/mol)>  (83) 
386.4581

>  <dG(298)_RRHO complex (kJ/mol)>  (83) 
593.3949

>  <dG_solv_SMD_CCl4 (kJ/mol)>  (83) 
-28.9560

>  <dG_solv_SMD_CCl4 complex (kJ/mol)>  (83) 
-37.2824

>  <Delta G_sol (kJ/mol)>  (83) 
33.99

>  <Delta G (kcal/mol)>  (83) 
0.11

>  <Delta G (kJ/mol)>  (83) 
0.46

$$$$

     RDKit          3D

 45 46  0  0  0  0  0  0  0  0999 V2000
   -0.2044    3.1367   -1.6477 C   0  0  0  0  0  0  0  0  0  0  0  0
   -0.5790    4.0550   -0.5813 N   0  0  0  0  0  0  0  0  0  0  0  0
    1.1903    2.5970   -1.3779 C   0  0  0  0  0  0  0  0  0  0  0  0
   -1.2519    2.0167   -1.7444 C   0  0  0  0  0  0  0  0  0  0  0  0
   -1.2575    1.0579   -0.5927 C   0  0  0  0  0  0  0  0  0  0  0  0
   -1.6364    1.3941    0.6795 C   0  0  0  0  0  0  0  0  0  0  0  0
   -0.8920   -0.3340   -0.5449 C   0  0  0  0  0  0  0  0  0  0  0  0
   -1.5585    0.3134    1.5010 N   0  0  0  0  0  0  0  0  0  0  0  0
   -1.0966   -0.7531    0.7864 C   0  0  0  0  0  0  0  0  0  0  0  0
   -0.8442   -2.0541    1.2128 C   0  0  0  0  0  0  0  0  0  0  0  0
   -0.3895   -2.9538    0.2804 C   0  0  0  0  0  0  0  0  0  0  0  0
   -0.1793   -2.5634   -1.0538 C   0  0  0  0  0  0  0  0  0  0  0  0
   -0.4045   -1.2664   -1.4895 C   0  0  0  0  0  0  0  0  0  0  0  0
    0.2689   -3.5557   -1.8718 O   0  0  0  0  0  0  0  0  0  0  0  0
    0.1440   -3.3281   -3.2546 C   0  0  0  0  0  0  0  0  0  0  0  0
    0.6914   -1.9688   -3.6324 C   0  0  0  0  0  0  0  0  0  0  0  0
   -0.1076   -0.8877   -2.9166 C   0  0  0  0  0  0  0  0  0  0  0  0
   -0.1855    3.6323   -2.6325 H   0  0  0  0  0  0  0  0  0  0  0  0
   -1.4253    4.5502   -0.8309 H   0  0  0  0  0  0  0  0  0  0  0  0
    0.1387    4.7552   -0.4495 H   0  0  0  0  0  0  0  0  0  0  0  0
    1.9278    3.4029   -1.3602 H   0  0  0  0  0  0  0  0  0  0  0  0
    1.2266    2.0783   -0.4204 H   0  0  0  0  0  0  0  0  0  0  0  0
    1.4966    1.8962   -2.1549 H   0  0  0  0  0  0  0  0  0  0  0  0
   -2.2377    2.4850   -1.8435 H   0  0  0  0  0  0  0  0  0  0  0  0
   -1.1004    1.4871   -2.6836 H   0  0  0  0  0  0  0  0  0  0  0  0
   -1.9477    2.3558    1.0517 H   0  0  0  0  0  0  0  0  0  0  0  0
   -1.6432    0.3268    2.5057 H   0  0  0  0  0  0  0  0  0  0  0  0
   -1.0196   -2.3538    2.2383 H   0  0  0  0  0  0  0  0  0  0  0  0
   -0.1926   -3.9819    0.5540 H   0  0  0  0  0  0  0  0  0  0  0  0
   -0.9097   -3.4034   -3.5576 H   0  0  0  0  0  0  0  0  0  0  0  0
    0.6887   -4.1345   -3.7467 H   0  0  0  0  0  0  0  0  0  0  0  0
    0.6445   -1.8315   -4.7145 H   0  0  0  0  0  0  0  0  0  0  0  0
    1.7452   -1.9148   -3.3479 H   0  0  0  0  0  0  0  0  0  0  0  0
    0.4505    0.0499   -2.9440 H   0  0  0  0  0  0  0  0  0  0  0  0
   -1.0425   -0.7006   -3.4560 H   0  0  0  0  0  0  0  0  0  0  0  0
    1.2205   -0.8604    5.5919 C   0  0  0  0  0  0  0  0  0  0  0  0
    0.5126   -0.2709    4.4010 C   0  0  0  0  0  0  0  0  0  0  0  0
    1.3854    0.1108    3.2342 C   0  0  0  0  0  0  0  0  0  0  0  0
   -0.6893   -0.1362    4.3838 O   0  0  0  0  0  0  0  0  0  0  0  0
    1.8618   -1.6886    5.2835 H   0  0  0  0  0  0  0  0  0  0  0  0
    1.8775   -0.1115    6.0400 H   0  0  0  0  0  0  0  0  0  0  0  0
    0.5141   -1.2075    6.3418 H   0  0  0  0  0  0  0  0  0  0  0  0
    1.4406   -0.7351    2.5434 H   0  0  0  0  0  0  0  0  0  0  0  0
    2.4029    0.3477    3.5425 H   0  0  0  0  0  0  0  0  0  0  0  0
    0.9660    0.9468    2.6778 H   0  0  0  0  0  0  0  0  0  0  0  0
  1  2  1  0
  3  1  1  0
  1  4  1  0
  4  5  1  0
  5  6  2  0
  5  7  1  0
  6  8  1  0
  8  9  1  0
  9  7  2  0
 10 11  2  0
 11 12  1  0
 12 13  2  0
 13  7  1  0
  9 10  1  0
 14 15  1  0
 15 16  1  0
 16 17  1  0
 17 13  1  0
 12 14  1  0
  1 18  1  0
  2 19  1  0
  2 20  1  0
  3 21  1  0
  3 22  1  0
  3 23  1  0
  4 24  1  0
  4 25  1  0
  6 26  1  0
  8 27  1  0
 10 28  1  0
 11 29  1  0
 15 30  1  0
 15 31  1  0
 16 32  1  0
 16 33  1  0
 17 34  1  0
 17 35  1  0
 36 40  1  0
 36 42  1  0
 36 41  1  0
 37 36  1  0
 38 43  1  0
 38 44  1  0
 38 37  1  0
 39 37  2  0
 45 38  1  0
M  END
>  <E_el>  (84) 
-920.2336151245

>  <HBA_atom_index>  (84) 
8

>  <Function>  (84) 
pyrrole

>  <Atom>  (84) 
N

>  <Mol_ID>  (84) 
CHEMBL133868_f001_c001

>  <E_el_PW6B95>  (84) 
-730.3300895826

>  <E_el complex_PW6B95>  (84) 
-923.8214142614

>  <HB_distance>  (84) 
2.16

>  <dG(298)_RRHO (kJ/mol)>  (84) 
711.8287

>  <dG(298)_RRHO complex (kJ/mol)>  (84) 
920.3145

>  <dG_solv_SMD_CCl4 (kJ/mol)>  (84) 
-45.5422

>  <dG_solv_SMD_CCl4 complex (kJ/mol)>  (84) 
-54.7645

>  <Delta G_sol (kJ/mol)>  (84) 
33.41

>  <Delta G (kcal/mol)>  (84) 
0.03

>  <Delta G (kJ/mol)>  (84) 
0.13

$$$$

     RDKit          3D

 32 30  0  0  0  0  0  0  0  0999 V2000
   -0.4958    1.1251   -1.8465 C   0  0  0  0  0  0  0  0  0  0  0  0
   -0.6357    2.1428   -0.9614 N   0  0  0  0  0  0  0  0  0  0  0  0
   -0.5638   -0.2575   -1.2081 C   0  0  0  0  0  0  0  0  0  0  0  0
   -0.3294    1.2997   -3.0331 O   0  0  0  0  0  0  0  0  0  0  0  0
    0.4608   -1.2731   -1.7298 C   0  0  0  0  0  0  0  0  0  0  0  0
   -2.2998   -0.8090   -1.3794 S   0  0  0  0  0  0  0  0  0  0  0  0
    0.2820   -1.6955   -3.1827 C   0  0  0  0  0  0  0  0  0  0  0  0
    1.8790   -0.7676   -1.4721 C   0  0  0  0  0  0  0  0  0  0  0  0
   -2.4843   -1.6945    0.1836 C   0  0  0  0  0  0  0  0  0  0  0  0
   -0.7773    3.0664   -1.3341 H   0  0  0  0  0  0  0  0  0  0  0  0
   -0.9572    1.9696   -0.0215 H   0  0  0  0  0  0  0  0  0  0  0  0
   -0.3986   -0.1449   -0.1323 H   0  0  0  0  0  0  0  0  0  0  0  0
    0.3147   -2.1676   -1.1123 H   0  0  0  0  0  0  0  0  0  0  0  0
    0.5105   -0.8866   -3.8719 H   0  0  0  0  0  0  0  0  0  0  0  0
   -0.7381   -2.0262   -3.3747 H   0  0  0  0  0  0  0  0  0  0  0  0
    0.9476   -2.5311   -3.4051 H   0  0  0  0  0  0  0  0  0  0  0  0
    2.0297   -0.4923   -0.4254 H   0  0  0  0  0  0  0  0  0  0  0  0
    2.6121   -1.5378   -1.7148 H   0  0  0  0  0  0  0  0  0  0  0  0
    2.1069    0.1049   -2.0857 H   0  0  0  0  0  0  0  0  0  0  0  0
   -2.3629   -1.0254    1.0346 H   0  0  0  0  0  0  0  0  0  0  0  0
   -3.4943   -2.1009    0.2057 H   0  0  0  0  0  0  0  0  0  0  0  0
   -1.7837   -2.5244    0.2647 H   0  0  0  0  0  0  0  0  0  0  0  0
    0.0842    0.9880    4.2057 C   0  0  0  0  0  0  0  0  0  0  0  0
    0.0625    1.2770    2.7278 C   0  0  0  0  0  0  0  0  0  0  0  0
    1.4067    1.4393    2.0676 C   0  0  0  0  0  0  0  0  0  0  0  0
   -0.9758    1.3633    2.1144 O   0  0  0  0  0  0  0  0  0  0  0  0
    0.6801    0.0967    4.4118 H   0  0  0  0  0  0  0  0  0  0  0  0
    0.5613    1.8098    4.7434 H   0  0  0  0  0  0  0  0  0  0  0  0
   -0.9212    0.8452    4.5941 H   0  0  0  0  0  0  0  0  0  0  0  0
    1.9475    0.4904    2.0947 H   0  0  0  0  0  0  0  0  0  0  0  0
    2.0213    2.1587    2.6111 H   0  0  0  0  0  0  0  0  0  0  0  0
    1.3112    1.7575    1.0314 H   0  0  0  0  0  0  0  0  0  0  0  0
  1  2  1  0
  3  1  1  0
  1  4  2  0
  5  3  1  0
  3  6  1  0
  7  5  1  0
  5  8  1  0
  6  9  1  0
  2 10  1  0
  2 11  1  0
  3 12  1  0
  5 13  1  0
  7 14  1  0
  7 15  1  0
  7 16  1  0
  8 17  1  0
  8 18  1  0
  8 19  1  0
  9 20  1  0
  9 21  1  0
  9 22  1  0
 23 27  1  0
 23 29  1  0
 23 28  1  0
 24 23  1  0
 25 30  1  0
 25 31  1  0
 25 24  1  0
 26 24  2  0
 32 25  1  0
M  END
>  <E_el>  (85) 
-956.1705239702

>  <HBA_atom_index>  (85) 
2

>  <Function>  (85) 
amide

>  <Atom>  (85) 
N

>  <Mol_ID>  (85) 
CHEMBL134274_f002_c001

>  <E_el_PW6B95>  (85) 
-765.6344598593

>  <E_el complex_PW6B95>  (85) 
-959.1222775470

>  <HB_distance>  (85) 
2.22

>  <dG(298)_RRHO (kJ/mol)>  (85) 
415.9609

>  <dG(298)_RRHO complex (kJ/mol)>  (85) 
622.2203

>  <dG_solv_SMD_CCl4 (kJ/mol)>  (85) 
-24.5398

>  <dG_solv_SMD_CCl4 complex (kJ/mol)>  (85) 
-38.4641

>  <Delta G_sol (kJ/mol)>  (85) 
35.69

>  <Delta G (kcal/mol)>  (85) 
0.37

>  <Delta G (kJ/mol)>  (85) 
1.55

$$$$

     RDKit          3D

 27 25  0  0  0  0  0  0  0  0999 V2000
   -0.5186    0.6128   -1.5511 C   0  0  0  0  0  0  0  0  0  0  0  0
   -0.3869    1.7811   -0.9048 N   0  0  0  0  0  0  0  0  0  0  0  0
   -0.4360   -0.5088   -0.9572 N   0  0  0  0  0  0  0  0  0  0  0  0
   -0.8142    0.6468   -2.9356 N   0  0  0  0  0  0  0  0  0  0  0  0
   -0.6225   -1.7574   -1.6464 C   0  0  0  0  0  0  0  0  0  0  0  0
   -0.8264    1.6752   -3.8180 N   0  0  0  0  0  0  0  0  0  0  0  0
   -0.4298   -2.9145   -0.6820 C   0  0  0  0  0  0  0  0  0  0  0  0
   -1.1068    1.3689   -4.9493 O   0  0  0  0  0  0  0  0  0  0  0  0
   -0.5626    2.7859   -3.4275 O   0  0  0  0  0  0  0  0  0  0  0  0
   -0.3054    2.6478   -1.4000 H   0  0  0  0  0  0  0  0  0  0  0  0
   -0.1079    1.7430    0.0669 H   0  0  0  0  0  0  0  0  0  0  0  0
   -1.0110   -0.2266   -3.3980 H   0  0  0  0  0  0  0  0  0  0  0  0
    0.0862   -1.8853   -2.4796 H   0  0  0  0  0  0  0  0  0  0  0  0
   -1.6305   -1.8445   -2.0825 H   0  0  0  0  0  0  0  0  0  0  0  0
   -1.1412   -2.8494    0.1406 H   0  0  0  0  0  0  0  0  0  0  0  0
    0.5748   -2.8990   -0.2602 H   0  0  0  0  0  0  0  0  0  0  0  0
   -0.5737   -3.8714   -1.1842 H   0  0  0  0  0  0  0  0  0  0  0  0
    1.0883    1.2631    4.2105 C   0  0  0  0  0  0  0  0  0  0  0  0
    0.7972    1.0258    2.7512 C   0  0  0  0  0  0  0  0  0  0  0  0
    0.9513   -0.3893    2.2672 C   0  0  0  0  0  0  0  0  0  0  0  0
    0.4681    1.9322    2.0217 O   0  0  0  0  0  0  0  0  0  0  0  0
    0.3099    0.7950    4.8175 H   0  0  0  0  0  0  0  0  0  0  0  0
    2.0305    0.7961    4.5016 H   0  0  0  0  0  0  0  0  0  0  0  0
    1.1205    2.3250    4.4413 H   0  0  0  0  0  0  0  0  0  0  0  0
    0.5561   -1.1004    2.9940 H   0  0  0  0  0  0  0  0  0  0  0  0
    2.0172   -0.6115    2.1650 H   0  0  0  0  0  0  0  0  0  0  0  0
    0.4733   -0.5404    1.2990 H   0  0  0  0  0  0  0  0  0  0  0  0
  1  2  1  0
  3  1  2  0
  1  4  1  0
  5  3  1  0
  4  6  1  0
  7  5  1  0
  6  8  2  0
  6  9  1  0
  2 10  1  0
  2 11  1  0
  4 12  1  0
  5 13  1  0
  5 14  1  0
  7 15  1  0
  7 16  1  0
  7 17  1  0
 18 22  1  0
 18 24  1  0
 18 23  1  0
 19 18  1  0
 20 25  1  0
 20 26  1  0
 20 19  1  0
 21 19  2  0
 27 20  1  0
M  CHG  2   6   1   9  -1
M  END
>  <E_el>  (86) 
-680.1749796860

>  <HBA_atom_index>  (86) 
2

>  <Function>  (86) 
undefined donor function

>  <Atom>  (86) 
N

>  <Mol_ID>  (86) 
CHEMBL135590_f003_c001

>  <E_el_PW6B95>  (86) 
-489.2859017854

>  <E_el complex_PW6B95>  (86) 
-682.7769563751

>  <HB_distance>  (86) 
2.05

>  <dG(298)_RRHO (kJ/mol)>  (86) 
275.8851

>  <dG(298)_RRHO complex (kJ/mol)>  (86) 
480.8633

>  <dG_solv_SMD_CCl4 (kJ/mol)>  (86) 
-35.3997

>  <dG_solv_SMD_CCl4 complex (kJ/mol)>  (86) 
-45.3529

>  <Delta G_sol (kJ/mol)>  (86) 
29.88

>  <Delta G (kcal/mol)>  (86) 
-0.51

>  <Delta G (kJ/mol)>  (86) 
-2.13

$$$$

     RDKit          3D

 30 28  0  0  0  0  0  0  0  0999 V2000
   -0.4199   -0.1569   -0.4434 C   0  0  0  0  0  0  0  0  0  0  0  0
   -0.8421    0.7396    0.4268 O   0  0  0  0  0  0  0  0  0  0  0  0
   -1.2186   -0.1385   -1.7433 C   0  0  0  0  0  0  0  0  0  0  0  0
    0.4970   -0.9171   -0.2514 O   0  0  0  0  0  0  0  0  0  0  0  0
   -1.1742   -1.4145   -2.4278 N   0  0  0  0  0  0  0  0  0  0  0  0
   -0.7826    1.0098   -2.6643 C   0  0  0  0  0  0  0  0  0  0  0  0
   -1.8795   -2.4842   -1.7474 C   0  0  0  0  0  0  0  0  0  0  0  0
    0.3599   -1.8802   -3.0360 S   0  0  0  0  0  0  0  0  0  0  0  0
   -1.1469    2.4039   -2.1711 C   0  0  0  0  0  0  0  0  0  0  0  0
   -0.2996    0.7304    1.2478 H   0  0  0  0  0  0  0  0  0  0  0  0
   -2.2697    0.0341   -1.4842 H   0  0  0  0  0  0  0  0  0  0  0  0
   -1.2722    0.8260   -3.6232 H   0  0  0  0  0  0  0  0  0  0  0  0
    0.2909    0.9451   -2.8505 H   0  0  0  0  0  0  0  0  0  0  0  0
   -1.3922   -2.8351   -0.8313 H   0  0  0  0  0  0  0  0  0  0  0  0
   -2.8837   -2.1392   -1.4906 H   0  0  0  0  0  0  0  0  0  0  0  0
   -1.9856   -3.3338   -2.4195 H   0  0  0  0  0  0  0  0  0  0  0  0
    0.0139   -1.9263   -4.3352 H   0  0  0  0  0  0  0  0  0  0  0  0
   -0.5953    2.6910   -1.2783 H   0  0  0  0  0  0  0  0  0  0  0  0
   -2.2099    2.4830   -1.9387 H   0  0  0  0  0  0  0  0  0  0  0  0
   -0.9252    3.1397   -2.9442 H   0  0  0  0  0  0  0  0  0  0  0  0
    1.8313    0.7286    4.7650 C   0  0  0  0  0  0  0  0  0  0  0  0
    1.4754    0.4506    3.3300 C   0  0  0  0  0  0  0  0  0  0  0  0
    2.4430   -0.3982    2.5580 C   0  0  0  0  0  0  0  0  0  0  0  0
    0.4625    0.9040    2.8435 O   0  0  0  0  0  0  0  0  0  0  0  0
    1.7525   -0.1941    5.3446 H   0  0  0  0  0  0  0  0  0  0  0  0
    2.8675    1.0599    4.8509 H   0  0  0  0  0  0  0  0  0  0  0  0
    1.1714    1.4744    5.2010 H   0  0  0  0  0  0  0  0  0  0  0  0
    2.7757   -1.2495    3.1534 H   0  0  0  0  0  0  0  0  0  0  0  0
    3.3365    0.1935    2.3407 H   0  0  0  0  0  0  0  0  0  0  0  0
    2.0195   -0.7459    1.6188 H   0  0  0  0  0  0  0  0  0  0  0  0
  1  2  1  0
  3  1  1  0
  1  4  2  0
  5  3  1  0
  3  6  1  0
  7  5  1  0
  5  8  1  0
  6  9  1  0
  2 10  1  0
  3 11  1  0
  6 12  1  0
  6 13  1  0
  7 14  1  0
  7 15  1  0
  7 16  1  0
  8 17  1  0
  9 18  1  0
  9 19  1  0
  9 20  1  0
 21 25  1  0
 21 27  1  0
 21 26  1  0
 22 21  1  0
 23 28  1  0
 23 29  1  0
 23 22  1  0
 24 22  2  0
 30 23  1  0
M  END
>  <E_el>  (87) 
-991.9844811919

>  <HBA_atom_index>  (87) 
2

>  <Function>  (87) 
alcohol

>  <Atom>  (87) 
O

>  <Mol_ID>  (87) 
CHEMBL135603_f002_c001

>  <E_el_PW6B95>  (87) 
-801.5649120125

>  <E_el complex_PW6B95>  (87) 
-995.0604030273

>  <HB_distance>  (87) 
1.78

>  <dG(298)_RRHO (kJ/mol)>  (87) 
350.8195

>  <dG(298)_RRHO complex (kJ/mol)>  (87) 
558.4442

>  <dG_solv_SMD_CCl4 (kJ/mol)>  (87) 
-26.9692

>  <dG_solv_SMD_CCl4 complex (kJ/mol)>  (87) 
-37.5499

>  <Delta G_sol (kJ/mol)>  (87) 
20.25

>  <Delta G (kcal/mol)>  (87) 
-1.96

>  <Delta G (kJ/mol)>  (87) 
-8.20

$$$$

     RDKit          3D

 42 40  0  0  0  0  0  0  0  0999 V2000
   -0.3317    0.4023   -0.4805 C   0  0  0  0  0  0  0  0  0  0  0  0
    0.8284    0.7161    0.2541 O   0  0  0  0  0  0  0  0  0  0  0  0
    0.0703    0.2781   -1.9623 C   0  0  0  0  0  0  0  0  0  0  0  0
   -1.4196    1.4520   -0.2449 C   0  0  0  0  0  0  0  0  0  0  0  0
    1.1764   -0.6423   -2.1754 N   0  0  0  0  0  0  0  0  0  0  0  0
   -1.1120   -0.1489   -2.8396 C   0  0  0  0  0  0  0  0  0  0  0  0
   -1.8124    1.6768    1.2174 C   0  0  0  0  0  0  0  0  0  0  0  0
    2.5033   -0.0712   -2.2188 C   0  0  0  0  0  0  0  0  0  0  0  0
   -0.7587   -0.2052   -4.3176 C   0  0  0  0  0  0  0  0  0  0  0  0
   -2.7806    2.8514    1.3174 C   0  0  0  0  0  0  0  0  0  0  0  0
   -2.4282    0.4303    1.8468 C   0  0  0  0  0  0  0  0  0  0  0  0
   -0.7224   -0.5847   -0.1761 H   0  0  0  0  0  0  0  0  0  0  0  0
    0.7285    0.4036    1.1616 H   0  0  0  0  0  0  0  0  0  0  0  0
    0.3996    1.2691   -2.3013 H   0  0  0  0  0  0  0  0  0  0  0  0
   -1.0757    2.4014   -0.6709 H   0  0  0  0  0  0  0  0  0  0  0  0
   -2.3244    1.1764   -0.7953 H   0  0  0  0  0  0  0  0  0  0  0  0
    1.1363   -1.4025   -1.5102 H   0  0  0  0  0  0  0  0  0  0  0  0
   -1.4642   -1.1320   -2.5077 H   0  0  0  0  0  0  0  0  0  0  0  0
   -1.9508    0.5363   -2.7025 H   0  0  0  0  0  0  0  0  0  0  0  0
   -0.9140    1.9432    1.7842 H   0  0  0  0  0  0  0  0  0  0  0  0
    2.5707    0.6260   -3.0562 H   0  0  0  0  0  0  0  0  0  0  0  0
    2.8164    0.4628   -1.3158 H   0  0  0  0  0  0  0  0  0  0  0  0
    3.2274   -0.8640   -2.4162 H   0  0  0  0  0  0  0  0  0  0  0  0
   -1.6114   -0.5312   -4.9141 H   0  0  0  0  0  0  0  0  0  0  0  0
    0.0660   -0.8933   -4.4926 H   0  0  0  0  0  0  0  0  0  0  0  0
   -0.4581    0.7773   -4.6872 H   0  0  0  0  0  0  0  0  0  0  0  0
   -2.3466    3.7634    0.9047 H   0  0  0  0  0  0  0  0  0  0  0  0
   -3.0532    3.0551    2.3542 H   0  0  0  0  0  0  0  0  0  0  0  0
   -3.7039    2.6484    0.7691 H   0  0  0  0  0  0  0  0  0  0  0  0
   -3.3168    0.1140    1.2947 H   0  0  0  0  0  0  0  0  0  0  0  0
   -1.7363   -0.4116    1.8733 H   0  0  0  0  0  0  0  0  0  0  0  0
   -2.7323    0.6227    2.8767 H   0  0  0  0  0  0  0  0  0  0  0  0
    1.9960   -2.5270    3.9859 C   0  0  0  0  0  0  0  0  0  0  0  0
    1.7908   -1.6166    2.8038 C   0  0  0  0  0  0  0  0  0  0  0  0
    2.7219   -1.8287    1.6397 C   0  0  0  0  0  0  0  0  0  0  0  0
    0.9288   -0.7687    2.8032 O   0  0  0  0  0  0  0  0  0  0  0  0
    1.7382   -3.5522    3.7102 H   0  0  0  0  0  0  0  0  0  0  0  0
    3.0444   -2.5417    4.2878 H   0  0  0  0  0  0  0  0  0  0  0  0
    1.3795   -2.2248    4.8287 H   0  0  0  0  0  0  0  0  0  0  0  0
    2.7699   -2.8846    1.3684 H   0  0  0  0  0  0  0  0  0  0  0  0
    3.7350   -1.5378    1.9272 H   0  0  0  0  0  0  0  0  0  0  0  0
    2.4253   -1.2378    0.7761 H   0  0  0  0  0  0  0  0  0  0  0  0
  1  2  1  0
  3  1  1  0
  1  4  1  0
  5  3  1  0
  3  6  1  0
  4  7  1  0
  8  5  1  0
  6  9  1  0
  7 10  1  0
  7 11  1  0
  1 12  1  0
  2 13  1  0
  3 14  1  0
  4 15  1  0
  4 16  1  0
  5 17  1  0
  6 18  1  0
  6 19  1  0
  7 20  1  0
  8 21  1  0
  8 22  1  0
  8 23  1  0
  9 24  1  0
  9 25  1  0
  9 26  1  0
 10 27  1  0
 10 28  1  0
 10 29  1  0
 11 30  1  0
 11 31  1  0
 11 32  1  0
 33 37  1  0
 33 39  1  0
 33 38  1  0
 34 33  1  0
 35 40  1  0
 35 41  1  0
 35 34  1  0
 36 34  2  0
 42 35  1  0
M  END
>  <E_el>  (88) 
-677.2711638210

>  <HBA_atom_index>  (88) 
2

>  <Function>  (88) 
alcohol

>  <Atom>  (88) 
O

>  <Mol_ID>  (88) 
CHEMBL135948_f002_c001

>  <E_el_PW6B95>  (88) 
-486.4041069493

>  <E_el complex_PW6B95>  (88) 
-679.8954853925

>  <HB_distance>  (88) 
2.03

>  <dG(298)_RRHO (kJ/mol)>  (88) 
693.5630

>  <dG(298)_RRHO complex (kJ/mol)>  (88) 
902.4480

>  <dG_solv_SMD_CCl4 (kJ/mol)>  (88) 
-27.2722

>  <dG_solv_SMD_CCl4 complex (kJ/mol)>  (88) 
-38.7835

>  <Delta G_sol (kJ/mol)>  (88) 
31.38

>  <Delta G (kcal/mol)>  (88) 
-0.28

>  <Delta G (kJ/mol)>  (88) 
-1.17

$$$$

     RDKit          3D

 42 40  0  0  0  0  0  0  0  0999 V2000
   -0.0605    0.6957   -0.9567 C   0  0  0  0  0  0  0  0  0  0  0  0
    1.2064    0.8828   -1.5574 O   0  0  0  0  0  0  0  0  0  0  0  0
   -0.4978   -0.7461   -1.2723 C   0  0  0  0  0  0  0  0  0  0  0  0
   -1.0548    1.7544   -1.4404 C   0  0  0  0  0  0  0  0  0  0  0  0
    0.4027   -1.7537   -0.7502 N   0  0  0  0  0  0  0  0  0  0  0  0
   -1.9117   -1.0312   -0.7494 C   0  0  0  0  0  0  0  0  0  0  0  0
   -0.5755    3.2042   -1.3286 C   0  0  0  0  0  0  0  0  0  0  0  0
    1.5814   -2.0918   -1.5104 C   0  0  0  0  0  0  0  0  0  0  0  0
   -2.3910   -2.4395   -1.0657 C   0  0  0  0  0  0  0  0  0  0  0  0
   -1.6347    4.1469   -1.8912 C   0  0  0  0  0  0  0  0  0  0  0  0
   -0.2361    3.5927    0.1085 C   0  0  0  0  0  0  0  0  0  0  0  0
    0.0227    0.7661    0.1401 H   0  0  0  0  0  0  0  0  0  0  0  0
    1.6160    1.6604   -1.1729 H   0  0  0  0  0  0  0  0  0  0  0  0
   -0.5152   -0.8554   -2.3652 H   0  0  0  0  0  0  0  0  0  0  0  0
   -1.3141    1.5481   -2.4854 H   0  0  0  0  0  0  0  0  0  0  0  0
   -1.9819    1.6644   -0.8667 H   0  0  0  0  0  0  0  0  0  0  0  0
    0.6293   -1.5493    0.2143 H   0  0  0  0  0  0  0  0  0  0  0  0
   -1.9325   -0.8686    0.3343 H   0  0  0  0  0  0  0  0  0  0  0  0
   -2.6171   -0.3164   -1.1775 H   0  0  0  0  0  0  0  0  0  0  0  0
    0.3224    3.3239   -1.9453 H   0  0  0  0  0  0  0  0  0  0  0  0
    1.2982   -2.3001   -2.5435 H   0  0  0  0  0  0  0  0  0  0  0  0
    2.3704   -1.3342   -1.5372 H   0  0  0  0  0  0  0  0  0  0  0  0
    2.0099   -3.0166   -1.1150 H   0  0  0  0  0  0  0  0  0  0  0  0
   -3.4035   -2.6005   -0.6934 H   0  0  0  0  0  0  0  0  0  0  0  0
   -1.7356   -3.1848   -0.6212 H   0  0  0  0  0  0  0  0  0  0  0  0
   -2.4057   -2.6156   -2.1430 H   0  0  0  0  0  0  0  0  0  0  0  0
   -1.8767    3.9017   -2.9263 H   0  0  0  0  0  0  0  0  0  0  0  0
   -1.2989    5.1847   -1.8673 H   0  0  0  0  0  0  0  0  0  0  0  0
   -2.5597    4.0868   -1.3134 H   0  0  0  0  0  0  0  0  0  0  0  0
   -1.1045    3.4693    0.7594 H   0  0  0  0  0  0  0  0  0  0  0  0
    0.5693    2.9915    0.5355 H   0  0  0  0  0  0  0  0  0  0  0  0
    0.0753    4.6366    0.1702 H   0  0  0  0  0  0  0  0  0  0  0  0
    1.5572   -1.6341    4.6603 C   0  0  0  0  0  0  0  0  0  0  0  0
    1.5575   -1.6532    3.1529 C   0  0  0  0  0  0  0  0  0  0  0  0
    2.4089   -2.7205    2.5127 C   0  0  0  0  0  0  0  0  0  0  0  0
    0.9098   -0.8696    2.5042 O   0  0  0  0  0  0  0  0  0  0  0  0
    1.4071   -2.6366    5.0641 H   0  0  0  0  0  0  0  0  0  0  0  0
    2.5304   -1.2954    5.0227 H   0  0  0  0  0  0  0  0  0  0  0  0
    0.7895   -0.9679    5.0459 H   0  0  0  0  0  0  0  0  0  0  0  0
    1.8808   -3.6764    2.5596 H   0  0  0  0  0  0  0  0  0  0  0  0
    3.3519   -2.8561    3.0437 H   0  0  0  0  0  0  0  0  0  0  0  0
    2.6104   -2.4967    1.4672 H   0  0  0  0  0  0  0  0  0  0  0  0
  1  2  1  0
  3  1  1  0
  1  4  1  0
  5  3  1  0
  3  6  1  0
  4  7  1  0
  8  5  1  0
  6  9  1  0
  7 10  1  0
  7 11  1  0
  1 12  1  0
  2 13  1  0
  3 14  1  0
  4 15  1  0
  4 16  1  0
  5 17  1  0
  6 18  1  0
  6 19  1  0
  7 20  1  0
  8 21  1  0
  8 22  1  0
  8 23  1  0
  9 24  1  0
  9 25  1  0
  9 26  1  0
 10 27  1  0
 10 28  1  0
 10 29  1  0
 11 30  1  0
 11 31  1  0
 11 32  1  0
 33 37  1  0
 33 39  1  0
 33 38  1  0
 34 33  1  0
 35 40  1  0
 35 41  1  0
 35 34  1  0
 36 34  2  0
 42 35  1  0
M  END
>  <E_el>  (89) 
-677.2657073233

>  <HBA_atom_index>  (89) 
5

>  <Function>  (89) 
secondary amine

>  <Atom>  (89) 
N

>  <Mol_ID>  (89) 
CHEMBL135948_f002_c002

>  <E_el_PW6B95>  (89) 
-486.4041069493

>  <E_el complex_PW6B95>  (89) 
-679.8896361159

>  <HB_distance>  (89) 
2.41

>  <dG(298)_RRHO (kJ/mol)>  (89) 
693.5630

>  <dG(298)_RRHO complex (kJ/mol)>  (89) 
901.2875

>  <dG_solv_SMD_CCl4 (kJ/mol)>  (89) 
-27.2722

>  <dG_solv_SMD_CCl4 complex (kJ/mol)>  (89) 
-41.5851

>  <Delta G_sol (kJ/mol)>  (89) 
42.77

>  <Delta G (kcal/mol)>  (89) 
1.44

>  <Delta G (kJ/mol)>  (89) 
6.02

$$$$

     RDKit          3D

 34 33  0  0  0  0  0  0  0  0999 V2000
   -0.7226    0.1620   -1.6226 C   0  0  0  0  0  0  0  0  0  0  0  0
   -1.8799   -0.1831   -0.9161 O   0  0  0  0  0  0  0  0  0  0  0  0
    0.4308   -0.8100   -1.3521 C   0  0  0  0  0  0  0  0  0  0  0  0
   -0.2758    1.5948   -1.3901 C   0  0  0  0  0  0  0  0  0  0  0  0
    0.0973   -2.2551   -1.6892 C   0  0  0  0  0  0  0  0  0  0  0  0
   -0.8128    2.3798   -0.3780 C   0  0  0  0  0  0  0  0  0  0  0  0
    0.7054    2.1504   -2.2089 C   0  0  0  0  0  0  0  0  0  0  0  0
    1.2648   -3.0995   -1.4941 N   0  0  0  0  0  0  0  0  0  0  0  0
   -0.3641    3.6788   -0.1766 C   0  0  0  0  0  0  0  0  0  0  0  0
    1.1518    3.4463   -2.0134 C   0  0  0  0  0  0  0  0  0  0  0  0
    0.6201    4.2170   -0.9886 C   0  0  0  0  0  0  0  0  0  0  0  0
   -0.9932    0.0722   -2.6818 H   0  0  0  0  0  0  0  0  0  0  0  0
   -1.6684   -0.2687    0.0231 H   0  0  0  0  0  0  0  0  0  0  0  0
    0.7272   -0.7218   -0.2990 H   0  0  0  0  0  0  0  0  0  0  0  0
    1.3091   -0.5172   -1.9313 H   0  0  0  0  0  0  0  0  0  0  0  0
   -0.7894   -2.5722   -1.1226 H   0  0  0  0  0  0  0  0  0  0  0  0
   -0.1859   -2.3122   -2.7440 H   0  0  0  0  0  0  0  0  0  0  0  0
   -1.5969    1.9898    0.2561 H   0  0  0  0  0  0  0  0  0  0  0  0
    1.1235    1.5638   -3.0196 H   0  0  0  0  0  0  0  0  0  0  0  0
    1.0586   -4.0524   -1.7602 H   0  0  0  0  0  0  0  0  0  0  0  0
    1.5209   -3.1220   -0.5157 H   0  0  0  0  0  0  0  0  0  0  0  0
   -0.7949    4.2740    0.6182 H   0  0  0  0  0  0  0  0  0  0  0  0
    1.9124    3.8576   -2.6644 H   0  0  0  0  0  0  0  0  0  0  0  0
    0.9656    5.2304   -0.8319 H   0  0  0  0  0  0  0  0  0  0  0  0
   -0.3684   -0.7786    4.1700 C   0  0  0  0  0  0  0  0  0  0  0  0
   -0.6234   -1.0698    2.7156 C   0  0  0  0  0  0  0  0  0  0  0  0
   -0.0356   -2.3523    2.1861 C   0  0  0  0  0  0  0  0  0  0  0  0
   -1.2576   -0.3139    2.0196 O   0  0  0  0  0  0  0  0  0  0  0  0
   -0.9225   -1.4883    4.7886 H   0  0  0  0  0  0  0  0  0  0  0  0
    0.6867   -0.9094    4.4156 H   0  0  0  0  0  0  0  0  0  0  0  0
   -0.6801    0.2300    4.4295 H   0  0  0  0  0  0  0  0  0  0  0  0
   -0.1890   -3.1763    2.8838 H   0  0  0  0  0  0  0  0  0  0  0  0
    1.0453   -2.2322    2.0759 H   0  0  0  0  0  0  0  0  0  0  0  0
   -0.4588   -2.6118    1.2182 H   0  0  0  0  0  0  0  0  0  0  0  0
  1  2  1  0
  3  1  1  0
  1  4  1  0
  5  3  1  0
  4  6  2  0
  4  7  1  0
  8  5  1  0
  6  9  1  0
 10  7  2  0
  9 11  2  0
 11 10  1  0
  1 12  1  0
  2 13  1  0
  3 14  1  0
  3 15  1  0
  5 16  1  0
  5 17  1  0
  6 18  1  0
  7 19  1  0
  8 20  1  0
  8 21  1  0
  9 22  1  0
 10 23  1  0
 11 24  1  0
 25 29  1  0
 25 31  1  0
 25 30  1  0
 26 25  1  0
 27 32  1  0
 27 33  1  0
 27 26  1  0
 28 26  2  0
 34 27  1  0
M  END
>  <E_el>  (90) 
-672.4444557152

>  <HBA_atom_index>  (90) 
2

>  <Function>  (90) 
alcohol

>  <Atom>  (90) 
O

>  <Mol_ID>  (90) 
CHEMBL135961_f001_c001

>  <E_el_PW6B95>  (90) 
-481.5833141896

>  <E_el complex_PW6B95>  (90) 
-675.0740779691

>  <HB_distance>  (90) 
2.04

>  <dG(298)_RRHO (kJ/mol)>  (90) 
468.2635

>  <dG(298)_RRHO complex (kJ/mol)>  (90) 
675.5600

>  <dG_solv_SMD_CCl4 (kJ/mol)>  (90) 
-35.0833

>  <dG_solv_SMD_CCl4 complex (kJ/mol)>  (90) 
-48.4284

>  <Delta G_sol (kJ/mol)>  (90) 
29.57

>  <Delta G (kcal/mol)>  (90) 
-0.55

>  <Delta G (kJ/mol)>  (90) 
-2.30

$$$$

     RDKit          3D

 40 38  0  0  0  0  0  0  0  0999 V2000
    0.8378    1.3671   -1.1662 C   0  0  0  0  0  0  0  0  0  0  0  0
    0.5601    0.0220   -0.6992 N   0  0  0  0  0  0  0  0  0  0  0  0
    0.3910   -1.0262   -1.5357 C   0  0  0  0  0  0  0  0  0  0  0  0
    1.5093    2.1545   -0.0490 C   0  0  0  0  0  0  0  0  0  0  0  0
   -0.4198    2.0561   -1.7088 C   0  0  0  0  0  0  0  0  0  0  0  0
    0.5322   -0.9477   -2.7410 O   0  0  0  0  0  0  0  0  0  0  0  0
    0.0040   -2.3318   -0.8636 C   0  0  0  0  0  0  0  0  0  0  0  0
   -1.5601    2.2071   -0.7102 C   0  0  0  0  0  0  0  0  0  0  0  0
   -1.3010   -2.8821   -1.4355 C   0  0  0  0  0  0  0  0  0  0  0  0
   -2.8044    2.8091   -1.3485 C   0  0  0  0  0  0  0  0  0  0  0  0
   -2.4897   -1.9636   -1.1903 C   0  0  0  0  0  0  0  0  0  0  0  0
    1.5420    1.2805   -1.9968 H   0  0  0  0  0  0  0  0  0  0  0  0
    0.3609   -0.1048    0.2828 H   0  0  0  0  0  0  0  0  0  0  0  0
    1.7126    3.1758   -0.3716 H   0  0  0  0  0  0  0  0  0  0  0  0
    2.4599    1.6990    0.2319 H   0  0  0  0  0  0  0  0  0  0  0  0
    0.8886    2.2093    0.8468 H   0  0  0  0  0  0  0  0  0  0  0  0
   -0.7670    1.4893   -2.5767 H   0  0  0  0  0  0  0  0  0  0  0  0
   -0.1332    3.0427   -2.0887 H   0  0  0  0  0  0  0  0  0  0  0  0
    0.8108   -3.0481   -1.0416 H   0  0  0  0  0  0  0  0  0  0  0  0
   -0.0849   -2.2149    0.2199 H   0  0  0  0  0  0  0  0  0  0  0  0
   -1.2493    2.8326    0.1317 H   0  0  0  0  0  0  0  0  0  0  0  0
   -1.8113    1.2299   -0.2881 H   0  0  0  0  0  0  0  0  0  0  0  0
   -1.1754   -3.0498   -2.5064 H   0  0  0  0  0  0  0  0  0  0  0  0
   -1.4938   -3.8600   -0.9873 H   0  0  0  0  0  0  0  0  0  0  0  0
   -3.1647    2.1874   -2.1695 H   0  0  0  0  0  0  0  0  0  0  0  0
   -3.6171    2.9071   -0.6284 H   0  0  0  0  0  0  0  0  0  0  0  0
   -2.6032    3.8018   -1.7550 H   0  0  0  0  0  0  0  0  0  0  0  0
   -2.6218   -1.7579   -0.1261 H   0  0  0  0  0  0  0  0  0  0  0  0
   -2.3693   -1.0064   -1.7007 H   0  0  0  0  0  0  0  0  0  0  0  0
   -3.4143   -2.4096   -1.5562 H   0  0  0  0  0  0  0  0  0  0  0  0
    1.7641   -1.0213    4.3781 C   0  0  0  0  0  0  0  0  0  0  0  0
    1.5769   -0.8040    2.8991 C   0  0  0  0  0  0  0  0  0  0  0  0
    2.7933   -1.0392    2.0425 C   0  0  0  0  0  0  0  0  0  0  0  0
    0.5134   -0.4607    2.4392 O   0  0  0  0  0  0  0  0  0  0  0  0
    1.9245   -2.0838    4.5750 H   0  0  0  0  0  0  0  0  0  0  0  0
    2.6522   -0.5015    4.7408 H   0  0  0  0  0  0  0  0  0  0  0  0
    0.8939   -0.6893    4.9386 H   0  0  0  0  0  0  0  0  0  0  0  0
    3.2720   -1.9867    2.2937 H   0  0  0  0  0  0  0  0  0  0  0  0
    3.5311   -0.2578    2.2385 H   0  0  0  0  0  0  0  0  0  0  0  0
    2.5496   -1.0244    0.9826 H   0  0  0  0  0  0  0  0  0  0  0  0
  1  2  1  0
  2  3  1  0
  4  1  1  0
  1  5  1  0
  3  6  2  0
  3  7  1  0
  5  8  1  0
  7  9  1  0
  8 10  1  0
  9 11  1  0
  1 12  1  0
  2 13  1  0
  4 14  1  0
  4 15  1  0
  4 16  1  0
  5 17  1  0
  5 18  1  0
  7 19  1  0
  7 20  1  0
  8 21  1  0
  8 22  1  0
  9 23  1  0
  9 24  1  0
 10 25  1  0
 10 26  1  0
 10 27  1  0
 11 28  1  0
 11 29  1  0
 11 30  1  0
 31 35  1  0
 31 37  1  0
 31 36  1  0
 32 31  1  0
 33 38  1  0
 33 39  1  0
 33 32  1  0
 34 32  2  0
 40 33  1  0
M  END
>  <E_el>  (91) 
-676.1164542559

>  <HBA_atom_index>  (91) 
2

>  <Function>  (91) 
amide

>  <Atom>  (91) 
N

>  <Mol_ID>  (91) 
CHEMBL1363955_f001_c001

>  <E_el_PW6B95>  (91) 
-485.2382571138

>  <E_el complex_PW6B95>  (91) 
-678.7297003768

>  <HB_distance>  (91) 
2.19

>  <dG(298)_RRHO (kJ/mol)>  (91) 
634.6258

>  <dG(298)_RRHO complex (kJ/mol)>  (91) 
843.5344

>  <dG_solv_SMD_CCl4 (kJ/mol)>  (91) 
-34.6312

>  <dG_solv_SMD_CCl4 complex (kJ/mol)>  (91) 
-46.2244

>  <Delta G_sol (kJ/mol)>  (91) 
31.15

>  <Delta G (kcal/mol)>  (91) 
-0.31

>  <Delta G (kJ/mol)>  (91) 
-1.30

$$$$

     RDKit          3D

 47 48  0  0  0  0  0  0  0  0999 V2000
    0.3192    2.1940    0.9501 C   0  0  0  0  0  0  0  0  0  0  0  0
    1.4651    2.5496    1.6860 O   0  0  0  0  0  0  0  0  0  0  0  0
    0.6414    2.4359   -0.5330 C   0  0  0  0  0  0  0  0  0  0  0  0
   -0.0999    0.7334    1.1692 C   0  0  0  0  0  0  0  0  0  0  0  0
   -0.1261    1.4811   -1.3943 C   0  0  0  0  0  0  0  0  0  0  0  0
    0.6729   -0.2040    0.2527 C   0  0  0  0  0  0  0  0  0  0  0  0
   -1.1440    1.8641   -2.1625 C   0  0  0  0  0  0  0  0  0  0  0  0
    0.2785    0.0305   -1.2234 C   0  0  0  0  0  0  0  0  0  0  0  0
   -1.9616    0.9277   -2.9967 C   0  0  0  0  0  0  0  0  0  0  0  0
   -0.8376   -0.8922   -1.7115 C   0  0  0  0  0  0  0  0  0  0  0  0
   -1.2964   -0.4360   -3.1040 C   0  0  0  0  0  0  0  0  0  0  0  0
   -0.4727   -2.3705   -1.7816 C   0  0  0  0  0  0  0  0  0  0  0  0
   -1.7268   -3.2241   -2.0333 C   0  0  0  0  0  0  0  0  0  0  0  0
   -2.8080   -2.4498   -2.7983 C   0  0  0  0  0  0  0  0  0  0  0  0
   -2.1789   -1.4906   -3.7999 C   0  0  0  0  0  0  0  0  0  0  0  0
   -0.5298    2.8345    1.2293 H   0  0  0  0  0  0  0  0  0  0  0  0
    1.2777    2.4401    2.6268 H   0  0  0  0  0  0  0  0  0  0  0  0
    1.7155    2.2716   -0.6728 H   0  0  0  0  0  0  0  0  0  0  0  0
    0.4441    3.4732   -0.8077 H   0  0  0  0  0  0  0  0  0  0  0  0
   -1.1709    0.6347    0.9659 H   0  0  0  0  0  0  0  0  0  0  0  0
    0.0319    0.4650    2.2207 H   0  0  0  0  0  0  0  0  0  0  0  0
    1.7441   -0.0320    0.3875 H   0  0  0  0  0  0  0  0  0  0  0  0
    0.5015   -1.2451    0.5321 H   0  0  0  0  0  0  0  0  0  0  0  0
   -1.4047    2.9180   -2.1977 H   0  0  0  0  0  0  0  0  0  0  0  0
    1.1660   -0.1540   -1.8461 H   0  0  0  0  0  0  0  0  0  0  0  0
   -2.1111    1.3510   -3.9953 H   0  0  0  0  0  0  0  0  0  0  0  0
   -2.9680    0.8255   -2.5686 H   0  0  0  0  0  0  0  0  0  0  0  0
   -1.6789   -0.7783   -1.0108 H   0  0  0  0  0  0  0  0  0  0  0  0
   -0.3874   -0.3031   -3.7047 H   0  0  0  0  0  0  0  0  0  0  0  0
    0.2522   -2.5113   -2.5908 H   0  0  0  0  0  0  0  0  0  0  0  0
    0.0278   -2.7107   -0.8726 H   0  0  0  0  0  0  0  0  0  0  0  0
   -1.4510   -4.1225   -2.5908 H   0  0  0  0  0  0  0  0  0  0  0  0
   -2.1362   -3.5726   -1.0823 H   0  0  0  0  0  0  0  0  0  0  0  0
   -3.4822   -3.1447   -3.3034 H   0  0  0  0  0  0  0  0  0  0  0  0
   -3.4326   -1.8854   -2.0995 H   0  0  0  0  0  0  0  0  0  0  0  0
   -2.9519   -0.9986   -4.3967 H   0  0  0  0  0  0  0  0  0  0  0  0
   -1.5791   -2.0682   -4.5092 H   0  0  0  0  0  0  0  0  0  0  0  0
    2.3967    0.3035    6.1960 C   0  0  0  0  0  0  0  0  0  0  0  0
    2.2475    0.9125    4.8259 C   0  0  0  0  0  0  0  0  0  0  0  0
    3.3069    0.5413    3.8222 C   0  0  0  0  0  0  0  0  0  0  0  0
    1.3320    1.6572    4.5630 O   0  0  0  0  0  0  0  0  0  0  0  0
    2.2864   -0.7812    6.1334 H   0  0  0  0  0  0  0  0  0  0  0  0
    3.3954    0.4904    6.5949 H   0  0  0  0  0  0  0  0  0  0  0  0
    1.6532    0.6951    6.8854 H   0  0  0  0  0  0  0  0  0  0  0  0
    3.4746   -0.5365    3.8128 H   0  0  0  0  0  0  0  0  0  0  0  0
    4.2555    0.9995    4.1121 H   0  0  0  0  0  0  0  0  0  0  0  0
    3.0497    0.8818    2.8218 H   0  0  0  0  0  0  0  0  0  0  0  0
  1  2  1  0
  3  1  1  0
  1  4  1  0
  5  3  1  0
  4  6  1  0
  7  5  2  0
  5  8  1  0
  6  8  1  0
  9  7  1  0
  8 10  1  0
 11 10  1  0
 11  9  1  0
 12 13  1  0
 13 14  1  0
 15 14  1  0
 15 11  1  0
 10 12  1  0
  1 16  1  0
  2 17  1  0
  3 18  1  0
  3 19  1  0
  4 20  1  0
  4 21  1  0
  6 22  1  0
  6 23  1  0
  7 24  1  0
  8 25  1  0
  9 26  1  0
  9 27  1  0
 10 28  1  0
 11 29  1  0
 12 30  1  0
 12 31  1  0
 13 32  1  0
 13 33  1  0
 14 34  1  0
 14 35  1  0
 15 36  1  0
 15 37  1  0
 38 42  1  0
 38 44  1  0
 38 43  1  0
 39 38  1  0
 40 45  1  0
 40 46  1  0
 40 39  1  0
 41 39  2  0
 47 40  1  0
M  END
>  <E_el>  (92) 
-813.3655309478

>  <HBA_atom_index>  (92) 
2

>  <Function>  (92) 
alcohol

>  <Atom>  (92) 
O

>  <Mol_ID>  (92) 
CHEMBL137622_f001_c001

>  <E_el_PW6B95>  (92) 
-623.0398229591

>  <E_el complex_PW6B95>  (92) 
-816.5326991677

>  <HB_distance>  (92) 
2.09

>  <dG(298)_RRHO (kJ/mol)>  (92) 
813.6797

>  <dG(298)_RRHO complex (kJ/mol)>  (92) 
1021.7429

>  <dG_solv_SMD_CCl4 (kJ/mol)>  (92) 
-38.8735

>  <dG_solv_SMD_CCl4 complex (kJ/mol)>  (92) 
-50.6004

>  <Delta G_sol (kJ/mol)>  (92) 
26.41

>  <Delta G (kcal/mol)>  (92) 
-1.03

>  <Delta G (kJ/mol)>  (92) 
-4.31

$$$$

     RDKit          3D

 29 28  0  0  0  0  0  0  0  0999 V2000
   -0.3570    1.1868   -0.9697 C   0  0  0  0  0  0  0  0  0  0  0  0
   -0.3212    2.5160   -1.3465 N   0  0  0  0  0  0  0  0  0  0  0  0
    0.5518    3.1954   -0.4034 C   0  0  0  0  0  0  0  0  0  0  0  0
   -1.0204    0.2048   -1.8842 C   0  0  0  0  0  0  0  0  0  0  0  0
    0.1019    0.9206    0.1843 N   0  0  0  0  0  0  0  0  0  0  0  0
    0.5598    2.1775    0.7556 C   0  0  0  0  0  0  0  0  0  0  0  0
   -0.7570   -1.1578   -1.5255 N   0  0  0  0  0  0  0  0  0  0  0  0
   -1.4983   -2.1027   -2.3231 C   0  0  0  0  0  0  0  0  0  0  0  0
   -0.2274    2.7313   -2.3255 H   0  0  0  0  0  0  0  0  0  0  0  0
    0.1579    4.1696   -0.1131 H   0  0  0  0  0  0  0  0  0  0  0  0
    1.5560    3.3452   -0.8154 H   0  0  0  0  0  0  0  0  0  0  0  0
   -0.6637    0.3813   -2.9070 H   0  0  0  0  0  0  0  0  0  0  0  0
   -2.0950    0.4650   -1.9043 H   0  0  0  0  0  0  0  0  0  0  0  0
   -0.1246    2.4831    1.5536 H   0  0  0  0  0  0  0  0  0  0  0  0
    1.5469    2.0669    1.2087 H   0  0  0  0  0  0  0  0  0  0  0  0
   -0.9402   -1.3075   -0.5424 H   0  0  0  0  0  0  0  0  0  0  0  0
   -1.1597   -2.0704   -3.3615 H   0  0  0  0  0  0  0  0  0  0  0  0
   -2.5871   -1.9409   -2.3288 H   0  0  0  0  0  0  0  0  0  0  0  0
   -1.3145   -3.1094   -1.9513 H   0  0  0  0  0  0  0  0  0  0  0  0
    0.4493   -0.8965    3.2042 C   0  0  0  0  0  0  0  0  0  0  0  0
    0.2881   -1.6545    1.9118 C   0  0  0  0  0  0  0  0  0  0  0  0
    1.5371   -1.8062    1.0820 C   0  0  0  0  0  0  0  0  0  0  0  0
   -0.7666   -2.1448    1.5886 O   0  0  0  0  0  0  0  0  0  0  0  0
    1.2989   -1.2761    3.7754 H   0  0  0  0  0  0  0  0  0  0  0  0
    0.6629    0.1496    2.9771 H   0  0  0  0  0  0  0  0  0  0  0  0
   -0.4509   -0.9510    3.8117 H   0  0  0  0  0  0  0  0  0  0  0  0
    2.0745   -2.6964    1.4210 H   0  0  0  0  0  0  0  0  0  0  0  0
    2.2051   -0.9550    1.1989 H   0  0  0  0  0  0  0  0  0  0  0  0
    1.2934   -1.9239    0.0288 H   0  0  0  0  0  0  0  0  0  0  0  0
  1  2  1  0
  3  2  1  0
  4  1  1  0
  1  5  2  0
  6  3  1  0
  4  7  1  0
  5  6  1  0
  7  8  1  0
  2  9  1  0
  3 10  1  0
  3 11  1  0
  4 12  1  0
  4 13  1  0
  6 14  1  0
  6 15  1  0
  7 16  1  0
  8 17  1  0
  8 18  1  0
  8 19  1  0
 20 24  1  0
 20 26  1  0
 20 25  1  0
 21 20  1  0
 22 27  1  0
 22 28  1  0
 22 21  1  0
 23 21  2  0
 29 22  1  0
M  END
>  <E_el>  (93) 
-553.3449267353

>  <HBA_atom_index>  (93) 
7

>  <Function>  (93) 
secondary amine

>  <Atom>  (93) 
N

>  <Mol_ID>  (93) 
CHEMBL13881_f002_c001

>  <E_el_PW6B95>  (93) 
-362.0056178399

>  <E_el complex_PW6B95>  (93) 
-555.4941679392

>  <HB_distance>  (93) 
2.30

>  <dG(298)_RRHO (kJ/mol)>  (93) 
370.2246

>  <dG(298)_RRHO complex (kJ/mol)>  (93) 
576.9829

>  <dG_solv_SMD_CCl4 (kJ/mol)>  (93) 
-28.3760

>  <dG_solv_SMD_CCl4 complex (kJ/mol)>  (93) 
-39.9031

>  <Delta G_sol (kJ/mol)>  (93) 
36.66

>  <Delta G (kcal/mol)>  (93) 
0.52

>  <Delta G (kJ/mol)>  (93) 
2.18

$$$$

     RDKit          3D

 36 34  0  0  0  0  0  0  0  0999 V2000
   -1.9201    0.3396   -1.7879 C   0  0  0  0  0  0  0  0  0  0  0  0
   -0.6996   -0.2893   -1.3278 N   0  0  0  0  0  0  0  0  0  0  0  0
   -0.4343   -1.5488   -1.9798 C   0  0  0  0  0  0  0  0  0  0  0  0
   -2.2181    1.6568   -1.0827 C   0  0  0  0  0  0  0  0  0  0  0  0
    0.9146   -2.1120   -1.5941 C   0  0  0  0  0  0  0  0  0  0  0  0
   -1.2807    2.8186   -1.4104 C   0  0  0  0  0  0  0  0  0  0  0  0
    0.9162   -2.4342   -0.2276 O   0  0  0  0  0  0  0  0  0  0  0  0
    0.1054    2.7322   -0.7855 C   0  0  0  0  0  0  0  0  0  0  0  0
    2.1429   -2.9313    0.2131 C   0  0  0  0  0  0  0  0  0  0  0  0
   -1.8267    0.5257   -2.8643 H   0  0  0  0  0  0  0  0  0  0  0  0
   -2.7956   -0.3218   -1.6722 H   0  0  0  0  0  0  0  0  0  0  0  0
   -0.7597   -0.4258   -0.3255 H   0  0  0  0  0  0  0  0  0  0  0  0
   -0.4160   -1.3814   -3.0614 H   0  0  0  0  0  0  0  0  0  0  0  0
   -1.2121   -2.3099   -1.8011 H   0  0  0  0  0  0  0  0  0  0  0  0
   -3.2352    1.9456   -1.3624 H   0  0  0  0  0  0  0  0  0  0  0  0
   -2.2434    1.4917   -0.0008 H   0  0  0  0  0  0  0  0  0  0  0  0
    1.6937   -1.3698   -1.8223 H   0  0  0  0  0  0  0  0  0  0  0  0
    1.1253   -3.0047   -2.2032 H   0  0  0  0  0  0  0  0  0  0  0  0
   -1.7581    3.7448   -1.0777 H   0  0  0  0  0  0  0  0  0  0  0  0
   -1.1877    2.9079   -2.4975 H   0  0  0  0  0  0  0  0  0  0  0  0
    0.6536    1.8695   -1.1572 H   0  0  0  0  0  0  0  0  0  0  0  0
    0.6865    3.6313   -0.9965 H   0  0  0  0  0  0  0  0  0  0  0  0
    0.0334    2.6333    0.2997 H   0  0  0  0  0  0  0  0  0  0  0  0
    2.0513   -3.1655    1.2737 H   0  0  0  0  0  0  0  0  0  0  0  0
    2.4346   -3.8495   -0.3139 H   0  0  0  0  0  0  0  0  0  0  0  0
    2.9580   -2.2056    0.0896 H   0  0  0  0  0  0  0  0  0  0  0  0
    0.1542   -0.0413    4.1316 C   0  0  0  0  0  0  0  0  0  0  0  0
    0.0631    0.0306    2.6266 C   0  0  0  0  0  0  0  0  0  0  0  0
    1.3630    0.2830    1.9076 C   0  0  0  0  0  0  0  0  0  0  0  0
   -0.9872   -0.1001    2.0492 O   0  0  0  0  0  0  0  0  0  0  0  0
    0.7194   -0.9286    4.4255 H   0  0  0  0  0  0  0  0  0  0  0  0
    0.6948    0.8183    4.5315 H   0  0  0  0  0  0  0  0  0  0  0  0
   -0.8333   -0.0899    4.5838 H   0  0  0  0  0  0  0  0  0  0  0  0
    2.1479   -0.3771    2.2805 H   0  0  0  0  0  0  0  0  0  0  0  0
    1.6934    1.3055    2.1051 H   0  0  0  0  0  0  0  0  0  0  0  0
    1.2566    0.1523    0.8341 H   0  0  0  0  0  0  0  0  0  0  0  0
  1  2  1  0
  2  3  1  0
  4  1  1  0
  3  5  1  0
  6  4  1  0
  5  7  1  0
  6  8  1  0
  7  9  1  0
  1 10  1  0
  1 11  1  0
  2 12  1  0
  3 13  1  0
  3 14  1  0
  4 15  1  0
  4 16  1  0
  5 17  1  0
  5 18  1  0
  6 19  1  0
  6 20  1  0
  8 21  1  0
  8 22  1  0
  8 23  1  0
  9 24  1  0
  9 25  1  0
  9 26  1  0
 27 31  1  0
 27 33  1  0
 27 32  1  0
 28 27  1  0
 29 34  1  0
 29 35  1  0
 29 28  1  0
 30 28  2  0
 36 29  1  0
M  END
>  <E_el>  (94) 
-598.7934491203

>  <HBA_atom_index>  (94) 
2

>  <Function>  (94) 
secondary amine

>  <Atom>  (94) 
N

>  <Mol_ID>  (94) 
CHEMBL140104_f001_c001

>  <E_el_PW6B95>  (94) 
-407.6259718253

>  <E_el complex_PW6B95>  (94) 
-601.1134407777

>  <HB_distance>  (94) 
2.41

>  <dG(298)_RRHO (kJ/mol)>  (94) 
553.1066

>  <dG(298)_RRHO complex (kJ/mol)>  (94) 
762.5350

>  <dG_solv_SMD_CCl4 (kJ/mol)>  (94) 
-22.4513

>  <dG_solv_SMD_CCl4 complex (kJ/mol)>  (94) 
-35.0734

>  <Delta G_sol (kJ/mol)>  (94) 
41.07

>  <Delta G (kcal/mol)>  (94) 
1.18

>  <Delta G (kJ/mol)>  (94) 
4.94

$$$$

     RDKit          3D

 46 47  0  0  0  0  0  0  0  0999 V2000
   -0.4862   -1.4978   -0.1661 C   0  0  0  0  0  0  0  0  0  0  0  0
   -0.5827   -0.4120    0.6266 N   0  0  0  0  0  0  0  0  0  0  0  0
   -0.4900    0.6958   -0.1811 C   0  0  0  0  0  0  0  0  0  0  0  0
   -0.5451   -3.1148    0.4941 S   0  0  0  0  0  0  0  0  0  0  0  0
   -0.3565   -1.1766   -1.4210 N   0  0  0  0  0  0  0  0  0  0  0  0
   -0.3666    0.1925   -1.4582 C   0  0  0  0  0  0  0  0  0  0  0  0
   -0.4777    2.0407    0.3863 C   0  0  0  0  0  0  0  0  0  0  0  0
   -0.0391   -4.0570   -0.9736 C   0  0  0  0  0  0  0  0  0  0  0  0
   -0.2845    0.8919   -2.7414 C   0  0  0  0  0  0  0  0  0  0  0  0
   -1.2972    2.3655    1.4686 C   0  0  0  0  0  0  0  0  0  0  0  0
    0.3835    3.0187   -0.1150 C   0  0  0  0  0  0  0  0  0  0  0  0
   -0.0555   -5.5365   -0.6337 C   0  0  0  0  0  0  0  0  0  0  0  0
   -0.9256    2.1115   -2.9588 C   0  0  0  0  0  0  0  0  0  0  0  0
    0.4224    0.3145   -3.7964 C   0  0  0  0  0  0  0  0  0  0  0  0
   -1.2613    3.6329    2.0282 C   0  0  0  0  0  0  0  0  0  0  0  0
    0.4077    4.2872    0.4378 C   0  0  0  0  0  0  0  0  0  0  0  0
   -0.8346    2.7498   -4.1849 C   0  0  0  0  0  0  0  0  0  0  0  0
   -0.1134    2.1760   -5.2219 C   0  0  0  0  0  0  0  0  0  0  0  0
    0.5094    0.9522   -5.0228 C   0  0  0  0  0  0  0  0  0  0  0  0
   -0.4126    4.6006    1.5131 C   0  0  0  0  0  0  0  0  0  0  0  0
   -0.6074   -0.4169    1.6453 H   0  0  0  0  0  0  0  0  0  0  0  0
    0.9534   -3.7276   -1.2775 H   0  0  0  0  0  0  0  0  0  0  0  0
   -0.7273   -3.8250   -1.7841 H   0  0  0  0  0  0  0  0  0  0  0  0
   -1.9818    1.6274    1.8679 H   0  0  0  0  0  0  0  0  0  0  0  0
    1.0407    2.7776   -0.9401 H   0  0  0  0  0  0  0  0  0  0  0  0
   -1.0517   -5.8713   -0.3469 H   0  0  0  0  0  0  0  0  0  0  0  0
    0.2518   -6.1165   -1.5033 H   0  0  0  0  0  0  0  0  0  0  0  0
    0.6297   -5.7731    0.1802 H   0  0  0  0  0  0  0  0  0  0  0  0
   -1.5146    2.5584   -2.1688 H   0  0  0  0  0  0  0  0  0  0  0  0
    0.9026   -0.6429   -3.6447 H   0  0  0  0  0  0  0  0  0  0  0  0
   -1.9063    3.8655    2.8653 H   0  0  0  0  0  0  0  0  0  0  0  0
    1.0808    5.0321    0.0341 H   0  0  0  0  0  0  0  0  0  0  0  0
   -1.3416    3.6942   -4.3337 H   0  0  0  0  0  0  0  0  0  0  0  0
   -0.0454    2.6742   -6.1801 H   0  0  0  0  0  0  0  0  0  0  0  0
    1.0662    0.4906   -5.8280 H   0  0  0  0  0  0  0  0  0  0  0  0
   -0.3883    5.5914    1.9470 H   0  0  0  0  0  0  0  0  0  0  0  0
    0.5974   -1.8704    5.3270 C   0  0  0  0  0  0  0  0  0  0  0  0
    0.5208   -1.3292    3.9279 C   0  0  0  0  0  0  0  0  0  0  0  0
    1.7498   -1.4920    3.0736 C   0  0  0  0  0  0  0  0  0  0  0  0
   -0.4883   -0.8090    3.5054 O   0  0  0  0  0  0  0  0  0  0  0  0
    0.9441   -2.9057    5.3120 H   0  0  0  0  0  0  0  0  0  0  0  0
    1.3356   -1.3053    5.9005 H   0  0  0  0  0  0  0  0  0  0  0  0
   -0.3645   -1.8152    5.8299 H   0  0  0  0  0  0  0  0  0  0  0  0
    1.6042   -2.3575    2.4207 H   0  0  0  0  0  0  0  0  0  0  0  0
    2.6488   -1.6612    3.6632 H   0  0  0  0  0  0  0  0  0  0  0  0
    1.8972   -0.6275    2.4276 H   0  0  0  0  0  0  0  0  0  0  0  0
  1  2  1  0
  3  2  1  0
  4  1  1  0
  1  5  2  0
  6  3  2  0
  3  7  1  0
  8  4  1  0
  5  6  1  0
  6  9  1  0
  7 10  2  0
  7 11  1  0
  8 12  1  0
  9 13  2  0
  9 14  1  0
 10 15  1  0
 16 11  2  0
 13 17  1  0
 17 18  2  0
 18 19  1  0
 19 14  2  0
 15 20  2  0
 20 16  1  0
  2 21  1  0
  8 22  1  0
  8 23  1  0
 10 24  1  0
 11 25  1  0
 12 26  1  0
 12 27  1  0
 12 28  1  0
 13 29  1  0
 14 30  1  0
 15 31  1  0
 16 32  1  0
 17 33  1  0
 18 34  1  0
 19 35  1  0
 20 36  1  0
 37 41  1  0
 37 43  1  0
 37 42  1  0
 38 37  1  0
 39 44  1  0
 39 45  1  0
 39 38  1  0
 40 38  2  0
 46 39  1  0
M  END
>  <E_el>  (95) 
-1355.778707327

>  <HBA_atom_index>  (95) 
2

>  <Function>  (95) 
undefined donor function

>  <Atom>  (95) 
N

>  <Mol_ID>  (95) 
CHEMBL140291_f001_c001

>  <E_el_PW6B95>  (95) 
-1166.860964159

>  <E_el complex_PW6B95>  (95) 
-1360.354535315

>  <HB_distance>  (95) 
1.90

>  <dG(298)_RRHO (kJ/mol)>  (95) 
671.8633

>  <dG(298)_RRHO complex (kJ/mol)>  (95) 
881.7984

>  <dG_solv_SMD_CCl4 (kJ/mol)>  (95) 
-63.6391

>  <dG_solv_SMD_CCl4 complex (kJ/mol)>  (95) 
-73.1400

>  <Delta G_sol (kJ/mol)>  (95) 
28.68

>  <Delta G (kcal/mol)>  (95) 
-0.69

>  <Delta G (kJ/mol)>  (95) 
-2.89

$$$$

     RDKit          3D

 31 30  0  0  0  0  0  0  0  0999 V2000
   -0.4862    0.2179   -1.8268 C   0  0  0  0  0  0  0  0  0  0  0  0
   -0.0105    1.2167   -1.0188 N   0  0  0  0  0  0  0  0  0  0  0  0
    0.0233    2.4259   -1.8190 C   0  0  0  0  0  0  0  0  0  0  0  0
   -0.9487   -1.0835   -1.2267 C   0  0  0  0  0  0  0  0  0  0  0  0
   -0.5390    0.4661   -3.0734 N   0  0  0  0  0  0  0  0  0  0  0  0
   -0.0494    1.8265   -3.2407 C   0  0  0  0  0  0  0  0  0  0  0  0
   -0.1198   -1.3590   -0.1204 O   0  0  0  0  0  0  0  0  0  0  0  0
   -0.9660   -2.2050   -2.2510 C   0  0  0  0  0  0  0  0  0  0  0  0
   -0.6705   -2.2477    0.8062 C   0  0  0  0  0  0  0  0  0  0  0  0
   -0.2520    1.2527   -0.0382 H   0  0  0  0  0  0  0  0  0  0  0  0
   -0.8344    3.0749   -1.6064 H   0  0  0  0  0  0  0  0  0  0  0  0
    0.9305    3.0066   -1.6457 H   0  0  0  0  0  0  0  0  0  0  0  0
   -1.9807   -0.9138   -0.8722 H   0  0  0  0  0  0  0  0  0  0  0  0
    0.9390    1.8001   -3.7113 H   0  0  0  0  0  0  0  0  0  0  0  0
   -0.6985    2.3985   -3.9055 H   0  0  0  0  0  0  0  0  0  0  0  0
   -1.5670   -1.9166   -3.1102 H   0  0  0  0  0  0  0  0  0  0  0  0
    0.0415   -2.4171   -2.6061 H   0  0  0  0  0  0  0  0  0  0  0  0
   -1.3886   -3.1184   -1.8313 H   0  0  0  0  0  0  0  0  0  0  0  0
   -1.6406   -1.9016    1.1855 H   0  0  0  0  0  0  0  0  0  0  0  0
   -0.8047   -3.2587    0.4052 H   0  0  0  0  0  0  0  0  0  0  0  0
    0.0191   -2.3145    1.6483 H   0  0  0  0  0  0  0  0  0  0  0  0
    0.5594    0.4589    4.1500 C   0  0  0  0  0  0  0  0  0  0  0  0
    0.5846    0.7399    2.6688 C   0  0  0  0  0  0  0  0  0  0  0  0
    1.8797    0.4336    1.9650 C   0  0  0  0  0  0  0  0  0  0  0  0
   -0.3780    1.1952    2.0979 O   0  0  0  0  0  0  0  0  0  0  0  0
    0.5697   -0.6213    4.3159 H   0  0  0  0  0  0  0  0  0  0  0  0
    1.4509    0.8552    4.6389 H   0  0  0  0  0  0  0  0  0  0  0  0
   -0.3295    0.8751    4.6179 H   0  0  0  0  0  0  0  0  0  0  0  0
    2.3404   -0.4742    2.3555 H   0  0  0  0  0  0  0  0  0  0  0  0
    2.5834    1.2478    2.1575 H   0  0  0  0  0  0  0  0  0  0  0  0
    1.7426    0.3398    0.8908 H   0  0  0  0  0  0  0  0  0  0  0  0
  1  2  1  0
  3  2  1  0
  4  1  1  0
  1  5  2  0
  6  3  1  0
  7  4  1  0
  4  8  1  0
  5  6  1  0
  9  7  1  0
  2 10  1  0
  3 11  1  0
  3 12  1  0
  4 13  1  0
  6 14  1  0
  6 15  1  0
  8 16  1  0
  8 17  1  0
  8 18  1  0
  9 19  1  0
  9 20  1  0
  9 21  1  0
 22 26  1  0
 22 28  1  0
 22 27  1  0
 23 22  1  0
 24 29  1  0
 24 30  1  0
 24 23  1  0
 25 23  2  0
 31 24  1  0
M  END
>  <E_el>  (96) 
-612.3996881896

>  <HBA_atom_index>  (96) 
2

>  <Function>  (96) 
undefined donor function

>  <Atom>  (96) 
N

>  <Mol_ID>  (96) 
CHEMBL14208_f001_c001

>  <E_el_PW6B95>  (96) 
-421.2819316009

>  <E_el complex_PW6B95>  (96) 
-614.7690051628

>  <HB_distance>  (96) 
2.14

>  <dG(298)_RRHO (kJ/mol)>  (96) 
408.1237

>  <dG(298)_RRHO complex (kJ/mol)>  (96) 
615.5857

>  <dG_solv_SMD_CCl4 (kJ/mol)>  (96) 
-25.7070

>  <dG_solv_SMD_CCl4 complex (kJ/mol)>  (96) 
-39.4798

>  <Delta G_sol (kJ/mol)>  (96) 
39.00

>  <Delta G (kcal/mol)>  (96) 
0.87

>  <Delta G (kJ/mol)>  (96) 
3.64

$$$$

     RDKit          3D

 28 26  0  0  0  0  0  0  0  0999 V2000
   -1.0115    0.0868   -1.5373 C   0  0  2  0  0  0  0  0  0  0  0  0
   -0.9310    1.3571   -0.9655 O   0  0  0  0  0  0  0  0  0  0  0  0
   -2.3767   -0.5540   -1.3178 C   0  0  0  0  0  0  0  0  0  0  0  0
    0.1257   -0.8311   -1.0117 C   0  0  2  0  0  0  0  0  0  0  0  0
    1.4485   -0.2345   -1.0424 N   0  0  0  0  0  0  0  0  0  0  0  0
    0.1350   -2.1267   -1.8040 C   0  0  0  0  0  0  0  0  0  0  0  0
    1.8578    0.3122   -2.0994 C   0  0  0  0  0  0  0  0  0  0  0  0
    0.4785   -2.2181   -2.9494 O   0  0  0  0  0  0  0  0  0  0  0  0
   -0.3070   -3.1630   -1.0897 O   0  0  0  0  0  0  0  0  0  0  0  0
   -0.8658    0.2306   -2.6122 H   0  0  0  0  0  0  0  0  0  0  0  0
   -1.0865    1.2835   -0.0119 H   0  0  0  0  0  0  0  0  0  0  0  0
   -2.5026   -1.4744   -1.8885 H   0  0  0  0  0  0  0  0  0  0  0  0
   -3.1581    0.1361   -1.6336 H   0  0  0  0  0  0  0  0  0  0  0  0
   -2.5398   -0.7898   -0.2638 H   0  0  0  0  0  0  0  0  0  0  0  0
   -0.0943   -1.0689    0.0322 H   0  0  0  0  0  0  0  0  0  0  0  0
    2.8548    0.7457   -2.0976 H   0  0  0  0  0  0  0  0  0  0  0  0
    1.3008    0.3961   -3.0327 H   0  0  0  0  0  0  0  0  0  0  0  0
   -0.3058   -3.9453   -1.6580 H   0  0  0  0  0  0  0  0  0  0  0  0
    0.4153    0.6434    3.8373 C   0  0  0  0  0  0  0  0  0  0  0  0
    0.1257    1.1029    2.4353 C   0  0  0  0  0  0  0  0  0  0  0  0
    1.2541    1.7768    1.7055 C   0  0  0  0  0  0  0  0  0  0  0  0
   -0.9560    0.9179    1.9212 O   0  0  0  0  0  0  0  0  0  0  0  0
    1.3591    0.0970    3.8738 H   0  0  0  0  0  0  0  0  0  0  0  0
    0.5358    1.5146    4.4855 H   0  0  0  0  0  0  0  0  0  0  0  0
   -0.3859    0.0218    4.2288 H   0  0  0  0  0  0  0  0  0  0  0  0
    2.0064    2.1744    2.3848 H   0  0  0  0  0  0  0  0  0  0  0  0
    0.8867    2.5693    1.0561 H   0  0  0  0  0  0  0  0  0  0  0  0
    1.7367    1.0399    1.0551 H   0  0  0  0  0  0  0  0  0  0  0  0
  1  2  1  0
  3  1  1  0
  1  4  1  0
  4  5  1  0
  4  6  1  0
  5  7  2  3
  6  8  2  0
  6  9  1  0
  1 10  1  6
  2 11  1  0
  3 12  1  0
  3 13  1  0
  3 14  1  0
  4 15  1  1
  7 16  1  0
  7 17  1  0
  9 18  1  0
 19 23  1  0
 19 25  1  0
 19 24  1  0
 20 19  1  0
 21 26  1  0
 21 27  1  0
 21 20  1  0
 22 20  2  0
 28 21  1  0
M  END
>  <E_el>  (97) 
-668.0849429364

>  <HBA_atom_index>  (97) 
2

>  <Function>  (97) 
alcohol

>  <Atom>  (97) 
O

>  <Mol_ID>  (97) 
CHEMBL144186_f001_c001

>  <E_el_PW6B95>  (97) 
-477.1486354468

>  <E_el complex_PW6B95>  (97) 
-670.6428721912

>  <HB_distance>  (97) 
1.97

>  <dG(298)_RRHO (kJ/mol)>  (97) 
303.9675

>  <dG(298)_RRHO complex (kJ/mol)>  (97) 
514.9371

>  <dG_solv_SMD_CCl4 (kJ/mol)>  (97) 
-25.5730

>  <dG_solv_SMD_CCl4 complex (kJ/mol)>  (97) 
-34.7670

>  <Delta G_sol (kJ/mol)>  (97) 
28.27

>  <Delta G (kcal/mol)>  (97) 
-0.75

>  <Delta G (kJ/mol)>  (97) 
-3.14

$$$$

     RDKit          3D

 28 26  0  0  0  0  0  0  0  0999 V2000
   -2.1774    0.7607   -1.7177 C   0  0  2  0  0  0  0  0  0  0  0  0
   -2.9686    0.6497   -2.8747 O   0  0  0  0  0  0  0  0  0  0  0  0
   -2.0839    2.2026   -1.2341 C   0  0  0  0  0  0  0  0  0  0  0  0
   -0.7726    0.1594   -1.9466 C   0  0  2  0  0  0  0  0  0  0  0  0
   -0.7008   -1.1637   -2.5261 N   0  0  0  0  0  0  0  0  0  0  0  0
   -0.0325    0.1143   -0.6135 C   0  0  0  0  0  0  0  0  0  0  0  0
   -1.6024   -2.0078   -2.2914 C   0  0  0  0  0  0  0  0  0  0  0  0
   -0.3584   -0.6334    0.2729 O   0  0  0  0  0  0  0  0  0  0  0  0
    0.9569    0.9810   -0.5450 O   0  0  0  0  0  0  0  0  0  0  0  0
   -2.6971    0.1760   -0.9549 H   0  0  0  0  0  0  0  0  0  0  0  0
   -2.5474    1.1409   -3.5857 H   0  0  0  0  0  0  0  0  0  0  0  0
   -1.6162    2.2803   -0.2528 H   0  0  0  0  0  0  0  0  0  0  0  0
   -3.0824    2.6323   -1.1573 H   0  0  0  0  0  0  0  0  0  0  0  0
   -1.5002    2.8192   -1.9227 H   0  0  0  0  0  0  0  0  0  0  0  0
   -0.2243    0.8277   -2.6197 H   0  0  0  0  0  0  0  0  0  0  0  0
   -1.4938   -3.0013   -2.7197 H   0  0  0  0  0  0  0  0  0  0  0  0
   -2.4987   -1.8434   -1.6932 H   0  0  0  0  0  0  0  0  0  0  0  0
    1.3786    0.9568    0.3478 H   0  0  0  0  0  0  0  0  0  0  0  0
    2.4119   -0.2363    4.0026 C   0  0  0  0  0  0  0  0  0  0  0  0
    2.2757   -0.1543    2.5092 C   0  0  0  0  0  0  0  0  0  0  0  0
    2.4681   -1.4352    1.7500 C   0  0  0  0  0  0  0  0  0  0  0  0
    2.0126    0.8959    1.9626 O   0  0  0  0  0  0  0  0  0  0  0  0
    1.8176   -1.0639    4.3940 H   0  0  0  0  0  0  0  0  0  0  0  0
    3.4506   -0.4489    4.2651 H   0  0  0  0  0  0  0  0  0  0  0  0
    2.1072    0.6906    4.4819 H   0  0  0  0  0  0  0  0  0  0  0  0
    1.5043   -1.9434    1.6805 H   0  0  0  0  0  0  0  0  0  0  0  0
    3.1629   -2.1045    2.2551 H   0  0  0  0  0  0  0  0  0  0  0  0
    2.8102   -1.2515    0.7334 H   0  0  0  0  0  0  0  0  0  0  0  0
  1  2  1  0
  3  1  1  0
  1  4  1  0
  4  5  1  0
  4  6  1  0
  5  7  2  3
  6  8  2  0
  6  9  1  0
  1 10  1  1
  2 11  1  0
  3 12  1  0
  3 13  1  0
  3 14  1  0
  4 15  1  6
  7 16  1  0
  7 17  1  0
  9 18  1  0
 19 23  1  0
 19 25  1  0
 19 24  1  0
 20 19  1  0
 21 26  1  0
 21 27  1  0
 21 20  1  0
 22 20  2  0
 28 21  1  0
M  END
>  <E_el>  (98) 
-668.0860514684

>  <HBA_atom_index>  (98) 
9

>  <Function>  (98) 
alcohol

>  <Atom>  (98) 
O

>  <Mol_ID>  (98) 
CHEMBL144186_f001_c002

>  <E_el_PW6B95>  (98) 
-477.1486354468

>  <E_el complex_PW6B95>  (98) 
-670.6447296030

>  <HB_distance>  (98) 
1.74

>  <dG(298)_RRHO (kJ/mol)>  (98) 
303.9675

>  <dG(298)_RRHO complex (kJ/mol)>  (98) 
511.9308

>  <dG_solv_SMD_CCl4 (kJ/mol)>  (98) 
-25.5730

>  <dG_solv_SMD_CCl4 complex (kJ/mol)>  (98) 
-36.4799

>  <Delta G_sol (kJ/mol)>  (98) 
18.68

>  <Delta G (kcal/mol)>  (98) 
-2.19

>  <Delta G (kJ/mol)>  (98) 
-9.16

$$$$

     RDKit          3D

 37 36  0  0  0  0  0  0  0  0999 V2000
   -0.1221    0.2417   -1.3097 C   0  0  0  0  0  0  0  0  0  0  0  0
   -1.7898    0.1558   -0.6628 S   0  0  0  0  0  0  0  0  0  0  0  0
    0.6849    1.2110   -1.2894 N   0  0  0  0  0  0  0  0  0  0  0  0
    0.2164   -0.8888   -2.0173 N   0  0  0  0  0  0  0  0  0  0  0  0
    0.3497    2.5333   -0.8183 C   0  0  0  0  0  0  0  0  0  0  0  0
   -0.1371   -2.2216   -1.7622 C   0  0  0  0  0  0  0  0  0  0  0  0
   -0.3759    3.3094   -1.9145 C   0  0  0  0  0  0  0  0  0  0  0  0
    1.6346    3.2366   -0.4044 C   0  0  0  0  0  0  0  0  0  0  0  0
   -0.3100   -2.7191   -0.4726 C   0  0  0  0  0  0  0  0  0  0  0  0
   -0.2689   -3.0880   -2.8449 C   0  0  0  0  0  0  0  0  0  0  0  0
   -0.5655   -4.4257   -2.6427 C   0  0  0  0  0  0  0  0  0  0  0  0
   -0.7604   -4.9134   -1.3595 C   0  0  0  0  0  0  0  0  0  0  0  0
   -0.6349   -4.0516   -0.2799 C   0  0  0  0  0  0  0  0  0  0  0  0
   -1.6349    1.0729    0.2996 H   0  0  0  0  0  0  0  0  0  0  0  0
    1.0179   -0.7397   -2.6105 H   0  0  0  0  0  0  0  0  0  0  0  0
   -0.3020    2.5035    0.0654 H   0  0  0  0  0  0  0  0  0  0  0  0
    0.2436    3.3725   -2.8101 H   0  0  0  0  0  0  0  0  0  0  0  0
   -0.6025    4.3240   -1.5845 H   0  0  0  0  0  0  0  0  0  0  0  0
   -1.3154    2.8258   -2.1840 H   0  0  0  0  0  0  0  0  0  0  0  0
    1.4241    4.2364   -0.0232 H   0  0  0  0  0  0  0  0  0  0  0  0
    2.1519    2.6800    0.3776 H   0  0  0  0  0  0  0  0  0  0  0  0
    2.3146    3.3287   -1.2522 H   0  0  0  0  0  0  0  0  0  0  0  0
   -0.1886   -2.0650    0.3792 H   0  0  0  0  0  0  0  0  0  0  0  0
   -0.1488   -2.7031   -3.8499 H   0  0  0  0  0  0  0  0  0  0  0  0
   -0.6609   -5.0850   -3.4954 H   0  0  0  0  0  0  0  0  0  0  0  0
   -1.0056   -5.9549   -1.2015 H   0  0  0  0  0  0  0  0  0  0  0  0
   -0.7747   -4.4225    0.7270 H   0  0  0  0  0  0  0  0  0  0  0  0
   -0.2341    1.1779    4.6661 C   0  0  0  0  0  0  0  0  0  0  0  0
   -0.2933    1.1604    3.1599 C   0  0  0  0  0  0  0  0  0  0  0  0
    0.7574    0.3224    2.4766 C   0  0  0  0  0  0  0  0  0  0  0  0
   -1.1350    1.7730    2.5498 O   0  0  0  0  0  0  0  0  0  0  0  0
   -0.1194    0.1692    5.0664 H   0  0  0  0  0  0  0  0  0  0  0  0
    0.6437    1.7424    4.9891 H   0  0  0  0  0  0  0  0  0  0  0  0
   -1.1217    1.6403    5.0909 H   0  0  0  0  0  0  0  0  0  0  0  0
    0.4748   -0.7310    2.5503 H   0  0  0  0  0  0  0  0  0  0  0  0
    1.7258    0.4188    2.9687 H   0  0  0  0  0  0  0  0  0  0  0  0
    0.8619    0.5738    1.4232 H   0  0  0  0  0  0  0  0  0  0  0  0
  1  2  1  0
  3  1  2  0
  1  4  1  0
  5  3  1  0
  4  6  1  0
  7  5  1  0
  5  8  1  0
  6  9  2  0
  6 10  1  0
 11 10  2  0
 12 11  1  0
 13 12  2  0
  9 13  1  0
  2 14  1  0
  4 15  1  0
  5 16  1  0
  7 17  1  0
  7 18  1  0
  7 19  1  0
  8 20  1  0
  8 21  1  0
  8 22  1  0
  9 23  1  0
 10 24  1  0
 11 25  1  0
 12 26  1  0
 13 27  1  0
 28 32  1  0
 28 34  1  0
 28 33  1  0
 29 28  1  0
 30 35  1  0
 30 36  1  0
 30 29  1  0
 31 29  2  0
 37 30  1  0
M  END
>  <E_el>  (99) 
-1088.384571662

>  <HBA_atom_index>  (99) 
2

>  <Function>  (99) 
thiol

>  <Atom>  (99) 
S

>  <Mol_ID>  (99) 
CHEMBL146887_f001_c001

>  <E_el_PW6B95>  (99) 
-898.4046491840

>  <E_el complex_PW6B95>  (99) 
-1091.892633767

>  <HB_distance>  (99) 
2.41

>  <dG(298)_RRHO (kJ/mol)>  (99) 
500.1739

>  <dG(298)_RRHO complex (kJ/mol)>  (99) 
708.9354

>  <dG_solv_SMD_CCl4 (kJ/mol)>  (99) 
-41.2969

>  <dG_solv_SMD_CCl4 complex (kJ/mol)>  (99) 
-50.8395

>  <Delta G_sol (kJ/mol)>  (99) 
42.13

>  <Delta G (kcal/mol)>  (99) 
1.34

>  <Delta G (kJ/mol)>  (99) 
5.61

$$$$

     RDKit          3D

 37 36  0  0  0  0  0  0  0  0999 V2000
   -0.1649   -0.4085   -1.2774 C   0  0  0  0  0  0  0  0  0  0  0  0
   -1.1657   -0.4513   -2.7696 S   0  0  0  0  0  0  0  0  0  0  0  0
    0.4397   -1.3695   -0.7197 N   0  0  0  0  0  0  0  0  0  0  0  0
   -0.1291    0.8279   -0.6966 N   0  0  0  0  0  0  0  0  0  0  0  0
    0.4070   -2.7355   -1.1633 C   0  0  0  0  0  0  0  0  0  0  0  0
   -0.6767    2.0248   -1.1727 C   0  0  0  0  0  0  0  0  0  0  0  0
   -0.8128   -3.4547   -0.5909 C   0  0  0  0  0  0  0  0  0  0  0  0
    1.6972   -3.4206   -0.7307 C   0  0  0  0  0  0  0  0  0  0  0  0
   -0.3848    2.5109   -2.4458 C   0  0  0  0  0  0  0  0  0  0  0  0
   -1.4816    2.7838   -0.3245 C   0  0  0  0  0  0  0  0  0  0  0  0
   -2.0002    3.9943   -0.7513 C   0  0  0  0  0  0  0  0  0  0  0  0
   -1.7422    4.4569   -2.0338 C   0  0  0  0  0  0  0  0  0  0  0  0
   -0.9345    3.7083   -2.8758 C   0  0  0  0  0  0  0  0  0  0  0  0
   -0.9929   -1.7529   -3.0138 H   0  0  0  0  0  0  0  0  0  0  0  0
    0.1433    0.8125    0.2810 H   0  0  0  0  0  0  0  0  0  0  0  0
    0.3672   -2.8095   -2.2626 H   0  0  0  0  0  0  0  0  0  0  0  0
   -0.7890   -3.4247    0.4993 H   0  0  0  0  0  0  0  0  0  0  0  0
   -0.8352   -4.5001   -0.9018 H   0  0  0  0  0  0  0  0  0  0  0  0
   -1.7427   -2.9852   -0.9146 H   0  0  0  0  0  0  0  0  0  0  0  0
    1.7253   -4.4543   -1.0774 H   0  0  0  0  0  0  0  0  0  0  0  0
    2.5663   -2.9021   -1.1349 H   0  0  0  0  0  0  0  0  0  0  0  0
    1.7846   -3.4251    0.3570 H   0  0  0  0  0  0  0  0  0  0  0  0
    0.2834    1.9613   -3.0944 H   0  0  0  0  0  0  0  0  0  0  0  0
   -1.6950    2.4184    0.6717 H   0  0  0  0  0  0  0  0  0  0  0  0
   -2.6210    4.5734   -0.0802 H   0  0  0  0  0  0  0  0  0  0  0  0
   -2.1587    5.3969   -2.3700 H   0  0  0  0  0  0  0  0  0  0  0  0
   -0.7080    4.0679   -3.8709 H   0  0  0  0  0  0  0  0  0  0  0  0
    0.7384    0.3532    4.5557 C   0  0  0  0  0  0  0  0  0  0  0  0
    0.8387    0.2506    3.0564 C   0  0  0  0  0  0  0  0  0  0  0  0
    1.7306   -0.8352    2.5217 C   0  0  0  0  0  0  0  0  0  0  0  0
    0.2397    1.0113    2.3319 O   0  0  0  0  0  0  0  0  0  0  0  0
    0.1813   -0.5042    4.9407 H   0  0  0  0  0  0  0  0  0  0  0  0
    1.7266    0.3121    5.0165 H   0  0  0  0  0  0  0  0  0  0  0  0
    0.2309    1.2655    4.8593 H   0  0  0  0  0  0  0  0  0  0  0  0
    1.6937   -1.7287    3.1460 H   0  0  0  0  0  0  0  0  0  0  0  0
    2.7651   -0.4808    2.5434 H   0  0  0  0  0  0  0  0  0  0  0  0
    1.4760   -1.0874    1.4919 H   0  0  0  0  0  0  0  0  0  0  0  0
  1  2  1  0
  3  1  2  0
  1  4  1  0
  5  3  1  0
  4  6  1  0
  7  5  1  0
  5  8  1  0
  6  9  2  0
  6 10  1  0
 11 10  2  0
 12 11  1  0
 13 12  2  0
  9 13  1  0
  2 14  1  0
  4 15  1  0
  5 16  1  0
  7 17  1  0
  7 18  1  0
  7 19  1  0
  8 20  1  0
  8 21  1  0
  8 22  1  0
  9 23  1  0
 10 24  1  0
 11 25  1  0
 12 26  1  0
 13 27  1  0
 28 32  1  0
 28 34  1  0
 28 33  1  0
 29 28  1  0
 30 35  1  0
 30 36  1  0
 30 29  1  0
 31 29  2  0
 37 30  1  0
M  END
>  <E_el>  (100) 
-1088.389636674

>  <HBA_atom_index>  (100) 
4

>  <Function>  (100) 
aniline

>  <Atom>  (100) 
N

>  <Mol_ID>  (100) 
CHEMBL146887_f001_c002

>  <E_el_PW6B95>  (100) 
-898.4046491840

>  <E_el complex_PW6B95>  (100) 
-1091.896298011

>  <HB_distance>  (100) 
2.06

>  <dG(298)_RRHO (kJ/mol)>  (100) 
500.1739

>  <dG(298)_RRHO complex (kJ/mol)>  (100) 
712.6006

>  <dG_solv_SMD_CCl4 (kJ/mol)>  (100) 
-41.2969

>  <dG_solv_SMD_CCl4 complex (kJ/mol)>  (100) 
-50.5937

>  <Delta G_sol (kJ/mol)>  (100) 
36.42

>  <Delta G (kcal/mol)>  (100) 
0.48

>  <Delta G (kJ/mol)>  (100) 
2.01

$$$$

     RDKit          3D

 35 36  0  0  0  0  0  0  0  0999 V2000
   -0.6860   -3.7117   -3.6251 N   0  0  0  0  0  0  0  0  0  0  0  0
   -0.0457   -2.6800   -2.8658 C   0  0  0  0  0  0  0  0  0  0  0  0
    0.7032   -1.5323   -3.4854 C   0  0  0  0  0  0  0  0  0  0  0  0
   -0.6335   -1.3087   -2.8215 C   0  0  0  0  0  0  0  0  0  0  0  0
   -0.7204   -0.5558   -1.5556 C   0  0  0  0  0  0  0  0  0  0  0  0
   -1.0727   -1.0349   -0.3266 C   0  0  0  0  0  0  0  0  0  0  0  0
   -0.4730    0.8439   -1.3796 C   0  0  0  0  0  0  0  0  0  0  0  0
   -0.6966    1.1356   -0.0179 C   0  0  0  0  0  0  0  0  0  0  0  0
   -1.0652   -0.0264    0.5957 N   0  0  0  0  0  0  0  0  0  0  0  0
   -0.5349    2.4184    0.5010 C   0  0  0  0  0  0  0  0  0  0  0  0
   -0.1407    3.4131   -0.3710 C   0  0  0  0  0  0  0  0  0  0  0  0
    0.0870    3.1435   -1.7289 C   0  0  0  0  0  0  0  0  0  0  0  0
   -0.0769    1.8718   -2.2388 C   0  0  0  0  0  0  0  0  0  0  0  0
   -1.3514   -3.3274   -4.2804 H   0  0  0  0  0  0  0  0  0  0  0  0
   -0.0090   -4.2405   -4.1575 H   0  0  0  0  0  0  0  0  0  0  0  0
    0.3595   -3.0401   -1.9253 H   0  0  0  0  0  0  0  0  0  0  0  0
    1.5834   -1.1527   -2.9814 H   0  0  0  0  0  0  0  0  0  0  0  0
    0.7445   -1.4735   -4.5666 H   0  0  0  0  0  0  0  0  0  0  0  0
   -1.4565   -1.1362   -3.5127 H   0  0  0  0  0  0  0  0  0  0  0  0
   -1.3361   -2.0417   -0.0426 H   0  0  0  0  0  0  0  0  0  0  0  0
   -1.2147   -0.1295    1.5898 H   0  0  0  0  0  0  0  0  0  0  0  0
   -0.7213    2.6304    1.5465 H   0  0  0  0  0  0  0  0  0  0  0  0
   -0.0090    4.4217   -0.0016 H   0  0  0  0  0  0  0  0  0  0  0  0
    0.3939    3.9490   -2.3830 H   0  0  0  0  0  0  0  0  0  0  0  0
    0.1001    1.6705   -3.2880 H   0  0  0  0  0  0  0  0  0  0  0  0
    0.4689    0.1301    5.5647 C   0  0  0  0  0  0  0  0  0  0  0  0
    0.2334    0.1275    4.0778 C   0  0  0  0  0  0  0  0  0  0  0  0
    1.4590    0.2871    3.2178 C   0  0  0  0  0  0  0  0  0  0  0  0
   -0.8758   -0.0066    3.6152 O   0  0  0  0  0  0  0  0  0  0  0  0
    1.2836   -0.5456    5.8305 H   0  0  0  0  0  0  0  0  0  0  0  0
    0.7770    1.1282    5.8845 H   0  0  0  0  0  0  0  0  0  0  0  0
   -0.4297   -0.1508    6.1083 H   0  0  0  0  0  0  0  0  0  0  0  0
    1.9960   -0.6646    3.1880 H   0  0  0  0  0  0  0  0  0  0  0  0
    2.1480    1.0196    3.6391 H   0  0  0  0  0  0  0  0  0  0  0  0
    1.2117    0.5684    2.1964 H   0  0  0  0  0  0  0  0  0  0  0  0
  1  2  1  0
  2  3  1  0
  2  4  1  0
  3  4  1  0
  4  5  1  0
  5  6  2  0
  5  7  1  0
  8  7  2  0
  9  8  1  0
  6  9  1  0
 10 11  2  0
 11 12  1  0
 12 13  2  0
 13  7  1  0
  8 10  1  0
  1 14  1  0
  1 15  1  0
  2 16  1  0
  3 17  1  0
  3 18  1  0
  4 19  1  0
  6 20  1  0
  9 21  1  0
 10 22  1  0
 11 23  1  0
 12 24  1  0
 13 25  1  0
 26 30  1  0
 26 32  1  0
 26 31  1  0
 27 26  1  0
 28 33  1  0
 28 34  1  0
 28 27  1  0
 29 27  2  0
 35 28  1  0
M  END
>  <E_el>  (101) 
-727.4444954099

>  <HBA_atom_index>  (101) 
9

>  <Function>  (101) 
pyrrole

>  <Atom>  (101) 
N

>  <Mol_ID>  (101) 
CHEMBL147656_f001_c001

>  <E_el_PW6B95>  (101) 
-536.8133901055

>  <E_el complex_PW6B95>  (101) 
-730.3043290398

>  <HB_distance>  (101) 
2.06

>  <dG(298)_RRHO (kJ/mol)>  (101) 
472.1860

>  <dG(298)_RRHO complex (kJ/mol)>  (101) 
677.4241

>  <dG_solv_SMD_CCl4 (kJ/mol)>  (101) 
-43.0589

>  <dG_solv_SMD_CCl4 complex (kJ/mol)>  (101) 
-53.3896

>  <Delta G_sol (kJ/mol)>  (101) 
30.06

>  <Delta G (kcal/mol)>  (101) 
-0.48

>  <Delta G (kJ/mol)>  (101) 
-2.01

$$$$

     RDKit          3D

 39 39  0  0  0  0  0  0  0  0999 V2000
   -0.0163    0.7460   -0.2056 C   0  0  0  0  0  0  0  0  0  0  0  0
    0.1729   -0.5619   -0.0281 O   0  0  0  0  0  0  0  0  0  0  0  0
    0.7245    1.6922    0.4869 C   0  0  0  0  0  0  0  0  0  0  0  0
   -1.0359    1.1476   -1.0982 C   0  0  0  0  0  0  0  0  0  0  0  0
    0.4540    3.0516    0.3353 C   0  0  0  0  0  0  0  0  0  0  0  0
   -1.7984    0.2204   -1.9383 C   0  0  0  0  0  0  0  0  0  0  0  0
   -1.3559    2.5256   -1.1616 C   0  0  0  0  0  0  0  0  0  0  0  0
    1.2869    4.0551    1.0754 C   0  0  0  0  0  0  0  0  0  0  0  0
   -0.5854    3.4634   -0.4760 C   0  0  0  0  0  0  0  0  0  0  0  0
   -2.9190    0.5232   -2.3423 O   0  0  0  0  0  0  0  0  0  0  0  0
   -1.2172   -1.0615   -2.4181 C   0  0  0  0  0  0  0  0  0  0  0  0
   -2.3727    2.9776   -1.8813 O   0  0  0  0  0  0  0  0  0  0  0  0
   -2.0473   -2.1686   -2.5593 C   0  0  0  0  0  0  0  0  0  0  0  0
   -1.5506   -3.3503   -3.0839 C   0  0  0  0  0  0  0  0  0  0  0  0
   -0.2315   -3.4215   -3.5076 C   0  0  0  0  0  0  0  0  0  0  0  0
    0.5915   -2.3095   -3.3984 C   0  0  0  0  0  0  0  0  0  0  0  0
    0.1047   -1.1376   -2.8451 C   0  0  0  0  0  0  0  0  0  0  0  0
    0.8607   -0.7344    0.6409 H   0  0  0  0  0  0  0  0  0  0  0  0
    1.5174    1.3741    1.1533 H   0  0  0  0  0  0  0  0  0  0  0  0
    0.9216    5.0700    0.9292 H   0  0  0  0  0  0  0  0  0  0  0  0
    2.3239    4.0224    0.7376 H   0  0  0  0  0  0  0  0  0  0  0  0
    1.2913    3.8517    2.1470 H   0  0  0  0  0  0  0  0  0  0  0  0
   -0.8352    4.5117   -0.5740 H   0  0  0  0  0  0  0  0  0  0  0  0
   -2.8880    2.1999   -2.1891 H   0  0  0  0  0  0  0  0  0  0  0  0
   -3.0823   -2.1039   -2.2509 H   0  0  0  0  0  0  0  0  0  0  0  0
   -2.1967   -4.2135   -3.1732 H   0  0  0  0  0  0  0  0  0  0  0  0
    0.1535   -4.3408   -3.9293 H   0  0  0  0  0  0  0  0  0  0  0  0
    1.6161   -2.3563   -3.7428 H   0  0  0  0  0  0  0  0  0  0  0  0
    0.7499   -0.2721   -2.7666 H   0  0  0  0  0  0  0  0  0  0  0  0
   -0.0556   -0.9788    3.4890 C   0  0  0  0  0  0  0  0  0  0  0  0
    1.3919   -1.2804    3.2163 C   0  0  0  0  0  0  0  0  0  0  0  0
    2.2091   -1.7233    4.3975 C   0  0  0  0  0  0  0  0  0  0  0  0
    1.8856   -1.1812    2.1140 O   0  0  0  0  0  0  0  0  0  0  0  0
   -0.5935   -1.9199    3.6282 H   0  0  0  0  0  0  0  0  0  0  0  0
   -0.1710   -0.4142    4.4145 H   0  0  0  0  0  0  0  0  0  0  0  0
   -0.5253   -0.4371    2.6718 H   0  0  0  0  0  0  0  0  0  0  0  0
    1.6867   -2.4933    4.9667 H   0  0  0  0  0  0  0  0  0  0  0  0
    2.3519   -0.8794    5.0763 H   0  0  0  0  0  0  0  0  0  0  0  0
    3.1839   -2.0930    4.0898 H   0  0  0  0  0  0  0  0  0  0  0  0
  1  2  1  0
  3  1  2  0
  1  4  1  0
  5  3  1  0
  4  6  1  0
  4  7  2  0
  8  5  1  0
  5  9  2  0
  6 10  2  0
  6 11  1  0
  7 12  1  0
  7  9  1  0
 13 14  2  0
 14 15  1  0
 15 16  2  0
 16 17  1  0
 11 17  2  0
 11 13  1  0
  2 18  1  0
  3 19  1  0
  8 20  1  0
  8 21  1  0
  8 22  1  0
  9 23  1  0
 12 24  1  0
 13 25  1  0
 14 26  1  0
 15 27  1  0
 16 28  1  0
 17 29  1  0
 30 34  1  0
 30 36  1  0
 30 35  1  0
 31 30  1  0
 32 37  1  0
 32 38  1  0
 32 31  1  0
 33 31  2  0
 39 32  1  0
M  END
>  <E_el>  (102) 
-957.4949360767

>  <HBA_atom_index>  (102) 
2

>  <Function>  (102) 
alcohol

>  <Atom>  (102) 
O

>  <Mol_ID>  (102) 
CHEMBL148745_f002_c001

>  <E_el_PW6B95>  (102) 
-767.7134728148

>  <E_el complex_PW6B95>  (102) 
-961.2192064167

>  <HB_distance>  (102) 
1.85

>  <dG(298)_RRHO (kJ/mol)>  (102) 
509.4681

>  <dG(298)_RRHO complex (kJ/mol)>  (102) 
723.4964

>  <dG_solv_SMD_CCl4 (kJ/mol)>  (102) 
-50.0118

>  <dG_solv_SMD_CCl4 complex (kJ/mol)>  (102) 
-60.3406

>  <Delta G_sol (kJ/mol)>  (102) 
0.01

>  <Delta G (kcal/mol)>  (102) 
-5.00

>  <Delta G (kJ/mol)>  (102) 
-20.92

$$$$

     RDKit          3D

 39 39  0  0  0  0  0  0  0  0999 V2000
   -0.9918    1.1429   -2.3203 C   0  0  0  0  0  0  0  0  0  0  0  0
   -1.2939    2.3898   -1.8975 O   0  0  0  0  0  0  0  0  0  0  0  0
   -0.6915    0.8510   -3.6391 C   0  0  0  0  0  0  0  0  0  0  0  0
   -0.9932    0.1515   -1.3385 C   0  0  0  0  0  0  0  0  0  0  0  0
   -0.3881   -0.4608   -4.0020 C   0  0  0  0  0  0  0  0  0  0  0  0
   -1.3850    0.5269    0.0593 C   0  0  0  0  0  0  0  0  0  0  0  0
   -0.6966   -1.1608   -1.7059 C   0  0  0  0  0  0  0  0  0  0  0  0
   -0.0565   -0.7802   -5.4302 C   0  0  0  0  0  0  0  0  0  0  0  0
   -0.3899   -1.4511   -3.0391 C   0  0  0  0  0  0  0  0  0  0  0  0
   -2.4889    0.2905    0.4821 O   0  0  0  0  0  0  0  0  0  0  0  0
   -0.3512    1.1704    0.9206 C   0  0  0  0  0  0  0  0  0  0  0  0
   -0.6531   -2.1894   -0.8553 O   0  0  0  0  0  0  0  0  0  0  0  0
   -0.6705    1.4800    2.2424 C   0  0  0  0  0  0  0  0  0  0  0  0
    0.2778    2.0441    3.0772 C   0  0  0  0  0  0  0  0  0  0  0  0
    1.5554    2.3137    2.5987 C   0  0  0  0  0  0  0  0  0  0  0  0
    1.8783    2.0145    1.2839 C   0  0  0  0  0  0  0  0  0  0  0  0
    0.9292    1.4425    0.4489 C   0  0  0  0  0  0  0  0  0  0  0  0
   -1.2857    3.0004   -2.6385 H   0  0  0  0  0  0  0  0  0  0  0  0
   -0.7015    1.6330   -4.3919 H   0  0  0  0  0  0  0  0  0  0  0  0
    0.0586   -1.8517   -5.5852 H   0  0  0  0  0  0  0  0  0  0  0  0
    0.8750   -0.3001   -5.7353 H   0  0  0  0  0  0  0  0  0  0  0  0
   -0.8373   -0.4291   -6.1062 H   0  0  0  0  0  0  0  0  0  0  0  0
   -0.1593   -2.4754   -3.3026 H   0  0  0  0  0  0  0  0  0  0  0  0
   -0.9016   -1.9838    0.0636 H   0  0  0  0  0  0  0  0  0  0  0  0
   -1.6672    1.2693    2.6068 H   0  0  0  0  0  0  0  0  0  0  0  0
    0.0218    2.2831    4.1013 H   0  0  0  0  0  0  0  0  0  0  0  0
    2.2956    2.7588    3.2509 H   0  0  0  0  0  0  0  0  0  0  0  0
    2.8709    2.2242    0.9077 H   0  0  0  0  0  0  0  0  0  0  0  0
    1.1920    1.1942   -0.5709 H   0  0  0  0  0  0  0  0  0  0  0  0
   -0.2107   -1.6849    4.1411 C   0  0  0  0  0  0  0  0  0  0  0  0
   -0.0330   -1.8071    2.6525 C   0  0  0  0  0  0  0  0  0  0  0  0
    1.3760   -1.6904    2.1454 C   0  0  0  0  0  0  0  0  0  0  0  0
   -0.9802   -1.9893    1.9211 O   0  0  0  0  0  0  0  0  0  0  0  0
    0.1891   -2.5758    4.6318 H   0  0  0  0  0  0  0  0  0  0  0  0
    0.3498   -0.8326    4.5274 H   0  0  0  0  0  0  0  0  0  0  0  0
   -1.2608   -1.5832    4.4040 H   0  0  0  0  0  0  0  0  0  0  0  0
    2.0522   -2.3138    2.7323 H   0  0  0  0  0  0  0  0  0  0  0  0
    1.7150   -0.6588    2.2641 H   0  0  0  0  0  0  0  0  0  0  0  0
    1.4506   -1.9626    1.0952 H   0  0  0  0  0  0  0  0  0  0  0  0
  1  2  1  0
  3  1  2  0
  1  4  1  0
  5  3  1  0
  4  6  1  0
  4  7  2  0
  8  5  1  0
  5  9  2  0
  6 10  2  0
  6 11  1  0
  7 12  1  0
  7  9  1  0
 13 14  2  0
 14 15  1  0
 15 16  2  0
 16 17  1  0
 11 17  2  0
 11 13  1  0
  2 18  1  0
  3 19  1  0
  8 20  1  0
  8 21  1  0
  8 22  1  0
  9 23  1  0
 12 24  1  0
 13 25  1  0
 14 26  1  0
 15 27  1  0
 16 28  1  0
 17 29  1  0
 30 34  1  0
 30 36  1  0
 30 35  1  0
 31 30  1  0
 32 37  1  0
 32 38  1  0
 32 31  1  0
 33 31  2  0
 39 32  1  0
M  END
>  <E_el>  (103) 
-957.4874577315

>  <HBA_atom_index>  (103) 
12

>  <Function>  (103) 
alcohol

>  <Atom>  (103) 
O

>  <Mol_ID>  (103) 
CHEMBL148745_f002_c002

>  <E_el_PW6B95>  (103) 
-767.7134728148

>  <E_el complex_PW6B95>  (103) 
-961.2085942395

>  <HB_distance>  (103) 
1.86

>  <dG(298)_RRHO (kJ/mol)>  (103) 
509.4681

>  <dG(298)_RRHO complex (kJ/mol)>  (103) 
722.0760

>  <dG_solv_SMD_CCl4 (kJ/mol)>  (103) 
-50.0118

>  <dG_solv_SMD_CCl4 complex (kJ/mol)>  (103) 
-59.0822

>  <Delta G_sol (kJ/mol)>  (103) 
27.71

>  <Delta G (kcal/mol)>  (103) 
-0.83

>  <Delta G (kJ/mol)>  (103) 
-3.47

$$$$

     RDKit          3D

 29 28  0  0  0  0  0  0  0  0999 V2000
   -0.9411   -1.1841   -1.2216 N   0  0  0  0  0  0  0  0  0  0  0  0
   -1.0035   -2.4275   -1.8005 O   0  0  0  0  0  0  0  0  0  0  0  0
   -0.1835   -0.2264   -1.8205 C   0  0  0  0  0  0  0  0  0  0  0  0
    0.1113    0.9570   -0.8989 C   0  0  0  0  0  0  0  0  0  0  0  0
    0.1874   -0.2835   -2.9703 O   0  0  0  0  0  0  0  0  0  0  0  0
    0.9197    1.9745   -1.5401 N   0  0  0  0  0  0  0  0  0  0  0  0
   -1.1792    1.6772   -0.4424 C   0  0  0  0  0  0  0  0  0  0  0  0
    0.0991    3.1479   -1.7855 C   0  0  0  0  0  0  0  0  0  0  0  0
   -0.8311    3.1566   -0.5829 C   0  0  0  0  0  0  0  0  0  0  0  0
   -0.9997   -1.2317   -0.2094 H   0  0  0  0  0  0  0  0  0  0  0  0
   -1.7527   -2.3947   -2.4033 H   0  0  0  0  0  0  0  0  0  0  0  0
    0.6400    0.5596   -0.0214 H   0  0  0  0  0  0  0  0  0  0  0  0
    1.3506    1.6193   -2.3829 H   0  0  0  0  0  0  0  0  0  0  0  0
   -1.4762    1.3897    0.5657 H   0  0  0  0  0  0  0  0  0  0  0  0
   -2.0114    1.4302   -1.1052 H   0  0  0  0  0  0  0  0  0  0  0  0
    0.7159    4.0468   -1.8464 H   0  0  0  0  0  0  0  0  0  0  0  0
   -0.4895    3.0883   -2.7126 H   0  0  0  0  0  0  0  0  0  0  0  0
   -0.2978    3.5156    0.2996 H   0  0  0  0  0  0  0  0  0  0  0  0
   -1.7091    3.7866   -0.7246 H   0  0  0  0  0  0  0  0  0  0  0  0
    0.7647   -1.9820    3.6152 C   0  0  0  0  0  0  0  0  0  0  0  0
    0.3469   -1.9658    2.1710 C   0  0  0  0  0  0  0  0  0  0  0  0
    1.2503   -2.6919    1.2079 C   0  0  0  0  0  0  0  0  0  0  0  0
   -0.6479   -1.3821    1.8051 O   0  0  0  0  0  0  0  0  0  0  0  0
    0.7024   -3.0004    4.0049 H   0  0  0  0  0  0  0  0  0  0  0  0
    1.8083   -1.6773    3.7144 H   0  0  0  0  0  0  0  0  0  0  0  0
    0.1363   -1.3319    4.2189 H   0  0  0  0  0  0  0  0  0  0  0  0
    1.8013   -3.4981    1.6895 H   0  0  0  0  0  0  0  0  0  0  0  0
    1.9895   -1.9857    0.8197 H   0  0  0  0  0  0  0  0  0  0  0  0
    0.6989   -3.0862    0.3565 H   0  0  0  0  0  0  0  0  0  0  0  0
  1  2  1  0
  3  1  1  0
  4  3  1  0
  3  5  2  0
  6  4  1  0
  7  4  1  0
  6  8  1  0
  9  7  1  0
  8  9  1  0
  1 10  1  0
  2 11  1  0
  4 12  1  0
  6 13  1  0
  7 14  1  0
  7 15  1  0
  8 16  1  0
  8 17  1  0
  9 18  1  0
  9 19  1  0
 20 24  1  0
 20 26  1  0
 20 25  1  0
 21 20  1  0
 22 27  1  0
 22 28  1  0
 22 21  1  0
 23 21  2  0
 29 22  1  0
M  END
>  <E_el>  (104) 
-648.2209056908

>  <HBA_atom_index>  (104) 
1

>  <Function>  (104) 
amide

>  <Atom>  (104) 
N

>  <Mol_ID>  (104) 
CHEMBL151024_f002_c001

>  <E_el_PW6B95>  (104) 
-457.2162981279

>  <E_el complex_PW6B95>  (104) 
-650.7088905120

>  <HB_distance>  (104) 
2.05

>  <dG(298)_RRHO (kJ/mol)>  (104) 
347.5718

>  <dG(298)_RRHO complex (kJ/mol)>  (104) 
552.4528

>  <dG_solv_SMD_CCl4 (kJ/mol)>  (104) 
-29.7110

>  <dG_solv_SMD_CCl4 complex (kJ/mol)>  (104) 
-40.4735

>  <Delta G_sol (kJ/mol)>  (104) 
24.93

>  <Delta G (kcal/mol)>  (104) 
-1.25

>  <Delta G (kJ/mol)>  (104) 
-5.23

$$$$

     RDKit          3D

 29 28  0  0  0  0  0  0  0  0999 V2000
    0.8025    1.9133   -0.3597 N   0  0  0  0  0  0  0  0  0  0  0  0
    1.5212    2.3836    0.7072 O   0  0  0  0  0  0  0  0  0  0  0  0
   -0.4650    1.4627   -0.1507 C   0  0  0  0  0  0  0  0  0  0  0  0
   -0.9981    0.6760   -1.3304 C   0  0  0  0  0  0  0  0  0  0  0  0
   -1.1183    1.7326    0.8298 O   0  0  0  0  0  0  0  0  0  0  0  0
    0.0341   -0.1071   -2.0009 N   0  0  0  0  0  0  0  0  0  0  0  0
   -2.1248   -0.3064   -0.9953 C   0  0  0  0  0  0  0  0  0  0  0  0
   -0.7301   -0.9755   -2.8882 C   0  0  0  0  0  0  0  0  0  0  0  0
   -2.0618   -1.3046   -2.1662 C   0  0  0  0  0  0  0  0  0  0  0  0
    1.3694    1.4810   -1.0759 H   0  0  0  0  0  0  0  0  0  0  0  0
    1.3039    3.3192    0.7733 H   0  0  0  0  0  0  0  0  0  0  0  0
   -1.3746    1.4102   -2.0564 H   0  0  0  0  0  0  0  0  0  0  0  0
    0.4756   -0.6946   -1.2990 H   0  0  0  0  0  0  0  0  0  0  0  0
   -3.0938    0.1803   -0.8984 H   0  0  0  0  0  0  0  0  0  0  0  0
   -1.9099   -0.7996   -0.0470 H   0  0  0  0  0  0  0  0  0  0  0  0
   -0.9259   -0.4419   -3.8216 H   0  0  0  0  0  0  0  0  0  0  0  0
   -0.1478   -1.8606   -3.1432 H   0  0  0  0  0  0  0  0  0  0  0  0
   -2.9118   -1.1958   -2.8407 H   0  0  0  0  0  0  0  0  0  0  0  0
   -2.0749   -2.3327   -1.8046 H   0  0  0  0  0  0  0  0  0  0  0  0
    0.3133   -0.2947    3.0447 C   0  0  0  0  0  0  0  0  0  0  0  0
    1.2116   -0.7282    1.9208 C   0  0  0  0  0  0  0  0  0  0  0  0
    2.6854   -0.4976    2.1307 C   0  0  0  0  0  0  0  0  0  0  0  0
    0.7802   -1.2204    0.9043 O   0  0  0  0  0  0  0  0  0  0  0  0
    0.7233   -0.5762    4.0153 H   0  0  0  0  0  0  0  0  0  0  0  0
    0.2346    0.7937    3.0239 H   0  0  0  0  0  0  0  0  0  0  0  0
   -0.6870   -0.7036    2.9299 H   0  0  0  0  0  0  0  0  0  0  0  0
    3.0439   -1.1117    2.9597 H   0  0  0  0  0  0  0  0  0  0  0  0
    2.8698    0.5423    2.4011 H   0  0  0  0  0  0  0  0  0  0  0  0
    3.2550   -0.7437    1.2377 H   0  0  0  0  0  0  0  0  0  0  0  0
  1  2  1  0
  3  1  1  0
  4  3  1  0
  3  5  2  0
  6  4  1  0
  7  4  1  0
  6  8  1  0
  9  7  1  0
  8  9  1  0
  1 10  1  0
  2 11  1  0
  4 12  1  0
  6 13  1  0
  7 14  1  0
  7 15  1  0
  8 16  1  0
  8 17  1  0
  9 18  1  0
  9 19  1  0
 20 24  1  0
 20 26  1  0
 20 25  1  0
 21 20  1  0
 22 27  1  0
 22 28  1  0
 22 21  1  0
 23 21  2  0
 29 22  1  0
M  END
>  <E_el>  (105) 
-648.2236680160

>  <HBA_atom_index>  (105) 
6

>  <Function>  (105) 
secondary amine

>  <Atom>  (105) 
N

>  <Mol_ID>  (105) 
CHEMBL151024_f002_c002

>  <E_el_PW6B95>  (105) 
-457.2162981279

>  <E_el complex_PW6B95>  (105) 
-650.7110075553

>  <HB_distance>  (105) 
2.29

>  <dG(298)_RRHO (kJ/mol)>  (105) 
347.5718

>  <dG(298)_RRHO complex (kJ/mol)>  (105) 
557.5385

>  <dG_solv_SMD_CCl4 (kJ/mol)>  (105) 
-29.7110

>  <dG_solv_SMD_CCl4 complex (kJ/mol)>  (105) 
-34.7266

>  <Delta G_sol (kJ/mol)>  (105) 
30.21

>  <Delta G (kcal/mol)>  (105) 
-0.46

>  <Delta G (kJ/mol)>  (105) 
-1.92

$$$$

     RDKit          3D

 45 44  0  0  0  0  0  0  0  0999 V2000
    0.4473    1.9116   -0.7465 C   0  0  0  0  0  0  0  0  0  0  0  0
   -0.2329    0.7549   -0.1833 N   0  0  0  0  0  0  0  0  0  0  0  0
    0.4243   -0.5079   -0.4345 C   0  0  0  0  0  0  0  0  0  0  0  0
    0.0107    3.1600    0.0041 C   0  0  0  0  0  0  0  0  0  0  0  0
    0.1145    2.0205   -2.2434 C   0  0  0  0  0  0  0  0  0  0  0  0
   -0.2655   -1.6665    0.3005 C   0  0  0  0  0  0  0  0  0  0  0  0
    0.7306    3.0946   -2.9855 N   0  0  0  0  0  0  0  0  0  0  0  0
    0.6586   -2.7050    0.5537 O   0  0  0  0  0  0  0  0  0  0  0  0
   -1.5143   -2.1862   -0.3901 C   0  0  0  0  0  0  0  0  0  0  0  0
    2.1716    3.0608   -3.0616 C   0  0  0  0  0  0  0  0  0  0  0  0
   -2.3351   -1.3499   -1.1447 C   0  0  0  0  0  0  0  0  0  0  0  0
   -1.8718   -3.5268   -0.2607 C   0  0  0  0  0  0  0  0  0  0  0  0
   -3.4702   -1.8483   -1.7661 C   0  0  0  0  0  0  0  0  0  0  0  0
   -3.8113   -3.1866   -1.6416 C   0  0  0  0  0  0  0  0  0  0  0  0
   -3.0084   -4.0229   -0.8826 C   0  0  0  0  0  0  0  0  0  0  0  0
    1.5418    1.8118   -0.6304 H   0  0  0  0  0  0  0  0  0  0  0  0
   -0.3108    0.8777    0.8197 H   0  0  0  0  0  0  0  0  0  0  0  0
    1.4792   -0.4971   -0.1157 H   0  0  0  0  0  0  0  0  0  0  0  0
    0.4298   -0.7157   -1.5096 H   0  0  0  0  0  0  0  0  0  0  0  0
    0.2397    3.0798    1.0681 H   0  0  0  0  0  0  0  0  0  0  0  0
   -1.0655    3.3152   -0.0957 H   0  0  0  0  0  0  0  0  0  0  0  0
    0.5207    4.0493   -0.3677 H   0  0  0  0  0  0  0  0  0  0  0  0
    0.3779    1.0841   -2.7457 H   0  0  0  0  0  0  0  0  0  0  0  0
   -0.9719    2.1156   -2.3344 H   0  0  0  0  0  0  0  0  0  0  0  0
   -0.5508   -1.3074    1.2959 H   0  0  0  0  0  0  0  0  0  0  0  0
    0.4081    3.9939   -2.6588 H   0  0  0  0  0  0  0  0  0  0  0  0
    0.8967   -3.1061   -0.2879 H   0  0  0  0  0  0  0  0  0  0  0  0
    2.4878    2.1129   -3.5020 H   0  0  0  0  0  0  0  0  0  0  0  0
    2.5211    3.8525   -3.7253 H   0  0  0  0  0  0  0  0  0  0  0  0
    2.7063    3.1696   -2.1077 H   0  0  0  0  0  0  0  0  0  0  0  0
   -2.0880   -0.2996   -1.2298 H   0  0  0  0  0  0  0  0  0  0  0  0
   -1.2635   -4.1927    0.3371 H   0  0  0  0  0  0  0  0  0  0  0  0
   -4.0928   -1.1831   -2.3506 H   0  0  0  0  0  0  0  0  0  0  0  0
   -4.6972   -3.5731   -2.1284 H   0  0  0  0  0  0  0  0  0  0  0  0
   -3.2664   -5.0681   -0.7702 H   0  0  0  0  0  0  0  0  0  0  0  0
    1.1935   -0.4101    4.9800 C   0  0  0  0  0  0  0  0  0  0  0  0
    1.1842    0.1195    3.5700 C   0  0  0  0  0  0  0  0  0  0  0  0
    2.3685   -0.2599    2.7190 C   0  0  0  0  0  0  0  0  0  0  0  0
    0.2740    0.7905    3.1463 O   0  0  0  0  0  0  0  0  0  0  0  0
    1.4051   -1.4806    4.9875 H   0  0  0  0  0  0  0  0  0  0  0  0
    1.9935    0.0690    5.5489 H   0  0  0  0  0  0  0  0  0  0  0  0
    0.2462   -0.2237    5.4789 H   0  0  0  0  0  0  0  0  0  0  0  0
    2.2004   -1.2558    2.2991 H   0  0  0  0  0  0  0  0  0  0  0  0
    3.2895   -0.3065    3.3003 H   0  0  0  0  0  0  0  0  0  0  0  0
    2.4948    0.4357    1.8913 H   0  0  0  0  0  0  0  0  0  0  0  0
  1  2  1  0
  2  3  1  0
  4  1  1  0
  1  5  1  0
  3  6  1  0
  5  7  1  0
  6  8  1  0
  6  9  1  0
  7 10  1  0
  9 11  2  0
  9 12  1  0
 11 13  1  0
 13 14  2  0
 14 15  1  0
 15 12  2  0
  1 16  1  0
  2 17  1  0
  3 18  1  0
  3 19  1  0
  4 20  1  0
  4 21  1  0
  4 22  1  0
  5 23  1  0
  5 24  1  0
  6 25  1  0
  7 26  1  0
  8 27  1  0
 10 28  1  0
 10 29  1  0
 10 30  1  0
 11 31  1  0
 12 32  1  0
 13 33  1  0
 14 34  1  0
 15 35  1  0
 36 40  1  0
 36 42  1  0
 36 41  1  0
 37 36  1  0
 38 43  1  0
 38 44  1  0
 38 37  1  0
 39 37  2  0
 45 38  1  0
M  END
>  <E_el>  (106) 
-845.3413555974

>  <HBA_atom_index>  (106) 
2

>  <Function>  (106) 
secondary amine

>  <Atom>  (106) 
N

>  <Mol_ID>  (106) 
CHEMBL154370_f003_c001

>  <E_el_PW6B95>  (106) 
-655.1518184283

>  <E_el complex_PW6B95>  (106) 
-848.6410837483

>  <HB_distance>  (106) 
2.40

>  <dG(298)_RRHO (kJ/mol)>  (106) 
728.5374

>  <dG(298)_RRHO complex (kJ/mol)>  (106) 
937.7977

>  <dG_solv_SMD_CCl4 (kJ/mol)>  (106) 
-42.1243

>  <dG_solv_SMD_CCl4 complex (kJ/mol)>  (106) 
-51.3530

>  <Delta G_sol (kJ/mol)>  (106) 
39.58

>  <Delta G (kcal/mol)>  (106) 
0.96

>  <Delta G (kJ/mol)>  (106) 
4.02

$$$$

     RDKit          3D

 45 44  0  0  0  0  0  0  0  0999 V2000
    0.4032    0.1458    0.3145 C   0  0  0  0  0  0  0  0  0  0  0  0
    0.5973   -1.0124   -0.5476 N   0  0  0  0  0  0  0  0  0  0  0  0
    0.6203   -0.7158   -1.9635 C   0  0  0  0  0  0  0  0  0  0  0  0
    0.9513   -0.1645    1.6985 C   0  0  0  0  0  0  0  0  0  0  0  0
   -1.0966    0.4842    0.3849 C   0  0  0  0  0  0  0  0  0  0  0  0
    0.8930   -1.9609   -2.8146 C   0  0  0  0  0  0  0  0  0  0  0  0
   -1.4646    1.7204    1.0261 N   0  0  0  0  0  0  0  0  0  0  0  0
    1.3613   -1.5772   -4.0885 O   0  0  0  0  0  0  0  0  0  0  0  0
   -0.2716   -2.9310   -2.9264 C   0  0  0  0  0  0  0  0  0  0  0  0
   -1.0712    2.9259    0.3443 C   0  0  0  0  0  0  0  0  0  0  0  0
   -1.2879   -2.9985   -1.9762 C   0  0  0  0  0  0  0  0  0  0  0  0
   -0.3287   -3.7948   -4.0201 C   0  0  0  0  0  0  0  0  0  0  0  0
   -2.3373   -3.8938   -2.1258 C   0  0  0  0  0  0  0  0  0  0  0  0
   -2.3880   -4.7428   -3.2196 C   0  0  0  0  0  0  0  0  0  0  0  0
   -1.3752   -4.6922   -4.1652 C   0  0  0  0  0  0  0  0  0  0  0  0
    0.9480    1.0205   -0.0822 H   0  0  0  0  0  0  0  0  0  0  0  0
    1.4607   -1.4791   -0.2983 H   0  0  0  0  0  0  0  0  0  0  0  0
    1.3886    0.0302   -2.2220 H   0  0  0  0  0  0  0  0  0  0  0  0
   -0.3423   -0.2840   -2.2579 H   0  0  0  0  0  0  0  0  0  0  0  0
    2.0279   -0.3493    1.6700 H   0  0  0  0  0  0  0  0  0  0  0  0
    0.4674   -1.0523    2.1109 H   0  0  0  0  0  0  0  0  0  0  0  0
    0.7830    0.6597    2.3907 H   0  0  0  0  0  0  0  0  0  0  0  0
   -1.5130    0.5034   -0.6275 H   0  0  0  0  0  0  0  0  0  0  0  0
   -1.5993   -0.3419    0.8980 H   0  0  0  0  0  0  0  0  0  0  0  0
    1.7397   -2.4938   -2.3631 H   0  0  0  0  0  0  0  0  0  0  0  0
   -1.1904    1.7475    1.9978 H   0  0  0  0  0  0  0  0  0  0  0  0
    0.6201   -1.2125   -4.5812 H   0  0  0  0  0  0  0  0  0  0  0  0
   -1.5208    2.9497   -0.6511 H   0  0  0  0  0  0  0  0  0  0  0  0
   -1.4521    3.7906    0.8886 H   0  0  0  0  0  0  0  0  0  0  0  0
    0.0113    3.0758    0.2087 H   0  0  0  0  0  0  0  0  0  0  0  0
   -1.2454   -2.3612   -1.1034 H   0  0  0  0  0  0  0  0  0  0  0  0
    0.4547   -3.7702   -4.7665 H   0  0  0  0  0  0  0  0  0  0  0  0
   -3.1192   -3.9265   -1.3778 H   0  0  0  0  0  0  0  0  0  0  0  0
   -3.2078   -5.4401   -3.3335 H   0  0  0  0  0  0  0  0  0  0  0  0
   -1.3985   -5.3536   -5.0219 H   0  0  0  0  0  0  0  0  0  0  0  0
    1.1185    4.0605    5.4861 C   0  0  0  0  0  0  0  0  0  0  0  0
    0.8252    3.3708    4.1775 C   0  0  0  0  0  0  0  0  0  0  0  0
    1.8189    3.6181    3.0708 C   0  0  0  0  0  0  0  0  0  0  0  0
   -0.1396    2.6620    4.0336 O   0  0  0  0  0  0  0  0  0  0  0  0
    0.4638    3.6991    6.2755 H   0  0  0  0  0  0  0  0  0  0  0  0
    2.1594    3.9179    5.7812 H   0  0  0  0  0  0  0  0  0  0  0  0
    0.9712    5.1375    5.3754 H   0  0  0  0  0  0  0  0  0  0  0  0
    2.7420    3.0738    3.2848 H   0  0  0  0  0  0  0  0  0  0  0  0
    2.0875    4.6731    3.0057 H   0  0  0  0  0  0  0  0  0  0  0  0
    1.4352    3.2816    2.1103 H   0  0  0  0  0  0  0  0  0  0  0  0
  1  2  1  0
  2  3  1  0
  4  1  1  0
  1  5  1  0
  3  6  1  0
  5  7  1  0
  6  8  1  0
  6  9  1  0
  7 10  1  0
  9 11  2  0
  9 12  1  0
 11 13  1  0
 13 14  2  0
 14 15  1  0
 15 12  2  0
  1 16  1  0
  2 17  1  0
  3 18  1  0
  3 19  1  0
  4 20  1  0
  4 21  1  0
  4 22  1  0
  5 23  1  0
  5 24  1  0
  6 25  1  0
  7 26  1  0
  8 27  1  0
 10 28  1  0
 10 29  1  0
 10 30  1  0
 11 31  1  0
 12 32  1  0
 13 33  1  0
 14 34  1  0
 15 35  1  0
 36 40  1  0
 36 42  1  0
 36 41  1  0
 37 36  1  0
 38 43  1  0
 38 44  1  0
 38 37  1  0
 39 37  2  0
 45 38  1  0
M  END
>  <E_el>  (107) 
-845.3380512331

>  <HBA_atom_index>  (107) 
7

>  <Function>  (107) 
secondary amine

>  <Atom>  (107) 
N

>  <Mol_ID>  (107) 
CHEMBL154370_f003_c002

>  <E_el_PW6B95>  (107) 
-655.1518184283

>  <E_el complex_PW6B95>  (107) 
-848.6380035867

>  <HB_distance>  (107) 
2.47

>  <dG(298)_RRHO (kJ/mol)>  (107) 
728.5374

>  <dG(298)_RRHO complex (kJ/mol)>  (107) 
936.1568

>  <dG_solv_SMD_CCl4 (kJ/mol)>  (107) 
-42.1243

>  <dG_solv_SMD_CCl4 complex (kJ/mol)>  (107) 
-54.5200

>  <Delta G_sol (kJ/mol)>  (107) 
42.86

>  <Delta G (kcal/mol)>  (107) 
1.45

>  <Delta G (kJ/mol)>  (107) 
6.07

$$$$

     RDKit          3D

 45 44  0  0  0  0  0  0  0  0999 V2000
    1.1820   -2.2242   -0.3998 C   0  0  0  0  0  0  0  0  0  0  0  0
    0.3248   -1.3350   -1.1675 N   0  0  0  0  0  0  0  0  0  0  0  0
    0.4539    0.0679   -0.8300 C   0  0  0  0  0  0  0  0  0  0  0  0
    1.1931   -3.5950   -1.0575 C   0  0  0  0  0  0  0  0  0  0  0  0
    0.6653   -2.3106    1.0459 C   0  0  0  0  0  0  0  0  0  0  0  0
   -0.1703    0.9990   -1.8745 C   0  0  0  0  0  0  0  0  0  0  0  0
    1.3872   -3.1648    1.9579 N   0  0  0  0  0  0  0  0  0  0  0  0
    0.3157    2.3060   -1.7003 O   0  0  0  0  0  0  0  0  0  0  0  0
   -1.6897    0.9772   -1.9337 C   0  0  0  0  0  0  0  0  0  0  0  0
    2.7647   -2.8070    2.1960 C   0  0  0  0  0  0  0  0  0  0  0  0
   -2.4586   -0.0481   -1.3911 C   0  0  0  0  0  0  0  0  0  0  0  0
   -2.3452    2.0342   -2.5651 C   0  0  0  0  0  0  0  0  0  0  0  0
   -3.8443   -0.0130   -1.4731 C   0  0  0  0  0  0  0  0  0  0  0  0
   -4.4851    1.0413   -2.1023 C   0  0  0  0  0  0  0  0  0  0  0  0
   -3.7273    2.0656   -2.6514 C   0  0  0  0  0  0  0  0  0  0  0  0
    2.2190   -1.8430   -0.3793 H   0  0  0  0  0  0  0  0  0  0  0  0
    0.5229   -1.4552   -2.1535 H   0  0  0  0  0  0  0  0  0  0  0  0
    1.5100    0.3669   -0.7295 H   0  0  0  0  0  0  0  0  0  0  0  0
   -0.0233    0.2599    0.1365 H   0  0  0  0  0  0  0  0  0  0  0  0
    1.5487   -3.5383   -2.0883 H   0  0  0  0  0  0  0  0  0  0  0  0
    0.1905   -4.0260   -1.0732 H   0  0  0  0  0  0  0  0  0  0  0  0
    1.8570   -4.2845   -0.5356 H   0  0  0  0  0  0  0  0  0  0  0  0
    0.6488   -1.3089    1.4873 H   0  0  0  0  0  0  0  0  0  0  0  0
   -0.3771   -2.6418    1.0088 H   0  0  0  0  0  0  0  0  0  0  0  0
    0.2084    0.6879   -2.8579 H   0  0  0  0  0  0  0  0  0  0  0  0
    1.3075   -4.1351    1.6906 H   0  0  0  0  0  0  0  0  0  0  0  0
   -0.0469    2.6576   -0.8740 H   0  0  0  0  0  0  0  0  0  0  0  0
    2.8119   -1.7820    2.5710 H   0  0  0  0  0  0  0  0  0  0  0  0
    3.1804   -3.4493    2.9731 H   0  0  0  0  0  0  0  0  0  0  0  0
    3.4339   -2.8644    1.3265 H   0  0  0  0  0  0  0  0  0  0  0  0
   -1.9721   -0.8913   -0.9196 H   0  0  0  0  0  0  0  0  0  0  0  0
   -1.7670    2.8454   -2.9879 H   0  0  0  0  0  0  0  0  0  0  0  0
   -4.4238   -0.8188   -1.0409 H   0  0  0  0  0  0  0  0  0  0  0  0
   -5.5652    1.0662   -2.1654 H   0  0  0  0  0  0  0  0  0  0  0  0
   -4.2146    2.8961   -3.1459 H   0  0  0  0  0  0  0  0  0  0  0  0
    0.2088    3.1232    3.3857 C   0  0  0  0  0  0  0  0  0  0  0  0
    0.4829    2.9196    1.9190 C   0  0  0  0  0  0  0  0  0  0  0  0
    1.8829    2.4924    1.5633 C   0  0  0  0  0  0  0  0  0  0  0  0
   -0.3772    3.0847    1.0867 O   0  0  0  0  0  0  0  0  0  0  0  0
    0.5599    2.2703    3.9691 H   0  0  0  0  0  0  0  0  0  0  0  0
    0.7604    3.9946    3.7456 H   0  0  0  0  0  0  0  0  0  0  0  0
   -0.8512    3.2780    3.5700 H   0  0  0  0  0  0  0  0  0  0  0  0
    2.0318    1.4534    1.8685 H   0  0  0  0  0  0  0  0  0  0  0  0
    2.6233    3.0847    2.1026 H   0  0  0  0  0  0  0  0  0  0  0  0
    2.0632    2.5646    0.4934 H   0  0  0  0  0  0  0  0  0  0  0  0
  1  2  1  0
  2  3  1  0
  4  1  1  0
  1  5  1  0
  3  6  1  0
  5  7  1  0
  6  8  1  0
  6  9  1  0
  7 10  1  0
  9 11  2  0
  9 12  1  0
 11 13  1  0
 13 14  2  0
 14 15  1  0
 15 12  2  0
  1 16  1  0
  2 17  1  0
  3 18  1  0
  3 19  1  0
  4 20  1  0
  4 21  1  0
  4 22  1  0
  5 23  1  0
  5 24  1  0
  6 25  1  0
  7 26  1  0
  8 27  1  0
 10 28  1  0
 10 29  1  0
 10 30  1  0
 11 31  1  0
 12 32  1  0
 13 33  1  0
 14 34  1  0
 15 35  1  0
 36 40  1  0
 36 42  1  0
 36 41  1  0
 37 36  1  0
 38 43  1  0
 38 44  1  0
 38 37  1  0
 39 37  2  0
 45 38  1  0
M  END
>  <E_el>  (108) 
-845.3417966486

>  <HBA_atom_index>  (108) 
8

>  <Function>  (108) 
alcohol

>  <Atom>  (108) 
O

>  <Mol_ID>  (108) 
CHEMBL154370_f003_c003

>  <E_el_PW6B95>  (108) 
-655.1518184283

>  <E_el complex_PW6B95>  (108) 
-848.6421801425

>  <HB_distance>  (108) 
2.03

>  <dG(298)_RRHO (kJ/mol)>  (108) 
728.5374

>  <dG(298)_RRHO complex (kJ/mol)>  (108) 
937.4827

>  <dG_solv_SMD_CCl4 (kJ/mol)>  (108) 
-42.1243

>  <dG_solv_SMD_CCl4 complex (kJ/mol)>  (108) 
-54.6095

>  <Delta G_sol (kJ/mol)>  (108) 
33.13

>  <Delta G (kcal/mol)>  (108) 
-0.02

>  <Delta G (kJ/mol)>  (108) 
-0.08

$$$$

     RDKit          3D

 31 31  0  0  0  0  0  0  0  0999 V2000
    0.4412    0.9683   -0.5578 C   0  0  0  0  0  0  0  0  0  0  0  0
    1.5249    1.4901    0.0165 O   0  0  0  0  0  0  0  0  0  0  0  0
   -0.4327    1.8131   -1.0063 N   0  0  0  0  0  0  0  0  0  0  0  0
    0.2879   -0.4442   -0.6584 C   0  0  0  0  0  0  0  0  0  0  0  0
   -1.5444    1.3280   -1.6020 C   0  0  0  0  0  0  0  0  0  0  0  0
   -0.8227   -0.9631   -1.2538 C   0  0  0  0  0  0  0  0  0  0  0  0
   -2.4931    2.2530   -2.0890 C   0  0  0  0  0  0  0  0  0  0  0  0
   -1.7999   -0.0564   -1.7568 C   0  0  0  0  0  0  0  0  0  0  0  0
   -1.0080   -2.4434   -1.3779 C   0  0  0  0  0  0  0  0  0  0  0  0
   -2.9887   -0.4699   -2.3919 C   0  0  0  0  0  0  0  0  0  0  0  0
   -3.8926    0.4486   -2.8552 C   0  0  0  0  0  0  0  0  0  0  0  0
   -3.6392    1.8228   -2.7001 C   0  0  0  0  0  0  0  0  0  0  0  0
    2.1013    0.7973    0.3816 H   0  0  0  0  0  0  0  0  0  0  0  0
    1.0557   -1.1026   -0.2692 H   0  0  0  0  0  0  0  0  0  0  0  0
   -2.2810    3.3061   -1.9622 H   0  0  0  0  0  0  0  0  0  0  0  0
   -1.9215   -2.7732   -0.8802 H   0  0  0  0  0  0  0  0  0  0  0  0
   -1.0824   -2.7473   -2.4235 H   0  0  0  0  0  0  0  0  0  0  0  0
   -0.1738   -2.9842   -0.9343 H   0  0  0  0  0  0  0  0  0  0  0  0
   -3.1914   -1.5261   -2.5159 H   0  0  0  0  0  0  0  0  0  0  0  0
   -4.8014    0.1194   -3.3408 H   0  0  0  0  0  0  0  0  0  0  0  0
   -4.3575    2.5438   -3.0683 H   0  0  0  0  0  0  0  0  0  0  0  0
    2.2444    0.8195    3.3732 C   0  0  0  0  0  0  0  0  0  0  0  0
    3.0964   -0.2081    2.6812 C   0  0  0  0  0  0  0  0  0  0  0  0
    3.9601   -1.0593    3.5712 C   0  0  0  0  0  0  0  0  0  0  0  0
    3.0985   -0.3570    1.4787 O   0  0  0  0  0  0  0  0  0  0  0  0
    1.4658    0.3124    3.9478 H   0  0  0  0  0  0  0  0  0  0  0  0
    2.8343    1.3913    4.0908 H   0  0  0  0  0  0  0  0  0  0  0  0
    1.7688    1.5005    2.6712 H   0  0  0  0  0  0  0  0  0  0  0  0
    3.3815   -1.4689    4.4007 H   0  0  0  0  0  0  0  0  0  0  0  0
    4.7441   -0.4416    4.0154 H   0  0  0  0  0  0  0  0  0  0  0  0
    4.4254   -1.8690    3.0152 H   0  0  0  0  0  0  0  0  0  0  0  0
  1  2  1  0
  3  1  2  0
  1  4  1  0
  5  3  1  0
  4  6  2  0
  7  5  2  0
  5  8  1  0
  6  8  1  0
  6  9  1  0
  8 10  2  0
 10 11  1  0
 12 11  2  0
 12  7  1  0
  2 13  1  0
  4 14  1  0
  7 15  1  0
  9 16  1  0
  9 17  1  0
  9 18  1  0
 10 19  1  0
 11 20  1  0
 12 21  1  0
 22 26  1  0
 22 28  1  0
 22 27  1  0
 23 22  1  0
 24 29  1  0
 24 30  1  0
 24 23  1  0
 25 23  2  0
 31 24  1  0
M  END
>  <E_el>  (109) 
-708.1047980776

>  <HBA_atom_index>  (109) 
2

>  <Function>  (109) 
alcohol

>  <Atom>  (109) 
O

>  <Mol_ID>  (109) 
CHEMBL156751_f002_c001

>  <E_el_PW6B95>  (109) 
-517.3841425366

>  <E_el complex_PW6B95>  (109) 
-710.8697710934

>  <HB_distance>  (109) 
1.88

>  <dG(298)_RRHO (kJ/mol)>  (109) 
367.4941

>  <dG(298)_RRHO complex (kJ/mol)>  (109) 
576.6783

>  <dG_solv_SMD_CCl4 (kJ/mol)>  (109) 
-34.0939

>  <dG_solv_SMD_CCl4 complex (kJ/mol)>  (109) 
-50.5740

>  <Delta G_sol (kJ/mol)>  (109) 
41.80

>  <Delta G (kcal/mol)>  (109) 
1.29

>  <Delta G (kJ/mol)>  (109) 
5.40

$$$$

     RDKit          3D

 28 26  0  0  0  0  0  0  0  0999 V2000
   -0.3283   -0.0683   -1.9655 C   0  0  0  0  0  0  0  0  0  0  0  0
   -0.9886   -1.0617   -1.3315 N   0  0  0  0  0  0  0  0  0  0  0  0
   -1.5070   -2.1985   -2.0487 C   0  0  0  0  0  0  0  0  0  0  0  0
    0.1636    1.0537   -1.0673 C   0  0  0  0  0  0  0  0  0  0  0  0
   -0.1196   -0.0821   -3.1623 O   0  0  0  0  0  0  0  0  0  0  0  0
    0.0513    2.4244   -1.7228 C   0  0  0  0  0  0  0  0  0  0  0  0
    0.6135    3.5283   -0.8397 C   0  0  0  0  0  0  0  0  0  0  0  0
   -1.1703   -0.9883   -0.3424 H   0  0  0  0  0  0  0  0  0  0  0  0
   -2.2367   -1.9033   -2.8036 H   0  0  0  0  0  0  0  0  0  0  0  0
   -1.9947   -2.8634   -1.3402 H   0  0  0  0  0  0  0  0  0  0  0  0
   -0.7150   -2.7525   -2.5534 H   0  0  0  0  0  0  0  0  0  0  0  0
   -0.3623    1.0481   -0.1085 H   0  0  0  0  0  0  0  0  0  0  0  0
    1.2165    0.8512   -0.8383 H   0  0  0  0  0  0  0  0  0  0  0  0
   -0.9970    2.6339   -1.9510 H   0  0  0  0  0  0  0  0  0  0  0  0
    0.5723    2.4055   -2.6805 H   0  0  0  0  0  0  0  0  0  0  0  0
    0.0843    3.5893    0.1134 H   0  0  0  0  0  0  0  0  0  0  0  0
    1.6698    3.3616   -0.6184 H   0  0  0  0  0  0  0  0  0  0  0  0
    0.5313    4.5023   -1.3223 H   0  0  0  0  0  0  0  0  0  0  0  0
    0.1133   -1.2326    3.8605 C   0  0  0  0  0  0  0  0  0  0  0  0
   -0.0157   -1.2399    2.3598 C   0  0  0  0  0  0  0  0  0  0  0  0
    1.2501   -1.5201    1.5929 C   0  0  0  0  0  0  0  0  0  0  0  0
   -1.0720   -1.0251    1.8141 O   0  0  0  0  0  0  0  0  0  0  0  0
    0.4066   -2.2224    4.2160 H   0  0  0  0  0  0  0  0  0  0  0  0
    0.9009   -0.5453    4.1738 H   0  0  0  0  0  0  0  0  0  0  0  0
   -0.8223   -0.9484    4.3351 H   0  0  0  0  0  0  0  0  0  0  0  0
    1.7548   -2.4053    1.9831 H   0  0  0  0  0  0  0  0  0  0  0  0
    1.9459   -0.6864    1.7166 H   0  0  0  0  0  0  0  0  0  0  0  0
    1.0553   -1.6546    0.5312 H   0  0  0  0  0  0  0  0  0  0  0  0
  1  2  1  0
  2  3  1  0
  4  1  1  0
  1  5  2  0
  6  4  1  0
  7  6  1  0
  2  8  1  0
  3  9  1  0
  3 10  1  0
  3 11  1  0
  4 12  1  0
  4 13  1  0
  6 14  1  0
  6 15  1  0
  7 16  1  0
  7 17  1  0
  7 18  1  0
 19 23  1  0
 19 25  1  0
 19 24  1  0
 20 19  1  0
 21 26  1  0
 21 27  1  0
 21 20  1  0
 22 20  2  0
 28 21  1  0
M  END
>  <E_el>  (110) 
-519.1961847000

>  <HBA_atom_index>  (110) 
2

>  <Function>  (110) 
amide

>  <Atom>  (110) 
N

>  <Mol_ID>  (110) 
CHEMBL15755_f001_c001

>  <E_el_PW6B95>  (110) 
-327.7064686491

>  <E_el complex_PW6B95>  (110) 
-521.1964764873

>  <HB_distance>  (110) 
2.16

>  <dG(298)_RRHO (kJ/mol)>  (110) 
344.5919

>  <dG(298)_RRHO complex (kJ/mol)>  (110) 
550.2343

>  <dG_solv_SMD_CCl4 (kJ/mol)>  (110) 
-26.2068

>  <dG_solv_SMD_CCl4 complex (kJ/mol)>  (110) 
-38.3355

>  <Delta G_sol (kJ/mol)>  (110) 
31.12

>  <Delta G (kcal/mol)>  (110) 
-0.32

>  <Delta G (kJ/mol)>  (110) 
-1.34

$$$$

     RDKit          3D

 19 17  0  0  0  0  0  0  0  0999 V2000
   -0.5387    0.0671   -2.7070 C   0  0  0  0  0  0  0  0  0  0  0  0
   -0.3827    1.1276   -1.9172 O   0  0  0  0  0  0  0  0  0  0  0  0
   -1.1718   -1.1127   -2.0375 C   0  0  0  0  0  0  0  0  0  0  0  0
   -0.2073    0.0795   -3.8523 O   0  0  0  0  0  0  0  0  0  0  0  0
   -1.1300   -2.2309   -2.6329 N   0  0  0  0  0  0  0  0  0  0  0  0
   -1.6989   -3.2800   -2.0399 O   0  0  0  0  0  0  0  0  0  0  0  0
   -0.5821    0.9448   -0.9790 H   0  0  0  0  0  0  0  0  0  0  0  0
   -1.6499   -0.9866   -1.0598 H   0  0  0  0  0  0  0  0  0  0  0  0
   -2.1080   -3.0141   -1.1985 H   0  0  0  0  0  0  0  0  0  0  0  0
    0.4428    0.4082    2.9397 C   0  0  0  0  0  0  0  0  0  0  0  0
    0.4215    0.7574    1.4784 C   0  0  0  0  0  0  0  0  0  0  0  0
    1.6968    1.3112    0.9096 C   0  0  0  0  0  0  0  0  0  0  0  0
   -0.5795    0.5970    0.8113 O   0  0  0  0  0  0  0  0  0  0  0  0
    1.0484   -0.4895    3.0865 H   0  0  0  0  0  0  0  0  0  0  0  0
    0.9134    1.1984    3.5257 H   0  0  0  0  0  0  0  0  0  0  0  0
   -0.5588    0.2186    3.3177 H   0  0  0  0  0  0  0  0  0  0  0  0
    2.5557    0.7243    1.2374 H   0  0  0  0  0  0  0  0  0  0  0  0
    1.8490    2.3225    1.2944 H   0  0  0  0  0  0  0  0  0  0  0  0
    1.6802    1.3572   -0.1766 H   0  0  0  0  0  0  0  0  0  0  0  0
  1  2  1  0
  3  1  1  0
  1  4  2  0
  5  3  2  0
  6  5  1  0
  2  7  1  0
  3  8  1  0
  6  9  1  0
 10 14  1  0
 10 16  1  0
 10 15  1  0
 11 10  1  0
 12 17  1  0
 12 18  1  0
 12 11  1  0
 13 11  2  0
 19 12  1  0
M  END
>  <E_el>  (111) 
-550.3615513316

>  <HBA_atom_index>  (111) 
2

>  <Function>  (111) 
alcohol

>  <Atom>  (111) 
O

>  <Mol_ID>  (111) 
CHEMBL159516_f001_c001

>  <E_el_PW6B95>  (111) 
-358.9577475847

>  <E_el complex_PW6B95>  (111) 
-552.4556713977

>  <HB_distance>  (111) 
1.82

>  <dG(298)_RRHO (kJ/mol)>  (111) 
84.7549

>  <dG(298)_RRHO complex (kJ/mol)>  (111) 
291.4386

>  <dG_solv_SMD_CCl4 (kJ/mol)>  (111) 
-26.7489

>  <dG_solv_SMD_CCl4 complex (kJ/mol)>  (111) 
-38.5738

>  <Delta G_sol (kJ/mol)>  (111) 
11.68

>  <Delta G (kcal/mol)>  (111) 
-3.25

>  <Delta G (kJ/mol)>  (111) 
-13.60

$$$$

     RDKit          3D

 45 45  0  0  0  0  0  0  0  0999 V2000
   -0.8483    1.0914   -0.7853 C   0  0  0  0  0  0  0  0  0  0  0  0
   -1.9634    0.5633   -0.2844 O   0  0  0  0  0  0  0  0  0  0  0  0
   -0.4976    2.2965   -0.3167 O   0  0  0  0  0  0  0  0  0  0  0  0
   -0.1251    0.4295   -1.7173 C   0  0  0  0  0  0  0  0  0  0  0  0
   -1.5252    3.2148    0.0583 C   0  0  0  0  0  0  0  0  0  0  0  0
   -0.5212   -1.0142   -2.0008 C   0  0  0  0  0  0  0  0  0  0  0  0
    1.0371    0.9702   -2.4230 C   0  0  0  0  0  0  0  0  0  0  0  0
   -0.8719    4.5578    0.2830 C   0  0  0  0  0  0  0  0  0  0  0  0
    0.0038   -1.4511   -3.3332 C   0  0  0  0  0  0  0  0  0  0  0  0
   -0.0348   -1.9340   -0.8936 C   0  0  0  0  0  0  0  0  0  0  0  0
    1.5408    0.4006   -3.4601 N   0  0  0  0  0  0  0  0  0  0  0  0
    1.7470    2.2146   -1.9715 C   0  0  0  0  0  0  0  0  0  0  0  0
    0.9444   -0.7498   -3.9609 C   0  0  0  0  0  0  0  0  0  0  0  0
    1.3239   -2.2121   -0.7522 C   0  0  0  0  0  0  0  0  0  0  0  0
    1.7777   -3.0301    0.2705 C   0  0  0  0  0  0  0  0  0  0  0  0
    0.8788   -3.5906    1.1704 C   0  0  0  0  0  0  0  0  0  0  0  0
   -0.4751   -3.3244    1.0354 C   0  0  0  0  0  0  0  0  0  0  0  0
   -0.9256   -2.5002    0.0114 C   0  0  0  0  0  0  0  0  0  0  0  0
   -1.9291    0.5003    0.6981 H   0  0  0  0  0  0  0  0  0  0  0  0
   -2.0276    2.8842    0.9712 H   0  0  0  0  0  0  0  0  0  0  0  0
   -2.2801    3.2801   -0.7303 H   0  0  0  0  0  0  0  0  0  0  0  0
   -1.6110   -1.0909   -2.0296 H   0  0  0  0  0  0  0  0  0  0  0  0
   -0.3884    4.9229   -0.6223 H   0  0  0  0  0  0  0  0  0  0  0  0
   -1.6247    5.2870    0.5802 H   0  0  0  0  0  0  0  0  0  0  0  0
   -0.1233    4.5091    1.0736 H   0  0  0  0  0  0  0  0  0  0  0  0
   -0.3868   -2.3649   -3.7620 H   0  0  0  0  0  0  0  0  0  0  0  0
    2.6442    2.3287   -2.5749 H   0  0  0  0  0  0  0  0  0  0  0  0
    2.0265    2.1731   -0.9190 H   0  0  0  0  0  0  0  0  0  0  0  0
    1.1306    3.1040   -2.1028 H   0  0  0  0  0  0  0  0  0  0  0  0
    1.3255   -1.0679   -4.9242 H   0  0  0  0  0  0  0  0  0  0  0  0
    2.0305   -1.7875   -1.4553 H   0  0  0  0  0  0  0  0  0  0  0  0
    2.8361   -3.2380    0.3619 H   0  0  0  0  0  0  0  0  0  0  0  0
    1.2323   -4.2403    1.9609 H   0  0  0  0  0  0  0  0  0  0  0  0
   -1.1872   -3.7651    1.7220 H   0  0  0  0  0  0  0  0  0  0  0  0
   -1.9848   -2.2983   -0.0877 H   0  0  0  0  0  0  0  0  0  0  0  0
   -0.6394   -1.1783    4.0533 C   0  0  0  0  0  0  0  0  0  0  0  0
   -0.6632   -0.2979    2.8381 C   0  0  0  0  0  0  0  0  0  0  0  0
    0.6696    0.0742    2.2609 C   0  0  0  0  0  0  0  0  0  0  0  0
   -1.7143    0.0759    2.3571 O   0  0  0  0  0  0  0  0  0  0  0  0
    0.0416   -2.0159    3.8958 H   0  0  0  0  0  0  0  0  0  0  0  0
   -0.2530   -0.6150    4.9058 H   0  0  0  0  0  0  0  0  0  0  0  0
   -1.6313   -1.5501    4.2966 H   0  0  0  0  0  0  0  0  0  0  0  0
    0.9705   -0.7030    1.5527 H   0  0  0  0  0  0  0  0  0  0  0  0
    1.4417    0.1238    3.0282 H   0  0  0  0  0  0  0  0  0  0  0  0
    0.6296    1.0178    1.7213 H   0  0  0  0  0  0  0  0  0  0  0  0
  1  2  1  0
  3  1  1  0
  1  4  2  0
  5  3  1  0
  4  6  1  0
  4  7  1  0
  8  5  1  0
  6  9  1  0
  6 10  1  0
 11  7  2  0
  7 12  1  0
 13 11  1  0
  9 13  2  0
 14 15  2  0
 15 16  1  0
 16 17  2  0
 17 18  1  0
 10 18  2  0
 10 14  1  0
  2 19  1  0
  5 20  1  0
  5 21  1  0
  6 22  1  0
  8 23  1  0
  8 24  1  0
  8 25  1  0
  9 26  1  0
 12 27  1  0
 12 28  1  0
 12 29  1  0
 13 30  1  0
 14 31  1  0
 15 32  1  0
 16 33  1  0
 17 34  1  0
 18 35  1  0
 36 40  1  0
 36 42  1  0
 36 41  1  0
 37 36  1  0
 38 43  1  0
 38 44  1  0
 38 37  1  0
 39 37  2  0
 45 38  1  0
M  END
>  <E_el>  (112) 
-978.0329658572

>  <HBA_atom_index>  (112) 
2

>  <Function>  (112) 
alcohol

>  <Atom>  (112) 
O

>  <Mol_ID>  (112) 
CHEMBL161165_f001_c001

>  <E_el_PW6B95>  (112) 
-788.3533133340

>  <E_el complex_PW6B95>  (112) 
-981.8485157984

>  <HB_distance>  (112) 
1.73

>  <dG(298)_RRHO (kJ/mol)>  (112) 
677.8547

>  <dG(298)_RRHO complex (kJ/mol)>  (112) 
891.3578

>  <dG_solv_SMD_CCl4 (kJ/mol)>  (112) 
-46.0073

>  <dG_solv_SMD_CCl4 complex (kJ/mol)>  (112) 
-53.9217

>  <Delta G_sol (kJ/mol)>  (112) 
29.55

>  <Delta G (kcal/mol)>  (112) 
-0.56

>  <Delta G (kJ/mol)>  (112) 
-2.34

$$$$

     RDKit          3D

 32 31  0  0  0  0  0  0  0  0999 V2000
   -0.2315   -1.0141   -0.7522 C   0  0  0  0  0  0  0  0  0  0  0  0
    1.0183   -1.2740   -0.4357 O   0  0  0  0  0  0  0  0  0  0  0  0
   -0.3548   -0.1542   -2.0131 C   0  0  0  0  0  0  0  0  0  0  0  0
   -1.1982   -1.3443   -0.1129 O   0  0  0  0  0  0  0  0  0  0  0  0
    0.6612   -0.3513   -2.9391 O   0  0  0  0  0  0  0  0  0  0  0  0
   -0.3385    1.2827   -1.5443 C   0  0  0  0  0  0  0  0  0  0  0  0
    0.6319   -1.6051   -3.5666 C   0  0  0  0  0  0  0  0  0  0  0  0
    0.8345    2.0278   -1.5570 C   0  0  0  0  0  0  0  0  0  0  0  0
   -1.5027    1.8523   -1.0413 C   0  0  0  0  0  0  0  0  0  0  0  0
    0.8333    3.3322   -1.0847 C   0  0  0  0  0  0  0  0  0  0  0  0
   -0.3304    3.8991   -0.5877 C   0  0  0  0  0  0  0  0  0  0  0  0
   -1.5000    3.1540   -0.5657 C   0  0  0  0  0  0  0  0  0  0  0  0
    1.0625   -1.7600    0.4232 H   0  0  0  0  0  0  0  0  0  0  0  0
   -1.3420   -0.3790   -2.4454 H   0  0  0  0  0  0  0  0  0  0  0  0
    0.8219   -2.4322   -2.8745 H   0  0  0  0  0  0  0  0  0  0  0  0
    1.4172   -1.6087   -4.3209 H   0  0  0  0  0  0  0  0  0  0  0  0
   -0.3265   -1.7895   -4.0677 H   0  0  0  0  0  0  0  0  0  0  0  0
    1.7468    1.5941   -1.9412 H   0  0  0  0  0  0  0  0  0  0  0  0
   -2.4176    1.2729   -1.0210 H   0  0  0  0  0  0  0  0  0  0  0  0
    1.7494    3.9083   -1.1050 H   0  0  0  0  0  0  0  0  0  0  0  0
   -0.3274    4.9181   -0.2232 H   0  0  0  0  0  0  0  0  0  0  0  0
   -2.4146    3.5882   -0.1836 H   0  0  0  0  0  0  0  0  0  0  0  0
    0.1505   -2.7439    4.1638 C   0  0  0  0  0  0  0  0  0  0  0  0
    0.4643   -1.9802    2.9087 C   0  0  0  0  0  0  0  0  0  0  0  0
    0.0097   -0.5494    2.8693 C   0  0  0  0  0  0  0  0  0  0  0  0
    1.0456   -2.5090    1.9852 O   0  0  0  0  0  0  0  0  0  0  0  0
    0.8011   -2.3962    4.9700 H   0  0  0  0  0  0  0  0  0  0  0  0
   -0.8739   -2.5534    4.4870 H   0  0  0  0  0  0  0  0  0  0  0  0
    0.3000   -3.8121    4.0283 H   0  0  0  0  0  0  0  0  0  0  0  0
   -0.0058   -0.1026    3.8628 H   0  0  0  0  0  0  0  0  0  0  0  0
   -1.0098   -0.5253    2.4780 H   0  0  0  0  0  0  0  0  0  0  0  0
    0.6255    0.0549    2.2065 H   0  0  0  0  0  0  0  0  0  0  0  0
  1  2  1  0
  3  1  1  0
  1  4  2  0
  5  3  1  0
  3  6  1  0
  7  5  1  0
  6  8  2  0
  6  9  1  0
  8 10  1  0
 10 11  2  0
 11 12  1  0
 12  9  2  0
  2 13  1  0
  3 14  1  0
  7 15  1  0
  7 16  1  0
  7 17  1  0
  8 18  1  0
  9 19  1  0
 10 20  1  0
 11 21  1  0
 12 22  1  0
 23 27  1  0
 23 29  1  0
 23 28  1  0
 24 23  1  0
 25 30  1  0
 25 31  1  0
 25 24  1  0
 26 24  2  0
 32 25  1  0
M  END
>  <E_el>  (113) 
-766.1620836305

>  <HBA_atom_index>  (113) 
2

>  <Function>  (113) 
alcohol

>  <Atom>  (113) 
O

>  <Mol_ID>  (113) 
CHEMBL16165_f001_c001

>  <E_el_PW6B95>  (113) 
-575.6261580229

>  <E_el complex_PW6B95>  (113) 
-769.1226582874

>  <HB_distance>  (113) 
1.73

>  <dG(298)_RRHO (kJ/mol)>  (113) 
382.9006

>  <dG(298)_RRHO complex (kJ/mol)>  (113) 
591.5387

>  <dG_solv_SMD_CCl4 (kJ/mol)>  (113) 
-32.8993

>  <dG_solv_SMD_CCl4 complex (kJ/mol)>  (113) 
-44.7062
[truncated: 3,265,448 more chars]
