# Supplementary material for: Machine learning models for hydrogen bond donor and acceptor strengths using large and diverse training data generated by first-principles interaction free energies
Source: J Cheminform. 2019 Sep 11;11:59. doi: 10.1186/s13321-019-0381-4 (PMC6737620; doi:10.1186/s13321-019-0381-4)
Supplement: Supplementary file 8 — Additional file 8. Source code for training the HBA and HBD models and two example molecules. [file 13321_2019_381_MOESM8_ESM.gz]

Archive with 96 entries (91 files):
- .
- ./DescriptorCreator_ETH_pKBHX
- ./DescriptorCreator_ETH_pKBHX/._Descriptor.py
- ./DescriptorCreator_ETH_pKBHX/Descriptor.py
- ./DescriptorCreator_ETH_pKBHX/._NboPOrb.pyc
- ./DescriptorCreator_ETH_pKBHX/NboPOrb.pyc
- ./DescriptorCreator_ETH_pKBHX/._DescriptorElement.pyc
- ./DescriptorCreator_ETH_pKBHX/DescriptorElement.pyc
- ./DescriptorCreator_ETH_pKBHX/._carbonyls_output.sdf
- ./DescriptorCreator_ETH_pKBHX/carbonyls_output.sdf
- ./DescriptorCreator_ETH_pKBHX/._ChargeGraphAutocorrelation.py
- ./DescriptorCreator_ETH_pKBHX/ChargeGraphAutocorrelation.py
- ./DescriptorCreator_ETH_pKBHX/._MolChargeAutocorrelation.py
- ./DescriptorCreator_ETH_pKBHX/MolChargeAutocorrelation.py
- ./DescriptorCreator_ETH_pKBHX/._GraphChargeShell.pyc
- ./DescriptorCreator_ETH_pKBHX/GraphChargeShell.pyc
- ./DescriptorCreator_ETH_pKBHX/._ChargeRDF.py
- ./DescriptorCreator_ETH_pKBHX/ChargeRDF.py
- ./DescriptorCreator_ETH_pKBHX/._DistanceMatrix.py
- ./DescriptorCreator_ETH_pKBHX/DistanceMatrix.py
- ./DescriptorCreator_ETH_pKBHX/._MolChargeAutocorrelation.pyc
- ./DescriptorCreator_ETH_pKBHX/MolChargeAutocorrelation.pyc
- ./DescriptorCreator_ETH_pKBHX/._SomDistribution.py
- ./DescriptorCreator_ETH_pKBHX/SomDistribution.py
- ./DescriptorCreator_ETH_pKBHX/._carbonyls_input.sdf
- ./DescriptorCreator_ETH_pKBHX/carbonyls_input.sdf
- ./DescriptorCreator_ETH_pKBHX/._DescriptorElement.py
- ./DescriptorCreator_ETH_pKBHX/DescriptorElement.py
- ./DescriptorCreator_ETH_pKBHX/._PartialChargeDict.py
- ./DescriptorCreator_ETH_pKBHX/PartialChargeDict.py
- ./DescriptorCreator_ETH_pKBHX/._ChargeShell.pyc
- ./DescriptorCreator_ETH_pKBHX/ChargeShell.pyc
- ./DescriptorCreator_ETH_pKBHX/._ChargeAutocorrelation.py
- ./DescriptorCreator_ETH_pKBHX/ChargeAutocorrelation.py
- ./DescriptorCreator_ETH_pKBHX/._ChargeRDF.pyc
- ./DescriptorCreator_ETH_pKBHX/ChargeRDF.pyc
- ./DescriptorCreator_ETH_pKBHX/._NboPOrb.py
- ./DescriptorCreator_ETH_pKBHX/NboPOrb.py
- ./DescriptorCreator_ETH_pKBHX/._ChargeShell.py
- ./DescriptorCreator_ETH_pKBHX/ChargeShell.py
- ./DescriptorCreator_ETH_pKBHX/.___init__.py
- ./DescriptorCreator_ETH_pKBHX/__init__.py
- ./DescriptorCreator_ETH_pKBHX/._GraphChargeShell.py
- ./DescriptorCreator_ETH_pKBHX/GraphChargeShell.py
- ./DescriptorCreator_ETH_pKBHX/._RdDescriptors.py
- ./DescriptorCreator_ETH_pKBHX/RdDescriptors.py
- ./DescriptorCreator_ETH_pKBHX/._PartialChargeDict.pyc
- ./DescriptorCreator_ETH_pKBHX/PartialChargeDict.pyc
- ./DescriptorCreator_ETH_pKBHX/._DescriptorCreator.py
- ./DescriptorCreator_ETH_pKBHX/DescriptorCreator.py
- ./DescriptorCreator_ETH_pKBHX/._SomDistribution.pyc
- ./DescriptorCreator_ETH_pKBHX/SomDistribution.pyc
- ./DescriptorCreator_ETH_pKBHX/._DistanceCom.pyc
- ./DescriptorCreator_ETH_pKBHX/DistanceCom.pyc
- ./DescriptorCreator_ETH_pKBHX/._create_descriptor.py
- ./DescriptorCreator_ETH_pKBHX/create_descriptor.py
- ./DescriptorCreator_ETH_pKBHX/._ChargeAutocorrelation.pyc
- ./DescriptorCreator_ETH_pKBHX/ChargeAutocorrelation.pyc
- ./DescriptorCreator_ETH_pKBHX/._ChargeGraphAutocorrelation.pyc
- ./DescriptorCreator_ETH_pKBHX/ChargeGraphAutocorrelation.pyc
- ./DescriptorCreator_ETH_pKBHX/._RdDescriptors.pyc
- ./DescriptorCreator_ETH_pKBHX/RdDescriptors.pyc
- ./DescriptorCreator_ETH_pKBHX/.___init__.pyc
- ./DescriptorCreator_ETH_pKBHX/__init__.pyc
- ./DescriptorCreator_ETH_pKBHX/._README.txt
- ./DescriptorCreator_ETH_pKBHX/README.txt
- ./DescriptorCreator_ETH_pKBHX/._DataExtractor.py
- ./DescriptorCreator_ETH_pKBHX/DataExtractor.py
- ./DescriptorCreator_ETH_pKBHX/._DescriptorCreator.pyc
- ./DescriptorCreator_ETH_pKBHX/DescriptorCreator.pyc
- ./DescriptorCreator_ETH_pKBHX/._DistanceCom.py
- ./DescriptorCreator_ETH_pKBHX/DistanceCom.py
- ./DescriptorCreator_ETH_pKBHX/._Descriptor.pyc
- ./DescriptorCreator_ETH_pKBHX/Descriptor.pyc
- ./DescriptorCreator_ETH_pKBHX/._DistanceMatrix.pyc
- ./DescriptorCreator_ETH_pKBHX/DistanceMatrix.pyc
- ./LICENSE
- ./README.txt
- ./regressors
- ./test_HB_models.py
- ./testmolecules
- ./testmolecules/._testmolecule_acetone.sdf
- ./testmolecules/testmolecule_acetone.sdf
- ./testmolecules/._.3D.sdf
- ./testmolecules/.3D.sdf
- ./testmolecules/._testmolecule_5-oh-flavone.sdf
- ./testmolecules/testmolecule_5-oh-flavone.sdf
- ./train_HB_acceptor_model.py
- ./train_HB_donor_model.py
- ./training_sets
- ./training_sets/._donors_database_training_set.3D.sdf
- ./training_sets/donors_database_training_set.3D.sdf
- ./training_sets/._pKAHX_QC_database-xtbcharges.3D.sdf
- ./training_sets/pKAHX_QC_database-xtbcharges.3D.sdf
- ./training_sets/._acceptors_database_training_set.3D.sdf
- ./training_sets/acceptors_database_training_set.3D.sdf
