# Supplementary material for: Machine learning models for hydrogen bond donor and acceptor strengths using large and diverse training data generated by first-principles interaction free energies
Source: J Cheminform. 2019 Sep 11;11:59. doi: 10.1186/s13321-019-0381-4 (PMC6737620; doi:10.1186/s13321-019-0381-4)
Supplement: Supplementary file 8 — Additional file 8. Source code for training the HBA and HBD models and two example molecules. [file 13321_2019_381_MOESM8_ESM.gz › ./DescriptorCreator_ETH_pKBHX/carbonyls_output.sdf]

methyl trichloroacetate
     RDKit          3D

 11 10  0  0  1  0  0  0  0  0999 V2000
    0.0920   -1.0952    2.6016 C   0  0  0  0  0  0  0  0  0  0  0  0
    0.2019   -2.3898    1.8371 C   0  0  0  0  0  0  0  0  0  0  0  0
    0.0000    0.0000    2.0000 O   0  0  0  0  0  0  0  0  0  0  0  0
    0.0879   -1.0610    3.9794 O   0  0  0  0  0  0  0  0  0  0  0  0
    0.1773   -2.0806    0.1092 Cl  0  0  0  0  0  0  0  0  0  0  0  0
   -1.2503   -3.3580    2.2615 Cl  0  0  0  0  0  0  0  0  0  0  0  0
    1.6705   -3.2464    2.2738 Cl  0  0  0  0  0  0  0  0  0  0  0  0
   -0.0169    0.1729    4.6656 C   0  0  0  0  0  0  0  0  0  0  0  0
    0.9306    0.7361    4.6770 H   0  0  0  0  0  0  0  0  0  0  0  0
   -0.2398   -0.0801    5.7299 H   0  0  0  0  0  0  0  0  0  0  0  0
   -0.7882    0.8343    4.2348 H   0  0  0  0  0  0  0  0  0  0  0  0
  1  2  1  0
  1  3  2  0
  1  4  1  0
  2  5  1  0
  2  6  1  0
  2  7  1  0
  4  8  1  0
  8  9  1  0
  8 10  1  0
  8 11  1  0
M  END
>  <s_m_entry_id>  (1) 
1

>  <s_m_entry_name>  (1) 
pKBHX_1184cpds-xtbcharges.3D_SP.1

>  <Mol_ID>  (1) 
3

>  <Formula>  (1) 
C3H3Cl3O2

>  <MolWeight>  (1) 
177,41

>  <Name>  (1) 
methyl trichloroacetate
trichloroacetic acid methyl ester

>  <Inchi>  (1) 
1/C3H3Cl3O2/c1-8-2(7)3(4,5)6/h1H3

>  <Smile>  (1) 
O=C(OC)C(Cl)(Cl)Cl

>  <pKBHX>  (1) 
0,11

>  <Atom>  (1) 
oxygen

>  <Function>  (1) 
carbonyl

>  <Subfunction>  (1) 
ester

>  <Ref>  (1) 
17

>  <DeltaNu>  (1) 
25

>  <Solvent>  (1) 
CCl4

>  <Comment>  (1) 
approx.

>  <HBD>  (1) 
methanol

>  <Mulliken>  (1) 
    0.55269438
    0.24309334
   -0.51641919
   -0.40261218
   -0.05134566
   -0.08180915
   -0.06638334
    0.18606766
    0.04330904
    0.04151279
    0.05189229

>  <cm5>  (1) 
0.6078
0.2458
-0.5596
-0.4832
-0.0491
-0.0805
-0.0652
0.0717
0.1014
0.0984
0.1125

>  <chiral flag>  (1) 
0

>  <version>  (1) 
0

>  <HBA_atom_index>  (1) 
3

>  <LP/Pi charge centers coordinates>  (1) 
 0.7210463359424198, -2.18643868210073, -0.03871460753684, -0.8366133553515299, -1.6428678119279299, 0.11256129263478999 

>  <LP/Pi Boys F_ii elements (eV)>  (1) 
 -16.14, -16.05 

>  <Descriptor>  (1) 
3;-0.5596;0.6078;-0.265666666667;0.2429


$$$$
ethyl trifluoroacetate
     RDKit          3D

 14 13  0  0  1  0  0  0  0  0999 V2000
   -0.7896   -0.7716    2.6208 C   0  0  0  0  0  0  0  0  0  0  0  0
   -1.7123   -1.6750    1.8946 C   0  0  0  0  0  0  0  0  0  0  0  0
    0.0000    0.0000    2.0000 O   0  0  0  0  0  0  0  0  0  0  0  0
   -0.7230   -0.7050    4.0050 O   0  0  0  0  0  0  0  0  0  0  0  0
   -1.5242   -1.4920    0.5380 F   0  0  0  0  0  0  0  0  0  0  0  0
   -1.5471   -2.9934    2.2652 F   0  0  0  0  0  0  0  0  0  0  0  0
   -3.0452   -1.3639    2.1490 F   0  0  0  0  0  0  0  0  0  0  0  0
    0.1513    0.1510    4.7083 C   0  0  0  0  0  0  0  0  0  0  0  0
    1.6041   -0.1127    4.3985 C   0  0  0  0  0  0  0  0  0  0  0  0
   -0.1050    1.2203    4.5824 H   0  0  0  0  0  0  0  0  0  0  0  0
    0.0036   -0.0992    5.7998 H   0  0  0  0  0  0  0  0  0  0  0  0
    1.7256   -1.1985    4.2366 H   0  0  0  0  0  0  0  0  0  0  0  0
    1.8725    0.5035    3.5217 H   0  0  0  0  0  0  0  0  0  0  0  0
    2.1881    0.1529    5.3052 H   0  0  0  0  0  0  0  0  0  0  0  0
  1  2  1  0
  1  3  2  0
  1  4  1  0
  2  5  1  0
  2  6  1  0
  2  7  1  0
  4  8  1  0
  8  9  1  0
  8 10  1  0
  8 11  1  0
  9 12  1  0
  9 13  1  0
  9 14  1  0
M  END
>  <s_m_entry_id>  (2) 
2

>  <s_m_entry_name>  (2) 
pKBHX_1184cpds-xtbcharges.3D_SP.2

>  <Mol_ID>  (2) 
4

>  <Formula>  (2) 
C4H5F3O2

>  <MolWeight>  (2) 
142,07

>  <Name>  (2) 
ethyl trifluoroacetate

>  <Inchi>  (2) 
1/C4H5F3O2/c1-2-9-3(8)4(5,6)7/h2H2,1H3

>  <Smile>  (2) 
O=C(OCC)C(F)(F)F

>  <pKBHX>  (2) 
0,08

>  <Atom>  (2) 
oxygen

>  <Function>  (2) 
carbonyl

>  <Subfunction>  (2) 
ester

>  <Ref>  (2) 
17

>  <DeltaNu>  (2) 
13

>  <Solvent>  (2) 
CCl4

>  <Comment>  (2) 
approx.

>  <HBD>  (2) 
methanol

>  <Mulliken>  (2) 
    0.56103163
    0.62624311
   -0.48643230
   -0.39060485
   -0.21163033
   -0.22172321
   -0.22948142
    0.21809592
   -0.09714031
    0.04618224
    0.03949068
    0.05064951
    0.05932038
    0.03599895

>  <cm5>  (2) 
0.6193
0.6800
-0.5291
-0.4672
-0.2295
-0.2399
-0.2471
0.1409
-0.2393
0.1073
0.0987
0.1055
0.1149
0.0857

>  <chiral flag>  (2) 
0

>  <version>  (2) 
0

>  <HBA_atom_index>  (2) 
3

>  <LP/Pi charge centers coordinates>  (2) 
 1.31747142974534, -0.9869843624273699, -1.79304302342164, -0.18836064178155, -1.09242822106311, -1.07410281293024 

>  <LP/Pi Boys F_ii elements (eV)>  (2) 
 -16.77, -16.63 

>  <Descriptor>  (2) 
3;-0.5291;0.6193;-0.105433333333;0.183185714286


$$$$
ethyl trichloroacetate
     RDKit          3D

 14 13  0  0  1  0  0  0  0  0999 V2000
    0.5686   -0.9497    2.5885 C   0  0  0  0  0  0  0  0  0  0  0  0
    1.2062   -2.0086    1.8114 C   0  0  0  0  0  0  0  0  0  0  0  0
    0.0000    0.0000    2.0000 O   0  0  0  0  0  0  0  0  0  0  0  0
    0.5393   -0.9067    3.9749 O   0  0  0  0  0  0  0  0  0  0  0  0
    0.5336   -3.6152    2.1156 Cl  0  0  0  0  0  0  0  0  0  0  0  0
    1.0401   -1.6637    0.0775 Cl  0  0  0  0  0  0  0  0  0  0  0  0
    2.9603   -2.0166    2.1937 Cl  0  0  0  0  0  0  0  0  0  0  0  0
   -0.0844    0.1293    4.7005 C   0  0  0  0  0  0  0  0  0  0  0  0
   -1.5537    0.2402    4.3984 C   0  0  0  0  0  0  0  0  0  0  0  0
    0.3954    1.1108    4.5498 H   0  0  0  0  0  0  0  0  0  0  0  0
    0.0167   -0.1083    5.7797 H   0  0  0  0  0  0  0  0  0  0  0  0
   -1.8792   -0.6751    3.8867 H   0  0  0  0  0  0  0  0  0  0  0  0
   -2.1244    0.4523    5.3336 H   0  0  0  0  0  0  0  0  0  0  0  0
   -1.7849    1.0907    3.7111 H   0  0  0  0  0  0  0  0  0  0  0  0
  1  2  1  0
  1  3  2  0
  1  4  1  0
  2  5  1  0
  2  6  1  0
  2  7  1  0
  4  8  1  0
  8  9  1  0
  8 10  1  0
  8 11  1  0
  9 12  1  0
  9 13  1  0
  9 14  1  0
M  END
>  <s_m_entry_id>  (3) 
3

>  <s_m_entry_name>  (3) 
pKBHX_1184cpds-xtbcharges.3D_SP.3

>  <Mol_ID>  (3) 
5

>  <Formula>  (3) 
C4H5Cl3O2

>  <MolWeight>  (3) 
191,44

>  <Name>  (3) 
ethyl trichloroacetate
trichloroacetic acid ethyl ester

>  <Inchi>  (3) 
1/C4H5Cl3O2/c1-2-9-3(8)4(5,6)7/h2H2,1H3

>  <Smile>  (3) 
O=C(OCC)C(Cl)(Cl)Cl

>  <pKBHX>  (3) 
0,15

>  <Atom>  (3) 
oxygen

>  <Function>  (3) 
carbonyl

>  <Subfunction>  (3) 
ester

>  <Ref>  (3) 
17

>  <DeltaNu>  (3) 
28

>  <Solvent>  (3) 
CCl4

>  <Comment>  (3) 
approx.

>  <HBD>  (3) 
methanol

>  <Mulliken>  (3) 
    0.55409732
    0.24269543
   -0.51684844
   -0.41052686
   -0.06693841
   -0.05506045
   -0.07612088
    0.21975894
   -0.09518719
    0.04024551
    0.03499643
    0.05236280
    0.02980273
    0.04672306

>  <cm5>  (3) 
0.6086
0.2457
-0.5623
-0.4883
-0.0659
-0.0524
-0.0749
0.1409
-0.2363
0.1024
0.0961
0.1101
0.0787
0.0978

>  <chiral flag>  (3) 
0

>  <version>  (3) 
0

>  <HBA_atom_index>  (3) 
3

>  <LP/Pi charge centers coordinates>  (3) 
 1.21748868031928, -1.22168505590385, 1.67342250628519, -0.23230352053850997, -1.2712054628652698, 0.8578756972163499 

>  <LP/Pi Boys F_ii elements (eV)>  (3) 
 -16.09, -16.02 

>  <Descriptor>  (3) 
3;-0.5623;0.6086;-0.2683;0.253357142857


$$$$
ethyl propiolate
     RDKit          3D

 13 12  0  0  1  0  0  0  0  0999 V2000
   -0.8436   -0.6778    2.6229 C   0  0  0  0  0  0  0  0  0  0  0  0
   -1.8293   -1.4719    1.9263 C   0  0  0  0  0  0  0  0  0  0  0  0
   -2.6525   -2.1525    1.3554 C   0  0  0  0  0  0  0  0  0  0  0  0
    0.0000    0.0000    2.0000 O   0  0  0  0  0  0  0  0  0  0  0  0
   -0.8205   -0.6574    3.9992 O   0  0  0  0  0  0  0  0  0  0  0  0
    0.0815    0.0694    4.7785 C   0  0  0  0  0  0  0  0  0  0  0  0
   -0.2474   -0.1931    6.2503 C   0  0  0  0  0  0  0  0  0  0  0  0
   -3.3810   -2.7641    0.8635 H   0  0  0  0  0  0  0  0  0  0  0  0
    1.1036   -0.3665    4.5960 H   0  0  0  0  0  0  0  0  0  0  0  0
    0.1466    1.1317    4.5562 H   0  0  0  0  0  0  0  0  0  0  0  0
    0.4114    0.4006    6.9156 H   0  0  0  0  0  0  0  0  0  0  0  0
   -1.2987    0.0418    6.4613 H   0  0  0  0  0  0  0  0  0  0  0  0
   -0.1026   -1.2835    6.4441 H   0  0  0  0  0  0  0  0  0  0  0  0
  1  2  1  0
  1  4  2  0
  1  5  1  0
  2  3  3  0
  5  6  1  0
  6  7  1  0
  3  8  1  0
  6  9  1  0
  6 10  1  0
  7 11  1  0
  7 12  1  0
  7 13  1  0
M  END
>  <s_m_entry_id>  (4) 
4

>  <s_m_entry_name>  (4) 
pKBHX_1184cpds-xtbcharges.3D_SP.4

>  <Mol_ID>  (4) 
6

>  <Formula>  (4) 
C5H6O2

>  <MolWeight>  (4) 
98,09

>  <Name>  (4) 
ethyl propiolate

>  <Inchi>  (4) 
1/C5H6O2/c1-3-5(6)7-4-2/h1H,4H2,2H3

>  <Smile>  (4) 
C#CC(OCC)=O

>  <pKBHX>  (4) 
0,63

>  <Atom>  (4) 
oxygen

>  <Function>  (4) 
carbonyl

>  <Subfunction>  (4) 
ester

>  <Ref>  (4) 
17

>  <DeltaNu>  (4) 
50

>  <Solvent>  (4) 
CCl4

>  <HBD>  (4) 
methanol

>  <Mulliken>  (4) 
    0.58190686
   -0.02089657
   -0.01374858
   -0.52695587
   -0.41569850
    0.21930320
   -0.09251039
    0.07970720
    0.03302665
    0.03921019
    0.03391460
    0.04286508
    0.03987614

>  <cm5>  (4) 
0.6378
-0.0196
-0.0636
-0.5666
-0.4944
0.1415
-0.2343
0.1324
0.0943
0.1027
0.0832
0.0959
0.0908

>  <chiral flag>  (4) 
0

>  <version>  (4) 
0

>  <HBA_atom_index>  (4) 
4

>  <LP/Pi charge centers coordinates>  (4) 
 2.45322868395657, -1.37138400787346, -1.4866811468855798, 0.8196214738861399, -1.34089810655857, -1.6981985850833698 

>  <LP/Pi Boys F_ii elements (eV)>  (4) 
 -15.6, -15.47 

>  <Descriptor>  (4) 
4;-0.5666;0.6378;-0.3602;0.39826


$$$$
ethyl formate
     RDKit          3D

 11 10  0  0  1  0  0  0  0  0999 V2000
   -0.4952   -1.0196    2.5368 C   0  0  0  0  0  0  0  0  0  0  0  0
    0.0000    0.0000    2.0000 O   0  0  0  0  0  0  0  0  0  0  0  0
   -0.5468   -1.1267    3.8952 O   0  0  0  0  0  0  0  0  0  0  0  0
   -0.0696   -0.1449    4.7921 C   0  0  0  0  0  0  0  0  0  0  0  0
   -0.3141   -0.6490    6.1877 C   0  0  0  0  0  0  0  0  0  0  0  0
   -0.8722   -1.7951    1.8918 H   0  0  0  0  0  0  0  0  0  0  0  0
    0.9809    0.1315    4.6002 H   0  0  0  0  0  0  0  0  0  0  0  0
   -0.7296    0.7477    4.6540 H   0  0  0  0  0  0  0  0  0  0  0  0
   -1.3042   -1.1455    6.2129 H   0  0  0  0  0  0  0  0  0  0  0  0
    0.4627   -1.4001    6.5043 H   0  0  0  0  0  0  0  0  0  0  0  0
   -0.2692    0.1603    6.9565 H   0  0  0  0  0  0  0  0  0  0  0  0
  1  2  2  0
  1  3  1  0
  3  4  1  0
  4  5  1  0
  1  6  1  0
  4  7  1  0
  4  8  1  0
  5  9  1  0
  5 10  1  0
  5 11  1  0
M  END
>  <s_m_entry_id>  (5) 
5

>  <s_m_entry_name>  (5) 
pKBHX_1184cpds-xtbcharges.3D_SP.5

>  <Mol_ID>  (5) 
7

>  <Formula>  (5) 
C3H6O2

>  <MolWeight>  (5) 
74,07

>  <Name>  (5) 
ethyl formate
ethyl methanoate

>  <Inchi>  (5) 
1/C3H6O2/c1-2-5-3-4/h3H,2H2,1H3

>  <Smile>  (5) 
O=COCC

>  <pKBHX>  (5) 
0,66

>  <Atom>  (5) 
oxygen

>  <Function>  (5) 
carbonyl

>  <Subfunction>  (5) 
ester

>  <Ref>  (5) 
17

>  <DeltaNu>  (5) 
58

>  <Solvent>  (5) 
CCl4

>  <HBD>  (5) 
methanol

>  <Mulliken>  (5) 
    0.55558481
   -0.52805579
   -0.40873508
    0.21609006
   -0.08981272
    0.05686188
    0.04248375
    0.03844971
    0.04740267
    0.03561659
    0.03411411

>  <cm5>  (5) 
0.5624
-0.5777
-0.4953
0.1381
-0.2286
0.1283
0.1044
0.1009
0.1011
0.0842
0.0824

>  <chiral flag>  (5) 
0

>  <version>  (5) 
0

>  <HBA_atom_index>  (5) 
2

>  <LP/Pi charge centers coordinates>  (5) 
 3.37816701393869, -0.9302142271546499, -0.5099575313163199, 1.80582265398499, -1.4444580941878697, -0.74564778624843 

>  <LP/Pi Boys F_ii elements (eV)>  (5) 
 -15.6, -15.53 

>  <Descriptor>  (5) 
2;-0.5777;0.5624;-0.5365;0.420966666667


$$$$
ethyl chloroacetate
     RDKit          3D

 14 13  0  0  1  0  0  0  0  0999 V2000
   -0.4694   -1.0087    2.5814 C   0  0  0  0  0  0  0  0  0  0  0  0
   -1.0219   -2.1680    1.8464 C   0  0  0  0  0  0  0  0  0  0  0  0
    0.0000    0.0000    2.0000 O   0  0  0  0  0  0  0  0  0  0  0  0
   -0.4615   -1.0189    3.9529 O   0  0  0  0  0  0  0  0  0  0  0  0
   -0.8803   -1.8319    0.1037 Cl  0  0  0  0  0  0  0  0  0  0  0  0
    0.0239   -0.0040    4.7814 C   0  0  0  0  0  0  0  0  0  0  0  0
   -0.6860    1.3182    4.5867 C   0  0  0  0  0  0  0  0  0  0  0  0
   -0.5465   -3.1298    2.1294 H   0  0  0  0  0  0  0  0  0  0  0  0
   -2.1078   -2.2544    2.1177 H   0  0  0  0  0  0  0  0  0  0  0  0
   -0.1902   -0.3139    5.8374 H   0  0  0  0  0  0  0  0  0  0  0  0
    1.1405    0.1157    4.6685 H   0  0  0  0  0  0  0  0  0  0  0  0
   -0.2865    1.9063    3.7483 H   0  0  0  0  0  0  0  0  0  0  0  0
   -0.5682    1.8956    5.5438 H   0  0  0  0  0  0  0  0  0  0  0  0
   -1.7617    1.1065    4.4561 H   0  0  0  0  0  0  0  0  0  0  0  0
  1  2  1  0
  1  3  2  0
  1  4  1  0
  2  5  1  0
  4  6  1  0
  6  7  1  0
  2  8  1  0
  2  9  1  0
  6 10  1  0
  6 11  1  0
  7 12  1  0
  7 13  1  0
  7 14  1  0
M  END
>  <s_m_entry_id>  (6) 
6

>  <s_m_entry_name>  (6) 
pKBHX_1184cpds-xtbcharges.3D_SP.6

>  <Mol_ID>  (6) 
8

>  <Formula>  (6) 
C4H7ClO2

>  <MolWeight>  (6) 
122,55

>  <Name>  (6) 
ethyl chloroacetate
ethyl chloroethanoate
chloroacetic acid ethyl ester

>  <Inchi>  (6) 
1/C4H7ClO2/c1-2-7-4(6)3-5/h2-3H2,1H3

>  <Smile>  (6) 
O=C(OCC)CCl

>  <pKBHX>  (6) 
0,67

>  <Atom>  (6) 
oxygen

>  <Function>  (6) 
carbonyl

>  <Subfunction>  (6) 
ester

>  <Ref>  (6) 
17

>  <DeltaNu>  (6) 
52

>  <Solvent>  (6) 
CCl4

>  <HBD>  (6) 
methanol

>  <Mulliken>  (6) 
    0.56185952
    0.03757740
   -0.53035927
   -0.42021292
   -0.08921427
    0.22308309
   -0.09449547
    0.06335777
    0.06214834
    0.02810481
    0.03423343
    0.05540175
    0.02601167
    0.04250415

>  <cm5>  (6) 
0.6104
-0.0487
-0.5748
-0.5021
-0.0935
0.1487
-0.2360
0.1179
0.1164
0.0883
0.0930
0.1096
0.0742
0.0966

>  <chiral flag>  (6) 
0

>  <version>  (6) 
0

>  <HBA_atom_index>  (6) 
3

>  <LP/Pi charge centers coordinates>  (6) 
 1.44045222241294, -1.88470181472093, -0.69403183738097, -0.11587394221352999, -1.33538937139648, -0.9077453611621099 

>  <LP/Pi Boys F_ii elements (eV)>  (6) 
 -15.54, -15.5 

>  <Descriptor>  (6) 
3;-0.5748;0.6104;-0.3752;0.37728


$$$$
ethyl fluoroacetate
     RDKit          3D

 14 13  0  0  1  0  0  0  0  0999 V2000
    1.0920    0.2838    2.5958 C   0  0  0  0  0  0  0  0  0  0  0  0
    2.3391    0.5926    1.8472 C   0  0  0  0  0  0  0  0  0  0  0  0
    0.0000    0.0000    2.0000 O   0  0  0  0  0  0  0  0  0  0  0  0
    1.0305    0.2834    3.9671 O   0  0  0  0  0  0  0  0  0  0  0  0
    2.6881    1.9264    1.9133 F   0  0  0  0  0  0  0  0  0  0  0  0
   -0.0802   -0.0044    4.7333 C   0  0  0  0  0  0  0  0  0  0  0  0
   -0.5207   -1.4237    4.5386 C   0  0  0  0  0  0  0  0  0  0  0  0
    3.1726   -0.0323    2.2323 H   0  0  0  0  0  0  0  0  0  0  0  0
    2.1504    0.3502    0.7817 H   0  0  0  0  0  0  0  0  0  0  0  0
   -0.9703    0.6266    4.5408 H   0  0  0  0  0  0  0  0  0  0  0  0
    0.1692    0.1482    5.8185 H   0  0  0  0  0  0  0  0  0  0  0  0
   -1.1933   -1.5688    3.6854 H   0  0  0  0  0  0  0  0  0  0  0  0
    0.3928   -2.0506    4.3824 H   0  0  0  0  0  0  0  0  0  0  0  0
   -1.0643   -1.7455    5.4618 H   0  0  0  0  0  0  0  0  0  0  0  0
  1  2  1  0
  1  3  2  0
  1  4  1  0
  2  5  1  0
  4  6  1  0
  6  7  1  0
  2  8  1  0
  2  9  1  0
  6 10  1  0
  6 11  1  0
  7 12  1  0
  7 13  1  0
  7 14  1  0
M  END
>  <s_m_entry_id>  (7) 
7

>  <s_m_entry_name>  (7) 
pKBHX_1184cpds-xtbcharges.3D_SP.7

>  <Mol_ID>  (7) 
9

>  <Formula>  (7) 
C4H7FO2

>  <MolWeight>  (7) 
106,09

>  <Name>  (7) 
ethyl fluoroacetate
ethyl monofluoroacetate

>  <Inchi>  (7) 
1/C4H7FO2/c1-2-7-4(6)3-5/h2-3H2,1H3

>  <Smile>  (7) 
O=C(OCC)CF

>  <pKBHX>  (7) 
0,74

>  <Atom>  (7) 
oxygen

>  <Function>  (7) 
carbonyl

>  <Subfunction>  (7) 
ester

>  <Ref>  (7) 
17

>  <DeltaNu>  (7) 
54

>  <Solvent>  (7) 
CCl4

>  <HBD>  (7) 
methanol

>  <Mulliken>  (7) 
    0.55441584
    0.19189644
   -0.53110726
   -0.39757477
   -0.26105226
    0.22577335
   -0.09559365
    0.05696102
    0.06594653
    0.03973597
    0.03013723
    0.05352581
    0.03868529
    0.02825046

>  <cm5>  (7) 
0.6022
0.1211
-0.5754
-0.4791
-0.2880
0.1505
-0.2366
0.1128
0.1242
0.1015
0.0893
0.1084
0.0921
0.0771

>  <chiral flag>  (7) 
0

>  <version>  (7) 
0

>  <HBA_atom_index>  (7) 
3

>  <LP/Pi charge centers coordinates>  (7) 
 1.1518230754908698, 0.28716861771483, 2.19203208562266, -0.35696180508544, -0.13443218833596, 1.58359996003993 

>  <LP/Pi Boys F_ii elements (eV)>  (7) 
 -15.8, -15.74 

>  <Descriptor>  (7) 
3;-0.5754;0.6022;-0.311133333333;0.33382


$$$$
methyl acetate
     RDKit          3D

 11 10  0  0  1  0  0  0  0  0999 V2000
    0.6627   -0.9328    2.5310 C   0  0  0  0  0  0  0  0  0  0  0  0
    1.3421   -1.8717    1.5901 C   0  0  0  0  0  0  0  0  0  0  0  0
    0.0000    0.0000    2.0000 O   0  0  0  0  0  0  0  0  0  0  0  0
    0.7339   -1.0484    3.8997 O   0  0  0  0  0  0  0  0  0  0  0  0
    0.0559   -0.1099    4.7047 C   0  0  0  0  0  0  0  0  0  0  0  0
    2.0868   -1.3425    0.9786 H   0  0  0  0  0  0  0  0  0  0  0  0
    1.8375   -2.7068    2.1336 H   0  0  0  0  0  0  0  0  0  0  0  0
    0.5594   -2.2912    0.9108 H   0  0  0  0  0  0  0  0  0  0  0  0
   -0.9473    0.1695    4.2749 H   0  0  0  0  0  0  0  0  0  0  0  0
   -0.1278   -0.4702    5.7364 H   0  0  0  0  0  0  0  0  0  0  0  0
    0.6200    0.8428    4.8107 H   0  0  0  0  0  0  0  0  0  0  0  0
  1  2  1  0
  1  3  2  0
  1  4  1  0
  4  5  1  0
  2  6  1  0
  2  7  1  0
  2  8  1  0
  5  9  1  0
  5 10  1  0
  5 11  1  0
M  END
>  <s_m_entry_id>  (8) 
9

>  <s_m_entry_name>  (8) 
pKBHX_1184cpds-xtbcharges.3D_SP.9

>  <Mol_ID>  (8) 
11

>  <Formula>  (8) 
C3H6O2

>  <MolWeight>  (8) 
74,07

>  <Name>  (8) 
methyl acetate
acetic acid methyl ester

>  <Inchi>  (8) 
1/C3H6O2/c1-3(4)5-2/h1-2H3

>  <Smile>  (8) 
CC(OC)=O

>  <pKBHX>  (8) 
1

>  <Atom>  (8) 
oxygen

>  <Function>  (8) 
carbonyl

>  <Subfunction>  (8) 
ester

>  <Ref>  (8) 
17

>  <DeltaNu>  (8) 
77

>  <Solvent>  (8) 
CCl4

>  <HBD>  (8) 
methanol

>  <Mulliken>  (8) 
    0.56755861
   -0.10198991
   -0.54530016
   -0.41933157
    0.18027419
    0.06783742
    0.05585826
    0.07198219
    0.03366732
    0.05568842
    0.03375522

>  <cm5>  (8) 
0.6107
-0.2352
-0.5925
-0.5022
0.0647
0.1180
0.1079
0.1271
0.0902
0.1202
0.0910

>  <chiral flag>  (8) 
0

>  <version>  (8) 
0

>  <HBA_atom_index>  (8) 
3

>  <LP/Pi charge centers coordinates>  (8) 
 0.84841400800423, -1.4896392477074898, 1.4516231541393299, -0.77356717790567, -1.26302438259573, 1.15018791779146 

>  <LP/Pi Boys F_ii elements (eV)>  (8) 
 -15.36, -15.33 

>  <Descriptor>  (8) 
3;-0.5925;0.6107;-0.4433;0.4742


$$$$
ethyl 2,2-dimethylpropanoate
     RDKit          3D

 23 22  0  0  1  0  0  0  0  0999 V2000
   -1.0481   -0.4334    2.5710 C   0  0  0  0  0  0  0  0  0  0  0  0
   -2.1666   -0.8921    1.7446 C   0  0  0  0  0  0  0  0  0  0  0  0
   -1.8396   -0.7532    0.2739 C   0  0  0  0  0  0  0  0  0  0  0  0
    0.0000    0.0000    2.0000 O   0  0  0  0  0  0  0  0  0  0  0  0
   -1.0315   -0.4302    3.9487 O   0  0  0  0  0  0  0  0  0  0  0  0
   -2.4356   -2.3834    1.9651 C   0  0  0  0  0  0  0  0  0  0  0  0
   -3.4249   -0.0937    2.0015 C   0  0  0  0  0  0  0  0  0  0  0  0
    0.1070    0.0370    4.6907 C   0  0  0  0  0  0  0  0  0  0  0  0
   -0.1359   -0.0670    6.1620 C   0  0  0  0  0  0  0  0  0  0  0  0
   -0.8154   -1.1868    0.1403 H   0  0  0  0  0  0  0  0  0  0  0  0
   -2.5607   -1.3810   -0.2847 H   0  0  0  0  0  0  0  0  0  0  0  0
   -1.8719    0.3082   -0.0354 H   0  0  0  0  0  0  0  0  0  0  0  0
   -2.8294   -2.5925    2.9592 H   0  0  0  0  0  0  0  0  0  0  0  0
   -3.0583   -2.7695    1.1358 H   0  0  0  0  0  0  0  0  0  0  0  0
   -1.4418   -2.8737    1.8909 H   0  0  0  0  0  0  0  0  0  0  0  0
   -3.7080   -0.0453    3.0563 H   0  0  0  0  0  0  0  0  0  0  0  0
   -4.2535   -0.5308    1.4237 H   0  0  0  0  0  0  0  0  0  0  0  0
   -3.2509    0.9351    1.6166 H   0  0  0  0  0  0  0  0  0  0  0  0
    0.9391   -0.6309    4.3872 H   0  0  0  0  0  0  0  0  0  0  0  0
    0.2589    1.0836    4.3543 H   0  0  0  0  0  0  0  0  0  0  0  0
   -1.1229   -0.5178    6.3815 H   0  0  0  0  0  0  0  0  0  0  0  0
    0.6356   -0.7199    6.6231 H   0  0  0  0  0  0  0  0  0  0  0  0
   -0.0516    0.9692    6.5846 H   0  0  0  0  0  0  0  0  0  0  0  0
  1  2  1  0
  1  4  2  0
  1  5  1  0
  2  3  1  0
  2  6  1  0
  2  7  1  0
  5  8  1  0
  8  9  1  0
  3 10  1  0
  3 11  1  0
  3 12  1  0
  6 13  1  0
  6 14  1  0
  6 15  1  0
  7 16  1  0
  7 17  1  0
  7 18  1  0
  8 19  1  0
  8 20  1  0
  9 21  1  0
  9 22  1  0
  9 23  1  0
M  END
>  <s_m_entry_id>  (9) 
10

>  <s_m_entry_name>  (9) 
pKBHX_1184cpds-xtbcharges.3D_SP.10

>  <Mol_ID>  (9) 
12

>  <Formula>  (9) 
C7H14O2

>  <MolWeight>  (9) 
130,18

>  <Name>  (9) 
ethyl 2,2-dimethylpropanoate
ethyl pivalate
2,2-dimethylpropanoic acid ethyl ester
ethyl trimethylacetate
ethyl 2,2-dimethylpropionate

>  <Inchi>  (9) 
1/C7H14O2/c1-5-9-6(8)7(2,3)4/h5H2,1-4H3

>  <Smile>  (9) 
CC(C)(C)C(OCC)=O

>  <pKBHX>  (9) 
1,04

>  <Atom>  (9) 
oxygen

>  <Function>  (9) 
carbonyl

>  <Subfunction>  (9) 
ester

>  <Ref>  (9) 
17

>  <DeltaNu>  (9) 
83

>  <Solvent>  (9) 
CCl4

>  <HBD>  (9) 
methanol

>  <Mulliken>  (9) 
    0.55435639
    0.02064863
   -0.09475739
   -0.54678814
   -0.42338041
   -0.08484479
   -0.08556876
    0.21821039
   -0.09270529
    0.06448190
    0.02808636
    0.03345582
    0.03235443
    0.04156227
    0.03750610
    0.03946767
    0.03894459
    0.03759903
    0.03035748
    0.03620659
    0.04771518
    0.03339464
    0.03369729

>  <cm5>  (9) 
0.6023
-0.0068
-0.2323
-0.6021
-0.5044
-0.2257
-0.2264
0.1426
-0.2342
0.1256
0.0787
0.0850
0.0834
0.0939
0.0895
0.0930
0.0897
0.0911
0.0911
0.0977
0.1014
0.0828
0.0840

>  <chiral flag>  (9) 
0

>  <version>  (9) 
0

>  <HBA_atom_index>  (9) 
4

>  <LP/Pi charge centers coordinates>  (9) 
 -0.47181972698089, 0.7173526787443999, -2.35115039262447, 1.18366896233569, 0.78485982039933, -2.0252301249653697 

>  <LP/Pi Boys F_ii elements (eV)>  (9) 
 -15.08, -15.06 

>  <Descriptor>  (9) 
4;-0.6021;0.6023;-0.3711;0.180728571429


$$$$
ethyl phenylacetate
     RDKit          3D

 24 24  0  0  1  0  0  0  0  0999 V2000
   -1.0935   -0.1593    2.5980 C   0  0  0  0  0  0  0  0  0  0  0  0
   -2.3912   -0.3478    1.8693 C   0  0  0  0  0  0  0  0  0  0  0  0
    0.0000    0.0000    2.0000 O   0  0  0  0  0  0  0  0  0  0  0  0
   -1.0516   -0.1538    3.9827 O   0  0  0  0  0  0  0  0  0  0  0  0
   -2.2009   -0.3195    0.4122 C   0  0  0  0  0  0  0  0  0  0  0  0
   -1.9363   -1.4762   -0.3106 C   0  0  0  0  0  0  0  0  0  0  0  0
   -1.7532   -1.4901   -1.6677 C   0  0  0  0  0  0  0  0  0  0  0  0
   -1.8284   -0.3160   -2.3837 C   0  0  0  0  0  0  0  0  0  0  0  0
   -2.0912    0.8555   -1.6900 C   0  0  0  0  0  0  0  0  0  0  0  0
   -2.2742    0.8584   -0.3221 C   0  0  0  0  0  0  0  0  0  0  0  0
    0.0935    0.0125    4.7543 C   0  0  0  0  0  0  0  0  0  0  0  0
    0.8028    1.3217    4.5205 C   0  0  0  0  0  0  0  0  0  0  0  0
   -2.7776   -1.3645    2.1359 H   0  0  0  0  0  0  0  0  0  0  0  0
   -3.1283    0.3993    2.2106 H   0  0  0  0  0  0  0  0  0  0  0  0
   -1.8812   -2.3932    0.2756 H   0  0  0  0  0  0  0  0  0  0  0  0
   -1.5475   -2.4416   -2.1728 H   0  0  0  0  0  0  0  0  0  0  0  0
   -1.6837   -0.3205   -3.4628 H   0  0  0  0  0  0  0  0  0  0  0  0
   -2.1440    1.7633   -2.2840 H   0  0  0  0  0  0  0  0  0  0  0  0
   -2.4755    1.7809    0.1821 H   0  0  0  0  0  0  0  0  0  0  0  0
    0.8484   -0.7976    4.6046 H   0  0  0  0  0  0  0  0  0  0  0  0
   -0.2027   -0.0557    5.8232 H   0  0  0  0  0  0  0  0  0  0  0  0
    1.5800    1.4047    5.3358 H   0  0  0  0  0  0  0  0  0  0  0  0
    0.1580    2.1966    4.6247 H   0  0  0  0  0  0  0  0  0  0  0  0
    1.3828    1.2997    3.5734 H   0  0  0  0  0  0  0  0  0  0  0  0
  1  2  1  0
  1  3  2  0
  1  4  1  0
  2  5  1  0
  4 11  1  0
  5  6  2  0
  5 10  1  0
  6  7  1  0
  7  8  2  0
  8  9  1  0
  9 10  2  0
 11 12  1  0
  2 13  1  0
  2 14  1  0
  6 15  1  0
  7 16  1  0
  8 17  1  0
  9 18  1  0
 10 19  1  0
 11 20  1  0
 11 21  1  0
 12 22  1  0
 12 23  1  0
 12 24  1  0
M  END
>  <s_m_entry_id>  (10) 
11

>  <s_m_entry_name>  (10) 
pKBHX_1184cpds-xtbcharges.3D_SP.11

>  <Mol_ID>  (10) 
13

>  <Formula>  (10) 
C10H12O2

>  <MolWeight>  (10) 
164,20

>  <Name>  (10) 
ethyl phenylacetate
phenylacetic acid ethyl ester

>  <Inchi>  (10) 
1/C10H12O2/c1-2-12-10(11)8-9-6-4-3-5-7-9/h3-7H,2,8H2,1H3

>  <Smile>  (10) 
O=C(OCC)Cc1ccccc1

>  <pKBHX>  (10) 
1,05

>  <Atom>  (10) 
oxygen

>  <Function>  (10) 
carbonyl

>  <Subfunction>  (10) 
ester

>  <Ref>  (10) 
17

>  <DeltaNu>  (10) 
71

>  <Solvent>  (10) 
CCl4

>  <HBD>  (10) 
methanol

>  <Mulliken>  (10) 
    0.56654903
   -0.06850439
   -0.53465327
   -0.42211048
    0.02704462
   -0.03009754
   -0.02289424
   -0.02734598
   -0.02271746
   -0.02931058
    0.22507890
   -0.09531816
    0.06036108
    0.05994504
    0.02674926
    0.03151570
    0.02811396
    0.03279419
    0.02946167
    0.02955047
    0.02214144
    0.04409336
    0.04584363
    0.02370974

>  <cm5>  (10) 
0.6144
-0.1572
-0.5841
-0.5016
0.0136
-0.0821
-0.0793
-0.0830
-0.0792
-0.0825
0.1514
-0.2358
0.1170
0.1152
0.0827
0.0878
0.0842
0.0892
0.0872
0.0906
0.0815
0.0976
0.1005
0.0719

>  <chiral flag>  (10) 
0

>  <version>  (10) 
0

>  <HBA_atom_index>  (10) 
3

>  <LP/Pi charge centers coordinates>  (10) 
 0.14297310913481998, -0.037201160604699995, -1.08658610423415, 1.79508035583029, -0.22801189304911998, -1.12908962087383 

>  <LP/Pi Boys F_ii elements (eV)>  (10) 
 -15.37, -15.28 

>  <Descriptor>  (10) 
3;-0.5841;0.6144;-0.4143;0.40164


$$$$
ethyl adamantane-1-carboxylate
     RDKit          3D

 35 37  0  0  1  0  0  0  0  0999 V2000
   -0.5343   -2.2596    1.6848 C   0  0  0  0  0  0  0  0  0  0  0  0
   -1.9150   -2.8398    1.9153 C   0  0  0  0  0  0  0  0  0  0  0  0
   -2.0916   -4.0351    1.0203 C   0  0  0  0  0  0  0  0  0  0  0  0
   -1.9383   -3.6869   -0.4429 C   0  0  0  0  0  0  0  0  0  0  0  0
   -0.5795   -3.0647   -0.6567 C   0  0  0  0  0  0  0  0  0  0  0  0
    0.5138   -4.0217   -0.2951 C   0  0  0  0  0  0  0  0  0  0  0  0
    0.3264   -4.5231    1.1016 C   0  0  0  0  0  0  0  0  0  0  0  0
    0.4581   -3.3447    2.0422 C   0  0  0  0  0  0  0  0  0  0  0  0
   -1.0529   -5.1107    1.3045 C   0  0  0  0  0  0  0  0  0  0  0  0
   -0.4505   -1.8551    0.2477 C   0  0  0  0  0  0  0  0  0  0  0  0
   -0.2589   -1.1027    2.5418 C   0  0  0  0  0  0  0  0  0  0  0  0
    0.0000    0.0000    2.0000 O   0  0  0  0  0  0  0  0  0  0  0  0
   -0.2661   -1.1492    3.9280 O   0  0  0  0  0  0  0  0  0  0  0  0
    0.0160    0.0374    4.6410 C   0  0  0  0  0  0  0  0  0  0  0  0
   -0.9976    1.1115    4.2952 C   0  0  0  0  0  0  0  0  0  0  0  0
   -2.7010   -2.1138    1.6611 H   0  0  0  0  0  0  0  0  0  0  0  0
   -2.0619   -3.1801    2.9556 H   0  0  0  0  0  0  0  0  0  0  0  0
   -3.0911   -4.4936    1.1735 H   0  0  0  0  0  0  0  0  0  0  0  0
   -1.9103   -4.6748   -0.9896 H   0  0  0  0  0  0  0  0  0  0  0  0
   -2.7465   -3.0771   -0.8392 H   0  0  0  0  0  0  0  0  0  0  0  0
   -0.5251   -2.7216   -1.6959 H   0  0  0  0  0  0  0  0  0  0  0  0
    0.6503   -4.8117   -1.0430 H   0  0  0  0  0  0  0  0  0  0  0  0
    1.4740   -3.4264   -0.2997 H   0  0  0  0  0  0  0  0  0  0  0  0
    1.0880   -5.2753    1.3809 H   0  0  0  0  0  0  0  0  0  0  0  0
    1.4781   -2.9625    2.1116 H   0  0  0  0  0  0  0  0  0  0  0  0
    0.1493   -3.7311    3.0549 H   0  0  0  0  0  0  0  0  0  0  0  0
   -1.1980   -5.8893    0.5319 H   0  0  0  0  0  0  0  0  0  0  0  0
   -1.1420   -5.5154    2.3188 H   0  0  0  0  0  0  0  0  0  0  0  0
   -1.3605   -1.2249    0.0357 H   0  0  0  0  0  0  0  0  0  0  0  0
    0.4328   -1.2517   -0.0001 H   0  0  0  0  0  0  0  0  0  0  0  0
    0.0892   -0.1297    5.7285 H   0  0  0  0  0  0  0  0  0  0  0  0
    1.0279    0.4362    4.3365 H   0  0  0  0  0  0  0  0  0  0  0  0
   -1.7779    0.6874    3.6377 H   0  0  0  0  0  0  0  0  0  0  0  0
   -0.5285    1.9709    3.7826 H   0  0  0  0  0  0  0  0  0  0  0  0
   -1.4524    1.4547    5.2622 H   0  0  0  0  0  0  0  0  0  0  0  0
  1  2  1  0
  1  8  1  0
  1 10  1  0
  1 11  1  0
  2  3  1  0
  3  4  1  0
  3  9  1  0
  4  5  1  0
  5  6  1  0
  5 10  1  0
  6  7  1  0
  7  8  1  0
  7  9  1  0
 11 12  2  0
 11 13  1  0
 13 14  1  0
 14 15  1  0
  2 16  1  0
  2 17  1  0
  3 18  1  0
  4 19  1  0
  4 20  1  0
  5 21  1  0
  6 22  1  0
  6 23  1  0
  7 24  1  0
  8 25  1  0
  8 26  1  0
  9 27  1  0
  9 28  1  0
 10 29  1  0
 10 30  1  0
 14 31  1  0
 14 32  1  0
 15 33  1  0
 15 34  1  0
 15 35  1  0
M  END
>  <s_m_entry_id>  (11) 
12

>  <s_m_entry_name>  (11) 
pKBHX_1184cpds-xtbcharges.3D_SP.12

>  <Mol_ID>  (11) 
14

>  <Formula>  (11) 
C13H20O2

>  <MolWeight>  (11) 
208,29

>  <Name>  (11) 
ethyl adamantane-1-carboxylate
1-adamantanecarboxylic acid ethyl ester

>  <Inchi>  (11) 
1/C13H20O2/c1-2-15-12(14)13-6-9-3-10(7-13)5-11(4-9)8-13/h9-11H,2-8H2,1H3

>  <Smile>  (11) 
O=C(C12CC3CC(C2)CC(C3)C1)OCC

>  <pKBHX>  (11) 
1,06

>  <Atom>  (11) 
oxygen

>  <Function>  (11) 
carbonyl

>  <Subfunction>  (11) 
ester

>  <Ref>  (11) 
17

>  <DeltaNu>  (11) 
85

>  <Solvent>  (11) 
CCl4

>  <HBD>  (11) 
methanol

>  <Mulliken>  (11) 
    0.00379092
   -0.04970609
   -0.01002365
   -0.05519075
   -0.00628871
   -0.05909987
   -0.00613712
   -0.05262280
   -0.05879123
   -0.05363280
    0.55066851
   -0.54022311
   -0.42989156
    0.21383923
   -0.09010906
    0.04726462
    0.03416685
    0.02244397
    0.02644654
    0.02991152
    0.02207020
    0.02693527
    0.02962863
    0.02317546
    0.03846838
    0.03625079
    0.02896925
    0.02726889
    0.03523395
    0.03644425
    0.03668955
    0.02943919
    0.04324784
    0.03335513
    0.03600778

>  <cm5>  (11) 
-0.0152
-0.1462
-0.0772
-0.1578
-0.0742
-0.1639
-0.0743
-0.1537
-0.1635
-0.1537
0.5979
-0.5917
-0.5118
0.1356
-0.2297
0.1074
0.0918
0.0781
0.0802
0.0872
0.0786
0.0827
0.0862
0.0801
0.0991
0.0935
0.0864
0.0818
0.0925
0.0969
0.1020
0.0910
0.0942
0.0831
0.0866

>  <chiral flag>  (11) 
0

>  <version>  (11) 
0

>  <HBA_atom_index>  (11) 
12

>  <LP/Pi charge centers coordinates>  (11) 
 1.68582112922926, 1.8599521947852, -0.70253042399991, 3.15681746245448, 1.04193941973602, -0.7427320196064399 

>  <LP/Pi Boys F_ii elements (eV)>  (11) 
 -15.25, -15.23 

>  <Descriptor>  (11) 
12;-0.5917;0.5979;-0.3729;0.210814285714


$$$$
ethyl acetate
     RDKit          3D

 14 13  0  0  1  0  0  0  0  0999 V2000
   -0.7081   -0.8527    2.5583 C   0  0  0  0  0  0  0  0  0  0  0  0
   -1.5014   -1.8081    1.7113 C   0  0  0  0  0  0  0  0  0  0  0  0
    0.0000    0.0000    2.0000 O   0  0  0  0  0  0  0  0  0  0  0  0
   -0.7291   -0.8779    3.9319 O   0  0  0  0  0  0  0  0  0  0  0  0
   -0.0275   -0.0327    4.7854 C   0  0  0  0  0  0  0  0  0  0  0  0
   -0.3337    1.4138    4.6508 C   0  0  0  0  0  0  0  0  0  0  0  0
   -0.7981   -2.4830    1.1783 H   0  0  0  0  0  0  0  0  0  0  0  0
   -2.1458   -2.4519    2.3431 H   0  0  0  0  0  0  0  0  0  0  0  0
   -2.1801   -1.2622    1.0263 H   0  0  0  0  0  0  0  0  0  0  0  0
   -0.2871   -0.3402    5.8385 H   0  0  0  0  0  0  0  0  0  0  0  0
    1.0880   -0.1792    4.7278 H   0  0  0  0  0  0  0  0  0  0  0  0
   -0.7166    1.6788    3.6558 H   0  0  0  0  0  0  0  0  0  0  0  0
   -1.0714    1.7350    5.4371 H   0  0  0  0  0  0  0  0  0  0  0  0
    0.5924    2.0139    4.8955 H   0  0  0  0  0  0  0  0  0  0  0  0
  1  2  1  0
  1  3  2  0
  1  4  1  0
  4  5  1  0
  5  6  1  0
  2  7  1  0
  2  8  1  0
  2  9  1  0
  5 10  1  0
  5 11  1  0
  6 12  1  0
  6 13  1  0
  6 14  1  0
M  END
>  <s_m_entry_id>  (12) 
13

>  <s_m_entry_name>  (12) 
pKBHX_1184cpds-xtbcharges.3D_SP.13

>  <Mol_ID>  (12) 
15

>  <Formula>  (12) 
C4H8O2

>  <MolWeight>  (12) 
88,10

>  <Name>  (12) 
ethyl acetate

>  <Inchi>  (12) 
1/C4H8O2/c1-3-6-4(2)5/h3H2,1-2H3

>  <Smile>  (12) 
CC(OCC)=O

>  <pKBHX>  (12) 
1,07

>  <Atom>  (12) 
oxygen

>  <Function>  (12) 
carbonyl

>  <Subfunction>  (12) 
ester

>  <Ref>  (12) 
17

>  <DeltaNu>  (12) 
83

>  <Solvent>  (12) 
CCl4

>  <HBD>  (12) 
methanol

>  <Mulliken>  (12) 
    0.57512417
   -0.10548434
   -0.54405686
   -0.42190351
    0.22038324
   -0.09557275
    0.06280303
    0.06442155
    0.06110735
    0.02675198
    0.03348044
    0.04309962
    0.02437619
    0.05546989

>  <cm5>  (12) 
0.6210
-0.2371
-0.5938
-0.5054
0.1436
-0.2375
0.1149
0.1169
0.1121
0.0863
0.0949
0.0986
0.0732
0.1121

>  <chiral flag>  (12) 
0

>  <version>  (12) 
0

>  <HBA_atom_index>  (12) 
3

>  <LP/Pi charge centers coordinates>  (12) 
 1.0264398181128098, -1.64815958441793, -1.36804489943227, -0.3843784783561299, -0.8144143697559799, -1.17558842574346 

>  <LP/Pi Boys F_ii elements (eV)>  (12) 
 -15.4, -15.38 

>  <Descriptor>  (12) 
3;-0.5938;0.621;-0.445433333333;0.50165


$$$$
ethyl propionate
     RDKit          3D

 17 16  0  0  1  0  0  0  0  0999 V2000
    0.0689    1.1271    2.5461 C   0  0  0  0  0  0  0  0  0  0  0  0
    0.1486    2.3237    1.6231 C   0  0  0  0  0  0  0  0  0  0  0  0
   -0.9757    2.1144    0.6079 C   0  0  0  0  0  0  0  0  0  0  0  0
    0.0000    0.0000    2.0000 O   0  0  0  0  0  0  0  0  0  0  0  0
    0.0658    1.2278    3.8947 O   0  0  0  0  0  0  0  0  0  0  0  0
   -0.0116    0.1917    4.8022 C   0  0  0  0  0  0  0  0  0  0  0  0
    1.1273   -0.7970    4.7344 C   0  0  0  0  0  0  0  0  0  0  0  0
   -0.0001    3.2768    2.1241 H   0  0  0  0  0  0  0  0  0  0  0  0
    1.0965    2.2635    1.0361 H   0  0  0  0  0  0  0  0  0  0  0  0
   -0.6516    1.3575   -0.1009 H   0  0  0  0  0  0  0  0  0  0  0  0
   -1.8676    1.7255    1.1428 H   0  0  0  0  0  0  0  0  0  0  0  0
   -1.2488    3.0955    0.1491 H   0  0  0  0  0  0  0  0  0  0  0  0
   -0.0434    0.6039    5.8581 H   0  0  0  0  0  0  0  0  0  0  0  0
   -0.9547   -0.4081    4.7386 H   0  0  0  0  0  0  0  0  0  0  0  0
    1.4945   -1.0290    5.7701 H   0  0  0  0  0  0  0  0  0  0  0  0
    0.8412   -1.7836    4.3176 H   0  0  0  0  0  0  0  0  0  0  0  0
    1.9847   -0.4332    4.1323 H   0  0  0  0  0  0  0  0  0  0  0  0
  1  2  1  0
  1  4  2  0
  1  5  1  0
  2  3  1  0
  5  6  1  0
  6  7  1  0
  2  8  1  0
  2  9  1  0
  3 10  1  0
  3 11  1  0
  3 12  1  0
  6 13  1  0
  6 14  1  0
  7 15  1  0
  7 16  1  0
  7 17  1  0
M  END
>  <s_m_entry_id>  (13) 
14

>  <s_m_entry_name>  (13) 
pKBHX_1184cpds-xtbcharges.3D_SP.14

>  <Mol_ID>  (13) 
16

>  <Formula>  (13) 
C5H10O2

>  <MolWeight>  (13) 
102,13

>  <Name>  (13) 
ethyl propionate
propanoic acid ethyl ester
ethyl n-propanoate

>  <Inchi>  (13) 
1/C5H10O2/c1-3-5(6)7-4-2/h3-4H2,1-2H3

>  <Smile>  (13) 
CCC(OCC)=O

>  <pKBHX>  (13) 
1,08

>  <Atom>  (13) 
oxygen

>  <Function>  (13) 
carbonyl

>  <Subfunction>  (13) 
ester

>  <Ref>  (13) 
17

>  <DeltaNu>  (13) 
81

>  <Solvent>  (13) 
CCl4

>  <HBD>  (13) 
methanol

>  <Mulliken>  (13) 
    0.55795625
   -0.05864055
   -0.06984317
   -0.54588036
   -0.42297212
    0.21971778
   -0.09250430
    0.05448725
    0.05398350
    0.04110619
    0.02676707
    0.05384757
    0.03126581
    0.03720033
    0.04679777
    0.03531564
    0.03139531

>  <cm5>  (13) 
0.6029
-0.1562
-0.2126
-0.5930
-0.5025
0.1432
-0.2326
0.1082
0.1082
0.0925
0.0760
0.1099
0.0906
0.0989
0.1011
0.0851
0.0802

>  <chiral flag>  (13) 
0

>  <version>  (13) 
0

>  <HBA_atom_index>  (13) 
4

>  <LP/Pi charge centers coordinates>  (13) 
 0.7093621022844999, 1.7895716206682, -0.76733346991245, -0.79427388365904, 1.43795979757015, -0.14320065535189 

>  <LP/Pi Boys F_ii elements (eV)>  (13) 
 -15.23, -15.21 

>  <Descriptor>  (13) 
4;-0.593;0.6029;-0.417233333333;0.34786


$$$$
ethyl 2-methylpropanoate
     RDKit          3D

 20 19  0  0  1  0  0  0  0  0999 V2000
   -0.6936    0.8742    2.5905 C   0  0  0  0  0  0  0  0  0  0  0  0
   -1.5044    1.8870    1.8682 C   0  0  0  0  0  0  0  0  0  0  0  0
   -2.9623    1.7350    2.2499 C   0  0  0  0  0  0  0  0  0  0  0  0
    0.0000    0.0000    2.0000 O   0  0  0  0  0  0  0  0  0  0  0  0
   -0.6488    0.8266    3.9774 O   0  0  0  0  0  0  0  0  0  0  0  0
   -1.0305    3.2925    2.1753 C   0  0  0  0  0  0  0  0  0  0  0  0
    0.1087   -0.1193    4.7018 C   0  0  0  0  0  0  0  0  0  0  0  0
   -0.2692   -1.5304    4.4359 C   0  0  0  0  0  0  0  0  0  0  0  0
   -1.4211    1.6966    0.7829 H   0  0  0  0  0  0  0  0  0  0  0  0
   -3.5811    2.4572    1.7071 H   0  0  0  0  0  0  0  0  0  0  0  0
   -3.0615    1.8668    3.3653 H   0  0  0  0  0  0  0  0  0  0  0  0
   -3.2367    0.6730    2.0606 H   0  0  0  0  0  0  0  0  0  0  0  0
   -1.1550    3.5257    3.2407 H   0  0  0  0  0  0  0  0  0  0  0  0
    0.0606    3.3465    1.9639 H   0  0  0  0  0  0  0  0  0  0  0  0
   -1.5424    3.9930    1.4948 H   0  0  0  0  0  0  0  0  0  0  0  0
   -0.0419    0.1181    5.7756 H   0  0  0  0  0  0  0  0  0  0  0  0
    1.2037   -0.0100    4.5073 H   0  0  0  0  0  0  0  0  0  0  0  0
   -1.3252   -1.6633    4.0974 H   0  0  0  0  0  0  0  0  0  0  0  0
   -0.1826   -2.0980    5.3866 H   0  0  0  0  0  0  0  0  0  0  0  0
    0.4546   -2.0022    3.7160 H   0  0  0  0  0  0  0  0  0  0  0  0
  1  2  1  0
  1  4  2  0
  1  5  1  0
  2  3  1  0
  2  6  1  0
  5  7  1  0
  7  8  1  0
  2  9  1  0
  3 10  1  0
  3 11  1  0
  3 12  1  0
  6 13  1  0
  6 14  1  0
  6 15  1  0
  7 16  1  0
  7 17  1  0
  8 18  1  0
  8 19  1  0
  8 20  1  0
M  END
>  <s_m_entry_id>  (14) 
15

>  <s_m_entry_name>  (14) 
pKBHX_1184cpds-xtbcharges.3D_SP.15

>  <Mol_ID>  (14) 
17

>  <Formula>  (14) 
C6H12O2

>  <MolWeight>  (14) 
116,15

>  <Name>  (14) 
ethyl 2-methylpropanoate
ethyl isobutyrate

>  <Inchi>  (14) 
1/C6H12O2/c1-4-8-6(7)5(2)3/h5H,4H2,1-3H3

>  <Smile>  (14) 
CC(C)C(OCC)=O

>  <pKBHX>  (14) 
1,09

>  <Atom>  (14) 
oxygen

>  <Function>  (14) 
carbonyl

>  <Subfunction>  (14) 
ester

>  <Ref>  (14) 
17

>  <DeltaNu>  (14) 
83

>  <Solvent>  (14) 
CCl4

>  <HBD>  (14) 
methanol

>  <Mulliken>  (14) 
    0.55899978
   -0.02089252
   -0.08013101
   -0.54066627
   -0.42500230
   -0.07612231
    0.21703882
   -0.09097386
    0.04845499
    0.03766648
    0.03707940
    0.04056166
    0.02369711
    0.03887478
    0.04824858
    0.03611376
    0.03810693
    0.02990729
    0.04100854
    0.03803015

>  <cm5>  (14) 
0.6063
-0.0852
-0.2228
-0.5927
-0.5067
-0.2157
0.1395
-0.2309
0.1082
0.0892
0.0889
0.0943
0.0725
0.0927
0.1020
0.0993
0.1034
0.0777
0.0907
0.0894

>  <chiral flag>  (14) 
0

>  <version>  (14) 
0

>  <HBA_atom_index>  (14) 
4

>  <LP/Pi charge centers coordinates>  (14) 
 -0.09881855947825999, -1.7699603118202598, -1.7184713654925599, 1.2787462386635198, -0.8312474980466699, -1.5847059404903399 

>  <LP/Pi Boys F_ii elements (eV)>  (14) 
 -15.23, -15.18 

>  <Descriptor>  (14) 
4;-0.5927;0.6063;-0.394866666667;0.253316666667


$$$$
tert-butyl acetate
     RDKit          3D

 20 19  0  0  1  0  0  0  0  0999 V2000
   -1.1158    0.0204    2.5577 C   0  0  0  0  0  0  0  0  0  0  0  0
   -2.3626    0.0505    1.7640 C   0  0  0  0  0  0  0  0  0  0  0  0
    0.0000    0.0000    2.0000 O   0  0  0  0  0  0  0  0  0  0  0  0
   -1.1820    0.0146    3.9232 O   0  0  0  0  0  0  0  0  0  0  0  0
   -0.0641   -0.0134    4.7887 C   0  0  0  0  0  0  0  0  0  0  0  0
    0.7795   -1.2484    4.5668 C   0  0  0  0  0  0  0  0  0  0  0  0
    0.7833    1.2287    4.6541 C   0  0  0  0  0  0  0  0  0  0  0  0
   -0.6119   -0.0695    6.2002 C   0  0  0  0  0  0  0  0  0  0  0  0
   -2.6038    1.0687    1.3947 H   0  0  0  0  0  0  0  0  0  0  0  0
   -3.2422   -0.2498    2.3966 H   0  0  0  0  0  0  0  0  0  0  0  0
   -2.3376   -0.6683    0.9065 H   0  0  0  0  0  0  0  0  0  0  0  0
    1.8630   -0.9762    4.4884 H   0  0  0  0  0  0  0  0  0  0  0  0
    0.6758   -1.9504    5.4168 H   0  0  0  0  0  0  0  0  0  0  0  0
    0.4394   -1.7815    3.6441 H   0  0  0  0  0  0  0  0  0  0  0  0
    1.7952    0.9759    4.2194 H   0  0  0  0  0  0  0  0  0  0  0  0
    0.9524    1.6952    5.6498 H   0  0  0  0  0  0  0  0  0  0  0  0
    0.3456    1.9808    3.9969 H   0  0  0  0  0  0  0  0  0  0  0  0
    0.0475   -0.5980    6.8961 H   0  0  0  0  0  0  0  0  0  0  0  0
   -0.7873    0.9925    6.5060 H   0  0  0  0  0  0  0  0  0  0  0  0
   -1.6170   -0.5726    6.2343 H   0  0  0  0  0  0  0  0  0  0  0  0
  1  2  1  0
  1  3  2  0
  1  4  1  0
  4  5  1  0
  5  6  1  0
  5  8  1  0
  5  7  1  0
  2  9  1  0
  2 10  1  0
  2 11  1  0
  6 12  1  0
  6 13  1  0
  6 14  1  0
  7 15  1  0
  7 16  1  0
  7 17  1  0
  8 18  1  0
  8 19  1  0
  8 20  1  0
M  END
>  <s_m_entry_id>  (15) 
16

>  <s_m_entry_name>  (15) 
pKBHX_1184cpds-xtbcharges.3D_SP.16

>  <Mol_ID>  (15) 
18

>  <Formula>  (15) 
C6H12O2

>  <MolWeight>  (15) 
116,15

>  <Name>  (15) 
tert-butyl acetate

>  <Inchi>  (15) 
1/C6H12O2/c1-5(7)8-6(2,3)4/h1-4H3

>  <Smile>  (15) 
CC(OC(C)(C)C)=O

>  <pKBHX>  (15) 
1,1

>  <Atom>  (15) 
oxygen

>  <Function>  (15) 
carbonyl

>  <Subfunction>  (15) 
ester

>  <Ref>  (15) 
17

>  <DeltaNu>  (15) 
73

>  <Solvent>  (15) 
CCl4

>  <Comment>  (15) 
approx., second band at 124

>  <HBD>  (15) 
methanol

>  <Mulliken>  (15) 
    0.56796731
   -0.10412010
   -0.54574948
   -0.42309534
    0.27637594
   -0.10264378
   -0.10124283
   -0.10207585
    0.06374240
    0.06073643
    0.06815853
    0.04083373
    0.02557679
    0.05164842
    0.03234728
    0.03698319
    0.03899970
    0.04461226
    0.04634389
    0.02460151

>  <cm5>  (15) 
0.6126
-0.2388
-0.5939
-0.4983
0.2694
-0.2424
-0.2403
-0.2381
0.1162
0.1103
0.1233
0.0958
0.0782
0.1065
0.0844
0.0896
0.0927
0.0984
0.1001
0.0743

>  <chiral flag>  (15) 
0

>  <version>  (15) 
0

>  <HBA_atom_index>  (15) 
3

>  <LP/Pi charge centers coordinates>  (15) 
 2.0655798902016196, -0.08482711301469999, -2.2506702165843495, 0.45614020509301995, -0.00654063079764, -1.86368289439065 

>  <LP/Pi Boys F_ii elements (eV)>  (15) 
 -15.32, -15.29 

>  <Descriptor>  (15) 
3;-0.5939;0.6126;-0.443666666667;0.5268


$$$$
ethyl cyclopropanecarboxylate
     RDKit          3D

 18 18  0  0  1  0  0  0  0  0999 V2000
   -0.4889    2.3564    1.9431 C   0  0  0  0  0  0  0  0  0  0  0  0
   -1.1705    2.4168    0.6150 C   0  0  0  0  0  0  0  0  0  0  0  0
    0.3035    2.5834    0.6731 C   0  0  0  0  0  0  0  0  0  0  0  0
   -0.2248    1.0756    2.6014 C   0  0  0  0  0  0  0  0  0  0  0  0
    0.0000    0.0000    2.0000 O   0  0  0  0  0  0  0  0  0  0  0  0
   -0.2111    0.9927    3.9821 O   0  0  0  0  0  0  0  0  0  0  0  0
    0.0343   -0.1979    4.6775 C   0  0  0  0  0  0  0  0  0  0  0  0
   -0.0329    0.1077    6.1617 C   0  0  0  0  0  0  0  0  0  0  0  0
   -0.6699    3.2210    2.5909 H   0  0  0  0  0  0  0  0  0  0  0  0
   -1.6106    1.4750    0.2382 H   0  0  0  0  0  0  0  0  0  0  0  0
   -1.7397    3.3168    0.3479 H   0  0  0  0  0  0  0  0  0  0  0  0
    0.8854    1.7349    0.2600 H   0  0  0  0  0  0  0  0  0  0  0  0
    0.7583    3.5764    0.5891 H   0  0  0  0  0  0  0  0  0  0  0  0
    1.0342   -0.5959    4.4065 H   0  0  0  0  0  0  0  0  0  0  0  0
   -0.6987   -1.0024    4.4330 H   0  0  0  0  0  0  0  0  0  0  0  0
   -0.1288    1.2142    6.3460 H   0  0  0  0  0  0  0  0  0  0  0  0
   -0.8772   -0.4049    6.6487 H   0  0  0  0  0  0  0  0  0  0  0  0
    0.8839   -0.2040    6.6942 H   0  0  0  0  0  0  0  0  0  0  0  0
  1  2  1  0
  1  3  1  0
  1  4  1  0
  2  3  1  0
  4  5  2  0
  4  6  1  0
  6  7  1  0
  7  8  1  0
  1  9  1  0
  2 10  1  0
  2 11  1  0
  3 12  1  0
  3 13  1  0
  7 14  1  0
  7 15  1  0
  8 16  1  0
  8 17  1  0
  8 18  1  0
M  END
>  <s_m_entry_id>  (16) 
17

>  <s_m_entry_name>  (16) 
pKBHX_1184cpds-xtbcharges.3D_SP.17

>  <Mol_ID>  (16) 
19

>  <Formula>  (16) 
C6H10O2

>  <MolWeight>  (16) 
114,14

>  <Name>  (16) 
ethyl cyclopropanecarboxylate

>  <Inchi>  (16) 
1/C6H10O2/c1-2-8-6(7)5-3-4-5/h5H,2-4H2,1H3

>  <Smile>  (16) 
O=C(C1CC1)OCC

>  <pKBHX>  (16) 
1,12

>  <Atom>  (16) 
oxygen

>  <Function>  (16) 
carbonyl

>  <Subfunction>  (16) 
ester

>  <Ref>  (16) 
17

>  <DeltaNu>  (16) 
90

>  <Solvent>  (16) 
CCl4

>  <HBD>  (16) 
methanol

>  <Mulliken>  (16) 
   -0.03016242
   -0.02731811
   -0.05131126
    0.55498118
   -0.55113305
   -0.42474045
    0.21902212
   -0.09090947
    0.04596562
    0.03279136
    0.05402935
    0.03543982
    0.05645999
    0.03572003
    0.02501028
    0.02352961
    0.03674843
    0.05587697

>  <cm5>  (16) 
-0.0836
-0.1263
-0.1517
0.6041
-0.6004
-0.5019
0.1414
-0.2312
0.1030
0.0843
0.1074
0.0860
0.1134
0.0981
0.0837
0.0735
0.0863
0.1140

>  <chiral flag>  (16) 
0

>  <version>  (16) 
0

>  <HBA_atom_index>  (16) 
5

>  <LP/Pi charge centers coordinates>  (16) 
 -1.37643235882892, -1.8683131953193999, -0.28876673300681, 0.28589330054473994, -1.95364302672065, -0.38965437552865995 

>  <LP/Pi Boys F_ii elements (eV)>  (16) 
 -15.19, -15.11 

>  <Descriptor>  (16) 
5;-0.6004;0.6041;-0.3953;0.279283333333


$$$$
(E)-ethyl cinnamate
     RDKit          3D

 25 25  0  0  1  0  0  0  0  0999 V2000
    0.5539    0.9727    2.5649 C   0  0  0  0  0  0  0  0  0  0  0  0
    1.1647    2.0375    1.7457 C   0  0  0  0  0  0  0  0  0  0  0  0
    1.7512    3.0674    2.3168 C   0  0  0  0  0  0  0  0  0  0  0  0
    2.3859    4.1747    1.6224 C   0  0  0  0  0  0  0  0  0  0  0  0
    2.4290    4.2420    0.2477 C   0  0  0  0  0  0  0  0  0  0  0  0
    3.0178    5.2690   -0.4540 C   0  0  0  0  0  0  0  0  0  0  0  0
    3.5887    6.2731    0.2874 C   0  0  0  0  0  0  0  0  0  0  0  0
    3.5623    6.2351    1.6823 C   0  0  0  0  0  0  0  0  0  0  0  0
    2.9659    5.1946    2.3441 C   0  0  0  0  0  0  0  0  0  0  0  0
    0.0000    0.0000    2.0000 O   0  0  0  0  0  0  0  0  0  0  0  0
    0.5703    1.0091    3.9407 O   0  0  0  0  0  0  0  0  0  0  0  0
    0.0107    0.0344    4.7819 C   0  0  0  0  0  0  0  0  0  0  0  0
    0.6411   -1.3237    4.5538 C   0  0  0  0  0  0  0  0  0  0  0  0
    1.1283    1.9677    0.6759 H   0  0  0  0  0  0  0  0  0  0  0  0
    1.7619    3.0925    3.4145 H   0  0  0  0  0  0  0  0  0  0  0  0
    1.9744    3.4424   -0.3476 H   0  0  0  0  0  0  0  0  0  0  0  0
    3.0506    5.3201   -1.5189 H   0  0  0  0  0  0  0  0  0  0  0  0
    4.0736    7.1194   -0.1650 H   0  0  0  0  0  0  0  0  0  0  0  0
    4.0081    7.0192    2.2772 H   0  0  0  0  0  0  0  0  0  0  0  0
    2.9449    5.1642    3.4454 H   0  0  0  0  0  0  0  0  0  0  0  0
   -1.1117   -0.0226    4.6848 H   0  0  0  0  0  0  0  0  0  0  0  0
    0.2342    0.3616    5.8390 H   0  0  0  0  0  0  0  0  0  0  0  0
    0.2223   -1.8048    3.6651 H   0  0  0  0  0  0  0  0  0  0  0  0
    1.7386   -1.1413    4.4549 H   0  0  0  0  0  0  0  0  0  0  0  0
    0.4748   -1.9060    5.4869 H   0  0  0  0  0  0  0  0  0  0  0  0
  1  2  1  0
  1 10  2  0
  1 11  1  0
  2  3  2  0
  3  4  1  0
  4  5  2  0
  4  9  1  0
  5  6  1  0
  6  7  2  0
  7  8  1  0
  8  9  2  0
 11 12  1  0
 12 13  1  0
  2 14  1  0
  3 15  1  0
  5 16  1  0
  6 17  1  0
  7 18  1  0
  8 19  1  0
  9 20  1  0
 12 21  1  0
 12 22  1  0
 13 23  1  0
 13 24  1  0
 13 25  1  0
M  END
>  <s_m_entry_id>  (17) 
18

>  <s_m_entry_name>  (17) 
pKBHX_1184cpds-xtbcharges.3D_SP.18

>  <Mol_ID>  (17) 
20

>  <Formula>  (17) 
C11H12O2

>  <MolWeight>  (17) 
176,21

>  <Name>  (17) 
(E)-ethyl cinnamate
ethyl (2E)-3-phenylacrylate

>  <Inchi>  (17) 
1/C11H12O2/c1-2-13-11(12)9-8-10-6-4-3-5-7-10/h3-9H,2H2,1H3/b9-8+

>  <Smile>  (17) 
O=C(OCC)/C=C/c1ccccc1

>  <pKBHX>  (17) 
1,14

>  <Atom>  (17) 
oxygen

>  <Function>  (17) 
carbonyl

>  <Subfunction>  (17) 
ester

>  <Ref>  (17) 
17

>  <DeltaNu>  (17) 
83

>  <Solvent>  (17) 
CCl4

>  <HBD>  (17) 
methanol

>  <Mulliken>  (17) 
    0.55727132
   -0.06744961
    0.01692320
    0.00631061
   -0.02438874
   -0.02238982
   -0.01790859
   -0.02381388
   -0.02888753
   -0.55111597
   -0.42527846
    0.22034265
   -0.09573053
    0.04837994
    0.06338308
    0.03498078
    0.03386974
    0.03184819
    0.03302425
    0.03463214
    0.02501265
    0.03287692
    0.03925945
    0.02435381
    0.05449442

>  <cm5>  (17) 
0.6075
-0.1205
-0.0366
-0.0051
-0.0762
-0.0789
-0.0729
-0.0790
-0.0823
-0.6012
-0.5038
0.1451
-0.2369
0.1113
0.1273
0.0903
0.0911
0.0868
0.0878
0.0925
0.0840
0.0927
0.0924
0.0733
0.1112

>  <chiral flag>  (17) 
0

>  <version>  (17) 
0

>  <HBA_atom_index>  (17) 
10

>  <LP/Pi charge centers coordinates>  (17) 
 2.1367859808270597, -1.53782612800143, 1.96972472331776, 3.47744066585109, -0.7295766731962999, 1.3955568246077799 

>  <LP/Pi Boys F_ii elements (eV)>  (17) 
 -15.1, -15.06 

>  <Descriptor>  (17) 
10;-0.6012;0.6075;-0.4085;0.3862


$$$$
isopropyl acetate
     RDKit          3D

 17 16  0  0  1  0  0  0  0  0999 V2000
   -1.0498   -0.3393    2.5707 C   0  0  0  0  0  0  0  0  0  0  0  0
   -2.2591   -0.7410    1.8215 C   0  0  0  0  0  0  0  0  0  0  0  0
    0.0000    0.0000    2.0000 O   0  0  0  0  0  0  0  0  0  0  0  0
   -1.0811   -0.3391    3.9510 O   0  0  0  0  0  0  0  0  0  0  0  0
    0.0059    0.0230    4.7678 C   0  0  0  0  0  0  0  0  0  0  0  0
    0.4005   -1.1183    5.7020 C   0  0  0  0  0  0  0  0  0  0  0  0
   -0.4172    1.1715    5.6703 C   0  0  0  0  0  0  0  0  0  0  0  0
   -2.1732   -0.2919    0.8083 H   0  0  0  0  0  0  0  0  0  0  0  0
   -3.1981   -0.3835    2.2734 H   0  0  0  0  0  0  0  0  0  0  0  0
   -2.3509   -1.8599    1.7534 H   0  0  0  0  0  0  0  0  0  0  0  0
    0.8850    0.3061    4.1353 H   0  0  0  0  0  0  0  0  0  0  0  0
    1.4926   -1.0629    5.8202 H   0  0  0  0  0  0  0  0  0  0  0  0
   -0.0858   -1.0310    6.6835 H   0  0  0  0  0  0  0  0  0  0  0  0
    0.0610   -2.0976    5.2762 H   0  0  0  0  0  0  0  0  0  0  0  0
   -0.6498    2.0810    5.1160 H   0  0  0  0  0  0  0  0  0  0  0  0
    0.3994    1.3031    6.4289 H   0  0  0  0  0  0  0  0  0  0  0  0
   -1.2867    0.7818    6.2603 H   0  0  0  0  0  0  0  0  0  0  0  0
  1  2  1  0
  1  3  2  0
  1  4  1  0
  4  5  1  0
  5  6  1  0
  5  7  1  0
  2  8  1  0
  2  9  1  0
  2 10  1  0
  5 11  1  0
  6 12  1  0
  6 13  1  0
  6 14  1  0
  7 15  1  0
  7 16  1  0
  7 17  1  0
M  END
>  <s_m_entry_id>  (18) 
19

>  <s_m_entry_name>  (18) 
pKBHX_1184cpds-xtbcharges.3D_SP.19

>  <Mol_ID>  (18) 
21

>  <Formula>  (18) 
C5H10O2

>  <MolWeight>  (18) 
102,13

>  <Name>  (18) 
isopropyl acetate

>  <Inchi>  (18) 
1/C5H10O2/c1-4(2)7-5(3)6/h4H,1-3H3

>  <Smile>  (18) 
CC(OC(C)C)=O

>  <pKBHX>  (18) 
1,15

>  <Atom>  (18) 
oxygen

>  <Function>  (18) 
carbonyl

>  <Subfunction>  (18) 
ester

>  <Ref>  (18) 
17

>  <DeltaNu>  (18) 
85

>  <Solvent>  (18) 
CCl4

>  <HBD>  (18) 
methanol

>  <Mulliken>  (18) 
    0.56873995
   -0.10419974
   -0.53753926
   -0.42277005
    0.23693780
   -0.10434281
   -0.09887037
    0.06546458
    0.06303828
    0.06558516
    0.04581552
    0.03450572
    0.04644341
    0.03174422
    0.03779931
    0.04204452
    0.02960377

>  <cm5>  (18) 
0.6127
-0.2371
-0.5871
-0.5014
0.1956
-0.2466
-0.2405
0.1182
0.1150
0.1161
0.1213
0.0841
0.1023
0.0831
0.0901
0.0945
0.0795

>  <chiral flag>  (18) 
0

>  <version>  (18) 
0

>  <HBA_atom_index>  (18) 
3

>  <LP/Pi charge centers coordinates>  (18) 
 2.2439496655220497, -0.30654708857320995, -2.4890592754863596, 0.6083368736779099, -0.46216224218664, -2.2755627143773096 

>  <LP/Pi Boys F_ii elements (eV)>  (18) 
 -15.48, -15.4 

>  <Descriptor>  (18) 
3;-0.5871;0.6127;-0.441866666667;0.508425


$$$$
ethyl (2E)-3-(dimethylamino)acrylate
     RDKit          3D

 23 22  0  0  1  0  0  0  0  0999 V2000
    0.5710    0.9749    2.5795 C   0  0  0  0  0  0  0  0  0  0  0  0
    1.2082    2.0414    1.8441 C   0  0  0  0  0  0  0  0  0  0  0  0
    1.2262    2.0514    0.5249 C   0  0  0  0  0  0  0  0  0  0  0  0
    0.0000    0.0000    2.0000 O   0  0  0  0  0  0  0  0  0  0  0  0
    0.5644    0.9847    3.9437 O   0  0  0  0  0  0  0  0  0  0  0  0
    1.8550    3.1041   -0.1890 N   0  0  0  0  0  0  0  0  0  0  0  0
    2.3741    2.8737   -1.5164 C   0  0  0  0  0  0  0  0  0  0  0  0
    1.9756    4.3969    0.4065 C   0  0  0  0  0  0  0  0  0  0  0  0
   -0.0238    0.0023    4.7627 C   0  0  0  0  0  0  0  0  0  0  0  0
    0.5440   -1.3642    4.5672 C   0  0  0  0  0  0  0  0  0  0  0  0
    1.6778    2.8438    2.3742 H   0  0  0  0  0  0  0  0  0  0  0  0
    0.7651    1.2626   -0.0508 H   0  0  0  0  0  0  0  0  0  0  0  0
    3.4565    3.0581   -1.5864 H   0  0  0  0  0  0  0  0  0  0  0  0
    2.2212    1.8026   -1.8274 H   0  0  0  0  0  0  0  0  0  0  0  0
    1.7952    3.4626   -2.2791 H   0  0  0  0  0  0  0  0  0  0  0  0
    1.8913    5.2126   -0.3643 H   0  0  0  0  0  0  0  0  0  0  0  0
    2.9680    4.5485    0.9194 H   0  0  0  0  0  0  0  0  0  0  0  0
    1.1843    4.6035    1.1485 H   0  0  0  0  0  0  0  0  0  0  0  0
   -1.1379   -0.0413    4.6347 H   0  0  0  0  0  0  0  0  0  0  0  0
    0.1529    0.3044    5.8186 H   0  0  0  0  0  0  0  0  0  0  0  0
    0.5001   -1.9293    5.5434 H   0  0  0  0  0  0  0  0  0  0  0  0
   -0.1002   -1.9376    3.8723 H   0  0  0  0  0  0  0  0  0  0  0  0
    1.6119   -1.3668    4.2751 H   0  0  0  0  0  0  0  0  0  0  0  0
  1  2  1  0
  1  4  2  0
  1  5  1  0
  2  3  2  0
  3  6  1  0
  5  9  1  0
  6  7  1  0
  6  8  1  0
  9 10  1  0
  2 11  1  0
  3 12  1  0
  7 13  1  0
  7 14  1  0
  7 15  1  0
  8 16  1  0
  8 17  1  0
  8 18  1  0
  9 19  1  0
  9 20  1  0
 10 21  1  0
 10 22  1  0
 10 23  1  0
M  END
>  <s_m_entry_id>  (19) 
21

>  <s_m_entry_name>  (19) 
pKBHX_1184cpds-xtbcharges.3D_SP.21

>  <Mol_ID>  (19) 
23

>  <Formula>  (19) 
C7H13NO2

>  <MolWeight>  (19) 
143,18

>  <Name>  (19) 
ethyl (2E)-3-(dimethylamino)acrylate
ethyl 3-dimethylaminoacrylate

>  <Inchi>  (19) 
1/C7H13NO2/c1-4-10-7(9)5-6-8(2)3/h5-6H,4H2,1-3H3/b6-5+

>  <Smile>  (19) 
O=C(OCC)/C=C/N(C)C

>  <pKBHX>  (19) 
2,09

>  <Atom>  (19) 
oxygen

>  <Function>  (19) 
carbonyl

>  <Subfunction>  (19) 
ester

>  <Ref>  (19) 
17

>  <DeltaNu>  (19) 
148

>  <Solvent>  (19) 
CCl4

>  <HBD>  (19) 
methanol

>  <Mulliken>  (19) 
    0.56340245
   -0.10554635
    0.14031139
   -0.55486337
   -0.43140878
   -0.31967509
    0.07317484
    0.07463441
    0.22047633
   -0.09320474
    0.06082180
    0.03600730
    0.02228507
    0.03261047
    0.02412476
    0.02812876
    0.03453142
    0.01969912
    0.03348366
    0.03462478
    0.04620513
    0.02956957
    0.03060707

>  <cm5>  (19) 
0.6168
-0.1501
0.1461
-0.5975
-0.5149
-0.5873
-0.0047
-0.0048
0.1433
-0.2334
0.1230
0.1072
0.0783
0.0911
0.0802
0.0882
0.0944
0.0754
0.0950
0.0954
0.1000
0.0776
0.0808

>  <chiral flag>  (19) 
0

>  <version>  (19) 
0

>  <HBA_atom_index>  (19) 
4

>  <LP/Pi charge centers coordinates>  (19) 
 1.0710071260235898, -1.2025023806276, 1.5408583136382, 2.58501498604753, -0.53109816241387, 1.2118741097073897 

>  <LP/Pi Boys F_ii elements (eV)>  (19) 
 -14.44, -14.43 

>  <Descriptor>  (19) 
4;-0.5975;0.6168;-0.420833333333;0.42796


$$$$
ethyl 4-bromobenzoate
     RDKit          3D

 21 21  0  0  1  0  0  0  0  0999 V2000
   -0.8516    0.7446    2.5667 C   0  0  0  0  0  0  0  0  0  0  0  0
   -1.7745    1.5471    1.7771 C   0  0  0  0  0  0  0  0  0  0  0  0
   -2.6911    2.3487    2.4073 C   0  0  0  0  0  0  0  0  0  0  0  0
   -3.5970    3.1366    1.7067 C   0  0  0  0  0  0  0  0  0  0  0  0
   -3.5932    3.1287    0.3295 C   0  0  0  0  0  0  0  0  0  0  0  0
   -2.6649    2.3169   -0.3201 C   0  0  0  0  0  0  0  0  0  0  0  0
   -1.7787    1.5463    0.4018 C   0  0  0  0  0  0  0  0  0  0  0  0
    0.0000    0.0000    2.0000 O   0  0  0  0  0  0  0  0  0  0  0  0
   -0.8848    0.7780    3.9324 O   0  0  0  0  0  0  0  0  0  0  0  0
   -4.8191    4.1947   -0.6830 Br  0  0  0  0  0  0  0  0  0  0  0  0
   -0.0491    0.0518    4.7860 C   0  0  0  0  0  0  0  0  0  0  0  0
   -0.1437   -1.4318    4.6257 C   0  0  0  0  0  0  0  0  0  0  0  0
   -2.7274    2.3840    3.4957 H   0  0  0  0  0  0  0  0  0  0  0  0
   -4.3224    3.7710    2.2064 H   0  0  0  0  0  0  0  0  0  0  0  0
   -2.6817    2.3279   -1.4104 H   0  0  0  0  0  0  0  0  0  0  0  0
   -1.0831    0.9376   -0.1561 H   0  0  0  0  0  0  0  0  0  0  0  0
    1.0258    0.3586    4.7146 H   0  0  0  0  0  0  0  0  0  0  0  0
   -0.3518    0.3229    5.8379 H   0  0  0  0  0  0  0  0  0  0  0  0
    0.6487   -1.8429    3.9489 H   0  0  0  0  0  0  0  0  0  0  0  0
   -1.1081   -1.7809    4.2078 H   0  0  0  0  0  0  0  0  0  0  0  0
   -0.0228   -1.9790    5.5958 H   0  0  0  0  0  0  0  0  0  0  0  0
  1  2  1  0
  1  8  2  0
  1  9  1  0
  2  3  2  0
  2  7  1  0
  3  4  1  0
  4  5  2  0
  5  6  1  0
  5 10  1  0
  6  7  2  0
  9 11  1  0
 11 12  1  0
  3 13  1  0
  4 14  1  0
  6 15  1  0
  7 16  1  0
 11 17  1  0
 11 18  1  0
 12 19  1  0
 12 20  1  0
 12 21  1  0
M  END
>  <s_m_entry_id>  (20) 
22

>  <s_m_entry_name>  (20) 
pKBHX_1184cpds-xtbcharges.3D_SP.22

>  <Mol_ID>  (20) 
24

>  <Formula>  (20) 
C9H9BrO2

>  <MolWeight>  (20) 
229,07

>  <Name>  (20) 
ethyl 4-bromobenzoate

>  <Inchi>  (20) 
1/C9H9BrO2/c1-2-12-9(11)7-3-5-8(10)6-4-7/h3-6H,2H2,1H3

>  <Smile>  (20) 
O=C(OCC)c1ccc(Br)cc1

>  <pKBHX>  (20) 
0,78

>  <Atom>  (20) 
oxygen

>  <Function>  (20) 
carbonyl

>  <Subfunction>  (20) 
ester

>  <Ref>  (20) 
17

>  <DeltaNu>  (20) 
72

>  <Solvent>  (20) 
CCl4

>  <HBD>  (20) 
methanol

>  <Mulliken>  (20) 
    0.55637589
   -0.02343016
   -0.01329512
   -0.04412682
    0.09121196
   -0.04409129
    0.00494006
   -0.55441019
   -0.42437463
   -0.05786117
    0.21741250
   -0.09643631
    0.04834782
    0.04458016
    0.04371317
    0.06184845
    0.03784251
    0.03640762
    0.03365433
    0.04692385
    0.03476736

>  <cm5>  (20) 
0.6090
-0.0276
-0.0658
-0.1002
0.0693
-0.0960
-0.0472
-0.6007
-0.5045
-0.0425
0.1374
-0.2394
0.1093
0.1045
0.0986
0.1243
0.1014
0.1008
0.0842
0.1004
0.0845

>  <chiral flag>  (20) 
0

>  <version>  (20) 
0

>  <HBA_atom_index>  (20) 
8

>  <LP/Pi charge centers coordinates>  (20) 
 -0.74018667703875, 0.81015978467402, -2.12040265319802, -2.21375481169411, 0.3758851835096799, -1.4427276845836399 

>  <LP/Pi Boys F_ii elements (eV)>  (20) 
 -15.18, -15.14 

>  <Descriptor>  (20) 
8;-0.6007;0.609;-0.3776;0.308566666667


$$$$
methyl benzoate
     RDKit          3D

 18 18  0  0  1  0  0  0  0  0999 V2000
   -1.0956    0.2614    2.5586 C   0  0  0  0  0  0  0  0  0  0  0  0
   -2.2644    0.5384    1.7059 C   0  0  0  0  0  0  0  0  0  0  0  0
   -3.4926    0.8315    2.2605 C   0  0  0  0  0  0  0  0  0  0  0  0
   -4.5723    1.0872    1.4433 C   0  0  0  0  0  0  0  0  0  0  0  0
   -4.4453    1.0549    0.0519 C   0  0  0  0  0  0  0  0  0  0  0  0
   -3.2237    0.7633   -0.5251 C   0  0  0  0  0  0  0  0  0  0  0  0
   -2.1709    0.5140    0.3308 C   0  0  0  0  0  0  0  0  0  0  0  0
    0.0000    0.0000    2.0000 O   0  0  0  0  0  0  0  0  0  0  0  0
   -1.1556    0.2776    3.9260 O   0  0  0  0  0  0  0  0  0  0  0  0
    0.0264   -0.0025    4.6856 C   0  0  0  0  0  0  0  0  0  0  0  0
   -3.6437    0.8691    3.3119 H   0  0  0  0  0  0  0  0  0  0  0  0
   -5.5453    1.3194    1.8675 H   0  0  0  0  0  0  0  0  0  0  0  0
   -5.2809    1.2528   -0.5851 H   0  0  0  0  0  0  0  0  0  0  0  0
   -3.1220    0.7374   -1.6069 H   0  0  0  0  0  0  0  0  0  0  0  0
   -1.2017    0.2828   -0.1030 H   0  0  0  0  0  0  0  0  0  0  0  0
    0.3147   -1.0441    4.5006 H   0  0  0  0  0  0  0  0  0  0  0  0
   -0.1903    0.2223    5.7511 H   0  0  0  0  0  0  0  0  0  0  0  0
    0.8552    0.6984    4.3999 H   0  0  0  0  0  0  0  0  0  0  0  0
  1  2  1  0
  1  8  2  0
  1  9  1  0
  2  3  2  0
  2  7  1  0
  3  4  1  0
  4  5  2  0
  5  6  1  0
  6  7  2  0
  9 10  1  0
  3 11  1  0
  4 12  1  0
  5 13  1  0
  6 14  1  0
  7 15  1  0
 10 16  1  0
 10 17  1  0
 10 18  1  0
M  END
>  <s_m_entry_id>  (21) 
23

>  <s_m_entry_name>  (21) 
pKBHX_1184cpds-xtbcharges.3D_SP.23

>  <Mol_ID>  (21) 
25

>  <Formula>  (21) 
C8H8O2

>  <MolWeight>  (21) 
136,14

>  <Name>  (21) 
methyl benzoate

>  <Inchi>  (21) 
1/C8H8O2/c1-10-8(9)7-5-3-2-4-6-7/h2-6H,1H3

>  <Smile>  (21) 
O=C(OC)c1ccccc1

>  <pKBHX>  (21) 
0,89

>  <Atom>  (21) 
oxygen

>  <Function>  (21) 
carbonyl

>  <Subfunction>  (21) 
ester

>  <Ref>  (21) 
17

>  <DeltaNu>  (21) 
76

>  <Solvent>  (21) 
CCl4

>  <HBD>  (21) 
methanol

>  <Mulliken>  (21) 
    0.55967637
   -0.02001243
   -0.00430455
   -0.02890125
   -0.01408230
   -0.02760948
   -0.01457891
   -0.54076367
   -0.42439563
    0.18174012
    0.05729031
    0.03869430
    0.03678831
    0.03756912
    0.04601593
    0.03151108
    0.03336889
    0.05199380

>  <cm5>  (21) 
0.6131
-0.0244
-0.0585
-0.0866
-0.0707
-0.0852
-0.0665
-0.5876
-0.5078
0.0661
0.1202
0.0969
0.0928
0.0954
0.1080
0.0896
0.0908
0.1145

>  <chiral flag>  (21) 
0

>  <version>  (21) 
0

>  <HBA_atom_index>  (21) 
8

>  <LP/Pi charge centers coordinates>  (21) 
 0.99763140867725, -0.41161523136215994, -2.23072552606954, 2.57538925188822, -0.37660486456832, -1.6654319298252898 

>  <LP/Pi Boys F_ii elements (eV)>  (21) 
 -15.19, -15.16 

>  <Descriptor>  (21) 
8;-0.5876;0.6131;-0.373266666667;0.296733333333


$$$$
ethyl benzoate
     RDKit          3D

 21 21  0  0  1  0  0  0  0  0999 V2000
   -0.3192    1.0777    2.5597 C   0  0  0  0  0  0  0  0  0  0  0  0
   -0.6622    2.2388    1.7213 C   0  0  0  0  0  0  0  0  0  0  0  0
   -1.0202    3.4475    2.2667 C   0  0  0  0  0  0  0  0  0  0  0  0
   -1.3471    4.5538    1.5394 C   0  0  0  0  0  0  0  0  0  0  0  0
   -1.3122    4.4386    0.1634 C   0  0  0  0  0  0  0  0  0  0  0  0
   -0.9542    3.2297   -0.4174 C   0  0  0  0  0  0  0  0  0  0  0  0
   -0.6303    2.1336    0.3479 C   0  0  0  0  0  0  0  0  0  0  0  0
    0.0000    0.0000    2.0000 O   0  0  0  0  0  0  0  0  0  0  0  0
   -0.3380    1.1386    3.9216 O   0  0  0  0  0  0  0  0  0  0  0  0
   -0.0229    0.0717    4.7871 C   0  0  0  0  0  0  0  0  0  0  0  0
   -0.1836    0.6123    6.2099 C   0  0  0  0  0  0  0  0  0  0  0  0
   -1.0368    3.5013    3.3637 H   0  0  0  0  0  0  0  0  0  0  0  0
   -1.6162    5.4624    2.0547 H   0  0  0  0  0  0  0  0  0  0  0  0
   -1.5714    5.3158   -0.4084 H   0  0  0  0  0  0  0  0  0  0  0  0
   -0.9488    3.2136   -1.5063 H   0  0  0  0  0  0  0  0  0  0  0  0
   -0.3579    1.2139   -0.1557 H   0  0  0  0  0  0  0  0  0  0  0  0
   -0.6318   -0.8227    4.6316 H   0  0  0  0  0  0  0  0  0  0  0  0
    1.0468   -0.2535    4.6912 H   0  0  0  0  0  0  0  0  0  0  0  0
   -1.0880    1.2770    6.2694 H   0  0  0  0  0  0  0  0  0  0  0  0
   -0.2956   -0.2086    6.9228 H   0  0  0  0  0  0  0  0  0  0  0  0
    0.7071    1.2191    6.4908 H   0  0  0  0  0  0  0  0  0  0  0  0
  1  2  1  0
  1  8  2  0
  1  9  1  0
  2  3  2  0
  2  7  1  0
  3  4  1  0
  4  5  2  0
  5  6  1  0
  6  7  2  0
  9 10  1  0
 10 11  1  0
  3 12  1  0
  4 13  1  0
  5 14  1  0
  6 15  1  0
  7 16  1  0
 10 17  1  0
 10 18  1  0
 11 19  1  0
 11 20  1  0
 11 21  1  0
M  END
>  <s_m_entry_id>  (22) 
24

>  <s_m_entry_name>  (22) 
pKBHX_1184cpds-xtbcharges.3D_SP.24

>  <Mol_ID>  (22) 
26

>  <Formula>  (22) 
C9H10O2

>  <MolWeight>  (22) 
150,17

>  <Name>  (22) 
ethyl benzoate

>  <Inchi>  (22) 
1/C9H10O2/c1-2-11-9(10)8-6-4-3-5-7-8/h3-7H,2H2,1H3

>  <Smile>  (22) 
O=C(OCC)c1ccccc1

>  <pKBHX>  (22) 
0,94

>  <Atom>  (22) 
oxygen

>  <Function>  (22) 
carbonyl

>  <Subfunction>  (22) 
ester

>  <Ref>  (22) 
17

>  <DeltaNu>  (22) 
81

>  <Solvent>  (22) 
CCl4

>  <HBD>  (22) 
methanol

>  <Mulliken>  (22) 
    0.55839939
   -0.02399628
   -0.01400302
   -0.02683877
   -0.01264642
   -0.02681210
   -0.00023809
   -0.55474774
   -0.42205004
    0.21506691
   -0.09252151
    0.04354445
    0.03697446
    0.03294106
    0.03907722
    0.05591706
    0.04236356
    0.03572355
    0.03162005
    0.04668704
    0.03553922

>  <cm5>  (22) 
0.6123
-0.0277
-0.0647
-0.0832
-0.0684
-0.0813
-0.0508
-0.5982
-0.5061
0.1355
-0.2343
0.1033
0.0938
0.0896
0.0930
0.1158
0.1055
0.0976
0.0810
0.1004
0.0870

>  <chiral flag>  (22) 
0

>  <version>  (22) 
0

>  <HBA_atom_index>  (22) 
8

>  <LP/Pi charge centers coordinates>  (22) 
 0.03873048285431, -2.5906560155218696, -0.66535043048517, 1.6585632091332698, -2.1898995013091898, -0.7200514827143 

>  <LP/Pi Boys F_ii elements (eV)>  (22) 
 -15.12, -15.11 

>  <Descriptor>  (22) 
8;-0.5982;0.6123;-0.377333333333;0.309483333333


$$$$
ethyl 4-methylbenzoate
     RDKit          3D

 24 24  0  0  1  0  0  0  0  0999 V2000
   -0.6652    0.9084    2.5590 C   0  0  0  0  0  0  0  0  0  0  0  0
   -1.3761    1.8915    1.7315 C   0  0  0  0  0  0  0  0  0  0  0  0
   -1.3203    1.8267    0.3551 C   0  0  0  0  0  0  0  0  0  0  0  0
   -1.9916    2.7550   -0.4181 C   0  0  0  0  0  0  0  0  0  0  0  0
   -2.7365    3.7727    0.1404 C   0  0  0  0  0  0  0  0  0  0  0  0
   -2.7925    3.8377    1.5174 C   0  0  0  0  0  0  0  0  0  0  0  0
   -2.1188    2.9062    2.2956 C   0  0  0  0  0  0  0  0  0  0  0  0
    0.0000    0.0000    2.0000 O   0  0  0  0  0  0  0  0  0  0  0  0
   -0.6978    0.9413    3.9284 O   0  0  0  0  0  0  0  0  0  0  0  0
   -3.4601    4.7735   -0.7107 C   0  0  0  0  0  0  0  0  0  0  0  0
   -0.0082   -0.0123    4.7264 C   0  0  0  0  0  0  0  0  0  0  0  0
    1.4671   -0.0147    4.4928 C   0  0  0  0  0  0  0  0  0  0  0  0
   -0.7335    1.0249   -0.0736 H   0  0  0  0  0  0  0  0  0  0  0  0
   -1.9468    2.7028   -1.4971 H   0  0  0  0  0  0  0  0  0  0  0  0
   -3.3610    4.6141    1.9957 H   0  0  0  0  0  0  0  0  0  0  0  0
   -2.1977    3.0052    3.3722 H   0  0  0  0  0  0  0  0  0  0  0  0
   -2.9106    5.7412   -0.7349 H   0  0  0  0  0  0  0  0  0  0  0  0
   -4.4882    4.9150   -0.2654 H   0  0  0  0  0  0  0  0  0  0  0  0
   -3.6449    4.3579   -1.7230 H   0  0  0  0  0  0  0  0  0  0  0  0
   -0.4202   -1.0312    4.4807 H   0  0  0  0  0  0  0  0  0  0  0  0
   -0.2154    0.1606    5.7906 H   0  0  0  0  0  0  0  0  0  0  0  0
    1.8189   -1.0410    4.2192 H   0  0  0  0  0  0  0  0  0  0  0  0
    1.7230    0.6424    3.6415 H   0  0  0  0  0  0  0  0  0  0  0  0
    2.0545    0.2611    5.3977 H   0  0  0  0  0  0  0  0  0  0  0  0
  1  2  1  0
  1  8  2  0
  1  9  1  0
  2  3  2  0
  2  7  1  0
  3  4  1  0
  4  5  2  0
  5  6  1  0
  5 10  1  0
  6  7  2  0
  9 11  1  0
 11 12  1  0
  3 13  1  0
  4 14  1  0
  6 15  1  0
  7 16  1  0
 10 17  1  0
 10 18  1  0
 10 19  1  0
 11 20  1  0
 11 21  1  0
 12 22  1  0
 12 23  1  0
 12 24  1  0
M  END
>  <s_m_entry_id>  (23) 
25

>  <s_m_entry_name>  (23) 
pKBHX_1184cpds-xtbcharges.3D_SP.25

>  <Mol_ID>  (23) 
27

>  <Formula>  (23) 
C10H12O2

>  <MolWeight>  (23) 
164,20

>  <Name>  (23) 
ethyl 4-methylbenzoate

>  <Inchi>  (23) 
1/C10H12O2/c1-3-12-10(11)9-6-4-8(2)5-7-9/h4-7H,3H2,1-2H3

>  <Smile>  (23) 
O=C(OCC)c1ccc(C)cc1

>  <pKBHX>  (23) 
1,05

>  <Atom>  (23) 
oxygen

>  <Function>  (23) 
carbonyl

>  <Subfunction>  (23) 
ester

>  <Ref>  (23) 
17

>  <DeltaNu>  (23) 
85

>  <Solvent>  (23) 
CCl4

>  <HBD>  (23) 
methanol

>  <Mulliken>  (23) 
    0.55472849
   -0.02469048
   -0.00088809
   -0.04281525
    0.03156989
   -0.04248562
   -0.01421082
   -0.55050622
   -0.42797281
   -0.08197478
    0.21329234
   -0.09195811
    0.05506387
    0.03620756
    0.03344522
    0.04464412
    0.04507851
    0.03646408
    0.03664464
    0.03570647
    0.03913047
    0.04214264
    0.03386899
    0.03951489

>  <cm5>  (23) 
0.6071
-0.0291
-0.0525
-0.0977
0.0135
-0.0966
-0.0660
-0.5957
-0.5064
-0.2182
0.1326
-0.2350
0.1156
0.0947
0.0910
0.1056
0.0948
0.0841
0.0869
0.0980
0.1033
0.0947
0.0842
0.0911

>  <chiral flag>  (23) 
0

>  <version>  (23) 
0

>  <HBA_atom_index>  (23) 
8

>  <LP/Pi charge centers coordinates>  (23) 
 -1.4118078579245699, 1.47856356788592, -1.4889513172837898, -2.8879425022375798, 1.02910687144777, -0.8284111079920299 

>  <LP/Pi Boys F_ii elements (eV)>  (23) 
 -15.11, -15.09 

>  <Descriptor>  (23) 
8;-0.5957;0.6071;-0.377066666667;0.3059


$$$$
ethyl 4-methoxybenzoate
     RDKit          3D

 25 25  0  0  1  0  0  0  0  0999 V2000
    0.6130   -0.9673    2.5377 C   0  0  0  0  0  0  0  0  0  0  0  0
    1.2510   -1.9737    1.7047 C   0  0  0  0  0  0  0  0  0  0  0  0
    1.9256   -3.0382    2.2499 C   0  0  0  0  0  0  0  0  0  0  0  0
    2.5032   -3.9491    1.3932 C   0  0  0  0  0  0  0  0  0  0  0  0
    2.4301   -3.8333    0.0198 C   0  0  0  0  0  0  0  0  0  0  0  0
    1.7550   -2.7680   -0.5168 C   0  0  0  0  0  0  0  0  0  0  0  0
    1.1813   -1.8632    0.3416 C   0  0  0  0  0  0  0  0  0  0  0  0
    0.0000    0.0000    2.0000 O   0  0  0  0  0  0  0  0  0  0  0  0
    0.6599   -1.0418    3.9401 O   0  0  0  0  0  0  0  0  0  0  0  0
    3.0052   -4.7403   -0.8481 O   0  0  0  0  0  0  0  0  0  0  0  0
    3.7124   -5.8563   -0.3299 C   0  0  0  0  0  0  0  0  0  0  0  0
    0.0067   -0.0116    4.6507 C   0  0  0  0  0  0  0  0  0  0  0  0
    0.1060   -0.1688    6.1302 C   0  0  0  0  0  0  0  0  0  0  0  0
    2.0202   -3.1880    3.3197 H   0  0  0  0  0  0  0  0  0  0  0  0
    3.0492   -4.8108    1.8062 H   0  0  0  0  0  0  0  0  0  0  0  0
    1.6455   -2.5947   -1.5764 H   0  0  0  0  0  0  0  0  0  0  0  0
    0.6437   -1.0147   -0.0713 H   0  0  0  0  0  0  0  0  0  0  0  0
    4.4140   -5.5228    0.4677 H   0  0  0  0  0  0  0  0  0  0  0  0
    4.2044   -6.4284   -1.1297 H   0  0  0  0  0  0  0  0  0  0  0  0
    2.9613   -6.5280    0.1548 H   0  0  0  0  0  0  0  0  0  0  0  0
    0.3664    0.9861    4.3656 H   0  0  0  0  0  0  0  0  0  0  0  0
   -1.0741   -0.0821    4.3771 H   0  0  0  0  0  0  0  0  0  0  0  0
   -0.8504    0.0264    6.6549 H   0  0  0  0  0  0  0  0  0  0  0  0
    0.9050    0.4986    6.5001 H   0  0  0  0  0  0  0  0  0  0  0  0
    0.4142   -1.2018    6.4109 H   0  0  0  0  0  0  0  0  0  0  0  0
  1  2  1  0
  1  8  2  0
  1  9  1  0
  2  3  2  0
  2  7  1  0
  3  4  1  0
  4  5  2  0
  5  6  1  0
  5 10  1  0
  6  7  2  0
  9 12  1  0
 10 11  1  0
 12 13  1  0
  3 14  1  0
  4 15  1  0
  6 16  1  0
  7 17  1  0
 11 18  1  0
 11 19  1  0
 11 20  1  0
 12 21  1  0
 12 22  1  0
 13 23  1  0
 13 24  1  0
 13 25  1  0
M  END
>  <s_m_entry_id>  (24) 
27

>  <s_m_entry_name>  (24) 
pKBHX_1184cpds-xtbcharges.3D_SP.27

>  <Mol_ID>  (24) 
29

>  <Formula>  (24) 
C10H12O3

>  <MolWeight>  (24) 
180,20

>  <Name>  (24) 
ethyl 4-methoxybenzoate

>  <Inchi>  (24) 
1/C10H12O3/c1-3-13-10(11)8-4-6-9(12-2)7-5-8/h4-7H,3H2,1-2H3

>  <Smile>  (24) 
O=C(OCC)c1ccc(OC)cc1

>  <pKBHX>  (24) 
1,13

>  <Atom>  (24) 
oxygen

>  <Function>  (24) 
carbonyl

>  <Subfunction>  (24) 
ester

>  <Ref>  (24) 
17

>  <DeltaNu>  (24) 
88

>  <Solvent>  (24) 
CCl4

>  <HBD>  (24) 
methanol

>  <Mulliken>  (24) 
    0.55813021
   -0.03717418
   -0.01461770
   -0.06580614
    0.27086233
   -0.08704272
    0.00674793
   -0.55781556
   -0.42108750
   -0.41639601
    0.18195978
    0.22473607
   -0.09202088
    0.04624669
    0.04788846
    0.03670637
    0.05985612
    0.02396994
    0.03596976
    0.02661497
    0.02350008
    0.03296714
    0.05100683
    0.02347158
    0.04132645

>  <cm5>  (24) 
0.6126
-0.0410
-0.0661
-0.1148
0.2866
-0.1368
-0.0431
-0.6044
-0.5013
-0.5058
0.0687
0.1489
-0.2332
0.1063
0.1057
0.0948
0.1204
0.0794
0.0913
0.0854
0.0826
0.0939
0.1061
0.0728
0.0911

>  <chiral flag>  (24) 
0

>  <version>  (24) 
0

>  <HBA_atom_index>  (24) 
8

>  <LP/Pi charge centers coordinates>  (24) 
 1.4730283738613799, 1.8641803210047099, 1.87297524688309, 3.0012552265659496, 1.41535863726536, 1.3438456238354999 

>  <LP/Pi Boys F_ii elements (eV)>  (24) 
 -15.2, -15.11 

>  <Descriptor>  (24) 
8;-0.6044;0.6126;-0.382233333333;0.312916666667


$$$$
ethyl 4-(dimethylamino)benzoate
     RDKit          3D

 29 29  0  0  1  0  0  0  0  0999 V2000
    0.0892   -1.1120    2.5777 C   0  0  0  0  0  0  0  0  0  0  0  0
    0.1946   -2.3728    1.8888 C   0  0  0  0  0  0  0  0  0  0  0  0
    0.2009   -2.3965    0.5214 C   0  0  0  0  0  0  0  0  0  0  0  0
    0.3032   -3.6238   -0.1381 C   0  0  0  0  0  0  0  0  0  0  0  0
    0.3986   -4.8177    0.5464 C   0  0  0  0  0  0  0  0  0  0  0  0
    0.3905   -4.7715    1.9235 C   0  0  0  0  0  0  0  0  0  0  0  0
    0.2879   -3.5421    2.5867 C   0  0  0  0  0  0  0  0  0  0  0  0
    0.0000    0.0000    2.0000 O   0  0  0  0  0  0  0  0  0  0  0  0
    0.0840   -1.1005    3.9618 O   0  0  0  0  0  0  0  0  0  0  0  0
    0.5032   -6.0728   -0.1079 N   0  0  0  0  0  0  0  0  0  0  0  0
    0.5083   -6.0773   -1.5606 C   0  0  0  0  0  0  0  0  0  0  0  0
    0.5991   -7.2792    0.6591 C   0  0  0  0  0  0  0  0  0  0  0  0
   -0.0133    0.0585    4.7359 C   0  0  0  0  0  0  0  0  0  0  0  0
    1.1021    1.0413    4.5048 C   0  0  0  0  0  0  0  0  0  0  0  0
    0.1299   -1.5040   -0.0951 H   0  0  0  0  0  0  0  0  0  0  0  0
    0.3073   -3.6313   -1.2188 H   0  0  0  0  0  0  0  0  0  0  0  0
    0.4647   -5.7018    2.4721 H   0  0  0  0  0  0  0  0  0  0  0  0
    0.2850   -3.5492    3.6860 H   0  0  0  0  0  0  0  0  0  0  0  0
   -0.2981   -5.4235   -1.9818 H   0  0  0  0  0  0  0  0  0  0  0  0
    0.2425   -7.1112   -1.9277 H   0  0  0  0  0  0  0  0  0  0  0  0
    1.4913   -5.7471   -1.9763 H   0  0  0  0  0  0  0  0  0  0  0  0
    1.5944   -7.3914    1.1721 H   0  0  0  0  0  0  0  0  0  0  0  0
   -0.1662   -7.3700    1.4443 H   0  0  0  0  0  0  0  0  0  0  0  0
    0.4778   -8.1385   -0.0197 H   0  0  0  0  0  0  0  0  0  0  0  0
   -0.9962    0.5704    4.6218 H   0  0  0  0  0  0  0  0  0  0  0  0
    0.0411   -0.2520    5.8099 H   0  0  0  0  0  0  0  0  0  0  0  0
    0.6924    1.9663    4.0515 H   0  0  0  0  0  0  0  0  0  0  0  0
    1.9024    0.6569    3.8489 H   0  0  0  0  0  0  0  0  0  0  0  0
    1.5975    1.3462    5.4687 H   0  0  0  0  0  0  0  0  0  0  0  0
  1  2  1  0
  1  8  2  0
  1  9  1  0
  2  3  2  0
  2  7  1  0
  3  4  1  0
  4  5  2  0
  5  6  1  0
  5 10  1  0
  6  7  2  0
  9 13  1  0
 10 11  1  0
 10 12  1  0
 13 14  1  0
  3 15  1  0
  4 16  1  0
  6 17  1  0
  7 18  1  0
 11 19  1  0
 11 20  1  0
 11 21  1  0
 12 22  1  0
 12 23  1  0
 12 24  1  0
 13 25  1  0
 13 26  1  0
 14 27  1  0
 14 28  1  0
 14 29  1  0
M  END
>  <s_m_entry_id>  (25) 
28

>  <s_m_entry_name>  (25) 
pKBHX_1184cpds-xtbcharges.3D_SP.28

>  <Mol_ID>  (25) 
30

>  <Formula>  (25) 
C11H15NO2

>  <MolWeight>  (25) 
193,24

>  <Name>  (25) 
ethyl 4-(dimethylamino)benzoate

>  <Inchi>  (25) 
1/C11H15NO2/c1-4-14-11(13)9-5-7-10(8-6-9)12(2)3/h5-8H,4H2,1-3H3

>  <Smile>  (25) 
O=C(OCC)c1ccc(N(C)C)cc1

>  <pKBHX>  (25) 
1,45

>  <Atom>  (25) 
oxygen

>  <Function>  (25) 
carbonyl

>  <Subfunction>  (25) 
ester

>  <Ref>  (25) 
17

>  <DeltaNu>  (25) 
106

>  <Solvent>  (25) 
CCl4

>  <HBD>  (25) 
methanol

>  <Mulliken>  (25) 
    0.55372973
   -0.04594666
   -0.01205159
   -0.07792707
    0.15050707
   -0.08261538
    0.00246863
   -0.56173003
   -0.42822722
   -0.28321993
    0.06601814
    0.06461136
    0.21895246
   -0.09043027
    0.03967320
    0.03372640
    0.03288839
    0.05325063
    0.02948945
    0.03157597
    0.03671272
    0.03153471
    0.03472395
    0.03226323
    0.02628042
    0.03352469
    0.04222624
    0.04789600
    0.02009476

>  <cm5>  (25) 
0.6069
-0.0503
-0.0638
-0.1275
0.2020
-0.1312
-0.0494
-0.6084
-0.5082
-0.5543
-0.0134
-0.0165
0.1400
-0.2311
0.1012
0.0955
0.0936
0.1145
0.0889
0.0913
0.0971
0.0889
0.0929
0.0926
0.0881
0.0962
0.0942
0.1006
0.0698

>  <chiral flag>  (25) 
0

>  <version>  (25) 
0

>  <HBA_atom_index>  (25) 
8

>  <LP/Pi charge centers coordinates>  (25) 
 -2.4694373830934397, -2.16574785166483, 0.26356202063694, -3.8486796731145496, -1.23011484948042, 0.40263509344663 

>  <LP/Pi Boys F_ii elements (eV)>  (25) 
 -14.78, -14.74 

>  <Descriptor>  (25) 
8;-0.6084;0.6069;-0.388966666667;0.307916666667


$$$$
dimethyl carbonate
     RDKit          3D

 12 11  0  0  1  0  0  0  0  0999 V2000
   -0.9601   -0.5242    2.5666 C   0  0  0  0  0  0  0  0  0  0  0  0
   -0.9781   -0.5315    3.9543 O   0  0  0  0  0  0  0  0  0  0  0  0
    0.0000    0.0000    2.0000 O   0  0  0  0  0  0  0  0  0  0  0  0
   -2.0260   -1.1084    1.8762 O   0  0  0  0  0  0  0  0  0  0  0  0
    0.0741    0.0453    4.6645 C   0  0  0  0  0  0  0  0  0  0  0  0
   -2.0052   -1.0996    0.4733 C   0  0  0  0  0  0  0  0  0  0  0  0
   -0.3542    0.6969    5.4489 H   0  0  0  0  0  0  0  0  0  0  0  0
    0.8424    0.5272    4.0512 H   0  0  0  0  0  0  0  0  0  0  0  0
    0.5934   -0.7917    5.2118 H   0  0  0  0  0  0  0  0  0  0  0  0
   -3.0079   -0.7190    0.1418 H   0  0  0  0  0  0  0  0  0  0  0  0
   -1.1729   -0.4811    0.0828 H   0  0  0  0  0  0  0  0  0  0  0  0
   -1.8695   -2.1455    0.0845 H   0  0  0  0  0  0  0  0  0  0  0  0
  1  2  1  0
  1  3  2  0
  1  4  1  0
  2  5  1  0
  4  6  1  0
  5  7  1  0
  5  8  1  0
  5  9  1  0
  6 10  1  0
  6 11  1  0
  6 12  1  0
M  END
>  <s_m_entry_id>  (26) 
29

>  <s_m_entry_name>  (26) 
pKBHX_1184cpds-xtbcharges.3D_SP.29

>  <Mol_ID>  (26) 
31

>  <Formula>  (26) 
C3H6O3

>  <MolWeight>  (26) 
90,07

>  <Name>  (26) 
dimethyl carbonate

>  <Inchi>  (26) 
1/C3H6O3/c1-5-3(4)6-2/h1-2H3

>  <Smile>  (26) 
O=C(OC)OC

>  <pKBHX>  (26) 
0,82

>  <Atom>  (26) 
oxygen

>  <Function>  (26) 
carbonyl

>  <Subfunction>  (26) 
carbonate

>  <Ref>  (26) 
17

>  <DeltaNu>  (26) 
68

>  <Solvent>  (26) 
CCl4

>  <HBD>  (26) 
methanol

>  <Mulliken>  (26) 
    0.73877552
   -0.40109580
   -0.55713228
   -0.40601771
    0.17887635
    0.18334602
    0.04080788
    0.04357400
    0.04923058
    0.03811908
    0.03761108
    0.05390529

>  <cm5>  (26) 
0.8155
-0.4808
-0.6033
-0.4864
0.0646
0.0715
0.1003
0.1006
0.1114
0.0958
0.0942
0.1166

>  <chiral flag>  (26) 
0

>  <version>  (26) 
0

>  <HBA_atom_index>  (26) 
3

>  <LP/Pi charge centers coordinates>  (26) 
 0.60180153465276, -0.6780983104135799, -1.6543615417762099, -1.02785272136764, -0.6213281751408599, -1.3677062259929098 

>  <LP/Pi Boys F_ii elements (eV)>  (26) 
 -15.89, -15.86 

>  <Descriptor>  (26) 
3;-0.6033;0.8155;-0.5235;0.51652


$$$$
ethyl methyl carbonate
     RDKit          3D

 15 14  0  0  1  0  0  0  0  0999 V2000
   -1.0187   -0.4502    2.5550 C   0  0  0  0  0  0  0  0  0  0  0  0
   -1.0847   -0.4709    3.9253 O   0  0  0  0  0  0  0  0  0  0  0  0
    0.0000    0.0000    2.0000 O   0  0  0  0  0  0  0  0  0  0  0  0
   -2.0531   -0.9161    1.7594 O   0  0  0  0  0  0  0  0  0  0  0  0
   -0.0604   -0.0092    4.7744 C   0  0  0  0  0  0  0  0  0  0  0  0
   -1.9210   -0.8661    0.3717 C   0  0  0  0  0  0  0  0  0  0  0  0
   -1.7288    0.5530   -0.0732 C   0  0  0  0  0  0  0  0  0  0  0  0
    0.9491   -0.1799    4.4002 H   0  0  0  0  0  0  0  0  0  0  0  0
   -0.2079    1.0833    4.9441 H   0  0  0  0  0  0  0  0  0  0  0  0
   -0.1935   -0.5449    5.7578 H   0  0  0  0  0  0  0  0  0  0  0  0
   -2.8788   -1.2478   -0.0811 H   0  0  0  0  0  0  0  0  0  0  0  0
   -1.1283   -1.5472   -0.0264 H   0  0  0  0  0  0  0  0  0  0  0  0
   -2.5434    0.8887   -0.7487 H   0  0  0  0  0  0  0  0  0  0  0  0
   -1.7221    1.2684    0.7745 H   0  0  0  0  0  0  0  0  0  0  0  0
   -0.7844    0.6937   -0.6576 H   0  0  0  0  0  0  0  0  0  0  0  0
  1  2  1  0
  1  3  2  0
  1  4  1  0
  2  5  1  0
  4  6  1  0
  6  7  1  0
  5  8  1  0
  5  9  1  0
  5 10  1  0
  6 11  1  0
  6 12  1  0
  7 13  1  0
  7 14  1  0
  7 15  1  0
M  END
>  <s_m_entry_id>  (27) 
30

>  <s_m_entry_name>  (27) 
pKBHX_1184cpds-xtbcharges.3D_SP.30

>  <Mol_ID>  (27) 
32

>  <Formula>  (27) 
C4H8O3

>  <MolWeight>  (27) 
104,10

>  <Name>  (27) 
ethyl methyl carbonate

>  <Inchi>  (27) 
1/C4H8O3/c1-3-7-4(5)6-2/h3H2,1-2H3

>  <Smile>  (27) 
O=C(OCC)OC

>  <pKBHX>  (27) 
0,84

>  <Atom>  (27) 
oxygen

>  <Function>  (27) 
carbonyl

>  <Subfunction>  (27) 
carbonate

>  <Ref>  (27) 
17

>  <DeltaNu>  (27) 
71

>  <Solvent>  (27) 
CCl4

>  <HBD>  (27) 
methanol

>  <Mulliken>  (27) 
    0.73927864
   -0.40821758
   -0.55432664
   -0.40877430
    0.18368084
    0.21900587
   -0.09485793
    0.04949039
    0.03821139
    0.04125646
    0.03541064
    0.03545138
    0.04260683
    0.02777237
    0.05401165

>  <cm5>  (27) 
0.8158
-0.4857
-0.6012
-0.4823
0.0681
0.1401
-0.2333
0.1103
0.0949
0.1013
0.0968
0.0963
0.0947
0.0757
0.1087

>  <chiral flag>  (27) 
0

>  <version>  (27) 
0

>  <HBA_atom_index>  (27) 
3

>  <LP/Pi charge centers coordinates>  (27) 
 -0.34383820931023995, 0.08850489489525, -1.18457914720397, 1.26211948949994, 0.51586844118765, -1.1277984283862699 

>  <LP/Pi Boys F_ii elements (eV)>  (27) 
 -15.56, -15.54 

>  <Descriptor>  (27) 
3;-0.6012;0.8158;-0.523066666667;0.53112


$$$$
diethyl carbonate
     RDKit          3D

 18 17  0  0  1  0  0  0  0  0999 V2000
   -0.7223   -0.8292    2.5662 C   0  0  0  0  0  0  0  0  0  0  0  0
   -0.7655   -0.8619    3.9463 O   0  0  0  0  0  0  0  0  0  0  0  0
    0.0000    0.0000    2.0000 O   0  0  0  0  0  0  0  0  0  0  0  0
   -1.5001   -1.7384    1.8765 O   0  0  0  0  0  0  0  0  0  0  0  0
   -0.0195    0.0122    4.7757 C   0  0  0  0  0  0  0  0  0  0  0  0
   -0.3344   -0.3345    6.1984 C   0  0  0  0  0  0  0  0  0  0  0  0
   -1.5120   -1.7698    0.4656 C   0  0  0  0  0  0  0  0  0  0  0  0
   -1.9742   -0.4672   -0.1056 C   0  0  0  0  0  0  0  0  0  0  0  0
    1.0483    0.0376    4.5372 H   0  0  0  0  0  0  0  0  0  0  0  0
   -0.4152    1.0447    4.5476 H   0  0  0  0  0  0  0  0  0  0  0  0
   -0.7998    0.5313    6.7097 H   0  0  0  0  0  0  0  0  0  0  0  0
   -1.0521   -1.1890    6.2859 H   0  0  0  0  0  0  0  0  0  0  0  0
    0.5560   -0.6294    6.7886 H   0  0  0  0  0  0  0  0  0  0  0  0
   -2.2235   -2.5665    0.1400 H   0  0  0  0  0  0  0  0  0  0  0  0
   -0.4754   -1.9868    0.1415 H   0  0  0  0  0  0  0  0  0  0  0  0
   -2.0614    0.3024    0.6825 H   0  0  0  0  0  0  0  0  0  0  0  0
   -1.2821   -0.0977   -0.9128 H   0  0  0  0  0  0  0  0  0  0  0  0
   -2.9984   -0.5514   -0.5577 H   0  0  0  0  0  0  0  0  0  0  0  0
  1  2  1  0
  1  3  2  0
  1  4  1  0
  2  5  1  0
  4  7  1  0
  5  6  1  0
  7  8  1  0
  5  9  1  0
  5 10  1  0
  6 11  1  0
  6 12  1  0
  6 13  1  0
  7 14  1  0
  7 15  1  0
  8 16  1  0
  8 17  1  0
  8 18  1  0
M  END
>  <s_m_entry_id>  (28) 
31

>  <s_m_entry_name>  (28) 
pKBHX_1184cpds-xtbcharges.3D_SP.31

>  <Mol_ID>  (28) 
33

>  <Formula>  (28) 
C5H10O3

>  <MolWeight>  (28) 
118,13

>  <Name>  (28) 
diethyl carbonate

>  <Inchi>  (28) 
1/C5H10O3/c1-3-7-5(6)8-4-2/h3-4H2,1-2H3

>  <Smile>  (28) 
O=C(OCC)OCC

>  <pKBHX>  (28) 
0,88

>  <Atom>  (28) 
oxygen

>  <Function>  (28) 
carbonyl

>  <Subfunction>  (28) 
carbonate

>  <Ref>  (28) 
17

>  <DeltaNu>  (28) 
76

>  <Solvent>  (28) 
CCl4

>  <HBD>  (28) 
methanol

>  <Mulliken>  (28) 
    0.73856529
   -0.40998546
   -0.57601024
   -0.41499926
    0.21747082
   -0.08711714
    0.21678313
   -0.08851325
    0.03939595
    0.04181045
    0.03341138
    0.04710120
    0.04077483
    0.04109851
    0.04039370
    0.03175703
    0.05512883
    0.03293424

>  <cm5>  (28) 
0.8157
-0.4844
-0.6194
-0.4899
0.1370
-0.2264
0.1401
-0.2277
0.1031
0.1049
0.0814
0.0990
0.0901
0.1029
0.1035
0.0800
0.1096
0.0806

>  <chiral flag>  (28) 
0

>  <version>  (28) 
0

>  <HBA_atom_index>  (28) 
3

>  <LP/Pi charge centers coordinates>  (28) 
 -1.48569687720244, 0.70297493288907, -1.1934322825797399, 0.08783813156150999, 1.1523945869197898, -1.40542598030163 

>  <LP/Pi Boys F_ii elements (eV)>  (28) 
 -15.6, -15.6 

>  <Descriptor>  (28) 
3;-0.6194;0.8157;-0.531233333333;0.54484


$$$$
1,3-dioxol-2-one
     RDKit          3D

  8  8  0  0  1  0  0  0  0  0999 V2000
   -0.3214    1.1429    3.9064 O   0  0  0  0  0  0  0  0  0  0  0  0
   -0.3039    1.0751    2.5954 C   0  0  0  0  0  0  0  0  0  0  0  0
   -0.6351    2.2407    2.0694 O   0  0  0  0  0  0  0  0  0  0  0  0
   -0.8633    3.0506    3.0707 C   0  0  0  0  0  0  0  0  0  0  0  0
   -0.6649    2.3561    4.2237 C   0  0  0  0  0  0  0  0  0  0  0  0
    0.0000    0.0000    2.0000 O   0  0  0  0  0  0  0  0  0  0  0  0
   -1.1541    4.0759    2.9687 H   0  0  0  0  0  0  0  0  0  0  0  0
   -0.7690    2.7281    5.2171 H   0  0  0  0  0  0  0  0  0  0  0  0
  1  2  1  0
  1  5  1  0
  2  3  1  0
  2  6  2  0
  3  4  1  0
  4  5  2  0
  4  7  1  0
  5  8  1  0
M  END
>  <s_m_entry_id>  (29) 
32

>  <s_m_entry_name>  (29) 
pKBHX_1184cpds-xtbcharges.3D_SP.32

>  <Mol_ID>  (29) 
34

>  <Formula>  (29) 
C3H2O3

>  <MolWeight>  (29) 
86,04

>  <Name>  (29) 
1,3-dioxol-2-one
vinylene carbonate

>  <Inchi>  (29) 
1/2C3H2O3/c2*4-3-5-1-2-6-3/h2*1-2H

>  <Smile>  (29) 
O=C1OC=CO1

>  <pKBHX>  (29) 
0,69

>  <Atom>  (29) 
oxygen

>  <Function>  (29) 
carbonyl

>  <Subfunction>  (29) 
carbonate

>  <Ref>  (29) 
17

>  <DeltaNu>  (29) 
42

>  <Solvent>  (29) 
CCl4

>  <HBD>  (29) 
methanol

>  <Mulliken>  (29) 
   -0.32379711
    0.73421880
   -0.32474601
    0.16390997
    0.16697811
   -0.54920573
    0.06640398
    0.06623799

>  <cm5>  (29) 
-0.3943
0.8238
-0.3936
0.1438
0.1461
-0.5825
0.1273
0.1293

>  <chiral flag>  (29) 
0

>  <version>  (29) 
0

>  <HBA_atom_index>  (29) 
6

>  <LP/Pi charge centers coordinates>  (29) 
 2.87450669188547, -0.95777907005506, -0.48471577653902, 2.76158026694887, 0.6819189701513599, -0.73307453481219 

>  <LP/Pi Boys F_ii elements (eV)>  (29) 
 -15.42, -15.37 

>  <Descriptor>  (29) 
6;-0.5825;0.8238;-0.4568;0.55226


$$$$
4-methyl-1,3-dioxolan-2-one
     RDKit          3D

 13 13  0  0  1  0  0  0  0  0999 V2000
   -1.0035    0.7608    3.9528 O   0  0  0  0  0  0  0  0  0  0  0  0
   -0.9185    0.6605    2.5697 C   0  0  0  0  0  0  0  0  0  0  0  0
   -1.9550    1.3693    1.9660 O   0  0  0  0  0  0  0  0  0  0  0  0
   -2.5582    2.1110    3.0308 C   0  0  0  0  0  0  0  0  0  0  0  0
   -2.3507    1.1913    4.1941 C   0  0  0  0  0  0  0  0  0  0  0  0
    0.0000    0.0000    2.0000 O   0  0  0  0  0  0  0  0  0  0  0  0
   -1.7575    3.3904    3.1561 C   0  0  0  0  0  0  0  0  0  0  0  0
   -3.5911    2.3820    2.8296 H   0  0  0  0  0  0  0  0  0  0  0  0
   -2.4114    1.6541    5.1726 H   0  0  0  0  0  0  0  0  0  0  0  0
   -3.0450    0.3366    4.0740 H   0  0  0  0  0  0  0  0  0  0  0  0
   -1.9834    3.9695    2.2134 H   0  0  0  0  0  0  0  0  0  0  0  0
   -2.0488    4.0086    4.0053 H   0  0  0  0  0  0  0  0  0  0  0  0
   -0.6649    3.1955    3.1405 H   0  0  0  0  0  0  0  0  0  0  0  0
  1  2  1  0
  1  5  1  0
  2  3  1  0
  2  6  2  0
  3  4  1  0
  4  5  1  0
  4  7  1  0
  4  8  1  0
  5  9  1  0
  5 10  1  0
  7 11  1  0
  7 12  1  0
  7 13  1  0
M  END
>  <s_m_entry_id>  (30) 
33

>  <s_m_entry_name>  (30) 
pKBHX_1184cpds-xtbcharges.3D_SP.33

>  <Mol_ID>  (30) 
35

>  <Formula>  (30) 
C4H6O3

>  <MolWeight>  (30) 
102,08

>  <Name>  (30) 
4-methyl-1,3-dioxolan-2-one
propylene carbonate

>  <Inchi>  (30) 
1/C4H6O3/c1-3-2-6-4(5)7-3/h3H,2H2,1H3

>  <Smile>  (30) 
O=C1OCC(C)O1

>  <pKBHX>  (30) 
1,22

>  <Atom>  (30) 
oxygen

>  <Function>  (30) 
carbonyl

>  <Subfunction>  (30) 
carbonate

>  <Ref>  (30) 
17

>  <DeltaNu>  (30) 
73

>  <Solvent>  (30) 
CCl4

>  <HBD>  (30) 
methanol

>  <Mulliken>  (30) 
   -0.40482958
    0.73893303
   -0.40428211
    0.20818046
    0.17437916
   -0.49167186
   -0.09795248
    0.03848961
    0.04405205
    0.04879723
    0.06302215
    0.03341421
    0.04946814

>  <cm5>  (30) 
-0.4770
0.8171
-0.4732
0.1700
0.1024
-0.5247
-0.2385
0.1045
0.1037
0.1132
0.1171
0.0837
0.1017

>  <chiral flag>  (30) 
0

>  <version>  (30) 
0

>  <HBA_atom_index>  (30) 
6

>  <LP/Pi charge centers coordinates>  (30) 
 2.6673020482670298, -2.17998801143542, 0.0077418631528699995, 2.81403231586975, -1.32205939649417, -1.3912704888908798 

>  <LP/Pi Boys F_ii elements (eV)>  (30) 
 -15.88, -15.83 

>  <Descriptor>  (30) 
6;-0.5247;0.8171;-0.491633333333;0.54474


$$$$
oxetan-2-one
     RDKit          3D

  9  9  0  0  1  0  0  0  0  0999 V2000
   -1.1815    2.1115    2.1483 O   0  0  0  0  0  0  0  0  0  0  0  0
   -0.5303    0.9716    2.5695 C   0  0  0  0  0  0  0  0  0  0  0  0
   -0.7364    1.4049    3.9674 C   0  0  0  0  0  0  0  0  0  0  0  0
   -0.6514    2.7588    3.2961 C   0  0  0  0  0  0  0  0  0  0  0  0
    0.0000    0.0000    2.0000 O   0  0  0  0  0  0  0  0  0  0  0  0
   -1.7320    1.2175    4.3839 H   0  0  0  0  0  0  0  0  0  0  0  0
    0.0756    1.1876    4.6755 H   0  0  0  0  0  0  0  0  0  0  0  0
   -1.3112    3.5363    3.6769 H   0  0  0  0  0  0  0  0  0  0  0  0
    0.3824    3.0872    3.0788 H   0  0  0  0  0  0  0  0  0  0  0  0
  1  2  1  0
  1  4  1  0
  2  3  1  0
  2  5  2  0
  3  4  1  0
  3  6  1  0
  3  7  1  0
  4  8  1  0
  4  9  1  0
M  END
>  <s_m_entry_id>  (31) 
34

>  <s_m_entry_name>  (31) 
pKBHX_1184cpds-xtbcharges.3D_SP.34

>  <Mol_ID>  (31) 
36

>  <Formula>  (31) 
C3H4O2

>  <MolWeight>  (31) 
72,06

>  <Name>  (31) 
oxetan-2-one
beta-propiolactone

>  <Inchi>  (31) 
1/C3H4O2/c4-3-1-2-5-3/h1-2H2

>  <Smile>  (31) 
O=C1OCC1

>  <pKBHX>  (31) 
0,86

>  <Atom>  (31) 
oxygen

>  <Function>  (31) 
carbonyl

>  <Subfunction>  (31) 
lactone

>  <Ref>  (31) 
17

>  <DeltaNu>  (31) 
49

>  <Solvent>  (31) 
CCl4

>  <HBD>  (31) 
methanol

>  <Mulliken>  (31) 
   -0.40499903
    0.57177874
   -0.10125330
    0.19563350
   -0.48854806
    0.07553531
    0.06659609
    0.04241978
    0.04283696

>  <cm5>  (31) 
-0.4782
0.6189
-0.1945
0.1205
-0.5242
0.1304
0.1224
0.1013
0.1034

>  <chiral flag>  (31) 
0

>  <version>  (31) 
0

>  <HBA_atom_index>  (31) 
5

>  <LP/Pi charge centers coordinates>  (31) 
 -2.1406860171521895, 1.9749794534003298, -0.14782037273565998, -2.48062948190979, 0.51806981854349, -0.78153129550312 

>  <LP/Pi Boys F_ii elements (eV)>  (31) 
 -16.21, -16.13 

>  <Descriptor>  (31) 
5;-0.5242;0.6189;-0.398966666667;0.41954


$$$$
4-methyloxetan-2-one
     RDKit          3D

 12 12  0  0  1  0  0  0  0  0999 V2000
    0.0344    1.4901    3.8789 O   0  0  0  0  0  0  0  0  0  0  0  0
    0.0260    1.1409    2.5157 C   0  0  0  0  0  0  0  0  0  0  0  0
    0.0582    2.5690    2.1898 C   0  0  0  0  0  0  0  0  0  0  0  0
   -0.2929    2.8404    3.6069 C   0  0  0  0  0  0  0  0  0  0  0  0
    0.0000    0.0000    2.0000 O   0  0  0  0  0  0  0  0  0  0  0  0
   -1.7062    3.2005    3.9196 C   0  0  0  0  0  0  0  0  0  0  0  0
   -0.6396    2.8607    1.4076 H   0  0  0  0  0  0  0  0  0  0  0  0
    1.0955    2.8980    1.9151 H   0  0  0  0  0  0  0  0  0  0  0  0
    0.4245    3.4979    4.1703 H   0  0  0  0  0  0  0  0  0  0  0  0
   -1.8179    4.2433    4.2890 H   0  0  0  0  0  0  0  0  0  0  0  0
   -2.0426    2.5547    4.7759 H   0  0  0  0  0  0  0  0  0  0  0  0
   -2.4098    3.0814    3.0790 H   0  0  0  0  0  0  0  0  0  0  0  0
  1  2  1  0
  1  4  1  0
  2  3  1  0
  2  5  2  0
  3  4  1  0
  4  6  1  0
  3  7  1  0
  3  8  1  0
  4  9  1  0
  6 10  1  0
  6 11  1  0
  6 12  1  0
M  END
>  <s_m_entry_id>  (32) 
35

>  <s_m_entry_name>  (32) 
pKBHX_1184cpds-xtbcharges.3D_SP.35

>  <Mol_ID>  (32) 
37

>  <Formula>  (32) 
C4H6O2

>  <MolWeight>  (32) 
86,08

>  <Name>  (32) 
4-methyloxetan-2-one
beta-butyrolactone

>  <Inchi>  (32) 
1/C4H6O2/c1-3-2-4(5)6-3/h3H,2H2,1H3

>  <Smile>  (32) 
O=C1OC(C)C1

>  <pKBHX>  (32) 
0,97

>  <Atom>  (32) 
oxygen

>  <Function>  (32) 
carbonyl

>  <Subfunction>  (32) 
lactone

>  <Ref>  (32) 
17

>  <DeltaNu>  (32) 
54

>  <Solvent>  (32) 
CCl4

>  <HBD>  (32) 
methanol

>  <Mulliken>  (32) 
   -0.40814409
    0.57683946
   -0.11344618
    0.22249741
   -0.49533814
   -0.10075796
    0.06435029
    0.07379612
    0.04223382
    0.04091635
    0.06053392
    0.03651899

>  <cm5>  (32) 
-0.4777
0.6245
-0.2050
0.1854
-0.5320
-0.2391
0.1209
0.1301
0.1028
0.0925
0.1122
0.0855

>  <chiral flag>  (32) 
0

>  <version>  (32) 
0

>  <HBA_atom_index>  (32) 
5

>  <LP/Pi charge centers coordinates>  (32) 
 2.94223079621249, 0.7328893227750399, 1.3047182580444399, 2.7290570332253297, 1.7989168908855397, 0.09679181061458998 

>  <LP/Pi Boys F_ii elements (eV)>  (32) 
 -15.99, -15.95 

>  <Descriptor>  (32) 
5;-0.532;0.6245;-0.4049;0.44886


$$$$
2H-chromen-2-one
     RDKit          3D

 17 18  0  0  1  0  0  0  0  0999 V2000
   -0.0267   -1.0963    2.6315 C   0  0  0  0  0  0  0  0  0  0  0  0
   -0.0238   -1.0329    4.0091 C   0  0  0  0  0  0  0  0  0  0  0  0
   -0.0530   -2.2311    4.6940 C   0  0  0  0  0  0  0  0  0  0  0  0
   -0.0830   -3.4044    3.9490 C   0  0  0  0  0  0  0  0  0  0  0  0
   -0.1130   -4.6327    4.5652 C   0  0  0  0  0  0  0  0  0  0  0  0
   -0.1436   -5.8315    3.8730 C   0  0  0  0  0  0  0  0  0  0  0  0
   -0.1444   -5.8099    2.4937 C   0  0  0  0  0  0  0  0  0  0  0  0
   -0.1146   -4.5891    1.8534 C   0  0  0  0  0  0  0  0  0  0  0  0
   -0.0844   -3.4061    2.5687 C   0  0  0  0  0  0  0  0  0  0  0  0
   -0.0560   -2.2445    1.9715 O   0  0  0  0  0  0  0  0  0  0  0  0
    0.0000    0.0000    2.0000 O   0  0  0  0  0  0  0  0  0  0  0  0
    0.0006   -0.0747    4.5269 H   0  0  0  0  0  0  0  0  0  0  0  0
   -0.0524   -2.2476    5.7904 H   0  0  0  0  0  0  0  0  0  0  0  0
   -0.1123   -4.6437    5.6496 H   0  0  0  0  0  0  0  0  0  0  0  0
   -0.1666   -6.7756    4.4175 H   0  0  0  0  0  0  0  0  0  0  0  0
   -0.1678   -6.7226    1.9146 H   0  0  0  0  0  0  0  0  0  0  0  0
   -0.1157   -4.5914    0.7815 H   0  0  0  0  0  0  0  0  0  0  0  0
  1  2  1  0
  1 10  1  0
  1 11  2  0
  2  3  2  0
  3  4  1  0
  4  5  1  0
  4  9  2  0
  5  6  2  0
  6  7  1  0
  7  8  2  0
  8  9  1  0
  9 10  1  0
  2 12  1  0
  3 13  1  0
  5 14  1  0
  6 15  1  0
  7 16  1  0
  8 17  1  0
M  END
>  <s_m_entry_id>  (33) 
36

>  <s_m_entry_name>  (33) 
pKBHX_1184cpds-xtbcharges.3D_SP.36

>  <Mol_ID>  (33) 
38

>  <Formula>  (33) 
C9H6O2

>  <MolWeight>  (33) 
146,14

>  <Name>  (33) 
2H-chromen-2-one
coumarin

>  <Inchi>  (33) 
1/C9H6O2/c10-9-6-5-7-3-1-2-4-8(7)11-9/h1-6H

>  <Smile>  (33) 
O=C1C=Cc2c(O1)cccc2

>  <pKBHX>  (33) 
1,3

>  <Atom>  (33) 
oxygen

>  <Function>  (33) 
carbonyl

>  <Subfunction>  (33) 
lactone

>  <Ref>  (33) 
17

>  <DeltaNu>  (33) 
88

>  <Solvent>  (33) 
CCl4

>  <HBD>  (33) 
methanol

>  <Mulliken>  (33) 
    0.55424525
   -0.07078940
    0.00375052
   -0.03200749
   -0.02477256
   -0.03230059
   -0.01033061
   -0.06148052
    0.26472656
   -0.33594572
   -0.56442622
    0.07582755
    0.04454693
    0.04186626
    0.04170280
    0.04513021
    0.06025703

>  <cm5>  (33) 
0.6108
-0.1183
-0.0473
-0.0375
-0.0790
-0.0873
-0.0663
-0.1125
0.2881
-0.4028
-0.6027
0.1351
0.1009
0.1007
0.0966
0.1011
0.1204

>  <chiral flag>  (33) 
0

>  <version>  (33) 
0

>  <HBA_atom_index>  (33) 
11

>  <LP/Pi charge centers coordinates>  (33) 
 -3.6130899618597496, -2.03584542058031, -0.66865249651893, -4.261464386197, -0.5326856941608699, -0.30924589254310997 

>  <LP/Pi Boys F_ii elements (eV)>  (33) 
 -14.79, -14.73 

>  <Descriptor>  (33) 
11;-0.6027;0.6108;-0.3746;0.41464


$$$$
dihydrofuran-2(3H)-one
     RDKit          3D

 12 12  0  0  1  0  0  0  0  0999 V2000
    0.0083   -2.3661    2.1499 O   0  0  0  0  0  0  0  0  0  0  0  0
    0.0068   -1.0732    2.6360 C   0  0  0  0  0  0  0  0  0  0  0  0
    0.0148   -1.1741    4.1119 C   0  0  0  0  0  0  0  0  0  0  0  0
   -0.7708   -2.4820    4.2767 C   0  0  0  0  0  0  0  0  0  0  0  0
   -0.0121   -3.3021    3.2247 C   0  0  0  0  0  0  0  0  0  0  0  0
    0.0000    0.0000    2.0000 O   0  0  0  0  0  0  0  0  0  0  0  0
    1.0556   -1.3810    4.4266 H   0  0  0  0  0  0  0  0  0  0  0  0
   -0.4604   -0.3408    4.6217 H   0  0  0  0  0  0  0  0  0  0  0  0
   -0.6847   -2.8971    5.2744 H   0  0  0  0  0  0  0  0  0  0  0  0
   -1.7981   -2.2658    3.9455 H   0  0  0  0  0  0  0  0  0  0  0  0
    1.0088   -3.4490    3.6218 H   0  0  0  0  0  0  0  0  0  0  0  0
   -0.5385   -4.2249    2.9625 H   0  0  0  0  0  0  0  0  0  0  0  0
  1  2  1  0
  1  5  1  0
  2  3  1  0
  2  6  2  0
  3  4  1  0
  4  5  1  0
  3  7  1  0
  3  8  1  0
  4  9  1  0
  4 10  1  0
  5 11  1  0
  5 12  1  0
M  END
>  <s_m_entry_id>  (34) 
37

>  <s_m_entry_name>  (34) 
pKBHX_1184cpds-xtbcharges.3D_SP.37

>  <Mol_ID>  (34) 
39

>  <Formula>  (34) 
C4H6O2

>  <MolWeight>  (34) 
86,08

>  <Name>  (34) 
dihydrofuran-2(3H)-one
gamma-butyrolactone

>  <Inchi>  (34) 
1/C4H6O2/c5-4-2-1-3-6-4/h1-3H2

>  <Smile>  (34) 
O=C1OCCC1

>  <pKBHX>  (34) 
1,32

>  <Atom>  (34) 
oxygen

>  <Function>  (34) 
carbonyl

>  <Subfunction>  (34) 
lactone

>  <Ref>  (34) 
17

>  <DeltaNu>  (34) 
93

>  <Solvent>  (34) 
CCl4

>  <HBD>  (34) 
methanol

>  <Mulliken>  (34) 
   -0.40562749
    0.56934448
   -0.08657249
   -0.06602013
    0.19069141
   -0.50496187
    0.06329408
    0.06476477
    0.05209509
    0.03884553
    0.03507347
    0.04907314

>  <cm5>  (34) 
-0.4856
0.6156
-0.1854
-0.1712
0.1106
-0.5425
0.1227
0.1223
0.1102
0.0929
0.0990
0.1115

>  <chiral flag>  (34) 
0

>  <version>  (34) 
0

>  <HBA_atom_index>  (34) 
6

>  <LP/Pi charge centers coordinates>  (34) 
 -2.33358699973016, -2.288162424676, 0.02867611512331, -2.8504608776909097, -0.7336037120611899, -0.09146299571715999 

>  <LP/Pi Boys F_ii elements (eV)>  (34) 
 -15.75, -15.62 

>  <Descriptor>  (34) 
6;-0.5425;0.6156;-0.4045;0.35724


$$$$
5-methyldihydrofuran-2(3H)-one
     RDKit          3D

 15 15  0  0  1  0  0  0  0  0999 V2000
    0.1143    2.3516    1.9703 O   0  0  0  0  0  0  0  0  0  0  0  0
    0.0509    1.1150    2.5825 C   0  0  0  0  0  0  0  0  0  0  0  0
    0.0544    1.3529    4.0487 C   0  0  0  0  0  0  0  0  0  0  0  0
   -0.6144    2.7088    4.1706 C   0  0  0  0  0  0  0  0  0  0  0  0
   -0.4352    3.3566    2.7963 C   0  0  0  0  0  0  0  0  0  0  0  0
    0.0000    0.0000    2.0000 O   0  0  0  0  0  0  0  0  0  0  0  0
   -1.8067    3.7429    2.2755 C   0  0  0  0  0  0  0  0  0  0  0  0
    1.0857    1.3482    4.4453 H   0  0  0  0  0  0  0  0  0  0  0  0
   -0.5266    0.5667    4.5859 H   0  0  0  0  0  0  0  0  0  0  0  0
   -1.6945    2.4986    4.3709 H   0  0  0  0  0  0  0  0  0  0  0  0
   -0.1805    3.3422    4.9456 H   0  0  0  0  0  0  0  0  0  0  0  0
    0.2643    4.2016    2.8405 H   0  0  0  0  0  0  0  0  0  0  0  0
   -2.6104    3.3638    2.9408 H   0  0  0  0  0  0  0  0  0  0  0  0
   -2.0047    3.3195    1.2627 H   0  0  0  0  0  0  0  0  0  0  0  0
   -1.8590    4.8660    2.2331 H   0  0  0  0  0  0  0  0  0  0  0  0
  1  2  1  0
  1  5  1  0
  2  3  1  0
  2  6  2  0
  3  4  1  0
  4  5  1  0
  5  7  1  0
  3  8  1  0
  3  9  1  0
  4 10  1  0
  4 11  1  0
  5 12  1  0
  7 13  1  0
  7 14  1  0
  7 15  1  0
M  END
>  <s_m_entry_id>  (35) 
38

>  <s_m_entry_name>  (35) 
pKBHX_1184cpds-xtbcharges.3D_SP.38

>  <Mol_ID>  (35) 
40

>  <Formula>  (35) 
C5H8O2

>  <MolWeight>  (35) 
100,11

>  <Name>  (35) 
5-methyldihydrofuran-2(3H)-one
gamma-valerolactone

>  <Inchi>  (35) 
1/C5H8O2/c1-4-2-3-5(6)7-4/h4H,2-3H2,1H3

>  <Smile>  (35) 
O=C1OC(C)CC1

>  <pKBHX>  (35) 
1,43

>  <Atom>  (35) 
oxygen

>  <Function>  (35) 
carbonyl

>  <Subfunction>  (35) 
lactone

>  <Ref>  (35) 
17

>  <DeltaNu>  (35) 
92

>  <Solvent>  (35) 
CCl4

>  <HBD>  (35) 
methanol

>  <Mulliken>  (35) 
   -0.42438854
    0.57476483
   -0.08012777
   -0.07028862
    0.22556066
   -0.49793316
   -0.09353933
    0.06047645
    0.06831633
    0.03961350
    0.03557274
    0.03354854
    0.04201315
    0.03024209
    0.05616914

>  <cm5>  (35) 
-0.4969
0.6220
-0.1739
-0.1700
0.1862
-0.5359
-0.2325
0.1165
0.1231
0.0953
0.0883
0.0968
0.0918
0.0802
0.1091

>  <chiral flag>  (35) 
0

>  <version>  (35) 
0

>  <HBA_atom_index>  (35) 
6

>  <LP/Pi charge centers coordinates>  (35) 
 -1.1727732027787798, 2.4009406799828796, -2.01825556882355, -2.3320153433006294, 2.22955604434925, -0.8641781982519399 

>  <LP/Pi Boys F_ii elements (eV)>  (35) 
 -15.65, -15.57 

>  <Descriptor>  (35) 
6;-0.5359;0.622;-0.402233333333;0.37644


$$$$
tetrahydro-2H-pyran-2-one
     RDKit          3D

 15 15  0  0  1  0  0  0  0  0999 V2000
    0.2769   -1.0245    2.6494 C   0  0  0  0  0  0  0  0  0  0  0  0
    0.2563   -0.9366    4.1232 C   0  0  0  0  0  0  0  0  0  0  0  0
    1.4578   -1.7269    4.6000 C   0  0  0  0  0  0  0  0  0  0  0  0
    1.2587   -3.1780    4.2233 C   0  0  0  0  0  0  0  0  0  0  0  0
    0.4617   -3.3716    2.9651 C   0  0  0  0  0  0  0  0  0  0  0  0
    0.6026   -2.2398    2.0913 O   0  0  0  0  0  0  0  0  0  0  0  0
    0.0000    0.0000    2.0000 O   0  0  0  0  0  0  0  0  0  0  0  0
    0.2985    0.1105    4.4879 H   0  0  0  0  0  0  0  0  0  0  0  0
   -0.6835   -1.3757    4.5314 H   0  0  0  0  0  0  0  0  0  0  0  0
    1.5913   -1.5905    5.6911 H   0  0  0  0  0  0  0  0  0  0  0  0
    2.3458   -1.2783    4.0763 H   0  0  0  0  0  0  0  0  0  0  0  0
    0.7800   -3.7033    5.0879 H   0  0  0  0  0  0  0  0  0  0  0  0
    2.2731   -3.6402    4.0383 H   0  0  0  0  0  0  0  0  0  0  0  0
    0.7648   -4.3093    2.4649 H   0  0  0  0  0  0  0  0  0  0  0  0
   -0.6219   -3.4704    3.2526 H   0  0  0  0  0  0  0  0  0  0  0  0
  1  2  1  0
  1  6  1  0
  1  7  2  0
  2  3  1  0
  3  4  1  0
  4  5  1  0
  5  6  1  0
  2  8  1  0
  2  9  1  0
  3 10  1  0
  3 11  1  0
  4 12  1  0
  4 13  1  0
  5 14  1  0
  5 15  1  0
M  END
>  <s_m_entry_id>  (36) 
39

>  <s_m_entry_name>  (36) 
pKBHX_1184cpds-xtbcharges.3D_SP.39

>  <Mol_ID>  (36) 
41

>  <Formula>  (36) 
C5H8O2

>  <MolWeight>  (36) 
100,11

>  <Name>  (36) 
tetrahydro-2H-pyran-2-one
delta-valerolactone

>  <Inchi>  (36) 
1/C5H8O2/c6-5-3-1-2-4-7-5/h1-4H2

>  <Smile>  (36) 
O=C1CCCCO1

>  <pKBHX>  (36) 
1,57

>  <Atom>  (36) 
oxygen

>  <Function>  (36) 
carbonyl

>  <Subfunction>  (36) 
lactone

>  <Ref>  (36) 
17

>  <DeltaNu>  (36) 
107

>  <Solvent>  (36) 
CCl4

>  <HBD>  (36) 
methanol

>  <Mulliken>  (36) 
    0.56493170
   -0.08301049
   -0.03608711
   -0.06872278
    0.19616732
   -0.40148272
   -0.51705699
    0.05745978
    0.06410940
    0.02805290
    0.03709479
    0.04907245
    0.03377201
    0.03087519
    0.04482454

>  <cm5>  (36) 
0.6122
-0.1776
-0.1384
-0.1725
0.1203
-0.4799
-0.5569
0.1137
0.1196
0.0801
0.0884
0.1059
0.0869
0.0944
0.1038

>  <chiral flag>  (36) 
0

>  <version>  (36) 
0

>  <HBA_atom_index>  (36) 
7

>  <LP/Pi charge centers coordinates>  (36) 
 3.04275859820502, 1.6842600563447097, -0.28611026321683, 3.1372908219663795, 0.19038209887272997, 0.41175810921938993 

>  <LP/Pi Boys F_ii elements (eV)>  (36) 
 -15.53, -15.42 

>  <Descriptor>  (36) 
7;-0.5569;0.6122;-0.4048;0.3637


$$$$
oxepan-2-one
     RDKit          3D

 18 18  0  0  1  0  0  0  0  0999 V2000
    0.6620    2.1272    1.8482 O   0  0  0  0  0  0  0  0  0  0  0  0
    0.3237    1.0450    2.6215 C   0  0  0  0  0  0  0  0  0  0  0  0
    0.2999    0.9787    4.1064 C   0  0  0  0  0  0  0  0  0  0  0  0
   -0.6128    2.1240    4.5581 C   0  0  0  0  0  0  0  0  0  0  0  0
    0.0990    3.4469    4.5068 C   0  0  0  0  0  0  0  0  0  0  0  0
   -0.0165    3.9928    3.1047 C   0  0  0  0  0  0  0  0  0  0  0  0
    1.1205    3.3991    2.2859 C   0  0  0  0  0  0  0  0  0  0  0  0
    0.0000    0.0000    2.0000 O   0  0  0  0  0  0  0  0  0  0  0  0
    1.3463    1.2309    4.4379 H   0  0  0  0  0  0  0  0  0  0  0  0
   -0.0677    0.0372    4.5031 H   0  0  0  0  0  0  0  0  0  0  0  0
   -1.4508    2.1606    3.8461 H   0  0  0  0  0  0  0  0  0  0  0  0
   -0.9453    1.8735    5.5642 H   0  0  0  0  0  0  0  0  0  0  0  0
   -0.3967    4.1592    5.2145 H   0  0  0  0  0  0  0  0  0  0  0  0
    1.1707    3.3244    4.7337 H   0  0  0  0  0  0  0  0  0  0  0  0
    0.0001    5.1016    3.0681 H   0  0  0  0  0  0  0  0  0  0  0  0
   -0.9881    3.6993    2.6175 H   0  0  0  0  0  0  0  0  0  0  0  0
    1.4388    4.0442    1.4684 H   0  0  0  0  0  0  0  0  0  0  0  0
    1.9850    3.1784    2.9734 H   0  0  0  0  0  0  0  0  0  0  0  0
  1  2  1  0
  1  7  1  0
  2  3  1  0
  2  8  2  0
  3  4  1  0
  4  5  1  0
  5  6  1  0
  6  7  1  0
  3  9  1  0
  3 10  1  0
  4 11  1  0
  4 12  1  0
  5 13  1  0
  5 14  1  0
  6 15  1  0
  6 16  1  0
  7 17  1  0
  7 18  1  0
M  END
>  <s_m_entry_id>  (37) 
40

>  <s_m_entry_name>  (37) 
pKBHX_1184cpds-xtbcharges.3D_SP.40

>  <Mol_ID>  (37) 
42

>  <Formula>  (37) 
C6H10O2

>  <MolWeight>  (37) 
114,14

>  <Name>  (37) 
oxepan-2-one
epsilon-caprolactone

>  <Inchi>  (37) 
1/C6H10O2/c7-6-4-2-1-3-5-8-6/h1-5H2

>  <Smile>  (37) 
O=C1OCCCCC1

>  <pKBHX>  (37) 
1,63

>  <Atom>  (37) 
oxygen

>  <Function>  (37) 
carbonyl

>  <Subfunction>  (37) 
lactone

>  <Ref>  (37) 
17

>  <DeltaNu>  (37) 
98

>  <Solvent>  (37) 
CCl4

>  <HBD>  (37) 
methanol

>  <Mulliken>  (37) 
   -0.41112551
    0.56644451
   -0.07735139
   -0.04232959
   -0.04821107
   -0.07142727
    0.19751343
   -0.52457068
    0.06824945
    0.04639969
    0.03981831
    0.03829675
    0.03212225
    0.02503029
    0.03692686
    0.04842838
    0.02739346
    0.04839215

>  <cm5>  (37) 
-0.4908
0.6122
-0.1750
-0.1483
-0.1537
-0.1794
0.1176
-0.5665
0.1275
0.1029
0.0971
0.0923
0.0844
0.0801
0.0915
0.1077
0.0889
0.1114

>  <chiral flag>  (37) 
0

>  <version>  (37) 
0

>  <HBA_atom_index>  (37) 
8

>  <LP/Pi charge centers coordinates>  (37) 
 2.20821961766957, -2.7380054205059197, 0.44671555828832993, 3.0831612811661695, -1.33262177438421, 0.5213454257147999 

>  <LP/Pi Boys F_ii elements (eV)>  (37) 
 -15.16, -15.08 

>  <Descriptor>  (37) 
8;-0.5665;0.6122;-0.410766666667;0.36118


$$$$
phenyl formate
     RDKit          3D

 15 15  0  0  1  0  0  0  0  0999 V2000
   -0.7737    0.8142    2.5501 C   0  0  0  0  0  0  0  0  0  0  0  0
    0.0000    0.0000    2.0000 O   0  0  0  0  0  0  0  0  0  0  0  0
   -0.7991    0.8420    3.9323 O   0  0  0  0  0  0  0  0  0  0  0  0
   -0.0084    0.0109    4.7203 C   0  0  0  0  0  0  0  0  0  0  0  0
    1.2522    0.4181    5.1136 C   0  0  0  0  0  0  0  0  0  0  0  0
    2.0588   -0.3872    5.8963 C   0  0  0  0  0  0  0  0  0  0  0  0
    1.6367   -1.6315    6.3166 C   0  0  0  0  0  0  0  0  0  0  0  0
    0.3791   -2.0432    5.9270 C   0  0  0  0  0  0  0  0  0  0  0  0
   -0.4352   -1.2386    5.1411 C   0  0  0  0  0  0  0  0  0  0  0  0
   -1.4199    1.4935    2.0257 H   0  0  0  0  0  0  0  0  0  0  0  0
    1.5824    1.4061    4.7775 H   0  0  0  0  0  0  0  0  0  0  0  0
    3.0463   -0.0554    6.1980 H   0  0  0  0  0  0  0  0  0  0  0  0
    2.2895   -2.2496    6.9333 H   0  0  0  0  0  0  0  0  0  0  0  0
    0.0531   -3.0065    6.2528 H   0  0  0  0  0  0  0  0  0  0  0  0
   -1.4333   -1.5791    4.8387 H   0  0  0  0  0  0  0  0  0  0  0  0
  1  2  2  0
  1  3  1  0
  3  4  1  0
  4  5  2  0
  4  9  1  0
  5  6  1  0
  6  7  2  0
  7  8  1  0
  8  9  2  0
  1 10  1  0
  5 11  1  0
  6 12  1  0
  7 13  1  0
  8 14  1  0
  9 15  1  0
M  END
>  <s_m_entry_id>  (38) 
41

>  <s_m_entry_name>  (38) 
pKBHX_1184cpds-xtbcharges.3D_SP.41

>  <Mol_ID>  (38) 
43

>  <Formula>  (38) 
C7H6O2

>  <MolWeight>  (38) 
122,12

>  <Name>  (38) 
phenyl formate

>  <Inchi>  (38) 
1/C7H6O2/c8-6-9-7-4-2-1-3-5-7/h1-6H

>  <Smile>  (38) 
O=COc1ccccc1

>  <pKBHX>  (38) 
0,35

>  <Atom>  (38) 
oxygen

>  <Function>  (38) 
carbonyl

>  <Subfunction>  (38) 
ester

>  <Ref>  (38) 
17

>  <DeltaNu>  (38) 
34

>  <Solvent>  (38) 
CCl4

>  <Comment>  (38) 
secondary (delta nu)

>  <HBD>  (38) 
methanol

>  <Mulliken>  (38) 
    0.55529652
   -0.52076551
   -0.39810444
    0.26037379
   -0.04965225
   -0.02127055
   -0.03276713
   -0.02012066
   -0.04688867
    0.06281074
    0.05129920
    0.03701302
    0.03545224
    0.03740604
    0.04991765

>  <cm5>  (38) 
0.5623
-0.5687
-0.4640
0.2773
-0.1012
-0.0773
-0.0891
-0.0766
-0.0962
0.1338
0.1114
0.0933
0.0919
0.0946
0.1085

>  <chiral flag>  (38) 
0

>  <version>  (38) 
0

>  <HBA_atom_index>  (38) 
2

>  <LP/Pi charge centers coordinates>  (38) 
 3.09032104934514, 1.26906758677931, -1.8392825314392598, 1.5355665411482, 0.9670872978649699, -1.3624779547727899 

>  <LP/Pi Boys F_ii elements (eV)>  (38) 
 -15.82, -15.8 

>  <Descriptor>  (38) 
2;-0.5687;0.5623;-0.51635;0.4673


$$$$
methyl formate
     RDKit          3D

  8  7  0  0  1  0  0  0  0  0999 V2000
    0.0914    1.1151    2.5667 C   0  0  0  0  0  0  0  0  0  0  0  0
    0.0000    0.0000    2.0000 O   0  0  0  0  0  0  0  0  0  0  0  0
    0.1001    1.1662    3.9315 O   0  0  0  0  0  0  0  0  0  0  0  0
    0.0129    0.0447    4.7803 C   0  0  0  0  0  0  0  0  0  0  0  0
    0.1641    2.0434    2.0188 H   0  0  0  0  0  0  0  0  0  0  0  0
   -1.0248   -0.3590    4.8197 H   0  0  0  0  0  0  0  0  0  0  0  0
    0.7246   -0.7585    4.4858 H   0  0  0  0  0  0  0  0  0  0  0  0
    0.2706    0.4040    5.8029 H   0  0  0  0  0  0  0  0  0  0  0  0
  1  2  2  0
  1  3  1  0
  3  4  1  0
  1  5  1  0
  4  6  1  0
  4  7  1  0
  4  8  1  0
M  END
>  <s_m_entry_id>  (39) 
42

>  <s_m_entry_name>  (39) 
pKBHX_1184cpds-xtbcharges.3D_SP.42

>  <Mol_ID>  (39) 
44

>  <Formula>  (39) 
C2H4O2

>  <MolWeight>  (39) 
60,05

>  <Name>  (39) 
methyl formate

>  <Inchi>  (39) 
1/C2H4O2/c1-4-2-3/h2H,1H3

>  <Smile>  (39) 
O=COC

>  <pKBHX>  (39) 
0,65

>  <Atom>  (39) 
oxygen

>  <Function>  (39) 
carbonyl

>  <Subfunction>  (39) 
ester

>  <Ref>  (39) 
17

>  <DeltaNu>  (39) 
54

>  <Solvent>  (39) 
CCl4

>  <Comment>  (39) 
secondary (delta nu)

>  <HBD>  (39) 
methanol

>  <Mulliken>  (39) 
    0.54994045
   -0.52529278
   -0.39570524
    0.17911723
    0.06270694
    0.05690256
    0.03590894
    0.03642191

>  <cm5>  (39) 
0.5549
-0.5787
-0.4823
0.0645
0.1334
0.1220
0.0919
0.0942

>  <chiral flag>  (39) 
0

>  <version>  (39) 
0

>  <HBA_atom_index>  (39) 
2

>  <LP/Pi charge centers coordinates>  (39) 
 2.1477029074739296, 1.7274250445456398, -0.049589200003789996, 0.48548308355006997, 1.64715943941732, 0.06004574244403 

>  <LP/Pi Boys F_ii elements (eV)>  (39) 
 -15.7, -15.63 

>  <Descriptor>  (39) 
2;-0.5787;0.5549;-0.5305;0.391433333333


$$$$
S-ethyl O-methyl thiocarbonate
     RDKit          3D

 15 14  0  0  1  0  0  0  0  0999 V2000
    1.0366   -0.2933    2.6508 C   0  0  0  0  0  0  0  0  0  0  0  0
    0.8936   -0.2396    4.0467 O   0  0  0  0  0  0  0  0  0  0  0  0
    0.0000    0.0000    2.0000 O   0  0  0  0  0  0  0  0  0  0  0  0
    2.5786   -0.7462    1.8890 S   0  0  0  0  0  0  0  0  0  0  0  0
   -0.2860    0.1058    4.7073 C   0  0  0  0  0  0  0  0  0  0  0  0
    2.4534   -0.7363    0.1054 C   0  0  0  0  0  0  0  0  0  0  0  0
    2.2475    0.7046   -0.3475 C   0  0  0  0  0  0  0  0  0  0  0  0
   -0.1360   -0.1805    5.7912 H   0  0  0  0  0  0  0  0  0  0  0  0
   -1.1683   -0.4700    4.3639 H   0  0  0  0  0  0  0  0  0  0  0  0
   -0.5664    1.1620    4.6692 H   0  0  0  0  0  0  0  0  0  0  0  0
    3.4156   -1.0914   -0.3469 H   0  0  0  0  0  0  0  0  0  0  0  0
    1.6313   -1.3820   -0.2831 H   0  0  0  0  0  0  0  0  0  0  0  0
    1.2199    0.9662   -0.0936 H   0  0  0  0  0  0  0  0  0  0  0  0
    2.4381    0.7823   -1.4415 H   0  0  0  0  0  0  0  0  0  0  0  0
    3.0192    1.3174    0.2003 H   0  0  0  0  0  0  0  0  0  0  0  0
  1  2  1  0
  1  3  2  0
  1  4  1  0
  2  5  1  0
  4  6  1  0
  6  7  1  0
  5  8  1  0
  5  9  1  0
  5 10  1  0
  6 11  1  0
  6 12  1  0
  7 13  1  0
  7 14  1  0
  7 15  1  0
M  END
>  <s_m_entry_id>  (40) 
43

>  <s_m_entry_name>  (40) 
pKBHX_1184cpds-xtbcharges.3D_SP.43

>  <Mol_ID>  (40) 
45

>  <Formula>  (40) 
C4H8O2S

>  <MolWeight>  (40) 
120,17

>  <Name>  (40) 
S-ethyl O-methyl thiocarbonate

>  <Inchi>  (40) 
1/C4H8O2S/c1-3-7-4(5)6-2/h3H2,1-2H3

>  <Smile>  (40) 
O=C(SCC)OC

>  <pKBHX>  (40) 
0,73

>  <Atom>  (40) 
oxygen

>  <Function>  (40) 
carbonyl

>  <Subfunction>  (40) 
ester

>  <Ref>  (40) 
17

>  <DeltaNu>  (40) 
59

>  <Solvent>  (40) 
CCl4

>  <Comment>  (40) 
secondary (delta nu)

>  <HBD>  (40) 
methanol

>  <Mulliken>  (40) 
    0.58525264
   -0.41852484
   -0.53777671
   -0.07206754
    0.18188615
    0.03506397
   -0.08463313
    0.05823131
    0.03253693
    0.03440015
    0.04285903
    0.03668612
    0.03099886
    0.03702399
    0.03806305

>  <cm5>  (40) 
0.6494
-0.5026
-0.5800
-0.1046
0.0679
-0.0516
-0.2245
0.1213
0.0906
0.0928
0.0963
0.0891
0.0800
0.0882
0.0875

>  <chiral flag>  (40) 
0

>  <version>  (40) 
0

>  <HBA_atom_index>  (40) 
3

>  <LP/Pi charge centers coordinates>  (40) 
 -0.21090888436144, -0.004027038864889999, 1.49162895416373, 1.41218886554385, 0.26055100209013, 1.4451777752465098 

>  <LP/Pi Boys F_ii elements (eV)>  (40) 
 -15.45, -15.33 

>  <Descriptor>  (40) 
3;-0.58;0.6494;-0.395733333333;0.3929


$$$$
tert-butyl benzoate
     RDKit          3D

 27 27  0  0  1  0  0  0  0  0999 V2000
   -0.2584   -1.0948    2.5674 C   0  0  0  0  0  0  0  0  0  0  0  0
   -0.5421   -2.3013    1.8000 C   0  0  0  0  0  0  0  0  0  0  0  0
   -0.5392   -2.2931    0.4397 C   0  0  0  0  0  0  0  0  0  0  0  0
   -0.8153   -3.4675   -0.2349 C   0  0  0  0  0  0  0  0  0  0  0  0
   -1.0902   -4.6322    0.4469 C   0  0  0  0  0  0  0  0  0  0  0  0
   -1.0937   -4.6431    1.8287 C   0  0  0  0  0  0  0  0  0  0  0  0
   -0.8183   -3.4720    2.4709 C   0  0  0  0  0  0  0  0  0  0  0  0
    0.0000    0.0000    2.0000 O   0  0  0  0  0  0  0  0  0  0  0  0
   -0.2564   -1.0818    3.9564 O   0  0  0  0  0  0  0  0  0  0  0  0
    0.0093    0.0484    4.7355 C   0  0  0  0  0  0  0  0  0  0  0  0
   -0.9608    1.1763    4.4854 C   0  0  0  0  0  0  0  0  0  0  0  0
    1.4486    0.5177    4.6172 C   0  0  0  0  0  0  0  0  0  0  0  0
   -0.1836   -0.3748    6.1995 C   0  0  0  0  0  0  0  0  0  0  0  0
   -0.3243   -1.3825   -0.1435 H   0  0  0  0  0  0  0  0  0  0  0  0
   -0.8158   -3.4727   -1.3134 H   0  0  0  0  0  0  0  0  0  0  0  0
   -1.3123   -5.5765   -0.0465 H   0  0  0  0  0  0  0  0  0  0  0  0
   -1.3065   -5.5448    2.3994 H   0  0  0  0  0  0  0  0  0  0  0  0
   -0.8197   -3.4746    3.5649 H   0  0  0  0  0  0  0  0  0  0  0  0
   -1.0612    1.7457    5.4317 H   0  0  0  0  0  0  0  0  0  0  0  0
   -0.5912    1.8992    3.7301 H   0  0  0  0  0  0  0  0  0  0  0  0
   -1.9541    0.7658    4.2373 H   0  0  0  0  0  0  0  0  0  0  0  0
    1.9710    0.0426    3.7627 H   0  0  0  0  0  0  0  0  0  0  0  0
    2.0321    0.3383    5.5375 H   0  0  0  0  0  0  0  0  0  0  0  0
    1.4184    1.6199    4.4707 H   0  0  0  0  0  0  0  0  0  0  0  0
    0.0713    0.4287    6.8929 H   0  0  0  0  0  0  0  0  0  0  0  0
   -1.2827   -0.6158    6.2730 H   0  0  0  0  0  0  0  0  0  0  0  0
    0.3464   -1.3264    6.3974 H   0  0  0  0  0  0  0  0  0  0  0  0
  1  2  1  0
  1  8  2  0
  1  9  1  0
  2  3  2  0
  2  7  1  0
  3  4  1  0
  4  5  2  0
  5  6  1  0
  6  7  2  0
  9 10  1  0
 10 11  1  0
 10 13  1  0
 10 12  1  0
  3 14  1  0
  4 15  1  0
  5 16  1  0
  6 17  1  0
  7 18  1  0
 11 19  1  0
 11 20  1  0
 11 21  1  0
 12 22  1  0
 12 23  1  0
 12 24  1  0
 13 25  1  0
 13 26  1  0
 13 27  1  0
M  END
>  <s_m_entry_id>  (41) 
44

>  <s_m_entry_name>  (41) 
pKBHX_1184cpds-xtbcharges.3D_SP.44

>  <Mol_ID>  (41) 
46

>  <Formula>  (41) 
C11H14O2

>  <MolWeight>  (41) 
178,22

>  <Name>  (41) 
tert-butyl benzoate

>  <Inchi>  (41) 
1/C11H14O2/c1-11(2,3)13-10(12)9-7-5-4-6-8-9/h4-8H,1-3H3

>  <Smile>  (41) 
O=C(OC(C)(C)C)c1ccccc1

>  <pKBHX>  (41) 
0,97

>  <Atom>  (41) 
oxygen

>  <Function>  (41) 
carbonyl

>  <Subfunction>  (41) 
ester

>  <Ref>  (41) 
17

>  <DeltaNu>  (41) 
75

>  <Solvent>  (41) 
CCl4

>  <Comment>  (41) 
secondary (delta nu)

>  <HBD>  (41) 
methanol

>  <Mulliken>  (41) 
    0.55295995
   -0.01439600
    0.00055438
   -0.02747735
   -0.01169636
   -0.02643016
   -0.01514252
   -0.55545141
   -0.42477704
    0.27698601
   -0.10072014
   -0.10075616
   -0.09949291
    0.05612499
    0.03784446
    0.03552081
    0.03584966
    0.04638802
    0.02326057
    0.03735708
    0.05490787
    0.03259273
    0.03172601
    0.04353132
    0.04005252
    0.02035368
    0.05033000

>  <cm5>  (41) 
0.6048
-0.0181
-0.0496
-0.0828
-0.0668
-0.0820
-0.0665
-0.6036
-0.5008
0.2700
-0.2402
-0.2377
-0.2345
0.1147
0.0934
0.0901
0.0914
0.1062
0.0752
0.0909
0.1108
0.0836
0.0835
0.0977
0.0940
0.0708
0.1056

>  <chiral flag>  (41) 
0

>  <version>  (41) 
0

>  <HBA_atom_index>  (41) 
8

>  <LP/Pi charge centers coordinates>  (41) 
 0.32398347892775997, -2.3236649263114098, -1.0879407979915898, -1.21308063383511, -1.7273086255508598, -0.77879544912579 

>  <LP/Pi Boys F_ii elements (eV)>  (41) 
 -15.16, -15.14 

>  <Descriptor>  (41) 
8;-0.6036;0.6048;-0.374166666667;0.32805


$$$$
ethyl 4-fluorobenzoate
     RDKit          3D

 21 21  0  0  1  0  0  0  0  0999 V2000
   -1.0826    0.3244    2.5439 C   0  0  0  0  0  0  0  0  0  0  0  0
   -2.1931    0.6574    1.6635 C   0  0  0  0  0  0  0  0  0  0  0  0
   -3.4223    1.0257    2.1803 C   0  0  0  0  0  0  0  0  0  0  0  0
   -4.4825    1.3436    1.3534 C   0  0  0  0  0  0  0  0  0  0  0  0
   -4.3708    1.3103   -0.0219 C   0  0  0  0  0  0  0  0  0  0  0  0
   -3.1464    0.9433   -0.5415 C   0  0  0  0  0  0  0  0  0  0  0  0
   -2.0834    0.6246    0.2909 C   0  0  0  0  0  0  0  0  0  0  0  0
    0.0000    0.0000    2.0000 O   0  0  0  0  0  0  0  0  0  0  0  0
   -1.1655    0.3491    3.9103 O   0  0  0  0  0  0  0  0  0  0  0  0
   -5.4199    1.6248   -0.8194 F   0  0  0  0  0  0  0  0  0  0  0  0
   -0.1087    0.0323    4.7880 C   0  0  0  0  0  0  0  0  0  0  0  0
   -0.6435    0.1924    6.2109 C   0  0  0  0  0  0  0  0  0  0  0  0
   -3.5011    1.0492    3.2658 H   0  0  0  0  0  0  0  0  0  0  0  0
   -5.4395    1.6304    1.7864 H   0  0  0  0  0  0  0  0  0  0  0  0
   -3.0489    0.9142   -1.6341 H   0  0  0  0  0  0  0  0  0  0  0  0
   -1.1396    0.3418   -0.1389 H   0  0  0  0  0  0  0  0  0  0  0  0
    0.7473    0.7390    4.6778 H   0  0  0  0  0  0  0  0  0  0  0  0
    0.2880   -0.9724    4.6409 H   0  0  0  0  0  0  0  0  0  0  0  0
   -0.7532    1.2672    6.4668 H   0  0  0  0  0  0  0  0  0  0  0  0
   -1.6222   -0.2828    6.3386 H   0  0  0  0  0  0  0  0  0  0  0  0
    0.0529   -0.2497    6.9432 H   0  0  0  0  0  0  0  0  0  0  0  0
  1  2  1  0
  1  8  2  0
  1  9  1  0
  2  3  2  0
  2  7  1  0
  3  4  1  0
  4  5  2  0
  5  6  1  0
  5 10  1  0
  6  7  2  0
  9 11  1  0
 11 12  1  0
  3 13  1  0
  4 14  1  0
  6 15  1  0
  7 16  1  0
 11 17  1  0
 11 18  1  0
 12 19  1  0
 12 20  1  0
 12 21  1  0
M  END
>  <s_m_entry_id>  (42) 
45

>  <s_m_entry_name>  (42) 
pKBHX_1184cpds-xtbcharges.3D_SP.45

>  <Mol_ID>  (42) 
47

>  <Formula>  (42) 
C9H9FO2

>  <MolWeight>  (42) 
168,16

>  <Name>  (42) 
ethyl 4-fluorobenzoate

>  <Inchi>  (42) 
1/C9H9FO2/c1-2-12-9(11)7-3-5-8(10)6-4-7/h3-6H,2H2,1H3

>  <Smile>  (42) 
O=C(OCC)c1ccc(F)cc1

>  <pKBHX>  (42) 
0,88

>  <Atom>  (42) 
oxygen

>  <Function>  (42) 
carbonyl

>  <Subfunction>  (42) 
ester

>  <Ref>  (42) 
17

>  <DeltaNu>  (42) 
76

>  <Solvent>  (42) 
CCl4

>  <Comment>  (42) 
secondary (delta nu)

>  <HBD>  (42) 
methanol

>  <Mulliken>  (42) 
    0.55496689
   -0.02213478
    0.00613633
   -0.06143794
    0.26236226
   -0.06208801
   -0.00809713
   -0.54592002
   -0.42764628
   -0.25081912
    0.21968577
   -0.09508543
    0.06570546
    0.06301673
    0.06194288
    0.05597966
    0.02595828
    0.03631540
    0.02601357
    0.05111835
    0.04402713

>  <cm5>  (42) 
0.6068
-0.0256
-0.0451
-0.1128
0.2728
-0.1140
-0.0598
-0.5920
-0.5080
-0.2743
0.1416
-0.2387
0.1259
0.1205
0.1196
0.1165
0.0858
0.0987
0.0779
0.1053
0.0989

>  <chiral flag>  (42) 
0

>  <version>  (42) 
0

>  <HBA_atom_index>  (42) 
8

>  <LP/Pi charge centers coordinates>  (42) 
 -0.06983552155053, -0.62083604029929, -2.57247348524623, 1.5753924209079397, -0.69261364235365, -2.28279127559865 

>  <LP/Pi Boys F_ii elements (eV)>  (42) 
 -15.36, -15.31 

>  <Descriptor>  (42) 
8;-0.592;0.6068;-0.3752;0.309516666667


$$$$
methyl cyclohexanecarboxylate
     RDKit          3D

 24 24  0  0  1  0  0  0  0  0999 V2000
   -0.3568   -2.3326    1.6725 C   0  0  0  0  0  0  0  0  0  0  0  0
   -0.3008   -1.9383    0.2552 C   0  0  0  0  0  0  0  0  0  0  0  0
   -1.5684   -2.0516   -0.5130 C   0  0  0  0  0  0  0  0  0  0  0  0
   -2.7305   -1.8189    0.4035 C   0  0  0  0  0  0  0  0  0  0  0  0
   -2.7746   -2.9800    1.3590 C   0  0  0  0  0  0  0  0  0  0  0  0
   -1.5267   -3.1027    2.1382 C   0  0  0  0  0  0  0  0  0  0  0  0
   -0.1701   -1.1145    2.5332 C   0  0  0  0  0  0  0  0  0  0  0  0
    0.0000    0.0000    2.0000 O   0  0  0  0  0  0  0  0  0  0  0  0
   -0.1817   -1.1962    3.9139 O   0  0  0  0  0  0  0  0  0  0  0  0
    0.0008   -0.0056    4.6551 C   0  0  0  0  0  0  0  0  0  0  0  0
    0.5632   -2.9566    1.8890 H   0  0  0  0  0  0  0  0  0  0  0  0
    0.0533   -0.8689    0.1504 H   0  0  0  0  0  0  0  0  0  0  0  0
    0.4779   -2.5222   -0.3204 H   0  0  0  0  0  0  0  0  0  0  0  0
   -1.6214   -1.2674   -1.3113 H   0  0  0  0  0  0  0  0  0  0  0  0
   -1.6346   -3.0210   -1.0563 H   0  0  0  0  0  0  0  0  0  0  0  0
   -3.6796   -1.6841   -0.1472 H   0  0  0  0  0  0  0  0  0  0  0  0
   -2.5568   -0.9103    0.9824 H   0  0  0  0  0  0  0  0  0  0  0  0
   -3.0545   -3.9333    0.8194 H   0  0  0  0  0  0  0  0  0  0  0  0
   -3.6634   -2.7951    2.0322 H   0  0  0  0  0  0  0  0  0  0  0  0
   -1.2839   -4.2038    2.2234 H   0  0  0  0  0  0  0  0  0  0  0  0
   -1.7397   -2.8068    3.2080 H   0  0  0  0  0  0  0  0  0  0  0  0
   -0.8990    0.6658    4.5571 H   0  0  0  0  0  0  0  0  0  0  0  0
    0.0462   -0.2718    5.7317 H   0  0  0  0  0  0  0  0  0  0  0  0
    0.9276    0.4928    4.3236 H   0  0  0  0  0  0  0  0  0  0  0  0
  1  2  1  0
  1  6  1  0
  1  7  1  0
  2  3  1  0
  3  4  1  0
  4  5  1  0
  5  6  1  0
  7  8  2  0
  7  9  1  0
  9 10  1  0
  1 11  1  0
  2 12  1  0
  2 13  1  0
  3 14  1  0
  3 15  1  0
  4 16  1  0
  4 17  1  0
  5 18  1  0
  5 19  1  0
  6 20  1  0
  6 21  1  0
 10 22  1  0
 10 23  1  0
 10 24  1  0
M  END
>  <s_m_entry_id>  (43) 
46

>  <s_m_entry_name>  (43) 
pKBHX_1184cpds-xtbcharges.3D_SP.46

>  <Mol_ID>  (43) 
48

>  <Formula>  (43) 
C8H14O2

>  <MolWeight>  (43) 
142,19

>  <Name>  (43) 
methyl cyclohexanecarboxylate

>  <Inchi>  (43) 
1/C8H14O2/c1-10-8(9)7-5-3-2-4-6-7/h7H,2-6H2,1H3

>  <Smile>  (43) 
O=C(C1CCCCC1)OC

>  <pKBHX>  (43) 
1,06

>  <Atom>  (43) 
oxygen

>  <Function>  (43) 
carbonyl

>  <Subfunction>  (43) 
ester

>  <Ref>  (43) 
17

>  <DeltaNu>  (43) 
81

>  <Solvent>  (43) 
CCl4

>  <Comment>  (43) 
secondary (delta nu)

>  <HBD>  (43) 
methanol

>  <Mulliken>  (43) 
   -0.02660641
   -0.04508993
   -0.04100421
   -0.04840556
   -0.04100076
   -0.03838364
    0.55498530
   -0.54181548
   -0.42072511
    0.18880857
    0.04837687
    0.05240699
    0.02986830
    0.02080880
    0.02476111
    0.02761983
    0.02823262
    0.02697337
    0.02335345
    0.03135637
    0.03157832
    0.04239370
    0.04078472
    0.03072277

>  <cm5>  (43) 
-0.0842
-0.1450
-0.1452
-0.1585
-0.1463
-0.1387
0.6011
-0.5936
-0.5066
0.0763
0.1075
0.1150
0.0834
0.0733
0.0762
0.0828
0.0838
0.0795
0.0763
0.0863
0.0870
0.1022
0.1001
0.0873

>  <chiral flag>  (43) 
0

>  <version>  (43) 
0

>  <HBA_atom_index>  (43) 
8

>  <LP/Pi charge centers coordinates>  (43) 
 0.7981739199841699, 1.5944745525068797, -1.3210857103560099, 2.39376503648644, 1.4499509540324897, -0.84099494297325 

>  <LP/Pi Boys F_ii elements (eV)>  (43) 
 -15.47, -15.46 

>  <Descriptor>  (43) 
8;-0.5936;0.6011;-0.3948;0.265983333333


$$$$
ethyl 3-methylbenzoate
     RDKit          3D

 24 24  0  0  1  0  0  0  0  0999 V2000
    0.0555    1.1182    2.5657 C   0  0  0  0  0  0  0  0  0  0  0  0
    0.1134    2.3710    1.8072 C   0  0  0  0  0  0  0  0  0  0  0  0
    0.1744    3.5994    2.4277 C   0  0  0  0  0  0  0  0  0  0  0  0
    0.2290    4.7824    1.6985 C   0  0  0  0  0  0  0  0  0  0  0  0
    0.2239    4.7666    0.3192 C   0  0  0  0  0  0  0  0  0  0  0  0
    0.1628    3.5355   -0.2955 C   0  0  0  0  0  0  0  0  0  0  0  0
    0.1085    2.3602    0.4286 C   0  0  0  0  0  0  0  0  0  0  0  0
    0.0000    0.0000    2.0000 O   0  0  0  0  0  0  0  0  0  0  0  0
    0.0612    1.1465    3.9451 O   0  0  0  0  0  0  0  0  0  0  0  0
    0.2944    6.0985    2.3773 C   0  0  0  0  0  0  0  0  0  0  0  0
    0.0088    0.0021    4.7667 C   0  0  0  0  0  0  0  0  0  0  0  0
   -1.2567   -0.8037    4.5214 C   0  0  0  0  0  0  0  0  0  0  0  0
    0.1784    3.6141    3.4938 H   0  0  0  0  0  0  0  0  0  0  0  0
    0.2671    5.7017   -0.2392 H   0  0  0  0  0  0  0  0  0  0  0  0
    0.1584    3.5148   -1.3755 H   0  0  0  0  0  0  0  0  0  0  0  0
    0.0602    1.3863   -0.0639 H   0  0  0  0  0  0  0  0  0  0  0  0
    1.2573    6.6010    2.2843 H   0  0  0  0  0  0  0  0  0  0  0  0
    0.0766    5.9979    3.4756 H   0  0  0  0  0  0  0  0  0  0  0  0
   -0.4994    6.7657    1.9854 H   0  0  0  0  0  0  0  0  0  0  0  0
    0.0244    0.3186    5.8134 H   0  0  0  0  0  0  0  0  0  0  0  0
    0.8755   -0.6751    4.6009 H   0  0  0  0  0  0  0  0  0  0  0  0
   -2.1405   -0.1332    4.3943 H   0  0  0  0  0  0  0  0  0  0  0  0
   -1.1575   -1.5026    3.6745 H   0  0  0  0  0  0  0  0  0  0  0  0
   -1.4673   -1.4126    5.4264 H   0  0  0  0  0  0  0  0  0  0  0  0
  1  2  1  0
  1  8  2  0
  1  9  1  0
  2  3  2  0
  2  7  1  0
  3  4  1  0
  4  5  2  0
  4 10  1  0
  5  6  1  0
  6  7  2  0
  9 11  1  0
 11 12  1  0
  3 13  1  0
  5 14  1  0
  6 15  1  0
  7 16  1  0
 10 17  1  0
 10 18  1  0
 10 19  1  0
 11 20  1  0
 11 21  1  0
 12 22  1  0
 12 23  1  0
 12 24  1  0
M  END
>  <s_m_entry_id>  (44) 
47

>  <s_m_entry_name>  (44) 
pKBHX_1184cpds-xtbcharges.3D_SP.47

>  <Mol_ID>  (44) 
49

>  <Formula>  (44) 
C10H12O2

>  <MolWeight>  (44) 
164,20

>  <Name>  (44) 
ethyl 3-methylbenzoate

>  <Inchi>  (44) 
1/C10H12O2/c1-3-12-10(11)9-6-4-5-8(2)7-9/h4-7H,3H2,1-2H3

>  <Smile>  (44) 
O=C(OCC)c1cccc(C)c1

>  <pKBHX>  (44) 
1,01

>  <Atom>  (44) 
oxygen

>  <Function>  (44) 
carbonyl

>  <Subfunction>  (44) 
ester

>  <Ref>  (44) 
17

>  <DeltaNu>  (44) 
83

>  <Solvent>  (44) 
CCl4

>  <Comment>  (44) 
secondary (delta nu)

>  <HBD>  (44) 
methanol

>  <Mulliken>  (44) 
    0.55802409
   -0.01721158
   -0.03272889
    0.01886521
   -0.02868377
   -0.02505478
   -0.00779477
   -0.55385369
   -0.42148305
   -0.08683876
    0.22315483
   -0.08951434
    0.04185573
    0.03657418
    0.03395659
    0.05632075
    0.03264039
    0.04086403
    0.04387556
    0.02642770
    0.03489990
    0.02150902
    0.05395573
    0.04023994

>  <cm5>  (44) 
0.6115
-0.0214
-0.0816
0.0009
-0.0826
-0.0797
-0.0575
-0.5999
-0.5015
-0.2263
0.1483
-0.2296
0.1019
0.0930
0.0893
0.1158
0.0820
0.0927
0.0949
0.0850
0.0954
0.0698
0.1104
0.0891

>  <chiral flag>  (44) 
0

>  <version>  (44) 
0

>  <HBA_atom_index>  (44) 
8

>  <LP/Pi charge centers coordinates>  (44) 
 1.23601517580677, -2.5063422044387, 0.55936151928296, 2.62738620837496, -1.8244920273297098, -0.07507437631562999 

>  <LP/Pi Boys F_ii elements (eV)>  (44) 
 -15.21, -15.2 

>  <Descriptor>  (44) 
8;-0.5999;0.6115;-0.374266666667;0.307283333333


$$$$
methyl cyclopropanecarboxylate
     RDKit          3D

 15 15  0  0  1  0  0  0  0  0999 V2000
   -1.8856   -1.3811    1.7191 C   0  0  0  0  0  0  0  0  0  0  0  0
   -3.3565   -1.2612    2.2342 C   0  0  0  0  0  0  0  0  0  0  0  0
   -2.6361   -2.5413    2.2563 C   0  0  0  0  0  0  0  0  0  0  0  0
   -0.9005   -0.6665    2.5688 C   0  0  0  0  0  0  0  0  0  0  0  0
    0.0000    0.0000    2.0000 O   0  0  0  0  0  0  0  0  0  0  0  0
   -0.9163   -0.6917    3.9401 O   0  0  0  0  0  0  0  0  0  0  0  0
    0.0298   -0.0054    4.7490 C   0  0  0  0  0  0  0  0  0  0  0  0
   -1.7676   -1.2838    0.6333 H   0  0  0  0  0  0  0  0  0  0  0  0
   -4.0913   -0.9983    1.4590 H   0  0  0  0  0  0  0  0  0  0  0  0
   -3.4945   -0.7303    3.1976 H   0  0  0  0  0  0  0  0  0  0  0  0
   -2.9420   -3.2978    1.5047 H   0  0  0  0  0  0  0  0  0  0  0  0
   -2.3738   -2.9842    3.2348 H   0  0  0  0  0  0  0  0  0  0  0  0
   -0.0875    1.0958    4.6143 H   0  0  0  0  0  0  0  0  0  0  0  0
    1.0637   -0.3438    4.5587 H   0  0  0  0  0  0  0  0  0  0  0  0
   -0.2608   -0.2111    5.8119 H   0  0  0  0  0  0  0  0  0  0  0  0
  1  2  1  0
  1  3  1  0
  1  4  1  0
  2  3  1  0
  4  5  2  0
  4  6  1  0
  6  7  1  0
  1  8  1  0
  2  9  1  0
  2 10  1  0
  3 11  1  0
  3 12  1  0
  7 13  1  0
  7 14  1  0
  7 15  1  0
M  END
>  <s_m_entry_id>  (45) 
48

>  <s_m_entry_name>  (45) 
pKBHX_1184cpds-xtbcharges.3D_SP.48

>  <Mol_ID>  (45) 
50

>  <Formula>  (45) 
C5H8O2

>  <MolWeight>  (45) 
100,11

>  <Name>  (45) 
methyl cyclopropanecarboxylate

>  <Inchi>  (45) 
1/C5H8O2/c1-7-5(6)4-2-3-4/h4H,2-3H2,1H3

>  <Smile>  (45) 
O=C(C1CC1)OC

>  <pKBHX>  (45) 
1,12

>  <Atom>  (45) 
oxygen

>  <Function>  (45) 
carbonyl

>  <Subfunction>  (45) 
ester

>  <Ref>  (45) 
17

>  <DeltaNu>  (45) 
85

>  <Solvent>  (45) 
CCl4

>  <Comment>  (45) 
secondary (delta nu)

>  <HBD>  (45) 
methanol

>  <Mulliken>  (45) 
   -0.04321700
   -0.04509619
   -0.03160530
    0.55936180
   -0.54730765
   -0.42386433
    0.18098318
    0.06124067
    0.04029557
    0.04351478
    0.03492195
    0.04814240
    0.05389179
    0.03216350
    0.03657482

>  <cm5>  (45) 
-0.0985
-0.1460
-0.1308
0.6097
-0.5930
-0.5101
0.0671
0.1207
0.0935
0.0973
0.0870
0.1043
0.1162
0.0892
0.0933

>  <chiral flag>  (45) 
0

>  <version>  (45) 
0

>  <HBA_atom_index>  (45) 
5

>  <LP/Pi charge centers coordinates>  (45) 
 0.17064378748502998, 1.14611325297416, -2.58402013281941, 1.6680672325253099, 0.5690242958496999, -2.1488141796968296 

>  <LP/Pi Boys F_ii elements (eV)>  (45) 
 -15.07, -15.02 

>  <Descriptor>  (45) 
5;-0.593;0.6097;-0.400533333333;0.2699


$$$$
propyl acetate
     RDKit          3D

 17 16  0  0  1  0  0  0  0  0999 V2000
    0.2699    1.0960    2.5567 C   0  0  0  0  0  0  0  0  0  0  0  0
    0.5784    2.2832    1.7179 C   0  0  0  0  0  0  0  0  0  0  0  0
    0.0000    0.0000    2.0000 O   0  0  0  0  0  0  0  0  0  0  0  0
    0.2703    1.1587    3.9234 O   0  0  0  0  0  0  0  0  0  0  0  0
   -0.0086    0.0898    4.7870 C   0  0  0  0  0  0  0  0  0  0  0  0
    0.1102    0.6247    6.2132 C   0  0  0  0  0  0  0  0  0  0  0  0
   -0.1843   -0.5009    7.1923 C   0  0  0  0  0  0  0  0  0  0  0  0
    0.2564    3.2342    2.1964 H   0  0  0  0  0  0  0  0  0  0  0  0
    1.6760    2.3541    1.5893 H   0  0  0  0  0  0  0  0  0  0  0  0
    0.0924    2.1484    0.7418 H   0  0  0  0  0  0  0  0  0  0  0  0
   -1.0994   -0.1528    4.6560 H   0  0  0  0  0  0  0  0  0  0  0  0
    0.6117   -0.7920    4.6158 H   0  0  0  0  0  0  0  0  0  0  0  0
    1.1369    0.9745    6.4322 H   0  0  0  0  0  0  0  0  0  0  0  0
   -0.6588    1.4088    6.3069 H   0  0  0  0  0  0  0  0  0  0  0  0
    0.7254   -1.0017    7.5524 H   0  0  0  0  0  0  0  0  0  0  0  0
   -0.6930   -0.0518    8.0868 H   0  0  0  0  0  0  0  0  0  0  0  0
   -0.8333   -1.2690    6.7235 H   0  0  0  0  0  0  0  0  0  0  0  0
  1  2  1  0
  1  3  2  0
  1  4  1  0
  4  5  1  0
  5  6  1  0
  6  7  1  0
  2  8  1  0
  2  9  1  0
  2 10  1  0
  5 11  1  0
  5 12  1  0
  6 13  1  0
  6 14  1  0
  7 15  1  0
  7 16  1  0
  7 17  1  0
M  END
>  <s_m_entry_id>  (46) 
49

>  <s_m_entry_name>  (46) 
pKBHX_1184cpds-xtbcharges.3D_SP.49

>  <Mol_ID>  (46) 
51

>  <Formula>  (46) 
C5H10O2

>  <MolWeight>  (46) 
102,13

>  <Name>  (46) 
propyl acetate

>  <Inchi>  (46) 
1/C5H10O2/c1-3-4-7-5(2)6/h3-4H2,1-2H3

>  <Smile>  (46) 
CC(OCCC)=O

>  <pKBHX>  (46) 
1,15

>  <Atom>  (46) 
oxygen

>  <Function>  (46) 
carbonyl

>  <Subfunction>  (46) 
ester

>  <Ref>  (46) 
17

>  <Comment>  (46) 
secondary (LFER)

>  <Mulliken>  (46) 
    0.56845063
   -0.10318544
   -0.54627112
   -0.41157695
    0.21971997
   -0.05742032
   -0.08570414
    0.07119796
    0.05192813
    0.06952882
    0.03071137
    0.02481962
    0.05503148
    0.02626547
    0.02133127
    0.03631752
    0.02885573

>  <cm5>  (46) 
0.6129
-0.2365
-0.5959
-0.4907
0.1484
-0.1659
-0.2318
0.1260
0.1034
0.1211
0.0929
0.0839
0.1172
0.0796
0.0689
0.0871
0.0791

>  <chiral flag>  (46) 
0

>  <version>  (46) 
0

>  <HBA_atom_index>  (46) 
3

>  <LP/Pi charge centers coordinates>  (46) 
 2.72996721809361, 2.13514023958267, 0.5507147630342999, 1.0718008918970898, 2.09290660333998, 0.47614310510521995 

>  <LP/Pi Boys F_ii elements (eV)>  (46) 
 -15.21, -15.21 

>  <Descriptor>  (46) 
3;-0.5959;0.6129;-0.441033333333;0.496775


$$$$
butyl acetate
     RDKit          3D

 20 19  0  0  1  0  0  0  0  0999 V2000
    0.9198    0.6422    2.5648 C   0  0  0  0  0  0  0  0  0  0  0  0
    0.9257    0.6174    4.0521 C   0  0  0  0  0  0  0  0  0  0  0  0
    0.0000    0.0000    2.0000 O   0  0  0  0  0  0  0  0  0  0  0  0
    1.8308    1.3042    1.8009 O   0  0  0  0  0  0  0  0  0  0  0  0
    1.8770    1.3623    0.4095 C   0  0  0  0  0  0  0  0  0  0  0  0
    2.0460    0.0299   -0.2724 C   0  0  0  0  0  0  0  0  0  0  0  0
    2.0876    0.2104   -1.7961 C   0  0  0  0  0  0  0  0  0  0  0  0
    0.8086    0.8402   -2.2839 C   0  0  0  0  0  0  0  0  0  0  0  0
    1.0912   -0.4351    4.3587 H   0  0  0  0  0  0  0  0  0  0  0  0
    1.7549    1.2067    4.4769 H   0  0  0  0  0  0  0  0  0  0  0  0
   -0.0722    0.9266    4.3922 H   0  0  0  0  0  0  0  0  0  0  0  0
    1.0537    1.9599   -0.0335 H   0  0  0  0  0  0  0  0  0  0  0  0
    2.8092    1.9497    0.1520 H   0  0  0  0  0  0  0  0  0  0  0  0
    1.1643   -0.5966   -0.0565 H   0  0  0  0  0  0  0  0  0  0  0  0
    3.0004   -0.4591   -0.0144 H   0  0  0  0  0  0  0  0  0  0  0  0
    2.2114   -0.7738   -2.2923 H   0  0  0  0  0  0  0  0  0  0  0  0
    2.9732    0.8749   -1.9918 H   0  0  0  0  0  0  0  0  0  0  0  0
    0.6447    0.5488   -3.3620 H   0  0  0  0  0  0  0  0  0  0  0  0
   -0.0714    0.5889   -1.6753 H   0  0  0  0  0  0  0  0  0  0  0  0
    0.9879    1.9538   -2.3381 H   0  0  0  0  0  0  0  0  0  0  0  0
  1  2  1  0
  1  3  2  0
  1  4  1  0
  4  5  1  0
  5  6  1  0
  6  7  1  0
  7  8  1  0
  2  9  1  0
  2 10  1  0
  2 11  1  0
  5 12  1  0
  5 13  1  0
  6 14  1  0
  6 15  1  0
  7 16  1  0
  7 17  1  0
  8 18  1  0
  8 19  1  0
  8 20  1  0
M  END
>  <s_m_entry_id>  (47) 
50

>  <s_m_entry_name>  (47) 
pKBHX_1184cpds-xtbcharges.3D_SP.50

>  <Mol_ID>  (47) 
52

>  <Formula>  (47) 
C6H12O2

>  <MolWeight>  (47) 
116,15

>  <Name>  (47) 
butyl acetate

>  <Inchi>  (47) 
1/C6H12O2/c1-3-4-5-8-6(2)7/h3-5H2,1-2H3

>  <Smile>  (47) 
CC(OCCCC)=O

>  <pKBHX>  (47) 
1,13

>  <Atom>  (47) 
oxygen

>  <Function>  (47) 
carbonyl

>  <Subfunction>  (47) 
ester

>  <Ref>  (47) 
17

>  <Comment>  (47) 
secondary (LFER)

>  <Mulliken>  (47) 
    0.56976477
   -0.10289495
   -0.54751313
   -0.41625402
    0.21711718
   -0.06098713
   -0.03608630
   -0.08010722
    0.06931346
    0.04910441
    0.06918618
    0.02881798
    0.03353579
    0.05531238
    0.02251820
    0.01767542
    0.02626421
    0.02725218
    0.02759556
    0.03038505

>  <cm5>  (47) 
0.6148
-0.2362
-0.5942
-0.4991
0.1413
-0.1675
-0.1444
-0.2241
0.1219
0.1010
0.1203
0.0910
0.0939
0.1159
0.0768
0.0719
0.0825
0.0768
0.0779
0.0794

>  <chiral flag>  (47) 
0

>  <version>  (47) 
0

>  <HBA_atom_index>  (47) 
3

>  <LP/Pi charge centers coordinates>  (47) 
 0.78278015381076, -0.61403082087715, 1.32158313697007, 2.3201353140605803, -1.10259900778889, 1.7487773465427898 

>  <LP/Pi Boys F_ii elements (eV)>  (47) 
 -15.22, -15.21 

>  <Descriptor>  (47) 
3;-0.5942;0.6148;-0.443166666667;0.496425


$$$$
isobutyl acetate
     RDKit          3D

 20 19  0  0  1  0  0  0  0  0999 V2000
   -0.5365    0.9843    2.5634 C   0  0  0  0  0  0  0  0  0  0  0  0
   -1.1403    2.0649    1.7345 C   0  0  0  0  0  0  0  0  0  0  0  0
    0.0000    0.0000    2.0000 O   0  0  0  0  0  0  0  0  0  0  0  0
   -0.5441    1.0240    3.9364 O   0  0  0  0  0  0  0  0  0  0  0  0
   -0.0067    0.0595    4.8024 C   0  0  0  0  0  0  0  0  0  0  0  0
   -0.6177   -1.2861    4.6813 C   0  0  0  0  0  0  0  0  0  0  0  0
   -2.0951   -1.3181    4.9608 C   0  0  0  0  0  0  0  0  0  0  0  0
    0.1076   -2.2323    5.6417 C   0  0  0  0  0  0  0  0  0  0  0  0
   -1.3330    2.9707    2.3111 H   0  0  0  0  0  0  0  0  0  0  0  0
   -2.0418    1.6952    1.1707 H   0  0  0  0  0  0  0  0  0  0  0  0
   -0.4015    2.3224    0.9256 H   0  0  0  0  0  0  0  0  0  0  0  0
   -0.0260    0.4744    5.8289 H   0  0  0  0  0  0  0  0  0  0  0  0
    1.0891   -0.0096    4.5334 H   0  0  0  0  0  0  0  0  0  0  0  0
   -0.4332   -1.6987    3.6751 H   0  0  0  0  0  0  0  0  0  0  0  0
   -2.6827   -0.9873    4.0628 H   0  0  0  0  0  0  0  0  0  0  0  0
   -2.3786   -2.3826    5.1173 H   0  0  0  0  0  0  0  0  0  0  0  0
   -2.4043   -0.7395    5.8324 H   0  0  0  0  0  0  0  0  0  0  0  0
    1.0754   -2.4610    5.1721 H   0  0  0  0  0  0  0  0  0  0  0  0
    0.3107   -1.7248    6.6011 H   0  0  0  0  0  0  0  0  0  0  0  0
   -0.4762   -3.1649    5.7530 H   0  0  0  0  0  0  0  0  0  0  0  0
  1  2  1  0
  1  3  2  0
  1  4  1  0
  4  5  1  0
  5  6  1  0
  6  7  1  0
  6  8  1  0
  2  9  1  0
  2 10  1  0
  2 11  1  0
  5 12  1  0
  5 13  1  0
  6 14  1  0
  7 15  1  0
  7 16  1  0
  7 17  1  0
  8 18  1  0
  8 19  1  0
  8 20  1  0
M  END
>  <s_m_entry_id>  (48) 
51

>  <s_m_entry_name>  (48) 
pKBHX_1184cpds-xtbcharges.3D_SP.51

>  <Mol_ID>  (48) 
53

>  <Formula>  (48) 
C6H12O2

>  <MolWeight>  (48) 
116,15

>  <Name>  (48) 
isobutyl acetate

>  <Inchi>  (48) 
1/C6H12O2/c1-5(2)4-8-6(3)7/h5H,4H2,1-3H3

>  <Smile>  (48) 
CC(OCC(C)C)=O

>  <pKBHX>  (48) 
1,14

>  <Atom>  (48) 
oxygen

>  <Function>  (48) 
carbonyl

>  <Subfunction>  (48) 
ester

>  <Ref>  (48) 
17

>  <Comment>  (48) 
secondary (LFER)

>  <Mulliken>  (48) 
    0.56954210
   -0.10375035
   -0.53655837
   -0.42535386
    0.20615928
   -0.01058811
   -0.09233642
   -0.08275004
    0.06693733
    0.06765654
    0.05440015
    0.03399464
    0.03373761
    0.02817641
    0.03180781
    0.02996265
    0.03744716
    0.03481299
    0.03050222
    0.02620026

>  <cm5>  (48) 
0.6143
-0.2351
-0.5849
-0.5063
0.1308
-0.0817
-0.2354
-0.2247
0.1180
0.1225
0.1040
0.0994
0.0984
0.0855
0.0822
0.0803
0.0883
0.0855
0.0837
0.0751

>  <chiral flag>  (48) 
0

>  <version>  (48) 
0

>  <HBA_atom_index>  (48) 
3

>  <LP/Pi charge centers coordinates>  (48) 
 2.64049392883269, 1.52322083592903, -0.49929460974896994, 1.074758992719, 1.18730441003632, -0.95721814217112 

>  <LP/Pi Boys F_ii elements (eV)>  (48) 
 -15.33, -15.27 

>  <Descriptor>  (48) 
3;-0.5849;0.6143;-0.4421;0.493425


$$$$
sec-butyl acetate
     RDKit          3D

 20 19  0  0  1  0  0  0  0  0999 V2000
   -1.0573    0.2835    2.6178 C   0  0  0  0  0  0  0  0  0  0  0  0
   -2.3354    0.6330    1.9584 C   0  0  0  0  0  0  0  0  0  0  0  0
    0.0000    0.0000    2.0000 O   0  0  0  0  0  0  0  0  0  0  0  0
   -0.9457    0.2466    4.0001 O   0  0  0  0  0  0  0  0  0  0  0  0
    0.2336   -0.0761    4.6587 C   0  0  0  0  0  0  0  0  0  0  0  0
    0.6858    1.1506    5.4356 C   0  0  0  0  0  0  0  0  0  0  0  0
    1.9703    0.8428    6.1701 C   0  0  0  0  0  0  0  0  0  0  0  0
    0.1634   -1.2242    5.5956 C   0  0  0  0  0  0  0  0  0  0  0  0
   -2.4045    0.2719    0.9277 H   0  0  0  0  0  0  0  0  0  0  0  0
   -3.2107    0.1981    2.5063 H   0  0  0  0  0  0  0  0  0  0  0  0
   -2.5009    1.7409    1.9299 H   0  0  0  0  0  0  0  0  0  0  0  0
    1.0150   -0.2842    3.8936 H   0  0  0  0  0  0  0  0  0  0  0  0
    0.9255    1.9646    4.7096 H   0  0  0  0  0  0  0  0  0  0  0  0
   -0.0871    1.5040    6.1282 H   0  0  0  0  0  0  0  0  0  0  0  0
    1.7050    0.2154    7.0409 H   0  0  0  0  0  0  0  0  0  0  0  0
    2.6397    0.3165    5.4659 H   0  0  0  0  0  0  0  0  0  0  0  0
    2.4087    1.7806    6.5644 H   0  0  0  0  0  0  0  0  0  0  0  0
    1.2264   -1.5375    5.8169 H   0  0  0  0  0  0  0  0  0  0  0  0
   -0.3142   -2.1294    5.1712 H   0  0  0  0  0  0  0  0  0  0  0  0
   -0.2591   -0.9608    6.5957 H   0  0  0  0  0  0  0  0  0  0  0  0
  1  2  1  0
  1  3  2  0
  1  4  1  0
  4  5  1  0
  5  6  1  0
  5  8  1  0
  6  7  1  0
  2  9  1  0
  2 10  1  0
  2 11  1  0
  5 12  1  0
  6 13  1  0
  6 14  1  0
  7 15  1  0
  7 16  1  0
  7 17  1  0
  8 18  1  0
  8 19  1  0
  8 20  1  0
M  END
>  <s_m_entry_id>  (49) 
52

>  <s_m_entry_name>  (49) 
pKBHX_1184cpds-xtbcharges.3D_SP.52

>  <Mol_ID>  (49) 
54

>  <Formula>  (49) 
C6H12O2

>  <MolWeight>  (49) 
116,15

>  <Name>  (49) 
sec-butyl acetate

>  <Inchi>  (49) 
1/C6H12O2/c1-4-5(2)8-6(3)7/h5H,4H2,1-3H3

>  <Smile>  (49) 
CC(OC(C)CC)=O

>  <pKBHX>  (49) 
1,16

>  <Atom>  (49) 
oxygen

>  <Function>  (49) 
carbonyl

>  <Subfunction>  (49) 
ester

>  <Ref>  (49) 
17

>  <Comment>  (49) 
secondary (LFER)

>  <Mulliken>  (49) 
    0.56712665
   -0.10270358
   -0.54149173
   -0.42269957
    0.24183114
   -0.05386292
   -0.07889493
   -0.09912814
    0.06724097
    0.06796599
    0.05772366
    0.04044186
    0.03102744
    0.02260911
    0.04089916
    0.02447889
    0.02831382
    0.04061284
    0.03874666
    0.02976266

>  <cm5>  (49) 
0.6104
-0.2354
-0.5889
-0.5036
0.2024
-0.1586
-0.2225
-0.2383
0.1180
0.1206
0.1097
0.1123
0.0872
0.0753
0.0995
0.0726
0.0778
0.0933
0.0875
0.0805

>  <chiral flag>  (49) 
0

>  <version>  (49) 
0

>  <HBA_atom_index>  (49) 
3

>  <LP/Pi charge centers coordinates>  (49) 
 2.6233697530550497, 0.23954795707732, -2.1293510404786096, 1.01219965834222, 0.43816405394449, -1.7366750628581598 

>  <LP/Pi Boys F_ii elements (eV)>  (49) 
 -15.4, -15.29 

>  <Descriptor>  (49) 
3;-0.5889;0.6104;-0.442633333333;0.5084


$$$$
ethyl butyrate
     RDKit          3D

 20 19  0  0  1  0  0  0  0  0999 V2000
    0.1211    1.1001    2.5668 C   0  0  0  0  0  0  0  0  0  0  0  0
    0.2684    2.3893    1.8566 C   0  0  0  0  0  0  0  0  0  0  0  0
    0.2579    2.2420    0.3653 C   0  0  0  0  0  0  0  0  0  0  0  0
    0.4188    3.6590   -0.1988 C   0  0  0  0  0  0  0  0  0  0  0  0
    0.0000    0.0000    2.0000 O   0  0  0  0  0  0  0  0  0  0  0  0
    0.1165    1.1084    3.9488 O   0  0  0  0  0  0  0  0  0  0  0  0
   -0.0229   -0.1109    4.6517 C   0  0  0  0  0  0  0  0  0  0  0  0
    1.0691   -1.0856    4.3482 C   0  0  0  0  0  0  0  0  0  0  0  0
   -0.5969    3.0398    2.1294 H   0  0  0  0  0  0  0  0  0  0  0  0
    1.2216    2.8421    2.1558 H   0  0  0  0  0  0  0  0  0  0  0  0
    1.1038    1.5990    0.0216 H   0  0  0  0  0  0  0  0  0  0  0  0
   -0.7271    1.8167    0.0274 H   0  0  0  0  0  0  0  0  0  0  0  0
    0.2297    3.6805   -1.2830 H   0  0  0  0  0  0  0  0  0  0  0  0
    1.4719    3.9566    0.0442 H   0  0  0  0  0  0  0  0  0  0  0  0
   -0.2350    4.2994    0.3975 H   0  0  0  0  0  0  0  0  0  0  0  0
   -0.9948   -0.6026    4.3786 H   0  0  0  0  0  0  0  0  0  0  0  0
   -0.0190    0.1222    5.7336 H   0  0  0  0  0  0  0  0  0  0  0  0
    2.0416   -0.5830    4.0779 H   0  0  0  0  0  0  0  0  0  0  0  0
    0.7927   -1.7655    3.5281 H   0  0  0  0  0  0  0  0  0  0  0  0
    1.2347   -1.7031    5.2539 H   0  0  0  0  0  0  0  0  0  0  0  0
  1  2  1  0
  1  5  2  0
  1  6  1  0
  2  3  1  0
  3  4  1  0
  6  7  1  0
  7  8  1  0
  2  9  1  0
  2 10  1  0
  3 11  1  0
  3 12  1  0
  4 13  1  0
  4 14  1  0
  4 15  1  0
  7 16  1  0
  7 17  1  0
  8 18  1  0
  8 19  1  0
  8 20  1  0
M  END
>  <s_m_entry_id>  (50) 
53

>  <s_m_entry_name>  (50) 
pKBHX_1184cpds-xtbcharges.3D_SP.53

>  <Mol_ID>  (50) 
55

>  <Formula>  (50) 
C6H12O2

>  <MolWeight>  (50) 
116,15

>  <Name>  (50) 
ethyl butyrate

>  <Inchi>  (50) 
1/C6H12O2/c1-3-5-6(7)8-4-2/h3-5H2,1-2H3

>  <Smile>  (50) 
CCCC(OCC)=O

>  <pKBHX>  (50) 
1,11

>  <Atom>  (50) 
oxygen

>  <Function>  (50) 
carbonyl

>  <Subfunction>  (50) 
ester

>  <Ref>  (50) 
17

>  <Comment>  (50) 
secondary (LFER)

>  <Mulliken>  (50) 
    0.56511919
   -0.06555960
   -0.02819573
   -0.08153947
   -0.54608748
   -0.41857855
    0.22648146
   -0.09545565
    0.05280808
    0.05323881
    0.04045556
    0.04019734
    0.02766440
    0.03524120
    0.02458913
    0.02506042
    0.02833375
    0.05691379
    0.02320584
    0.03610751

>  <cm5>  (50) 
0.6116
-0.1614
-0.1368
-0.2243
-0.5975
-0.4993
0.1517
-0.2369
0.1081
0.1088
0.0982
0.0976
0.0779
0.0844
0.0729
0.0861
0.0871
0.1125
0.0712
0.0880

>  <chiral flag>  (50) 
0

>  <version>  (50) 
0

>  <HBA_atom_index>  (50) 
5

>  <LP/Pi charge centers coordinates>  (50) 
 0.00610141368097, -1.8188298307654098, 0.13121479066204, 1.5578290280136298, -1.3172280082107999, 0.47108417060478 

>  <LP/Pi Boys F_ii elements (eV)>  (50) 
 -15.41, -15.4 

>  <Descriptor>  (50) 
5;-0.5975;0.6116;-0.4194;0.36994


$$$$
ethyl 3-methylbutanoate
     RDKit          3D

 23 22  0  0  1  0  0  0  0  0999 V2000
   -0.8739   -0.7367    2.5716 C   0  0  0  0  0  0  0  0  0  0  0  0
   -1.7795   -1.4888    1.7103 C   0  0  0  0  0  0  0  0  0  0  0  0
   -1.5154   -1.2585    0.2373 C   0  0  0  0  0  0  0  0  0  0  0  0
   -0.1130   -1.6702   -0.1466 C   0  0  0  0  0  0  0  0  0  0  0  0
    0.0000    0.0000    2.0000 O   0  0  0  0  0  0  0  0  0  0  0  0
   -0.8778   -0.7508    3.9468 O   0  0  0  0  0  0  0  0  0  0  0  0
   -2.4537   -2.1251   -0.6081 C   0  0  0  0  0  0  0  0  0  0  0  0
    0.0438    0.0158    4.6658 C   0  0  0  0  0  0  0  0  0  0  0  0
   -0.0946   -0.1116    6.1473 C   0  0  0  0  0  0  0  0  0  0  0  0
   -1.6134   -2.5908    1.8798 H   0  0  0  0  0  0  0  0  0  0  0  0
   -2.8348   -1.3066    1.9722 H   0  0  0  0  0  0  0  0  0  0  0  0
   -1.6685   -0.1983   -0.0292 H   0  0  0  0  0  0  0  0  0  0  0  0
    0.4826   -0.7476   -0.2955 H   0  0  0  0  0  0  0  0  0  0  0  0
    0.3685   -2.2930    0.6350 H   0  0  0  0  0  0  0  0  0  0  0  0
   -0.0884   -2.1999   -1.1359 H   0  0  0  0  0  0  0  0  0  0  0  0
   -1.9642   -3.1088   -0.7625 H   0  0  0  0  0  0  0  0  0  0  0  0
   -3.4325   -2.2042   -0.1133 H   0  0  0  0  0  0  0  0  0  0  0  0
   -2.5111   -1.6320   -1.6024 H   0  0  0  0  0  0  0  0  0  0  0  0
    1.0756   -0.3203    4.3573 H   0  0  0  0  0  0  0  0  0  0  0  0
   -0.0228    1.0840    4.3751 H   0  0  0  0  0  0  0  0  0  0  0  0
   -0.4575   -1.0994    6.4833 H   0  0  0  0  0  0  0  0  0  0  0  0
    0.9137    0.0706    6.6200 H   0  0  0  0  0  0  0  0  0  0  0  0
   -0.7573    0.6662    6.5854 H   0  0  0  0  0  0  0  0  0  0  0  0
  1  2  1  0
  1  5  2  0
  1  6  1  0
  2  3  1  0
  3  4  1  0
  3  7  1  0
  6  8  1  0
  8  9  1  0
  2 10  1  0
  2 11  1  0
  3 12  1  0
  4 13  1  0
  4 14  1  0
  4 15  1  0
  7 16  1  0
  7 17  1  0
  7 18  1  0
  8 19  1  0
  8 20  1  0
  9 21  1  0
  9 22  1  0
  9 23  1  0
M  END
>  <s_m_entry_id>  (51) 
54

>  <s_m_entry_name>  (51) 
pKBHX_1184cpds-xtbcharges.3D_SP.54

>  <Mol_ID>  (51) 
56

>  <Formula>  (51) 
C7H14O2

>  <MolWeight>  (51) 
130,18

>  <Name>  (51) 
ethyl 3-methylbutanoate
ethyl isovalerate

>  <Inchi>  (51) 
1/C7H14O2/c1-4-9-7(8)5-6(2)3/h6H,4-5H2,1-3H3

>  <Smile>  (51) 
CC(C)CC(OCC)=O

>  <pKBHX>  (51) 
1,11

>  <Atom>  (51) 
oxygen

>  <Function>  (51) 
carbonyl

>  <Subfunction>  (51) 
ester

>  <Ref>  (51) 
17

>  <Comment>  (51) 
secondary (LFER)

>  <Mulliken>  (51) 
    0.56403744
   -0.06890775
    0.00136537
   -0.08853697
   -0.54921566
   -0.42470046
   -0.09260969
    0.21405308
   -0.09193753
    0.06540638
    0.06701142
    0.02705116
    0.02898224
    0.04141074
    0.02655128
    0.02616092
    0.03166496
    0.03380300
    0.03178360
    0.03665065
    0.02534289
    0.04630378
    0.04832917

>  <cm5>  (51) 
0.6091
-0.1642
-0.0715
-0.2320
-0.5984
-0.5072
-0.2381
0.1335
-0.2319
0.1238
0.1244
0.0845
0.0818
0.0965
0.0763
0.0769
0.0839
0.0830
0.0939
0.0984
0.0751
0.0978
0.1044

>  <chiral flag>  (51) 
0

>  <version>  (51) 
0

>  <HBA_atom_index>  (51) 
5

>  <LP/Pi charge centers coordinates>  (51) 
 -0.75819457882222, 1.1906805608849398, -1.1955542833482298, 0.8929601488250499, 1.39297443963266, -1.5370852798528298 

>  <LP/Pi Boys F_ii elements (eV)>  (51) 
 -15.13, -15.08 

>  <Descriptor>  (51) 
5;-0.5984;0.6091;-0.423266666667;0.37786


$$$$
acetaldehyde
     RDKit          3D

  7  6  0  0  1  0  0  0  0  0999 V2000
    0.0380   -1.1010    2.4967 C   0  0  0  0  0  0  0  0  0  0  0  0
    0.0458   -1.3400    3.9516 C   0  0  0  0  0  0  0  0  0  0  0  0
    0.0000    0.0000    2.0000 O   0  0  0  0  0  0  0  0  0  0  0  0
    0.0675   -1.9460    1.7957 H   0  0  0  0  0  0  0  0  0  0  0  0
   -0.9060   -1.0617    4.4453 H   0  0  0  0  0  0  0  0  0  0  0  0
    0.1940   -2.4199    4.1496 H   0  0  0  0  0  0  0  0  0  0  0  0
    0.9013   -0.8272    4.4711 H   0  0  0  0  0  0  0  0  0  0  0  0
  1  2  1  0
  1  3  2  0
  1  4  1  0
  2  5  1  0
  2  6  1  0
  2  7  1  0
M  END
>  <s_m_entry_id>  (52) 
55

>  <s_m_entry_name>  (52) 
pKBHX_1184cpds-xtbcharges.3D_SP.55

>  <Mol_ID>  (52) 
57

>  <Formula>  (52) 
C2H4O

>  <MolWeight>  (52) 
44,05

>  <Name>  (52) 
acetaldehyde

>  <Inchi>  (52) 
1/C2H4O/c1-2-3/h2H,1H3

>  <Smile>  (52) 
CC=O

>  <pKBHX>  (52) 
0,65

>  <Atom>  (52) 
oxygen

>  <Function>  (52) 
carbonyl

>  <Subfunction>  (52) 
aldehyde

>  <Ref>  (52) 
31

>  <Mulliken>  (52) 
    0.39462427
   -0.11788831
   -0.47469330
    0.02288345
    0.06716851
    0.03873776
    0.06916762

>  <cm5>  (52) 
0.3713
-0.2533
-0.5306
0.0882
0.1184
0.0882
0.1178

>  <chiral flag>  (52) 
0

>  <version>  (52) 
0

>  <HBA_atom_index>  (52) 
3

>  <LP/Pi charge centers coordinates>  (52) 
 2.4027187155395198, -0.88262002537959, 0.057653861278549996, 1.0730920843846499, -1.85057517393292, 0.07658253147527999 

>  <LP/Pi Boys F_ii elements (eV)>  (52) 
 -15.95, -15.94 

>  <Descriptor>  (52) 
3;-0.5306;0.3713;-0.39195;0.3713


$$$$
benzaldehyde
     RDKit          3D

 14 14  0  0  1  0  0  0  0  0999 V2000
   -0.0733   -1.1364    2.5304 C   0  0  0  0  0  0  0  0  0  0  0  0
   -0.0840   -1.3020    3.9873 C   0  0  0  0  0  0  0  0  0  0  0  0
   -0.1651   -2.5583    4.5480 C   0  0  0  0  0  0  0  0  0  0  0  0
   -0.1795   -2.7820    5.8990 C   0  0  0  0  0  0  0  0  0  0  0  0
   -0.1087   -1.6844    6.7282 C   0  0  0  0  0  0  0  0  0  0  0  0
   -0.0254   -0.3933    6.2316 C   0  0  0  0  0  0  0  0  0  0  0  0
   -0.0153   -0.2363    4.8501 C   0  0  0  0  0  0  0  0  0  0  0  0
    0.0000    0.0000    2.0000 O   0  0  0  0  0  0  0  0  0  0  0  0
   -0.1277   -1.9782    1.8555 H   0  0  0  0  0  0  0  0  0  0  0  0
   -0.2201   -3.4110    3.8942 H   0  0  0  0  0  0  0  0  0  0  0  0
   -0.2430   -3.7661    6.3383 H   0  0  0  0  0  0  0  0  0  0  0  0
   -0.1168   -1.8091    7.8188 H   0  0  0  0  0  0  0  0  0  0  0  0
    0.0304    0.4722    6.8951 H   0  0  0  0  0  0  0  0  0  0  0  0
    0.0496    0.7698    4.4126 H   0  0  0  0  0  0  0  0  0  0  0  0
  1  2  1  0
  1  8  2  0
  2  3  2  0
  2  7  1  0
  3  4  1  0
  4  5  2  0
  5  6  1  0
  6  7  2  0
  1  9  1  0
  3 10  1  0
  4 11  1  0
  5 12  1  0
  6 13  1  0
  7 14  1  0
M  END
>  <s_m_entry_id>  (53) 
56

>  <s_m_entry_name>  (53) 
pKBHX_1184cpds-xtbcharges.3D_SP.56

>  <Mol_ID>  (53) 
58

>  <Formula>  (53) 
C7H6O

>  <MolWeight>  (53) 
106,12

>  <Name>  (53) 
benzaldehyde

>  <Inchi>  (53) 
1/C7H6O/c8-6-7-4-2-1-3-5-7/h1-6H

>  <Smile>  (53) 
O=Cc1ccccc1

>  <pKBHX>  (53) 
0,78

>  <Atom>  (53) 
oxygen

>  <Function>  (53) 
carbonyl

>  <Subfunction>  (53) 
aldehyde

>  <Ref>  (53) 
31

>  <DeltaNu>  (53) 
65

>  <Solvent>  (53) 
CCl4

>  <HBD>  (53) 
methanol

>  <Mulliken>  (53) 
    0.36211339
   -0.02490611
    0.00386690
   -0.02559236
   -0.00910039
   -0.02438196
   -0.02356646
   -0.49638542
    0.03078856
    0.05926335
    0.03825231
    0.04034009
    0.03401539
    0.03529271

>  <cm5>  (53) 
0.3426
-0.0335
-0.0465
-0.0813
-0.0655
-0.0784
-0.0780
-0.5493
0.0976
0.1193
0.0947
0.0963
0.0880
0.0941

>  <chiral flag>  (53) 
0

>  <version>  (53) 
0

>  <HBA_atom_index>  (53) 
8

>  <LP/Pi charge centers coordinates>  (53) 
 3.86080312388914, -1.15293434771377, 0.29213230031045, 2.43114082558331, -2.0165410345367896, 0.09142066153723999 

>  <LP/Pi Boys F_ii elements (eV)>  (53) 
 -15.51, -15.46 

>  <Descriptor>  (53) 
8;-0.5493;0.3426;-0.2914;0.140175


$$$$
4-chlorobenzaldehyde
     RDKit          3D

 14 14  0  0  1  0  0  0  0  0999 V2000
   -0.2987    1.0947    2.5296 C   0  0  0  0  0  0  0  0  0  0  0  0
   -0.3478    1.2748    3.9707 C   0  0  0  0  0  0  0  0  0  0  0  0
   -0.0728    0.2670    4.8685 C   0  0  0  0  0  0  0  0  0  0  0  0
   -0.1317    0.4829    6.2384 C   0  0  0  0  0  0  0  0  0  0  0  0
   -0.4670    1.7115    6.7534 C   0  0  0  0  0  0  0  0  0  0  0  0
   -0.7443    2.7279    5.8636 C   0  0  0  0  0  0  0  0  0  0  0  0
   -0.6829    2.5031    4.5011 C   0  0  0  0  0  0  0  0  0  0  0  0
    0.0000    0.0000    2.0000 O   0  0  0  0  0  0  0  0  0  0  0  0
   -0.5312    1.9469    8.4900 Cl  0  0  0  0  0  0  0  0  0  0  0  0
   -0.5243    1.9218    1.8746 H   0  0  0  0  0  0  0  0  0  0  0  0
    0.1923   -0.7046    4.4637 H   0  0  0  0  0  0  0  0  0  0  0  0
    0.0894   -0.3277    6.9329 H   0  0  0  0  0  0  0  0  0  0  0  0
   -1.0109    3.7049    6.2855 H   0  0  0  0  0  0  0  0  0  0  0  0
   -0.9036    3.3116    3.8296 H   0  0  0  0  0  0  0  0  0  0  0  0
  1  2  1  0
  1  8  2  0
  2  3  2  0
  2  7  1  0
  3  4  1  0
  4  5  2  0
  5  6  1  0
  5  9  1  0
  6  7  2  0
  1 10  1  0
  3 11  1  0
  4 12  1  0
  6 13  1  0
  7 14  1  0
M  END
>  <s_m_entry_id>  (54) 
57

>  <s_m_entry_name>  (54) 
pKBHX_1184cpds-xtbcharges.3D_SP.57

>  <Mol_ID>  (54) 
59

>  <Formula>  (54) 
C7H5ClO

>  <MolWeight>  (54) 
140,56

>  <Name>  (54) 
4-chlorobenzaldehyde

>  <Inchi>  (54) 
1/C7H5ClO/c8-7-3-1-6(5-9)2-4-7/h1-5H

>  <Smile>  (54) 
O=Cc1ccc(Cl)cc1

>  <pKBHX>  (54) 
0,63

>  <Atom>  (54) 
oxygen

>  <Function>  (54) 
carbonyl

>  <Subfunction>  (54) 
aldehyde

>  <Ref>  (54) 
31

>  <Mulliken>  (54) 
    0.36577890
   -0.03410145
   -0.01303271
   -0.04389397
    0.12175127
   -0.04386171
    0.00986143
   -0.49114609
   -0.09354937
    0.02771541
    0.03842923
    0.04532231
    0.04871445
    0.06201230

>  <cm5>  (54) 
0.3474
-0.0430
-0.0644
-0.0963
0.1137
-0.0958
-0.0405
-0.5425
-0.0956
0.0932
0.0937
0.1030
0.1056
0.1213

>  <chiral flag>  (54) 
0

>  <version>  (54) 
0

>  <HBA_atom_index>  (54) 
8

>  <LP/Pi charge centers coordinates>  (54) 
 -4.09868417263211, -0.08584313333278, -0.09102377860048999, -2.9439612058167195, -1.26337363958007, -0.40664625699404994 

>  <LP/Pi Boys F_ii elements (eV)>  (54) 
 -15.64, -15.59 

>  <Descriptor>  (54) 
8;-0.5425;0.3474;-0.29275;0.147475


$$$$
4-methoxybenzaldehyde
     RDKit          3D

 18 18  0  0  1  0  0  0  0  0999 V2000
    1.1021   -0.2901    2.5314 C   0  0  0  0  0  0  0  0  0  0  0  0
    1.2573   -0.3312    3.9880 C   0  0  0  0  0  0  0  0  0  0  0  0
    0.1908   -0.0506    4.8135 C   0  0  0  0  0  0  0  0  0  0  0  0
    0.2977   -0.0790    6.1952 C   0  0  0  0  0  0  0  0  0  0  0  0
    1.4964   -0.3946    6.7962 C   0  0  0  0  0  0  0  0  0  0  0  0
    2.5618   -0.6749    5.9675 C   0  0  0  0  0  0  0  0  0  0  0  0
    2.4570   -0.6471    4.5868 C   0  0  0  0  0  0  0  0  0  0  0  0
    0.0000    0.0000    2.0000 O   0  0  0  0  0  0  0  0  0  0  0  0
    1.6450   -0.4339    8.1856 O   0  0  0  0  0  0  0  0  0  0  0  0
    2.8487   -0.7509    8.8128 C   0  0  0  0  0  0  0  0  0  0  0  0
    1.9160   -0.5043    1.8571 H   0  0  0  0  0  0  0  0  0  0  0  0
   -0.7434    0.1954    4.3364 H   0  0  0  0  0  0  0  0  0  0  0  0
   -0.5619    0.1473    6.8371 H   0  0  0  0  0  0  0  0  0  0  0  0
    3.5136   -0.9256    6.4200 H   0  0  0  0  0  0  0  0  0  0  0  0
    3.3063   -0.8706    3.9387 H   0  0  0  0  0  0  0  0  0  0  0  0
    3.2833   -1.7225    8.4556 H   0  0  0  0  0  0  0  0  0  0  0  0
    3.5997    0.0614    8.6213 H   0  0  0  0  0  0  0  0  0  0  0  0
    2.6354   -0.8400    9.9117 H   0  0  0  0  0  0  0  0  0  0  0  0
  1  2  1  0
  1  8  2  0
  2  3  2  0
  2  7  1  0
  3  4  1  0
  4  5  2  0
  5  6  1  0
  5  9  1  0
  6  7  2  0
  9 10  1  0
  1 11  1  0
  3 12  1  0
  4 13  1  0
  6 14  1  0
  7 15  1  0
 10 16  1  0
 10 17  1  0
 10 18  1  0
M  END
>  <s_m_entry_id>  (55) 
58

>  <s_m_entry_name>  (55) 
pKBHX_1184cpds-xtbcharges.3D_SP.58

>  <Mol_ID>  (55) 
60

>  <Formula>  (55) 
C8H8O2

>  <MolWeight>  (55) 
136,14

>  <Name>  (55) 
4-methoxybenzaldehyde

>  <Inchi>  (55) 
1/C8H8O2/c1-10-8-4-2-7(6-9)3-5-8/h2-6H,1H3

>  <Smile>  (55) 
O=Cc1ccc(OC)cc1

>  <pKBHX>  (55) 
1,1

>  <Atom>  (55) 
oxygen

>  <Function>  (55) 
carbonyl

>  <Subfunction>  (55) 
aldehyde

>  <Ref>  (55) 
31

>  <DeltaNu>  (55) 
93

>  <Solvent>  (55) 
CCl4

>  <HBD>  (55) 
methanol

>  <Mulliken>  (55) 
    0.36585309
   -0.04476784
   -0.01439797
   -0.08517388
    0.26773209
   -0.06255241
    0.00966039
   -0.50021172
   -0.42078644
    0.17372522
    0.02282979
    0.03323121
    0.04175673
    0.05274662
    0.06096066
    0.04419942
    0.02726832
    0.02792671

>  <cm5>  (55) 
0.3471
-0.0529
-0.0671
-0.1382
0.2811
-0.1122
-0.0409
-0.5533
-0.5085
0.0568
0.0904
0.0905
0.1027
0.1104
0.1199
0.1021
0.0858
0.0864

>  <chiral flag>  (55) 
0

>  <version>  (55) 
0

>  <HBA_atom_index>  (55) 
8

>  <LP/Pi charge centers coordinates>  (55) 
 -5.016309273033049, -0.34189612880641, 0.34175325094917997, -3.824363978523, 0.04508060984231, 1.4683980729326298 

>  <LP/Pi Boys F_ii elements (eV)>  (55) 
 -15.38, -15.32 

>  <Descriptor>  (55) 
8;-0.5533;0.3471;-0.3031;0.14655


$$$$
4-(dimethylamino)benzaldehyde
     RDKit          3D

 22 22  0  0  1  0  0  0  0  0999 V2000
   -0.8691   -0.7344    2.5188 C   0  0  0  0  0  0  0  0  0  0  0  0
   -1.0505   -0.8875    3.9576 C   0  0  0  0  0  0  0  0  0  0  0  0
   -0.2442   -0.2059    4.8536 C   0  0  0  0  0  0  0  0  0  0  0  0
   -0.3978   -0.3355    6.2212 C   0  0  0  0  0  0  0  0  0  0  0  0
   -1.3694   -1.1566    6.7580 C   0  0  0  0  0  0  0  0  0  0  0  0
   -2.1734   -1.8363    5.8654 C   0  0  0  0  0  0  0  0  0  0  0  0
   -2.0219   -1.7085    4.4927 C   0  0  0  0  0  0  0  0  0  0  0  0
    0.0000    0.0000    2.0000 O   0  0  0  0  0  0  0  0  0  0  0  0
   -1.5457   -1.3053    8.1630 N   0  0  0  0  0  0  0  0  0  0  0  0
   -0.8841   -2.2910    8.9640 C   0  0  0  0  0  0  0  0  0  0  0  0
   -2.4665   -0.3880    8.8363 C   0  0  0  0  0  0  0  0  0  0  0  0
   -1.5252   -1.2890    1.8696 H   0  0  0  0  0  0  0  0  0  0  0  0
    0.5151    0.4359    4.4375 H   0  0  0  0  0  0  0  0  0  0  0  0
    0.2428    0.2062    6.9283 H   0  0  0  0  0  0  0  0  0  0  0  0
   -2.9356   -2.4804    6.2843 H   0  0  0  0  0  0  0  0  0  0  0  0
   -2.6730   -2.2589    3.8153 H   0  0  0  0  0  0  0  0  0  0  0  0
   -0.4383   -3.0589    8.3248 H   0  0  0  0  0  0  0  0  0  0  0  0
   -0.1426   -1.8040    9.6510 H   0  0  0  0  0  0  0  0  0  0  0  0
   -1.6577   -2.7453    9.6312 H   0  0  0  0  0  0  0  0  0  0  0  0
   -3.3890   -0.3583    8.2110 H   0  0  0  0  0  0  0  0  0  0  0  0
   -2.0218    0.6209    8.8370 H   0  0  0  0  0  0  0  0  0  0  0  0
   -2.7107   -0.7176    9.8534 H   0  0  0  0  0  0  0  0  0  0  0  0
  1  2  1  0
  1  8  2  0
  2  3  2  0
  2  7  1  0
  3  4  1  0
  4  5  2  0
  5  6  1  0
  5  9  1  0
  6  7  2  0
  9 10  1  0
  9 11  1  0
  1 12  1  0
  3 13  1  0
  4 14  1  0
  6 15  1  0
  7 16  1  0
 10 17  1  0
 10 18  1  0
 10 19  1  0
 11 20  1  0
 11 21  1  0
 11 22  1  0
M  END
>  <s_m_entry_id>  (56) 
59

>  <s_m_entry_name>  (56) 
pKBHX_1184cpds-xtbcharges.3D_SP.59

>  <Mol_ID>  (56) 
61

>  <Formula>  (56) 
C9H11NO

>  <MolWeight>  (56) 
149,18

>  <Name>  (56) 
4-(dimethylamino)benzaldehyde

>  <Inchi>  (56) 
1/C9H11NO/c1-10(2)9-5-3-8(7-11)4-6-9/h3-7H,1-2H3

>  <Smile>  (56) 
O=Cc1ccc(N(C)C)cc1

>  <pKBHX>  (56) 
1,53

>  <Atom>  (56) 
oxygen

>  <Function>  (56) 
carbonyl

>  <Subfunction>  (56) 
aldehyde

>  <Ref>  (56) 
31

>  <DeltaNu>  (56) 
123

>  <Solvent>  (56) 
CCl4

>  <HBD>  (56) 
methanol

>  <Mulliken>  (56) 
    0.36324742
   -0.04227425
   -0.02168825
   -0.05344923
    0.15787001
   -0.05799694
    0.00429482
   -0.50179899
   -0.33442949
    0.07530765
    0.07680855
    0.02041785
    0.03247651
    0.03632084
    0.04009602
    0.05734854
    0.03345298
    0.01805705
    0.02312211
    0.01987164
    0.02285555
    0.03008961

>  <cm5>  (56) 
0.3458
-0.0505
-0.0738
-0.0998
0.2090
-0.1062
-0.0481
-0.5549
-0.6021
-0.0035
0.0003
0.0868
0.0891
0.0945
0.0994
0.1183
0.0936
0.0751
0.0807
0.0766
0.0808
0.0890

>  <chiral flag>  (56) 
0

>  <version>  (56) 
0

>  <HBA_atom_index>  (56) 
8

>  <LP/Pi charge centers coordinates>  (56) 
 5.502877169943569, -0.46883516729652996, -0.84650367813534, 4.134271342627359, -1.12093499946674, -1.5633113043132698 

>  <LP/Pi Boys F_ii elements (eV)>  (56) 
 -15.45, -15.43 

>  <Descriptor>  (56) 
8;-0.5549;0.3458;-0.3027;0.142425


$$$$
(2E)-3-phenylacrylaldehyde
     RDKit          3D

 18 18  0  0  1  0  0  0  0  0999 V2000
    0.9262    0.6692    2.5161 C   0  0  0  0  0  0  0  0  0  0  0  0
    1.1224    0.8110    3.9510 C   0  0  0  0  0  0  0  0  0  0  0  0
    0.3551    0.2566    4.8515 C   0  0  0  0  0  0  0  0  0  0  0  0
    0.0000    0.0000    2.0000 O   0  0  0  0  0  0  0  0  0  0  0  0
    0.5076    0.3668    6.2908 C   0  0  0  0  0  0  0  0  0  0  0  0
   -0.3901   -0.2817    7.1339 C   0  0  0  0  0  0  0  0  0  0  0  0
   -0.2953   -0.2132    8.5093 C   0  0  0  0  0  0  0  0  0  0  0  0
    0.7056    0.5098    9.1232 C   0  0  0  0  0  0  0  0  0  0  0  0
    1.6020    1.1574    8.3010 C   0  0  0  0  0  0  0  0  0  0  0  0
    1.5079    1.0894    6.9056 C   0  0  0  0  0  0  0  0  0  0  0  0
    1.6119    1.1647    1.8560 H   0  0  0  0  0  0  0  0  0  0  0  0
    1.9540    1.4119    4.2962 H   0  0  0  0  0  0  0  0  0  0  0  0
   -0.4682   -0.3383    4.4902 H   0  0  0  0  0  0  0  0  0  0  0  0
   -1.2024   -0.8686    6.6745 H   0  0  0  0  0  0  0  0  0  0  0  0
   -1.0098   -0.7294    9.1553 H   0  0  0  0  0  0  0  0  0  0  0  0
    0.7616    0.5503   10.2016 H   0  0  0  0  0  0  0  0  0  0  0  0
    2.4023    1.7355    8.7380 H   0  0  0  0  0  0  0  0  0  0  0  0
    2.2136    1.5991    6.2725 H   0  0  0  0  0  0  0  0  0  0  0  0
  1  2  1  0
  1  4  2  0
  2  3  2  0
  3  5  1  0
  5  6  2  0
  5 10  1  0
  6  7  1  0
  7  8  2  0
  8  9  1  0
  9 10  2  0
  1 11  1  0
  2 12  1  0
  3 13  1  0
  6 14  1  0
  7 15  1  0
  8 16  1  0
  9 17  1  0
 10 18  1  0
M  END
>  <s_m_entry_id>  (57) 
60

>  <s_m_entry_name>  (57) 
pKBHX_1184cpds-xtbcharges.3D_SP.60

>  <Mol_ID>  (57) 
62

>  <Formula>  (57) 
C9H8O

>  <MolWeight>  (57) 
132,15

>  <Name>  (57) 
(2E)-3-phenylacrylaldehyde
trans-cinnamaldehyde

>  <Inchi>  (57) 
1/C9H8O/c10-8-4-7-9-5-2-1-3-6-9/h1-8H/b7-4+

>  <Smile>  (57) 
O=C/C=C/c1ccccc1

>  <pKBHX>  (57) 
1,13

>  <Atom>  (57) 
oxygen

>  <Function>  (57) 
carbonyl

>  <Subfunction>  (57) 
aldehyde

>  <Ref>  (57) 
31

>  <Mulliken>  (57) 
    0.36289973
   -0.07388816
    0.02989605
   -0.50479961
    0.00417946
   -0.02498393
   -0.02427464
   -0.01700970
   -0.02435815
   -0.02524451
    0.02511040
    0.03284386
    0.06052201
    0.03358379
    0.03400684
    0.03749782
    0.03622625
    0.03779250

>  <cm5>  (57) 
0.3411
-0.1297
-0.0238
-0.5564
-0.0078
-0.0784
-0.0816
-0.0732
-0.0812
-0.0792
0.0901
0.0922
0.1223
0.0912
0.0921
0.0930
0.0934
0.0959

>  <chiral flag>  (57) 
0

>  <version>  (57) 
0

>  <HBA_atom_index>  (57) 
4

>  <LP/Pi charge centers coordinates>  (57) 
 5.128542475773459, -0.21207836608173, 0.6545763816955299, 3.7101410693263497, 0.43376659100529996, 1.27897378488059 

>  <LP/Pi Boys F_ii elements (eV)>  (57) 
 -15.39, -15.33 

>  <Descriptor>  (57) 
4;-0.5564;0.3411;-0.34305;0.219466666667


$$$$
2-methoxybenzaldehyde
     RDKit          3D

 18 18  0  0  1  0  0  0  0  0999 V2000
    0.0163    1.1286    2.5417 C   0  0  0  0  0  0  0  0  0  0  0  0
    0.0176    1.2239    3.9932 C   0  0  0  0  0  0  0  0  0  0  0  0
    0.0352    2.4491    4.6514 C   0  0  0  0  0  0  0  0  0  0  0  0
    0.0364    2.5347    6.0259 C   0  0  0  0  0  0  0  0  0  0  0  0
    0.0201    1.4089    6.8175 C   0  0  0  0  0  0  0  0  0  0  0  0
    0.0025    0.1910    6.1769 C   0  0  0  0  0  0  0  0  0  0  0  0
    0.0013    0.1005    4.8029 C   0  0  0  0  0  0  0  0  0  0  0  0
    0.0000    0.0000    2.0000 O   0  0  0  0  0  0  0  0  0  0  0  0
    0.0515    3.5739    3.8388 O   0  0  0  0  0  0  0  0  0  0  0  0
    0.0700    4.8567    4.4757 C   0  0  0  0  0  0  0  0  0  0  0  0
    0.0288    1.9841    1.8922 H   0  0  0  0  0  0  0  0  0  0  0  0
    0.0506    3.5196    6.5055 H   0  0  0  0  0  0  0  0  0  0  0  0
    0.0206    1.4479    7.8971 H   0  0  0  0  0  0  0  0  0  0  0  0
   -0.0106   -0.7165    6.7741 H   0  0  0  0  0  0  0  0  0  0  0  0
   -0.0127   -0.8694    4.2912 H   0  0  0  0  0  0  0  0  0  0  0  0
    0.0098    5.6710    3.7345 H   0  0  0  0  0  0  0  0  0  0  0  0
   -0.7370    4.9139    5.2417 H   0  0  0  0  0  0  0  0  0  0  0  0
    1.0317    5.0100    5.0304 H   0  0  0  0  0  0  0  0  0  0  0  0
  1  2  1  0
  1  8  2  0
  2  3  2  0
  2  7  1  0
  3  4  1  0
  3  9  1  0
  4  5  2  0
  5  6  1  0
  6  7  2  0
  9 10  1  0
  1 11  1  0
  4 12  1  0
  5 13  1  0
  6 14  1  0
  7 15  1  0
 10 16  1  0
 10 17  1  0
 10 18  1  0
M  END
>  <s_m_entry_id>  (58) 
61

>  <s_m_entry_name>  (58) 
pKBHX_1184cpds-xtbcharges.3D_SP.61

>  <Mol_ID>  (58) 
63

>  <Formula>  (58) 
C8H8O2

>  <MolWeight>  (58) 
136,14

>  <Name>  (58) 
2-methoxybenzaldehyde

>  <Inchi>  (58) 
1/C8H8O2/c1-10-8-5-3-2-4-7(8)6-9/h2-6H,1H3

>  <Smile>  (58) 
O=Cc1ccccc1OC

>  <pKBHX>  (58) 
1,11

>  <Atom>  (58) 
oxygen

>  <Function>  (58) 
carbonyl

>  <Subfunction>  (58) 
aldehyde

>  <Ref>  (58) 
24

>  <Mulliken>  (58) 
    0.37396496
   -0.06147469
    0.28327537
   -0.08939058
   -0.00718139
   -0.04368888
   -0.01739147
   -0.47960922
   -0.39549041
    0.17768824
    0.01572883
    0.04559420
    0.03686014
    0.03726629
    0.03363571
    0.02092544
    0.04848313
    0.02080434

>  <cm5>  (58) 
0.3589
-0.0649
0.3020
-0.1424
-0.0632
-0.0985
-0.0697
-0.5299
-0.4805
0.0627
0.0822
0.1067
0.0926
0.0915
0.0908
0.0785
0.1065
0.0766

>  <chiral flag>  (58) 
0

>  <version>  (58) 
0

>  <HBA_atom_index>  (58) 
8

>  <LP/Pi charge centers coordinates>  (58) 
 0.43162342314685, 4.23483089525483, 0.68015680991219, -1.0593863936355499, 3.4910934388752897, 0.43327974793621993 

>  <LP/Pi Boys F_ii elements (eV)>  (58) 
 -15.25, -15.21 

>  <Descriptor>  (58) 
8;-0.5299;0.3589;-0.2974;0.237525


$$$$
propan-2-one
     RDKit          3D

 10  9  0  0  1  0  0  0  0  0999 V2000
    0.9970   -0.4916    4.0223 C   0  0  0  0  0  0  0  0  0  0  0  0
    0.9853   -0.4864    2.5562 C   0  0  0  0  0  0  0  0  0  0  0  0
    2.0666   -1.0207    1.7044 C   0  0  0  0  0  0  0  0  0  0  0  0
    0.0000    0.0000    2.0000 O   0  0  0  0  0  0  0  0  0  0  0  0
    0.6950   -1.4953    4.4277 H   0  0  0  0  0  0  0  0  0  0  0  0
    2.0053   -0.2320    4.4467 H   0  0  0  0  0  0  0  0  0  0  0  0
    0.3072    0.2699    4.4373 H   0  0  0  0  0  0  0  0  0  0  0  0
    2.0790   -2.1329    1.7381 H   0  0  0  0  0  0  0  0  0  0  0  0
    3.0721   -0.6652    2.0019 H   0  0  0  0  0  0  0  0  0  0  0  0
    1.9250   -0.7447    0.6519 H   0  0  0  0  0  0  0  0  0  0  0  0
  1  2  1  0
  2  3  1  0
  2  4  2  0
  1  5  1  0
  1  6  1  0
  1  7  1  0
  3  8  1  0
  3  9  1  0
  3 10  1  0
M  END
>  <s_m_entry_id>  (59) 
62

>  <s_m_entry_name>  (59) 
pKBHX_1184cpds-xtbcharges.3D_SP.62

>  <Mol_ID>  (59) 
64

>  <Formula>  (59) 
C3H6O

>  <MolWeight>  (59) 
58,07

>  <Name>  (59) 
propan-2-one
acetone

>  <Inchi>  (59) 
1/C3H6O/c1-3(2)4/h1-2H3

>  <Smile>  (59) 
CC(C)=O

>  <pKBHX>  (59) 
1,18

>  <Atom>  (59) 
oxygen

>  <Function>  (59) 
carbonyl

>  <Subfunction>  (59) 
ketone

>  <Ref>  (59) 
31

>  <DeltaNu>  (59) 
115

>  <Solvent>  (59) 
CCl4

>  <HBD>  (59) 
methanol

>  <Mulliken>  (59) 
   -0.12062010
    0.40367809
   -0.11959213
   -0.50531738
    0.03346232
    0.06510331
    0.06911152
    0.05018917
    0.06715675
    0.05682845

>  <cm5>  (59) 
-0.2570
0.4173
-0.2574
-0.5583
0.0862
0.1161
0.1221
0.1012
0.1226
0.1073

>  <chiral flag>  (59) 
0

>  <version>  (59) 
0

>  <HBA_atom_index>  (59) 
4

>  <LP/Pi charge centers coordinates>  (59) 
 0.8649666723529499, -0.8500967916560499, 1.9981468333615497, -0.7874845395543699, -0.91533905468526, 1.9935588666127197 

>  <LP/Pi Boys F_ii elements (eV)>  (59) 
 -15.46, -15.46 

>  <Descriptor>  (59) 
4;-0.5583;0.4173;-0.357566666667;0.4173


$$$$
butan-2-one
     RDKit          3D

 13 12  0  0  1  0  0  0  0  0999 V2000
   -0.9393    0.3974    4.0571 C   0  0  0  0  0  0  0  0  0  0  0  0
   -0.9865    0.4316    2.5690 C   0  0  0  0  0  0  0  0  0  0  0  0
   -2.0963    0.9326    1.7545 C   0  0  0  0  0  0  0  0  0  0  0  0
   -1.7731    2.3463    1.3327 C   0  0  0  0  0  0  0  0  0  0  0  0
    0.0000    0.0000    2.0000 O   0  0  0  0  0  0  0  0  0  0  0  0
   -0.3377    1.2759    4.3950 H   0  0  0  0  0  0  0  0  0  0  0  0
   -0.3665   -0.4910    4.3897 H   0  0  0  0  0  0  0  0  0  0  0  0
   -1.9626    0.3792    4.4807 H   0  0  0  0  0  0  0  0  0  0  0  0
   -2.1372    0.3382    0.8053 H   0  0  0  0  0  0  0  0  0  0  0  0
   -3.0945    0.8354    2.2129 H   0  0  0  0  0  0  0  0  0  0  0  0
   -1.9164    2.5208    0.2509 H   0  0  0  0  0  0  0  0  0  0  0  0
   -0.7198    2.6126    1.5715 H   0  0  0  0  0  0  0  0  0  0  0  0
   -2.4027    3.0767    1.8885 H   0  0  0  0  0  0  0  0  0  0  0  0
  1  2  1  0
  2  3  1  0
  2  5  2  0
  3  4  1  0
  1  6  1  0
  1  7  1  0
  1  8  1  0
  3  9  1  0
  3 10  1  0
  4 11  1  0
  4 12  1  0
  4 13  1  0
M  END
>  <s_m_entry_id>  (60) 
63

>  <s_m_entry_name>  (60) 
pKBHX_1184cpds-xtbcharges.3D_SP.63

>  <Mol_ID>  (60) 
65

>  <Formula>  (60) 
C4H8O

>  <MolWeight>  (60) 
72,10

>  <Name>  (60) 
butan-2-one

>  <Inchi>  (60) 
1/C4H8O/c1-3-4(2)5/h3H2,1-2H3

>  <Smile>  (60) 
CC(CC)=O

>  <pKBHX>  (60) 
1,22

>  <Atom>  (60) 
oxygen

>  <Function>  (60) 
carbonyl

>  <Subfunction>  (60) 
ketone

>  <Ref>  (60) 
31

>  <DeltaNu>  (60) 
91

>  <Solvent>  (60) 
CCl4

>  <HBD>  (60) 
methanol

>  <Mulliken>  (60) 
   -0.12455417
    0.40548484
   -0.07986238
   -0.07477716
   -0.49733745
    0.04349006
    0.06147447
    0.06664236
    0.05354545
    0.04220919
    0.03089458
    0.03001239
    0.04277783

>  <cm5>  (60) 
-0.2612
0.4215
-0.1787
-0.2186
-0.5489
0.0952
0.1114
0.1201
0.1082
0.0964
0.0797
0.0823
0.0926

>  <chiral flag>  (60) 
0

>  <version>  (60) 
0

>  <HBA_atom_index>  (60) 
5

>  <LP/Pi charge centers coordinates>  (60) 
 -0.20636854356502, -1.4424525124141598, -1.7523598765185198, 1.3142910744788499, -0.87153905378553, -2.01112755127952 

>  <LP/Pi Boys F_ii elements (eV)>  (60) 
 -15.49, -15.46 

>  <Descriptor>  (60) 
5;-0.5489;0.4215;-0.3296;0.261475


$$$$
3-methylbutan-2-one
     RDKit          3D

 16 15  0  0  1  0  0  0  0  0999 V2000
    1.0829    0.3691    4.0208 C   0  0  0  0  0  0  0  0  0  0  0  0
    1.0188    0.3561    2.5331 C   0  0  0  0  0  0  0  0  0  0  0  0
    2.1681    0.7670    1.7178 C   0  0  0  0  0  0  0  0  0  0  0  0
    3.3963   -0.0851    1.9648 C   0  0  0  0  0  0  0  0  0  0  0  0
    0.0000    0.0000    2.0000 O   0  0  0  0  0  0  0  0  0  0  0  0
    2.5474    2.1839    2.1667 C   0  0  0  0  0  0  0  0  0  0  0  0
    0.4060    1.1321    4.4601 H   0  0  0  0  0  0  0  0  0  0  0  0
    0.7279   -0.6149    4.4163 H   0  0  0  0  0  0  0  0  0  0  0  0
    2.1429    0.5281    4.3522 H   0  0  0  0  0  0  0  0  0  0  0  0
    1.8823    0.8111    0.6606 H   0  0  0  0  0  0  0  0  0  0  0  0
    4.3262    0.4933    1.7750 H   0  0  0  0  0  0  0  0  0  0  0  0
    3.3620   -1.0412    1.3934 H   0  0  0  0  0  0  0  0  0  0  0  0
    3.4245   -0.3676    3.0380 H   0  0  0  0  0  0  0  0  0  0  0  0
    2.3385    2.2371    3.2544 H   0  0  0  0  0  0  0  0  0  0  0  0
    3.6399    2.3388    2.0535 H   0  0  0  0  0  0  0  0  0  0  0  0
    1.9299    2.8690    1.5803 H   0  0  0  0  0  0  0  0  0  0  0  0
  1  2  1  0
  2  3  1  0
  2  5  2  0
  3  4  1  0
  3  6  1  0
  1  7  1  0
  1  8  1  0
  1  9  1  0
  3 10  1  0
  4 11  1  0
  4 12  1  0
  4 13  1  0
  6 14  1  0
  6 15  1  0
  6 16  1  0
M  END
>  <s_m_entry_id>  (61) 
64

>  <s_m_entry_name>  (61) 
pKBHX_1184cpds-xtbcharges.3D_SP.64

>  <Mol_ID>  (61) 
66

>  <Formula>  (61) 
C5H10O

>  <MolWeight>  (61) 
86,13

>  <Name>  (61) 
3-methylbutan-2-one

>  <Inchi>  (61) 
1/C5H10O/c1-4(2)5(3)6/h4H,1-3H3

>  <Smile>  (61) 
CC(C(C)C)=O

>  <pKBHX>  (61) 
1,2

>  <Atom>  (61) 
oxygen

>  <Function>  (61) 
carbonyl

>  <Subfunction>  (61) 
ketone

>  <Ref>  (61) 
31

>  <Comment>  (61) 
secondary (LFER)

>  <Mulliken>  (61) 
   -0.11982887
    0.39657784
   -0.03390605
   -0.08222997
   -0.50427764
   -0.08025234
    0.06090783
    0.03741192
    0.06410236
    0.05205432
    0.02775938
    0.03585234
    0.04230680
    0.02876570
    0.03333532
    0.04142107

>  <cm5>  (61) 
-0.2558
0.4145
-0.0989
-0.2255
-0.5563
-0.2225
0.1133
0.0867
0.1178
0.1138
0.0802
0.0842
0.0938
0.0822
0.0824
0.0903

>  <chiral flag>  (61) 
0

>  <version>  (61) 
0

>  <HBA_atom_index>  (61) 
5

>  <LP/Pi charge centers coordinates>  (61) 
 -1.3409563160559599, 0.13058506973572998, 2.3684015709418698, -2.6225019023666896, -0.28473440236943, 1.44672826458608 

>  <LP/Pi Boys F_ii elements (eV)>  (61) 
 -15.59, -15.59 

>  <Descriptor>  (61) 
5;-0.5563;0.4145;-0.303666666667;0.1591


$$$$
3,3-dimethylbutan-2-one
     RDKit          3D

 19 18  0  0  1  0  0  0  0  0999 V2000
   -0.6255   -2.1758    1.6555 C   0  0  0  0  0  0  0  0  0  0  0  0
   -0.3002   -1.0474    2.5461 C   0  0  0  0  0  0  0  0  0  0  0  0
   -0.3099   -1.0875    4.0102 C   0  0  0  0  0  0  0  0  0  0  0  0
    0.0752    0.2503    4.5825 C   0  0  0  0  0  0  0  0  0  0  0  0
    0.0000    0.0000    2.0000 O   0  0  0  0  0  0  0  0  0  0  0  0
    0.5808   -2.1448    4.5981 C   0  0  0  0  0  0  0  0  0  0  0  0
   -1.7639   -1.3077    4.4416 C   0  0  0  0  0  0  0  0  0  0  0  0
   -0.5750   -3.1615    2.1562 H   0  0  0  0  0  0  0  0  0  0  0  0
    0.0281   -2.1333    0.7578 H   0  0  0  0  0  0  0  0  0  0  0  0
   -1.6684   -2.0166    1.2549 H   0  0  0  0  0  0  0  0  0  0  0  0
    1.1148    0.5267    4.3243 H   0  0  0  0  0  0  0  0  0  0  0  0
   -0.5864    1.0137    4.1212 H   0  0  0  0  0  0  0  0  0  0  0  0
   -0.1031    0.3036    5.6711 H   0  0  0  0  0  0  0  0  0  0  0  0
    0.3988   -2.1481    5.6969 H   0  0  0  0  0  0  0  0  0  0  0  0
    1.6289   -1.8624    4.4258 H   0  0  0  0  0  0  0  0  0  0  0  0
    0.3825   -3.1494    4.1934 H   0  0  0  0  0  0  0  0  0  0  0  0
   -2.3065   -0.3834    4.1117 H   0  0  0  0  0  0  0  0  0  0  0  0
   -2.1582   -2.1640    3.8948 H   0  0  0  0  0  0  0  0  0  0  0  0
   -1.8657   -1.3534    5.5289 H   0  0  0  0  0  0  0  0  0  0  0  0
  1  2  1  0
  2  3  1  0
  2  5  2  0
  3  4  1  0
  3  6  1  0
  3  7  1  0
  1  8  1  0
  1  9  1  0
  1 10  1  0
  4 11  1  0
  4 12  1  0
  4 13  1  0
  6 14  1  0
  6 15  1  0
  6 16  1  0
  7 17  1  0
  7 18  1  0
  7 19  1  0
M  END
>  <s_m_entry_id>  (62) 
65

>  <s_m_entry_name>  (62) 
pKBHX_1184cpds-xtbcharges.3D_SP.65

>  <Mol_ID>  (62) 
67

>  <Formula>  (62) 
C6H12O

>  <MolWeight>  (62) 
100,15

>  <Name>  (62) 
3,3-dimethylbutan-2-one

>  <Inchi>  (62) 
1/C6H12O/c1-5(7)6(2,3)4/h1-4H3

>  <Smile>  (62) 
CC(C(C)(C)C)=O

>  <pKBHX>  (62) 
1,17

>  <Atom>  (62) 
oxygen

>  <Function>  (62) 
carbonyl

>  <Subfunction>  (62) 
ketone

>  <Ref>  (62) 
31

>  <Comment>  (62) 
secondary (LFER)

>  <Mulliken>  (62) 
   -0.12380757
    0.39315043
    0.00267023
   -0.07951312
   -0.50053627
   -0.08780420
   -0.08870341
    0.03710655
    0.06346677
    0.06306177
    0.02377254
    0.04057995
    0.04396105
    0.04173550
    0.02966727
    0.03175192
    0.02892484
    0.03888687
    0.04162890

>  <cm5>  (62) 
-0.2601
0.4121
-0.0265
-0.2181
-0.5564
-0.2270
-0.2323
0.0900
0.1155
0.1147
0.0745
0.0941
0.0981
0.0923
0.0815
0.0813
0.0814
0.0914
0.0933

>  <chiral flag>  (62) 
0

>  <version>  (62) 
0

>  <HBA_atom_index>  (62) 
5

>  <LP/Pi charge centers coordinates>  (62) 
 2.1473271916271397, -1.8373404509354299, -0.77130759105244, 0.52521371140499, -2.17803534738661, -0.7745726146787699 

>  <LP/Pi Boys F_ii elements (eV)>  (62) 
 -15.44, -15.44 

>  <Descriptor>  (62) 
5;-0.5564;0.4121;-0.281;0.09315


$$$$
pentan-2-one
     RDKit          3D

 16 15  0  0  1  0  0  0  0  0999 V2000
   -0.7576   -0.6385    4.0835 C   0  0  0  0  0  0  0  0  0  0  0  0
   -0.7931   -0.7089    2.5978 C   0  0  0  0  0  0  0  0  0  0  0  0
   -1.7613   -1.6094    1.9552 C   0  0  0  0  0  0  0  0  0  0  0  0
   -1.6985   -1.5905    0.4556 C   0  0  0  0  0  0  0  0  0  0  0  0
   -1.9698   -0.2378   -0.1358 C   0  0  0  0  0  0  0  0  0  0  0  0
    0.0000    0.0000    2.0000 O   0  0  0  0  0  0  0  0  0  0  0  0
    0.1243   -0.0842    4.4647 H   0  0  0  0  0  0  0  0  0  0  0  0
   -1.6508   -0.0623    4.4143 H   0  0  0  0  0  0  0  0  0  0  0  0
   -0.7189   -1.6622    4.4715 H   0  0  0  0  0  0  0  0  0  0  0  0
   -2.7643   -1.3951    2.3218 H   0  0  0  0  0  0  0  0  0  0  0  0
   -1.5121   -2.6479    2.2773 H   0  0  0  0  0  0  0  0  0  0  0  0
   -0.7679   -1.9880    0.0556 H   0  0  0  0  0  0  0  0  0  0  0  0
   -2.5196   -2.2659    0.0939 H   0  0  0  0  0  0  0  0  0  0  0  0
   -1.1062    0.4271   -0.1615 H   0  0  0  0  0  0  0  0  0  0  0  0
   -2.8480    0.2611    0.3275 H   0  0  0  0  0  0  0  0  0  0  0  0
   -2.2697   -0.4143   -1.2107 H   0  0  0  0  0  0  0  0  0  0  0  0
  1  2  1  0
  2  3  1  0
  2  6  2  0
  3  4  1  0
  4  5  1  0
  1  7  1  0
  1  8  1  0
  1  9  1  0
  3 10  1  0
  3 11  1  0
  4 12  1  0
  4 13  1  0
  5 14  1  0
  5 15  1  0
  5 16  1  0
M  END
>  <s_m_entry_id>  (63) 
66

>  <s_m_entry_name>  (63) 
pKBHX_1184cpds-xtbcharges.3D_SP.66

>  <Mol_ID>  (63) 
68

>  <Formula>  (63) 
C5H10O

>  <MolWeight>  (63) 
86,13

>  <Name>  (63) 
pentan-2-one

>  <Inchi>  (63) 
1/C5H10O/c1-3-4-5(2)6/h3-4H2,1-2H3

>  <Smile>  (63) 
CC(CCC)=O

>  <pKBHX>  (63) 
1,17

>  <Atom>  (63) 
oxygen

>  <Function>  (63) 
carbonyl

>  <Subfunction>  (63) 
ketone

>  <Ref>  (63) 
31

>  <Comment>  (63) 
secondary (LFER)

>  <Mulliken>  (63) 
   -0.12134272
    0.40278082
   -0.08083007
   -0.02720852
   -0.08488810
   -0.50310702
    0.02850673
    0.06552038
    0.06532528
    0.04964674
    0.04860967
    0.03756400
    0.03992297
    0.02258964
    0.02738290
    0.02952730

>  <cm5>  (63) 
-0.2545
0.4187
-0.1815
-0.1367
-0.2288
-0.5558
0.0792
0.1166
0.1155
0.1048
0.1061
0.0932
0.0972
0.0724
0.0750
0.0785

>  <chiral flag>  (63) 
0

>  <version>  (63) 
0

>  <HBA_atom_index>  (63) 
6

>  <LP/Pi charge centers coordinates>  (63) 
 -0.40377282453198, 0.8538645336689299, -1.3754533809182699, 1.0540258281031798, 1.6282731034005098, -1.46906483626637 

>  <LP/Pi Boys F_ii elements (eV)>  (63) 
 -15.58, -15.53 

>  <Descriptor>  (63) 
6;-0.5558;0.4187;-0.3306;0.27985


$$$$
pentan-3-one
     RDKit          3D

 16 15  0  0  1  0  0  0  0  0999 V2000
   -0.1498   -0.1825    4.6829 C   0  0  0  0  0  0  0  0  0  0  0  0
    0.5552    0.9723    4.0293 C   0  0  0  0  0  0  0  0  0  0  0  0
    0.5417    0.9328    2.5577 C   0  0  0  0  0  0  0  0  0  0  0  0
    1.1604    1.9981    1.7610 C   0  0  0  0  0  0  0  0  0  0  0  0
    2.1726    1.4399    0.7538 C   0  0  0  0  0  0  0  0  0  0  0  0
    0.0000    0.0000    2.0000 O   0  0  0  0  0  0  0  0  0  0  0  0
   -0.2170    0.0740    5.7688 H   0  0  0  0  0  0  0  0  0  0  0  0
   -1.1905   -0.3144    4.2982 H   0  0  0  0  0  0  0  0  0  0  0  0
    0.4368   -1.1252    4.6272 H   0  0  0  0  0  0  0  0  0  0  0  0
    0.0910    1.9095    4.4377 H   0  0  0  0  0  0  0  0  0  0  0  0
    1.6081    0.9881    4.4392 H   0  0  0  0  0  0  0  0  0  0  0  0
    0.4251    2.5438    1.1086 H   0  0  0  0  0  0  0  0  0  0  0  0
    1.6183    2.7557    2.4305 H   0  0  0  0  0  0  0  0  0  0  0  0
    2.6703    0.5818    1.2582 H   0  0  0  0  0  0  0  0  0  0  0  0
    2.9180    2.2420    0.5639 H   0  0  0  0  0  0  0  0  0  0  0  0
    1.6469    1.1714   -0.1736 H   0  0  0  0  0  0  0  0  0  0  0  0
  1  2  1  0
  2  3  1  0
  3  4  1  0
  3  6  2  0
  4  5  1  0
  1  7  1  0
  1  8  1  0
  1  9  1  0
  2 10  1  0
  2 11  1  0
  4 12  1  0
  4 13  1  0
  5 14  1  0
  5 15  1  0
  5 16  1  0
M  END
>  <s_m_entry_id>  (64) 
67

>  <s_m_entry_name>  (64) 
pKBHX_1184cpds-xtbcharges.3D_SP.67

>  <Mol_ID>  (64) 
69

>  <Formula>  (64) 
C5H10O

>  <MolWeight>  (64) 
86,13

>  <Name>  (64) 
pentan-3-one

>  <Inchi>  (64) 
1/C5H10O/c1-3-5(6)4-2/h3-4H2,1-2H3

>  <Smile>  (64) 
CCC(CC)=O

>  <pKBHX>  (64) 
1,14

>  <Atom>  (64) 
oxygen

>  <Function>  (64) 
carbonyl

>  <Subfunction>  (64) 
ketone

>  <Ref>  (64) 
31

>  <Comment>  (64) 
secondary (LFER)

>  <Mulliken>  (64) 
   -0.06276126
   -0.06566511
    0.39606620
   -0.07265617
   -0.06438678
   -0.50224317
    0.02335572
    0.04353532
    0.03861594
    0.02000902
    0.05719961
    0.02442827
    0.05794669
    0.02922110
    0.02120290
    0.05613170

>  <cm5>  (64) 
-0.2054
-0.1607
0.4144
-0.1708
-0.2051
-0.5563
0.0695
0.0970
0.0882
0.0729
0.1088
0.0795
0.1103
0.0763
0.0675
0.1139

>  <chiral flag>  (64) 
0

>  <version>  (64) 
0

>  <HBA_atom_index>  (64) 
6

>  <LP/Pi charge centers coordinates>  (64) 
 0.83945503717866, 1.28363583644428, 1.53078277881724, -0.76866170480744, 1.4878135861984398, 1.24546628147391 

>  <LP/Pi Boys F_ii elements (eV)>  (64) 
 -15.49, -15.46 

>  <Descriptor>  (64) 
6;-0.5563;0.4144;-0.295933333333;0.16654


$$$$
3-methylpentan-2-one
     RDKit          3D

 19 18  0  0  1  0  0  0  0  0999 V2000
   -1.0289   -2.1143    1.8148 C   0  0  0  0  0  0  0  0  0  0  0  0
   -0.4630   -0.9682    2.5603 C   0  0  0  0  0  0  0  0  0  0  0  0
   -0.4663   -1.0140    4.0473 C   0  0  0  0  0  0  0  0  0  0  0  0
    0.3493   -2.2320    4.4423 C   0  0  0  0  0  0  0  0  0  0  0  0
    0.4305   -2.4026    5.9319 C   0  0  0  0  0  0  0  0  0  0  0  0
    0.0000    0.0000    2.0000 O   0  0  0  0  0  0  0  0  0  0  0  0
    0.0679    0.2545    4.6151 C   0  0  0  0  0  0  0  0  0  0  0  0
   -1.9887   -2.3888    2.3385 H   0  0  0  0  0  0  0  0  0  0  0  0
   -0.3582   -3.0043    1.8403 H   0  0  0  0  0  0  0  0  0  0  0  0
   -1.2880   -1.8720    0.7801 H   0  0  0  0  0  0  0  0  0  0  0  0
   -1.4977   -1.2020    4.4460 H   0  0  0  0  0  0  0  0  0  0  0  0
    1.3742   -2.1831    4.0450 H   0  0  0  0  0  0  0  0  0  0  0  0
   -0.1652   -3.1138    4.0066 H   0  0  0  0  0  0  0  0  0  0  0  0
   -0.5762   -2.4059    6.4038 H   0  0  0  0  0  0  0  0  0  0  0  0
    0.8375   -3.4341    6.1136 H   0  0  0  0  0  0  0  0  0  0  0  0
    1.0970   -1.6285    6.3273 H   0  0  0  0  0  0  0  0  0  0  0  0
    1.1625    0.3351    4.5810 H   0  0  0  0  0  0  0  0  0  0  0  0
   -0.3470    0.4984    5.6341 H   0  0  0  0  0  0  0  0  0  0  0  0
   -0.3143    1.0948    3.9630 H   0  0  0  0  0  0  0  0  0  0  0  0
  1  2  1  0
  2  3  1  0
  2  6  2  0
  3  4  1  0
  3  7  1  0
  4  5  1  0
  1  8  1  0
  1  9  1  0
  1 10  1  0
  3 11  1  0
  4 12  1  0
  4 13  1  0
  5 14  1  0
  5 15  1  0
  5 16  1  0
  7 17  1  0
  7 18  1  0
  7 19  1  0
M  END
>  <s_m_entry_id>  (65) 
68

>  <s_m_entry_name>  (65) 
pKBHX_1184cpds-xtbcharges.3D_SP.68

>  <Mol_ID>  (65) 
70

>  <Formula>  (65) 
C6H12O

>  <MolWeight>  (65) 
100,15

>  <Name>  (65) 
3-methylpentan-2-one

>  <Inchi>  (65) 
1/C6H12O/c1-4-5(2)6(3)7/h5H,4H2,1-3H3

>  <Smile>  (65) 
CC(C(C)CC)=O

>  <pKBHX>  (65) 
1,22

>  <Atom>  (65) 
oxygen

>  <Function>  (65) 
carbonyl

>  <Subfunction>  (65) 
ketone

>  <Ref>  (65) 
31

>  <Comment>  (65) 
secondary (LFER)

>  <Mulliken>  (65) 
   -0.12123261
    0.39481100
   -0.03506000
   -0.03784475
   -0.08070621
   -0.50233167
   -0.08590919
    0.06492955
    0.06710738
    0.03549764
    0.03643568
    0.03322129
    0.02483705
    0.02845518
    0.03479991
    0.02670076
    0.02755517
    0.05952686
    0.02920697

>  <cm5>  (65) 
-0.2574
0.4123
-0.0967
-0.1452
-0.2246
-0.5614
-0.2265
0.1171
0.1197
0.0858
0.0941
0.0868
0.0814
0.0757
0.0876
0.0744
0.0774
0.1179
0.0817

>  <chiral flag>  (65) 
0

>  <version>  (65) 
0

>  <HBA_atom_index>  (65) 
6

>  <LP/Pi charge centers coordinates>  (65) 
 -2.63705427671419, 1.04644271812501, -1.28532920364108, -1.3377865443344499, 1.93453443625926, -0.8166792483816999 

>  <LP/Pi Boys F_ii elements (eV)>  (65) 
 -15.64, -15.6 

>  <Descriptor>  (65) 
6;-0.5614;0.4123;-0.305166666667;0.17304


$$$$
4-methylpentan-2-one
     RDKit          3D

 19 18  0  0  1  0  0  0  0  0999 V2000
   -1.0628   -0.1925    4.0430 C   0  0  0  0  0  0  0  0  0  0  0  0
   -1.0631   -0.1991    2.5600 C   0  0  0  0  0  0  0  0  0  0  0  0
   -2.2665   -0.4315    1.7711 C   0  0  0  0  0  0  0  0  0  0  0  0
   -2.8136    0.7920    1.0909 C   0  0  0  0  0  0  0  0  0  0  0  0
   -4.0510    0.4006    0.3155 C   0  0  0  0  0  0  0  0  0  0  0  0
    0.0000    0.0000    2.0000 O   0  0  0  0  0  0  0  0  0  0  0  0
   -3.1593    1.9099    2.0029 C   0  0  0  0  0  0  0  0  0  0  0  0
   -2.0296   -0.5828    4.4136 H   0  0  0  0  0  0  0  0  0  0  0  0
   -0.9009    0.8551    4.3894 H   0  0  0  0  0  0  0  0  0  0  0  0
   -0.2648   -0.8034    4.4916 H   0  0  0  0  0  0  0  0  0  0  0  0
   -3.0467   -0.8785    2.4196 H   0  0  0  0  0  0  0  0  0  0  0  0
   -2.1088   -1.1876    0.9467 H   0  0  0  0  0  0  0  0  0  0  0  0
   -2.0717    1.1885    0.3418 H   0  0  0  0  0  0  0  0  0  0  0  0
   -4.8395    1.1898    0.3835 H   0  0  0  0  0  0  0  0  0  0  0  0
   -3.8063    0.1875   -0.7323 H   0  0  0  0  0  0  0  0  0  0  0  0
   -4.5264   -0.5131    0.7569 H   0  0  0  0  0  0  0  0  0  0  0  0
   -2.3583    2.6694    2.1114 H   0  0  0  0  0  0  0  0  0  0  0  0
   -4.0292    2.4537    1.5776 H   0  0  0  0  0  0  0  0  0  0  0  0
   -3.5104    1.5344    2.9984 H   0  0  0  0  0  0  0  0  0  0  0  0
  1  2  1  0
  2  3  1  0
  2  6  2  0
  3  4  1  0
  4  5  1  0
  4  7  1  0
  1  8  1  0
  1  9  1  0
  1 10  1  0
  3 11  1  0
  3 12  1  0
  4 13  1  0
  5 14  1  0
  5 15  1  0
  5 16  1  0
  7 17  1  0
  7 18  1  0
  7 19  1  0
M  END
>  <s_m_entry_id>  (66) 
69

>  <s_m_entry_name>  (66) 
pKBHX_1184cpds-xtbcharges.3D_SP.69

>  <Mol_ID>  (66) 
71

>  <Formula>  (66) 
C6H12O

>  <MolWeight>  (66) 
100,15

>  <Name>  (66) 
4-methylpentan-2-one

>  <Inchi>  (66) 
1/C6H12O/c1-5(2)4-6(3)7/h5H,4H2,1-3H3

>  <Smile>  (66) 
CC(CC(C)C)=O

>  <pKBHX>  (66) 
1,17

>  <Atom>  (66) 
oxygen

>  <Function>  (66) 
carbonyl

>  <Subfunction>  (66) 
ketone

>  <Ref>  (66) 
31

>  <Comment>  (66) 
secondary (LFER)

>  <Mulliken>  (66) 
   -0.12105266
    0.40575161
   -0.08842811
    0.01508345
   -0.08290153
   -0.49528192
   -0.09330672
    0.04495495
    0.04942773
    0.06404126
    0.04748802
    0.04655186
    0.03230420
    0.02169899
    0.02646283
    0.04463492
    0.02851916
    0.02015993
    0.03389203

>  <cm5>  (66) 
-0.2545
0.4228
-0.1852
-0.0579
-0.2242
-0.5520
-0.2390
0.0942
0.0985
0.1179
0.1029
0.1017
0.0914
0.0701
0.0796
0.0983
0.0811
0.0692
0.0850

>  <chiral flag>  (66) 
0

>  <version>  (66) 
0

>  <HBA_atom_index>  (66) 
6

>  <LP/Pi charge centers coordinates>  (66) 
 0.93670194022739, -0.12047249250733999, -2.5476762393580894, 2.38833038613921, 0.5693682610615499, -2.2189248734168396 

>  <LP/Pi Boys F_ii elements (eV)>  (66) 
 -15.46, -15.45 

>  <Descriptor>  (66) 
6;-0.552;0.4228;-0.330566666667;0.302625


$$$$
2,4-dimethylpentan-3-one
     RDKit          3D

 22 21  0  0  1  0  0  0  0  0999 V2000
   -0.3091   -0.2902    4.5972 C   0  0  0  0  0  0  0  0  0  0  0  0
    0.8283    0.5435    4.0809 C   0  0  0  0  0  0  0  0  0  0  0  0
    0.8685    0.6111    2.5950 C   0  0  0  0  0  0  0  0  0  0  0  0
    1.9445    1.4037    1.9638 C   0  0  0  0  0  0  0  0  0  0  0  0
    1.8769    1.3937    0.4631 C   0  0  0  0  0  0  0  0  0  0  0  0
    0.0000    0.0000    2.0000 O   0  0  0  0  0  0  0  0  0  0  0  0
    1.8175    2.8260    2.4844 C   0  0  0  0  0  0  0  0  0  0  0  0
    2.1653   -0.0021    4.5192 C   0  0  0  0  0  0  0  0  0  0  0  0
   -0.6456   -1.0688    3.8964 H   0  0  0  0  0  0  0  0  0  0  0  0
    0.0624   -0.8037    5.5256 H   0  0  0  0  0  0  0  0  0  0  0  0
   -1.1664    0.3153    4.9030 H   0  0  0  0  0  0  0  0  0  0  0  0
    0.6584    1.5858    4.4586 H   0  0  0  0  0  0  0  0  0  0  0  0
    2.9593    1.0609    2.2556 H   0  0  0  0  0  0  0  0  0  0  0  0
    1.7845    0.3750    0.0712 H   0  0  0  0  0  0  0  0  0  0  0  0
    0.9940    1.9677    0.1011 H   0  0  0  0  0  0  0  0  0  0  0  0
    2.8057    1.8848    0.0857 H   0  0  0  0  0  0  0  0  0  0  0  0
    0.7595    3.0794    2.7255 H   0  0  0  0  0  0  0  0  0  0  0  0
    2.3943    2.9746    3.4259 H   0  0  0  0  0  0  0  0  0  0  0  0
    2.1677    3.5399    1.6835 H   0  0  0  0  0  0  0  0  0  0  0  0
    1.9655   -0.8963    5.1763 H   0  0  0  0  0  0  0  0  0  0  0  0
    2.7726   -0.3917    3.6759 H   0  0  0  0  0  0  0  0  0  0  0  0
    2.7788    0.7498    5.0591 H   0  0  0  0  0  0  0  0  0  0  0  0
  1  2  1  0
  2  3  1  0
  2  8  1  0
  3  4  1  0
  3  6  2  0
  4  5  1  0
  4  7  1  0
  1  9  1  0
  1 10  1  0
  1 11  1  0
  2 12  1  0
  4 13  1  0
  5 14  1  0
  5 15  1  0
  5 16  1  0
  7 17  1  0
  7 18  1  0
  7 19  1  0
  8 20  1  0
  8 21  1  0
  8 22  1  0
M  END
>  <s_m_entry_id>  (67) 
70

>  <s_m_entry_name>  (67) 
pKBHX_1184cpds-xtbcharges.3D_SP.70

>  <Mol_ID>  (67) 
72

>  <Formula>  (67) 
C7H14O

>  <MolWeight>  (67) 
114,18

>  <Name>  (67) 
2,4-dimethylpentan-3-one

>  <Inchi>  (67) 
1/C7H14O/c1-5(2)7(8)6(3)4/h5-6H,1-4H3

>  <Smile>  (67) 
CC(C)C(C(C)C)=O

>  <pKBHX>  (67) 
1,08

>  <Atom>  (67) 
oxygen

>  <Function>  (67) 
carbonyl

>  <Subfunction>  (67) 
ketone

>  <Ref>  (67) 
31

>  <Mulliken>  (67) 
   -0.08308199
   -0.03510180
    0.38671859
   -0.03692163
   -0.08269788
   -0.49725831
   -0.07687700
   -0.08517826
    0.02446185
    0.03274480
    0.05776198
    0.03938656
    0.03873831
    0.03505105
    0.02899364
    0.03769118
    0.04336588
    0.02715638
    0.04307447
    0.04181023
    0.02730925
    0.03285272

>  <cm5>  (67) 
-0.2223
-0.1000
0.4071
-0.1038
-0.2254
-0.5639
-0.2191
-0.2278
0.0747
0.0843
0.1176
0.0981
0.0974
0.0846
0.0809
0.0883
0.0983
0.0795
0.0969
0.0914
0.0791
0.0841

>  <chiral flag>  (67) 
0

>  <version>  (67) 
0

>  <HBA_atom_index>  (67) 
6

>  <LP/Pi charge centers coordinates>  (67) 
 0.6854962083546, 1.7859785071474898, 1.64267730811829, -0.79299327471646, 1.12826939613788, 1.98428768121024 

>  <LP/Pi Boys F_ii elements (eV)>  (67) 
 -15.55, -15.53 

>  <Descriptor>  (67) 
6;-0.5639;0.4071;-0.2559;0.0466714285714


$$$$
2,2,4,4-tetramethylpentan-3-one
     RDKit          3D

 28 27  0  0  1  0  0  0  0  0999 V2000
    0.0416   -0.3685    4.5228 C   0  0  0  0  0  0  0  0  0  0  0  0
   -0.3404    1.0342    4.0241 C   0  0  0  0  0  0  0  0  0  0  0  0
   -0.3319    1.0621    2.5613 C   0  0  0  0  0  0  0  0  0  0  0  0
   -0.6591    2.1640    1.6756 C   0  0  0  0  0  0  0  0  0  0  0  0
   -0.5503    1.7119    0.2329 C   0  0  0  0  0  0  0  0  0  0  0  0
    0.0000    0.0000    2.0000 O   0  0  0  0  0  0  0  0  0  0  0  0
    0.3802    3.2755    1.8617 C   0  0  0  0  0  0  0  0  0  0  0  0
   -1.9945    2.8023    1.8848 C   0  0  0  0  0  0  0  0  0  0  0  0
   -1.6953    1.3192    4.6287 C   0  0  0  0  0  0  0  0  0  0  0  0
    0.6541    1.9561    4.6831 C   0  0  0  0  0  0  0  0  0  0  0  0
    0.1771   -0.3715    5.6113 H   0  0  0  0  0  0  0  0  0  0  0  0
   -0.7206   -1.1075    4.1704 H   0  0  0  0  0  0  0  0  0  0  0  0
    0.9809   -0.6222    3.9795 H   0  0  0  0  0  0  0  0  0  0  0  0
   -0.6485    2.5824   -0.4623 H   0  0  0  0  0  0  0  0  0  0  0  0
    0.4061    1.1801    0.1298 H   0  0  0  0  0  0  0  0  0  0  0  0
   -1.4379    1.0368    0.0623 H   0  0  0  0  0  0  0  0  0  0  0  0
    0.6040    3.7465    0.8688 H   0  0  0  0  0  0  0  0  0  0  0  0
    0.0010    4.0961    2.5035 H   0  0  0  0  0  0  0  0  0  0  0  0
    1.3146    2.9190    2.2885 H   0  0  0  0  0  0  0  0  0  0  0  0
   -2.2968    3.2498    0.9131 H   0  0  0  0  0  0  0  0  0  0  0  0
   -2.7979    2.0912    2.1533 H   0  0  0  0  0  0  0  0  0  0  0  0
   -1.8968    3.6370    2.5970 H   0  0  0  0  0  0  0  0  0  0  0  0
   -1.8455    2.4082    4.6931 H   0  0  0  0  0  0  0  0  0  0  0  0
   -1.6736    0.9536    5.6966 H   0  0  0  0  0  0  0  0  0  0  0  0
   -2.5140    0.7717    4.1467 H   0  0  0  0  0  0  0  0  0  0  0  0
    0.4352    3.0210    4.5796 H   0  0  0  0  0  0  0  0  0  0  0  0
    1.7002    1.7876    4.3501 H   0  0  0  0  0  0  0  0  0  0  0  0
    0.6867    1.7531    5.7921 H   0  0  0  0  0  0  0  0  0  0  0  0
  1  2  1  0
  2  3  1  0
  2  9  1  0
  2 10  1  0
  3  4  1  0
  3  6  2  0
  4  5  1  0
  4  7  1  0
  4  8  1  0
  1 11  1  0
  1 12  1  0
  1 13  1  0
  5 14  1  0
  5 15  1  0
  5 16  1  0
  7 17  1  0
  7 18  1  0
  7 19  1  0
  8 20  1  0
  8 21  1  0
  8 22  1  0
  9 23  1  0
  9 24  1  0
  9 25  1  0
 10 26  1  0
 10 27  1  0
 10 28  1  0
M  END
>  <s_m_entry_id>  (68) 
71

>  <s_m_entry_name>  (68) 
pKBHX_1184cpds-xtbcharges.3D_SP.71

>  <Mol_ID>  (68) 
73

>  <Formula>  (68) 
C9H18O

>  <MolWeight>  (68) 
142,23

>  <Name>  (68) 
2,2,4,4-tetramethylpentan-3-one

>  <Inchi>  (68) 
1/2C9H18O/c2*1-8(2,3)7(10)9(4,5)6/h2*1-6H3

>  <Smile>  (68) 
CC(C)(C)C(C(C)(C)C)=O

>  <pKBHX>  (68) 
0,96

>  <Atom>  (68) 
oxygen

>  <Function>  (68) 
carbonyl

>  <Subfunction>  (68) 
ketone

>  <Ref>  (68) 
31

>  <DeltaNu>  (68) 
77

>  <Solvent>  (68) 
CCl4

>  <HBD>  (68) 
methanol

>  <Mulliken>  (68) 
   -0.08774214
    0.01056616
    0.37743148
    0.00780195
   -0.08742488
   -0.50955829
   -0.08688829
   -0.09146002
   -0.09466904
   -0.08761012
    0.03134943
    0.03826307
    0.03441744
    0.06096528
    0.02303940
    0.02867769
    0.03662286
    0.03580413
    0.03031286
    0.03670531
    0.03813908
    0.02861907
    0.02472886
    0.02854594
    0.06522430
    0.03064907
    0.03752352
    0.03996589

>  <cm5>  (68) 
-0.2304
-0.0176
0.4005
-0.0203
-0.2272
-0.5779
-0.2298
-0.2321
-0.2360
-0.2277
0.0856
0.0897
0.0841
0.1216
0.0737
0.0800
0.0871
0.0868
0.0853
0.0857
0.0911
0.0802
0.0769
0.0805
0.1278
0.0830
0.0905
0.0889

>  <chiral flag>  (68) 
0

>  <version>  (68) 
0

>  <HBA_atom_index>  (68) 
6

>  <LP/Pi charge centers coordinates>  (68) 
 -0.43361842137558, -2.49308631435125, -0.5831374530805299, 1.21763155817651, -2.15249196157738, -0.7509818929183499 

>  <LP/Pi Boys F_ii elements (eV)>  (68) 
 -15.29, -15.28 

>  <Descriptor>  (68) 
6;-0.5779;0.4005;-0.205266666667;-0.0201888888889


$$$$
hexan-2-one
     RDKit          3D

 19 18  0  0  1  0  0  0  0  0999 V2000
    2.3509   -0.1382    1.8136 C   0  0  0  0  0  0  0  0  0  0  0  0
    1.0732   -0.0681    2.5480 C   0  0  0  0  0  0  0  0  0  0  0  0
    1.0998   -0.0751    4.0684 C   0  0  0  0  0  0  0  0  0  0  0  0
    0.2042    1.0690    4.4520 C   0  0  0  0  0  0  0  0  0  0  0  0
    0.0603    1.3110    5.9003 C   0  0  0  0  0  0  0  0  0  0  0  0
   -0.5551    0.1373    6.5975 C   0  0  0  0  0  0  0  0  0  0  0  0
    0.0000    0.0000    2.0000 O   0  0  0  0  0  0  0  0  0  0  0  0
    2.9067   -1.0364    2.1129 H   0  0  0  0  0  0  0  0  0  0  0  0
    2.9122    0.8158    2.0066 H   0  0  0  0  0  0  0  0  0  0  0  0
    2.1243   -0.1356    0.7140 H   0  0  0  0  0  0  0  0  0  0  0  0
    0.6456   -1.0354    4.3529 H   0  0  0  0  0  0  0  0  0  0  0  0
    2.1336    0.0420    4.4465 H   0  0  0  0  0  0  0  0  0  0  0  0
   -0.7799    0.8588    3.9374 H   0  0  0  0  0  0  0  0  0  0  0  0
    0.6138    1.9739    3.9243 H   0  0  0  0  0  0  0  0  0  0  0  0
   -0.5261    2.2627    6.0956 H   0  0  0  0  0  0  0  0  0  0  0  0
    1.0499    1.5571    6.3913 H   0  0  0  0  0  0  0  0  0  0  0  0
   -0.1406    0.0013    7.6272 H   0  0  0  0  0  0  0  0  0  0  0  0
   -0.4111   -0.7673    5.9870 H   0  0  0  0  0  0  0  0  0  0  0  0
   -1.6707    0.2899    6.6653 H   0  0  0  0  0  0  0  0  0  0  0  0
  1  2  1  0
  2  3  1  0
  2  7  2  0
  3  4  1  0
  4  5  1  0
  5  6  1  0
  1  8  1  0
  1  9  1  0
  1 10  1  0
  3 11  1  0
  3 12  1  0
  4 13  1  0
  4 14  1  0
  5 15  1  0
  5 16  1  0
  6 17  1  0
  6 18  1  0
  6 19  1  0
M  END
>  <s_m_entry_id>  (69) 
72

>  <s_m_entry_name>  (69) 
pKBHX_1184cpds-xtbcharges.3D_SP.72

>  <Mol_ID>  (69) 
74

>  <Formula>  (69) 
C6H12O

>  <MolWeight>  (69) 
100,15

>  <Name>  (69) 
hexan-2-one

>  <Inchi>  (69) 
1/C6H12O/c1-3-4-5-6(2)7/h3-5H2,1-2H3

>  <Smile>  (69) 
CC(CCCC)=O

>  <pKBHX>  (69) 
1,18

>  <Atom>  (69) 
oxygen

>  <Function>  (69) 
carbonyl

>  <Subfunction>  (69) 
ketone

>  <Ref>  (69) 
31

>  <Comment>  (69) 
secondary (LFER)

>  <Mulliken>  (69) 
   -0.12487445
    0.39913963
   -0.07933463
   -0.02784104
   -0.04551154
   -0.08186206
   -0.49846424
    0.05184406
    0.05403838
    0.06257716
    0.04338729
    0.04233758
    0.04191778
    0.03497024
    0.02045624
    0.02029285
    0.02672024
    0.02946303
    0.03074349

>  <cm5>  (69) 
-0.2610
0.4137
-0.1775
-0.1317
-0.1592
-0.2276
-0.5547
0.1031
0.1049
0.1153
0.0979
0.0971
0.1005
0.0913
0.0752
0.0754
0.0755
0.0796
0.0819

>  <chiral flag>  (69) 
0

>  <version>  (69) 
0

>  <HBA_atom_index>  (69) 
7

>  <LP/Pi charge centers coordinates>  (69) 
 2.4536308586658095, -0.009318811354889999, 2.38322911745885, 0.8335811697147599, 0.19084777485185, 2.2732660851166497 

>  <LP/Pi Boys F_ii elements (eV)>  (69) 
 -15.74, -15.72 

>  <Descriptor>  (69) 
7;-0.5547;0.4137;-0.331066666667;0.27735


$$$$
hexan-3-one
     RDKit          3D

 19 18  0  0  1  0  0  0  0  0999 V2000
    0.0965    3.5605    2.4805 C   0  0  0  0  0  0  0  0  0  0  0  0
    0.0604    2.2792    1.6771 C   0  0  0  0  0  0  0  0  0  0  0  0
    0.0302    1.0806    2.5406 C   0  0  0  0  0  0  0  0  0  0  0  0
    0.0358    1.1646    4.0153 C   0  0  0  0  0  0  0  0  0  0  0  0
    0.0000   -0.2210    4.6320 C   0  0  0  0  0  0  0  0  0  0  0  0
    0.0051   -0.1627    6.1358 C   0  0  0  0  0  0  0  0  0  0  0  0
    0.0000    0.0000    2.0000 O   0  0  0  0  0  0  0  0  0  0  0  0
    0.2043    4.3990    1.7576 H   0  0  0  0  0  0  0  0  0  0  0  0
   -0.8318    3.7183    3.0485 H   0  0  0  0  0  0  0  0  0  0  0  0
    0.9796    3.5597    3.1453 H   0  0  0  0  0  0  0  0  0  0  0  0
   -0.8572    2.2628    1.0563 H   0  0  0  0  0  0  0  0  0  0  0  0
    0.9557    2.2571    1.0266 H   0  0  0  0  0  0  0  0  0  0  0  0
    0.9774    1.6513    4.3929 H   0  0  0  0  0  0  0  0  0  0  0  0
   -0.7883    1.8027    4.3889 H   0  0  0  0  0  0  0  0  0  0  0  0
    0.8044   -0.8567    4.2118 H   0  0  0  0  0  0  0  0  0  0  0  0
   -0.9901   -0.6633    4.3321 H   0  0  0  0  0  0  0  0  0  0  0  0
    0.5582    0.7202    6.5235 H   0  0  0  0  0  0  0  0  0  0  0  0
    0.4690   -1.1185    6.4889 H   0  0  0  0  0  0  0  0  0  0  0  0
   -1.0337   -0.1756    6.5582 H   0  0  0  0  0  0  0  0  0  0  0  0
  1  2  1  0
  2  3  1  0
  3  4  1  0
  3  7  2  0
  4  5  1  0
  5  6  1  0
  1  8  1  0
  1  9  1  0
  1 10  1  0
  2 11  1  0
  2 12  1  0
  4 13  1  0
  4 14  1  0
  5 15  1  0
  5 16  1  0
  6 17  1  0
  6 18  1  0
  6 19  1  0
M  END
>  <s_m_entry_id>  (70) 
73

>  <s_m_entry_name>  (70) 
pKBHX_1184cpds-xtbcharges.3D_SP.73

>  <Mol_ID>  (70) 
75

>  <Formula>  (70) 
C6H12O

>  <MolWeight>  (70) 
100,15

>  <Name>  (70) 
hexan-3-one

>  <Inchi>  (70) 
1/C6H12O/c1-3-5-6(7)4-2/h3-5H2,1-2H3

>  <Smile>  (70) 
CCC(CCC)=O

>  <pKBHX>  (70) 
1,13

>  <Atom>  (70) 
oxygen

>  <Function>  (70) 
carbonyl

>  <Subfunction>  (70) 
ketone

>  <Ref>  (70) 
31

>  <Comment>  (70) 
secondary (LFER)

>  <Mulliken>  (70) 
   -0.08772146
   -0.07102853
    0.39205785
   -0.07687323
   -0.02190324
   -0.08349215
   -0.51063659
    0.02995988
    0.03648622
    0.02777481
    0.06312698
    0.06178012
    0.04166040
    0.04377936
    0.03513852
    0.04250490
    0.02163318
    0.02965305
    0.02609993

>  <cm5>  (70) 
-0.2316
-0.1682
0.4088
-0.1756
-0.1299
-0.2284
-0.5671
0.0784
0.0854
0.0799
0.1187
0.1157
0.0955
0.1003
0.0912
0.1016
0.0707
0.0793
0.0754

>  <chiral flag>  (70) 
0

>  <version>  (70) 
0

>  <HBA_atom_index>  (70) 
7

>  <LP/Pi charge centers coordinates>  (70) 
 -1.09444967815429, -2.7230561632216697, 0.05007604307287, 0.49713027480056, -2.3131925085536995, 0.00378361733035 

>  <LP/Pi Boys F_ii elements (eV)>  (70) 
 -15.56, -15.55 

>  <Descriptor>  (70) 
7;-0.5671;0.4088;-0.303633333333;0.17298


$$$$
heptan-4-one
     RDKit          3D

 22 21  0  0  1  0  0  0  0  0999 V2000
    1.0655   -0.4235    5.9962 C   0  0  0  0  0  0  0  0  0  0  0  0
    0.9590   -0.4432    4.5041 C   0  0  0  0  0  0  0  0  0  0  0  0
   -0.3592   -1.0449    4.0395 C   0  0  0  0  0  0  0  0  0  0  0  0
   -0.3412   -1.0134    2.5591 C   0  0  0  0  0  0  0  0  0  0  0  0
   -0.7472   -2.2456    1.8334 C   0  0  0  0  0  0  0  0  0  0  0  0
   -0.6526   -2.0612    0.3386 C   0  0  0  0  0  0  0  0  0  0  0  0
   -1.0209   -3.2855   -0.4218 C   0  0  0  0  0  0  0  0  0  0  0  0
    0.0000    0.0000    2.0000 O   0  0  0  0  0  0  0  0  0  0  0  0
    1.3870    0.5877    6.3616 H   0  0  0  0  0  0  0  0  0  0  0  0
    0.1132   -0.6384    6.4986 H   0  0  0  0  0  0  0  0  0  0  0  0
    1.8830   -1.1248    6.2975 H   0  0  0  0  0  0  0  0  0  0  0  0
    1.7502   -1.0896    4.0297 H   0  0  0  0  0  0  0  0  0  0  0  0
    1.0635    0.5625    4.0873 H   0  0  0  0  0  0  0  0  0  0  0  0
   -1.1969   -0.3398    4.3296 H   0  0  0  0  0  0  0  0  0  0  0  0
   -0.5145   -2.0497    4.4278 H   0  0  0  0  0  0  0  0  0  0  0  0
   -1.7805   -2.5541    2.0796 H   0  0  0  0  0  0  0  0  0  0  0  0
   -0.0830   -3.1012    2.0948 H   0  0  0  0  0  0  0  0  0  0  0  0
    0.3889   -1.7672    0.0527 H   0  0  0  0  0  0  0  0  0  0  0  0
   -1.2988   -1.2042    0.0266 H   0  0  0  0  0  0  0  0  0  0  0  0
   -1.1201   -4.1692    0.2440 H   0  0  0  0  0  0  0  0  0  0  0  0
   -0.2239   -3.5697   -1.1588 H   0  0  0  0  0  0  0  0  0  0  0  0
   -1.9461   -3.1828   -1.0244 H   0  0  0  0  0  0  0  0  0  0  0  0
  1  2  1  0
  2  3  1  0
  3  4  1  0
  4  5  1  0
  4  8  2  0
  5  6  1  0
  6  7  1  0
  1  9  1  0
  1 10  1  0
  1 11  1  0
  2 12  1  0
  2 13  1  0
  3 14  1  0
  3 15  1  0
  5 16  1  0
  5 17  1  0
  6 18  1  0
  6 19  1  0
  7 20  1  0
  7 21  1  0
  7 22  1  0
M  END
>  <s_m_entry_id>  (71) 
74

>  <s_m_entry_name>  (71) 
pKBHX_1184cpds-xtbcharges.3D_SP.74

>  <Mol_ID>  (71) 
76

>  <Formula>  (71) 
C7H14O

>  <MolWeight>  (71) 
114,18

>  <Name>  (71) 
heptan-4-one

>  <Inchi>  (71) 
1/C7H14O/c1-3-5-7(8)6-4-2/h3-6H2,1-2H3

>  <Smile>  (71) 
CCCC(CCC)=O

>  <pKBHX>  (71) 
1,14

>  <Atom>  (71) 
oxygen

>  <Function>  (71) 
carbonyl

>  <Subfunction>  (71) 
ketone

>  <Ref>  (71) 
31

>  <Comment>  (71) 
secondary (LFER)

>  <Mulliken>  (71) 
   -0.07206540
   -0.01843535
   -0.08259536
    0.39766277
   -0.07697316
   -0.01662181
   -0.07479933
   -0.49996812
    0.04480157
    0.02422153
    0.01846717
    0.03546880
    0.01528862
    0.04268810
    0.04268312
    0.04396263
    0.04301822
    0.01427829
    0.03330325
    0.04192888
    0.01876631
    0.02491927

>  <cm5>  (71) 
-0.2145
-0.1249
-0.1817
0.4161
-0.1730
-0.1233
-0.2179
-0.5631
0.0976
0.0769
0.0679
0.0910
0.0673
0.0977
0.0971
0.0987
0.0953
0.0663
0.0883
0.0943
0.0671
0.0768

>  <chiral flag>  (71) 
0

>  <version>  (71) 
0

>  <HBA_atom_index>  (71) 
8

>  <LP/Pi charge centers coordinates>  (71) 
 -0.8301573929137299, 2.0438148299502497, -0.15503305863952999, 0.81162031388126, 2.08690573333632, -0.14634396821095 

>  <LP/Pi Boys F_ii elements (eV)>  (71) 
 -15.67, -15.66 

>  <Descriptor>  (71) 
8;-0.5631;0.4161;-0.305933333333;0.20002


$$$$
2,6-dimethylheptan-4-one
     RDKit          3D

 28 27  0  0  1  0  0  0  0  0999 V2000
    0.2734   -1.6077   -0.1404 C   0  0  0  0  0  0  0  0  0  0  0  0
   -1.1688   -1.5697    0.2549 C   0  0  0  0  0  0  0  0  0  0  0  0
   -1.3614   -1.8772    1.7425 C   0  0  0  0  0  0  0  0  0  0  0  0
   -0.6448   -0.8930    2.5741 C   0  0  0  0  0  0  0  0  0  0  0  0
   -0.5996   -0.8381    4.0347 C   0  0  0  0  0  0  0  0  0  0  0  0
   -1.3547   -1.8902    4.7643 C   0  0  0  0  0  0  0  0  0  0  0  0
   -1.1479   -1.6036    6.2607 C   0  0  0  0  0  0  0  0  0  0  0  0
    0.0000    0.0000    2.0000 O   0  0  0  0  0  0  0  0  0  0  0  0
   -0.8185   -3.2614    4.5065 C   0  0  0  0  0  0  0  0  0  0  0  0
   -1.9173   -2.5818   -0.5711 C   0  0  0  0  0  0  0  0  0  0  0  0
    0.4668   -2.3224   -0.9688 H   0  0  0  0  0  0  0  0  0  0  0  0
    0.9514   -1.9039    0.6844 H   0  0  0  0  0  0  0  0  0  0  0  0
    0.5251   -0.5844   -0.5421 H   0  0  0  0  0  0  0  0  0  0  0  0
   -1.6480   -0.5702    0.0636 H   0  0  0  0  0  0  0  0  0  0  0  0
   -2.4319   -1.9155    1.9443 H   0  0  0  0  0  0  0  0  0  0  0  0
   -0.9069   -2.8950    1.8649 H   0  0  0  0  0  0  0  0  0  0  0  0
    0.4634   -0.8855    4.3622 H   0  0  0  0  0  0  0  0  0  0  0  0
   -0.9652    0.1690    4.3521 H   0  0  0  0  0  0  0  0  0  0  0  0
   -2.4460   -1.8586    4.5762 H   0  0  0  0  0  0  0  0  0  0  0  0
   -1.1050   -0.5021    6.4288 H   0  0  0  0  0  0  0  0  0  0  0  0
   -1.9244   -2.0470    6.8779 H   0  0  0  0  0  0  0  0  0  0  0  0
   -0.1685   -2.0779    6.5160 H   0  0  0  0  0  0  0  0  0  0  0  0
   -0.6557   -3.8249    5.4701 H   0  0  0  0  0  0  0  0  0  0  0  0
    0.1636   -3.2439    3.9810 H   0  0  0  0  0  0  0  0  0  0  0  0
   -1.5362   -3.9083    3.9419 H   0  0  0  0  0  0  0  0  0  0  0  0
   -2.7667   -3.0460   -0.0305 H   0  0  0  0  0  0  0  0  0  0  0  0
   -2.2204   -2.0884   -1.5152 H   0  0  0  0  0  0  0  0  0  0  0  0
   -1.2030   -3.4054   -0.8147 H   0  0  0  0  0  0  0  0  0  0  0  0
  1  2  1  0
  2  3  1  0
  2 10  1  0
  3  4  1  0
  4  5  1  0
  4  8  2  0
  5  6  1  0
  6  7  1  0
  6  9  1  0
  1 11  1  0
  1 12  1  0
  1 13  1  0
  2 14  1  0
  3 15  1  0
  3 16  1  0
  5 17  1  0
  5 18  1  0
  6 19  1  0
  7 20  1  0
  7 21  1  0
  7 22  1  0
  9 23  1  0
  9 24  1  0
  9 25  1  0
 10 26  1  0
 10 27  1  0
 10 28  1  0
M  END
>  <s_m_entry_id>  (72) 
75

>  <s_m_entry_name>  (72) 
pKBHX_1184cpds-xtbcharges.3D_SP.75

>  <Mol_ID>  (72) 
77

>  <Formula>  (72) 
C9H18O

>  <MolWeight>  (72) 
142,23

>  <Name>  (72) 
2,6-dimethylheptan-4-one

>  <Inchi>  (72) 
1/C9H18O/c1-7(2)5-9(10)6-8(3)4/h7-8H,5-6H2,1-4H3

>  <Smile>  (72) 
CC(C)CC(CC(C)C)=O

>  <pKBHX>  (72) 
1,07

>  <Atom>  (72) 
oxygen

>  <Function>  (72) 
carbonyl

>  <Subfunction>  (72) 
ketone

>  <Ref>  (72) 
31

>  <Comment>  (72) 
secondary (LFER)

>  <Mulliken>  (72) 
   -0.09355115
    0.01601039
   -0.09072399
    0.40323034
   -0.09502451
    0.01643206
   -0.08212676
   -0.49038696
   -0.09129984
   -0.08275671
    0.02145854
    0.02661079
    0.03353532
    0.03131422
    0.04750241
    0.04682904
    0.04468430
    0.04411304
    0.03089643
    0.02018040
    0.04521589
    0.02664375
    0.03144173
    0.02551264
    0.02390528
    0.03782820
    0.02004369
    0.03248148

>  <cm5>  (72) 
-0.2383
-0.0558
-0.1901
0.4222
-0.1933
-0.0541
-0.2229
-0.5551
-0.2358
-0.2242
0.0725
0.0762
0.0840
0.0900
0.1049
0.1035
0.0989
0.1016
0.0887
0.0704
0.0990
0.0819
0.0812
0.0752
0.0747
0.0931
0.0710
0.0809

>  <chiral flag>  (72) 
0

>  <version>  (72) 
0

>  <HBA_atom_index>  (72) 
8

>  <LP/Pi charge centers coordinates>  (72) 
 -1.7968478078419499, 1.75356110887375, -0.8374071212250299, -0.4250563334867599, 2.4697760565327997, -1.47385389036982 

>  <LP/Pi Boys F_ii elements (eV)>  (72) 
 -15.31, -15.3 

>  <Descriptor>  (72) 
8;-0.5551;0.4222;-0.312833333333;0.23134


$$$$
3,5-dimethylheptan-4-one
     RDKit          3D

 28 27  0  0  1  0  0  0  0  0999 V2000
    0.5139    2.5312    4.6090 C   0  0  0  0  0  0  0  0  0  0  0  0
   -0.7526    1.7847    4.7963 C   0  0  0  0  0  0  0  0  0  0  0  0
   -0.9452    0.5418    4.0232 C   0  0  0  0  0  0  0  0  0  0  0  0
   -0.9647    0.5745    2.5676 C   0  0  0  0  0  0  0  0  0  0  0  0
   -1.9311    1.1724    1.6579 C   0  0  0  0  0  0  0  0  0  0  0  0
   -1.8731    2.6555    1.5955 C   0  0  0  0  0  0  0  0  0  0  0  0
   -0.5342    3.1857    1.0886 C   0  0  0  0  0  0  0  0  0  0  0  0
    0.0000    0.0000    2.0000 O   0  0  0  0  0  0  0  0  0  0  0  0
   -3.3650    0.7537    1.9524 C   0  0  0  0  0  0  0  0  0  0  0  0
    0.0860   -0.5325    4.4438 C   0  0  0  0  0  0  0  0  0  0  0  0
    1.0456    2.2984    3.6619 H   0  0  0  0  0  0  0  0  0  0  0  0
    1.2153    2.4042    5.4295 H   0  0  0  0  0  0  0  0  0  0  0  0
    0.2701    3.6195    4.5531 H   0  0  0  0  0  0  0  0  0  0  0  0
   -0.7619    1.4729    5.8934 H   0  0  0  0  0  0  0  0  0  0  0  0
   -1.6442    2.4383    4.7111 H   0  0  0  0  0  0  0  0  0  0  0  0
   -1.9316    0.1040    4.4266 H   0  0  0  0  0  0  0  0  0  0  0  0
   -1.7738    0.8021    0.5944 H   0  0  0  0  0  0  0  0  0  0  0  0
   -2.6585    3.0317    0.8649 H   0  0  0  0  0  0  0  0  0  0  0  0
   -2.1085    3.1749    2.5330 H   0  0  0  0  0  0  0  0  0  0  0  0
   -0.5891    3.3771   -0.0136 H   0  0  0  0  0  0  0  0  0  0  0  0
    0.2664    2.4571    1.2488 H   0  0  0  0  0  0  0  0  0  0  0  0
   -0.3414    4.1724    1.5508 H   0  0  0  0  0  0  0  0  0  0  0  0
   -3.4772   -0.3581    1.8941 H   0  0  0  0  0  0  0  0  0  0  0  0
   -3.9717    1.1546    1.1074 H   0  0  0  0  0  0  0  0  0  0  0  0
   -3.7584    1.1769    2.8725 H   0  0  0  0  0  0  0  0  0  0  0  0
    0.0014   -0.6285    5.5258 H   0  0  0  0  0  0  0  0  0  0  0  0
    1.0751   -0.2101    4.0861 H   0  0  0  0  0  0  0  0  0  0  0  0
   -0.2392   -1.4513    3.9002 H   0  0  0  0  0  0  0  0  0  0  0  0
  1  2  1  0
  2  3  1  0
  3  4  1  0
  3 10  1  0
  4  5  1  0
  4  8  2  0
  5  6  1  0
  5  9  1  0
  6  7  1  0
  1 11  1  0
  1 12  1  0
  1 13  1  0
  2 14  1  0
  2 15  1  0
  3 16  1  0
  5 17  1  0
  6 18  1  0
  6 19  1  0
  7 20  1  0
  7 21  1  0
  7 22  1  0
  9 23  1  0
  9 24  1  0
  9 25  1  0
 10 26  1  0
 10 27  1  0
 10 28  1  0
M  END
>  <s_m_entry_id>  (73) 
76

>  <s_m_entry_name>  (73) 
pKBHX_1184cpds-xtbcharges.3D_SP.76

>  <Mol_ID>  (73) 
78

>  <Formula>  (73) 
C9H18O

>  <MolWeight>  (73) 
142,23

>  <Name>  (73) 
3,5-dimethylheptan-4-one

>  <Inchi>  (73) 
1/C9H18O/c1-5-7(3)9(10)8(4)6-2/h7-8H,5-6H2,1-4H3

>  <Smile>  (73) 
CCC(C)C(C(C)CC)=O

>  <pKBHX>  (73) 
1,07

>  <Atom>  (73) 
oxygen

>  <Function>  (73) 
carbonyl

>  <Subfunction>  (73) 
ketone

>  <Ref>  (73) 
31

>  <Comment>  (73) 
secondary (LFER)

>  <Mulliken>  (73) 
   -0.08585998
   -0.03139222
   -0.02980928
    0.37521628
   -0.03699040
   -0.02501622
   -0.08575070
   -0.52177752
   -0.08094658
   -0.08063170
    0.03044919
    0.02570727
    0.03024229
    0.03086514
    0.03287333
    0.03660158
    0.04260447
    0.03761465
    0.04071930
    0.02241727
    0.02458371
    0.02822174
    0.04180640
    0.02538487
    0.03606195
    0.06609803
    0.03172737
    0.01897974

>  <cm5>  (73) 
-0.2291
-0.1350
-0.0910
0.3927
-0.1023
-0.1301
-0.2299
-0.5872
-0.2230
-0.2221
0.0777
0.0768
0.0793
0.0847
0.0858
0.0932
0.1050
0.0946
0.1002
0.0698
0.0758
0.0768
0.0921
0.0773
0.0867
0.1287
0.0832
0.0694

>  <chiral flag>  (73) 
0

>  <version>  (73) 
0

>  <HBA_atom_index>  (73) 
8

>  <LP/Pi charge centers coordinates>  (73) 
 1.4342925992345799, 1.47771688428752, -1.6678978958056299, -0.20589757581340998, 1.8941423368430899, -1.7366486039957099 

>  <LP/Pi Boys F_ii elements (eV)>  (73) 
 -15.21, -15.2 

>  <Descriptor>  (73) 
8;-0.5872;0.3927;-0.260166666667;0.0668428571429


$$$$
1-adamantan-1-ylethanone
     RDKit          3D

 31 33  0  0  1  0  0  0  0  0999 V2000
    0.4103    0.9997    2.5608 C   0  0  0  0  0  0  0  0  0  0  0  0
    0.8501    2.1455    1.7171 C   0  0  0  0  0  0  0  0  0  0  0  0
    0.4429    1.0059    4.0278 C   0  0  0  0  0  0  0  0  0  0  0  0
   -0.4022    2.0974    4.6412 C   0  0  0  0  0  0  0  0  0  0  0  0
   -0.2806    2.0045    6.1344 C   0  0  0  0  0  0  0  0  0  0  0  0
    1.1715    2.1377    6.5885 C   0  0  0  0  0  0  0  0  0  0  0  0
    1.9908    1.0379    5.9133 C   0  0  0  0  0  0  0  0  0  0  0  0
    1.5118   -0.2966    6.3768 C   0  0  0  0  0  0  0  0  0  0  0  0
    0.0315   -0.4255    6.0516 C   0  0  0  0  0  0  0  0  0  0  0  0
   -0.0682   -0.3036    4.5454 C   0  0  0  0  0  0  0  0  0  0  0  0
   -0.7763    0.6939    6.6923 C   0  0  0  0  0  0  0  0  0  0  0  0
    1.8811    1.2648    4.4427 C   0  0  0  0  0  0  0  0  0  0  0  0
    0.0000    0.0000    2.0000 O   0  0  0  0  0  0  0  0  0  0  0  0
    1.4841    1.7697    0.8751 H   0  0  0  0  0  0  0  0  0  0  0  0
    1.4784    2.8690    2.2816 H   0  0  0  0  0  0  0  0  0  0  0  0
    0.0031    2.7005    1.2831 H   0  0  0  0  0  0  0  0  0  0  0  0
   -1.4568    1.9452    4.3780 H   0  0  0  0  0  0  0  0  0  0  0  0
   -0.1077    3.1053    4.3361 H   0  0  0  0  0  0  0  0  0  0  0  0
   -0.8332    2.8114    6.6616 H   0  0  0  0  0  0  0  0  0  0  0  0
    1.1989    1.9177    7.6772 H   0  0  0  0  0  0  0  0  0  0  0  0
    1.5861    3.1213    6.3801 H   0  0  0  0  0  0  0  0  0  0  0  0
    3.0394    1.2010    6.2142 H   0  0  0  0  0  0  0  0  0  0  0  0
    1.7169   -0.3938    7.4510 H   0  0  0  0  0  0  0  0  0  0  0  0
    2.0249   -1.1133    5.8612 H   0  0  0  0  0  0  0  0  0  0  0  0
   -0.3658   -1.4149    6.3264 H   0  0  0  0  0  0  0  0  0  0  0  0
    0.5305   -1.1284    4.0910 H   0  0  0  0  0  0  0  0  0  0  0  0
   -1.1277   -0.3909    4.2639 H   0  0  0  0  0  0  0  0  0  0  0  0
   -0.5484    0.6910    7.7750 H   0  0  0  0  0  0  0  0  0  0  0  0
   -1.8323    0.4898    6.4688 H   0  0  0  0  0  0  0  0  0  0  0  0
    2.6032    0.6679    3.8559 H   0  0  0  0  0  0  0  0  0  0  0  0
    2.0758    2.3414    4.2440 H   0  0  0  0  0  0  0  0  0  0  0  0
  1  2  1  0
  1  3  1  0
  1 13  2  0
  3  4  1  0
  3 10  1  0
  3 12  1  0
  4  5  1  0
  5  6  1  0
  5 11  1  0
  6  7  1  0
  7  8  1  0
  7 12  1  0
  8  9  1  0
  9 10  1  0
  9 11  1  0
  2 14  1  0
  2 15  1  0
  2 16  1  0
  4 17  1  0
  4 18  1  0
  5 19  1  0
  6 20  1  0
  6 21  1  0
  7 22  1  0
  8 23  1  0
  8 24  1  0
  9 25  1  0
 10 26  1  0
 10 27  1  0
 11 28  1  0
 11 29  1  0
 12 30  1  0
 12 31  1  0
M  END
>  <s_m_entry_id>  (74) 
77

>  <s_m_entry_name>  (74) 
pKBHX_1184cpds-xtbcharges.3D_SP.77

>  <Mol_ID>  (74) 
79

>  <Formula>  (74) 
C12H18O

>  <MolWeight>  (74) 
178,27

>  <Name>  (74) 
1-adamantan-1-ylethanone
1-adamantyl methyl ketone

>  <Inchi>  (74) 
1/C12H18O/c1-8(13)12-5-9-2-10(6-12)4-11(3-9)7-12/h9-11H,2-7H2,1H3

>  <Smile>  (74) 
CC(C12CC3CC(C2)CC(C3)C1)=O

>  <pKBHX>  (74) 
1,3

>  <Atom>  (74) 
oxygen

>  <Function>  (74) 
carbonyl

>  <Subfunction>  (74) 
ketone

>  <Ref>  (74) 
31

>  <DeltaNu>  (74) 
87

>  <Solvent>  (74) 
CCl4

>  <HBD>  (74) 
methanol

>  <Mulliken>  (74) 
    0.39245359
   -0.12060735
   -0.01068517
   -0.05392361
   -0.00003901
   -0.05538334
   -0.00594194
   -0.05555953
   -0.01132815
   -0.04674120
   -0.05544880
   -0.05763204
   -0.50468165
    0.03455367
    0.06231175
    0.06395994
    0.02630853
    0.03229887
    0.02013960
    0.02816686
    0.02177279
    0.02295388
    0.02709749
    0.02822305
    0.02413917
    0.04591030
    0.03443386
    0.02366752
    0.02653652
    0.03717351
    0.02587090

>  <cm5>  (74) 
0.4123
-0.2547
-0.0322
-0.1544
-0.0657
-0.1574
-0.0744
-0.1600
-0.0797
-0.1435
-0.1564
-0.1596
-0.5637
0.0857
0.1119
0.1174
0.0845
0.0880
0.0753
0.0835
0.0766
0.0798
0.0824
0.0847
0.0812
0.1078
0.0924
0.0781
0.0800
0.0955
0.0845

>  <chiral flag>  (74) 
0

>  <version>  (74) 
0

>  <HBA_atom_index>  (74) 
13

>  <LP/Pi charge centers coordinates>  (74) 
 3.42431656182398, 1.9149813369087099, 0.8855992932914599, 1.8143476994663799, 2.24491805988772, 1.04413550531937 

>  <LP/Pi Boys F_ii elements (eV)>  (74) 
 -15.45, -15.44 

>  <Descriptor>  (74) 
13;-0.5637;0.4123;-0.283533333333;0.1299


$$$$
1-cyclohexylethanone
     RDKit          3D

 23 23  0  0  1  0  0  0  0  0999 V2000
   -0.7129    0.8034    2.5640 C   0  0  0  0  0  0  0  0  0  0  0  0
   -1.5482    1.7210    1.7313 C   0  0  0  0  0  0  0  0  0  0  0  0
   -0.7148    0.8291    4.0457 C   0  0  0  0  0  0  0  0  0  0  0  0
   -0.2670    2.1980    4.4750 C   0  0  0  0  0  0  0  0  0  0  0  0
    0.3481    2.2531    5.8226 C   0  0  0  0  0  0  0  0  0  0  0  0
    0.0524    1.0480    6.6790 C   0  0  0  0  0  0  0  0  0  0  0  0
    0.5884   -0.1610    5.9527 C   0  0  0  0  0  0  0  0  0  0  0  0
    0.1245   -0.2828    4.5499 C   0  0  0  0  0  0  0  0  0  0  0  0
    0.0000    0.0000    2.0000 O   0  0  0  0  0  0  0  0  0  0  0  0
   -2.0250    2.5101    2.3427 H   0  0  0  0  0  0  0  0  0  0  0  0
   -2.2916    1.1031    1.1682 H   0  0  0  0  0  0  0  0  0  0  0  0
   -0.8864    2.2593    0.9984 H   0  0  0  0  0  0  0  0  0  0  0  0
   -1.7834    0.6856    4.3500 H   0  0  0  0  0  0  0  0  0  0  0  0
   -1.1793    2.8541    4.4846 H   0  0  0  0  0  0  0  0  0  0  0  0
    0.4258    2.6767    3.7465 H   0  0  0  0  0  0  0  0  0  0  0  0
    0.0567    3.1693    6.3755 H   0  0  0  0  0  0  0  0  0  0  0  0
    1.4711    2.3079    5.7443 H   0  0  0  0  0  0  0  0  0  0  0  0
    0.6388    1.1432    7.6191 H   0  0  0  0  0  0  0  0  0  0  0  0
   -1.0169    0.8843    6.8506 H   0  0  0  0  0  0  0  0  0  0  0  0
    0.3845   -1.0644    6.5719 H   0  0  0  0  0  0  0  0  0  0  0  0
    1.7131   -0.0707    5.9328 H   0  0  0  0  0  0  0  0  0  0  0  0
    0.9801   -0.4687    3.8377 H   0  0  0  0  0  0  0  0  0  0  0  0
   -0.4869   -1.2295    4.4776 H   0  0  0  0  0  0  0  0  0  0  0  0
  1  2  1  0
  1  3  1  0
  1  9  2  0
  3  4  1  0
  3  8  1  0
  4  5  1  0
  5  6  1  0
  6  7  1  0
  7  8  1  0
  2 10  1  0
  2 11  1  0
  2 12  1  0
  3 13  1  0
  4 14  1  0
  4 15  1  0
  5 16  1  0
  5 17  1  0
  6 18  1  0
  6 19  1  0
  7 20  1  0
  7 21  1  0
  8 22  1  0
  8 23  1  0
M  END
>  <s_m_entry_id>  (75) 
78

>  <s_m_entry_name>  (75) 
pKBHX_1184cpds-xtbcharges.3D_SP.78

>  <Mol_ID>  (75) 
80

>  <Formula>  (75) 
C8H14O

>  <MolWeight>  (75) 
126,19

>  <Name>  (75) 
1-cyclohexylethanone
cyclohexyl methyl ketone

>  <Inchi>  (75) 
1/2C8H14O/c2*1-7(9)8-5-3-2-4-6-8/h2*8H,2-6H2,1H3

>  <Smile>  (75) 
CC(C1CCCCC1)=O

>  <pKBHX>  (75) 
1,24

>  <Atom>  (75) 
oxygen

>  <Function>  (75) 
carbonyl

>  <Subfunction>  (75) 
ketone

>  <Ref>  (75) 
31

>  <Comment>  (75) 
secondary (LFER)

>  <Mulliken>  (75) 
    0.39189896
   -0.12091986
   -0.04037862
   -0.03214023
   -0.04586013
   -0.04907057
   -0.03352101
   -0.03974063
   -0.50635480
    0.03515282
    0.06782453
    0.06950073
    0.03949868
    0.01702562
    0.04661778
    0.03536890
    0.02785099
    0.02453938
    0.02674010
    0.01969842
    0.02346344
    0.01891474
    0.02389076

>  <cm5>  (75) 
0.4084
-0.2587
-0.0989
-0.1340
-0.1557
-0.1585
-0.1373
-0.1397
-0.5640
0.0877
0.1201
0.1222
0.0963
0.0714
0.1071
0.0929
0.0833
0.0808
0.0808
0.0707
0.0762
0.0738
0.0751

>  <chiral flag>  (75) 
0

>  <version>  (75) 
0

>  <HBA_atom_index>  (75) 
9

>  <LP/Pi charge centers coordinates>  (75) 
 2.92200564175571, 1.6302892687191999, -1.2700253975999998, 1.2978177867174798, 1.9012491872971597, -1.3413637825376898 

>  <LP/Pi Boys F_ii elements (eV)>  (75) 
 -15.59, -15.59 

>  <Descriptor>  (75) 
9;-0.564;0.4084;-0.3072;0.1903


$$$$
1-cyclopropylethanone
     RDKit          3D

 14 14  0  0  1  0  0  0  0  0999 V2000
   -0.1697    1.0516    2.5631 C   0  0  0  0  0  0  0  0  0  0  0  0
   -0.1808    1.0969    4.0387 C   0  0  0  0  0  0  0  0  0  0  0  0
   -0.3660    2.2922    1.7904 C   0  0  0  0  0  0  0  0  0  0  0  0
   -1.2569    2.1566    0.5121 C   0  0  0  0  0  0  0  0  0  0  0  0
    0.1845    2.4323    0.4119 C   0  0  0  0  0  0  0  0  0  0  0  0
    0.0000    0.0000    2.0000 O   0  0  0  0  0  0  0  0  0  0  0  0
   -1.2286    1.3803    4.3456 H   0  0  0  0  0  0  0  0  0  0  0  0
    0.1076    0.1416    4.5072 H   0  0  0  0  0  0  0  0  0  0  0  0
    0.4582    1.9509    4.3758 H   0  0  0  0  0  0  0  0  0  0  0  0
   -0.5211    3.2533    2.3276 H   0  0  0  0  0  0  0  0  0  0  0  0
   -1.6134    1.1203    0.3108 H   0  0  0  0  0  0  0  0  0  0  0  0
   -2.0303    2.9213    0.3801 H   0  0  0  0  0  0  0  0  0  0  0  0
    0.5194    3.4326    0.0765 H   0  0  0  0  0  0  0  0  0  0  0  0
    0.8369    1.6128   -0.0022 H   0  0  0  0  0  0  0  0  0  0  0  0
  1  2  1  0
  1  3  1  0
  1  6  2  0
  3  4  1  0
  3  5  1  0
  4  5  1  0
  2  7  1  0
  2  8  1  0
  2  9  1  0
  3 10  1  0
  4 11  1  0
  4 12  1  0
  5 13  1  0
  5 14  1  0
M  END
>  <s_m_entry_id>  (76) 
79

>  <s_m_entry_name>  (76) 
pKBHX_1184cpds-xtbcharges.3D_SP.79

>  <Mol_ID>  (76) 
81

>  <Formula>  (76) 
C5H8O

>  <MolWeight>  (76) 
84,11

>  <Name>  (76) 
1-cyclopropylethanone
methyl cyclopropyl ketone

>  <Inchi>  (76) 
1/2C5H8O/c2*1-4(6)5-2-3-5/h2*5H,2-3H2,1H3

>  <Smile>  (76) 
CC(C1CC1)=O

>  <pKBHX>  (76) 
1,32

>  <Atom>  (76) 
oxygen

>  <Function>  (76) 
carbonyl

>  <Subfunction>  (76) 
ketone

>  <Ref>  (76) 
31

>  <Comment>  (76) 
secondary (LFER)

>  <Mulliken>  (76) 
    0.39244696
   -0.11519561
   -0.05089927
   -0.03672405
   -0.02937859
   -0.51250505
    0.06312631
    0.05846810
    0.03571147
    0.02359710
    0.05070505
    0.03155728
    0.05661463
    0.03247567

>  <cm5>  (76) 
0.4129
-0.2494
-0.1063
-0.1354
-0.1287
-0.5672
0.1163
0.1095
0.0849
0.0789
0.1052
0.0820
0.1131
0.0842

>  <chiral flag>  (76) 
0

>  <version>  (76) 
0

>  <HBA_atom_index>  (76) 
6

>  <LP/Pi charge centers coordinates>  (76) 
 -0.06492475667980999, -1.9467160965312398, -0.57408852212263, 1.56060720857088, -2.05142439879087, -0.40309018588077 

>  <LP/Pi Boys F_ii elements (eV)>  (76) 
 -15.46, -15.44 

>  <Descriptor>  (76) 
6;-0.5672;0.4129;-0.307633333333;0.19492


$$$$
dicyclopropylmethanone
     RDKit          3D

 18 19  0  0  1  0  0  0  0  0999 V2000
    0.1294   -1.0736    2.5408 C   0  0  0  0  0  0  0  0  0  0  0  0
    0.0000    0.0000    2.0000 O   0  0  0  0  0  0  0  0  0  0  0  0
    0.2913   -2.2954    1.7099 C   0  0  0  0  0  0  0  0  0  0  0  0
    0.9990   -3.4789    2.2615 C   0  0  0  0  0  0  0  0  0  0  0  0
   -0.5015   -3.5309    2.0962 C   0  0  0  0  0  0  0  0  0  0  0  0
    0.1250   -1.1586    4.0213 C   0  0  0  0  0  0  0  0  0  0  0  0
   -0.9034   -0.2759    4.6914 C   0  0  0  0  0  0  0  0  0  0  0  0
    0.5405   -0.0207    4.8639 C   0  0  0  0  0  0  0  0  0  0  0  0
    0.2775   -2.1048    0.6268 H   0  0  0  0  0  0  0  0  0  0  0  0
    1.6027   -4.0461    1.5034 H   0  0  0  0  0  0  0  0  0  0  0  0
    1.3649   -3.4429    3.2860 H   0  0  0  0  0  0  0  0  0  0  0  0
   -1.1389   -3.4388    2.9965 H   0  0  0  0  0  0  0  0  0  0  0  0
   -0.8835   -4.1990    1.2976 H   0  0  0  0  0  0  0  0  0  0  0  0
    0.2482   -2.1761    4.4286 H   0  0  0  0  0  0  0  0  0  0  0  0
   -1.5146   -0.7722    5.4851 H   0  0  0  0  0  0  0  0  0  0  0  0
   -1.4755    0.4251    4.0688 H   0  0  0  0  0  0  0  0  0  0  0  0
    0.9566    0.9141    4.4409 H   0  0  0  0  0  0  0  0  0  0  0  0
    0.9515   -0.2532    5.8722 H   0  0  0  0  0  0  0  0  0  0  0  0
  1  2  2  0
  1  3  1  0
  1  6  1  0
  3  4  1  0
  3  5  1  0
  4  5  1  0
  6  7  1  0
  6  8  1  0
  7  8  1  0
  3  9  1  0
  4 10  1  0
  4 11  1  0
  5 12  1  0
  5 13  1  0
  6 14  1  0
  7 15  1  0
  7 16  1  0
  8 17  1  0
  8 18  1  0
M  END
>  <s_m_entry_id>  (77) 
80

>  <s_m_entry_name>  (77) 
pKBHX_1184cpds-xtbcharges.3D_SP.80

>  <Mol_ID>  (77) 
82

>  <Formula>  (77) 
C7H10O

>  <MolWeight>  (77) 
110,15

>  <Name>  (77) 
dicyclopropylmethanone
dicyclopropyl ketone

>  <Inchi>  (77) 
1/C7H10O/c8-7(5-1-2-5)6-3-4-6/h5-6H,1-4H2

>  <Smile>  (77) 
O=C(C1CC1)C2CC2

>  <pKBHX>  (77) 
1,36

>  <Atom>  (77) 
oxygen

>  <Function>  (77) 
carbonyl

>  <Subfunction>  (77) 
ketone

>  <Ref>  (77) 
31

>  <DeltaNu>  (77) 
110

>  <Solvent>  (77) 
CCl4

>  <HBD>  (77) 
methanol

>  <Mulliken>  (77) 
    0.38317289
   -0.52099792
   -0.04774908
   -0.04016463
   -0.05222338
   -0.05592065
   -0.02813338
   -0.03628689
    0.05747829
    0.03492961
    0.04011012
    0.03362207
    0.04078661
    0.02670255
    0.03075134
    0.05187320
    0.02815187
    0.05389737

>  <cm5>  (77) 
0.4090
-0.5735
-0.1032
-0.1428
-0.1547
-0.1139
-0.1259
-0.1358
0.1149
0.0898
0.0926
0.0868
0.0935
0.0863
0.0820
0.1059
0.0802
0.1087

>  <chiral flag>  (77) 
0

>  <version>  (77) 
0

>  <HBA_atom_index>  (77) 
2

>  <LP/Pi charge centers coordinates>  (77) 
 0.05125610833814, -2.74110639918506, -0.16879166711352997, -1.42806418301385, -2.09242505204339, 0.10213120905699999 

>  <LP/Pi Boys F_ii elements (eV)>  (77) 
 -15.38, -15.37 

>  <Descriptor>  (77) 
2;-0.5735;0.409;-0.263533333333;0.0954


$$$$
1-adamantan-1-yl-2,2-dimethylpropan-1-one
     RDKit          3D

 40 42  0  0  1  0  0  0  0  0999 V2000
    1.1034   -0.1623    2.5573 C   0  0  0  0  0  0  0  0  0  0  0  0
    1.0818   -0.1430    4.0257 C   0  0  0  0  0  0  0  0  0  0  0  0
    1.9221    0.9532    4.6502 C   0  0  0  0  0  0  0  0  0  0  0  0
    0.0000    0.0000    2.0000 O   0  0  0  0  0  0  0  0  0  0  0  0
    1.4348   -1.4655    4.6732 C   0  0  0  0  0  0  0  0  0  0  0  0
   -0.3457    0.1400    4.5276 C   0  0  0  0  0  0  0  0  0  0  0  0
    2.2410   -0.3457    1.6577 C   0  0  0  0  0  0  0  0  0  0  0  0
    1.7687   -0.2754    0.2069 C   0  0  0  0  0  0  0  0  0  0  0  0
    2.8238   -0.5818   -0.7923 C   0  0  0  0  0  0  0  0  0  0  0  0
    3.2763   -2.0099   -0.6024 C   0  0  0  0  0  0  0  0  0  0  0  0
    3.8002   -2.1328    0.7884 C   0  0  0  0  0  0  0  0  0  0  0  0
    4.9432   -1.1736    1.0681 C   0  0  0  0  0  0  0  0  0  0  0  0
    4.4672    0.2209    0.8205 C   0  0  0  0  0  0  0  0  0  0  0  0
    3.3549    0.6319    1.7796 C   0  0  0  0  0  0  0  0  0  0  0  0
    4.0128    0.3288   -0.6166 C   0  0  0  0  0  0  0  0  0  0  0  0
    2.7337   -1.7897    1.8340 C   0  0  0  0  0  0  0  0  0  0  0  0
    2.9121    0.5689    5.0077 H   0  0  0  0  0  0  0  0  0  0  0  0
    2.0204    1.8375    3.9884 H   0  0  0  0  0  0  0  0  0  0  0  0
    1.4442    1.3623    5.5900 H   0  0  0  0  0  0  0  0  0  0  0  0
    2.4906   -1.4940    5.0100 H   0  0  0  0  0  0  0  0  0  0  0  0
    0.8475   -1.5997    5.6064 H   0  0  0  0  0  0  0  0  0  0  0  0
    1.1574   -2.3169    4.0214 H   0  0  0  0  0  0  0  0  0  0  0  0
   -0.8860   -0.8349    4.3913 H   0  0  0  0  0  0  0  0  0  0  0  0
   -0.3482    0.3684    5.5912 H   0  0  0  0  0  0  0  0  0  0  0  0
   -0.8516    0.8837    3.8929 H   0  0  0  0  0  0  0  0  0  0  0  0
    1.4218    0.7841    0.0602 H   0  0  0  0  0  0  0  0  0  0  0  0
    0.8902   -0.9201    0.0792 H   0  0  0  0  0  0  0  0  0  0  0  0
    2.4010   -0.4107   -1.7933 H   0  0  0  0  0  0  0  0  0  0  0  0
    4.0921   -2.2222   -1.3008 H   0  0  0  0  0  0  0  0  0  0  0  0
    2.4424   -2.7301   -0.7144 H   0  0  0  0  0  0  0  0  0  0  0  0
    4.0965   -3.1711    1.0018 H   0  0  0  0  0  0  0  0  0  0  0  0
    5.1989   -1.3257    2.1546 H   0  0  0  0  0  0  0  0  0  0  0  0
    5.7908   -1.3784    0.4176 H   0  0  0  0  0  0  0  0  0  0  0  0
    5.3474    0.9040    0.9262 H   0  0  0  0  0  0  0  0  0  0  0  0
    3.7895    0.7548    2.7862 H   0  0  0  0  0  0  0  0  0  0  0  0
    3.0080    1.6144    1.4092 H   0  0  0  0  0  0  0  0  0  0  0  0
    4.8337   -0.0483   -1.2566 H   0  0  0  0  0  0  0  0  0  0  0  0
    3.8104    1.3727   -0.9064 H   0  0  0  0  0  0  0  0  0  0  0  0
    1.8834   -2.4636    1.7430 H   0  0  0  0  0  0  0  0  0  0  0  0
    3.2930   -1.8815    2.8001 H   0  0  0  0  0  0  0  0  0  0  0  0
  1  2  1  0
  1  4  2  0
  1  7  1  0
  2  3  1  0
  2  5  1  0
  2  6  1  0
  7  8  1  0
  7 14  1  0
  7 16  1  0
  8  9  1  0
  9 10  1  0
  9 15  1  0
 10 11  1  0
 11 12  1  0
 11 16  1  0
 12 13  1  0
 13 14  1  0
 13 15  1  0
  3 17  1  0
  3 18  1  0
  3 19  1  0
  5 20  1  0
  5 21  1  0
  5 22  1  0
  6 23  1  0
  6 24  1  0
  6 25  1  0
  8 26  1  0
  8 27  1  0
  9 28  1  0
 10 29  1  0
 10 30  1  0
 11 31  1  0
 12 32  1  0
 12 33  1  0
 13 34  1  0
 14 35  1  0
 14 36  1  0
 15 37  1  0
 15 38  1  0
 16 39  1  0
 16 40  1  0
M  END
>  <s_m_entry_id>  (78) 
81

>  <s_m_entry_name>  (78) 
pKBHX_1184cpds-xtbcharges.3D_SP.81

>  <Mol_ID>  (78) 
83

>  <Formula>  (78) 
C15H24O

>  <MolWeight>  (78) 
220,35

>  <Name>  (78) 
1-adamantan-1-yl-2,2-dimethylpropan-1-one
1-adamantyl tert-butyl ketone

>  <Inchi>  (78) 
1/C15H24O/c1-14(2,3)13(16)15-7-10-4-11(8-15)6-12(5-10)9-15/h10-12H,4-9H2,1-3H3

>  <Smile>  (78) 
CC(C)(C)C(C12CC3CC(C2)CC(C3)C1)=O

>  <pKBHX>  (78) 
1,08

>  <Atom>  (78) 
oxygen

>  <Function>  (78) 
carbonyl

>  <Subfunction>  (78) 
ketone

>  <Ref>  (78) 
31

>  <DeltaNu>  (78) 
79

>  <Solvent>  (78) 
CCl4

>  <HBD>  (78) 
methanol

>  <Mulliken>  (78) 
    0.37174242
    0.00642390
   -0.09059186
   -0.51780652
   -0.08303892
   -0.08266011
   -0.00291943
   -0.05719565
   -0.00210483
   -0.05561982
   -0.00529758
   -0.05363790
   -0.01514529
   -0.04607828
   -0.05820186
   -0.05528622
    0.02866153
    0.03792339
    0.03456228
    0.02269925
    0.05591770
    0.03216962
    0.03560740
    0.04061207
    0.03022155
    0.02221543
    0.03512372
    0.01609877
    0.02983064
    0.02473799
    0.02341367
    0.02274784
    0.03044495
    0.02487020
    0.03870711
    0.04597238
    0.02757513
    0.02612186
    0.03620930
    0.02497415

>  <cm5>  (78) 
0.3943
-0.0222
-0.2364
-0.5833
-0.2277
-0.2254
-0.0227
-0.1589
-0.0690
-0.1605
-0.0741
-0.1574
-0.0859
-0.1459
-0.1620
-0.1553
0.0830
0.0914
0.0845
0.0770
0.1165
0.0856
0.0868
0.0907
0.0849
0.0794
0.0936
0.0713
0.0875
0.0805
0.0806
0.0767
0.0872
0.0845
0.1002
0.1090
0.0843
0.0800
0.0931
0.0839

>  <chiral flag>  (78) 
0

>  <version>  (78) 
0

>  <HBA_atom_index>  (78) 
4

>  <LP/Pi charge centers coordinates>  (78) 
 0.55637166782611, 0.39384016756824997, 2.6186283249040097, 2.22567717511408, 0.1404965596095, 2.51105717372729 

>  <LP/Pi Boys F_ii elements (eV)>  (78) 
 -15.3, -15.3 

>  <Descriptor>  (78) 
4;-0.5833;0.3943;-0.2094;0.0037


$$$$
diadamantan-1-ylmethanone
     RDKit          3D

 52 57  0  0  1  0  0  0  0  0999 V2000
   -0.0071    1.1240    2.5651 C   0  0  0  0  0  0  0  0  0  0  0  0
    0.0000    0.0000    2.0000 O   0  0  0  0  0  0  0  0  0  0  0  0
    0.0012    2.2053    1.5986 C   0  0  0  0  0  0  0  0  0  0  0  0
   -0.1819    1.5794    0.2070 C   0  0  0  0  0  0  0  0  0  0  0  0
   -0.0296    2.5547   -0.9050 C   0  0  0  0  0  0  0  0  0  0  0  0
   -1.0487    3.6558   -0.7142 C   0  0  0  0  0  0  0  0  0  0  0  0
   -0.7959    4.2855    0.6118 C   0  0  0  0  0  0  0  0  0  0  0  0
    0.5953    4.8937    0.6063 C   0  0  0  0  0  0  0  0  0  0  0  0
    1.5849    3.7851    0.4237 C   0  0  0  0  0  0  0  0  0  0  0  0
    1.4190    2.7991    1.5664 C   0  0  0  0  0  0  0  0  0  0  0  0
    1.3705    3.1414   -0.9033 C   0  0  0  0  0  0  0  0  0  0  0  0
   -0.9425    3.3140    1.7741 C   0  0  0  0  0  0  0  0  0  0  0  0
   -0.0208    1.0657    4.0151 C   0  0  0  0  0  0  0  0  0  0  0  0
    1.1747    1.7750    4.5964 C   0  0  0  0  0  0  0  0  0  0  0  0
    1.3210    1.4762    6.1013 C   0  0  0  0  0  0  0  0  0  0  0  0
    0.0949    2.0459    6.7877 C   0  0  0  0  0  0  0  0  0  0  0  0
   -1.1238    1.3939    6.1830 C   0  0  0  0  0  0  0  0  0  0  0  0
   -1.0774   -0.0628    6.5529 C   0  0  0  0  0  0  0  0  0  0  0  0
    0.1338   -0.6508    5.8652 C   0  0  0  0  0  0  0  0  0  0  0  0
   -0.0278   -0.4177    4.4082 C   0  0  0  0  0  0  0  0  0  0  0  0
    1.4338    0.0008    6.2828 C   0  0  0  0  0  0  0  0  0  0  0  0
   -1.2340    1.6369    4.6914 C   0  0  0  0  0  0  0  0  0  0  0  0
   -1.2428    1.2019    0.1861 H   0  0  0  0  0  0  0  0  0  0  0  0
    0.5185    0.7301    0.1695 H   0  0  0  0  0  0  0  0  0  0  0  0
   -0.1509    2.0211   -1.8477 H   0  0  0  0  0  0  0  0  0  0  0  0
   -2.0594    3.2081   -0.7874 H   0  0  0  0  0  0  0  0  0  0  0  0
   -0.8796    4.3992   -1.4946 H   0  0  0  0  0  0  0  0  0  0  0  0
   -1.5051    5.1337    0.7406 H   0  0  0  0  0  0  0  0  0  0  0  0
    0.8173    5.3949    1.5845 H   0  0  0  0  0  0  0  0  0  0  0  0
    0.6490    5.5798   -0.2441 H   0  0  0  0  0  0  0  0  0  0  0  0
    2.6177    4.1545    0.4852 H   0  0  0  0  0  0  0  0  0  0  0  0
    1.6143    3.3480    2.4906 H   0  0  0  0  0  0  0  0  0  0  0  0
    2.1032    1.9518    1.4212 H   0  0  0  0  0  0  0  0  0  0  0  0
    1.3778    3.9333   -1.6778 H   0  0  0  0  0  0  0  0  0  0  0  0
    2.1056    2.3725   -1.1556 H   0  0  0  0  0  0  0  0  0  0  0  0
   -2.0022    3.0498    1.8326 H   0  0  0  0  0  0  0  0  0  0  0  0
   -0.6053    3.9199    2.6679 H   0  0  0  0  0  0  0  0  0  0  0  0
    0.8751    2.8735    4.6064 H   0  0  0  0  0  0  0  0  0  0  0  0
    2.1120    1.6281    4.0689 H   0  0  0  0  0  0  0  0  0  0  0  0
    2.1857    2.0390    6.4601 H   0  0  0  0  0  0  0  0  0  0  0  0
    0.1450    1.7151    7.8428 H   0  0  0  0  0  0  0  0  0  0  0  0
    0.0945    3.1422    6.6888 H   0  0  0  0  0  0  0  0  0  0  0  0
   -2.0204    1.8495    6.6642 H   0  0  0  0  0  0  0  0  0  0  0  0
   -0.9807   -0.1340    7.6339 H   0  0  0  0  0  0  0  0  0  0  0  0
   -1.9495   -0.6239    6.2212 H   0  0  0  0  0  0  0  0  0  0  0  0
    0.2338   -1.7209    6.0389 H   0  0  0  0  0  0  0  0  0  0  0  0
    0.8059   -0.8943    3.8151 H   0  0  0  0  0  0  0  0  0  0  0  0
   -1.0160   -0.8036    4.0544 H   0  0  0  0  0  0  0  0  0  0  0  0
    2.1991   -0.3620    5.5365 H   0  0  0  0  0  0  0  0  0  0  0  0
    1.7950   -0.3152    7.2606 H   0  0  0  0  0  0  0  0  0  0  0  0
   -1.3162    2.7414    4.6193 H   0  0  0  0  0  0  0  0  0  0  0  0
   -2.1555    1.1569    4.3371 H   0  0  0  0  0  0  0  0  0  0  0  0
  1  2  2  0
  1  3  1  0
  1 13  1  0
  3  4  1  0
  3 10  1  0
  3 12  1  0
  4  5  1  0
  5  6  1  0
  5 11  1  0
  6  7  1  0
  7  8  1  0
  7 12  1  0
  8  9  1  0
  9 10  1  0
  9 11  1  0
 13 14  1  0
 13 20  1  0
 13 22  1  0
 14 15  1  0
 15 16  1  0
 15 21  1  0
 16 17  1  0
 17 18  1  0
 17 22  1  0
 18 19  1  0
 19 20  1  0
 19 21  1  0
  4 23  1  0
  4 24  1  0
  5 25  1  0
  6 26  1  0
  6 27  1  0
  7 28  1  0
  8 29  1  0
  8 30  1  0
  9 31  1  0
 10 32  1  0
 10 33  1  0
 11 34  1  0
 11 35  1  0
 12 36  1  0
 12 37  1  0
 14 38  1  0
 14 39  1  0
 15 40  1  0
 16 41  1  0
 16 42  1  0
 17 43  1  0
 18 44  1  0
 18 45  1  0
 19 46  1  0
 20 47  1  0
 20 48  1  0
 21 49  1  0
 21 50  1  0
 22 51  1  0
 22 52  1  0
M  END
>  <s_m_entry_id>  (79) 
82

>  <s_m_entry_name>  (79) 
pKBHX_1184cpds-xtbcharges.3D_SP.82

>  <Mol_ID>  (79) 
84

>  <Formula>  (79) 
C21H30O

>  <MolWeight>  (79) 
298,46

>  <Name>  (79) 
diadamantan-1-ylmethanone
di-(1-adamantyl) ketone

>  <Inchi>  (79) 
1/C21H30O/c22-19(20-7-13-1-14(8-20)3-15(2-13)9-20)21-10-16-4-17(11-21)6-18(5-16)12-21/h13-18H,1-12H2

>  <Smile>  (79) 
O=C(C12CC3CC(C2)CC(C3)C1)C45CC6CC(C5)CC(C6)C4

>  <pKBHX>  (79) 
1,17

>  <Atom>  (79) 
oxygen

>  <Function>  (79) 
carbonyl

>  <Subfunction>  (79) 
ketone

>  <Ref>  (79) 
31

>  <DeltaNu>  (79) 
89

>  <Solvent>  (79) 
CCl4

>  <HBD>  (79) 
methanol

>  <Mulliken>  (79) 
    0.36358044
   -0.52555809
    0.00432889
   -0.05672554
   -0.00544142
   -0.05521110
   -0.01332129
   -0.05836321
   -0.00571799
   -0.05537963
   -0.05988303
   -0.04899792
   -0.00340797
   -0.04598077
   -0.01018549
   -0.05782818
   -0.00497944
   -0.06258657
   -0.00156159
   -0.05550830
   -0.05556766
   -0.04976520
    0.02031644
    0.03367443
    0.02198355
    0.02409521
    0.02935247
    0.02448059
    0.02919557
    0.03050620
    0.01761974
    0.02529726
    0.03652117
    0.03131502
    0.02670931
    0.03003450
    0.05690941
    0.04055566
    0.04206296
    0.02471379
    0.03035961
    0.02930781
    0.01939929
    0.02765678
    0.02854463
    0.01944409
    0.02094329
    0.03311216
    0.02797295
    0.02650797
    0.02018858
    0.03528061

>  <cm5>  (79) 
0.3851
-0.5982
-0.0155
-0.1577
-0.0752
-0.1581
-0.0838
-0.1659
-0.0746
-0.1570
-0.1660
-0.1451
-0.0233
-0.1421
-0.0801
-0.1642
-0.0729
-0.1673
-0.0687
-0.1566
-0.1586
-0.1486
0.0784
0.0919
0.0802
0.0783
0.0859
0.0841
0.0874
0.0879
0.0746
0.0825
0.0941
0.0894
0.0825
0.0894
0.1233
0.1025
0.1041
0.0841
0.0873
0.0874
0.0751
0.0837
0.0846
0.0749
0.0769
0.0911
0.0839
0.0812
0.0754
0.0924

>  <chiral flag>  (79) 
0

>  <version>  (79) 
0

>  <HBA_atom_index>  (79) 
2

>  <LP/Pi charge centers coordinates>  (79) 
 0.99321807042059, 2.59669921970545, 0.22773142910715, -0.71150527014295, 2.7238393455501897, 0.14942377980013 

>  <LP/Pi Boys F_ii elements (eV)>  (79) 
 -15.08, -15.06 

>  <Descriptor>  (79) 
2;-0.5982;0.3851;-0.212333333333;0.0275777777778


$$$$
cyclobutanone
     RDKit          3D

 11 11  0  0  1  0  0  0  0  0999 V2000
   -0.0121   -1.0934    2.5172 C   0  0  0  0  0  0  0  0  0  0  0  0
   -0.0222   -1.6096    3.9077 C   0  0  0  0  0  0  0  0  0  0  0  0
   -0.7608   -2.8360    3.3620 C   0  0  0  0  0  0  0  0  0  0  0  0
   -0.0235   -2.5067    2.0673 C   0  0  0  0  0  0  0  0  0  0  0  0
    0.0000    0.0000    2.0000 O   0  0  0  0  0  0  0  0  0  0  0  0
    1.0088   -1.9149    4.1927 H   0  0  0  0  0  0  0  0  0  0  0  0
   -0.5728   -1.0244    4.6416 H   0  0  0  0  0  0  0  0  0  0  0  0
   -0.4478   -3.7912    3.7767 H   0  0  0  0  0  0  0  0  0  0  0  0
   -1.8498   -2.6781    3.2388 H   0  0  0  0  0  0  0  0  0  0  0  0
    0.9632   -3.0101    2.0738 H   0  0  0  0  0  0  0  0  0  0  0  0
   -0.5807   -2.7193    1.1513 H   0  0  0  0  0  0  0  0  0  0  0  0
  1  2  1  0
  1  4  1  0
  1  5  2  0
  2  3  1  0
  3  4  1  0
  2  6  1  0
  2  7  1  0
  3  8  1  0
  3  9  1  0
  4 10  1  0
  4 11  1  0
M  END
>  <s_m_entry_id>  (80) 
83

>  <s_m_entry_name>  (80) 
pKBHX_1184cpds-xtbcharges.3D_SP.83

>  <Mol_ID>  (80) 
85

>  <Formula>  (80) 
C4H6O

>  <MolWeight>  (80) 
70,08

>  <Name>  (80) 
cyclobutanone

>  <Inchi>  (80) 
1/2C4H6O/c2*5-4-2-1-3-4/h2*1-3H2

>  <Smile>  (80) 
O=C1CCC1

>  <pKBHX>  (80) 
1

>  <Atom>  (80) 
oxygen

>  <Function>  (80) 
carbonyl

>  <Subfunction>  (80) 
ketone

>  <Ref>  (80) 
31

>  <Mulliken>  (80) 
    0.41663286
   -0.09211403
   -0.05232738
   -0.09087264
   -0.47762869
    0.04933083
    0.05601314
    0.04070355
    0.04482465
    0.05590110
    0.04953661

>  <cm5>  (80) 
0.4393
-0.1902
-0.1599
-0.1890
-0.5237
0.1038
0.1099
0.0952
0.1013
0.1089
0.1045

>  <chiral flag>  (80) 
0

>  <version>  (80) 
0

>  <HBA_atom_index>  (80) 
5

>  <LP/Pi charge centers coordinates>  (80) 
 -0.45833629067636994, 2.7896425364633397, -0.13926357661933, 1.1332489540509698, 2.5645093676487796, -0.17684574484330998 

>  <LP/Pi Boys F_ii elements (eV)>  (80) 
 -15.97, -15.95 

>  <Descriptor>  (80) 
5;-0.5237;0.4393;-0.300966666667;0.19962


$$$$
cyclopentanone
     RDKit          3D

 14 14  0  0  1  0  0  0  0  0999 V2000
    0.1854    1.0824    2.5213 C   0  0  0  0  0  0  0  0  0  0  0  0
    0.4149    2.3992    1.8596 C   0  0  0  0  0  0  0  0  0  0  0  0
   -0.5379    3.2820    2.6425 C   0  0  0  0  0  0  0  0  0  0  0  0
   -0.6683    2.6386    4.0127 C   0  0  0  0  0  0  0  0  0  0  0  0
    0.2372    1.4082    3.9760 C   0  0  0  0  0  0  0  0  0  0  0  0
    0.0000    0.0000    2.0000 O   0  0  0  0  0  0  0  0  0  0  0  0
    0.2320    2.3926    0.7893 H   0  0  0  0  0  0  0  0  0  0  0  0
    1.4408    2.7152    2.1471 H   0  0  0  0  0  0  0  0  0  0  0  0
   -1.5445    3.3318    2.1333 H   0  0  0  0  0  0  0  0  0  0  0  0
   -0.1203    4.3053    2.7344 H   0  0  0  0  0  0  0  0  0  0  0  0
   -0.3716    3.3098    4.8249 H   0  0  0  0  0  0  0  0  0  0  0  0
   -1.7047    2.2471    4.1319 H   0  0  0  0  0  0  0  0  0  0  0  0
   -0.1110    0.6013    4.6077 H   0  0  0  0  0  0  0  0  0  0  0  0
    1.2929    1.7218    4.1809 H   0  0  0  0  0  0  0  0  0  0  0  0
  1  2  1  0
  1  5  1  0
  1  6  2  0
  2  3  1  0
  3  4  1  0
  4  5  1  0
  2  7  1  0
  2  8  1  0
  3  9  1  0
  3 10  1  0
  4 11  1  0
  4 12  1  0
  5 13  1  0
  5 14  1  0
M  END
>  <s_m_entry_id>  (81) 
84

>  <s_m_entry_name>  (81) 
pKBHX_1184cpds-xtbcharges.3D_SP.84

>  <Mol_ID>  (81) 
86

>  <Formula>  (81) 
C5H8O

>  <MolWeight>  (81) 
84,11

>  <Name>  (81) 
cyclopentanone

>  <Inchi>  (81) 
1/C5H8O/c6-5-3-1-2-4-5/h1-4H2

>  <Smile>  (81) 
O=C1CCCC1

>  <pKBHX>  (81) 
1,27

>  <Atom>  (81) 
oxygen

>  <Function>  (81) 
carbonyl

>  <Subfunction>  (81) 
ketone

>  <Ref>  (81) 
31

>  <DeltaNu>  (81) 
121

>  <Solvent>  (81) 
CCl4

>  <HBD>  (81) 
methanol

>  <Mulliken>  (81) 
    0.39910790
   -0.08712728
   -0.05282948
   -0.05269857
   -0.09102781
   -0.49289213
    0.05977802
    0.05999339
    0.03550305
    0.03026270
    0.03389231
    0.03802331
    0.05963112
    0.06038348

>  <cm5>  (81) 
0.4178
-0.1853
-0.1608
-0.1620
-0.1941
-0.5397
0.1134
0.1156
0.0904
0.0843
0.0908
0.0933
0.1183
0.1181

>  <chiral flag>  (81) 
0

>  <version>  (81) 
0

>  <HBA_atom_index>  (81) 
6

>  <LP/Pi charge centers coordinates>  (81) 
 -1.3509471825170798, 2.62860331604766, 0.25372461557803, -2.53593379620278, 1.5321533478921499, 0.11597448589083999 

>  <LP/Pi Boys F_ii elements (eV)>  (81) 
 -15.79, -15.79 

>  <Descriptor>  (81) 
6;-0.5397;0.4178;-0.306366666667;0.18612


$$$$
cyclohexanone
     RDKit          3D

 17 17  0  0  1  0  0  0  0  0999 V2000
   -0.1111    1.0680    2.5600 C   0  0  0  0  0  0  0  0  0  0  0  0
   -0.0911    1.0726    4.0389 C   0  0  0  0  0  0  0  0  0  0  0  0
    0.7565    2.2805    4.4462 C   0  0  0  0  0  0  0  0  0  0  0  0
    0.0235    3.4761    3.8802 C   0  0  0  0  0  0  0  0  0  0  0  0
    0.2860    3.5237    2.3952 C   0  0  0  0  0  0  0  0  0  0  0  0
   -0.2565    2.2752    1.7520 C   0  0  0  0  0  0  0  0  0  0  0  0
    0.0000    0.0000    2.0000 O   0  0  0  0  0  0  0  0  0  0  0  0
   -1.1404    1.2709    4.3722 H   0  0  0  0  0  0  0  0  0  0  0  0
    0.2583    0.1490    4.4846 H   0  0  0  0  0  0  0  0  0  0  0  0
    1.7313    2.1434    3.9188 H   0  0  0  0  0  0  0  0  0  0  0  0
    0.8558    2.3437    5.5303 H   0  0  0  0  0  0  0  0  0  0  0  0
   -1.0713    3.3315    4.0069 H   0  0  0  0  0  0  0  0  0  0  0  0
    0.3082    4.4178    4.3776 H   0  0  0  0  0  0  0  0  0  0  0  0
   -0.3058    4.3886    2.0030 H   0  0  0  0  0  0  0  0  0  0  0  0
    1.3334    3.7301    2.1414 H   0  0  0  0  0  0  0  0  0  0  0  0
   -1.3654    2.4371    1.6062 H   0  0  0  0  0  0  0  0  0  0  0  0
    0.2361    2.1744    0.7567 H   0  0  0  0  0  0  0  0  0  0  0  0
  1  2  1  0
  1  6  1  0
  1  7  2  0
  2  3  1  0
  3  4  1  0
  4  5  1  0
  5  6  1  0
  2  8  1  0
  2  9  1  0
  3 10  1  0
  3 11  1  0
  4 12  1  0
  4 13  1  0
  5 14  1  0
  5 15  1  0
  6 16  1  0
  6 17  1  0
M  END
>  <s_m_entry_id>  (82) 
85

>  <s_m_entry_name>  (82) 
pKBHX_1184cpds-xtbcharges.3D_SP.85

>  <Mol_ID>  (82) 
87

>  <Formula>  (82) 
C6H10O

>  <MolWeight>  (82) 
98,14

>  <Name>  (82) 
cyclohexanone

>  <Inchi>  (82) 
1/C6H10O/c7-6-4-2-1-3-5-6/h1-5H2

>  <Smile>  (82) 
O=C1CCCCC1

>  <pKBHX>  (82) 
1,39

>  <Atom>  (82) 
oxygen

>  <Function>  (82) 
carbonyl

>  <Subfunction>  (82) 
ketone

>  <Ref>  (82) 
31

>  <DeltaNu>  (82) 
126

>  <Solvent>  (82) 
CCl4

>  <HBD>  (82) 
methanol

>  <Mulliken>  (82) 
    0.39663417
   -0.07680333
   -0.04637265
   -0.04948636
   -0.04766986
   -0.07853155
   -0.50913600
    0.06239241
    0.06091320
    0.03032429
    0.02553972
    0.03222565
    0.02462926
    0.03302824
    0.03635423
    0.05922977
    0.04672882

>  <cm5>  (82) 
0.4154
-0.1701
-0.1503
-0.1562
-0.1534
-0.1760
-0.5605
0.1160
0.1148
0.0824
0.0767
0.0862
0.0788
0.0880
0.0907
0.1174
0.1000

>  <chiral flag>  (82) 
0

>  <version>  (82) 
0

>  <HBA_atom_index>  (82) 
7

>  <LP/Pi charge centers coordinates>  (82) 
 2.5822526808077497, -1.8254657134678698, -0.15400116300397998, 3.1473451896973796, -0.28708394935499, -0.05682834477010999 

>  <LP/Pi Boys F_ii elements (eV)>  (82) 
 -15.47, -15.45 

>  <Descriptor>  (82) 
7;-0.5605;0.4154;-0.3022;0.1885


$$$$
2-methylcyclohexanone
     RDKit          3D

 20 20  0  0  1  0  0  0  0  0999 V2000
   -0.4358    0.9665    2.5725 C   0  0  0  0  0  0  0  0  0  0  0  0
   -0.4189    1.0016    4.0492 C   0  0  0  0  0  0  0  0  0  0  0  0
    0.3451    2.2306    4.4415 C   0  0  0  0  0  0  0  0  0  0  0  0
   -0.3953    3.4326    3.9379 C   0  0  0  0  0  0  0  0  0  0  0  0
   -0.6808    3.4451    2.4909 C   0  0  0  0  0  0  0  0  0  0  0  0
   -0.9896    2.1254    1.8664 C   0  0  0  0  0  0  0  0  0  0  0  0
    0.0000    0.0000    2.0000 O   0  0  0  0  0  0  0  0  0  0  0  0
    0.1182   -0.2649    4.6513 C   0  0  0  0  0  0  0  0  0  0  0  0
   -1.4586    1.1222    4.4025 H   0  0  0  0  0  0  0  0  0  0  0  0
    0.3845    2.3074    5.5504 H   0  0  0  0  0  0  0  0  0  0  0  0
    1.3958    2.2118    4.0907 H   0  0  0  0  0  0  0  0  0  0  0  0
    0.1639    4.3777    4.1945 H   0  0  0  0  0  0  0  0  0  0  0  0
   -1.3406    3.5068    4.5496 H   0  0  0  0  0  0  0  0  0  0  0  0
   -1.5856    4.1025    2.3232 H   0  0  0  0  0  0  0  0  0  0  0  0
    0.1363    3.9541    1.9322 H   0  0  0  0  0  0  0  0  0  0  0  0
   -0.6557    2.1731    0.7930 H   0  0  0  0  0  0  0  0  0  0  0  0
   -2.1018    1.9709    1.7983 H   0  0  0  0  0  0  0  0  0  0  0  0
   -0.5626   -1.0850    4.3303 H   0  0  0  0  0  0  0  0  0  0  0  0
    1.1306   -0.5250    4.3254 H   0  0  0  0  0  0  0  0  0  0  0  0
    0.0073   -0.1776    5.7525 H   0  0  0  0  0  0  0  0  0  0  0  0
  1  2  1  0
  1  6  1  0
  1  7  2  0
  2  3  1  0
  2  8  1  0
  3  4  1  0
  4  5  1  0
  5  6  1  0
  2  9  1  0
  3 10  1  0
  3 11  1  0
  4 12  1  0
  4 13  1  0
  5 14  1  0
  5 15  1  0
  6 16  1  0
  6 17  1  0
  8 18  1  0
  8 19  1  0
  8 20  1  0
M  END
>  <s_m_entry_id>  (83) 
86

>  <s_m_entry_name>  (83) 
pKBHX_1184cpds-xtbcharges.3D_SP.86

>  <Mol_ID>  (83) 
88

>  <Formula>  (83) 
C7H12O

>  <MolWeight>  (83) 
112,16

>  <Name>  (83) 
2-methylcyclohexanone

>  <Inchi>  (83) 
1/C7H12O/c1-6-4-2-3-5-7(6)8/h6H,2-5H2,1H3

>  <Smile>  (83) 
O=C1C(C)CCCC1

>  <pKBHX>  (83) 
1,27

>  <Atom>  (83) 
oxygen

>  <Function>  (83) 
carbonyl

>  <Subfunction>  (83) 
ketone

>  <Ref>  (83) 
31

>  <Comment>  (83) 
secondary (LFER)

>  <Mulliken>  (83) 
    0.39779140
   -0.04099210
   -0.04733943
   -0.05015707
   -0.03705912
   -0.08384886
   -0.49899907
   -0.08297306
    0.03407568
    0.03686344
    0.03390512
    0.03363713
    0.02384352
    0.02790452
    0.03290081
    0.05838130
    0.04754062
    0.02737093
    0.05991348
    0.02724075

>  <cm5>  (83) 
0.4192
-0.1025
-0.1528
-0.1581
-0.1414
-0.1806
-0.5580
-0.2239
0.0929
0.0927
0.0889
0.0879
0.0784
0.0790
0.0864
0.1158
0.1014
0.0781
0.1188
0.0777

>  <chiral flag>  (83) 
0

>  <version>  (83) 
0

>  <HBA_atom_index>  (83) 
7

>  <LP/Pi charge centers coordinates>  (83) 
 -0.3766207398857899, 2.9315784581901196, -0.7990946883974299, -1.72695407679403, 1.9990252675948899, -0.81708671486343 

>  <LP/Pi Boys F_ii elements (eV)>  (83) 
 -15.56, -15.52 

>  <Descriptor>  (83) 
7;-0.558;0.4192;-0.280366666667;0.12325


$$$$
cycloheptanone
     RDKit          3D

 20 20  0  0  1  0  0  0  0  0999 V2000
   -0.8616   -0.6261    2.5957 C   0  0  0  0  0  0  0  0  0  0  0  0
   -1.8723   -1.3909    1.8620 C   0  0  0  0  0  0  0  0  0  0  0  0
   -1.5288   -2.8401    1.6873 C   0  0  0  0  0  0  0  0  0  0  0  0
   -1.3913   -3.5890    2.9682 C   0  0  0  0  0  0  0  0  0  0  0  0
   -0.4971   -2.9475    3.9756 C   0  0  0  0  0  0  0  0  0  0  0  0
   -1.1626   -1.8061    4.7145 C   0  0  0  0  0  0  0  0  0  0  0  0
   -0.7323   -0.4987    4.0790 C   0  0  0  0  0  0  0  0  0  0  0  0
    0.0000    0.0000    2.0000 O   0  0  0  0  0  0  0  0  0  0  0  0
   -1.9314   -0.9517    0.8264 H   0  0  0  0  0  0  0  0  0  0  0  0
   -2.9074   -1.2863    2.2752 H   0  0  0  0  0  0  0  0  0  0  0  0
   -2.3839   -3.3057    1.1225 H   0  0  0  0  0  0  0  0  0  0  0  0
   -0.6415   -2.9372    1.0574 H   0  0  0  0  0  0  0  0  0  0  0  0
   -2.3576   -3.8155    3.4442 H   0  0  0  0  0  0  0  0  0  0  0  0
   -0.9354   -4.5889    2.7165 H   0  0  0  0  0  0  0  0  0  0  0  0
   -0.2887   -3.7270    4.7677 H   0  0  0  0  0  0  0  0  0  0  0  0
    0.4856   -2.6577    3.5857 H   0  0  0  0  0  0  0  0  0  0  0  0
   -2.2375   -1.9736    4.6817 H   0  0  0  0  0  0  0  0  0  0  0  0
   -0.8174   -1.7754    5.7722 H   0  0  0  0  0  0  0  0  0  0  0  0
    0.3260   -0.3164    4.3500 H   0  0  0  0  0  0  0  0  0  0  0  0
   -1.4076    0.3074    4.4062 H   0  0  0  0  0  0  0  0  0  0  0  0
  1  2  1  0
  1  7  1  0
  1  8  2  0
  2  3  1  0
  3  4  1  0
  4  5  1  0
  5  6  1  0
  6  7  1  0
  2  9  1  0
  2 10  1  0
  3 11  1  0
  3 12  1  0
  4 13  1  0
  4 14  1  0
  5 15  1  0
  5 16  1  0
  6 17  1  0
  6 18  1  0
  7 19  1  0
  7 20  1  0
M  END
>  <s_m_entry_id>  (84) 
87

>  <s_m_entry_name>  (84) 
pKBHX_1184cpds-xtbcharges.3D_SP.87

>  <Mol_ID>  (84) 
89

>  <Formula>  (84) 
C7H12O

>  <MolWeight>  (84) 
112,16

>  <Name>  (84) 
cycloheptanone

>  <Inchi>  (84) 
1/C7H12O/c8-7-5-3-1-2-4-6-7/h1-6H2

>  <Smile>  (84) 
O=C1CCCCCC1

>  <pKBHX>  (84) 
1,41

>  <Atom>  (84) 
oxygen

>  <Function>  (84) 
carbonyl

>  <Subfunction>  (84) 
ketone

>  <Ref>  (84) 
31

>  <DeltaNu>  (84) 
127

>  <Solvent>  (84) 
CCl4

>  <HBD>  (84) 
methanol

>  <Mulliken>  (84) 
    0.40037316
   -0.07764613
   -0.03085490
   -0.04965511
   -0.05544052
   -0.03395135
   -0.07897765
   -0.50227546
    0.02784826
    0.05716217
    0.03946322
    0.02899369
    0.02696262
    0.02439027
    0.04965272
    0.02440012
    0.03545759
    0.02651402
    0.05813273
    0.02945055

>  <cm5>  (84) 
0.4196
-0.1754
-0.1387
-0.1563
-0.1612
-0.1388
-0.1773
-0.5576
0.0822
0.1133
0.0956
0.0827
0.0786
0.0800
0.1109
0.0757
0.0881
0.0800
0.1161
0.0823

>  <chiral flag>  (84) 
0

>  <version>  (84) 
0

>  <HBA_atom_index>  (84) 
8

>  <LP/Pi charge centers coordinates>  (84) 
 2.63022789020209, 0.29464060047071, -1.6671517558845397, 2.1264088149741696, -1.26760705757207, -1.8555547318460097 

>  <LP/Pi Boys F_ii elements (eV)>  (84) 
 -15.42, -15.39 

>  <Descriptor>  (84) 
8;-0.5576;0.4196;-0.303433333333;0.19626


$$$$
cyclooctanone
     RDKit          3D

 23 23  0  0  1  0  0  0  0  0999 V2000
    0.5248    0.9356    2.5655 C   0  0  0  0  0  0  0  0  0  0  0  0
    0.4400    0.7888    4.0288 C   0  0  0  0  0  0  0  0  0  0  0  0
    1.4812    1.6506    4.7499 C   0  0  0  0  0  0  0  0  0  0  0  0
    0.9902    3.0328    4.9885 C   0  0  0  0  0  0  0  0  0  0  0  0
    1.7313    4.1037    4.2683 C   0  0  0  0  0  0  0  0  0  0  0  0
    1.6912    4.0684    2.7994 C   0  0  0  0  0  0  0  0  0  0  0  0
    0.5862    3.3174    2.1687 C   0  0  0  0  0  0  0  0  0  0  0  0
    1.1035    1.9631    1.6678 C   0  0  0  0  0  0  0  0  0  0  0  0
    0.0000    0.0000    2.0000 O   0  0  0  0  0  0  0  0  0  0  0  0
    0.5865   -0.2867    4.2864 H   0  0  0  0  0  0  0  0  0  0  0  0
   -0.5567    1.1100    4.4233 H   0  0  0  0  0  0  0  0  0  0  0  0
    1.6500    1.1152    5.7308 H   0  0  0  0  0  0  0  0  0  0  0  0
    2.4683    1.6021    4.2359 H   0  0  0  0  0  0  0  0  0  0  0  0
   -0.0900    3.0767    4.7834 H   0  0  0  0  0  0  0  0  0  0  0  0
    1.0886    3.2682    6.0908 H   0  0  0  0  0  0  0  0  0  0  0  0
    2.8047    4.1045    4.6202 H   0  0  0  0  0  0  0  0  0  0  0  0
    1.3276    5.0845    4.6435 H   0  0  0  0  0  0  0  0  0  0  0  0
    1.6997    5.1335    2.4208 H   0  0  0  0  0  0  0  0  0  0  0  0
    2.6679    3.6505    2.4162 H   0  0  0  0  0  0  0  0  0  0  0  0
   -0.3250    3.2005    2.7615 H   0  0  0  0  0  0  0  0  0  0  0  0
    0.2691    3.8621    1.2299 H   0  0  0  0  0  0  0  0  0  0  0  0
    2.2116    1.9198    1.7016 H   0  0  0  0  0  0  0  0  0  0  0  0
    0.7754    1.7436    0.6493 H   0  0  0  0  0  0  0  0  0  0  0  0
  1  2  1  0
  1  8  1  0
  1  9  2  0
  2  3  1  0
  3  4  1  0
  4  5  1  0
  5  6  1  0
  6  7  1  0
  7  8  1  0
  2 10  1  0
  2 11  1  0
  3 12  1  0
  3 13  1  0
  4 14  1  0
  4 15  1  0
  5 16  1  0
  5 17  1  0
  6 18  1  0
  6 19  1  0
  7 20  1  0
  7 21  1  0
  8 22  1  0
  8 23  1  0
M  END
>  <s_m_entry_id>  (85) 
88

>  <s_m_entry_name>  (85) 
pKBHX_1184cpds-xtbcharges.3D_SP.88

>  <Mol_ID>  (85) 
90

>  <Formula>  (85) 
C8H14O

>  <MolWeight>  (85) 
126,19

>  <Name>  (85) 
cyclooctanone

>  <Inchi>  (85) 
1/C8H14O/c9-8-6-4-2-1-3-5-7-8/h1-7H2

>  <Smile>  (85) 
O=C1CCCCCCC1

>  <pKBHX>  (85) 
1,45

>  <Atom>  (85) 
oxygen

>  <Function>  (85) 
carbonyl

>  <Subfunction>  (85) 
ketone

>  <Ref>  (85) 
31

>  <Mulliken>  (85) 
    0.38295099
   -0.06798742
   -0.03653316
   -0.04088307
   -0.03842828
   -0.04815559
   -0.06198337
   -0.06564397
   -0.52240538
    0.03457814
    0.06281109
    0.03264454
    0.03727221
    0.02596410
    0.02205312
    0.02281717
    0.02479787
    0.02596774
    0.02983262
    0.02997561
    0.02392739
    0.06188866
    0.06453900

>  <cm5>  (85) 
0.3991
-0.1678
-0.1421
-0.1447
-0.1419
-0.1534
-0.1696
-0.1644
-0.5782
0.0929
0.1217
0.0840
0.0949
0.0768
0.0739
0.0756
0.0758
0.0772
0.0868
0.0832
0.0789
0.1193
0.1220

>  <chiral flag>  (85) 
0

>  <version>  (85) 
0

>  <HBA_atom_index>  (85) 
9

>  <LP/Pi charge centers coordinates>  (85) 
 1.78437510008302, 3.07391126285365, 0.82419885708999, 0.24256955916911, 3.3640856073428, 1.3547995928898 

>  <LP/Pi Boys F_ii elements (eV)>  (85) 
 -15.34, -15.31 

>  <Descriptor>  (85) 
9;-0.5782;0.3991;-0.303466666667;0.17712


$$$$
cycloundecanone
     RDKit          3D

 32 32  0  0  1  0  0  0  0  0999 V2000
   -0.8340    0.6851    2.5512 C   0  0  0  0  0  0  0  0  0  0  0  0
   -0.8549    0.7096    4.0257 C   0  0  0  0  0  0  0  0  0  0  0  0
    0.4791    1.1792    4.5629 C   0  0  0  0  0  0  0  0  0  0  0  0
    0.4325    2.5533    5.1474 C   0  0  0  0  0  0  0  0  0  0  0  0
    0.9746    3.6156    4.2018 C   0  0  0  0  0  0  0  0  0  0  0  0
    0.0793    4.8143    4.1980 C   0  0  0  0  0  0  0  0  0  0  0  0
   -0.4588    5.1681    2.8521 C   0  0  0  0  0  0  0  0  0  0  0  0
   -1.7164    4.3883    2.4940 C   0  0  0  0  0  0  0  0  0  0  0  0
   -1.7116    3.8927    1.0912 C   0  0  0  0  0  0  0  0  0  0  0  0
   -1.1052    2.5309    0.9241 C   0  0  0  0  0  0  0  0  0  0  0  0
   -1.7826    1.4569    1.6959 C   0  0  0  0  0  0  0  0  0  0  0  0
    0.0000    0.0000    2.0000 O   0  0  0  0  0  0  0  0  0  0  0  0
   -1.6103    1.4655    4.3396 H   0  0  0  0  0  0  0  0  0  0  0  0
   -1.1785   -0.2481    4.4760 H   0  0  0  0  0  0  0  0  0  0  0  0
    1.2268    1.1569    3.7384 H   0  0  0  0  0  0  0  0  0  0  0  0
    0.8016    0.4231    5.3224 H   0  0  0  0  0  0  0  0  0  0  0  0
    1.0506    2.5278    6.0917 H   0  0  0  0  0  0  0  0  0  0  0  0
   -0.6032    2.8006    5.4699 H   0  0  0  0  0  0  0  0  0  0  0  0
    2.0036    3.8947    4.5724 H   0  0  0  0  0  0  0  0  0  0  0  0
    1.1406    3.1815    3.1987 H   0  0  0  0  0  0  0  0  0  0  0  0
   -0.7274    4.6796    4.9461 H   0  0  0  0  0  0  0  0  0  0  0  0
    0.6635    5.7079    4.5616 H   0  0  0  0  0  0  0  0  0  0  0  0
    0.3232    5.0861    2.0853 H   0  0  0  0  0  0  0  0  0  0  0  0
   -0.7419    6.2577    2.8845 H   0  0  0  0  0  0  0  0  0  0  0  0
   -1.8252    3.6086    3.2641 H   0  0  0  0  0  0  0  0  0  0  0  0
   -2.6263    5.0489    2.6087 H   0  0  0  0  0  0  0  0  0  0  0  0
   -2.7363    3.8633    0.6414 H   0  0  0  0  0  0  0  0  0  0  0  0
   -1.1286    4.5927    0.4561 H   0  0  0  0  0  0  0  0  0  0  0  0
   -0.0162    2.5533    1.1911 H   0  0  0  0  0  0  0  0  0  0  0  0
   -1.1104    2.3153   -0.1826 H   0  0  0  0  0  0  0  0  0  0  0  0
   -2.1981    0.7051    0.9628 H   0  0  0  0  0  0  0  0  0  0  0  0
   -2.6345    1.8639    2.2582 H   0  0  0  0  0  0  0  0  0  0  0  0
  1  2  1  0
  1 11  1  0
  1 12  2  0
  2  3  1  0
  3  4  1  0
  4  5  1  0
  5  6  1  0
  6  7  1  0
  7  8  1  0
  8  9  1  0
  9 10  1  0
 10 11  1  0
  2 13  1  0
  2 14  1  0
  3 15  1  0
  3 16  1  0
  4 17  1  0
  4 18  1  0
  5 19  1  0
  5 20  1  0
  6 21  1  0
  6 22  1  0
  7 23  1  0
  7 24  1  0
  8 25  1  0
  8 26  1  0
  9 27  1  0
  9 28  1  0
 10 29  1  0
 10 30  1  0
 11 31  1  0
 11 32  1  0
M  END
>  <s_m_entry_id>  (86) 
89

>  <s_m_entry_name>  (86) 
pKBHX_1184cpds-xtbcharges.3D_SP.89

>  <Mol_ID>  (86) 
91

>  <Formula>  (86) 
C11H20O

>  <MolWeight>  (86) 
168,27

>  <Name>  (86) 
cycloundecanone

>  <Inchi>  (86) 
1/C11H20O/c12-11-9-7-5-3-1-2-4-6-8-10-11/h1-10H2

>  <Smile>  (86) 
O=C1CCCCCCCCCC1

>  <pKBHX>  (86) 
1,2

>  <Atom>  (86) 
oxygen

>  <Function>  (86) 
carbonyl

>  <Subfunction>  (86) 
ketone

>  <Ref>  (86) 
31

>  <DeltaNu>  (86) 
89

>  <Solvent>  (86) 
CCl4

>  <HBD>  (86) 
methanol

>  <Mulliken>  (86) 
    0.40014138
   -0.08020185
   -0.02426013
   -0.04565198
   -0.04868869
   -0.04574052
   -0.03435203
   -0.03983325
   -0.05387846
   -0.02506267
   -0.08055939
   -0.50517017
    0.03388832
    0.05349125
    0.01842621
    0.04203422
    0.03886533
    0.02466750
    0.02045145
    0.02004560
    0.01990701
    0.02972206
    0.01886215
    0.02060063
    0.01322247
    0.01937729
    0.02194911
    0.04511518
    0.02332307
    0.03650537
    0.02489760
    0.05790597

>  <cm5>  (86) 
0.4175
-0.1788
-0.1303
-0.1519
-0.1547
-0.1520
-0.1382
-0.1441
-0.1635
-0.1324
-0.1777
-0.5666
0.0907
0.1066
0.0717
0.0997
0.0977
0.0780
0.0719
0.0762
0.0710
0.0848
0.0713
0.0714
0.0688
0.0710
0.0737
0.1098
0.0776
0.0899
0.0798
0.1109

>  <chiral flag>  (86) 
0

>  <version>  (86) 
0

>  <HBA_atom_index>  (86) 
12

>  <LP/Pi charge centers coordinates>  (86) 
 -0.6529888499485299, -3.0616449342218295, -1.8254657134678698, 0.905951450288, -3.2371677359426396, -1.3588742577070998 

>  <LP/Pi Boys F_ii elements (eV)>  (86) 
 -15.52, -15.49 

>  <Descriptor>  (86) 
12;-0.5666;0.4175;-0.3077;0.19796


$$$$
cyclododecanone
     RDKit          3D

 35 35  0  0  1  0  0  0  0  0999 V2000
   -1.0540    0.2182    2.5738 C   0  0  0  0  0  0  0  0  0  0  0  0
   -2.2826    0.4731    1.8233 C   0  0  0  0  0  0  0  0  0  0  0  0
   -3.2163   -0.7041    1.7455 C   0  0  0  0  0  0  0  0  0  0  0  0
   -2.5229   -2.0234    1.6678 C   0  0  0  0  0  0  0  0  0  0  0  0
   -2.9748   -2.9512    2.8030 C   0  0  0  0  0  0  0  0  0  0  0  0
   -2.4765   -4.3367    2.6289 C   0  0  0  0  0  0  0  0  0  0  0  0
   -1.1603   -4.6403    3.2299 C   0  0  0  0  0  0  0  0  0  0  0  0
   -0.8809   -4.0314    4.5518 C   0  0  0  0  0  0  0  0  0  0  0  0
    0.1720   -2.9403    4.3492 C   0  0  0  0  0  0  0  0  0  0  0  0
   -0.0961   -1.7657    5.2610 C   0  0  0  0  0  0  0  0  0  0  0  0
    0.2019   -0.4689    4.5808 C   0  0  0  0  0  0  0  0  0  0  0  0
   -1.0498    0.2168    4.0496 C   0  0  0  0  0  0  0  0  0  0  0  0
    0.0000    0.0000    2.0000 O   0  0  0  0  0  0  0  0  0  0  0  0
   -2.0186    0.8667    0.7998 H   0  0  0  0  0  0  0  0  0  0  0  0
   -2.8508    1.3244    2.3002 H   0  0  0  0  0  0  0  0  0  0  0  0
   -3.8654   -0.5256    0.8380 H   0  0  0  0  0  0  0  0  0  0  0  0
   -3.9387   -0.6517    2.6127 H   0  0  0  0  0  0  0  0  0  0  0  0
   -2.8625   -2.5417    0.7243 H   0  0  0  0  0  0  0  0  0  0  0  0
   -1.4308   -1.9706    1.6173 H   0  0  0  0  0  0  0  0  0  0  0  0
   -4.1005   -2.9836    2.6984 H   0  0  0  0  0  0  0  0  0  0  0  0
   -2.7875   -2.4970    3.7787 H   0  0  0  0  0  0  0  0  0  0  0  0
   -2.4124   -4.5523    1.5275 H   0  0  0  0  0  0  0  0  0  0  0  0
   -3.2426   -5.0603    3.0089 H   0  0  0  0  0  0  0  0  0  0  0  0
   -0.3515   -4.4107    2.4780 H   0  0  0  0  0  0  0  0  0  0  0  0
   -1.0960   -5.7612    3.3506 H   0  0  0  0  0  0  0  0  0  0  0  0
   -0.3861   -4.7717    5.2481 H   0  0  0  0  0  0  0  0  0  0  0  0
   -1.7583   -3.6605    5.1009 H   0  0  0  0  0  0  0  0  0  0  0  0
    1.2050   -3.3483    4.5235 H   0  0  0  0  0  0  0  0  0  0  0  0
    0.1830   -2.6250    3.2697 H   0  0  0  0  0  0  0  0  0  0  0  0
   -1.1850   -1.7987    5.5021 H   0  0  0  0  0  0  0  0  0  0  0  0
    0.4895   -1.9228    6.1886 H   0  0  0  0  0  0  0  0  0  0  0  0
    0.7140    0.1880    5.3367 H   0  0  0  0  0  0  0  0  0  0  0  0
    0.9210   -0.6773    3.7495 H   0  0  0  0  0  0  0  0  0  0  0  0
   -1.1251    1.2379    4.4816 H   0  0  0  0  0  0  0  0  0  0  0  0
   -1.9415   -0.3389    4.4006 H   0  0  0  0  0  0  0  0  0  0  0  0
  1  2  1  0
  1 12  1  0
  1 13  2  0
  2  3  1  0
  3  4  1  0
  4  5  1  0
  5  6  1  0
  6  7  1  0
  7  8  1  0
  8  9  1  0
  9 10  1  0
 10 11  1  0
 11 12  1  0
  2 14  1  0
  2 15  1  0
  3 16  1  0
  3 17  1  0
  4 18  1  0
  4 19  1  0
  5 20  1  0
  5 21  1  0
  6 22  1  0
  6 23  1  0
  7 24  1  0
  7 25  1  0
  8 26  1  0
  8 27  1  0
  9 28  1  0
  9 29  1  0
 10 30  1  0
 10 31  1  0
 11 32  1  0
 11 33  1  0
 12 34  1  0
 12 35  1  0
M  END
>  <s_m_entry_id>  (87) 
90

>  <s_m_entry_name>  (87) 
pKBHX_1184cpds-xtbcharges.3D_SP.90

>  <Mol_ID>  (87) 
92

>  <Formula>  (87) 
C12H22O

>  <MolWeight>  (87) 
182,30

>  <Name>  (87) 
cyclododecanone

>  <Inchi>  (87) 
1/C12H22O/c13-12-10-8-6-4-2-1-3-5-7-9-11-12/h1-11H2

>  <Smile>  (87) 
O=C1CCCCCCCCCCC1

>  <pKBHX>  (87) 
1,23

>  <Atom>  (87) 
oxygen

>  <Function>  (87) 
carbonyl

>  <Subfunction>  (87) 
ketone

>  <Ref>  (87) 
31

>  <DeltaNu>  (87) 
85

>  <Solvent>  (87) 
CCl4

>  <HBD>  (87) 
methanol

>  <Mulliken>  (87) 
    0.40263455
   -0.08798368
   -0.04230714
   -0.04238216
   -0.04691717
   -0.05008769
   -0.04589329
   -0.04577367
   -0.04695984
   -0.05353809
   -0.03076784
   -0.08399832
   -0.49858157
    0.05556278
    0.04502551
    0.02803533
    0.03179034
    0.02149376
    0.03134923
    0.02934745
    0.02353257
    0.02669378
    0.02143365
    0.02656393
    0.02261593
    0.02341552
    0.02876004
    0.02645760
    0.02474262
    0.02613405
    0.02397088
    0.03264211
    0.03828086
    0.05849565
    0.02621232

>  <cm5>  (87) 
0.4213
-0.1878
-0.1512
-0.1511
-0.1559
-0.1595
-0.1535
-0.1545
-0.1546
-0.1631
-0.1358
-0.1817
-0.5519
0.1139
0.0983
0.0864
0.0904
0.0736
0.0869
0.0837
0.0776
0.0865
0.0725
0.0819
0.0736
0.0748
0.0862
0.0815
0.0765
0.0773
0.0815
0.0844
0.0950
0.1149
0.0816

>  <chiral flag>  (87) 
0

>  <version>  (87) 
0

>  <HBA_atom_index>  (87) 
13

>  <LP/Pi charge centers coordinates>  (87) 
 -0.15909713991184998, 2.1066546282689997, -2.5552752246537294, 1.3401413830925, 1.51652145195669, -2.1546298376633395 

>  <LP/Pi Boys F_ii elements (eV)>  (87) 
 -15.59, -15.58 

>  <Descriptor>  (87) 
13;-0.5519;0.4213;-0.307133333333;0.19538


$$$$
cyclopentadecanone
     RDKit          3D

 44 44  0  0  1  0  0  0  0  0999 V2000
   -0.7681   -0.7448    2.5846 C   0  0  0  0  0  0  0  0  0  0  0  0
   -1.6599   -1.6144    1.8073 C   0  0  0  0  0  0  0  0  0  0  0  0
   -1.0839   -2.1234    0.5305 C   0  0  0  0  0  0  0  0  0  0  0  0
   -0.7541   -1.0900   -0.4828 C   0  0  0  0  0  0  0  0  0  0  0  0
   -1.7796   -0.0109   -0.6436 C   0  0  0  0  0  0  0  0  0  0  0  0
   -1.1682    1.2668   -1.2185 C   0  0  0  0  0  0  0  0  0  0  0  0
   -1.8395    2.4791   -0.6211 C   0  0  0  0  0  0  0  0  0  0  0  0
   -0.8261    3.4002    0.0522 C   0  0  0  0  0  0  0  0  0  0  0  0
   -1.5614    4.2474    1.0258 C   0  0  0  0  0  0  0  0  0  0  0  0
   -0.7246    4.7832    2.1479 C   0  0  0  0  0  0  0  0  0  0  0  0
   -0.0313    3.7308    2.9526 C   0  0  0  0  0  0  0  0  0  0  0  0
   -1.0200    2.9285    3.8064 C   0  0  0  0  0  0  0  0  0  0  0  0
   -0.2894    1.7587    4.4218 C   0  0  0  0  0  0  0  0  0  0  0  0
   -1.2381    0.6249    4.6042 C   0  0  0  0  0  0  0  0  0  0  0  0
   -0.7192   -0.6924    4.0732 C   0  0  0  0  0  0  0  0  0  0  0  0
    0.0000    0.0000    2.0000 O   0  0  0  0  0  0  0  0  0  0  0  0
   -2.6676   -1.1634    1.6699 H   0  0  0  0  0  0  0  0  0  0  0  0
   -1.8534   -2.5253    2.4501 H   0  0  0  0  0  0  0  0  0  0  0  0
   -1.8085   -2.8326    0.0864 H   0  0  0  0  0  0  0  0  0  0  0  0
   -0.1688   -2.7051    0.7507 H   0  0  0  0  0  0  0  0  0  0  0  0
    0.2852   -0.6672   -0.3542 H   0  0  0  0  0  0  0  0  0  0  0  0
   -0.6928   -1.6164   -1.4826 H   0  0  0  0  0  0  0  0  0  0  0  0
   -2.5605   -0.3353   -1.3855 H   0  0  0  0  0  0  0  0  0  0  0  0
   -2.3089    0.2702    0.2671 H   0  0  0  0  0  0  0  0  0  0  0  0
   -0.1062    1.2773   -0.8602 H   0  0  0  0  0  0  0  0  0  0  0  0
   -1.1937    1.2583   -2.3194 H   0  0  0  0  0  0  0  0  0  0  0  0
   -2.5497    2.1727    0.1977 H   0  0  0  0  0  0  0  0  0  0  0  0
   -2.3968    3.0053   -1.4031 H   0  0  0  0  0  0  0  0  0  0  0  0
   -0.3718    4.0011   -0.7878 H   0  0  0  0  0  0  0  0  0  0  0  0
   -0.0290    2.7836    0.4534 H   0  0  0  0  0  0  0  0  0  0  0  0
   -1.9745    5.1203    0.4768 H   0  0  0  0  0  0  0  0  0  0  0  0
   -2.4637    3.7115    1.4355 H   0  0  0  0  0  0  0  0  0  0  0  0
   -1.4092    5.3311    2.8358 H   0  0  0  0  0  0  0  0  0  0  0  0
    0.0092    5.5051    1.7872 H   0  0  0  0  0  0  0  0  0  0  0  0
    0.6248    4.2514    3.6823 H   0  0  0  0  0  0  0  0  0  0  0  0
    0.6128    3.0613    2.3696 H   0  0  0  0  0  0  0  0  0  0  0  0
   -1.8929    2.6038    3.2298 H   0  0  0  0  0  0  0  0  0  0  0  0
   -1.3852    3.6431    4.5810 H   0  0  0  0  0  0  0  0  0  0  0  0
    0.0425    2.0910    5.4399 H   0  0  0  0  0  0  0  0  0  0  0  0
    0.6333    1.4981    3.8745 H   0  0  0  0  0  0  0  0  0  0  0  0
   -1.4918    0.4434    5.6855 H   0  0  0  0  0  0  0  0  0  0  0  0
   -2.2047    0.8150    4.0732 H   0  0  0  0  0  0  0  0  0  0  0  0
   -1.4322   -1.4782    4.4371 H   0  0  0  0  0  0  0  0  0  0  0  0
    0.3220   -0.8981    4.3869 H   0  0  0  0  0  0  0  0  0  0  0  0
  1  2  1  0
  1 15  1  0
  1 16  2  0
  2  3  1  0
  3  4  1  0
  4  5  1  0
  5  6  1  0
  6  7  1  0
  7  8  1  0
  8  9  1  0
  9 10  1  0
 10 11  1  0
 11 12  1  0
 12 13  1  0
 13 14  1  0
 14 15  1  0
  2 17  1  0
  2 18  1  0
  3 19  1  0
  3 20  1  0
  4 21  1  0
  4 22  1  0
  5 23  1  0
  5 24  1  0
  6 25  1  0
  6 26  1  0
  7 27  1  0
  7 28  1  0
  8 29  1  0
  8 30  1  0
  9 31  1  0
  9 32  1  0
 10 33  1  0
 10 34  1  0
 11 35  1  0
 11 36  1  0
 12 37  1  0
 12 38  1  0
 13 39  1  0
 13 40  1  0
 14 41  1  0
 14 42  1  0
 15 43  1  0
 15 44  1  0
M  END
>  <s_m_entry_id>  (88) 
91

>  <s_m_entry_name>  (88) 
pKBHX_1184cpds-xtbcharges.3D_SP.91

>  <Mol_ID>  (88) 
93

>  <Formula>  (88) 
C15H28O

>  <MolWeight>  (88) 
224,38

>  <Name>  (88) 
cyclopentadecanone

>  <Inchi>  (88) 
1/C15H28O/c16-15-13-11-9-7-5-3-1-2-4-6-8-10-12-14-15/h1-14H2

>  <Smile>  (88) 
O=C1CCCCCCCCCCCCCC1

>  <pKBHX>  (88) 
1,22

>  <Atom>  (88) 
oxygen

>  <Function>  (88) 
carbonyl

>  <Subfunction>  (88) 
ketone

>  <Ref>  (88) 
31

>  <DeltaNu>  (88) 
83

>  <Solvent>  (88) 
CCl4

>  <HBD>  (88) 
methanol

>  <Mulliken>  (88) 
    0.39730878
   -0.08247988
   -0.05110217
   -0.04335170
   -0.04794908
   -0.05197854
   -0.04691940
   -0.05028476
   -0.04069015
   -0.04517740
   -0.03847368
   -0.03866380
   -0.04790766
   -0.03100184
   -0.07282271
   -0.50668377
    0.05014389
    0.05798922
    0.03155407
    0.02333603
    0.02485205
    0.02988613
    0.02761322
    0.02700594
    0.02698983
    0.02445311
    0.02535874
    0.02275205
    0.02196479
    0.02728410
    0.02009639
    0.02285994
    0.03024288
    0.02050992
    0.02243369
    0.02333329
    0.01832231
    0.01484152
    0.03370411
    0.04099548
    0.02751572
    0.01880926
    0.05981108
    0.02351901

>  <cm5>  (88) 
0.4138
-0.1808
-0.1620
-0.1528
-0.1606
-0.1637
-0.1564
-0.1617
-0.1477
-0.1534
-0.1456
-0.1438
-0.1574
-0.1386
-0.1697
-0.5645
0.1022
0.1177
0.0927
0.0767
0.0781
0.0853
0.0829
0.0841
0.0874
0.0769
0.0797
0.0767
0.0752
0.0870
0.0727
0.0767
0.0880
0.0717
0.0771
0.0760
0.0707
0.0671
0.0975
0.0979
0.0818
0.0715
0.1157
0.0778

>  <chiral flag>  (88) 
0

>  <version>  (88) 
0

>  <HBA_atom_index>  (88) 
16

>  <LP/Pi charge centers coordinates>  (88) 
 -1.17336058952517, -0.79809454339682, -1.1228823717430598, 0.37564176197514, -1.17099516722214, -1.6139271081801199 

>  <LP/Pi Boys F_ii elements (eV)>  (88) 
 -15.54, -15.5 

>  <Descriptor>  (88) 
16;-0.5645;0.4138;-0.305;0.18816


$$$$
1,7,7-trimethylbicyclo[2.2.1]heptan-2-one
     RDKit          3D

 27 28  0  0  1  0  0  0  0  0999 V2000
   -0.8286    0.8651    4.0566 C   0  0  0  0  0  0  0  0  0  0  0  0
   -0.7342    0.7731    2.5883 C   0  0  0  0  0  0  0  0  0  0  0  0
   -1.6867    1.7829    2.0380 C   0  0  0  0  0  0  0  0  0  0  0  0
   -2.3755    2.3122    3.2993 C   0  0  0  0  0  0  0  0  0  0  0  0
   -3.1955    1.1933    3.8344 C   0  0  0  0  0  0  0  0  0  0  0  0
   -2.1541    0.2463    4.4549 C   0  0  0  0  0  0  0  0  0  0  0  0
   -1.1515    2.3407    4.2317 C   0  0  0  0  0  0  0  0  0  0  0  0
    0.0000    0.0000    2.0000 O   0  0  0  0  0  0  0  0  0  0  0  0
   -0.0673    3.1977    3.6524 C   0  0  0  0  0  0  0  0  0  0  0  0
   -1.5098    2.7067    5.6256 C   0  0  0  0  0  0  0  0  0  0  0  0
    0.3180    0.3838    4.8195 C   0  0  0  0  0  0  0  0  0  0  0  0
   -1.1737    2.5742    1.4816 H   0  0  0  0  0  0  0  0  0  0  0  0
   -2.4583    1.3079    1.3915 H   0  0  0  0  0  0  0  0  0  0  0  0
   -2.8461    3.2627    3.1779 H   0  0  0  0  0  0  0  0  0  0  0  0
   -3.9485    1.4996    4.5834 H   0  0  0  0  0  0  0  0  0  0  0  0
   -3.7058    0.6999    2.9710 H   0  0  0  0  0  0  0  0  0  0  0  0
   -2.2776    0.1720    5.5339 H   0  0  0  0  0  0  0  0  0  0  0  0
   -2.2205   -0.7229    3.9145 H   0  0  0  0  0  0  0  0  0  0  0  0
   -0.5281    3.8981    2.9107 H   0  0  0  0  0  0  0  0  0  0  0  0
    0.4136    3.8411    4.4234 H   0  0  0  0  0  0  0  0  0  0  0  0
    0.7177    2.5629    3.1465 H   0  0  0  0  0  0  0  0  0  0  0  0
   -2.5090    3.1743    5.6250 H   0  0  0  0  0  0  0  0  0  0  0  0
   -1.5042    1.8771    6.3436 H   0  0  0  0  0  0  0  0  0  0  0  0
   -0.8178    3.4846    6.0530 H   0  0  0  0  0  0  0  0  0  0  0  0
    1.2741    0.4739    4.3028 H   0  0  0  0  0  0  0  0  0  0  0  0
    0.3465    0.8784    5.8123 H   0  0  0  0  0  0  0  0  0  0  0  0
    0.1801   -0.7190    5.0238 H   0  0  0  0  0  0  0  0  0  0  0  0
  1  2  1  0
  1  6  1  0
  1  7  1  0
  1 11  1  0
  2  3  1  0
  2  8  2  0
  3  4  1  0
  4  5  1  0
  4  7  1  0
  5  6  1  0
  7  9  1  0
  7 10  1  0
  3 12  1  0
  3 13  1  0
  4 14  1  0
  5 15  1  0
  5 16  1  0
  6 17  1  0
  6 18  1  0
  9 19  1  0
  9 20  1  0
  9 21  1  0
 10 22  1  0
 10 23  1  0
 10 24  1  0
 11 25  1  0
 11 26  1  0
 11 27  1  0
M  END
>  <s_m_entry_id>  (89) 
92

>  <s_m_entry_name>  (89) 
pKBHX_1184cpds-xtbcharges.3D_SP.92

>  <Mol_ID>  (89) 
94

>  <Formula>  (89) 
C10H16O

>  <MolWeight>  (89) 
152,23

>  <Name>  (89) 
1,7,7-trimethylbicyclo[2.2.1]heptan-2-one
camphor

>  <Inchi>  (89) 
1/C10H16O/c1-9(2)7-4-5-10(9,3)8(11)6-7/h7H,4-6H2,1-3H3

>  <Smile>  (89) 
O=C1C(C2(C)C)(C)CCC2C1

>  <pKBHX>  (89) 
1,31

>  <Atom>  (89) 
oxygen

>  <Function>  (89) 
carbonyl

>  <Subfunction>  (89) 
ketone

>  <Ref>  (89) 
31

>  <DeltaNu>  (89) 
103

>  <Solvent>  (89) 
CCl4

>  <HBD>  (89) 
methanol

>  <Mulliken>  (89) 
   -0.01827365
    0.39526352
   -0.09880894
   -0.03417597
   -0.05653988
   -0.04821920
    0.01756341
   -0.48938439
   -0.09929453
   -0.08944713
   -0.08627268
    0.05770830
    0.06202260
    0.03620315
    0.03304890
    0.02731453
    0.03920336
    0.03405154
    0.04365513
    0.03570756
    0.02762593
    0.03847358
    0.03110790
    0.02884179
    0.04963866
    0.03401178
    0.02897475

>  <cm5>  (89) 
-0.0386
0.4178
-0.1984
-0.1032
-0.1614
-0.1517
-0.0102
-0.5422
-0.2397
-0.2295
-0.2248
0.1150
0.1212
0.0983
0.0893
0.0812
0.0960
0.0901
0.1015
0.0871
0.0776
0.0933
0.0806
0.0794
0.1033
0.0869
0.0812

>  <chiral flag>  (89) 
0

>  <version>  (89) 
0

>  <HBA_atom_index>  (89) 
8

>  <LP/Pi charge centers coordinates>  (89) 
 -1.9916908709237497, 2.40890479758033, -1.68450347787925, -2.2764834827905696, 0.8257652217470299, -1.9503780030943199 

>  <LP/Pi Boys F_ii elements (eV)>  (89) 
 -15.62, -15.55 

>  <Descriptor>  (89) 
8;-0.5422;0.4178;-0.259733333333;0.109071428571


$$$$
1,1,1-trifluoropropan-2-one
     RDKit          3D

 10  9  0  0  1  0  0  0  0  0999 V2000
   -2.2832   -0.5486    1.8402 C   0  0  0  0  0  0  0  0  0  0  0  0
   -1.0364   -0.2422    2.6055 C   0  0  0  0  0  0  0  0  0  0  0  0
   -0.9834   -0.2148    4.0786 C   0  0  0  0  0  0  0  0  0  0  0  0
    0.0000    0.0000    2.0000 O   0  0  0  0  0  0  0  0  0  0  0  0
   -2.0299   -0.5012    0.5005 F   0  0  0  0  0  0  0  0  0  0  0  0
   -2.7248   -1.8423    2.1230 F   0  0  0  0  0  0  0  0  0  0  0  0
   -3.3114    0.2995    2.1382 F   0  0  0  0  0  0  0  0  0  0  0  0
   -0.6912    0.8339    4.3696 H   0  0  0  0  0  0  0  0  0  0  0  0
   -0.1825   -0.8601    4.5048 H   0  0  0  0  0  0  0  0  0  0  0  0
   -1.9715   -0.3855    4.5455 H   0  0  0  0  0  0  0  0  0  0  0  0
  1  2  1  0
  1  5  1  0
  1  6  1  0
  1  7  1  0
  2  3  1  0
  2  4  2  0
  3  8  1  0
  3  9  1  0
  3 10  1  0
M  END
>  <s_m_entry_id>  (90) 
98

>  <s_m_entry_name>  (90) 
pKBHX_1184cpds-xtbcharges.3D_SP.98

>  <Mol_ID>  (90) 
100

>  <Formula>  (90) 
C3H3F3O

>  <MolWeight>  (90) 
112,05

>  <Name>  (90) 
1,1,1-trifluoropropan-2-one
1,1,1-trifluoroacetone

>  <Inchi>  (90) 
1/2C3H3F3O/c2*1-2(7)3(4,5)6/h2*1H3

>  <Smile>  (90) 
CC(C(F)(F)F)=O

>  <pKBHX>  (90) 
-0,06

>  <Atom>  (90) 
oxygen

>  <Function>  (90) 
carbonyl

>  <Subfunction>  (90) 
ketone

>  <Ref>  (90) 
31

>  <DeltaNu>  (90) 
39

>  <Solvent>  (90) 
CCl4

>  <HBD>  (90) 
methanol

>  <Mulliken>  (90) 
    0.61058862
    0.40145099
   -0.12018365
   -0.43729972
   -0.20869645
   -0.23762042
   -0.24543921
    0.06445087
    0.08765506
    0.08509390

>  <cm5>  (90) 
0.6615
0.4315
-0.2553
-0.4859
-0.2275
-0.2568
-0.2650
0.1190
0.1391
0.1393

>  <chiral flag>  (90) 
0

>  <version>  (90) 
0

>  <HBA_atom_index>  (90) 
4

>  <LP/Pi charge centers coordinates>  (90) 
 0.9363368079255799, -0.44475760246703, -2.37178830533547, -0.7044936715936999, -0.43969866796658996, -2.38051443817148 

>  <LP/Pi Boys F_ii elements (eV)>  (90) 
 -17.02, -16.94 

>  <Descriptor>  (90) 
4;-0.4859;0.4315;-0.0265666666667;0.0908666666667


$$$$
1,1,1-trichloropropan-2-one
     RDKit          3D

 10  9  0  0  1  0  0  0  0  0999 V2000
    0.1251    2.3837    1.9060 C   0  0  0  0  0  0  0  0  0  0  0  0
    0.0589    1.0622    2.5965 C   0  0  0  0  0  0  0  0  0  0  0  0
    0.0643    1.0260    4.0847 C   0  0  0  0  0  0  0  0  0  0  0  0
    0.0000    0.0000    2.0000 O   0  0  0  0  0  0  0  0  0  0  0  0
   -1.2868    3.3148    2.4171 Cl  0  0  0  0  0  0  0  0  0  0  0  0
    1.5695    3.2531    2.5177 Cl  0  0  0  0  0  0  0  0  0  0  0  0
    0.2511    2.2216    0.1624 Cl  0  0  0  0  0  0  0  0  0  0  0  0
    0.8195    0.2496    4.3773 H   0  0  0  0  0  0  0  0  0  0  0  0
   -0.9034    0.6472    4.4943 H   0  0  0  0  0  0  0  0  0  0  0  0
    0.3314    2.0186    4.4939 H   0  0  0  0  0  0  0  0  0  0  0  0
  1  2  1  0
  1  5  1  0
  1  6  1  0
  1  7  1  0
  2  3  1  0
  2  4  2  0
  3  8  1  0
  3  9  1  0
  3 10  1  0
M  END
>  <s_m_entry_id>  (91) 
99

>  <s_m_entry_name>  (91) 
pKBHX_1184cpds-xtbcharges.3D_SP.99

>  <Mol_ID>  (91) 
101

>  <Formula>  (91) 
C3H3Cl3O

>  <MolWeight>  (91) 
161,41

>  <Name>  (91) 
1,1,1-trichloropropan-2-one
1,1,1-trichloroacetone

>  <Inchi>  (91) 
1/C3H3Cl3O/c1-2(7)3(4,5)6/h1H3

>  <Smile>  (91) 
CC(C(Cl)(Cl)Cl)=O

>  <pKBHX>  (91) 
0

>  <Atom>  (91) 
oxygen

>  <Function>  (91) 
carbonyl

>  <Subfunction>  (91) 
ketone

>  <Ref>  (91) 
31

>  <Mulliken>  (91) 
    0.23626978
    0.38844226
   -0.11626935
   -0.46809432
   -0.08970211
   -0.06748037
   -0.08035980
    0.07600964
    0.07806890
    0.04311537

>  <cm5>  (91) 
0.2368
0.4136
-0.2497
-0.5169
-0.0903
-0.0651
-0.0804
0.1266
0.1301
0.0954

>  <chiral flag>  (91) 
0

>  <version>  (91) 
0

>  <HBA_atom_index>  (91) 
4

>  <LP/Pi charge centers coordinates>  (91) 
 0.38937920335917997, 2.3508170109576, -0.5210808370903, -1.1254277143107498, 2.05849949861, 0.014647626252319999 

>  <LP/Pi Boys F_ii elements (eV)>  (91) 
 -16.42, -16.36 

>  <Descriptor>  (91) 
4;-0.5169;0.4136;-0.1766;0.1675


$$$$
1,1-dichloropropan-2-one
     RDKit          3D

 10  9  0  0  1  0  0  0  0  0999 V2000
    0.0040   -1.1073    4.0202 C   0  0  0  0  0  0  0  0  0  0  0  0
   -0.0426   -1.0838    2.5442 C   0  0  0  0  0  0  0  0  0  0  0  0
   -0.1378   -2.3150    1.7159 C   0  0  0  0  0  0  0  0  0  0  0  0
    0.0000    0.0000    2.0000 O   0  0  0  0  0  0  0  0  0  0  0  0
    0.1159    0.5552    4.6215 Cl  0  0  0  0  0  0  0  0  0  0  0  0
   -1.3851   -1.9370    4.7379 Cl  0  0  0  0  0  0  0  0  0  0  0  0
    0.9659   -1.6383    4.2799 H   0  0  0  0  0  0  0  0  0  0  0  0
    0.2756   -2.0968    0.7257 H   0  0  0  0  0  0  0  0  0  0  0  0
   -1.1926   -2.6638    1.5929 H   0  0  0  0  0  0  0  0  0  0  0  0
    0.4629   -3.1572    2.1407 H   0  0  0  0  0  0  0  0  0  0  0  0
  1  2  1  0
  1  5  1  0
  1  6  1  0
  2  3  1  0
  2  4  2  0
  1  7  1  0
  3  8  1  0
  3  9  1  0
  3 10  1  0
M  END
>  <s_m_entry_id>  (92) 
100

>  <s_m_entry_name>  (92) 
pKBHX_1184cpds-xtbcharges.3D_SP.100

>  <Mol_ID>  (92) 
102

>  <Formula>  (92) 
C3H4Cl2O

>  <MolWeight>  (92) 
126,96

>  <Name>  (92) 
1,1-dichloropropan-2-one
1,1-dichloroacetone

>  <Inchi>  (92) 
1/C3H4Cl2O/c1-2(6)3(4)5/h3H,1H3

>  <Smile>  (92) 
CC(C(Cl)Cl)=O

>  <pKBHX>  (92) 
0,25

>  <Atom>  (92) 
oxygen

>  <Function>  (92) 
carbonyl

>  <Subfunction>  (92) 
ketone

>  <Ref>  (92) 
31

>  <Mulliken>  (92) 
    0.14413297
    0.38780333
   -0.11210064
   -0.47697338
   -0.10000640
   -0.07878578
    0.04802601
    0.07631427
    0.07437272
    0.03721690

>  <cm5>  (92) 
0.1004
0.4084
-0.2446
-0.5253
-0.1042
-0.0798
0.1049
0.1255
0.1263
0.0884

>  <chiral flag>  (92) 
0

>  <version>  (92) 
0

>  <HBA_atom_index>  (92) 
4

>  <LP/Pi charge centers coordinates>  (92) 
 -0.94769824346161, 2.1253875028836, 0.18903269688778, 0.66518109376549, 2.1925824299616195, -0.08505465923177 

>  <LP/Pi Boys F_ii elements (eV)>  (92) 
 -16.2, -16.18 

>  <Descriptor>  (92) 
4;-0.5253;0.4084;-0.223166666667;0.20824


$$$$
1,3-dichloropropan-2-one
     RDKit          3D

 10  9  0  0  1  0  0  0  0  0999 V2000
   -0.2934   -1.1381    4.0094 C   0  0  0  0  0  0  0  0  0  0  0  0
   -0.2650   -1.0617    2.5241 C   0  0  0  0  0  0  0  0  0  0  0  0
   -0.5676   -2.3096    1.7727 C   0  0  0  0  0  0  0  0  0  0  0  0
    0.0000    0.0000    2.0000 O   0  0  0  0  0  0  0  0  0  0  0  0
   -0.4564   -1.9040    0.0287 Cl  0  0  0  0  0  0  0  0  0  0  0  0
   -0.6912   -2.7375    4.5964 Cl  0  0  0  0  0  0  0  0  0  0  0  0
   -1.0729   -0.4024    4.3417 H   0  0  0  0  0  0  0  0  0  0  0  0
    0.7125   -0.8405    4.3621 H   0  0  0  0  0  0  0  0  0  0  0  0
    0.1781   -3.0572    2.0696 H   0  0  0  0  0  0  0  0  0  0  0  0
   -1.6198   -2.6569    1.9486 H   0  0  0  0  0  0  0  0  0  0  0  0
  1  2  1  0
  1  6  1  0
  2  3  1  0
  2  4  2  0
  3  5  1  0
  1  7  1  0
  1  8  1  0
  3  9  1  0
  3 10  1  0
M  END
>  <s_m_entry_id>  (93) 
101

>  <s_m_entry_name>  (93) 
pKBHX_1184cpds-xtbcharges.3D_SP.101

>  <Mol_ID>  (93) 
103

>  <Formula>  (93) 
C3H4Cl2O

>  <MolWeight>  (93) 
126,96

>  <Name>  (93) 
1,3-dichloropropan-2-one
1,3-dichloroacetone

>  <Inchi>  (93) 
1/C3H4Cl2O/c4-1-3(6)2-5/h1-2H2

>  <Smile>  (93) 
O=C(CCl)CCl

>  <pKBHX>  (93) 
0,32

>  <Atom>  (93) 
oxygen

>  <Function>  (93) 
carbonyl

>  <Subfunction>  (93) 
ketone

>  <Ref>  (93) 
31

>  <Mulliken>  (93) 
    0.03021803
    0.38290116
    0.03101089
   -0.47824132
   -0.09181403
   -0.08800666
    0.03205103
    0.06928006
    0.05884055
    0.05376029

>  <cm5>  (93) 
-0.0573
0.4038
-0.0546
-0.5263
-0.0963
-0.0937
0.0839
0.1244
0.1110
0.1051

>  <chiral flag>  (93) 
0

>  <version>  (93) 
0

>  <HBA_atom_index>  (93) 
4

>  <LP/Pi charge centers coordinates>  (93) 
 1.2982305449717, -1.8225499468258797, -0.7189560858088699, -0.25921218365015997, -2.2755891732397595, -0.60608257859717 

>  <LP/Pi Boys F_ii elements (eV)>  (93) 
 -16.32, -16.32 

>  <Descriptor>  (93) 
4;-0.5263;0.4038;-0.212733333333;0.20428


$$$$
chloropropan-2-one
     RDKit          3D

 10  9  0  0  1  0  0  0  0  0999 V2000
   -0.7292   -0.7658    4.0487 C   0  0  0  0  0  0  0  0  0  0  0  0
   -0.7250   -0.7796    2.5666 C   0  0  0  0  0  0  0  0  0  0  0  0
   -1.5690   -1.7043    1.7936 C   0  0  0  0  0  0  0  0  0  0  0  0
    0.0000    0.0000    2.0000 O   0  0  0  0  0  0  0  0  0  0  0  0
   -0.7753   -3.2968    1.5390 Cl  0  0  0  0  0  0  0  0  0  0  0  0
   -1.7600   -0.5022    4.3835 H   0  0  0  0  0  0  0  0  0  0  0  0
   -0.4310   -1.7433    4.4847 H   0  0  0  0  0  0  0  0  0  0  0  0
   -0.0512   -0.0022    4.4624 H   0  0  0  0  0  0  0  0  0  0  0  0
   -2.5628   -1.8680    2.2944 H   0  0  0  0  0  0  0  0  0  0  0  0
   -1.7574   -1.3377    0.7663 H   0  0  0  0  0  0  0  0  0  0  0  0
  1  2  1  0
  2  3  1  0
  2  4  2  0
  3  5  1  0
  1  6  1  0
  1  7  1  0
  1  8  1  0
  3  9  1  0
  3 10  1  0
M  END
>  <s_m_entry_id>  (94) 
102

>  <s_m_entry_name>  (94) 
pKBHX_1184cpds-xtbcharges.3D_SP.102

>  <Mol_ID>  (94) 
104

>  <Formula>  (94) 
C3H5ClO

>  <MolWeight>  (94) 
92,52

>  <Name>  (94) 
chloropropan-2-one
1-chloroacetone

>  <Inchi>  (94) 
1/C3H5ClO/c1-3(5)2-4/h2H2,1H3

>  <Smile>  (94) 
CC(CCl)=O

>  <pKBHX>  (94) 
0,66

>  <Atom>  (94) 
oxygen

>  <Function>  (94) 
carbonyl

>  <Subfunction>  (94) 
ketone

>  <Ref>  (94) 
31

>  <DeltaNu>  (94) 
55

>  <Solvent>  (94) 
CCl4

>  <HBD>  (94) 
methanol

>  <Mulliken>  (94) 
   -0.12500122
    0.40350917
    0.02690051
   -0.48042626
   -0.10779352
    0.06807605
    0.05889339
    0.06172362
    0.02826083
    0.06585742

>  <cm5>  (94) 
-0.2602
0.4232
-0.0617
-0.5331
-0.1140
0.1198
0.1095
0.1129
0.0804
0.1231

>  <chiral flag>  (94) 
0

>  <version>  (94) 
0

>  <HBA_atom_index>  (94) 
4

>  <LP/Pi charge centers coordinates>  (94) 
 0.50442233729178, -1.76521359189673, -1.48630543103879, -1.0816912146809, -1.3715480528206498, -1.5468009741444697 

>  <LP/Pi Boys F_ii elements (eV)>  (94) 
 -16.03, -16.01 

>  <Descriptor>  (94) 
4;-0.5331;0.4232;-0.285;0.2889


$$$$
4H-pyran-4-one
     RDKit          3D

 11 11  0  0  1  0  0  0  0  0999 V2000
   -0.0460   -2.4964    4.5341 C   0  0  0  0  0  0  0  0  0  0  0  0
   -0.0231   -1.2545    3.9343 C   0  0  0  0  0  0  0  0  0  0  0  0
   -0.0208   -1.1293    2.5610 C   0  0  0  0  0  0  0  0  0  0  0  0
   -0.0425   -2.3027    1.8387 C   0  0  0  0  0  0  0  0  0  0  0  0
   -0.0649   -3.5188    2.4764 C   0  0  0  0  0  0  0  0  0  0  0  0
   -0.0653   -3.5416    3.7699 O   0  0  0  0  0  0  0  0  0  0  0  0
    0.0000    0.0000    2.0000 O   0  0  0  0  0  0  0  0  0  0  0  0
   -0.0464   -2.5222    5.6158 H   0  0  0  0  0  0  0  0  0  0  0  0
   -0.0062   -0.3398    4.5335 H   0  0  0  0  0  0  0  0  0  0  0  0
   -0.0412   -2.2326    0.7424 H   0  0  0  0  0  0  0  0  0  0  0  0
   -0.0814   -4.4143    1.8536 H   0  0  0  0  0  0  0  0  0  0  0  0
  1  2  2  0
  1  6  1  0
  2  3  1  0
  3  4  1  0
  3  7  2  0
  4  5  2  0
  5  6  1  0
  1  8  1  0
  2  9  1  0
  4 10  1  0
  5 11  1  0
M  END
>  <s_m_entry_id>  (95) 
103

>  <s_m_entry_name>  (95) 
pKBHX_1184cpds-xtbcharges.3D_SP.103

>  <Mol_ID>  (95) 
105

>  <Formula>  (95) 
C5H4O2

>  <MolWeight>  (95) 
96,08

>  <Name>  (95) 
4H-pyran-4-one
gamma-pyrone

>  <Inchi>  (95) 
1/2C5H4O2/c2*6-5-1-3-7-4-2-5/h2*1-4H

>  <Smile>  (95) 
O=C1C=COC=C1

>  <pKBHX>  (95) 
2,03

>  <Atom>  (95) 
oxygen

>  <Function>  (95) 
carbonyl

>  <Subfunction>  (95) 
ketone

>  <Ref>  (95) 
31

>  <DeltaNu>  (95) 
185

>  <Solvent>  (95) 
CCl4

>  <HBD>  (95) 
methanol

>  <Mulliken>  (95) 
    0.23436758
   -0.09653548
    0.36569291
   -0.10386193
    0.23961045
   -0.31786527
   -0.57555338
    0.05498418
    0.07303167
    0.06732118
    0.05880810

>  <cm5>  (95) 
0.2099
-0.1446
0.3918
-0.1501
0.2156
-0.4009
-0.6190
0.1179
0.1321
0.1254
0.1218

>  <chiral flag>  (95) 
0

>  <version>  (95) 
0

>  <HBA_atom_index>  (95) 
7

>  <LP/Pi charge centers coordinates>  (95) 
 -0.7939405019921699, 2.84551836218525, -0.0028099311921899995, 0.8854458318892499, 2.8135666398906296, -0.044249801561379996 

>  <LP/Pi Boys F_ii elements (eV)>  (95) 
 -14.25, -14.23 

>  <Descriptor>  (95) 
7;-0.619;0.3918;-0.304566666667;0.32018


$$$$
2,6-dimethyl-4H-pyran-4-one
     RDKit          3D

 17 17  0  0  1  0  0  0  0  0999 V2000
   -0.6345   -2.3364    4.5276 C   0  0  0  0  0  0  0  0  0  0  0  0
   -0.3073   -1.1251    3.9593 C   0  0  0  0  0  0  0  0  0  0  0  0
   -0.2908   -1.0761    2.5832 C   0  0  0  0  0  0  0  0  0  0  0  0
   -0.5995   -2.2301    1.8936 C   0  0  0  0  0  0  0  0  0  0  0  0
   -0.9209   -3.4194    2.5112 C   0  0  0  0  0  0  0  0  0  0  0  0
   -0.9201   -3.4049    3.8231 O   0  0  0  0  0  0  0  0  0  0  0  0
    0.0000    0.0000    2.0000 O   0  0  0  0  0  0  0  0  0  0  0  0
   -1.2467   -4.6381    1.7190 C   0  0  0  0  0  0  0  0  0  0  0  0
   -0.6513   -2.3854    6.0338 C   0  0  0  0  0  0  0  0  0  0  0  0
   -0.0725   -0.2464    4.5779 H   0  0  0  0  0  0  0  0  0  0  0  0
   -0.5957   -2.2255    0.8143 H   0  0  0  0  0  0  0  0  0  0  0  0
   -0.2979   -5.0554    1.2798 H   0  0  0  0  0  0  0  0  0  0  0  0
   -1.6388   -5.4210    2.3844 H   0  0  0  0  0  0  0  0  0  0  0  0
   -1.8946   -4.3935    0.8673 H   0  0  0  0  0  0  0  0  0  0  0  0
    0.3959   -2.5971    6.3325 H   0  0  0  0  0  0  0  0  0  0  0  0
   -0.8966   -1.3775    6.4276 H   0  0  0  0  0  0  0  0  0  0  0  0
   -1.3693   -3.1556    6.3764 H   0  0  0  0  0  0  0  0  0  0  0  0
  1  2  2  0
  1  6  1  0
  1  9  1  0
  2  3  1  0
  3  4  1  0
  3  7  2  0
  4  5  2  0
  5  6  1  0
  5  8  1  0
  2 10  1  0
  4 11  1  0
  8 12  1  0
  8 13  1  0
  8 14  1  0
  9 15  1  0
  9 16  1  0
  9 17  1  0
M  END
>  <s_m_entry_id>  (96) 
104

>  <s_m_entry_name>  (96) 
pKBHX_1184cpds-xtbcharges.3D_SP.104

>  <Mol_ID>  (96) 
106

>  <Formula>  (96) 
C7H8O2

>  <MolWeight>  (96) 
124,13

>  <Name>  (96) 
2,6-dimethyl-4H-pyran-4-one
2,6-dimethyl-gamma-pyrone

>  <Inchi>  (96) 
1/C7H8O2/c1-5-3-7(8)4-6(2)9-5/h3-4H,1-2H3

>  <Smile>  (96) 
O=C1C=C(C)OC(C)=C1

>  <pKBHX>  (96) 
2,5

>  <Atom>  (96) 
oxygen

>  <Function>  (96) 
carbonyl

>  <Subfunction>  (96) 
ketone

>  <Ref>  (96) 
31

>  <DeltaNu>  (96) 
220

>  <Solvent>  (96) 
CCl4

>  <HBD>  (96) 
methanol

>  <Mulliken>  (96) 
    0.27147082
   -0.12366152
    0.36198980
   -0.12099657
    0.26806801
   -0.33211117
   -0.59560411
   -0.09198355
   -0.09690818
    0.06298487
    0.06253547
    0.04928129
    0.05805660
    0.05749397
    0.05955705
    0.05913271
    0.05069452

>  <cm5>  (96) 
0.2856
-0.1673
0.3871
-0.1643
0.2826
-0.4107
-0.6378
-0.2236
-0.2328
0.1210
0.1204
0.0985
0.1078
0.1080
0.1134
0.1108
0.1015

>  <chiral flag>  (96) 
0

>  <version>  (96) 
0

>  <HBA_atom_index>  (96) 
7

>  <LP/Pi charge centers coordinates>  (96) 
 -0.95808070108699, 3.44333519215304, -0.55681617671527, 0.69437580259282, 3.4208610343880097, -0.84138653413751 

>  <LP/Pi Boys F_ii elements (eV)>  (96) 
 -13.93, -13.92 

>  <Descriptor>  (96) 
7;-0.6378;0.3871;-0.323133333333;0.3459


$$$$
9H-xanthen-9-one
     RDKit          3D

 23 25  0  0  1  0  0  0  0  0999 V2000
    0.0669    1.1003    2.5569 C   0  0  0  0  0  0  0  0  0  0  0  0
    0.1362    2.2409    1.7813 C   0  0  0  0  0  0  0  0  0  0  0  0
    0.1324    2.1772    0.4072 C   0  0  0  0  0  0  0  0  0  0  0  0
    0.2029    3.3373   -0.3567 C   0  0  0  0  0  0  0  0  0  0  0  0
    0.2769    4.5550    0.2847 C   0  0  0  0  0  0  0  0  0  0  0  0
    0.2798    4.6015    1.6603 C   0  0  0  0  0  0  0  0  0  0  0  0
    0.2098    3.4515    2.4200 C   0  0  0  0  0  0  0  0  0  0  0  0
    0.2129    3.5018    3.7472 O   0  0  0  0  0  0  0  0  0  0  0  0
    0.1480    2.4357    4.5049 C   0  0  0  0  0  0  0  0  0  0  0  0
    0.1539    2.5328    5.8998 C   0  0  0  0  0  0  0  0  0  0  0  0
    0.0861    1.4180    6.7099 C   0  0  0  0  0  0  0  0  0  0  0  0
    0.0100    0.1659    6.1368 C   0  0  0  0  0  0  0  0  0  0  0  0
    0.0032    0.0529    4.7423 C   0  0  0  0  0  0  0  0  0  0  0  0
    0.0716    1.1774    3.9476 C   0  0  0  0  0  0  0  0  0  0  0  0
    0.0000    0.0000    2.0000 O   0  0  0  0  0  0  0  0  0  0  0  0
    0.0725    1.1921   -0.0512 H   0  0  0  0  0  0  0  0  0  0  0  0
    0.1974    3.2465   -1.4285 H   0  0  0  0  0  0  0  0  0  0  0  0
    0.3311    5.4464   -0.3372 H   0  0  0  0  0  0  0  0  0  0  0  0
    0.3379    5.5570    2.1255 H   0  0  0  0  0  0  0  0  0  0  0  0
    0.2125    3.4967    6.3864 H   0  0  0  0  0  0  0  0  0  0  0  0
    0.0909    1.4974    7.7971 H   0  0  0  0  0  0  0  0  0  0  0  0
   -0.0442   -0.7257    6.7320 H   0  0  0  0  0  0  0  0  0  0  0  0
   -0.0552   -0.9068    4.2493 H   0  0  0  0  0  0  0  0  0  0  0  0
  1  2  1  0
  1 14  1  0
  1 15  2  0
  2  3  2  0
  2  7  1  0
  3  4  1  0
  4  5  2  0
  5  6  1  0
  6  7  2  0
  7  8  1  0
  8  9  1  0
  9 10  1  0
  9 14  2  0
 10 11  2  0
 11 12  1  0
 12 13  2  0
 13 14  1  0
  3 16  1  0
  4 17  1  0
  5 18  1  0
  6 19  1  0
 10 20  1  0
 11 21  1  0
 12 22  1  0
 13 23  1  0
M  END
>  <s_m_entry_id>  (97) 
105

>  <s_m_entry_name>  (97) 
pKBHX_1184cpds-xtbcharges.3D_SP.105

>  <Mol_ID>  (97) 
107

>  <Formula>  (97) 
C13H8O2

>  <MolWeight>  (97) 
196,20

>  <Name>  (97) 
9H-xanthen-9-one
xanthone

>  <Inchi>  (97) 
1/C13H8O2/c14-13-9-5-1-3-7-11(9)15-12-8-4-2-6-10(12)13/h1-8H

>  <Smile>  (97) 
O=C1c2c(Oc3c1cccc3)cccc2

>  <pKBHX>  (97) 
1,36

>  <Atom>  (97) 
oxygen

>  <Function>  (97) 
carbonyl

>  <Subfunction>  (97) 
ketone

>  <Ref>  (97) 
31

>  <DeltaNu>  (97) 
119

>  <Solvent>  (97) 
CCl4

>  <HBD>  (97) 
methanol

>  <Mulliken>  (97) 
    0.36836658
   -0.06835234
    0.00856337
   -0.04426605
   -0.00863452
   -0.06861108
    0.26084323
   -0.35077323
    0.26859359
   -0.07367938
   -0.00685729
   -0.04397195
    0.00530797
   -0.07576856
   -0.55576284
    0.06425302
    0.04237175
    0.03845348
    0.04948283
    0.04838020
    0.03781198
    0.04084743
    0.06340181

>  <cm5>  (97) 
0.4007
-0.0675
-0.0432
-0.1018
-0.0637
-0.1193
0.2847
-0.4230
0.2937
-0.1243
-0.0611
-0.0999
-0.0462
-0.0753
-0.6055
0.1259
0.0999
0.0939
0.1092
0.1082
0.0920
0.0969
0.1259

>  <chiral flag>  (97) 
0

>  <version>  (97) 
0

>  <HBA_atom_index>  (97) 
15

>  <LP/Pi charge centers coordinates>  (97) 
 -0.58869910596752, -2.9946669698158996, 0.1880695942946, 1.0960795440812099, -2.8608750859512297, 0.19726669488221998 

>  <LP/Pi Boys F_ii elements (eV)>  (97) 
 -14.81, -14.8 

>  <Descriptor>  (97) 
15;-0.6055;0.4007;-0.249433333333;0.241585714286


$$$$
2-phenyl-4H-chromen-4-one
     RDKit          3D

 27 29  0  0  1  0  0  0  0  0999 V2000
    1.2726   -2.1611    4.4868 C   0  0  0  0  0  0  0  0  0  0  0  0
    0.6374   -1.0825    3.9417 C   0  0  0  0  0  0  0  0  0  0  0  0
    0.5729   -0.9728    2.5529 C   0  0  0  0  0  0  0  0  0  0  0  0
    1.1624   -1.9739    1.8224 C   0  0  0  0  0  0  0  0  0  0  0  0
    1.1233   -1.9074    0.4471 C   0  0  0  0  0  0  0  0  0  0  0  0
    1.7133   -2.9093   -0.3330 C   0  0  0  0  0  0  0  0  0  0  0  0
    2.3418   -3.9766    0.2703 C   0  0  0  0  0  0  0  0  0  0  0  0
    2.3763   -4.0352    1.6473 C   0  0  0  0  0  0  0  0  0  0  0  0
    1.7880   -3.0362    2.4331 C   0  0  0  0  0  0  0  0  0  0  0  0
    1.8179   -3.0871    3.7365 O   0  0  0  0  0  0  0  0  0  0  0  0
    0.0000    0.0000    2.0000 O   0  0  0  0  0  0  0  0  0  0  0  0
    1.3510   -2.2943    5.9477 C   0  0  0  0  0  0  0  0  0  0  0  0
    2.0068   -3.4081    6.4875 C   0  0  0  0  0  0  0  0  0  0  0  0
    2.0884   -3.5466    7.8521 C   0  0  0  0  0  0  0  0  0  0  0  0
    1.5375   -2.6112    8.7119 C   0  0  0  0  0  0  0  0  0  0  0  0
    0.8924   -1.5157    8.1938 C   0  0  0  0  0  0  0  0  0  0  0  0
    0.8169   -1.3875    6.8156 C   0  0  0  0  0  0  0  0  0  0  0  0
    0.1675   -0.2845    4.5016 H   0  0  0  0  0  0  0  0  0  0  0  0
    0.6306   -1.0708   -0.0097 H   0  0  0  0  0  0  0  0  0  0  0  0
    1.6840   -2.8594   -1.4189 H   0  0  0  0  0  0  0  0  0  0  0  0
    2.8076   -4.7675   -0.3005 H   0  0  0  0  0  0  0  0  0  0  0  0
    2.8624   -4.8607    2.1486 H   0  0  0  0  0  0  0  0  0  0  0  0
    2.4357   -4.1364    5.8007 H   0  0  0  0  0  0  0  0  0  0  0  0
    2.5949   -4.4069    8.2430 H   0  0  0  0  0  0  0  0  0  0  0  0
    1.5928   -2.7052    9.7880 H   0  0  0  0  0  0  0  0  0  0  0  0
    0.4470   -0.7594    8.8553 H   0  0  0  0  0  0  0  0  0  0  0  0
    0.2977   -0.5058    6.4403 H   0  0  0  0  0  0  0  0  0  0  0  0
  1  2  2  0
  1 10  1  0
  1 12  1  0
  2  3  1  0
  3  4  1  0
  3 11  2  0
  4  5  2  0
  4  9  1  0
  5  6  1  0
  6  7  2  0
  7  8  1  0
  8  9  2  0
  9 10  1  0
 12 13  2  0
 12 17  1  0
 13 14  1  0
 14 15  2  0
 15 16  1  0
 16 17  2  0
  2 18  1  0
  5 19  1  0
  6 20  1  0
  7 21  1  0
  8 22  1  0
 13 23  1  0
 14 24  1  0
 15 25  1  0
 16 26  1  0
 17 27  1  0
M  END
>  <s_m_entry_id>  (98) 
106

>  <s_m_entry_name>  (98) 
pKBHX_1184cpds-xtbcharges.3D_SP.106

>  <Mol_ID>  (98) 
108

>  <Formula>  (98) 
C15H10O2

>  <MolWeight>  (98) 
222,23

>  <Name>  (98) 
2-phenyl-4H-chromen-4-one
flavone

>  <Inchi>  (98) 
1/C15H10O2/c16-13-10-15(11-6-2-1-3-7-11)17-14-9-5-4-8-12(13)14/h1-10H

>  <Smile>  (98) 
O=C1C=C(c2ccccc2)Oc3c1cccc3

>  <pKBHX>  (98) 
1,99

>  <Atom>  (98) 
oxygen

>  <Function>  (98) 
carbonyl

>  <Subfunction>  (98) 
ketone

>  <Ref>  (98) 
31

>  <DeltaNu>  (98) 
167

>  <Solvent>  (98) 
CCl4

>  <HBD>  (98) 
methanol

>  <Mulliken>  (98) 
    0.27237465
   -0.13882580
    0.36977648
   -0.06578468
    0.00718970
   -0.03906749
   -0.01164004
   -0.07046908
    0.26153403
   -0.34210837
   -0.56724487
   -0.01350207
   -0.02535286
   -0.02331736
   -0.01799983
   -0.02213256
   -0.02017942
    0.06740056
    0.06436752
    0.04078321
    0.03674185
    0.04548534
    0.04063064
    0.03589363
    0.03804361
    0.03663074
    0.04077245

>  <cm5>  (98) 
0.2953
-0.1860
0.3997
-0.0649
-0.0441
-0.0950
-0.0669
-0.1187
0.2862
-0.4192
-0.6149
-0.0202
-0.0795
-0.0788
-0.0743
-0.0794
-0.0700
0.1318
0.1260
0.0968
0.0928
0.1026
0.0998
0.0916
0.0937
0.0947
0.1008

>  <chiral flag>  (98) 
0

>  <version>  (98) 
0

>  <HBA_atom_index>  (98) 
11

>  <LP/Pi charge centers coordinates>  (98) 
 2.9568096294224397, -2.6103572845021397, 1.27513724982534, 1.4180574412352598, -3.1774394998480098, 1.68384729809049 

>  <LP/Pi Boys F_ii elements (eV)>  (98) 
 -14.42, -14.36 

>  <Descriptor>  (98) 
11;-0.6149;0.3997;-0.2886;0.289416666667


$$$$
anthracen-9(10H)-one
     RDKit          3D

 25 27  0  0  1  0  0  0  0  0999 V2000
   -0.2820   -2.2164    0.3155 C   0  0  0  0  0  0  0  0  0  0  0  0
   -0.4264   -3.3517   -0.4538 C   0  0  0  0  0  0  0  0  0  0  0  0
   -0.5818   -4.5699    0.2074 C   0  0  0  0  0  0  0  0  0  0  0  0
   -0.5955   -4.6751    1.5813 C   0  0  0  0  0  0  0  0  0  0  0  0
   -0.4486   -3.5211    2.3604 C   0  0  0  0  0  0  0  0  0  0  0  0
   -0.4743   -3.7202    3.8018 C   0  0  0  0  0  0  0  0  0  0  0  0
   -0.3192   -2.5012    4.6218 C   0  0  0  0  0  0  0  0  0  0  0  0
   -0.3303   -2.5864    6.0234 C   0  0  0  0  0  0  0  0  0  0  0  0
   -0.1894   -1.4782    6.8200 C   0  0  0  0  0  0  0  0  0  0  0  0
   -0.0338   -0.2585    6.1981 C   0  0  0  0  0  0  0  0  0  0  0  0
   -0.0224   -0.1712    4.8235 C   0  0  0  0  0  0  0  0  0  0  0  0
   -0.1649   -1.2907    3.9940 C   0  0  0  0  0  0  0  0  0  0  0  0
   -0.1446   -1.1343    2.5413 C   0  0  0  0  0  0  0  0  0  0  0  0
   -0.2948   -2.3144    1.7005 C   0  0  0  0  0  0  0  0  0  0  0  0
    0.0000    0.0000    2.0000 O   0  0  0  0  0  0  0  0  0  0  0  0
   -0.1616   -1.2727   -0.1911 H   0  0  0  0  0  0  0  0  0  0  0  0
   -0.4207   -3.3082   -1.5298 H   0  0  0  0  0  0  0  0  0  0  0  0
   -0.6935   -5.4478   -0.3880 H   0  0  0  0  0  0  0  0  0  0  0  0
   -0.7183   -5.6387    2.0754 H   0  0  0  0  0  0  0  0  0  0  0  0
    0.4140   -4.3699    4.0586 H   0  0  0  0  0  0  0  0  0  0  0  0
   -1.3916   -4.2409    4.1615 H   0  0  0  0  0  0  0  0  0  0  0  0
   -0.4557   -3.5695    6.4744 H   0  0  0  0  0  0  0  0  0  0  0  0
   -0.2005   -1.5636    7.9016 H   0  0  0  0  0  0  0  0  0  0  0  0
    0.0796    0.6330    6.8036 H   0  0  0  0  0  0  0  0  0  0  0  0
    0.0988    0.7795    4.2985 H   0  0  0  0  0  0  0  0  0  0  0  0
  1  2  2  0
  1 14  1  0
  2  3  1  0
  3  4  2  0
  4  5  1  0
  5  6  1  0
  5 14  2  0
  6  7  1  0
  7  8  2  0
  7 12  1  0
  8  9  1  0
  9 10  2  0
 10 11  1  0
 11 12  2  0
 12 13  1  0
 13 14  1  0
 13 15  2  0
  1 16  1  0
  2 17  1  0
  3 18  1  0
  4 19  1  0
  6 20  1  0
  6 21  1  0
  8 22  1  0
  9 23  1  0
 10 24  1  0
 11 25  1  0
M  END
>  <s_m_entry_id>  (99) 
107

>  <s_m_entry_name>  (99) 
pKBHX_1184cpds-xtbcharges.3D_SP.107

>  <Mol_ID>  (99) 
109

>  <Formula>  (99) 
C14H10O

>  <MolWeight>  (99) 
194,22

>  <Name>  (99) 
anthracen-9(10H)-one
anthrone

>  <Inchi>  (99) 
1/C14H10O/c15-14-12-7-3-1-5-10(12)9-11-6-2-4-8-13(11)14/h1-8H,9H2

>  <Smile>  (99) 
O=C1c2c(Cc3c1cccc3)cccc2

>  <pKBHX>  (99) 
1,25

>  <Atom>  (99) 
oxygen

>  <Function>  (99) 
carbonyl

>  <Subfunction>  (99) 
ketone

>  <Ref>  (99) 
3

>  <Mulliken>  (99) 
    0.00425899
   -0.03188836
   -0.01178881
   -0.04424238
    0.01101163
   -0.04563642
    0.01184457
   -0.04270917
   -0.01113940
   -0.03055211
    0.00290726
   -0.03455681
    0.36341982
   -0.03329097
   -0.52905486
    0.05659999
    0.03830808
    0.03248017
    0.02976180
    0.05525974
    0.05230375
    0.02834405
    0.03343206
    0.03714678
    0.05778058

>  <cm5>  (99) 
-0.0466
-0.0874
-0.0667
-0.0979
-0.0004
-0.1361
0.0006
-0.0947
-0.0660
-0.0852
-0.0487
-0.0368
0.3943
-0.0355
-0.5760
0.1173
0.0933
0.0878
0.0870
0.1101
0.1050
0.0837
0.0889
0.0915
0.1186

>  <chiral flag>  (99) 
0

>  <version>  (99) 
0

>  <HBA_atom_index>  (99) 
15

>  <LP/Pi charge centers coordinates>  (99) 
 0.8968919357851199, -3.1280619707438198, -0.45032454712651, -0.7877491281788699, -3.1681577309005498, -0.44458826574734994 

>  <LP/Pi Boys F_ii elements (eV)>  (99) 
 -14.96, -14.95 

>  <Descriptor>  (99) 
15;-0.576;0.3943;-0.2161;0.1554


$$$$
9H-thioxanthen-9-one
     RDKit          3D

 23 25  0  0  1  0  0  0  0  0999 V2000
    1.0002   -0.5494    2.5742 C   0  0  0  0  0  0  0  0  0  0  0  0
    1.0104   -0.5550    3.9351 C   0  0  0  0  0  0  0  0  0  0  0  0
   -0.0566    0.0311    4.6291 C   0  0  0  0  0  0  0  0  0  0  0  0
   -0.1050    0.0577    5.9991 C   0  0  0  0  0  0  0  0  0  0  0  0
    0.8873   -0.4874    6.7839 C   0  0  0  0  0  0  0  0  0  0  0  0
    1.9390   -1.0651    6.1030 C   0  0  0  0  0  0  0  0  0  0  0  0
    1.9995   -1.0982    4.7264 C   0  0  0  0  0  0  0  0  0  0  0  0
    3.2809   -1.8021    3.8365 S   0  0  0  0  0  0  0  0  0  0  0  0
    3.1054   -1.7057    2.1413 C   0  0  0  0  0  0  0  0  0  0  0  0
    4.0184   -2.2072    1.2323 C   0  0  0  0  0  0  0  0  0  0  0  0
    3.8159   -2.0960   -0.1357 C   0  0  0  0  0  0  0  0  0  0  0  0
    2.6740   -1.4688   -0.5757 C   0  0  0  0  0  0  0  0  0  0  0  0
    1.7767   -0.9759    0.3354 C   0  0  0  0  0  0  0  0  0  0  0  0
    1.9512   -1.0717    1.7259 C   0  0  0  0  0  0  0  0  0  0  0  0
    0.0000    0.0000    2.0000 O   0  0  0  0  0  0  0  0  0  0  0  0
   -0.8647    0.4750    4.0732 H   0  0  0  0  0  0  0  0  0  0  0  0
   -0.9358    0.5140    6.5233 H   0  0  0  0  0  0  0  0  0  0  0  0
    0.8641   -0.4746    7.8621 H   0  0  0  0  0  0  0  0  0  0  0  0
    2.7568   -1.5142    6.6485 H   0  0  0  0  0  0  0  0  0  0  0  0
    4.8927   -2.6874    1.6543 H   0  0  0  0  0  0  0  0  0  0  0  0
    4.5328   -2.4898   -0.8291 H   0  0  0  0  0  0  0  0  0  0  0  0
    2.4892   -1.3673   -1.6553 H   0  0  0  0  0  0  0  0  0  0  0  0
    0.8938   -0.4910   -0.0613 H   0  0  0  0  0  0  0  0  0  0  0  0
  1  2  1  0
  1 14  1  0
  1 15  2  0
  2  3  2  0
  2  7  1  0
  3  4  1  0
  4  5  2  0
  5  6  1  0
  6  7  2  0
  7  8  1  0
  8  9  1  0
  9 10  1  0
  9 14  2  0
 10 11  2  0
 11 12  1  0
 12 13  2  0
 13 14  1  0
  3 16  1  0
  4 17  1  0
  5 18  1  0
  6 19  1  0
 10 20  1  0
 11 21  1  0
 12 22  1  0
 13 23  1  0
M  END
>  <s_m_entry_id>  (100) 
108

>  <s_m_entry_name>  (100) 
pKBHX_1184cpds-xtbcharges.3D_SP.108

>  <Mol_ID>  (100) 
110

>  <Formula>  (100) 
C13H8OS

>  <MolWeight>  (100) 
212,26

>  <Name>  (100) 
9H-thioxanthen-9-one
thioxanthen-9-one

>  <Inchi>  (100) 
1/C13H8OS/c14-13-9-5-1-3-7-11(9)15-12-8-4-2-6-10(12)13/h1-8H

>  <Smile>  (100) 
O=C1c2c(Sc3c1cccc3)cccc2

>  <pKBHX>  (100) 
1,16

>  <Atom>  (100) 
oxygen

>  <Function>  (100) 
carbonyl

>  <Subfunction>  (100) 
ketone

>  <Ref>  (100) 
29

>  <Comment>  (100) 
secondary (CH2Cl2)

>  <Mulliken>  (100) 
    0.34757146
   -0.03634077
    0.00825815
   -0.03604400
   -0.00797976
   -0.04856800
    0.08530066
   -0.06261481
    0.08570733
   -0.04958156
   -0.00646843
   -0.03625596
    0.00697471
   -0.03806291
   -0.57330785
    0.06561365
    0.03418555
    0.04106238
    0.03857912
    0.03913645
    0.04011476
    0.03734586
    0.06537398

>  <cm5>  (100) 
0.3763
-0.0358
-0.0418
-0.0885
-0.0648
-0.0996
0.0959
-0.1018
0.0962
-0.1006
-0.0630
-0.0907
-0.0438
-0.0379
-0.6243
0.1285
0.0864
0.0982
0.0966
0.0969
0.0972
0.0919
0.1285

>  <chiral flag>  (100) 
0

>  <version>  (100) 
0

>  <HBA_atom_index>  (100) 
15

>  <LP/Pi charge centers coordinates>  (100) 
 -0.7777265110828099, 1.1200089392809898, 2.5361348835574, 0.94057551769007, 1.25950006211739, 2.43385021309819 

>  <LP/Pi Boys F_ii elements (eV)>  (100) 
 -14.44, -14.44 

>  <Descriptor>  (100) 
15;-0.6243;0.3763;-0.232666666667;0.176485714286


$$$$
10-methylacridin-9(10H)-one
     RDKit          3D

 27 29  0  0  1  0  0  0  0  0999 V2000
    0.0692   -2.2248    0.5289 C   0  0  0  0  0  0  0  0  0  0  0  0
    0.1074   -3.4185   -0.1631 C   0  0  0  0  0  0  0  0  0  0  0  0
    0.1442   -4.6268    0.4984 C   0  0  0  0  0  0  0  0  0  0  0  0
    0.1435   -4.6629    1.8806 C   0  0  0  0  0  0  0  0  0  0  0  0
    0.1062   -3.5013    2.6008 C   0  0  0  0  0  0  0  0  0  0  0  0
    0.1072   -3.5457    3.9771 N   0  0  0  0  0  0  0  0  0  0  0  0
    0.0718   -2.3669    4.6140 C   0  0  0  0  0  0  0  0  0  0  0  0
    0.0740   -2.3694    5.9940 C   0  0  0  0  0  0  0  0  0  0  0  0
    0.0396   -1.1735    6.7306 C   0  0  0  0  0  0  0  0  0  0  0  0
    0.0030    0.0311    6.0631 C   0  0  0  0  0  0  0  0  0  0  0  0
    0.0008    0.0421    4.6857 C   0  0  0  0  0  0  0  0  0  0  0  0
    0.0348   -1.1399    3.9604 C   0  0  0  0  0  0  0  0  0  0  0  0
    0.0340   -1.1203    2.5840 C   0  0  0  0  0  0  0  0  0  0  0  0
    0.0701   -2.3120    1.9152 C   0  0  0  0  0  0  0  0  0  0  0  0
    0.0000    0.0000    2.0000 O   0  0  0  0  0  0  0  0  0  0  0  0
    0.1402   -4.8403    4.5753 C   0  0  0  0  0  0  0  0  0  0  0  0
    0.0402   -1.2712    0.0201 H   0  0  0  0  0  0  0  0  0  0  0  0
    0.1090   -3.4266   -1.2412 H   0  0  0  0  0  0  0  0  0  0  0  0
    0.1739   -5.5544   -0.0668 H   0  0  0  0  0  0  0  0  0  0  0  0
    0.1749   -5.6151    2.4025 H   0  0  0  0  0  0  0  0  0  0  0  0
    0.1037   -3.2764    6.5447 H   0  0  0  0  0  0  0  0  0  0  0  0
    0.0426   -1.2189    7.8121 H   0  0  0  0  0  0  0  0  0  0  0  0
   -0.0243    0.9768    6.6077 H   0  0  0  0  0  0  0  0  0  0  0  0
   -0.0271    0.9558    4.1089 H   0  0  0  0  0  0  0  0  0  0  0  0
   -0.7505   -5.4071    4.1519 H   0  0  0  0  0  0  0  0  0  0  0  0
    0.0322   -4.9222    5.6431 H   0  0  0  0  0  0  0  0  0  0  0  0
    1.0267   -5.4491    4.2190 H   0  0  0  0  0  0  0  0  0  0  0  0
  1  2  2  0
  1 14  1  0
  2  3  1  0
  3  4  2  0
  4  5  1  0
  5  6  1  0
  5 14  2  0
  6  7  1  0
  6 16  1  0
  7  8  1  0
  7 12  2  0
  8  9  2  0
  9 10  1  0
 10 11  2  0
 11 12  1  0
 12 13  1  0
 13 14  1  0
 13 15  2  0
  1 17  1  0
  2 18  1  0
  3 19  1  0
  4 20  1  0
  8 21  1  0
  9 22  1  0
 10 23  1  0
 11 24  1  0
 16 25  1  0
 16 26  1  0
 16 27  1  0
M  END
>  <s_m_entry_id>  (101) 
109

>  <s_m_entry_name>  (101) 
pKBHX_1184cpds-xtbcharges.3D_SP.109

>  <Mol_ID>  (101) 
111

>  <Formula>  (101) 
C14H11NO

>  <MolWeight>  (101) 
209,24

>  <Name>  (101) 
10-methylacridin-9(10H)-one
10-methyl-9(10 H)-acridone

>  <Inchi>  (101) 
1/C14H11NO/c1-15-12-8-4-2-6-10(12)14(16)11-7-3-5-9-13(11)15/h2-9H,1H3

>  <Smile>  (101) 
O=C1c2c(N(C)c3c1cccc3)cccc2

>  <pKBHX>  (101) 
1,93

>  <Atom>  (101) 
oxygen

>  <Function>  (101) 
carbonyl

>  <Subfunction>  (101) 
ketone

>  <Ref>  (101) 
29

>  <Comment>  (101) 
secondary (CH2Cl2)

>  <Mulliken>  (101) 
    0.00841473
   -0.04529990
   -0.01181209
   -0.07601225
    0.13877347
   -0.20105173
    0.13353004
   -0.08093475
   -0.00777830
   -0.04577619
    0.00816611
   -0.05034326
    0.34963899
   -0.05444133
   -0.57947627
    0.05380329
    0.06637355
    0.03167985
    0.03654734
    0.02919903
    0.03625676
    0.03055888
    0.03816085
    0.06272485
    0.04058061
    0.04735951
    0.04115821

>  <cm5>  (101) 
-0.0430
-0.1013
-0.0683
-0.1253
0.2073
-0.4745
0.1971
-0.1297
-0.0615
-0.1030
-0.0429
-0.0458
0.3819
-0.0500
-0.6286
-0.0260
0.1291
0.0886
0.0924
0.0918
0.0965
0.0846
0.0963
0.1242
0.1002
0.1089
0.1011

>  <chiral flag>  (101) 
0

>  <version>  (101) 
0

>  <HBA_atom_index>  (101) 
15

>  <LP/Pi charge centers coordinates>  (101) 
 -0.95176232473393, 3.4367892695829094, -0.08295382555324, 0.7565223787153799, 3.43818100574778, 0.04166212481376999 

>  <LP/Pi Boys F_ii elements (eV)>  (101) 
 -14.32, -14.24 

>  <Descriptor>  (101) 
15;-0.6286;0.3819;-0.241466666667;0.209171428571


$$$$
1-[4-(diethylamino)phenyl]ethanone
     RDKit          3D

 31 31  0  0  1  0  0  0  0  0999 V2000
    0.8591   -0.7003    2.5697 C   0  0  0  0  0  0  0  0  0  0  0  0
    0.9211   -0.7336    4.0420 C   0  0  0  0  0  0  0  0  0  0  0  0
    1.8214   -1.5027    1.8128 C   0  0  0  0  0  0  0  0  0  0  0  0
    1.8219   -1.5281    0.4436 C   0  0  0  0  0  0  0  0  0  0  0  0
    2.7319   -2.2842   -0.2584 C   0  0  0  0  0  0  0  0  0  0  0  0
    3.7060   -3.0680    0.3682 C   0  0  0  0  0  0  0  0  0  0  0  0
    3.6871   -3.0271    1.7407 C   0  0  0  0  0  0  0  0  0  0  0  0
    2.7718   -2.2667    2.4495 C   0  0  0  0  0  0  0  0  0  0  0  0
    4.6347   -3.8706   -0.3040 N   0  0  0  0  0  0  0  0  0  0  0  0
    4.5181   -4.0340   -1.7357 C   0  0  0  0  0  0  0  0  0  0  0  0
    5.5837   -3.3319   -2.5285 C   0  0  0  0  0  0  0  0  0  0  0  0
    5.7297   -4.5278    0.3487 C   0  0  0  0  0  0  0  0  0  0  0  0
    7.0897   -3.9470    0.0144 C   0  0  0  0  0  0  0  0  0  0  0  0
    0.0000    0.0000    2.0000 O   0  0  0  0  0  0  0  0  0  0  0  0
    1.8126   -0.1637    4.3534 H   0  0  0  0  0  0  0  0  0  0  0  0
    1.0135   -1.8007    4.3930 H   0  0  0  0  0  0  0  0  0  0  0  0
    0.0013   -0.2960    4.5145 H   0  0  0  0  0  0  0  0  0  0  0  0
    1.0971   -0.9480   -0.1029 H   0  0  0  0  0  0  0  0  0  0  0  0
    2.7076   -2.2724   -1.3240 H   0  0  0  0  0  0  0  0  0  0  0  0
    4.3840   -3.5875    2.3712 H   0  0  0  0  0  0  0  0  0  0  0  0
    2.8089   -2.2748    3.5443 H   0  0  0  0  0  0  0  0  0  0  0  0
    4.5805   -5.1579   -1.9707 H   0  0  0  0  0  0  0  0  0  0  0  0
    3.5370   -3.7699   -2.1598 H   0  0  0  0  0  0  0  0  0  0  0  0
    6.5350   -3.8550   -2.6139 H   0  0  0  0  0  0  0  0  0  0  0  0
    5.1871   -3.2617   -3.5874 H   0  0  0  0  0  0  0  0  0  0  0  0
    5.7528   -2.2985   -2.2259 H   0  0  0  0  0  0  0  0  0  0  0  0
    5.7260   -5.6335    0.0482 H   0  0  0  0  0  0  0  0  0  0  0  0
    5.6906   -4.5735    1.4459 H   0  0  0  0  0  0  0  0  0  0  0  0
    7.7614   -3.9159    0.9304 H   0  0  0  0  0  0  0  0  0  0  0  0
    7.0392   -2.9134   -0.3237 H   0  0  0  0  0  0  0  0  0  0  0  0
    7.6250   -4.6489   -0.6596 H   0  0  0  0  0  0  0  0  0  0  0  0
  1  2  1  0
  1  3  1  0
  1 14  2  0
  3  4  2  0
  3  8  1  0
  4  5  1  0
  5  6  2  0
  6  7  1  0
  6  9  1  0
  7  8  2  0
  9 10  1  0
  9 12  1  0
 10 11  1  0
 12 13  1  0
  2 15  1  0
  2 16  1  0
  2 17  1  0
  4 18  1  0
  5 19  1  0
  7 20  1  0
  8 21  1  0
 10 22  1  0
 10 23  1  0
 11 24  1  0
 11 25  1  0
 11 26  1  0
 12 27  1  0
 12 28  1  0
 13 29  1  0
 13 30  1  0
 13 31  1  0
M  END
>  <s_m_entry_id>  (102) 
110

>  <s_m_entry_name>  (102) 
pKBHX_1184cpds-xtbcharges.3D_SP.110

>  <Mol_ID>  (102) 
112

>  <Formula>  (102) 
C12H17NO

>  <MolWeight>  (102) 
191,26

>  <Name>  (102) 
1-[4-(diethylamino)phenyl]ethanone
4-(diethylamino)acetophenone

>  <Inchi>  (102) 
1/C12H17NO/c1-4-13(5-2)12-8-6-11(7-9-12)10(3)14/h6-9H,4-5H2,1-3H3

>  <Smile>  (102) 
CC(c1ccc(N(CC)CC)cc1)=O

>  <pKBHX>  (102) 
1,82

>  <Atom>  (102) 
oxygen

>  <Function>  (102) 
carbonyl

>  <Subfunction>  (102) 
ketone

>  <Ref>  (102) 
31

>  <Mulliken>  (102) 
    0.37357868
   -0.11135741
   -0.03782244
   -0.02544313
   -0.05762032
    0.17221203
   -0.05640735
    0.00223386
   -0.35268962
    0.10329776
   -0.09195486
    0.11980775
   -0.08870153
   -0.53112286
    0.06141570
    0.06296268
    0.03361456
    0.03252125
    0.03860490
    0.03917594
    0.06066686
    0.02447112
    0.02321791
    0.02813910
    0.03353647
    0.02718131
    0.01511601
    0.00683496
    0.03904771
    0.02622604
    0.02925689

>  <cm5>  (102) 
0.3925
-0.2453
-0.0445
-0.0793
-0.1064
0.2285
-0.1029
-0.0509
-0.6182
0.0552
-0.2307
0.0828
-0.2273
-0.5793
0.1125
0.1131
0.0866
0.0910
0.0989
0.0968
0.1244
0.0860
0.0846
0.0783
0.0866
0.0764
0.0764
0.0667
0.0964
0.0729
0.0781

>  <chiral flag>  (102) 
0

>  <version>  (102) 
0

>  <HBA_atom_index>  (102) 
14

>  <LP/Pi charge centers coordinates>  (102) 
 4.07568083761808, 1.70951239466699, 1.8242750646576198, 5.48081047866027, 1.76912421176684, 0.9391520308902599 

>  <LP/Pi Boys F_ii elements (eV)>  (102) 
 -14.93, -14.85 

>  <Descriptor>  (102) 
14;-0.5793;0.3925;-0.2897;0.20946


$$$$
1-[4-(dimethylamino)phenyl]ethanone
     RDKit          3D

 25 25  0  0  1  0  0  0  0  0999 V2000
    0.5278   -1.0128    2.5761 C   0  0  0  0  0  0  0  0  0  0  0  0
    1.1229   -2.0903    1.7732 C   0  0  0  0  0  0  0  0  0  0  0  0
    0.5228   -1.0549    4.0201 C   0  0  0  0  0  0  0  0  0  0  0  0
   -0.0730    0.0025    4.7261 C   0  0  0  0  0  0  0  0  0  0  0  0
   -0.0606   -0.0443    6.0940 C   0  0  0  0  0  0  0  0  0  0  0  0
    0.5118   -1.0829    6.7897 C   0  0  0  0  0  0  0  0  0  0  0  0
    1.0930   -2.1120    6.0840 C   0  0  0  0  0  0  0  0  0  0  0  0
    1.1011   -2.1051    4.6881 C   0  0  0  0  0  0  0  0  0  0  0  0
    0.5241   -1.1193    8.1915 N   0  0  0  0  0  0  0  0  0  0  0  0
   -0.2811   -2.0421    8.9423 C   0  0  0  0  0  0  0  0  0  0  0  0
    1.3727   -0.1683    8.9090 C   0  0  0  0  0  0  0  0  0  0  0  0
    0.0000    0.0000    2.0000 O   0  0  0  0  0  0  0  0  0  0  0  0
    2.1857   -1.7519    1.5722 H   0  0  0  0  0  0  0  0  0  0  0  0
    0.5900   -2.1976    0.7779 H   0  0  0  0  0  0  0  0  0  0  0  0
    1.1610   -3.0691    2.2824 H   0  0  0  0  0  0  0  0  0  0  0  0
   -0.5374    0.8396    4.1864 H   0  0  0  0  0  0  0  0  0  0  0  0
   -0.5254    0.7779    6.6362 H   0  0  0  0  0  0  0  0  0  0  0  0
    1.5691   -2.9773    6.5755 H   0  0  0  0  0  0  0  0  0  0  0  0
    1.5862   -2.9614    4.1909 H   0  0  0  0  0  0  0  0  0  0  0  0
   -0.6204   -1.5865    9.9014 H   0  0  0  0  0  0  0  0  0  0  0  0
    0.3769   -2.9275    9.1702 H   0  0  0  0  0  0  0  0  0  0  0  0
   -1.1339   -2.4575    8.3740 H   0  0  0  0  0  0  0  0  0  0  0  0
    2.3413    0.0071    8.3793 H   0  0  0  0  0  0  0  0  0  0  0  0
    0.7762    0.7691    9.0064 H   0  0  0  0  0  0  0  0  0  0  0  0
    1.5639   -0.5942    9.9014 H   0  0  0  0  0  0  0  0  0  0  0  0
  1  2  1  0
  1  3  1  0
  1 12  2  0
  3  4  2  0
  3  8  1  0
  4  5  1  0
  5  6  2  0
  6  7  1  0
  6  9  1  0
  7  8  2  0
  9 10  1  0
  9 11  1  0
  2 13  1  0
  2 14  1  0
  2 15  1  0
  4 16  1  0
  5 17  1  0
  7 18  1  0
  8 19  1  0
 10 20  1  0
 10 21  1  0
 10 22  1  0
 11 23  1  0
 11 24  1  0
 11 25  1  0
M  END
>  <s_m_entry_id>  (103) 
111

>  <s_m_entry_name>  (103) 
pKBHX_1184cpds-xtbcharges.3D_SP.111

>  <Mol_ID>  (103) 
113

>  <Formula>  (103) 
C10H13NO

>  <MolWeight>  (103) 
163,21

>  <Name>  (103) 
1-[4-(dimethylamino)phenyl]ethanone
4-(dimethylamino)acetophenone

>  <Inchi>  (103) 
1/C10H13NO/c1-8(12)9-4-6-10(7-5-9)11(2)3/h4-7H,1-3H3

>  <Smile>  (103) 
CC(c1ccc(N(C)C)cc1)=O

>  <pKBHX>  (103) 
1,76

>  <Atom>  (103) 
oxygen

>  <Function>  (103) 
carbonyl

>  <Subfunction>  (103) 
ketone

>  <Ref>  (103) 
31

>  <DeltaNu>  (103) 
134

>  <Solvent>  (103) 
CCl4

>  <HBD>  (103) 
methanol

>  <Mulliken>  (103) 
    0.37701039
   -0.11858545
   -0.05295694
   -0.02603903
   -0.07197051
    0.15054890
   -0.07551136
    0.00898075
   -0.29498200
    0.06731515
    0.06621149
   -0.53046481
    0.05775405
    0.05432226
    0.04216699
    0.02624444
    0.03123965
    0.03334910
    0.05803569
    0.03319398
    0.03106059
    0.03351789
    0.03176843
    0.03434547
    0.03344487

>  <cm5>  (103) 
0.3969
-0.2525
-0.0594
-0.0774
-0.1194
0.1987
-0.1247
-0.0428
-0.5629
-0.0156
-0.0149
-0.5780
0.1092
0.1052
0.0925
0.0830
0.0903
0.0949
0.1198
0.0924
0.0911
0.0928
0.0915
0.0953
0.0938

>  <chiral flag>  (103) 
0

>  <version>  (103) 
0

>  <HBA_atom_index>  (103) 
12

>  <LP/Pi charge centers coordinates>  (103) 
 4.65486004487609, -1.63679285710941, 0.5630551764809799, 3.0930780628124297, -2.1652451332782796, 0.9237265140819099 

>  <LP/Pi Boys F_ii elements (eV)>  (103) 
 -14.9, -14.87 

>  <Descriptor>  (103) 
12;-0.578;0.3969;-0.296633333333;0.2141


$$$$
1-(4-piperidin-1-ylphenyl)ethanone
     RDKit          3D

 32 33  0  0  1  0  0  0  0  0999 V2000
    0.9779    0.5611    2.5349 C   0  0  0  0  0  0  0  0  0  0  0  0
    2.0241    1.1657    1.6905 C   0  0  0  0  0  0  0  0  0  0  0  0
    1.1105    0.6328    3.9742 C   0  0  0  0  0  0  0  0  0  0  0  0
    0.1346    0.0688    4.7582 C   0  0  0  0  0  0  0  0  0  0  0  0
    0.2380    0.1239    6.1492 C   0  0  0  0  0  0  0  0  0  0  0  0
    1.2930    0.7291    6.7765 C   0  0  0  0  0  0  0  0  0  0  0  0
    2.2612    1.2886    5.9916 C   0  0  0  0  0  0  0  0  0  0  0  0
    2.1796    1.2461    4.6013 C   0  0  0  0  0  0  0  0  0  0  0  0
    1.3938    0.7758    8.1846 N   0  0  0  0  0  0  0  0  0  0  0  0
    2.4496    1.5582    8.7754 C   0  0  0  0  0  0  0  0  0  0  0  0
    2.0039    1.9642   10.1865 C   0  0  0  0  0  0  0  0  0  0  0  0
    1.8147    0.6499   10.9353 C   0  0  0  0  0  0  0  0  0  0  0  0
    0.6543   -0.1002   10.3893 C   0  0  0  0  0  0  0  0  0  0  0  0
    0.4199    0.0193    8.9368 C   0  0  0  0  0  0  0  0  0  0  0  0
    0.0000    0.0000    2.0000 O   0  0  0  0  0  0  0  0  0  0  0  0
    2.0219    2.2645    1.8138 H   0  0  0  0  0  0  0  0  0  0  0  0
    1.9664    0.8468    0.6329 H   0  0  0  0  0  0  0  0  0  0  0  0
    3.0186    0.8152    2.0661 H   0  0  0  0  0  0  0  0  0  0  0  0
   -0.7081   -0.4147    4.2934 H   0  0  0  0  0  0  0  0  0  0  0  0
   -0.5289   -0.3174    6.7638 H   0  0  0  0  0  0  0  0  0  0  0  0
    3.1052    1.7704    6.4490 H   0  0  0  0  0  0  0  0  0  0  0  0
    2.9348    1.6827    3.9618 H   0  0  0  0  0  0  0  0  0  0  0  0
    3.3959    0.9973    8.9042 H   0  0  0  0  0  0  0  0  0  0  0  0
    2.5927    2.5234    8.2485 H   0  0  0  0  0  0  0  0  0  0  0  0
    2.7497    2.5961   10.6828 H   0  0  0  0  0  0  0  0  0  0  0  0
    1.0011    2.4638   10.0884 H   0  0  0  0  0  0  0  0  0  0  0  0
    1.6239    0.9061   11.9916 H   0  0  0  0  0  0  0  0  0  0  0  0
    2.7246    0.0311   10.8002 H   0  0  0  0  0  0  0  0  0  0  0  0
    0.8257   -1.1910   10.6317 H   0  0  0  0  0  0  0  0  0  0  0  0
   -0.2574    0.1569   11.0062 H   0  0  0  0  0  0  0  0  0  0  0  0
    0.3894   -0.9952    8.4365 H   0  0  0  0  0  0  0  0  0  0  0  0
   -0.5823    0.4630    8.7671 H   0  0  0  0  0  0  0  0  0  0  0  0
  1  2  1  0
  1  3  1  0
  1 15  2  0
  3  4  2  0
  3  8  1  0
  4  5  1  0
  5  6  2  0
  6  7  1  0
  6  9  1  0
  7  8  2  0
  9 10  1  0
  9 14  1  0
 10 11  1  0
 11 12  1  0
 12 13  1  0
 13 14  1  0
  2 16  1  0
  2 17  1  0
  2 18  1  0
  4 19  1  0
  5 20  1  0
  7 21  1  0
  8 22  1  0
 10 23  1  0
 10 24  1  0
 11 25  1  0
 11 26  1  0
 12 27  1  0
 12 28  1  0
 13 29  1  0
 13 30  1  0
 14 31  1  0
 14 32  1  0
M  END
>  <s_m_entry_id>  (104) 
112

>  <s_m_entry_name>  (104) 
pKBHX_1184cpds-xtbcharges.3D_SP.112

>  <Mol_ID>  (104) 
114

>  <Formula>  (104) 
C13H17NO

>  <MolWeight>  (104) 
203,28

>  <Name>  (104) 
1-(4-piperidin-1-ylphenyl)ethanone
4-piperidinoacetophenone

>  <Inchi>  (104) 
1/C13H17NO/c1-11(15)12-5-7-13(8-6-12)14-9-3-2-4-10-14/h5-8H,2-4,9-10H2,1H3

>  <Smile>  (104) 
CC(c1ccc(N2CCCCC2)cc1)=O

>  <pKBHX>  (104) 
1,71

>  <Atom>  (104) 
oxygen

>  <Function>  (104) 
carbonyl

>  <Subfunction>  (104) 
ketone

>  <Ref>  (104) 
31

>  <Mulliken>  (104) 
    0.37559465
   -0.11551671
   -0.05694090
    0.00663133
   -0.08241758
    0.16207592
   -0.07554029
   -0.02899432
   -0.29540020
    0.08906441
   -0.05524519
   -0.04602521
   -0.05524274
    0.09301241
   -0.53161626
    0.06239392
    0.04111187
    0.04971426
    0.05636262
    0.03537524
    0.03152502
    0.03161630
    0.03058631
    0.03036962
    0.03137486
    0.03619685
    0.02915215
    0.02632647
    0.03335678
    0.02965091
    0.03328731
    0.02816021

>  <cm5>  (104) 
0.3949
-0.2504
-0.0639
-0.0451
-0.1310
0.2162
-0.1236
-0.0839
-0.5576
0.0406
-0.1594
-0.1531
-0.1589
0.0477
-0.5799
0.1173
0.0917
0.0999
0.1178
0.0959
0.0915
0.0910
0.0925
0.0953
0.0862
0.0974
0.0845
0.0799
0.0912
0.0853
0.0974
0.0923

>  <chiral flag>  (104) 
0

>  <version>  (104) 
0

>  <HBA_atom_index>  (104) 
15

>  <LP/Pi charge centers coordinates>  (104) 
 5.82049993833835, 1.1257187617976998, 1.07234065269107, 4.32088569948721, 1.40980227615086, 1.7434855740527897 

>  <LP/Pi Boys F_ii elements (eV)>  (104) 
 -14.81, -14.81 

>  <Descriptor>  (104) 
15;-0.5799;0.3949;-0.298066666667;0.21114


$$$$
1-(4-aminophenyl)ethanone
     RDKit          3D

 19 19  0  0  1  0  0  0  0  0999 V2000
   -0.8458    0.7633    2.5716 C   0  0  0  0  0  0  0  0  0  0  0  0
   -1.7729    1.5905    1.7775 C   0  0  0  0  0  0  0  0  0  0  0  0
   -0.8578    0.7837    4.0298 C   0  0  0  0  0  0  0  0  0  0  0  0
   -1.7449    1.5849    4.7185 C   0  0  0  0  0  0  0  0  0  0  0  0
   -1.7624    1.6098    6.0965 C   0  0  0  0  0  0  0  0  0  0  0  0
   -0.8838    0.8258    6.8504 C   0  0  0  0  0  0  0  0  0  0  0  0
   -0.0040    0.0312    6.1627 C   0  0  0  0  0  0  0  0  0  0  0  0
    0.0089    0.0104    4.7729 C   0  0  0  0  0  0  0  0  0  0  0  0
   -0.8877    0.8386    8.2613 N   0  0  0  0  0  0  0  0  0  0  0  0
    0.0000    0.0000    2.0000 O   0  0  0  0  0  0  0  0  0  0  0  0
   -1.7453    2.6641    2.0462 H   0  0  0  0  0  0  0  0  0  0  0  0
   -2.8231    1.1777    1.8189 H   0  0  0  0  0  0  0  0  0  0  0  0
   -1.4601    1.5404    0.7057 H   0  0  0  0  0  0  0  0  0  0  0  0
   -2.4279    2.1944    4.1424 H   0  0  0  0  0  0  0  0  0  0  0  0
   -2.4520    2.2327    6.6526 H   0  0  0  0  0  0  0  0  0  0  0  0
    0.6888   -0.5874    6.6945 H   0  0  0  0  0  0  0  0  0  0  0  0
    0.7284   -0.6391    4.2710 H   0  0  0  0  0  0  0  0  0  0  0  0
   -1.7846    0.8815    8.7731 H   0  0  0  0  0  0  0  0  0  0  0  0
    0.0061    0.8052    8.7793 H   0  0  0  0  0  0  0  0  0  0  0  0
  1  2  1  0
  1  3  1  0
  1 10  2  0
  3  4  2  0
  3  8  1  0
  4  5  1  0
  5  6  2  0
  6  7  1  0
  6  9  1  0
  7  8  2  0
  2 11  1  0
  2 12  1  0
  2 13  1  0
  4 14  1  0
  5 15  1  0
  7 16  1  0
  8 17  1  0
  9 18  1  0
  9 19  1  0
M  END
>  <s_m_entry_id>  (105) 
113

>  <s_m_entry_name>  (105) 
pKBHX_1184cpds-xtbcharges.3D_SP.113

>  <Mol_ID>  (105) 
115

>  <Formula>  (105) 
C8H9NO

>  <MolWeight>  (105) 
135,16

>  <Name>  (105) 
1-(4-aminophenyl)ethanone
4-aminoacetophenone

>  <Inchi>  (105) 
1/C8H9NO/c1-6(10)7-2-4-8(9)5-3-7/h2-5H,9H2,1H3

>  <Smile>  (105) 
CC(c1ccc(N)cc1)=O

>  <pKBHX>  (105) 
1,5

>  <Atom>  (105) 
oxygen

>  <Function>  (105) 
carbonyl

>  <Subfunction>  (105) 
ketone

>  <Ref>  (105) 
31

>  <Comment>  (105) 
secondary (CH2Cl2)

>  <Mulliken>  (105) 
    0.37885236
   -0.11156177
   -0.03865083
   -0.02785179
   -0.05592891
    0.17094386
   -0.05649140
    0.00189750
   -0.50532787
   -0.52338140
    0.03989844
    0.05515807
    0.06350197
    0.03537080
    0.03693037
    0.04055455
    0.05869334
    0.21558904
    0.22180368

>  <cm5>  (105) 
0.3984
-0.2449
-0.0454
-0.0834
-0.1035
0.2171
-0.1046
-0.0497
-0.9282
-0.5694
0.0896
0.1046
0.1171
0.0969
0.0954
0.1002
0.1189
0.3911
0.4000

>  <chiral flag>  (105) 
0

>  <version>  (105) 
0

>  <HBA_atom_index>  (105) 
10

>  <LP/Pi charge centers coordinates>  (105) 
 -3.50525951383102, -1.35212195600986, -1.36586998093888, -1.907154805396, -1.6754016291964497, -1.78511594823162 

>  <LP/Pi Boys F_ii elements (eV)>  (105) 
 -14.88, -14.87 

>  <Descriptor>  (105) 
10;-0.5694;0.3984;-0.286566666667;0.21242


$$$$
1-(4-methoxyphenyl)ethanone
     RDKit          3D

 21 21  0  0  1  0  0  0  0  0999 V2000
   -0.7585    0.8371    2.5526 C   0  0  0  0  0  0  0  0  0  0  0  0
   -1.5915    1.7643    1.7492 C   0  0  0  0  0  0  0  0  0  0  0  0
   -0.8394    0.9189    4.0014 C   0  0  0  0  0  0  0  0  0  0  0  0
   -0.0761    0.0692    4.7680 C   0  0  0  0  0  0  0  0  0  0  0  0
   -0.1091    0.0983    6.1373 C   0  0  0  0  0  0  0  0  0  0  0  0
   -0.9489    1.0252    6.7356 C   0  0  0  0  0  0  0  0  0  0  0  0
   -1.7072    1.8693    5.9743 C   0  0  0  0  0  0  0  0  0  0  0  0
   -1.6690    1.8344    4.6126 C   0  0  0  0  0  0  0  0  0  0  0  0
   -1.0203    1.0967    8.1375 O   0  0  0  0  0  0  0  0  0  0  0  0
   -1.8690    2.0334    8.7462 C   0  0  0  0  0  0  0  0  0  0  0  0
    0.0000    0.0000    2.0000 O   0  0  0  0  0  0  0  0  0  0  0  0
   -1.2668    2.8239    1.9368 H   0  0  0  0  0  0  0  0  0  0  0  0
   -2.6600    1.7293    2.0867 H   0  0  0  0  0  0  0  0  0  0  0  0
   -1.4875    1.4928    0.6787 H   0  0  0  0  0  0  0  0  0  0  0  0
    0.5873   -0.6629    4.2884 H   0  0  0  0  0  0  0  0  0  0  0  0
    0.4946   -0.5737    6.7502 H   0  0  0  0  0  0  0  0  0  0  0  0
   -2.3735    2.6048    6.4467 H   0  0  0  0  0  0  0  0  0  0  0  0
   -2.2845    2.5195    4.0088 H   0  0  0  0  0  0  0  0  0  0  0  0
   -2.9279    1.9396    8.3920 H   0  0  0  0  0  0  0  0  0  0  0  0
   -1.8245    1.8735    9.8537 H   0  0  0  0  0  0  0  0  0  0  0  0
   -1.5401    3.0667    8.4742 H   0  0  0  0  0  0  0  0  0  0  0  0
  1  2  1  0
  1  3  1  0
  1 11  2  0
  3  4  2  0
  3  8  1  0
  4  5  1  0
  5  6  2  0
  6  7  1  0
  6  9  1  0
  7  8  2  0
  9 10  1  0
  2 12  1  0
  2 13  1  0
  2 14  1  0
  4 15  1  0
  5 16  1  0
  7 17  1  0
  8 18  1  0
 10 19  1  0
 10 20  1  0
 10 21  1  0
M  END
>  <s_m_entry_id>  (106) 
114

>  <s_m_entry_name>  (106) 
pKBHX_1184cpds-xtbcharges.3D_SP.114

>  <Mol_ID>  (106) 
116

>  <Formula>  (106) 
C9H10O2

>  <MolWeight>  (106) 
150,17

>  <Name>  (106) 
1-(4-methoxyphenyl)ethanone
4-methoxyacetophenone

>  <Inchi>  (106) 
1/C9H10O2/c1-7(10)8-3-5-9(11-2)6-4-8/h3-6H,1-2H3

>  <Smile>  (106) 
CC(c1ccc(OC)cc1)=O

>  <pKBHX>  (106) 
1,33

>  <Atom>  (106) 
oxygen

>  <Function>  (106) 
carbonyl

>  <Subfunction>  (106) 
ketone

>  <Ref>  (106) 
31

>  <DeltaNu>  (106) 
111

>  <Solvent>  (106) 
CCl4

>  <HBD>  (106) 
methanol

>  <Mulliken>  (106) 
    0.37976280
   -0.11255641
   -0.04853986
    0.00766363
   -0.06356127
    0.27047344
   -0.08456837
   -0.02286311
   -0.42193189
    0.17885851
   -0.52143214
    0.06572894
    0.05336907
    0.04177602
    0.06055091
    0.05464140
    0.04334264
    0.03180130
    0.02424840
    0.02225122
    0.04098477

>  <cm5>  (106) 
0.3991
-0.2476
-0.0558
-0.0421
-0.1135
0.2855
-0.1374
-0.0766
-0.5091
0.0644
-0.5692
0.1207
0.1032
0.0924
0.1197
0.1131
0.1039
0.0909
0.0799
0.0806
0.0980

>  <chiral flag>  (106) 
0

>  <version>  (106) 
0

>  <HBA_atom_index>  (106) 
11

>  <LP/Pi charge centers coordinates>  (106) 
 -4.12231722857245, -1.67506824752958, -0.33097391038704993, -2.6895169091800497, -2.10854908282042, -1.07402872811538 

>  <LP/Pi Boys F_ii elements (eV)>  (106) 
 -15.18, -15.17 

>  <Descriptor>  (106) 
11;-0.5692;0.3991;-0.290866666667;0.21572


$$$$
1-(4-adamantan-1-ylphenyl)ethanone
     RDKit          3D

 41 44  0  0  1  0  0  0  0  0999 V2000
    0.5552    0.9715    2.5553 C   0  0  0  0  0  0  0  0  0  0  0  0
    0.6045    1.0381    4.0182 C   0  0  0  0  0  0  0  0  0  0  0  0
    1.1389    2.0130    1.7351 C   0  0  0  0  0  0  0  0  0  0  0  0
    1.0698    1.9321    0.3340 C   0  0  0  0  0  0  0  0  0  0  0  0
    1.6018    2.8826   -0.5010 C   0  0  0  0  0  0  0  0  0  0  0  0
    2.2433    3.9867    0.0077 C   0  0  0  0  0  0  0  0  0  0  0  0
    2.3300    4.0982    1.3720 C   0  0  0  0  0  0  0  0  0  0  0  0
    1.7886    3.1304    2.2243 C   0  0  0  0  0  0  0  0  0  0  0  0
    2.8194    5.0137   -0.8874 C   0  0  0  0  0  0  0  0  0  0  0  0
    2.1424    6.3367   -0.6179 C   0  0  0  0  0  0  0  0  0  0  0  0
    2.6335    7.4146   -1.5675 C   0  0  0  0  0  0  0  0  0  0  0  0
    4.1109    7.6185   -1.2726 C   0  0  0  0  0  0  0  0  0  0  0  0
    4.8407    6.3132   -1.4468 C   0  0  0  0  0  0  0  0  0  0  0  0
    4.7304    5.8912   -2.8900 C   0  0  0  0  0  0  0  0  0  0  0  0
    3.2613    5.7247   -3.2009 C   0  0  0  0  0  0  0  0  0  0  0  0
    2.6230    4.6638   -2.3255 C   0  0  0  0  0  0  0  0  0  0  0  0
    2.4895    6.9931   -3.0090 C   0  0  0  0  0  0  0  0  0  0  0  0
    4.2909    5.2178   -0.5848 C   0  0  0  0  0  0  0  0  0  0  0  0
    0.0000    0.0000    2.0000 O   0  0  0  0  0  0  0  0  0  0  0  0
    0.6792    2.0783    4.3890 H   0  0  0  0  0  0  0  0  0  0  0  0
    1.4602    0.4145    4.4226 H   0  0  0  0  0  0  0  0  0  0  0  0
   -0.3387    0.6351    4.4876 H   0  0  0  0  0  0  0  0  0  0  0  0
    0.5694    1.0707   -0.0924 H   0  0  0  0  0  0  0  0  0  0  0  0
    1.5239    2.7771   -1.5925 H   0  0  0  0  0  0  0  0  0  0  0  0
    2.8192    4.9423    1.8628 H   0  0  0  0  0  0  0  0  0  0  0  0
    1.8742    3.2447    3.3021 H   0  0  0  0  0  0  0  0  0  0  0  0
    2.4695    6.6750    0.4005 H   0  0  0  0  0  0  0  0  0  0  0  0
    1.0516    6.2676   -0.5732 H   0  0  0  0  0  0  0  0  0  0  0  0
    2.0616    8.3337   -1.3340 H   0  0  0  0  0  0  0  0  0  0  0  0
    4.1569    7.9697   -0.2211 H   0  0  0  0  0  0  0  0  0  0  0  0
    4.5509    8.3309   -1.9855 H   0  0  0  0  0  0  0  0  0  0  0  0
    5.9149    6.4866   -1.2344 H   0  0  0  0  0  0  0  0  0  0  0  0
    5.2326    4.9380   -3.1019 H   0  0  0  0  0  0  0  0  0  0  0  0
    5.0938    6.7338   -3.5252 H   0  0  0  0  0  0  0  0  0  0  0  0
    3.1965    5.4413   -4.2786 H   0  0  0  0  0  0  0  0  0  0  0  0
    3.0879    3.7042   -2.6173 H   0  0  0  0  0  0  0  0  0  0  0  0
    1.5306    4.6700   -2.5634 H   0  0  0  0  0  0  0  0  0  0  0  0
    1.4299    6.7858   -3.2365 H   0  0  0  0  0  0  0  0  0  0  0  0
    2.9373    7.7857   -3.6237 H   0  0  0  0  0  0  0  0  0  0  0  0
    4.3976    5.3892    0.4911 H   0  0  0  0  0  0  0  0  0  0  0  0
    4.8232    4.2838   -0.8621 H   0  0  0  0  0  0  0  0  0  0  0  0
  1  2  1  0
  1  3  1  0
  1 19  2  0
  3  4  2  0
  3  8  1  0
  4  5  1  0
  5  6  2  0
  6  7  1  0
  6  9  1  0
  7  8  2  0
  9 10  1  0
  9 16  1  0
  9 18  1  0
 10 11  1  0
 11 12  1  0
 11 17  1  0
 12 13  1  0
 13 14  1  0
 13 18  1  0
 14 15  1  0
 15 16  1  0
 15 17  1  0
  2 20  1  0
  2 21  1  0
  2 22  1  0
  4 23  1  0
  5 24  1  0
  7 25  1  0
  8 26  1  0
 10 27  1  0
 10 28  1  0
 11 29  1  0
 12 30  1  0
 12 31  1  0
 13 32  1  0
 14 33  1  0
 14 34  1  0
 15 35  1  0
 16 36  1  0
 16 37  1  0
 17 38  1  0
 17 39  1  0
 18 40  1  0
 18 41  1  0
M  END
>  <s_m_entry_id>  (107) 
115

>  <s_m_entry_name>  (107) 
pKBHX_1184cpds-xtbcharges.3D_SP.115

>  <Mol_ID>  (107) 
117

>  <Formula>  (107) 
C18H22O

>  <MolWeight>  (107) 
254,36

>  <Name>  (107) 
1-(4-adamantan-1-ylphenyl)ethanone
4-(1-adamantyl)acetophenone

>  <Inchi>  (107) 
1/C18H22O/c1-12(19)16-2-4-17(5-3-16)18-9-13-6-14(10-18)8-15(7-13)11-18/h2-5,13-15H,6-11H2,1H3

>  <Smile>  (107) 
CC(c1ccc(C23CC4CC(C3)CC(C4)C2)cc1)=O

>  <pKBHX>  (107) 
1,3

>  <Atom>  (107) 
oxygen

>  <Function>  (107) 
carbonyl

>  <Subfunction>  (107) 
ketone

>  <Ref>  (107) 
31

>  <DeltaNu>  (107) 
106

>  <Solvent>  (107) 
CCl4

>  <HBD>  (107) 
methanol

>  <Mulliken>  (107) 
    0.36905546
   -0.10325445
   -0.02980211
    0.00572239
   -0.04313777
    0.02418004
   -0.04564672
   -0.01866368
    0.02238337
   -0.05399506
   -0.00753704
   -0.06326277
   -0.00849451
   -0.05186946
   -0.01087960
   -0.05714916
   -0.05476458
   -0.06160622
   -0.53651952
    0.06428779
    0.06556188
    0.03348563
    0.05719580
    0.03622192
    0.03367776
    0.02781091
    0.02562546
    0.03096089
    0.02233097
    0.03041670
    0.03369837
    0.02359562
    0.02389271
    0.02338473
    0.02358503
    0.02953137
    0.02698393
    0.02748232
    0.02623996
    0.03061909
    0.02865258

>  <cm5>  (107) 
0.3858
-0.2332
-0.0363
-0.0434
-0.0957
0.0116
-0.0997
-0.0696
-0.0007
-0.1563
-0.0774
-0.1723
-0.0776
-0.1513
-0.0808
-0.1585
-0.1580
-0.1604
-0.5821
0.1120
0.1164
0.0846
0.1167
0.0920
0.0929
0.0831
0.0810
0.0902
0.0805
0.0878
0.0937
0.0817
0.0782
0.0755
0.0822
0.0867
0.0844
0.0819
0.0822
0.0869
0.0854

>  <chiral flag>  (107) 
0

>  <version>  (107) 
0

>  <HBA_atom_index>  (107) 
19

>  <LP/Pi charge centers coordinates>  (107) 
 4.9399754548648, -1.8804472296389698, 1.55917313822609, 6.4827917243243, -1.4030393909086398, 1.1372654093708798 

>  <LP/Pi Boys F_ii elements (eV)>  (107) 
 -15.15, -15.11 

>  <Descriptor>  (107) 
19;-0.5821;0.3858;-0.283866666667;0.20888


$$$$
1-(4-tert-butylphenyl)ethanone
     RDKit          3D

 29 29  0  0  1  0  0  0  0  0999 V2000
   -0.3822    1.0742    2.5551 C   0  0  0  0  0  0  0  0  0  0  0  0
   -0.7559    2.1890    1.6911 C   0  0  0  0  0  0  0  0  0  0  0  0
   -0.4171    1.1055    4.0284 C   0  0  0  0  0  0  0  0  0  0  0  0
   -0.8123    2.2302    4.7199 C   0  0  0  0  0  0  0  0  0  0  0  0
   -0.8399    2.2402    6.1107 C   0  0  0  0  0  0  0  0  0  0  0  0
   -0.4783    1.1403    6.8519 C   0  0  0  0  0  0  0  0  0  0  0  0
   -0.0844    0.0190    6.1558 C   0  0  0  0  0  0  0  0  0  0  0  0
   -0.0540    0.0012    4.7705 C   0  0  0  0  0  0  0  0  0  0  0  0
   -0.4917    1.0859    8.3218 C   0  0  0  0  0  0  0  0  0  0  0  0
    0.8715    0.8659    8.9250 C   0  0  0  0  0  0  0  0  0  0  0  0
   -1.3719   -0.0996    8.7620 C   0  0  0  0  0  0  0  0  0  0  0  0
   -1.1541    2.3179    8.8780 C   0  0  0  0  0  0  0  0  0  0  0  0
    0.0000    0.0000    2.0000 O   0  0  0  0  0  0  0  0  0  0  0  0
   -1.4003    2.9521    2.1692 H   0  0  0  0  0  0  0  0  0  0  0  0
   -1.2470    1.8163    0.7471 H   0  0  0  0  0  0  0  0  0  0  0  0
    0.1767    2.6950    1.3331 H   0  0  0  0  0  0  0  0  0  0  0  0
   -1.0970    3.1134    4.1762 H   0  0  0  0  0  0  0  0  0  0  0  0
   -1.1514    3.1286    6.6589 H   0  0  0  0  0  0  0  0  0  0  0  0
    0.1980   -0.8589    6.7107 H   0  0  0  0  0  0  0  0  0  0  0  0
    0.2613   -0.8899    4.2128 H   0  0  0  0  0  0  0  0  0  0  0  0
    1.1857    1.7918    9.4595 H   0  0  0  0  0  0  0  0  0  0  0  0
    1.6218    0.5387    8.1766 H   0  0  0  0  0  0  0  0  0  0  0  0
    0.8603    0.0723    9.7066 H   0  0  0  0  0  0  0  0  0  0  0  0
   -1.5713    0.0154    9.8412 H   0  0  0  0  0  0  0  0  0  0  0  0
   -2.3074    0.0190    8.1575 H   0  0  0  0  0  0  0  0  0  0  0  0
   -0.8337   -1.0209    8.5430 H   0  0  0  0  0  0  0  0  0  0  0  0
   -1.4351    2.1506    9.9460 H   0  0  0  0  0  0  0  0  0  0  0  0
   -0.5269    3.2329    8.7807 H   0  0  0  0  0  0  0  0  0  0  0  0
   -2.1055    2.5053    8.3488 H   0  0  0  0  0  0  0  0  0  0  0  0
  1  2  1  0
  1  3  1  0
  1 13  2  0
  3  4  2  0
  3  8  1  0
  4  5  1  0
  5  6  2  0
  6  7  1  0
  6  9  1  0
  7  8  2  0
  9 10  1  0
  9 12  1  0
  9 11  1  0
  2 14  1  0
  2 15  1  0
  2 16  1  0
  4 17  1  0
  5 18  1  0
  7 19  1  0
  8 20  1  0
 10 21  1  0
 10 22  1  0
 10 23  1  0
 11 24  1  0
 11 25  1  0
 11 26  1  0
 12 27  1  0
 12 28  1  0
 12 29  1  0
M  END
>  <s_m_entry_id>  (108) 
116

>  <s_m_entry_name>  (108) 
pKBHX_1184cpds-xtbcharges.3D_SP.116

>  <Mol_ID>  (108) 
118

>  <Formula>  (108) 
C12H16O

>  <MolWeight>  (108) 
176,25

>  <Name>  (108) 
1-(4-tert-butylphenyl)ethanone
4-tert-butylacetophenone

>  <Inchi>  (108) 
1/C12H16O/c1-9(13)10-5-7-11(8-6-10)12(2,3)4/h5-8H,1-4H3

>  <Smile>  (108) 
CC(c1ccc(C(C)(C)C)cc1)=O

>  <pKBHX>  (108) 
1,25

>  <Atom>  (108) 
oxygen

>  <Function>  (108) 
carbonyl

>  <Subfunction>  (108) 
ketone

>  <Ref>  (108) 
31

>  <DeltaNu>  (108) 
92

>  <Solvent>  (108) 
CCl4

>  <HBD>  (108) 
methanol

>  <Mulliken>  (108) 
    0.37069264
   -0.10622796
   -0.02761160
    0.00700137
   -0.04496939
    0.02298036
   -0.03761170
   -0.03166099
    0.03435345
   -0.09081748
   -0.09586089
   -0.09024365
   -0.53521317
    0.06819678
    0.06263316
    0.03542889
    0.06108895
    0.03817179
    0.03182317
    0.03187588
    0.03621114
    0.02823700
    0.03177350
    0.03644974
    0.03279075
    0.03345935
    0.02984602
    0.03360258
    0.03360030

>  <cm5>  (108) 
0.3880
-0.2410
-0.0343
-0.0457
-0.1005
0.0101
-0.0911
-0.0857
0.0012
-0.2324
-0.2418
-0.2334
-0.5826
0.1222
0.1131
0.0865
0.1240
0.0988
0.0896
0.0903
0.0894
0.0773
0.0826
0.0905
0.0857
0.0855
0.0806
0.0861
0.0868

>  <chiral flag>  (108) 
0

>  <version>  (108) 
0

>  <HBA_atom_index>  (108) 
13

>  <LP/Pi charge centers coordinates>  (108) 
 4.96698995342625, 1.6700198965741198, -0.9700718575493299, 3.38761811960583, 2.23546695422058, -1.08246381346444 

>  <LP/Pi Boys F_ii elements (eV)>  (108) 
 -15.05, -15.04 

>  <Descriptor>  (108) 
13;-0.5826;0.388;-0.285966666667;0.20652


$$$$
1-(4-isopropylphenyl)ethanone
     RDKit          3D

 26 26  0  0  1  0  0  0  0  0999 V2000
    0.8382   -0.7360    2.5352 C   0  0  0  0  0  0  0  0  0  0  0  0
    1.7386   -1.5492    1.7057 C   0  0  0  0  0  0  0  0  0  0  0  0
    0.9525   -0.8143    3.9839 C   0  0  0  0  0  0  0  0  0  0  0  0
    1.8828   -1.6309    4.5928 C   0  0  0  0  0  0  0  0  0  0  0  0
    1.9954   -1.7091    5.9539 C   0  0  0  0  0  0  0  0  0  0  0  0
    1.1836   -0.9746    6.7885 C   0  0  0  0  0  0  0  0  0  0  0  0
    0.2477   -0.1525    6.2038 C   0  0  0  0  0  0  0  0  0  0  0  0
    0.1302   -0.0703    4.8260 C   0  0  0  0  0  0  0  0  0  0  0  0
    1.3574   -1.1054    8.2517 C   0  0  0  0  0  0  0  0  0  0  0  0
    0.0192   -1.6043    8.8091 C   0  0  0  0  0  0  0  0  0  0  0  0
    1.6319    0.2388    8.9032 C   0  0  0  0  0  0  0  0  0  0  0  0
    0.0000    0.0000    2.0000 O   0  0  0  0  0  0  0  0  0  0  0  0
    1.7209   -1.2968    0.6398 H   0  0  0  0  0  0  0  0  0  0  0  0
    1.4536   -2.6259    1.8774 H   0  0  0  0  0  0  0  0  0  0  0  0
    2.8134   -1.4764    2.0349 H   0  0  0  0  0  0  0  0  0  0  0  0
    2.5291   -2.2154    3.9484 H   0  0  0  0  0  0  0  0  0  0  0  0
    2.7684   -2.3897    6.3391 H   0  0  0  0  0  0  0  0  0  0  0  0
   -0.3923    0.4269    6.8755 H   0  0  0  0  0  0  0  0  0  0  0  0
   -0.6175    0.5867    4.3773 H   0  0  0  0  0  0  0  0  0  0  0  0
    2.1553   -1.8106    8.4657 H   0  0  0  0  0  0  0  0  0  0  0  0
    0.1545   -2.6680    9.0623 H   0  0  0  0  0  0  0  0  0  0  0  0
   -0.2795   -1.0084    9.7102 H   0  0  0  0  0  0  0  0  0  0  0  0
   -0.8002   -1.4455    8.0689 H   0  0  0  0  0  0  0  0  0  0  0  0
    1.7801    0.0469    9.9876 H   0  0  0  0  0  0  0  0  0  0  0  0
    0.7322    0.8689    8.7895 H   0  0  0  0  0  0  0  0  0  0  0  0
    2.5459    0.7072    8.5315 H   0  0  0  0  0  0  0  0  0  0  0  0
  1  2  1  0
  1  3  1  0
  1 12  2  0
  3  4  2  0
  3  8  1  0
  4  5  1  0
  5  6  2  0
  6  7  1  0
  6  9  1  0
  7  8  2  0
  9 10  1  0
  9 11  1  0
  2 13  1  0
  2 14  1  0
  2 15  1  0
  4 16  1  0
  5 17  1  0
  7 18  1  0
  8 19  1  0
  9 20  1  0
 10 21  1  0
 10 22  1  0
 10 23  1  0
 11 24  1  0
 11 25  1  0
 11 26  1  0
M  END
>  <s_m_entry_id>  (109) 
117

>  <s_m_entry_name>  (109) 
pKBHX_1184cpds-xtbcharges.3D_SP.117

>  <Mol_ID>  (109) 
119

>  <Formula>  (109) 
C11H14O

>  <MolWeight>  (109) 
162,22

>  <Name>  (109) 
1-(4-isopropylphenyl)ethanone
4-isopropylacetophenone

>  <Inchi>  (109) 
1/C11H14O/c1-8(2)10-4-6-11(7-5-10)9(3)12/h4-8H,1-3H3

>  <Smile>  (109) 
CC(c1ccc(C(C)C)cc1)=O

>  <pKBHX>  (109) 
1,21

>  <Atom>  (109) 
oxygen

>  <Function>  (109) 
carbonyl

>  <Subfunction>  (109) 
ketone

>  <Ref>  (109) 
31

>  <DeltaNu>  (109) 
98

>  <Solvent>  (109) 
CCl4

>  <HBD>  (109) 
methanol

>  <Mulliken>  (109) 
    0.38136593
   -0.11408213
   -0.03787313
   -0.02563004
   -0.03666992
    0.02233673
   -0.03833993
    0.00403592
   -0.00008431
   -0.08005973
   -0.08411552
   -0.51819036
    0.04873190
    0.05010471
    0.06447256
    0.03125245
    0.02872740
    0.03209679
    0.05940686
    0.02517528
    0.03181242
    0.03182407
    0.02903597
    0.02878048
    0.03329999
    0.03258563

>  <cm5>  (109) 
0.4012
-0.2497
-0.0445
-0.0777
-0.0886
0.0077
-0.0909
-0.0477
-0.0688
-0.2227
-0.2279
-0.5645
0.0996
0.0999
0.1186
0.0873
0.0842
0.0881
0.1201
0.0843
0.0819
0.0837
0.0783
0.0760
0.0877
0.0843

>  <chiral flag>  (109) 
0

>  <version>  (109) 
0

>  <HBA_atom_index>  (109) 
12

>  <LP/Pi charge centers coordinates>  (109) 
 4.48798929117643, -1.75871000350652, 1.4213330484065698, 2.9043681640465397, -1.96740692696714, 1.8690699187854698 

>  <LP/Pi Boys F_ii elements (eV)>  (109) 
 -15.25, -15.24 

>  <Descriptor>  (109) 
12;-0.5645;0.4012;-0.286233333333;0.21564


$$$$
1-(4-ethylphenyl)ethanone
     RDKit          3D

 23 23  0  0  1  0  0  0  0  0999 V2000
    0.5980    0.9661    2.5158 C   0  0  0  0  0  0  0  0  0  0  0  0
    1.2138    1.9575    1.5930 C   0  0  0  0  0  0  0  0  0  0  0  0
    0.7040    1.1408    3.9573 C   0  0  0  0  0  0  0  0  0  0  0  0
    0.1413    0.2353    4.8265 C   0  0  0  0  0  0  0  0  0  0  0  0
    0.2538    0.4201    6.1952 C   0  0  0  0  0  0  0  0  0  0  0  0
    0.9251    1.5040    6.7208 C   0  0  0  0  0  0  0  0  0  0  0  0
    1.4995    2.4283    5.8489 C   0  0  0  0  0  0  0  0  0  0  0  0
    1.3759    2.2256    4.4781 C   0  0  0  0  0  0  0  0  0  0  0  0
    1.0662    1.7350    8.1823 C   0  0  0  0  0  0  0  0  0  0  0  0
   -0.0955    2.5683    8.6992 C   0  0  0  0  0  0  0  0  0  0  0  0
    0.0000    0.0000    2.0000 O   0  0  0  0  0  0  0  0  0  0  0  0
    0.8620    1.8329    0.5621 H   0  0  0  0  0  0  0  0  0  0  0  0
    0.8866    2.9774    1.9520 H   0  0  0  0  0  0  0  0  0  0  0  0
    2.3358    1.8776    1.6189 H   0  0  0  0  0  0  0  0  0  0  0  0
   -0.4012   -0.6404    4.4510 H   0  0  0  0  0  0  0  0  0  0  0  0
   -0.1803   -0.2783    6.8934 H   0  0  0  0  0  0  0  0  0  0  0  0
    2.0345    3.2920    6.1968 H   0  0  0  0  0  0  0  0  0  0  0  0
    1.8078    2.9204    3.7708 H   0  0  0  0  0  0  0  0  0  0  0  0
    0.9972    0.7354    8.6746 H   0  0  0  0  0  0  0  0  0  0  0  0
    2.0407    2.2262    8.3958 H   0  0  0  0  0  0  0  0  0  0  0  0
    0.2071    3.6092    8.9017 H   0  0  0  0  0  0  0  0  0  0  0  0
   -0.4592    2.1497    9.6598 H   0  0  0  0  0  0  0  0  0  0  0  0
   -0.9168    2.4788    7.9621 H   0  0  0  0  0  0  0  0  0  0  0  0
  1  2  1  0
  1  3  1  0
  1 11  2  0
  3  4  2  0
  3  8  1  0
  4  5  1  0
  5  6  2  0
  6  7  1  0
  6  9  1  0
  7  8  2  0
  9 10  1  0
  2 12  1  0
  2 13  1  0
  2 14  1  0
  4 15  1  0
  5 16  1  0
  7 17  1  0
  8 18  1  0
  9 19  1  0
  9 20  1  0
 10 21  1  0
 10 22  1  0
 10 23  1  0
M  END
>  <s_m_entry_id>  (110) 
118

>  <s_m_entry_name>  (110) 
pKBHX_1184cpds-xtbcharges.3D_SP.118

>  <Mol_ID>  (110) 
120

>  <Formula>  (110) 
C10H12O

>  <MolWeight>  (110) 
148,20

>  <Name>  (110) 
1-(4-ethylphenyl)ethanone
4-ethylacetophenone

>  <Inchi>  (110) 
1/C10H12O/c1-3-9-4-6-10(7-5-9)8(2)11/h4-7H,3H2,1-2H3

>  <Smile>  (110) 
CC(c1ccc(CC)cc1)=O

>  <pKBHX>  (110) 
1,25

>  <Atom>  (110) 
oxygen

>  <Function>  (110) 
carbonyl

>  <Subfunction>  (110) 
ketone

>  <Ref>  (110) 
31

>  <DeltaNu>  (110) 
86

>  <Solvent>  (110) 
CCl4

>  <HBD>  (110) 
methanol

>  <Mulliken>  (110) 
    0.38121062
   -0.11610986
   -0.03392946
   -0.02425276
   -0.04193959
    0.02509403
   -0.04268700
    0.00169091
   -0.04191710
   -0.07538529
   -0.51991022
    0.06496343
    0.06509618
    0.03714630
    0.03227741
    0.03339162
    0.03741955
    0.05877131
    0.03182263
    0.03149466
    0.03105110
    0.03285497
    0.03184656

>  <cm5>  (110) 
0.4010
-0.2492
-0.0411
-0.0802
-0.0973
0.0077
-0.0980
-0.0502
-0.1459
-0.2202
-0.5688
0.1162
0.1142
0.0904
0.0933
0.0916
0.0962
0.1211
0.0870
0.0852
0.0804
0.0832
0.0835

>  <chiral flag>  (110) 
0

>  <version>  (110) 
0

>  <HBA_atom_index>  (110) 
11

>  <LP/Pi charge centers coordinates>  (110) 
 -4.356287657445309, -1.2787568222085, 1.00410324643252, -2.8950811033265897, -2.04001004552994, 1.2419631280855299 

>  <LP/Pi Boys F_ii elements (eV)>  (110) 
 -15.21, -15.21 

>  <Descriptor>  (110) 
11;-0.5688;0.401;-0.286366666667;0.21452


$$$$
1-(4-methylphenyl)ethanone
     RDKit          3D

 20 20  0  0  1  0  0  0  0  0999 V2000
   -0.4131    1.0279    2.5450 C   0  0  0  0  0  0  0  0  0  0  0  0
   -0.8730    2.1715    1.7571 C   0  0  0  0  0  0  0  0  0  0  0  0
   -0.4494    1.1190    3.9944 C   0  0  0  0  0  0  0  0  0  0  0  0
   -0.9095    2.2639    4.6372 C   0  0  0  0  0  0  0  0  0  0  0  0
   -0.9386    2.3370    6.0111 C   0  0  0  0  0  0  0  0  0  0  0  0
   -0.5191    1.2941    6.8061 C   0  0  0  0  0  0  0  0  0  0  0  0
   -0.0677    0.1710    6.1486 C   0  0  0  0  0  0  0  0  0  0  0  0
   -0.0290    0.0738    4.7957 C   0  0  0  0  0  0  0  0  0  0  0  0
   -0.5368    1.3390    8.2740 C   0  0  0  0  0  0  0  0  0  0  0  0
    0.0000    0.0000    2.0000 O   0  0  0  0  0  0  0  0  0  0  0  0
   -0.6630    2.0032    0.6753 H   0  0  0  0  0  0  0  0  0  0  0  0
   -1.9791    2.3261    1.8330 H   0  0  0  0  0  0  0  0  0  0  0  0
   -0.3662    3.1053    2.1276 H   0  0  0  0  0  0  0  0  0  0  0  0
   -1.2365    3.0768    3.9967 H   0  0  0  0  0  0  0  0  0  0  0  0
   -1.2991    3.2340    6.5080 H   0  0  0  0  0  0  0  0  0  0  0  0
    0.2707   -0.6705    6.7718 H   0  0  0  0  0  0  0  0  0  0  0  0
    0.3291   -0.8172    4.2764 H   0  0  0  0  0  0  0  0  0  0  0  0
   -1.5106    1.7312    8.6854 H   0  0  0  0  0  0  0  0  0  0  0  0
   -0.4629    0.3021    8.6677 H   0  0  0  0  0  0  0  0  0  0  0  0
    0.2694    1.9651    8.6850 H   0  0  0  0  0  0  0  0  0  0  0  0
  1  2  1  0
  1  3  1  0
  1 10  2  0
  3  4  2  0
  3  8  1  0
  4  5  1  0
  5  6  2  0
  6  7  1  0
  6  9  1  0
  7  8  2  0
  2 11  1  0
  2 12  1  0
  2 13  1  0
  4 14  1  0
  5 15  1  0
  7 16  1  0
  8 17  1  0
  9 18  1  0
  9 19  1  0
  9 20  1  0
M  END
>  <s_m_entry_id>  (111) 
119

>  <s_m_entry_name>  (111) 
pKBHX_1184cpds-xtbcharges.3D_SP.119

>  <Mol_ID>  (111) 
121

>  <Formula>  (111) 
C9H10O

>  <MolWeight>  (111) 
134,17

>  <Name>  (111) 
1-(4-methylphenyl)ethanone
4-methylacetophenone

>  <Inchi>  (111) 
1/C9H10O/c1-7-3-5-9(6-4-7)8(2)10/h3-6H,1-2H3

>  <Smile>  (111) 
CC(c1ccc(C)cc1)=O

>  <pKBHX>  (111) 
1,24

>  <Atom>  (111) 
oxygen

>  <Function>  (111) 
carbonyl

>  <Subfunction>  (111) 
ketone

>  <Ref>  (111) 
31

>  <DeltaNu>  (111) 
102

>  <Solvent>  (111) 
CCl4

>  <HBD>  (111) 
methanol

>  <Mulliken>  (111) 
    0.38201196
   -0.11473294
   -0.03814341
   -0.02929955
   -0.03797060
    0.03353579
   -0.04079157
    0.00803511
   -0.08806683
   -0.52013062
    0.04492339
    0.05380448
    0.06583282
    0.03437760
    0.03025423
    0.03442470
    0.05840267
    0.03946835
    0.03820014
    0.04586428

>  <cm5>  (111) 
0.4022
-0.2493
-0.0444
-0.0831
-0.0899
0.0149
-0.0925
-0.0438
-0.2293
-0.5680
0.0947
0.1028
0.1215
0.0929
0.0853
0.0886
0.1198
0.0904
0.0904
0.0968

>  <chiral flag>  (111) 
0

>  <version>  (111) 
0

>  <HBA_atom_index>  (111) 
10

>  <LP/Pi charge centers coordinates>  (111) 
 -3.81594476849141, -1.48020401735782, -0.7958667071785299, -2.3007833020646498, -2.13381200468768, -0.98562966866993 

>  <LP/Pi Boys F_ii elements (eV)>  (111) 
 -15.29, -15.29 

>  <Descriptor>  (111) 
10;-0.568;0.4022;-0.287233333333;0.21594


$$$$
1-[4-(methylthio)phenyl]ethanone
     RDKit          3D

 21 21  0  0  1  0  0  0  0  0999 V2000
    0.8162   -0.7624    2.5606 C   0  0  0  0  0  0  0  0  0  0  0  0
    0.8492   -0.7765    4.0423 C   0  0  0  0  0  0  0  0  0  0  0  0
    1.6828   -1.5881    1.7518 C   0  0  0  0  0  0  0  0  0  0  0  0
    1.5888   -1.5155    0.3839 C   0  0  0  0  0  0  0  0  0  0  0  0
    2.4057   -2.2941   -0.4023 C   0  0  0  0  0  0  0  0  0  0  0  0
    3.3344   -3.1627    0.1397 C   0  0  0  0  0  0  0  0  0  0  0  0
    3.4028   -3.2112    1.5147 C   0  0  0  0  0  0  0  0  0  0  0  0
    2.6003   -2.4460    2.3157 C   0  0  0  0  0  0  0  0  0  0  0  0
    4.3755   -4.1556   -0.9064 S   0  0  0  0  0  0  0  0  0  0  0  0
    3.5188   -5.7257   -1.2211 C   0  0  0  0  0  0  0  0  0  0  0  0
    0.0000    0.0000    2.0000 O   0  0  0  0  0  0  0  0  0  0  0  0
   -0.2127   -0.6303    4.3970 H   0  0  0  0  0  0  0  0  0  0  0  0
    1.1709   -1.7384    4.4571 H   0  0  0  0  0  0  0  0  0  0  0  0
    1.4611    0.0706    4.4152 H   0  0  0  0  0  0  0  0  0  0  0  0
    0.8684   -0.8425   -0.1051 H   0  0  0  0  0  0  0  0  0  0  0  0
    2.3249   -2.2307   -1.4953 H   0  0  0  0  0  0  0  0  0  0  0  0
    4.1346   -3.8956    1.9379 H   0  0  0  0  0  0  0  0  0  0  0  0
    2.7153   -2.5418    3.3932 H   0  0  0  0  0  0  0  0  0  0  0  0
    4.0060   -6.4777   -0.5418 H   0  0  0  0  0  0  0  0  0  0  0  0
    2.4573   -5.6252   -1.0014 H   0  0  0  0  0  0  0  0  0  0  0  0
    3.7182   -6.0970   -2.2529 H   0  0  0  0  0  0  0  0  0  0  0  0
  1  2  1  0
  1  3  1  0
  1 11  2  0
  3  4  2  0
  3  8  1  0
  4  5  1  0
  5  6  2  0
  6  7  1  0
  6  9  1  0
  7  8  2  0
  9 10  1  0
  2 12  1  0
  2 13  1  0
  2 14  1  0
  4 15  1  0
  5 16  1  0
  7 17  1  0
  8 18  1  0
 10 19  1  0
 10 20  1  0
 10 21  1  0
M  END
>  <s_m_entry_id>  (112) 
120

>  <s_m_entry_name>  (112) 
pKBHX_1184cpds-xtbcharges.3D_SP.120

>  <Mol_ID>  (112) 
122

>  <Formula>  (112) 
C9H10OS

>  <MolWeight>  (112) 
166,24

>  <Name>  (112) 
1-[4-(methylthio)phenyl]ethanone
4-methylthioacetophenone

>  <Inchi>  (112) 
1/C9H10OS/c1-7(10)8-3-5-9(11-2)6-4-8/h3-6H,1-2H3

>  <Smile>  (112) 
CC(c1ccc(SC)cc1)=O

>  <pKBHX>  (112) 
1,21

>  <Atom>  (112) 
oxygen

>  <Function>  (112) 
carbonyl

>  <Subfunction>  (112) 
ketone

>  <Ref>  (112) 
31

>  <DeltaNu>  (112) 
87

>  <Solvent>  (112) 
CCl4

>  <HBD>  (112) 
methanol

>  <Mulliken>  (112) 
    0.38017138
   -0.11285865
   -0.04236260
    0.00768762
   -0.04767770
    0.08353101
   -0.05556818
   -0.02351145
   -0.09337586
   -0.01007741
   -0.52200458
    0.04942134
    0.05032582
    0.06208174
    0.05959659
    0.03820700
    0.03198242
    0.02806153
    0.04588507
    0.03283324
    0.03765166

>  <cm5>  (112) 
0.3999
-0.2458
-0.0492
-0.0435
-0.0971
0.0877
-0.1059
-0.0768
-0.1361
-0.1342
-0.5689
0.0994
0.1005
0.1140
0.1201
0.0939
0.0885
0.0872
0.0947
0.0818
0.0900

>  <chiral flag>  (112) 
0

>  <version>  (112) 
0

>  <HBA_atom_index>  (112) 
11

>  <LP/Pi charge centers coordinates>  (112) 
 -2.66794235273832, -1.2470696885383799, 1.8735573418569897, -4.15369214766566, -0.6494856965601499, 1.3967950993704399 

>  <LP/Pi Boys F_ii elements (eV)>  (112) 
 -15.31, -15.26 

>  <Descriptor>  (112) 
11;-0.5689;0.3999;-0.287966666667;0.21588


$$$$
1-phenylethanone
     RDKit          3D

 17 17  0  0  1  0  0  0  0  0999 V2000
    0.1031    1.1161    2.5707 C   0  0  0  0  0  0  0  0  0  0  0  0
    0.2317    2.3582    1.8096 C   0  0  0  0  0  0  0  0  0  0  0  0
    0.0893    1.1234    4.0497 C   0  0  0  0  0  0  0  0  0  0  0  0
   -0.0318   -0.0461    4.7678 C   0  0  0  0  0  0  0  0  0  0  0  0
   -0.0440   -0.0324    6.1456 C   0  0  0  0  0  0  0  0  0  0  0  0
    0.0638    1.1445    6.8449 C   0  0  0  0  0  0  0  0  0  0  0  0
    0.1849    2.3146    6.1292 C   0  0  0  0  0  0  0  0  0  0  0  0
    0.1976    2.3063    4.7533 C   0  0  0  0  0  0  0  0  0  0  0  0
    0.0000    0.0000    2.0000 O   0  0  0  0  0  0  0  0  0  0  0  0
    1.3131    2.6279    1.6566 H   0  0  0  0  0  0  0  0  0  0  0  0
   -0.2718    3.2302    2.2509 H   0  0  0  0  0  0  0  0  0  0  0  0
   -0.1880    2.2117    0.7949 H   0  0  0  0  0  0  0  0  0  0  0  0
   -0.1153   -0.9601    4.1980 H   0  0  0  0  0  0  0  0  0  0  0  0
   -0.1390   -0.9480    6.7211 H   0  0  0  0  0  0  0  0  0  0  0  0
    0.0561    1.1774    7.9432 H   0  0  0  0  0  0  0  0  0  0  0  0
    0.2704    3.2499    6.6981 H   0  0  0  0  0  0  0  0  0  0  0  0
    0.2936    3.2357    4.2109 H   0  0  0  0  0  0  0  0  0  0  0  0
  1  2  1  0
  1  3  1  0
  1  9  2  0
  3  4  2  0
  3  8  1  0
  4  5  1  0
  5  6  2  0
  6  7  1  0
  7  8  2  0
  2 10  1  0
  2 11  1  0
  2 12  1  0
  4 13  1  0
  5 14  1  0
  6 15  1  0
  7 16  1  0
  8 17  1  0
M  END
>  <s_m_entry_id>  (113) 
121

>  <s_m_entry_name>  (113) 
pKBHX_1184cpds-xtbcharges.3D_SP.121

>  <Mol_ID>  (113) 
123

>  <Formula>  (113) 
C8H8O

>  <MolWeight>  (113) 
120,14

>  <Name>  (113) 
1-phenylethanone
acetophenone

>  <Inchi>  (113) 
1/C8H8O/c1-7(9)8-5-3-2-4-6-8/h2-6H,1H3

>  <Smile>  (113) 
CC(c1ccccc1)=O

>  <pKBHX>  (113) 
1,11

>  <Atom>  (113) 
oxygen

>  <Function>  (113) 
carbonyl

>  <Subfunction>  (113) 
ketone

>  <Ref>  (113) 
31

>  <DeltaNu>  (113) 
92

>  <Solvent>  (113) 
CCl4

>  <HBD>  (113) 
methanol

>  <Mulliken>  (113) 
    0.38319736
   -0.11576450
   -0.02933979
   -0.02939507
   -0.02452250
   -0.01306400
   -0.02543875
    0.00316826
   -0.51483016
    0.06518193
    0.04596083
    0.06097063
    0.03123586
    0.03111194
    0.03878024
    0.03492748
    0.05782025

>  <cm5>  (113) 
0.4028
-0.2501
-0.0363
-0.0833
-0.0794
-0.0694
-0.0801
-0.0468
-0.5630
0.1171
0.0971
0.1121
0.0904
0.0865
0.0943
0.0904
0.1177

>  <chiral flag>  (113) 
0

>  <version>  (113) 
0

>  <HBA_atom_index>  (113) 
9

>  <LP/Pi charge centers coordinates>  (113) 
 2.80000382699876, 2.16591718838451, 0.44734527921463996, 1.1638671496781101, 2.51276112446907, 0.43197268013118995 

>  <LP/Pi Boys F_ii elements (eV)>  (113) 
 -15.29, -15.27 

>  <Descriptor>  (113) 
9;-0.563;0.4028;-0.283133333333;0.21566


$$$$
1-(4-fluorophenyl)ethanone
     RDKit          3D

 17 17  0  0  1  0  0  0  0  0999 V2000
   -0.1267   -1.1088    2.5590 C   0  0  0  0  0  0  0  0  0  0  0  0
   -0.1581   -1.1937    4.0328 C   0  0  0  0  0  0  0  0  0  0  0  0
   -0.2445   -2.3244    1.7762 C   0  0  0  0  0  0  0  0  0  0  0  0
   -0.3850   -3.5559    2.3822 C   0  0  0  0  0  0  0  0  0  0  0  0
   -0.4982   -4.7238    1.6323 C   0  0  0  0  0  0  0  0  0  0  0  0
   -0.4711   -4.6645    0.2630 C   0  0  0  0  0  0  0  0  0  0  0  0
   -0.3318   -3.4488   -0.3762 C   0  0  0  0  0  0  0  0  0  0  0  0
   -0.2231   -2.3203    0.3917 C   0  0  0  0  0  0  0  0  0  0  0  0
   -0.5813   -5.8023   -0.4793 F   0  0  0  0  0  0  0  0  0  0  0  0
    0.0000    0.0000    2.0000 O   0  0  0  0  0  0  0  0  0  0  0  0
    0.4915   -2.0126    4.4229 H   0  0  0  0  0  0  0  0  0  0  0  0
    0.2142   -0.2460    4.5103 H   0  0  0  0  0  0  0  0  0  0  0  0
   -1.2333   -1.3531    4.3171 H   0  0  0  0  0  0  0  0  0  0  0  0
   -0.4042   -3.5814    3.4720 H   0  0  0  0  0  0  0  0  0  0  0  0
   -0.6055   -5.6551    2.1625 H   0  0  0  0  0  0  0  0  0  0  0  0
   -0.3117   -3.4155   -1.4687 H   0  0  0  0  0  0  0  0  0  0  0  0
   -0.1132   -1.3570   -0.0816 H   0  0  0  0  0  0  0  0  0  0  0  0
  1  2  1  0
  1  3  1  0
  1 10  2  0
  3  4  2  0
  3  8  1  0
  4  5  1  0
  5  6  2  0
  6  7  1  0
  6  9  1  0
  7  8  2  0
  2 11  1  0
  2 12  1  0
  2 13  1  0
  4 14  1  0
  5 15  1  0
  7 16  1  0
  8 17  1  0
M  END
>  <s_m_entry_id>  (114) 
122

>  <s_m_entry_name>  (114) 
pKBHX_1184cpds-xtbcharges.3D_SP.122

>  <Mol_ID>  (114) 
124

>  <Formula>  (114) 
C8H7FO

>  <MolWeight>  (114) 
138,13

>  <Name>  (114) 
1-(4-fluorophenyl)ethanone
4-fluoroacetophenone

>  <Inchi>  (114) 
1/C8H7FO/c1-6(10)7-2-4-8(9)5-3-7/h2-5H,1H3

>  <Smile>  (114) 
CC(c1ccc(F)cc1)=O

>  <pKBHX>  (114) 
1

>  <Atom>  (114) 
oxygen

>  <Function>  (114) 
carbonyl

>  <Subfunction>  (114) 
ketone

>  <Ref>  (114) 
31

>  <DeltaNu>  (114) 
80

>  <Solvent>  (114) 
CCl4

>  <HBD>  (114) 
methanol

>  <Mulliken>  (114) 
    0.38042049
   -0.11590126
   -0.03740716
    0.01271493
   -0.05684670
    0.25953205
   -0.05473020
   -0.01948236
   -0.25476938
   -0.51639961
    0.06084639
    0.04198157
    0.06497364
    0.07003972
    0.06219492
    0.06125965
    0.04157332

>  <cm5>  (114) 
0.4002
-0.2497
-0.0437
-0.0405
-0.1086
0.2695
-0.1060
-0.0725
-0.2776
-0.5629
0.1118
0.0935
0.1156
0.1323
0.1203
0.1183
0.1001

>  <chiral flag>  (114) 
0

>  <version>  (114) 
0

>  <HBA_atom_index>  (114) 
10

>  <LP/Pi charge centers coordinates>  (114) 
 -1.6783438547008898, -2.31802918860956, -0.27588126699366, -3.17365588251766, -1.5929663973472297, -0.39070214648167995 

>  <LP/Pi Boys F_ii elements (eV)>  (114) 
 -15.54, -15.52 

>  <Descriptor>  (114) 
10;-0.5629;0.4002;-0.285433333333;0.21752


$$$$
1-(4-chlorophenyl)ethanone
     RDKit          3D

 17 17  0  0  1  0  0  0  0  0999 V2000
    0.2255    1.0892    2.5582 C   0  0  0  0  0  0  0  0  0  0  0  0
    0.2248    1.1739    4.0305 C   0  0  0  0  0  0  0  0  0  0  0  0
    0.4878    2.2704    1.7560 C   0  0  0  0  0  0  0  0  0  0  0  0
    0.4849    2.1756    0.3832 C   0  0  0  0  0  0  0  0  0  0  0  0
    0.7297    3.2750   -0.4017 C   0  0  0  0  0  0  0  0  0  0  0  0
    0.9774    4.4732    0.2371 C   0  0  0  0  0  0  0  0  0  0  0  0
    0.9830    4.5807    1.6130 C   0  0  0  0  0  0  0  0  0  0  0  0
    0.7372    3.4762    2.3916 C   0  0  0  0  0  0  0  0  0  0  0  0
    1.2898    5.8771   -0.7549 Cl  0  0  0  0  0  0  0  0  0  0  0  0
    0.0000    0.0000    2.0000 O   0  0  0  0  0  0  0  0  0  0  0  0
   -0.0096    0.1822    4.4572 H   0  0  0  0  0  0  0  0  0  0  0  0
   -0.6405    1.8312    4.3101 H   0  0  0  0  0  0  0  0  0  0  0  0
    1.1806    1.5844    4.4332 H   0  0  0  0  0  0  0  0  0  0  0  0
    0.2881    1.2232   -0.1316 H   0  0  0  0  0  0  0  0  0  0  0  0
    0.7197    3.1647   -1.4760 H   0  0  0  0  0  0  0  0  0  0  0  0
    1.1754    5.5113    2.1142 H   0  0  0  0  0  0  0  0  0  0  0  0
    0.7306    3.5101    3.4876 H   0  0  0  0  0  0  0  0  0  0  0  0
  1  2  1  0
  1  3  1  0
  1 10  2  0
  3  4  2  0
  3  8  1  0
  4  5  1  0
  5  6  2  0
  6  7  1  0
  6  9  1  0
  7  8  2  0
  2 11  1  0
  2 12  1  0
  2 13  1  0
  4 14  1  0
  5 15  1  0
  7 16  1  0
  8 17  1  0
M  END
>  <s_m_entry_id>  (115) 
123

>  <s_m_entry_name>  (115) 
pKBHX_1184cpds-xtbcharges.3D_SP.123

>  <Mol_ID>  (115) 
125

>  <Formula>  (115) 
C8H7ClO

>  <MolWeight>  (115) 
154,59

>  <Name>  (115) 
1-(4-chlorophenyl)ethanone
4-chloroacetophenone

>  <Inchi>  (115) 
1/C8H7ClO/c1-6(10)7-2-4-8(9)5-3-7/h2-5H,1H3

>  <Smile>  (115) 
CC(c1ccc(Cl)cc1)=O

>  <pKBHX>  (115) 
0,93

>  <Atom>  (115) 
oxygen

>  <Function>  (115) 
carbonyl

>  <Subfunction>  (115) 
ketone

>  <Ref>  (115) 
31

>  <DeltaNu>  (115) 
84

>  <Solvent>  (115) 
CCl4

>  <HBD>  (115) 
methanol

>  <Mulliken>  (115) 
    0.38665796
   -0.11467356
   -0.03548968
    0.01054644
   -0.04428256
    0.12351290
   -0.04413523
   -0.01910849
   -0.11602167
   -0.51508988
    0.05732040
    0.04150951
    0.06626788
    0.06531393
    0.05213745
    0.04954722
    0.03598739

>  <cm5>  (115) 
0.4072
-0.2474
-0.0423
-0.0424
-0.0968
0.1160
-0.0964
-0.0708
-0.1181
-0.5642
0.1076
0.0913
0.1198
0.1287
0.1093
0.1060
0.0927

>  <chiral flag>  (115) 
0

>  <version>  (115) 
0

>  <HBA_atom_index>  (115) 
10

>  <LP/Pi charge centers coordinates>  (115) 
 -1.4813470402156599, 2.2671223372557594, 0.64701973057981, -3.0166913269192794, 1.8344193925209498, 0.16235687176569 

>  <LP/Pi Boys F_ii elements (eV)>  (115) 
 -15.4, -15.4 

>  <Descriptor>  (115) 
10;-0.5642;0.4072;-0.284633333333;0.22168


$$$$
1-[4-(trifluoromethyl)phenyl]ethanone
     RDKit          3D

 20 20  0  0  1  0  0  0  0  0999 V2000
   -0.0482   -1.1062    2.6022 C   0  0  0  0  0  0  0  0  0  0  0  0
   -0.0388   -1.0294    4.1089 C   0  0  0  0  0  0  0  0  0  0  0  0
   -0.0936   -2.3781    1.9280 C   0  0  0  0  0  0  0  0  0  0  0  0
    0.0500   -2.4615    0.5466 C   0  0  0  0  0  0  0  0  0  0  0  0
    0.0373   -3.6782   -0.1005 C   0  0  0  0  0  0  0  0  0  0  0  0
   -0.1087   -4.8597    0.6067 C   0  0  0  0  0  0  0  0  0  0  0  0
   -0.2620   -4.8002    1.9682 C   0  0  0  0  0  0  0  0  0  0  0  0
   -0.2641   -3.5868    2.6130 C   0  0  0  0  0  0  0  0  0  0  0  0
   -0.0074   -6.2021   -0.0812 C   0  0  0  0  0  0  0  0  0  0  0  0
   -1.0030   -6.4516   -0.9592 F   0  0  0  0  0  0  0  0  0  0  0  0
    0.0543   -7.2060    0.9002 F   0  0  0  0  0  0  0  0  0  0  0  0
    1.2406   -6.2410   -0.7711 F   0  0  0  0  0  0  0  0  0  0  0  0
    0.0000    0.0000    2.0000 O   0  0  0  0  0  0  0  0  0  0  0  0
    0.3364   -0.0394    4.4470 H   0  0  0  0  0  0  0  0  0  0  0  0
   -1.0133   -1.2940    4.4876 H   0  0  0  0  0  0  0  0  0  0  0  0
    0.7390   -1.7832    4.4303 H   0  0  0  0  0  0  0  0  0  0  0  0
    0.2060   -1.5720   -0.0105 H   0  0  0  0  0  0  0  0  0  0  0  0
    0.1679   -3.7613   -1.1794 H   0  0  0  0  0  0  0  0  0  0  0  0
   -0.4178   -5.7285    2.5373 H   0  0  0  0  0  0  0  0  0  0  0  0
   -0.4135   -3.4896    3.6925 H   0  0  0  0  0  0  0  0  0  0  0  0
  1  2  1  0
  1  3  1  0
  1 13  2  0
  3  4  2  0
  3  8  1  0
  4  5  1  0
  5  6  2  0
  6  7  1  0
  6  9  1  0
  7  8  2  0
  9 10  1  0
  9 11  1  0
  9 12  1  0
  2 14  1  0
  2 15  1  0
  2 16  1  0
  4 17  1  0
  5 18  1  0
  7 19  1  0
  8 20  1  0
M  END
>  <s_m_entry_id>  (116) 
125

>  <s_m_entry_name>  (116) 
pKBHX_1184cpds-xtbcharges.3D_SP.125

>  <Mol_ID>  (116) 
127

>  <Formula>  (116) 
C9H7F3O

>  <MolWeight>  (116) 
188,14

>  <Name>  (116) 
1-[4-(trifluoromethyl)phenyl]ethanone
4-(trifluoromethyl)acetophenone

>  <Inchi>  (116) 
1/C9H7F3O/c1-6(13)7-2-4-8(5-3-7)9(10,11)12/h2-5H,1H3

>  <Smile>  (116) 
CC(c1ccc(C(F)(F)F)cc1)=O

>  <pKBHX>  (116) 
0,78

>  <Atom>  (116) 
oxygen

>  <Function>  (116) 
carbonyl

>  <Subfunction>  (116) 
ketone

>  <Ref>  (116) 
31

>  <DeltaNu>  (116) 
67

>  <Solvent>  (116) 
CCl4

>  <HBD>  (116) 
methanol

>  <Mulliken>  (116) 
    0.37120930
   -0.10818359
   -0.00820509
    0.01087198
   -0.01673700
   -0.00693702
   -0.01019468
   -0.02498461
    0.62826107
   -0.23227353
   -0.25486813
   -0.24603235
   -0.52360289
    0.07716964
    0.03950344
    0.07288584
    0.07037067
    0.06412975
    0.05132963
    0.04628756

>  <cm5>  (116) 
0.3879
-0.2436
-0.0148
-0.0414
-0.0722
-0.0103
-0.0601
-0.0811
0.6768
-0.2536
-0.2741
-0.2661
-0.5689
0.1335
0.0918
0.1196
0.1323
0.1276
0.1087
0.1079

>  <chiral flag>  (116) 
0

>  <version>  (116) 
0

>  <HBA_atom_index>  (116) 
13

>  <LP/Pi charge centers coordinates>  (116) 
 -2.26119555206696, -2.5920107092793097, -0.05789728281308999, -3.7716102985701894, -1.8739171823863097, -0.05412954080021 

>  <LP/Pi Boys F_ii elements (eV)>  (116) 
 -15.74, -15.69 

>  <Descriptor>  (116) 
13;-0.5689;0.3879;-0.275766666667;0.20824


$$$$
1-(3-methoxyphenyl)ethanone
     RDKit          3D

 21 21  0  0  1  0  0  0  0  0999 V2000
    0.2536    1.0903    2.5541 C   0  0  0  0  0  0  0  0  0  0  0  0
    0.2722    1.2107    4.0296 C   0  0  0  0  0  0  0  0  0  0  0  0
    0.5357    2.2626    1.7391 C   0  0  0  0  0  0  0  0  0  0  0  0
    0.5136    2.1301    0.3692 C   0  0  0  0  0  0  0  0  0  0  0  0
    0.7799    3.2364   -0.4051 C   0  0  0  0  0  0  0  0  0  0  0  0
    1.0654    4.4622    0.1587 C   0  0  0  0  0  0  0  0  0  0  0  0
    1.0876    4.5949    1.5212 C   0  0  0  0  0  0  0  0  0  0  0  0
    0.8233    3.4974    2.3053 C   0  0  0  0  0  0  0  0  0  0  0  0
    0.7570    3.1002   -1.7900 O   0  0  0  0  0  0  0  0  0  0  0  0
    1.0273    4.2228   -2.6044 C   0  0  0  0  0  0  0  0  0  0  0  0
    0.0000    0.0000    2.0000 O   0  0  0  0  0  0  0  0  0  0  0  0
    0.2931    0.1843    4.4911 H   0  0  0  0  0  0  0  0  0  0  0  0
    1.1433    1.8096    4.3280 H   0  0  0  0  0  0  0  0  0  0  0  0
   -0.7005    1.6725    4.3517 H   0  0  0  0  0  0  0  0  0  0  0  0
    0.2951    1.1897   -0.1308 H   0  0  0  0  0  0  0  0  0  0  0  0
    1.2731    5.3252   -0.4567 H   0  0  0  0  0  0  0  0  0  0  0  0
    1.3171    5.5801    1.9540 H   0  0  0  0  0  0  0  0  0  0  0  0
    0.8369    3.5847    3.3608 H   0  0  0  0  0  0  0  0  0  0  0  0
    2.1055    4.4975   -2.4978 H   0  0  0  0  0  0  0  0  0  0  0  0
    0.8055    3.9092   -3.6593 H   0  0  0  0  0  0  0  0  0  0  0  0
    0.3737    5.0408   -2.2669 H   0  0  0  0  0  0  0  0  0  0  0  0
  1  2  1  0
  1  3  1  0
  1 11  2  0
  3  4  2  0
  3  8  1  0
  4  5  1  0
  5  6  2  0
  5  9  1  0
  6  7  1  0
  7  8  2  0
  9 10  1  0
  2 12  1  0
  2 13  1  0
  2 14  1  0
  4 15  1  0
  6 16  1  0
  7 17  1  0
  8 18  1  0
 10 19  1  0
 10 20  1  0
 10 21  1  0
M  END
>  <s_m_entry_id>  (117) 
126

>  <s_m_entry_name>  (117) 
pKBHX_1184cpds-xtbcharges.3D_SP.126

>  <Mol_ID>  (117) 
128

>  <Formula>  (117) 
C9H10O2

>  <MolWeight>  (117) 
150,17

>  <Name>  (117) 
1-(3-methoxyphenyl)ethanone
3-methoxyacetophenone

>  <Inchi>  (117) 
1/C9H10O2/c1-7(10)8-4-3-5-9(6-8)11-2/h3-6H,1-2H3

>  <Smile>  (117) 
CC(c1cccc(OC)c1)=O

>  <pKBHX>  (117) 
1,16

>  <Atom>  (117) 
oxygen

>  <Function>  (117) 
carbonyl

>  <Subfunction>  (117) 
ketone

>  <Ref>  (117) 
31

>  <DeltaNu>  (117) 
88

>  <Solvent>  (117) 
CCl4

>  <HBD>  (117) 
methanol

>  <Mulliken>  (117) 
    0.38476937
   -0.11695821
   -0.02899753
   -0.06249350
    0.25708505
   -0.07476932
   -0.01768497
   -0.01744097
   -0.42802014
    0.17364466
   -0.51684973
    0.04868827
    0.05351568
    0.06401243
    0.04775389
    0.04171771
    0.03425794
    0.06371937
    0.04069451
    0.02691104
    0.02644445

>  <cm5>  (117) 
0.4051
-0.2531
-0.0356
-0.1083
0.2713
-0.1268
-0.0726
-0.0702
-0.5173
0.0602
-0.5651
0.0998
0.1030
0.1188
0.1070
0.1014
0.0907
0.1261
0.0963
0.0860
0.0833

>  <chiral flag>  (117) 
0

>  <version>  (117) 
0

>  <HBA_atom_index>  (117) 
11

>  <LP/Pi charge centers coordinates>  (117) 
 -1.36018661728462, 2.6600681952731997, 0.6953494887309799, -3.0238563868707398, 2.72451669242891, 0.7561678299585499 

>  <LP/Pi Boys F_ii elements (eV)>  (117) 
 -15.25, -15.25 

>  <Descriptor>  (117) 
11;-0.5651;0.4051;-0.2846;0.20736


$$$$
1-(3-methylphenyl)ethanone
     RDKit          3D

 20 20  0  0  1  0  0  0  0  0999 V2000
    0.4240    1.0355    2.5596 C   0  0  0  0  0  0  0  0  0  0  0  0
    0.8898    2.1912    1.7879 C   0  0  0  0  0  0  0  0  0  0  0  0
    0.4491    1.0785    4.0194 C   0  0  0  0  0  0  0  0  0  0  0  0
    0.9010    2.1810    4.7085 C   0  0  0  0  0  0  0  0  0  0  0  0
    0.9250    2.2219    6.0885 C   0  0  0  0  0  0  0  0  0  0  0  0
    0.4941    1.1526    6.8284 C   0  0  0  0  0  0  0  0  0  0  0  0
    0.0342    0.0303    6.1568 C   0  0  0  0  0  0  0  0  0  0  0  0
    0.0147    0.0001    4.7782 C   0  0  0  0  0  0  0  0  0  0  0  0
    1.4170    3.4230    6.7836 C   0  0  0  0  0  0  0  0  0  0  0  0
    0.0000    0.0000    2.0000 O   0  0  0  0  0  0  0  0  0  0  0  0
    1.0853    1.8420    0.7327 H   0  0  0  0  0  0  0  0  0  0  0  0
    0.1325    2.9910    1.6937 H   0  0  0  0  0  0  0  0  0  0  0  0
    1.8481    2.6151    2.2065 H   0  0  0  0  0  0  0  0  0  0  0  0
    1.2454    3.0358    4.1093 H   0  0  0  0  0  0  0  0  0  0  0  0
    0.5031    1.1606    7.9247 H   0  0  0  0  0  0  0  0  0  0  0  0
   -0.3010   -0.8024    6.7750 H   0  0  0  0  0  0  0  0  0  0  0  0
   -0.3561   -0.9059    4.3116 H   0  0  0  0  0  0  0  0  0  0  0  0
    0.9196    4.3172    6.3523 H   0  0  0  0  0  0  0  0  0  0  0  0
    1.1826    3.3865    7.8473 H   0  0  0  0  0  0  0  0  0  0  0  0
    2.5116    3.5039    6.5936 H   0  0  0  0  0  0  0  0  0  0  0  0
  1  2  1  0
  1  3  1  0
  1 10  2  0
  3  4  2  0
  3  8  1  0
  4  5  1  0
  5  6  2  0
  5  9  1  0
  6  7  1  0
  7  8  2  0
  2 11  1  0
  2 12  1  0
  2 13  1  0
  4 14  1  0
  6 15  1  0
  7 16  1  0
  8 17  1  0
  9 18  1  0
  9 19  1  0
  9 20  1  0
M  END
>  <s_m_entry_id>  (118) 
127

>  <s_m_entry_name>  (118) 
pKBHX_1184cpds-xtbcharges.3D_SP.127

>  <Mol_ID>  (118) 
129

>  <Formula>  (118) 
C9H10O

>  <MolWeight>  (118) 
134,17

>  <Name>  (118) 
1-(3-methylphenyl)ethanone
3-methylacetophenone

>  <Inchi>  (118) 
1/C9H10O/c1-7-4-3-5-9(6-7)8(2)10/h3-6H,1-2H3

>  <Smile>  (118) 
CC(c1cccc(C)c1)=O

>  <pKBHX>  (118) 
1,1

>  <Atom>  (118) 
oxygen

>  <Function>  (118) 
carbonyl

>  <Subfunction>  (118) 
ketone

>  <Ref>  (118) 
31

>  <DeltaNu>  (118) 
88

>  <Solvent>  (118) 
CCl4

>  <HBD>  (118) 
methanol

>  <Mulliken>  (118) 
    0.38294979
   -0.11815734
   -0.02851332
   -0.04360406
    0.02056640
   -0.02899221
   -0.02447950
   -0.00136574
   -0.08705853
   -0.51941628
    0.05679575
    0.03965267
    0.06455568
    0.03481803
    0.03402440
    0.03464635
    0.06278484
    0.04142114
    0.03963426
    0.03973769

>  <cm5>  (118) 
0.4036
-0.2529
-0.0345
-0.0957
0.0018
-0.0815
-0.0794
-0.0541
-0.2276
-0.5687
0.1073
0.0902
0.1187
0.0945
0.0892
0.0902
0.1248
0.0911
0.0907
0.0922

>  <chiral flag>  (118) 
0

>  <version>  (118) 
0

>  <HBA_atom_index>  (118) 
10

>  <LP/Pi charge centers coordinates>  (118) 
 -3.90580964891659, -1.19352224271207, 0.26610207143214, -2.56250378587507, -2.07062294938459, 0.7237980576372199 

>  <LP/Pi Boys F_ii elements (eV)>  (118) 
 -15.27, -15.25 

>  <Descriptor>  (118) 
10;-0.5687;0.4036;-0.285366666667;0.2122


$$$$
1-(3-fluorophenyl)ethanone
     RDKit          3D

 17 17  0  0  1  0  0  0  0  0999 V2000
   -0.2097   -1.1172    2.5392 C   0  0  0  0  0  0  0  0  0  0  0  0
   -0.4487   -2.2787    1.6657 C   0  0  0  0  0  0  0  0  0  0  0  0
   -0.2094   -1.2260    4.0052 C   0  0  0  0  0  0  0  0  0  0  0  0
   -0.4319   -2.4174    4.6549 C   0  0  0  0  0  0  0  0  0  0  0  0
   -0.4194   -2.4571    6.0334 C   0  0  0  0  0  0  0  0  0  0  0  0
   -0.1917   -1.3468    6.8199 C   0  0  0  0  0  0  0  0  0  0  0  0
    0.0306   -0.1548    6.1507 C   0  0  0  0  0  0  0  0  0  0  0  0
    0.0202   -0.1046    4.7716 C   0  0  0  0  0  0  0  0  0  0  0  0
   -0.6377   -3.6271    6.6860 F   0  0  0  0  0  0  0  0  0  0  0  0
    0.0000    0.0000    2.0000 O   0  0  0  0  0  0  0  0  0  0  0  0
   -0.0416   -3.2241    2.0494 H   0  0  0  0  0  0  0  0  0  0  0  0
    0.0578   -2.1150    0.6711 H   0  0  0  0  0  0  0  0  0  0  0  0
   -1.5458   -2.3913    1.4996 H   0  0  0  0  0  0  0  0  0  0  0  0
   -0.6136   -3.3060    4.0550 H   0  0  0  0  0  0  0  0  0  0  0  0
   -0.1900   -1.4197    7.9064 H   0  0  0  0  0  0  0  0  0  0  0  0
    0.2129    0.7373    6.7330 H   0  0  0  0  0  0  0  0  0  0  0  0
    0.1965    0.8406    4.2415 H   0  0  0  0  0  0  0  0  0  0  0  0
  1  2  1  0
  1  3  1  0
  1 10  2  0
  3  4  2  0
  3  8  1  0
  4  5  1  0
  5  6  2  0
  5  9  1  0
  6  7  1  0
  7  8  2  0
  2 11  1  0
  2 12  1  0
  2 13  1  0
  4 14  1  0
  6 15  1  0
  7 16  1  0
  8 17  1  0
M  END
>  <s_m_entry_id>  (119) 
128

>  <s_m_entry_name>  (119) 
pKBHX_1184cpds-xtbcharges.3D_SP.128

>  <Mol_ID>  (119) 
130

>  <Formula>  (119) 
C8H7FO

>  <MolWeight>  (119) 
138,13

>  <Name>  (119) 
1-(3-fluorophenyl)ethanone
3-fluoroacetophenone

>  <Inchi>  (119) 
1/C8H7FO/c1-6(10)7-3-2-4-8(9)5-7/h2-5H,1H3

>  <Smile>  (119) 
CC(c1cccc(F)c1)=O

>  <pKBHX>  (119) 
0,83

>  <Atom>  (119) 
oxygen

>  <Function>  (119) 
carbonyl

>  <Subfunction>  (119) 
ketone

>  <Ref>  (119) 
31

>  <Mulliken>  (119) 
    0.39051372
   -0.12013502
   -0.02419329
   -0.06383025
    0.25434461
   -0.04490469
   -0.02321681
   -0.00591853
   -0.25167288
   -0.50476634
    0.04949241
    0.05934474
    0.06615580
    0.05200635
    0.05908680
    0.04359214
    0.06410125

>  <cm5>  (119) 
0.4116
-0.2543
-0.0311
-0.1137
0.2650
-0.0956
-0.0786
-0.0569
-0.2749
-0.5538
0.1031
0.1088
0.1177
0.1131
0.1159
0.0995
0.1241

>  <chiral flag>  (119) 
0

>  <version>  (119) 
0

>  <HBA_atom_index>  (119) 
10

>  <LP/Pi charge centers coordinates>  (119) 
 3.02637527057598, -1.8319163841331798, -0.03337520909443, 1.4714302585694, -2.4006813831308698, -0.27705604048644 

>  <LP/Pi Boys F_ii elements (eV)>  (119) 
 -15.54, -15.52 

>  <Descriptor>  (119) 
10;-0.5538;0.4116;-0.279733333333;0.21284


$$$$
1-(3-chlorophenyl)ethanone
     RDKit          3D

 17 17  0  0  1  0  0  0  0  0999 V2000
   -0.1018    1.1080    2.5780 C   0  0  0  0  0  0  0  0  0  0  0  0
   -0.0967    1.1311    4.0464 C   0  0  0  0  0  0  0  0  0  0  0  0
   -0.2210    2.3307    1.7988 C   0  0  0  0  0  0  0  0  0  0  0  0
   -0.3331    3.5489    2.4339 C   0  0  0  0  0  0  0  0  0  0  0  0
   -0.4475    4.7243    1.7091 C   0  0  0  0  0  0  0  0  0  0  0  0
   -0.4462    4.6409    0.3297 C   0  0  0  0  0  0  0  0  0  0  0  0
   -0.3347    3.4283   -0.3263 C   0  0  0  0  0  0  0  0  0  0  0  0
   -0.2241    2.2949    0.4194 C   0  0  0  0  0  0  0  0  0  0  0  0
   -0.5918    6.2896    2.4812 Cl  0  0  0  0  0  0  0  0  0  0  0  0
    0.0000    0.0000    2.0000 O   0  0  0  0  0  0  0  0  0  0  0  0
    0.5696    1.9808    4.3613 H   0  0  0  0  0  0  0  0  0  0  0  0
   -1.1068    1.3459    4.4798 H   0  0  0  0  0  0  0  0  0  0  0  0
    0.2575    0.1672    4.4659 H   0  0  0  0  0  0  0  0  0  0  0  0
   -0.3336    3.6094    3.5291 H   0  0  0  0  0  0  0  0  0  0  0  0
   -0.5369    5.5733   -0.2195 H   0  0  0  0  0  0  0  0  0  0  0  0
   -0.3424    3.4557   -1.3997 H   0  0  0  0  0  0  0  0  0  0  0  0
   -0.1370    1.3464   -0.1007 H   0  0  0  0  0  0  0  0  0  0  0  0
  1  2  1  0
  1  3  1  0
  1 10  2  0
  3  4  2  0
  3  8  1  0
  4  5  1  0
  5  6  2  0
  5  9  1  0
  6  7  1  0
  7  8  2  0
  2 11  1  0
  2 12  1  0
  2 13  1  0
  4 14  1  0
  6 15  1  0
  7 16  1  0
  8 17  1  0
M  END
>  <s_m_entry_id>  (120) 
129

>  <s_m_entry_name>  (120) 
pKBHX_1184cpds-xtbcharges.3D_SP.129

>  <Mol_ID>  (120) 
131

>  <Formula>  (120) 
C8H7ClO

>  <MolWeight>  (120) 
154,59

>  <Name>  (120) 
1-(3-chlorophenyl)ethanone
3-chloroacetophenone

>  <Inchi>  (120) 
1/C8H7ClO/c1-6(10)7-3-2-4-8(9)5-7/h2-5H,1H3

>  <Smile>  (120) 
CC(c1cccc(Cl)c1)=O

>  <pKBHX>  (120) 
0,82

>  <Atom>  (120) 
oxygen

>  <Function>  (120) 
carbonyl

>  <Subfunction>  (120) 
ketone

>  <Ref>  (120) 
31

>  <DeltaNu>  (120) 
77

>  <Solvent>  (120) 
CCl4

>  <HBD>  (120) 
methanol

>  <Mulliken>  (120) 
    0.38297190
   -0.11346076
   -0.02185749
   -0.01562313
    0.10737811
   -0.03332467
   -0.01780264
   -0.03484311
   -0.10326710
   -0.51022004
    0.05398014
    0.06649932
    0.05504442
    0.06494231
    0.04594174
    0.04025946
    0.03338154

>  <cm5>  (120) 
0.4026
-0.2470
-0.0284
-0.0631
0.0994
-0.0863
-0.0739
-0.0888
-0.1054
-0.5572
0.1033
0.1200
0.1044
0.1269
0.1033
0.0972
0.0928

>  <chiral flag>  (120) 
0

>  <version>  (120) 
0

>  <HBA_atom_index>  (120) 
10

>  <LP/Pi charge centers coordinates>  (120) 
 1.69643113307171, -2.3181138569693998, -0.42365930554939996, 3.18859455625693, -1.59895139203342, -0.19828271520029997 

>  <LP/Pi Boys F_ii elements (eV)>  (120) 
 -15.42, -15.41 

>  <Descriptor>  (120) 
10;-0.5572;0.4026;-0.277533333333;0.21118


$$$$
1-[3-(trifluoromethyl)phenyl]ethanone
     RDKit          3D

 20 20  0  0  1  0  0  0  0  0999 V2000
    0.2319   -1.1103    2.5763 C   0  0  0  0  0  0  0  0  0  0  0  0
    0.2522   -1.1223    4.0511 C   0  0  0  0  0  0  0  0  0  0  0  0
    0.4589   -2.2636    1.7500 C   0  0  0  0  0  0  0  0  0  0  0  0
    0.5379   -3.5736    2.2376 C   0  0  0  0  0  0  0  0  0  0  0  0
    0.7741   -4.6447    1.4269 C   0  0  0  0  0  0  0  0  0  0  0  0
    0.9597   -4.5165    0.0658 C   0  0  0  0  0  0  0  0  0  0  0  0
    0.8878   -3.2230   -0.4422 C   0  0  0  0  0  0  0  0  0  0  0  0
    0.6457   -2.1493    0.3678 C   0  0  0  0  0  0  0  0  0  0  0  0
    0.8254   -6.0668    1.9303 C   0  0  0  0  0  0  0  0  0  0  0  0
    0.9116   -6.0949    3.2977 F   0  0  0  0  0  0  0  0  0  0  0  0
   -0.3789   -6.6095    1.4464 F   0  0  0  0  0  0  0  0  0  0  0  0
    1.8117   -6.7600    1.3510 F   0  0  0  0  0  0  0  0  0  0  0  0
    0.0000    0.0000    2.0000 O   0  0  0  0  0  0  0  0  0  0  0  0
    1.2714   -1.5383    4.3807 H   0  0  0  0  0  0  0  0  0  0  0  0
    0.2041   -0.0326    4.4164 H   0  0  0  0  0  0  0  0  0  0  0  0
   -0.5324   -1.7103    4.5195 H   0  0  0  0  0  0  0  0  0  0  0  0
    0.3898   -3.7220    3.2975 H   0  0  0  0  0  0  0  0  0  0  0  0
    1.1409   -5.3820   -0.5690 H   0  0  0  0  0  0  0  0  0  0  0  0
    1.0374   -3.1094   -1.4988 H   0  0  0  0  0  0  0  0  0  0  0  0
    0.5971   -1.1349   -0.0046 H   0  0  0  0  0  0  0  0  0  0  0  0
  1  2  1  0
  1  3  1  0
  1 13  2  0
  3  4  2  0
  3  8  1  0
  4  5  1  0
  5  6  2  0
  5  9  1  0
  6  7  1  0
  7  8  2  0
  9 10  1  0
  9 11  1  0
  9 12  1  0
  2 14  1  0
  2 15  1  0
  2 16  1  0
  4 17  1  0
  6 18  1  0
  7 19  1  0
  8 20  1  0
M  END
>  <s_m_entry_id>  (121) 
130

>  <s_m_entry_name>  (121) 
pKBHX_1184cpds-xtbcharges.3D_SP.130

>  <Mol_ID>  (121) 
132

>  <Formula>  (121) 
C9H7F3O

>  <MolWeight>  (121) 
188,14

>  <Name>  (121) 
1-[3-(trifluoromethyl)phenyl]ethanone
3-(trifluoromethyl)acetophenone

>  <Inchi>  (121) 
1/C9H7F3O/c1-6(13)7-3-2-4-8(5-7)9(10,11)12/h2-5H,1H3

>  <Smile>  (121) 
CC(c1cccc(C(F)(F)F)c1)=O

>  <pKBHX>  (121) 
0,72

>  <Atom>  (121) 
oxygen

>  <Function>  (121) 
carbonyl

>  <Subfunction>  (121) 
ketone

>  <Ref>  (121) 
31

>  <DeltaNu>  (121) 
68

>  <Solvent>  (121) 
CCl4

>  <HBD>  (121) 
methanol

>  <Mulliken>  (121) 
    0.39679559
   -0.11668257
   -0.02705955
    0.01207565
   -0.01634160
   -0.00222592
   -0.02086396
   -0.02102785
    0.62706702
   -0.23302272
   -0.27944598
   -0.22816745
   -0.49329308
    0.07033370
    0.03853589
    0.07288646
    0.07806922
    0.05624456
    0.04696173
    0.03916088

>  <cm5>  (121) 
0.4202
-0.2460
-0.0336
-0.0318
-0.0184
-0.0506
-0.0796
-0.0761
0.6762
-0.2551
-0.2970
-0.2502
-0.5429
0.1139
0.0916
0.1230
0.1392
0.1119
0.1066
0.0987

>  <chiral flag>  (121) 
0

>  <version>  (121) 
0

>  <HBA_atom_index>  (121) 
13

>  <LP/Pi charge centers coordinates>  (121) 
 2.81631836158543, 1.71033791117543, 0.7677568117116499, 4.03203429812056, 0.5576522767686899, 0.55096876811382 

>  <LP/Pi Boys F_ii elements (eV)>  (121) 
 -15.58, -15.56 

>  <Descriptor>  (121) 
13;-0.5429;0.4202;-0.274166666667;0.23054


$$$$
1-(2-chlorophenyl)ethanone
     RDKit          3D

 17 17  0  0  1  0  0  0  0  0999 V2000
   -0.1509    1.1222    2.5343 C   0  0  0  0  0  0  0  0  0  0  0  0
   -0.2980    2.3182    1.6684 C   0  0  0  0  0  0  0  0  0  0  0  0
   -0.1879    1.2861    3.9749 C   0  0  0  0  0  0  0  0  0  0  0  0
   -0.2438    0.1686    4.7833 C   0  0  0  0  0  0  0  0  0  0  0  0
   -0.2777    0.3500    6.1526 C   0  0  0  0  0  0  0  0  0  0  0  0
   -0.2583    1.5945    6.7479 C   0  0  0  0  0  0  0  0  0  0  0  0
   -0.2032    2.7120    5.9481 C   0  0  0  0  0  0  0  0  0  0  0  0
   -0.1691    2.5311    4.5723 C   0  0  0  0  0  0  0  0  0  0  0  0
   -0.2696   -1.4591    4.1500 Cl  0  0  0  0  0  0  0  0  0  0  0  0
    0.0000    0.0000    2.0000 O   0  0  0  0  0  0  0  0  0  0  0  0
   -0.5090    2.0515    0.6261 H   0  0  0  0  0  0  0  0  0  0  0  0
   -1.1551    2.9144    2.0491 H   0  0  0  0  0  0  0  0  0  0  0  0
    0.6666    2.8910    1.7238 H   0  0  0  0  0  0  0  0  0  0  0  0
   -0.3246   -0.4984    6.8141 H   0  0  0  0  0  0  0  0  0  0  0  0
   -0.2905    1.6667    7.8475 H   0  0  0  0  0  0  0  0  0  0  0  0
   -0.1903    3.6876    6.4095 H   0  0  0  0  0  0  0  0  0  0  0  0
   -0.1248    3.4161    3.9501 H   0  0  0  0  0  0  0  0  0  0  0  0
  1  2  1  0
  1  3  1  0
  1 10  2  0
  3  4  2  0
  3  8  1  0
  4  5  1  0
  4  9  1  0
  5  6  2  0
  6  7  1  0
  7  8  2  0
  2 11  1  0
  2 12  1  0
  2 13  1  0
  5 14  1  0
  6 15  1  0
  7 16  1  0
  8 17  1  0
M  END
>  <s_m_entry_id>  (122) 
133

>  <s_m_entry_name>  (122) 
pKBHX_1184cpds-xtbcharges.3D_SP.133

>  <Mol_ID>  (122) 
135

>  <Formula>  (122) 
C8H7ClO

>  <MolWeight>  (122) 
154,59

>  <Name>  (122) 
1-(2-chlorophenyl)ethanone
2-chloroacetophenone

>  <Inchi>  (122) 
1/C8H7ClO/c1-6(10)7-4-2-3-5-8(7)9/h2-5H,1H3

>  <Smile>  (122) 
CC(c1ccccc1Cl)=O

>  <pKBHX>  (122) 
0,9

>  <Atom>  (122) 
oxygen

>  <Function>  (122) 
carbonyl

>  <Subfunction>  (122) 
ketone

>  <Ref>  (122) 
31

>  <DeltaNu>  (122) 
64

>  <Solvent>  (122) 
CCl4

>  <HBD>  (122) 
methanol

>  <Mulliken>  (122) 
    0.39082347
   -0.10745641
   -0.03552180
    0.11417759
   -0.04035675
   -0.01657160
   -0.03059398
   -0.01855222
   -0.10675690
   -0.50236519
    0.05898818
    0.06974815
    0.05808755
    0.04351733
    0.04060032
    0.03932435
    0.04290790

>  <cm5>  (122) 
0.4089
-0.2389
-0.0390
0.1100
-0.0906
-0.0705
-0.0875
-0.0703
-0.1077
-0.5432
0.1109
0.1215
0.1063
0.0989
0.0940
0.0972
0.0999

>  <chiral flag>  (122) 
0

>  <version>  (122) 
0

>  <HBA_atom_index>  (122) 
10

>  <LP/Pi charge centers coordinates>  (122) 
 2.72930045475987, 2.10645354091438, -0.6367907343566399, 1.13537624659195, 2.5556456487280297, -0.47083545729775 

>  <LP/Pi Boys F_ii elements (eV)>  (122) 
 -15.33, -15.3 

>  <Descriptor>  (122) 
10;-0.5432;0.4089;-0.2737;0.25328


$$$$
1-(2-methoxyphenyl)ethanone
     RDKit          3D

 21 21  0  0  1  0  0  0  0  0999 V2000
    0.0403    1.1188    2.5735 C   0  0  0  0  0  0  0  0  0  0  0  0
    0.0378    1.1896    4.0603 C   0  0  0  0  0  0  0  0  0  0  0  0
    0.0884    2.3215    1.7903 C   0  0  0  0  0  0  0  0  0  0  0  0
    0.0907    2.2593    0.3998 C   0  0  0  0  0  0  0  0  0  0  0  0
    0.1372    3.4235   -0.3306 C   0  0  0  0  0  0  0  0  0  0  0  0
    0.1820    4.6637    0.2734 C   0  0  0  0  0  0  0  0  0  0  0  0
    0.1788    4.7007    1.6445 C   0  0  0  0  0  0  0  0  0  0  0  0
    0.1333    3.5669    2.4215 C   0  0  0  0  0  0  0  0  0  0  0  0
    0.0461    1.0238   -0.2119 O   0  0  0  0  0  0  0  0  0  0  0  0
    0.0488    0.9666   -1.6265 C   0  0  0  0  0  0  0  0  0  0  0  0
    0.0000    0.0000    2.0000 O   0  0  0  0  0  0  0  0  0  0  0  0
    0.7596    1.9370    4.4483 H   0  0  0  0  0  0  0  0  0  0  0  0
   -0.9610    1.4785    4.4642 H   0  0  0  0  0  0  0  0  0  0  0  0
    0.3774    0.2002    4.4507 H   0  0  0  0  0  0  0  0  0  0  0  0
    0.1394    3.3827   -1.4087 H   0  0  0  0  0  0  0  0  0  0  0  0
    0.2190    5.5908   -0.2913 H   0  0  0  0  0  0  0  0  0  0  0  0
    0.2137    5.6708    2.1417 H   0  0  0  0  0  0  0  0  0  0  0  0
    0.1321    3.6341    3.5015 H   0  0  0  0  0  0  0  0  0  0  0  0
   -0.0650   -0.0934   -1.9255 H   0  0  0  0  0  0  0  0  0  0  0  0
   -0.7388    1.6245   -2.0167 H   0  0  0  0  0  0  0  0  0  0  0  0
    1.0146    1.3576   -2.0451 H   0  0  0  0  0  0  0  0  0  0  0  0
  1  2  1  0
  1  3  1  0
  1 11  2  0
  3  4  2  0
  3  8  1  0
  4  5  1  0
  4  9  1  0
  5  6  2  0
  6  7  1  0
  7  8  2  0
  9 10  1  0
  2 12  1  0
  2 13  1  0
  2 14  1  0
  5 15  1  0
  6 16  1  0
  7 17  1  0
  8 18  1  0
 10 19  1  0
 10 20  1  0
 10 21  1  0
M  END
>  <s_m_entry_id>  (123) 
134

>  <s_m_entry_name>  (123) 
pKBHX_1184cpds-xtbcharges.3D_SP.134

>  <Mol_ID>  (123) 
136

>  <Formula>  (123) 
C9H10O2

>  <MolWeight>  (123) 
150,17

>  <Name>  (123) 
1-(2-methoxyphenyl)ethanone
2-methoxyacetophenone

>  <Inchi>  (123) 
1/C9H10O2/c1-7(10)8-5-3-4-6-9(8)11-2/h3-6H,1-2H3

>  <Smile>  (123) 
CC(c1ccccc1OC)=O

>  <pKBHX>  (123) 
1,34

>  <Atom>  (123) 
oxygen

>  <Function>  (123) 
carbonyl

>  <Subfunction>  (123) 
ketone

>  <Ref>  (123) 
31

>  <Mulliken>  (123) 
    0.38431401
   -0.11500395
   -0.05739625
    0.28071218
   -0.08742684
   -0.00852682
   -0.04958445
   -0.02804481
   -0.38692862
    0.17582631
   -0.50526807
    0.06547200
    0.03993573
    0.05605617
    0.04538987
    0.03392607
    0.03693420
    0.03381810
    0.01834677
    0.02209708
    0.04535133

>  <cm5>  (123) 
0.4049
-0.2517
-0.0587
0.2999
-0.1399
-0.0659
-0.1058
-0.0821
-0.4727
0.0639
-0.5491
0.1211
0.0902
0.1081
0.1054
0.0922
0.0925
0.0934
0.0747
0.0782
0.1014

>  <chiral flag>  (123) 
0

>  <version>  (123) 
0

>  <HBA_atom_index>  (123) 
11

>  <LP/Pi charge centers coordinates>  (123) 
 -0.08532453962876, -2.3810330318755, 0.10862950567471999, 1.3846346061884198, -3.1371479441091497, -0.0793236696251 

>  <LP/Pi Boys F_ii elements (eV)>  (123) 
 -14.84, -14.83 

>  <Descriptor>  (123) 
11;-0.5491;0.4049;-0.2865;0.2865


$$$$
benzophenone
     RDKit          3D

 24 25  0  0  1  0  0  0  0  0999 V2000
    0.4420    1.0553    2.5731 C   0  0  0  0  0  0  0  0  0  0  0  0
    0.4458    1.0313    4.0283 C   0  0  0  0  0  0  0  0  0  0  0  0
    1.3202    1.7870    4.7857 C   0  0  0  0  0  0  0  0  0  0  0  0
    1.3320    1.7980    6.1645 C   0  0  0  0  0  0  0  0  0  0  0  0
    0.4177    1.0073    6.8275 C   0  0  0  0  0  0  0  0  0  0  0  0
   -0.4688    0.2400    6.0768 C   0  0  0  0  0  0  0  0  0  0  0  0
   -0.4597    0.2476    4.7205 C   0  0  0  0  0  0  0  0  0  0  0  0
    0.0000    0.0000    2.0000 O   0  0  0  0  0  0  0  0  0  0  0  0
    0.8876    2.1504    1.7502 C   0  0  0  0  0  0  0  0  0  0  0  0
    0.8829    3.4587    2.1717 C   0  0  0  0  0  0  0  0  0  0  0  0
    1.3528    4.4661    1.3234 C   0  0  0  0  0  0  0  0  0  0  0  0
    1.8159    4.1308    0.0689 C   0  0  0  0  0  0  0  0  0  0  0  0
    1.8332    2.8289   -0.3839 C   0  0  0  0  0  0  0  0  0  0  0  0
    1.3687    1.8533    0.4621 C   0  0  0  0  0  0  0  0  0  0  0  0
    2.0673    2.4102    4.2982 H   0  0  0  0  0  0  0  0  0  0  0  0
    2.0154    2.3895    6.7584 H   0  0  0  0  0  0  0  0  0  0  0  0
    0.4077    0.9991    7.9120 H   0  0  0  0  0  0  0  0  0  0  0  0
   -1.1952   -0.3885    6.6100 H   0  0  0  0  0  0  0  0  0  0  0  0
   -1.1465   -0.3469    4.1565 H   0  0  0  0  0  0  0  0  0  0  0  0
    0.5044    3.6871    3.1386 H   0  0  0  0  0  0  0  0  0  0  0  0
    1.3318    5.4764    1.6937 H   0  0  0  0  0  0  0  0  0  0  0  0
    2.1848    4.9085   -0.6011 H   0  0  0  0  0  0  0  0  0  0  0  0
    2.2044    2.5731   -1.3860 H   0  0  0  0  0  0  0  0  0  0  0  0
    1.3652    0.8140    0.1435 H   0  0  0  0  0  0  0  0  0  0  0  0
  1  2  1  0
  1  8  2  0
  1  9  1  0
  2  3  2  0
  2  7  1  0
  3  4  1  0
  4  5  2  0
  5  6  1  0
  6  7  2  0
  9 10  2  0
  9 14  1  0
 10 11  1  0
 11 12  2  0
 12 13  1  0
 13 14  2  0
  3 15  1  0
  4 16  1  0
  5 17  1  0
  6 18  1  0
  7 19  1  0
 10 20  1  0
 11 21  1  0
 12 22  1  0
 13 23  1  0
 14 24  1  0
M  END
>  <s_m_entry_id>  (124) 
135

>  <s_m_entry_name>  (124) 
pKBHX_1184cpds-xtbcharges.3D_SP.135

>  <Mol_ID>  (124) 
137

>  <Formula>  (124) 
C13H10O

>  <MolWeight>  (124) 
182,21

>  <Name>  (124) 
benzophenone

>  <Inchi>  (124) 
1/C13H10O/c14-13(11-7-3-1-4-8-11)12-9-5-2-6-10-12/h1-10H

>  <Smile>  (124) 
O=C(c1ccccc1)c2ccccc2

>  <pKBHX>  (124) 
1,07

>  <Atom>  (124) 
oxygen

>  <Function>  (124) 
carbonyl

>  <Subfunction>  (124) 
ketone

>  <Ref>  (124) 
31

>  <DeltaNu>  (124) 
52

>  <Solvent>  (124) 
CCl4

>  <HBD>  (124) 
methanol

>  <Mulliken>  (124) 
    0.36081969
   -0.01727198
   -0.02770664
   -0.02238943
   -0.01440103
   -0.02735319
    0.00177568
   -0.52731221
   -0.01896376
   -0.00227069
   -0.02438319
   -0.01491697
   -0.02678939
   -0.02383473
    0.03158998
    0.02907126
    0.03618168
    0.03638052
    0.05596455
    0.05583691
    0.03606694
    0.03750968
    0.03438801
    0.03200828

>  <cm5>  (124) 
0.3873
-0.0228
-0.0802
-0.0766
-0.0698
-0.0824
-0.0480
-0.5716
-0.0254
-0.0541
-0.0783
-0.0709
-0.0839
-0.0762
0.0890
0.0843
0.0914
0.0911
0.1155
0.1168
0.0900
0.0929
0.0925
0.0895

>  <chiral flag>  (124) 
0

>  <version>  (124) 
0

>  <HBA_atom_index>  (124) 
8

>  <LP/Pi charge centers coordinates>  (124) 
 -1.13717015746606, -2.41820773361775, 1.43162025412713, 0.5312569155885699, -2.6703818598562097, 1.2741423965972198 

>  <LP/Pi Boys F_ii elements (eV)>  (124) 
 -14.98, -14.98 

>  <Descriptor>  (124) 
8;-0.5716;0.3873;-0.2066;0.129057142857


$$$$
(4-methoxyphenyl)(phenyl)methanone
     RDKit          3D

 28 29  0  0  1  0  0  0  0  0999 V2000
   -0.5984   -1.0053    2.5698 C   0  0  0  0  0  0  0  0  0  0  0  0
    0.0000    0.0000    2.0000 O   0  0  0  0  0  0  0  0  0  0  0  0
   -0.5695   -0.9568    3.9986 C   0  0  0  0  0  0  0  0  0  0  0  0
    0.6263   -0.4712    4.5559 C   0  0  0  0  0  0  0  0  0  0  0  0
    0.7649   -0.3385    5.9034 C   0  0  0  0  0  0  0  0  0  0  0  0
   -0.2420   -0.6659    6.7861 C   0  0  0  0  0  0  0  0  0  0  0  0
   -1.4155   -1.1398    6.2623 C   0  0  0  0  0  0  0  0  0  0  0  0
   -1.5699   -1.2811    4.8727 C   0  0  0  0  0  0  0  0  0  0  0  0
   -1.1801   -1.9965    1.6944 C   0  0  0  0  0  0  0  0  0  0  0  0
   -0.6865   -2.0956    0.3673 C   0  0  0  0  0  0  0  0  0  0  0  0
   -1.1498   -2.9933   -0.5425 C   0  0  0  0  0  0  0  0  0  0  0  0
   -2.1585   -3.8995   -0.2434 C   0  0  0  0  0  0  0  0  0  0  0  0
   -2.6453   -3.8168    1.0352 C   0  0  0  0  0  0  0  0  0  0  0  0
   -2.1647   -2.8891    1.9732 C   0  0  0  0  0  0  0  0  0  0  0  0
   -2.6075   -4.7965   -1.1915 O   0  0  0  0  0  0  0  0  0  0  0  0
   -3.6089   -5.7581   -1.0406 C   0  0  0  0  0  0  0  0  0  0  0  0
    1.4534   -0.1955    3.8869 H   0  0  0  0  0  0  0  0  0  0  0  0
    1.7049    0.0446    6.3354 H   0  0  0  0  0  0  0  0  0  0  0  0
   -0.0872   -0.5420    7.8399 H   0  0  0  0  0  0  0  0  0  0  0  0
   -2.2358   -1.4110    6.9004 H   0  0  0  0  0  0  0  0  0  0  0  0
   -2.5389   -1.6265    4.5297 H   0  0  0  0  0  0  0  0  0  0  0  0
    0.1138   -1.3814    0.1284 H   0  0  0  0  0  0  0  0  0  0  0  0
   -0.7476   -3.0436   -1.5610 H   0  0  0  0  0  0  0  0  0  0  0  0
   -3.4426   -4.5092    1.3344 H   0  0  0  0  0  0  0  0  0  0  0  0
   -2.6196   -2.9326    2.9359 H   0  0  0  0  0  0  0  0  0  0  0  0
   -3.1828   -6.8063   -0.9744 H   0  0  0  0  0  0  0  0  0  0  0  0
   -4.1959   -5.6255   -0.1103 H   0  0  0  0  0  0  0  0  0  0  0  0
   -4.3655   -5.7107   -1.8576 H   0  0  0  0  0  0  0  0  0  0  0  0
  1  2  2  0
  1  3  1  0
  1  9  1  0
  3  4  2  0
  3  8  1  0
  4  5  1  0
  5  6  2  0
  6  7  1  0
  7  8  2  0
  9 10  2  0
  9 14  1  0
 10 11  1  0
 11 12  2  0
 12 13  1  0
 12 15  1  0
 13 14  2  0
 15 16  1  0
  4 17  1  0
  5 18  1  0
  6 19  1  0
  7 20  1  0
  8 21  1  0
 10 22  1  0
 11 23  1  0
 13 24  1  0
 14 25  1  0
 16 26  1  0
 16 27  1  0
 16 28  1  0
M  END
>  <s_m_entry_id>  (125) 
136

>  <s_m_entry_name>  (125) 
pKBHX_1184cpds-xtbcharges.3D_SP.136

>  <Mol_ID>  (125) 
138

>  <Formula>  (125) 
C14H12O2

>  <MolWeight>  (125) 
212,24

>  <Name>  (125) 
(4-methoxyphenyl)(phenyl)methanone
4-methoxybenzophenone

>  <Inchi>  (125) 
1/C14H12O2/c1-16-13-9-7-12(8-10-13)14(15)11-5-3-2-4-6-11/h2-10H,1H3

>  <Smile>  (125) 
O=C(c1ccc(OC)cc1)c2ccccc2

>  <pKBHX>  (125) 
1,27

>  <Atom>  (125) 
oxygen

>  <Function>  (125) 
carbonyl

>  <Subfunction>  (125) 
ketone

>  <Ref>  (125) 
31

>  <DeltaNu>  (125) 
97

>  <Solvent>  (125) 
CCl4

>  <HBD>  (125) 
methanol

>  <Mulliken>  (125) 
    0.36391017
   -0.53344150
   -0.01799488
   -0.02682635
   -0.02781338
   -0.01499191
   -0.02603011
    0.00170885
   -0.03401735
   -0.01991176
   -0.09166722
    0.26730549
   -0.05831079
    0.00244596
   -0.42269162
    0.17006123
    0.02879179
    0.03240059
    0.03471585
    0.03605651
    0.05664909
    0.03340844
    0.03705277
    0.05060036
    0.05881419
    0.02506669
    0.02894766
    0.04576123

>  <cm5>  (125) 
0.3917
-0.5793
-0.0236
-0.0800
-0.0843
-0.0715
-0.0820
-0.0494
-0.0398
-0.0745
-0.1438
0.2814
-0.1068
-0.0475
-0.5077
0.0522
0.0877
0.0884
0.0908
0.0927
0.1170
0.0944
0.0967
0.1081
0.1174
0.0814
0.0872
0.1033

>  <chiral flag>  (125) 
0

>  <version>  (125) 
0

>  <HBA_atom_index>  (125) 
2

>  <LP/Pi charge centers coordinates>  (125) 
 -0.81502292359233, -2.2792140373954095, -1.8953488609708098, -2.45589573729153, -1.9944161337560997, -1.51691833489344 

>  <LP/Pi Boys F_ii elements (eV)>  (125) 
 -14.81, -14.8 

>  <Descriptor>  (125) 
2;-0.5793;0.3917;-0.214233333333;0.131957142857


$$$$
bis(4-methoxyphenyl)methanone
     RDKit          3D

 32 33  0  0  1  0  0  0  0  0999 V2000
    1.1769   -0.1271    2.5891 C   0  0  0  0  0  0  0  0  0  0  0  0
    0.0000    0.0000    2.0000 O   0  0  0  0  0  0  0  0  0  0  0  0
    1.0424   -0.1208    4.0250 C   0  0  0  0  0  0  0  0  0  0  0  0
    1.9595    0.3758    4.9190 C   0  0  0  0  0  0  0  0  0  0  0  0
    1.7610    0.2655    6.3056 C   0  0  0  0  0  0  0  0  0  0  0  0
    0.6747   -0.3248    6.8409 C   0  0  0  0  0  0  0  0  0  0  0  0
   -0.2767   -0.8371    5.9527 C   0  0  0  0  0  0  0  0  0  0  0  0
   -0.0858   -0.7324    4.6036 C   0  0  0  0  0  0  0  0  0  0  0  0
    0.4659   -0.4418    8.2121 O   0  0  0  0  0  0  0  0  0  0  0  0
   -0.6768   -1.0573    8.7327 C   0  0  0  0  0  0  0  0  0  0  0  0
    2.3155   -0.2532    1.7224 C   0  0  0  0  0  0  0  0  0  0  0  0
    3.6194   -0.0552    2.0495 C   0  0  0  0  0  0  0  0  0  0  0  0
    4.6748   -0.2259    1.1192 C   0  0  0  0  0  0  0  0  0  0  0  0
    4.4134   -0.6059   -0.1739 C   0  0  0  0  0  0  0  0  0  0  0  0
    3.1015   -0.8112   -0.5268 C   0  0  0  0  0  0  0  0  0  0  0  0
    2.0983   -0.6415    0.3846 C   0  0  0  0  0  0  0  0  0  0  0  0
    5.4894   -0.7585   -1.0402 O   0  0  0  0  0  0  0  0  0  0  0  0
    5.2899   -1.1467   -2.3706 C   0  0  0  0  0  0  0  0  0  0  0  0
    2.8454    0.9015    4.6312 H   0  0  0  0  0  0  0  0  0  0  0  0
    2.5064    0.6688    6.9910 H   0  0  0  0  0  0  0  0  0  0  0  0
   -1.1633   -1.3187    6.3798 H   0  0  0  0  0  0  0  0  0  0  0  0
   -0.8228   -1.1318    3.8925 H   0  0  0  0  0  0  0  0  0  0  0  0
   -0.7984   -0.8330    9.8208 H   0  0  0  0  0  0  0  0  0  0  0  0
   -0.6172   -2.1731    8.6785 H   0  0  0  0  0  0  0  0  0  0  0  0
   -1.6202   -0.7141    8.2631 H   0  0  0  0  0  0  0  0  0  0  0  0
    3.9020    0.2325    3.0387 H   0  0  0  0  0  0  0  0  0  0  0  0
    5.6766   -0.0552    1.4348 H   0  0  0  0  0  0  0  0  0  0  0  0
    2.8896   -1.1149   -1.5510 H   0  0  0  0  0  0  0  0  0  0  0  0
    1.0587   -0.8058    0.1080 H   0  0  0  0  0  0  0  0  0  0  0  0
    4.6873   -2.0776   -2.4651 H   0  0  0  0  0  0  0  0  0  0  0  0
    6.2933   -1.3511   -2.8239 H   0  0  0  0  0  0  0  0  0  0  0  0
    4.8127   -0.2952   -2.9040 H   0  0  0  0  0  0  0  0  0  0  0  0
  1  2  2  0
  1  3  1  0
  1 11  1  0
  3  4  2  0
  3  8  1  0
  4  5  1  0
  5  6  2  0
  6  7  1  0
  6  9  1  0
  7  8  2  0
  9 10  1  0
 11 12  2  0
 11 16  1  0
 12 13  1  0
 13 14  2  0
 14 15  1  0
 14 17  1  0
 15 16  2  0
 17 18  1  0
  4 19  1  0
  5 20  1  0
  7 21  1  0
  8 22  1  0
 10 23  1  0
 10 24  1  0
 10 25  1  0
 12 26  1  0
 13 27  1  0
 15 28  1  0
 16 29  1  0
 18 30  1  0
 18 31  1  0
 18 32  1  0
M  END
>  <s_m_entry_id>  (126) 
137

>  <s_m_entry_name>  (126) 
pKBHX_1184cpds-xtbcharges.3D_SP.137

>  <Mol_ID>  (126) 
139

>  <Formula>  (126) 
C15H14O3

>  <MolWeight>  (126) 
242,26

>  <Name>  (126) 
bis(4-methoxyphenyl)methanone
4,4'-bis(methoxy)benzophenone

>  <Inchi>  (126) 
1/C15H14O3/c1-17-13-7-3-11(4-8-13)15(16)12-5-9-14(18-2)10-6-12/h3-10H,1-2H3

>  <Smile>  (126) 
O=C(c1ccc(OC)cc1)c2ccc(OC)cc2

>  <pKBHX>  (126) 
1,49

>  <Atom>  (126) 
oxygen

>  <Function>  (126) 
carbonyl

>  <Subfunction>  (126) 
ketone

>  <Ref>  (126) 
31

>  <DeltaNu>  (126) 
95

>  <Solvent>  (126) 
CCl4

>  <HBD>  (126) 
methanol

>  <Mulliken>  (126) 
    0.36804084
   -0.53130517
   -0.04327551
    0.00389166
   -0.08259637
    0.26725311
   -0.06441533
   -0.01983809
   -0.42266479
    0.17631373
   -0.04110800
   -0.02227433
   -0.08741012
    0.26385802
   -0.06385512
    0.00525525
   -0.42102087
    0.17552961
    0.05432534
    0.04074351
    0.04819077
    0.03134423
    0.02846104
    0.02277161
    0.04148938
    0.03201265
    0.03971769
    0.05109299
    0.05892919
    0.02437628
    0.02479669
    0.04137009

>  <cm5>  (126) 
0.3964
-0.5776
-0.0495
-0.0466
-0.1326
0.2822
-0.1132
-0.0713
-0.5100
0.0605
-0.0470
-0.0771
-0.1404
0.2776
-0.1137
-0.0442
-0.5080
0.0620
0.1138
0.0995
0.1046
0.0884
0.0869
0.0791
0.0986
0.0934
0.1006
0.1100
0.1177
0.0810
0.0826
0.0963

>  <chiral flag>  (126) 
0

>  <version>  (126) 
0

>  <HBA_atom_index>  (126) 
2

>  <LP/Pi charge centers coordinates>  (126) 
 0.8202511948124499, -0.55562552790502, 2.8830740715467797, -0.9034008159478198, -0.6132635138661, 2.81246595121271 

>  <LP/Pi Boys F_ii elements (eV)>  (126) 
 -14.7, -14.59 

>  <Descriptor>  (126) 
2;-0.5776;0.3964;-0.2247;0.135714285714


$$$$
[4-(dimethylamino)phenyl](phenyl)methanone
     RDKit          3D

 32 33  0  0  1  0  0  0  0  0999 V2000
    0.3794   -1.0627    2.5758 C   0  0  0  0  0  0  0  0  0  0  0  0
    0.0000    0.0000    2.0000 O   0  0  0  0  0  0  0  0  0  0  0  0
    0.7650   -2.1843    1.7560 C   0  0  0  0  0  0  0  0  0  0  0  0
    1.3110   -1.9004    0.5168 C   0  0  0  0  0  0  0  0  0  0  0  0
    1.6715   -2.9291   -0.3100 C   0  0  0  0  0  0  0  0  0  0  0  0
    1.5074   -4.2468    0.0525 C   0  0  0  0  0  0  0  0  0  0  0  0
    0.9656   -4.5338    1.2819 C   0  0  0  0  0  0  0  0  0  0  0  0
    0.6031   -3.5110    2.1141 C   0  0  0  0  0  0  0  0  0  0  0  0
    0.3963   -1.0666    4.0138 C   0  0  0  0  0  0  0  0  0  0  0  0
    1.2219   -1.9102    4.7162 C   0  0  0  0  0  0  0  0  0  0  0  0
    1.2407   -1.9388    6.1179 C   0  0  0  0  0  0  0  0  0  0  0  0
    0.4299   -1.1193    6.8428 C   0  0  0  0  0  0  0  0  0  0  0  0
   -0.3939   -0.2767    6.1351 C   0  0  0  0  0  0  0  0  0  0  0  0
   -0.4331   -0.2276    4.7641 C   0  0  0  0  0  0  0  0  0  0  0  0
    0.4008   -1.0996    8.2579 N   0  0  0  0  0  0  0  0  0  0  0  0
    1.2352   -1.9332    9.0861 C   0  0  0  0  0  0  0  0  0  0  0  0
   -0.5059   -0.2053    8.9558 C   0  0  0  0  0  0  0  0  0  0  0  0
    1.4561   -0.8777    0.2050 H   0  0  0  0  0  0  0  0  0  0  0  0
    2.1013   -2.6543   -1.2757 H   0  0  0  0  0  0  0  0  0  0  0  0
    1.8139   -5.0047   -0.6469 H   0  0  0  0  0  0  0  0  0  0  0  0
    0.8338   -5.5700    1.5734 H   0  0  0  0  0  0  0  0  0  0  0  0
    0.1668   -3.7481    3.0895 H   0  0  0  0  0  0  0  0  0  0  0  0
    1.8981   -2.5719    4.1838 H   0  0  0  0  0  0  0  0  0  0  0  0
    1.9089   -2.6207    6.6008 H   0  0  0  0  0  0  0  0  0  0  0  0
   -1.0556    0.3909    6.6869 H   0  0  0  0  0  0  0  0  0  0  0  0
   -1.0737    0.4281    4.1927 H   0  0  0  0  0  0  0  0  0  0  0  0
    1.5941   -1.2939    9.9373 H   0  0  0  0  0  0  0  0  0  0  0  0
    0.5970   -2.7676    9.4833 H   0  0  0  0  0  0  0  0  0  0  0  0
    2.1155   -2.3381    8.6058 H   0  0  0  0  0  0  0  0  0  0  0  0
   -0.0811    0.8114    8.8237 H   0  0  0  0  0  0  0  0  0  0  0  0
   -0.5876   -0.4376   10.0313 H   0  0  0  0  0  0  0  0  0  0  0  0
   -1.5246   -0.3125    8.5415 H   0  0  0  0  0  0  0  0  0  0  0  0
  1  2  2  0
  1  3  1  0
  1  9  1  0
  3  4  2  0
  3  8  1  0
  4  5  1  0
  5  6  2  0
  6  7  1  0
  7  8  2  0
  9 10  2  0
  9 14  1  0
 10 11  1  0
 11 12  2  0
 12 13  1  0
 12 15  1  0
 13 14  2  0
 15 16  1  0
 15 17  1  0
  4 18  1  0
  5 19  1  0
  6 20  1  0
  7 21  1  0
  8 22  1  0
 10 23  1  0
 11 24  1  0
 13 25  1  0
 14 26  1  0
 16 27  1  0
 16 28  1  0
 16 29  1  0
 17 30  1  0
 17 31  1  0
 17 32  1  0
M  END
>  <s_m_entry_id>  (127) 
138

>  <s_m_entry_name>  (127) 
pKBHX_1184cpds-xtbcharges.3D_SP.138

>  <Mol_ID>  (127) 
140

>  <Formula>  (127) 
C15H15NO

>  <MolWeight>  (127) 
225,28

>  <Name>  (127) 
[4-(dimethylamino)phenyl](phenyl)methanone
4-(dimethylamino)benzophenone

>  <Inchi>  (127) 
1/C15H15NO/c1-16(2)14-10-8-13(9-11-14)15(17)12-6-4-3-5-7-12/h3-11H,1-2H3

>  <Smile>  (127) 
O=C(c1ccc(N(C)C)cc1)c2ccccc2

>  <pKBHX>  (127) 
1,67

>  <Atom>  (127) 
oxygen

>  <Function>  (127) 
carbonyl

>  <Subfunction>  (127) 
ketone

>  <Ref>  (127) 
31

>  <DeltaNu>  (127) 
123

>  <Solvent>  (127) 
CCl4

>  <HBD>  (127) 
methanol

>  <Mulliken>  (127) 
    0.36850752
   -0.52642162
   -0.02113892
   -0.00097369
   -0.02615110
   -0.01661655
   -0.02431299
   -0.02526912
   -0.03163160
   -0.00131484
   -0.05091338
    0.16089754
   -0.05277845
   -0.02231084
   -0.35958516
    0.07973697
    0.07680587
    0.05551290
    0.03476527
    0.03618787
    0.03109486
    0.02818651
    0.05474874
    0.03984673
    0.03598995
    0.03034587
    0.01467696
    0.02746568
    0.02115057
    0.02334675
    0.02802703
    0.01212465

>  <cm5>  (127) 
0.3965
-0.5722
-0.0275
-0.0539
-0.0820
-0.0729
-0.0783
-0.0778
-0.0380
-0.0523
-0.0978
0.2115
-0.0993
-0.0761
-0.6290
0.0040
-0.0035
0.1177
0.0912
0.0923
0.0850
0.0867
0.1153
0.0985
0.0941
0.0907
0.0728
0.0866
0.0788
0.0822
0.0874
0.0694

>  <chiral flag>  (127) 
0

>  <version>  (127) 
0

>  <HBA_atom_index>  (127) 
2

>  <LP/Pi charge centers coordinates>  (127) 
 2.7909972302207797, -2.80034250043812, 0.8854246647992899, 1.1191569639101, -3.0105317037409196, 0.9712360474971299 

>  <LP/Pi Boys F_ii elements (eV)>  (127) 
 -14.64, -14.61 

>  <Descriptor>  (127) 
2;-0.5722;0.3965;-0.212566666667;0.132771428571


$$$$
bis[4-(dimethylamino)phenyl]methanone
     RDKit          3D

 40 41  0  0  1  0  0  0  0  0999 V2000
    1.1336   -0.3763    2.5903 C   0  0  0  0  0  0  0  0  0  0  0  0
    0.0000    0.0000    2.0000 O   0  0  0  0  0  0  0  0  0  0  0  0
    2.2010   -0.7243    1.7046 C   0  0  0  0  0  0  0  0  0  0  0  0
    3.1885   -1.6296    1.9318 C   0  0  0  0  0  0  0  0  0  0  0  0
    4.1891   -1.8439    0.9696 C   0  0  0  0  0  0  0  0  0  0  0  0
[truncated: 461,931 more chars]
