# Supplementary material for: Machine learning models for hydrogen bond donor and acceptor strengths using large and diverse training data generated by first-principles interaction free energies
Source: J Cheminform. 2019 Sep 11;11:59. doi: 10.1186/s13321-019-0381-4 (PMC6737620; doi:10.1186/s13321-019-0381-4)
Supplement: Supplementary file 8 — Additional file 8. Source code for training the HBA and HBD models and two example molecules. [file 13321_2019_381_MOESM8_ESM.gz › ./DescriptorCreator_ETH_pKBHX/README.txt]

To run the scrip you have to rplace "PYTHON_PATH" in create_descriptor.py with your own python path.

Helpmessage:

./create_descriptors.py -h

sample run:
./create_descriptor.py -inp sample_input.sdf -o sample_output.sdf -sa 2 cm5


NOTES:
In the output SD File each Atomdescriptor is entered as property. In the property identifier the first element is the atom ID,
the second element (divided by blank) is the atom index.


Prerequesits:
The script is developed and running in an conca environement.
Required librariers (dependecies not explicitly mentioned):
rdkit                     2015.03.1            np19py27_0
scipy                     0.16.0               np19py27_1

You can obtain the conda rdkit package via: https://conda.binstar.org/rdkit


The working conda setup:

>> conda list
# packages in environment at /Users/modlab/anaconda/envs/rdkit-new:
#
backports.ssl-match-hostname 3.4.0.2                   <pip>
boost                     1.56.0                   py27_1
bzip2                     1.0.6                         0
certifi                   14.05.14                 py27_0
freetype                  2.5.2                         2
ipython                   3.2.1                    py27_0
ipython-notebook          3.2.1                    py27_0
jinja2                    2.8                      py27_0
joblib                    0.8.4                    py27_0
jpeg                      8d                            1
jsonschema                2.4.0                    py27_0
lcms                      1.19                          0
libpng                    1.6.17                        0
libsodium                 0.4.5                         0
markupsafe                0.23                     py27_0
matplotlib                1.4.3                np19py27_3
mistune                   0.7                      py27_0
nose                      1.3.7                    py27_0
numpy                     1.9.2                    py27_0
openssl                   1.0.1k                        1
pil                       1.1.7                    py27_2
pip                       7.1.0                    py27_0
ptyprocess                0.4                      py27_0
pygments                  2.0.2                    py27_0
pyparsing                 2.0.3                    py27_0
pyqt                      4.11.3                   py27_0
python                    2.7.10                        0
python-dateutil           2.4.2                    py27_0
python.app                1.2                      py27_4
pytz                      2015.4                   py27_0
pyzmq                     14.7.0                   py27_0
qt                        4.8.6                         3
rdkit                     2015.03.1            np19py27_0
readline                  6.2                           2
scikit-learn              0.16.1               np19py27_0
scipy                     0.16.0               np19py27_1
setuptools                18.0.1                   py27_0
sip                       4.16.5                   py27_0
six                       1.9.0                    py27_0
sqlite                    3.8.4.1                       1
ssl_match_hostname        3.4.0.2                  py27_0
terminado                 0.5                      py27_0
tk                        8.5.18                        0
tornado                   4.2.1                    py27_0
zeromq                    4.0.5                         0
zlib                      1.2.8                         0
