# Supplementary material for: Machine learning models for hydrogen bond donor and acceptor strengths using large and diverse training data generated by first-principles interaction free energies
Source: J Cheminform. 2019 Sep 11;11:59. doi: 10.1186/s13321-019-0381-4 (PMC6737620; doi:10.1186/s13321-019-0381-4)
Supplement: Supplementary file 8 — Additional file 8. Source code for training the HBA and HBD models and two example molecules. [file 13321_2019_381_MOESM8_ESM.gz › ./README.txt]

scripts to train HB acceptor and donor strength models and two testmolecules


requirements:
python conda environment, which is installed in the following way:

1. download anaconda from https://www.anaconda.com/distribution/

2. create environment using conda create -n myenvironment

3. activate environment using source activate myenvironment
 
4. issue the following conda commands for installation of the required versions of the required packages: 

conda install python=2.7
conda install -c rdkit rdkit=2017.09.1 
conda install scikit-learn=0.20.1

execution:
first, run scripts train_HB_acceptor_model.py and train_HB_donor_model.py:

with activated envinronment, run
python train_HB_acceptor_model.py
python train_HB_donor_model.py

this generates the models in the regressors directory

second, run script test_HB_models.py:

python test_HB_models.py

this applies the models to the molecules stored in .sdf file format in the testmolecules directory.

output:
Molecule:  acetone
Acceptor atom O 3  :
predicted Delta G for this  O : -7.16  +/- 4.36 kJ/mol
Molecule:  5-hydroxy-flavone
Donor atom O 2  :
predicted Delta G for this  O : -9.20  +/- 3.46 kJ/mol

for computation of other test molecules, the cm5 partial charges have to be computed using the GFN-xTB semiempirical method and software, which is distributed by professor Stefan Grimme of the University of Bonn.
additionally, for any other test molecules, the acceptor and donor atoms have to be identified as a necessary step of data preprocessing. The rdkit software can be used for this purpose. 
