# Supplementary material for: Machine learning models for hydrogen bond donor and acceptor strengths using large and diverse training data generated by first-principles interaction free energies
Source: J Cheminform. 2019 Sep 11;11:59. doi: 10.1186/s13321-019-0381-4 (PMC6737620; doi:10.1186/s13321-019-0381-4)
Supplement: Supplementary file 8 — Additional file 8. Source code for training the HBA and HBD models and two example molecules. [file 13321_2019_381_MOESM8_ESM.gz › ./testmolecules/testmolecule_acetone.sdf]

     RDKit          3D

 10  9  0  0  0  0  0  0  0  0999 V2000
   -1.2968    0.0826    0.0342 C   0  0  0  0  0  0  0  0  0  0  0  0
    0.0380   -0.0746   -0.5668 C   0  0  0  0  0  0  0  0  0  0  0  0
    0.1214   -0.2276   -1.7625 O   0  0  0  0  0  0  0  0  0  0  0  0
    1.2798   -0.0523    0.2384 C   0  0  0  0  0  0  0  0  0  0  0  0
   -1.8356    0.9430   -0.4268 H   0  0  0  0  0  0  0  0  0  0  0  0
   -1.1941    0.3252    1.1172 H   0  0  0  0  0  0  0  0  0  0  0  0
   -1.8997   -0.8446   -0.0333 H   0  0  0  0  0  0  0  0  0  0  0  0
    1.3525   -1.0212    0.7710 H   0  0  0  0  0  0  0  0  0  0  0  0
    2.1781    0.1062   -0.3695 H   0  0  0  0  0  0  0  0  0  0  0  0
    1.2564    0.7634    0.9980 H   0  0  0  0  0  0  0  0  0  0  0  0
  1  2  1  0
  2  3  2  0
  2  4  1  0
  1  5  1  0
  1  6  1  0
  1  7  1  0
  4  8  1  0
  4  9  1  0
  4 10  1  0
M  END
>  <Mol_ID>  (1) 
acetone

>  <cm5>  (1) 
-0.2525
0.4243
-0.5533
-0.2567
0.1191
0.0788
0.1187
0.1100
0.1195
0.0922

>  <Mulliken>  (1) 
   -0.11806905
    0.40917098
   -0.50088808
   -0.11999313
    0.06777072
    0.02851155
    0.06723206
    0.05861729
    0.06523010
    0.04241756

>  <Function>  (1) 
carbonyl


>  <Atom>  (1) 
O


>  <HBA_atom_index>  (1) 
3


>  <Donor_Function>  (1) 
N
/
A


>  <Donor_Atom>  (1) 
N
/
A


>  <HBD_atom_index>  (1) 
N
/
A


>  <bubbleatom>  (1) 
3;20,255,255;1.0
N;255,20,255;1.0
/;255,20,255;1.0
A;255,20,255;1.0


$$$$
