# Supplementary material for: Machine learning models for hydrogen bond donor and acceptor strengths using large and diverse training data generated by first-principles interaction free energies
Source: J Cheminform. 2019 Sep 11;11:59. doi: 10.1186/s13321-019-0381-4 (PMC6737620; doi:10.1186/s13321-019-0381-4)
Supplement: Supplementary file 8 — Additional file 8. Source code for training the HBA and HBD models and two example molecules. [file 13321_2019_381_MOESM8_ESM.gz › ./testmolecules/testmolecule_5-oh-flavone.sdf]

68112
     RDKit          3D

 28 30  0  0  0  0  0  0  0  0999 V2000
   -0.1029    0.6864    0.3375 O   0  0  0  0  0  0  0  0  0  0  0  0
   -4.3220   -1.2076   -0.5549 O   0  0  0  0  0  0  0  0  0  0  0  0
   -2.2697   -2.2666   -1.0920 O   0  0  0  0  0  0  0  0  0  0  0  0
   -2.2122   -0.2444   -0.1008 C   0  0  0  0  0  0  0  0  0  0  0  0
   -1.4088    0.7693    0.3895 C   0  0  0  0  0  0  0  0  0  0  0  0
    0.5537   -0.3329   -0.1680 C   0  0  0  0  0  0  0  0  0  0  0  0
    2.0298   -0.3100   -0.1695 C   0  0  0  0  0  0  0  0  0  0  0  0
   -1.5492   -1.3312   -0.6394 C   0  0  0  0  0  0  0  0  0  0  0  0
   -0.1614   -1.3898   -0.6801 C   0  0  0  0  0  0  0  0  0  0  0  0
   -3.5857   -0.1405   -0.0380 C   0  0  0  0  0  0  0  0  0  0  0  0
   -2.0485    1.8773    0.9383 C   0  0  0  0  0  0  0  0  0  0  0  0
   -4.1989    0.9711    0.5125 C   0  0  0  0  0  0  0  0  0  0  0  0
   -3.4232    1.9743    0.9977 C   0  0  0  0  0  0  0  0  0  0  0  0
    2.6988    0.7853    0.3619 C   0  0  0  0  0  0  0  0  0  0  0  0
    2.7945   -1.3314   -0.6770 C   0  0  0  0  0  0  0  0  0  0  0  0
    4.0750    0.8733    0.3931 C   0  0  0  0  0  0  0  0  0  0  0  0
    4.1926   -1.2504   -0.6494 C   0  0  0  0  0  0  0  0  0  0  0  0
    4.8453   -0.1586   -0.1196 C   0  0  0  0  0  0  0  0  0  0  0  0
   -5.3454   -1.1935   -0.5392 H   0  0  0  0  0  0  0  0  0  0  0  0
    0.3195   -2.2523   -1.1073 H   0  0  0  0  0  0  0  0  0  0  0  0
   -1.4625    2.6834    1.3286 H   0  0  0  0  0  0  0  0  0  0  0  0
   -5.2594    0.9992    0.5354 H   0  0  0  0  0  0  0  0  0  0  0  0
   -3.8707    2.8569    1.4344 H   0  0  0  0  0  0  0  0  0  0  0  0
    2.0768    1.5790    0.7564 H   0  0  0  0  0  0  0  0  0  0  0  0
    2.3265   -2.2078   -1.1028 H   0  0  0  0  0  0  0  0  0  0  0  0
    4.5812    1.7259    0.8068 H   0  0  0  0  0  0  0  0  0  0  0  0
    4.8002   -2.0556   -1.0495 H   0  0  0  0  0  0  0  0  0  0  0  0
    5.9267   -0.1087   -0.1045 H   0  0  0  0  0  0  0  0  0  0  0  0
  1  5  1  0
  1  6  1  0
  2 10  1  0
  3  8  2  0
  4  5  2  0
  4  8  1  0
  4 10  1  0
  5 11  1  0
  6  7  1  0
  6  9  2  0
  7 14  2  0
  7 15  1  0
  8  9  1  0
 10 12  2  0
 11 13  2  0
 12 13  1  0
 14 16  1  0
 15 17  2  0
 16 18  2  0
 17 18  1  0
  2 19  1  0
  9 20  1  0
 11 21  1  0
 12 22  1  0
 13 23  1  0
 14 24  1  0
 15 25  1  0
 16 26  1  0
 17 27  1  0
 18 28  1  0
M  END
>  <PUBCHEM_COMPOUND_CID>  (1) 
68112

>  <PUBCHEM_COMPOUND_CANONICALIZED>  (1) 
1

>  <PUBCHEM_CACTVS_COMPLEXITY>  (1) 
355

>  <PUBCHEM_CACTVS_HBOND_ACCEPTOR>  (1) 
3

>  <PUBCHEM_CACTVS_HBOND_DONOR>  (1) 
1

>  <PUBCHEM_CACTVS_ROTATABLE_BOND>  (1) 
1

>  <PUBCHEM_CACTVS_SUBSKEYS>  (1) 
AAADccBwMAAAAAAAAAAAAAAAAAAAAAAAAAAwYIAAAAAAAACBQAAAGgAACAAADASAmAAwBoAABgCIAqBSAAACCAAkIAAIiAEGCMgMJzaGNRqCeWCl4BUIuQeI6KyOAAAACAAIAAAAAAAQABAAAAAAAAAAAA==

>  <PUBCHEM_IUPAC_OPENEYE_NAME>  (1) 
5-hydroxy-2-phenyl-chromen-4-one

>  <PUBCHEM_IUPAC_CAS_NAME>  (1) 
5-hydroxy-2-phenyl-1-benzopyran-4-one

>  <PUBCHEM_IUPAC_NAME>  (1) 
5-hydroxy-2-phenylchromen-4-one

>  <PUBCHEM_IUPAC_SYSTEMATIC_NAME>  (1) 
5-oxidanyl-2-phenyl-chromen-4-one

>  <PUBCHEM_IUPAC_TRADITIONAL_NAME>  (1) 
5-hydroxy-2-phenyl-chromone

>  <PUBCHEM_IUPAC_INCHI>  (1) 
InChI=1S/C15H10O3/c16-11-7-4-8-13-15(11)12(17)9-14(18-13)10-5-2-1-3-6-10/h1-9,16H

>  <PUBCHEM_IUPAC_INCHIKEY>  (1) 
IYBLVRRCNVHZQJ-UHFFFAOYSA-N

>  <PUBCHEM_XLOGP3>  (1) 
2.5

>  <PUBCHEM_EXACT_MASS>  (1) 
238.063

>  <PUBCHEM_MOLECULAR_FORMULA>  (1) 
C15H10O3

>  <PUBCHEM_MOLECULAR_WEIGHT>  (1) 
238.242

>  <PUBCHEM_OPENEYE_CAN_SMILES>  (1) 
C1=CC=C(C=C1)C2=CC(=O)C3=C(O2)C=CC=C3O

>  <PUBCHEM_OPENEYE_ISO_SMILES>  (1) 
C1=CC=C(C=C1)C2=CC(=O)C3=C(O2)C=CC=C3O

>  <PUBCHEM_CACTVS_TPSA>  (1) 
46.5

>  <PUBCHEM_MONOISOTOPIC_WEIGHT>  (1) 
238.063

>  <PUBCHEM_TOTAL_CHARGE>  (1) 
0

>  <PUBCHEM_HEAVY_ATOM_COUNT>  (1) 
18

>  <PUBCHEM_ATOM_DEF_STEREO_COUNT>  (1) 
0

>  <PUBCHEM_ATOM_UDEF_STEREO_COUNT>  (1) 
0

>  <PUBCHEM_BOND_DEF_STEREO_COUNT>  (1) 
0

>  <PUBCHEM_BOND_UDEF_STEREO_COUNT>  (1) 
0

>  <PUBCHEM_ISOTOPIC_ATOM_COUNT>  (1) 
0

>  <PUBCHEM_COMPONENT_COUNT>  (1) 
1

>  <PUBCHEM_CACTVS_TAUTO_COUNT>  (1) 
5

>  <PUBCHEM_COORDINATE_TYPE>  (1) 
1
5
255

>  <PUBCHEM_BONDANNOTATIONS>  (1) 
1  5  8
1  6  8
10  12  8
11  13  8
12  13  8
14  16  8
15  17  8
16  18  8
17  18  8
4  10  8
4  5  8
4  8  8
5  11  8
6  9  8
7  14  8
7  15  8
8  9  8

>  <Mol_ID>  (1) 
5-hydroxy-flavone

>  <cm5>  (1) 
-0.4177
-0.6530
-0.5973
-0.0776
0.2856
0.2892
-0.0186
0.3957
-0.1758
0.3045
-0.1492
-0.1549
-0.0604
-0.0729
-0.0812
-0.0810
-0.0787
-0.0761
0.4946
0.1301
0.1088
0.1057
0.0961
0.1056
0.0992
0.0939
0.0919
0.0935

>  <Mulliken>  (1) 
   -0.34202250
   -0.47962530
   -0.55561094
   -0.08389384
    0.26088099
    0.26623809
   -0.01183323
    0.36578044
   -0.12999558
    0.28839789
   -0.09735491
   -0.10058960
   -0.00425896
   -0.02113044
   -0.02769641
   -0.02417691
   -0.02309708
   -0.01955343
    0.34622623
    0.06805614
    0.04782758
    0.04379725
    0.03949488
    0.04310723
    0.04090790
    0.03657368
    0.03597154
    0.03757928

>  <Function>  (1) 
aromatic ether
alcohol
carbonyl


>  <Atom>  (1) 
O
O
O


>  <HBA_atom_index>  (1) 
1
2
3


>  <Donor_Function>  (1) 
alcohol


>  <Donor_Atom>  (1) 
O


>  <HBD_atom_index>  (1) 
2


>  <bubbleatom>  (1) 
1;20,255,255;1.0
2;20,255,255;1.0
3;20,255,255;1.0
2;255,20,255;1.0


$$$$
