# Supplementary material for: Machine learning models for hydrogen bond donor and acceptor strengths using large and diverse training data generated by first-principles interaction free energies
Source: J Cheminform. 2019 Sep 11;11:59. doi: 10.1186/s13321-019-0381-4 (PMC6737620; doi:10.1186/s13321-019-0381-4)
Supplement: Supplementary file 8 — Additional file 8. Source code for training the HBA and HBD models and two example molecules. [file 13321_2019_381_MOESM8_ESM.gz › ./training_sets/donors_database_training_set.3D.sdf]

     RDKit          3D

 13 13  0  0  0  0  0  0  0  0999 V2000
   -1.8409   -0.1699    0.4268 C   0  0  0  0  0  0  0  0  0  0  0  0
   -2.5166    0.4704   -0.6140 O   0  0  0  0  0  0  0  0  0  0  0  0
   -0.3771    0.0203    0.2841 C   0  0  0  0  0  0  0  0  0  0  0  0
    0.5803    1.2790    0.9167 S   0  0  0  0  0  0  0  0  0  0  0  0
    0.5337   -0.7557   -0.3766 C   0  0  0  0  0  0  0  0  0  0  0  0
    2.1136    0.7876    0.3260 C   0  0  0  0  0  0  0  0  0  0  0  0
    1.8081   -0.3610   -0.3537 C   0  0  0  0  0  0  0  0  0  0  0  0
   -2.1233   -1.2390    0.4145 H   0  0  0  0  0  0  0  0  0  0  0  0
   -2.2207    0.2418    1.3830 H   0  0  0  0  0  0  0  0  0  0  0  0
   -1.8744    1.0469   -1.1049 H   0  0  0  0  0  0  0  0  0  0  0  0
    0.1817   -1.6685   -0.8971 H   0  0  0  0  0  0  0  0  0  0  0  0
    3.1051    1.2602    0.4497 H   0  0  0  0  0  0  0  0  0  0  0  0
    2.6305   -0.9121   -0.8545 H   0  0  0  0  0  0  0  0  0  0  0  0
  1  2  1  0
  3  1  1  0
  4  3  1  0
  3  5  2  0
  6  4  1  0
  5  7  1  0
  6  7  2  0
  1  8  1  0
  1  9  1  0
  2 10  1  0
  5 11  1  0
  6 12  1  0
  7 13  1  0
M  END
>  <JobName>  (1) 
CHEMBL100454_f002

>  <Status>  (1) 
ok

>  <DetailedStatus>  (1) 


>  <E_el>  (1) 
-666.4968206690

>  <E_el_PBEh-3c>  (1) 
-666.4968206690

>  <HBD_atom_index>  (1) 
2

>  <Function>  (1) 
alcohol

>  <Atom>  (1) 
O

>  <Molecular_Weight>  (1) 
114.16554

>  <Mol_ID>  (1) 
CHEMBL100454_f002

>  <Atom_and_Type>  (1) 
O-ring_sidechain fragment

>  <E_el_PW6B95>  (1) 
-668.3565273283

>  <E_el complex_PW6B95>  (1) 
-861.8506287642

>  <HB_distance>  (1) 
1.98

>  <dG(298)_RRHO (kJ/mol)>  (1) 
190.4912

>  <dG(298)_RRHO complex (kJ/mol)>  (1) 
401.3421

>  <dG_solv_SMD_CCl4 (kJ/mol)>  (1) 
-23.1923

>  <dG_solv_SMD_CCl4 complex (kJ/mol)>  (1) 
-32.1697

>  <Delta G_sol (kJ/mol)>  (1) 
28.73

>  <Delta G (kcal/mol)>  (1) 
-0.68

>  <Delta G (kJ/mol)>  (1) 
-2.84

>  <cm5>  (1) 
0.1334
-0.7616
0.0079
-0.0655
-0.1076
-0.0403
-0.0981
0.0932
0.0846
0.4964
0.0816
0.0987
0.0773


>  <Mulliken>  (1) 
    0.20741550
   -0.55801321
    0.00417973
   -0.02506894
   -0.05994824
   -0.00479300
   -0.04878135
    0.03119093
    0.02253606
    0.33316277
    0.02742970
    0.04648292
    0.02420714


$$$$

     RDKit          3D

 29 31  0  0  0  0  0  0  0  0999 V2000
   -0.9296   -1.3533   -1.3273 C   0  0  0  0  0  0  0  0  0  0  0  0
   -2.2304   -1.1059   -1.4947 N   0  0  0  0  0  0  0  0  0  0  0  0
   -2.6433   -0.1464   -0.6531 C   0  0  0  0  0  0  0  0  0  0  0  0
   -0.4146   -0.5216   -0.3163 C   0  0  0  0  0  0  0  0  0  0  0  0
   -3.8827    0.4349   -0.4747 C   0  0  0  0  0  0  0  0  0  0  0  0
   -1.5066    0.2153    0.0795 C   0  0  0  0  0  0  0  0  0  0  0  0
    0.9764   -0.5342    0.0766 C   0  0  0  0  0  0  0  0  0  0  0  0
   -4.0130    1.4252    0.4728 C   0  0  0  0  0  0  0  0  0  0  0  0
   -1.6558    1.1994    1.0127 C   0  0  0  0  0  0  0  0  0  0  0  0
    1.5253    0.0647    1.1063 C   0  0  0  0  0  0  0  0  0  0  0  0
    1.9769   -1.2900   -0.7674 C   0  0  0  0  0  0  0  0  0  0  0  0
   -2.9010    1.7916    1.1998 C   0  0  0  0  0  0  0  0  0  0  0  0
    3.1284   -0.4554   -1.0895 N   0  0  0  0  0  0  0  0  0  0  0  0
    2.9934   -0.0721    1.3379 C   0  0  0  0  0  0  0  0  0  0  0  0
    3.7431    0.1562    0.0465 C   0  0  0  0  0  0  0  0  0  0  0  0
   -0.3768   -2.0880   -1.8884 H   0  0  0  0  0  0  0  0  0  0  0  0
   -2.9001   -1.5658   -2.1766 H   0  0  0  0  0  0  0  0  0  0  0  0
   -4.7431    0.1221   -1.0667 H   0  0  0  0  0  0  0  0  0  0  0  0
   -4.9813    1.8830    0.6162 H   0  0  0  0  0  0  0  0  0  0  0  0
   -0.8183    1.5263    1.5895 H   0  0  0  0  0  0  0  0  0  0  0  0
    0.9830    0.6287    1.8029 H   0  0  0  0  0  0  0  0  0  0  0  0
    1.4783   -1.5138   -1.7229 H   0  0  0  0  0  0  0  0  0  0  0  0
    2.2825   -2.2285   -0.2680 H   0  0  0  0  0  0  0  0  0  0  0  0
   -3.0313    2.5701    1.9347 H   0  0  0  0  0  0  0  0  0  0  0  0
    2.8665    0.2441   -1.7978 H   0  0  0  0  0  0  0  0  0  0  0  0
    3.3529    0.6572    2.0608 H   0  0  0  0  0  0  0  0  0  0  0  0
    3.1754   -1.1291    1.6352 H   0  0  0  0  0  0  0  0  0  0  0  0
    4.7955   -0.1835    0.1813 H   0  0  0  0  0  0  0  0  0  0  0  0
    3.7502    1.2687   -0.1093 H   0  0  0  0  0  0  0  0  0  0  0  0
  1  2  1  0
  2  3  1  0
  4  1  2  0
  3  5  2  0
  3  6  1  0
  7  4  1  0
  4  6  1  0
  5  8  1  0
  9  6  2  0
 10  7  2  0
  7 11  1  0
  8 12  2  0
 12  9  1  0
 13 11  1  0
 14 10  1  0
 15 14  1  0
 13 15  1  0
  1 16  1  0
  2 17  1  0
  5 18  1  0
  8 19  1  0
  9 20  1  0
 10 21  1  0
 11 22  1  0
 11 23  1  0
 12 24  1  0
 13 25  1  0
 14 26  1  0
 14 27  1  0
 15 28  1  0
 15 29  1  0
M  END
>  <JobName>  (2) 
CHEMBL100634_f001

>  <Status>  (2) 
ok

>  <DetailedStatus>  (2) 


>  <E_el>  (2) 
-611.9571174635

>  <E_el_PBEh-3c>  (2) 
-611.9571174635

>  <HBD_atom_index>  (2) 
2
13

>  <Function>  (2) 
pyrrole
secondary amine

>  <Atom>  (2) 
N
N

>  <Molecular_Weight>  (2) 
198.26366

>  <Mol_ID>  (2) 
CHEMBL100634_f001

>  <Atom_and_Type>  (2) 
N-ring fragment

>  <E_el_PW6B95>  (2) 
-614.3805613690

>  <E_el complex_PW6B95>  (2) 
-807.8720182668
-807.8654670909

>  <HB_distance>  (2) 
2.05
2.35

>  <dG(298)_RRHO (kJ/mol)>  (2) 
568.1849

>  <dG(298)_RRHO complex (kJ/mol)>  (2) 
773.9848
774.1870

>  <dG_solv_SMD_CCl4 (kJ/mol)>  (2) 
-47.2211

>  <dG_solv_SMD_CCl4 complex (kJ/mol)>  (2) 
-57.2234
-61.0678

>  <Delta G_sol (kJ/mol)>  (2) 
29.60
43.15

>  <Delta G (kcal/mol)>  (2) 
-0.55
1.49

>  <Delta G (kJ/mol)>  (2) 
-2.30
6.25

>  <cm5>  (2) 
0.0867
-0.5889
0.1726
-0.0601
-0.1187
-0.0096
-0.0317
-0.0909
-0.0968
-0.1226
0.0425
-0.1035
-0.7704
-0.1494
0.0624
0.0960
0.3932
0.0806
0.0834
0.0901
0.0916
0.0841
0.0873
0.0808
0.3783
0.0818
0.0895
0.0707
0.0710


>  <Mulliken>  (2) 
    0.06548396
   -0.23989972
    0.10609365
   -0.06220219
   -0.07077937
   -0.01394340
   -0.02262121
   -0.03460920
   -0.04238607
   -0.06154456
    0.08601714
   -0.04731328
   -0.41427986
   -0.04920330
    0.10449032
    0.03024069
    0.22268712
    0.02353054
    0.02700060
    0.03013811
    0.02877777
    0.01636663
    0.02400467
    0.02381635
    0.19295055
    0.02558815
    0.03290108
    0.00967948
    0.00901535


$$$$

     RDKit          3D

 31 31  0  0  0  0  0  0  0  0999 V2000
   -0.5918    0.1310    0.2387 C   0  0  0  0  0  0  0  0  0  0  0  0
    0.7097   -0.3535   -0.0406 N   0  0  0  0  0  0  0  0  0  0  0  0
    1.9102    0.2744    0.3999 C   0  0  0  0  0  0  0  0  0  0  0  0
   -1.8206   -0.5329   -0.2265 C   0  0  0  0  0  0  0  0  0  0  0  0
   -0.6555    1.2024    0.9333 O   0  0  0  0  0  0  0  0  0  0  0  0
    2.7498   -0.6610    1.2839 C   0  0  0  0  0  0  0  0  0  0  0  0
    2.8749    0.4451   -0.7516 C   0  0  0  0  0  0  0  0  0  0  0  0
   -1.8488   -0.7221   -1.7346 C   0  0  0  0  0  0  0  0  0  0  0  0
   -3.0210    0.1267    0.1671 N   0  0  0  0  0  0  0  0  0  0  0  0
    4.0920   -0.0146    1.1503 C   0  0  0  0  0  0  0  0  0  0  0  0
    4.0783    0.7439   -0.0293 O   0  0  0  0  0  0  0  0  0  0  0  0
    2.5231    1.4283   -1.6357 O   0  0  0  0  0  0  0  0  0  0  0  0
   -1.7698    0.5642   -2.4881 C   0  0  0  0  0  0  0  0  0  0  0  0
   -3.2249    0.1921    1.5885 C   0  0  0  0  0  0  0  0  0  0  0  0
    5.0683   -0.1221    1.9445 O   0  0  0  0  0  0  0  0  0  0  0  0
    0.7728   -1.2290   -0.6080 H   0  0  0  0  0  0  0  0  0  0  0  0
    1.7556    1.1859    0.9905 H   0  0  0  0  0  0  0  0  0  0  0  0
   -1.8333   -1.5777    0.1983 H   0  0  0  0  0  0  0  0  0  0  0  0
    2.8495   -1.6580    0.8034 H   0  0  0  0  0  0  0  0  0  0  0  0
    2.3792   -0.6856    2.3086 H   0  0  0  0  0  0  0  0  0  0  0  0
    3.0304   -0.5570   -1.1860 H   0  0  0  0  0  0  0  0  0  0  0  0
   -2.8543   -1.1761   -1.9525 H   0  0  0  0  0  0  0  0  0  0  0  0
   -1.1089   -1.4853   -2.0597 H   0  0  0  0  0  0  0  0  0  0  0  0
   -3.8476   -0.0996   -0.3896 H   0  0  0  0  0  0  0  0  0  0  0  0
    3.1154    1.3852   -2.4111 H   0  0  0  0  0  0  0  0  0  0  0  0
   -2.2373    1.3607   -1.8584 H   0  0  0  0  0  0  0  0  0  0  0  0
   -2.4096    0.4847   -3.4025 H   0  0  0  0  0  0  0  0  0  0  0  0
   -0.7382    0.8359   -2.8127 H   0  0  0  0  0  0  0  0  0  0  0  0
   -3.5827    1.1891    1.9183 H   0  0  0  0  0  0  0  0  0  0  0  0
   -4.0313   -0.5299    1.8499 H   0  0  0  0  0  0  0  0  0  0  0  0
   -2.3337   -0.1451    2.1629 H   0  0  0  0  0  0  0  0  0  0  0  0
  1  2  1  0
  2  3  1  0
  4  1  1  0
  1  5  2  0
  3  6  1  0
  3  7  1  0
  8  4  1  0
  4  9  1  0
  6 10  1  0
 11  7  1  0
  7 12  1  0
 13  8  1  0
  9 14  1  0
 10 15  2  0
 10 11  1  0
  2 16  1  0
  3 17  1  0
  4 18  1  0
  6 19  1  0
  6 20  1  0
  7 21  1  0
  8 22  1  0
  8 23  1  0
  9 24  1  0
 12 25  1  0
 13 26  1  0
 13 27  1  0
 13 28  1  0
 14 29  1  0
 14 30  1  0
 14 31  1  0
M  END
>  <JobName>  (3) 
CHEMBL101622_f003

>  <Status>  (3) 
ok

>  <DetailedStatus>  (3) 


>  <E_el>  (3) 
-761.3881098187

>  <E_el_PBEh-3c>  (3) 
-761.3881098187

>  <HBD_atom_index>  (3) 
2
9
12

>  <Function>  (3) 
amide
secondary amine
alcohol

>  <Atom>  (3) 
N
N
O

>  <Molecular_Weight>  (3) 
216.23434

>  <Mol_ID>  (3) 
CHEMBL101622_f003

>  <Atom_and_Type>  (3) 
N-ring_sidechain fragment

>  <E_el_PW6B95>  (3) 
-764.2955107602

>  <E_el complex_PW6B95>  (3) 
-957.7886816418
-957.7849494015
-957.7920952400

>  <HB_distance>  (3) 
2.16
2.22
1.80

>  <dG(298)_RRHO (kJ/mol)>  (3) 
598.3729

>  <dG(298)_RRHO complex (kJ/mol)>  (3) 
807.4547
807.4678
808.0376

>  <dG_solv_SMD_CCl4 (kJ/mol)>  (3) 
-44.8793

>  <dG_solv_SMD_CCl4 complex (kJ/mol)>  (3) 
-56.9591
-53.5526
-55.5207

>  <Delta G_sol (kJ/mol)>  (3) 
26.30
39.52
19.36

>  <Delta G (kcal/mol)>  (3) 
-1.05
0.95
-2.09

>  <Delta G (kJ/mol)>  (3) 
-4.37
3.96
-8.74

>  <cm5>  (3) 
0.5336
-0.6911
0.1286
0.1173
-0.5913
-0.2051
0.4093
-0.1437
-0.7773
0.6098
-0.4932
-0.7290
-0.2198
-0.0031
-0.5307
0.3883
0.1718
0.0878
0.1202
0.1419
0.0965
0.0873
0.0680
0.3887
0.5329
0.1054
0.0745
0.0808
0.0873
0.0599
0.0944


>  <Mulliken>  (3) 
    0.44758590
   -0.35571885
    0.12340285
    0.11043184
   -0.54913955
   -0.11475132
    0.41593455
   -0.04490286
   -0.40646517
    0.56418159
   -0.42492530
   -0.52949123
   -0.08003998
    0.07834535
   -0.49328909
    0.20812925
    0.09458965
    0.01955431
    0.06027825
    0.08302190
    0.01819631
    0.03086979
    0.01357128
    0.20007312
    0.36338737
    0.04977669
    0.02585223
    0.03095309
    0.02885682
    0.00088490
    0.03084632


$$$$

     RDKit          3D

 19 19  0  0  0  0  0  0  0  0999 V2000
   -0.7094    0.7539    0.3877 C   0  0  0  0  0  0  0  0  0  0  0  0
   -0.1050    2.2598    1.1251 S   0  0  0  0  0  0  0  0  0  0  0  0
    0.1789   -0.0068   -0.3383 C   0  0  0  0  0  0  0  0  0  0  0  0
   -2.0366    0.3799    0.5439 C   0  0  0  0  0  0  0  0  0  0  0  0
    1.6118    0.3411   -0.5248 C   0  0  0  0  0  0  0  0  0  0  0  0
   -0.3248   -1.1686   -0.9071 C   0  0  0  0  0  0  0  0  0  0  0  0
   -2.5182   -0.7743   -0.0266 C   0  0  0  0  0  0  0  0  0  0  0  0
    2.3884   -0.0174    0.7425 C   0  0  0  0  0  0  0  0  0  0  0  0
   -1.6432   -1.5463   -0.7565 C   0  0  0  0  0  0  0  0  0  0  0  0
   -0.2888    3.2766    0.1456 H   0  0  0  0  0  0  0  0  0  0  0  0
   -2.7407    0.9724    1.1148 H   0  0  0  0  0  0  0  0  0  0  0  0
    2.0548   -0.1434   -1.3935 H   0  0  0  0  0  0  0  0  0  0  0  0
    1.6810    1.4568   -0.6956 H   0  0  0  0  0  0  0  0  0  0  0  0
    0.3867   -1.7662   -1.4868 H   0  0  0  0  0  0  0  0  0  0  0  0
   -3.5766   -1.0678    0.1022 H   0  0  0  0  0  0  0  0  0  0  0  0
    2.7170    0.8501    1.3143 H   0  0  0  0  0  0  0  0  0  0  0  0
    3.2153   -0.7193    0.4532 H   0  0  0  0  0  0  0  0  0  0  0  0
    1.7197   -0.6268    1.4131 H   0  0  0  0  0  0  0  0  0  0  0  0
   -2.0104   -2.4537   -1.2131 H   0  0  0  0  0  0  0  0  0  0  0  0
  1  2  1  0
  3  1  2  0
  4  1  1  0
  5  3  1  0
  3  6  1  0
  7  4  2  0
  8  5  1  0
  6  9  2  0
  9  7  1  0
  2 10  1  0
  4 11  1  0
  5 12  1  0
  5 13  1  0
  6 14  1  0
  7 15  1  0
  8 16  1  0
  8 17  1  0
  8 18  1  0
  9 19  1  0
M  END
>  <JobName>  (4) 
CHEMBL102305_f003

>  <Status>  (4) 
ok

>  <DetailedStatus>  (4) 


>  <E_el>  (4) 
-707.9288480809

>  <E_el_PBEh-3c>  (4) 
-707.9288480809

>  <HBD_atom_index>  (4) 
2

>  <Function>  (4) 
thiol

>  <Atom>  (4) 
S

>  <Molecular_Weight>  (4) 
138.22999

>  <Mol_ID>  (4) 
CHEMBL102305_f003

>  <Atom_and_Type>  (4) 
S-ring_sidechain fragment

>  <E_el_PW6B95>  (4) 
-709.9671614815

>  <E_el complex_PW6B95>  (4) 
-903.4559755628

>  <HB_distance>  (4) 
2.53

>  <dG(298)_RRHO (kJ/mol)>  (4) 
335.0981

>  <dG(298)_RRHO complex (kJ/mol)>  (4) 
543.3712

>  <dG_solv_SMD_CCl4 (kJ/mol)>  (4) 
-30.0429

>  <dG_solv_SMD_CCl4 complex (kJ/mol)>  (4) 
-39.8107

>  <Delta G_sol (kJ/mol)>  (4) 
39.24

>  <Delta G (kcal/mol)>  (4) 
0.90

>  <Delta G (kJ/mol)>  (4) 
3.78

>  <cm5>  (4) 
0.0639
-0.2516
-0.0088
-0.0894
-0.1387
-0.0945
-0.0836
-0.2164
-0.0834
0.1669
0.0893
0.0842
0.0757
0.0841
0.0823
0.0851
0.0734
0.0758
0.0856


>  <Mulliken>  (4) 
    0.05828562
   -0.17838019
    0.00373259
   -0.03797641
   -0.03717156
   -0.04200156
   -0.02978815
   -0.07432833
   -0.02753624
    0.11216095
    0.03179345
    0.02823020
    0.02209566
    0.02816644
    0.02930412
    0.03306727
    0.02554358
    0.02583417
    0.02896839


$$$$

     RDKit          3D

 31 33  0  0  0  0  0  0  0  0999 V2000
    1.2492   -0.3678   -0.9718 C   0  0  0  0  0  0  0  0  0  0  0  0
    0.1069   -0.0816   -0.1155 N   0  0  0  0  0  0  0  0  0  0  0  0
   -1.1856   -0.4777   -0.5759 C   0  0  0  0  0  0  0  0  0  0  0  0
    2.5363    0.1007   -0.4146 C   0  0  0  0  0  0  0  0  0  0  0  0
   -1.3255   -1.1021   -1.7792 N   0  0  0  0  0  0  0  0  0  0  0  0
   -2.3148   -0.2421    0.1765 C   0  0  0  0  0  0  0  0  0  0  0  0
    3.7389   -0.4761   -0.8340 C   0  0  0  0  0  0  0  0  0  0  0  0
    2.6427    1.1057    0.5191 C   0  0  0  0  0  0  0  0  0  0  0  0
   -2.5064   -1.5003   -2.2717 C   0  0  0  0  0  0  0  0  0  0  0  0
   -3.5431   -0.6583   -0.3395 C   0  0  0  0  0  0  0  0  0  0  0  0
   -2.2810    0.3745    1.3912 C   0  0  0  0  0  0  0  0  0  0  0  0
    4.9649   -0.0720   -0.3492 C   0  0  0  0  0  0  0  0  0  0  0  0
    3.8826    1.5244    1.0187 C   0  0  0  0  0  0  0  0  0  0  0  0
   -3.5998   -1.2652   -1.5294 N   0  0  0  0  0  0  0  0  0  0  0  0
   -4.6784   -0.4200    0.4193 C   0  0  0  0  0  0  0  0  0  0  0  0
   -3.4197    0.6209    2.1670 C   0  0  0  0  0  0  0  0  0  0  0  0
   -4.6231    0.2056    1.6466 C   0  0  0  0  0  0  0  0  0  0  0  0
    5.0513    0.9368    0.5864 C   0  0  0  0  0  0  0  0  0  0  0  0
    1.2617   -1.4765   -1.1074 H   0  0  0  0  0  0  0  0  0  0  0  0
    1.0528    0.1161   -1.9437 H   0  0  0  0  0  0  0  0  0  0  0  0
    0.1919    0.3822    0.7903 H   0  0  0  0  0  0  0  0  0  0  0  0
    3.6677   -1.2698   -1.5703 H   0  0  0  0  0  0  0  0  0  0  0  0
    1.7740    1.6045    0.8929 H   0  0  0  0  0  0  0  0  0  0  0  0
   -2.6002   -1.9986   -3.2365 H   0  0  0  0  0  0  0  0  0  0  0  0
   -1.3477    0.7130    1.8272 H   0  0  0  0  0  0  0  0  0  0  0  0
    5.8963   -0.5310   -0.6853 H   0  0  0  0  0  0  0  0  0  0  0  0
    3.9594    2.3120    1.7500 H   0  0  0  0  0  0  0  0  0  0  0  0
   -5.6128   -0.7597   -0.0188 H   0  0  0  0  0  0  0  0  0  0  0  0
   -3.3816    1.1102    3.1282 H   0  0  0  0  0  0  0  0  0  0  0  0
   -5.5734    0.3540    2.1805 H   0  0  0  0  0  0  0  0  0  0  0  0
    6.0165    1.2385    0.9530 H   0  0  0  0  0  0  0  0  0  0  0  0
  1  2  1  0
  2  3  1  0
  1  4  1  0
  3  5  2  0
  3  6  1  0
  4  7  2  0
  4  8  1  0
  5  9  1  0
 10  6  2  0
 11  6  1  0
  7 12  1  0
 13  8  2  0
  9 14  2  0
 14 10  1  0
 10 15  1  0
 16 11  2  0
 15 17  2  0
 17 16  1  0
 12 18  2  0
 18 13  1  0
  1 19  1  0
  1 20  1  0
  2 21  1  0
  7 22  1  0
  8 23  1  0
  9 24  1  0
 11 25  1  0
 12 26  1  0
 13 27  1  0
 15 28  1  0
 16 29  1  0
 17 30  1  0
 18 31  1  0
M  END
>  <JobName>  (5) 
CHEMBL102726_f001

>  <Status>  (5) 
ok

>  <DetailedStatus>  (5) 


>  <E_el>  (5) 
-742.0640174000

>  <E_el_PBEh-3c>  (5) 
-742.0640174000

>  <HBD_atom_index>  (5) 
2

>  <Function>  (5) 
undefined donor function

>  <Atom>  (5) 
N

>  <Molecular_Weight>  (5) 
235.28381

>  <Mol_ID>  (5) 
CHEMBL102726_f001

>  <Atom_and_Type>  (5) 
N-ring_sidechain fragment

>  <E_el_PW6B95>  (5) 
-745.0020290624

>  <E_el complex_PW6B95>  (5) 
-938.4939435102

>  <HB_distance>  (5) 
2.17

>  <dG(298)_RRHO (kJ/mol)>  (5) 
575.5258

>  <dG(298)_RRHO complex (kJ/mol)>  (5) 
784.6916

>  <dG_solv_SMD_CCl4 (kJ/mol)>  (5) 
-65.0474

>  <dG_solv_SMD_CCl4 complex (kJ/mol)>  (5) 
-75.9001

>  <Delta G_sol (kJ/mol)>  (5) 
30.91

>  <Delta G (kcal/mol)>  (5) 
-0.35

>  <Delta G (kJ/mol)>  (5) 
-1.47

>  <cm5>  (5) 
0.0668
-0.7037
0.4260
-0.0129
-0.5806
-0.0316
-0.0942
-0.0970
0.3985
0.2567
-0.0866
-0.0769
-0.0830
-0.5715
-0.0962
-0.0939
-0.0729
-0.0879
0.1091
0.1170
0.4156
0.0865
0.0906
0.1001
0.0836
0.0859
0.0880
0.1017
0.0893
0.0832
0.0903


>  <Mulliken>  (5) 
    0.10451559
   -0.36003736
    0.29931062
   -0.00184289
   -0.40588826
   -0.04332762
   -0.04083861
   -0.04287887
    0.29700277
    0.18294111
   -0.03571315
   -0.02179867
   -0.02627487
   -0.39100124
   -0.04980005
   -0.03753617
   -0.01944766
   -0.03043258
    0.04244766
    0.04886360
    0.22480165
    0.02935671
    0.02786693
    0.02843675
    0.02208249
    0.03077311
    0.03114445
    0.04177187
    0.03304288
    0.02917203
    0.03328779


$$$$

     RDKit          3D

 14 14  0  0  0  0  0  0  0  0999 V2000
   -1.7655   -0.5046   -0.1601 S   0  0  0  0  0  0  0  0  0  0  0  0
   -2.5835    0.9945   -0.5107 N   0  0  0  0  0  0  0  0  0  0  0  0
   -0.0211   -0.2700   -0.1623 C   0  0  0  0  0  0  0  0  0  0  0  0
   -2.1665   -1.5607   -1.1525 O   0  0  0  0  0  0  0  0  0  0  0  0
   -2.1813   -0.9238    1.2146 O   0  0  0  0  0  0  0  0  0  0  0  0
    0.8787   -0.4726    0.8488 C   0  0  0  0  0  0  0  0  0  0  0  0
    0.9668    0.2714   -1.4420 S   0  0  0  0  0  0  0  0  0  0  0  0
    2.1632   -0.2197    0.5965 C   0  0  0  0  0  0  0  0  0  0  0  0
    2.4870    0.2248   -0.6586 C   0  0  0  0  0  0  0  0  0  0  0  0
   -1.9666    1.6386   -1.0708 H   0  0  0  0  0  0  0  0  0  0  0  0
   -2.7962    1.5217    0.3734 H   0  0  0  0  0  0  0  0  0  0  0  0
    0.5089   -0.8349    1.8276 H   0  0  0  0  0  0  0  0  0  0  0  0
    2.9829   -0.3463    1.3362 H   0  0  0  0  0  0  0  0  0  0  0  0
    3.4931    0.4816   -1.0403 H   0  0  0  0  0  0  0  0  0  0  0  0
  1  2  1  0
  3  1  1  0
  1  4  2  0
  1  5  2  0
  6  3  2  0
  3  7  1  0
  8  6  1  0
  9  7  1  0
  9  8  2  0
  2 10  1  0
  2 11  1  0
  6 12  1  0
  8 13  1  0
  9 14  1  0
M  END
>  <JobName>  (6) 
CHEMBL104666_f001

>  <Status>  (6) 
ok

>  <DetailedStatus>  (6) 


>  <E_el>  (6) 
-1155.268883843

>  <E_el_PBEh-3c>  (6) 
-1155.268883843

>  <HBD_atom_index>  (6) 
2

>  <Function>  (6) 
undefined donor function

>  <Atom>  (6) 
N

>  <Molecular_Weight>  (6) 
163.21799

>  <Mol_ID>  (6) 
CHEMBL104666_f001

>  <Atom_and_Type>  (6) 
N-ring_sidechain fragment

>  <E_el_PW6B95>  (6) 
-1158.305392440

>  <E_el complex_PW6B95>  (6) 
-1351.799207959

>  <HB_distance>  (6) 
1.98

>  <dG(298)_RRHO (kJ/mol)>  (6) 
168.7108

>  <dG(298)_RRHO complex (kJ/mol)>  (6) 
375.4835

>  <dG_solv_SMD_CCl4 (kJ/mol)>  (6) 
-29.6967

>  <dG_solv_SMD_CCl4 complex (kJ/mol)>  (6) 
-38.5248

>  <Delta G_sol (kJ/mol)>  (6) 
25.55

>  <Delta G (kcal/mol)>  (6) 
-1.16

>  <Delta G (kJ/mol)>  (6) 
-4.84

>  <cm5>  (6) 
0.6098
-0.7271
0.1227
-0.4425
-0.4646
-0.0716
-0.0350
-0.0940
-0.0139
0.3828
0.4046
0.1187
0.0951
0.1152


>  <Mulliken>  (6) 
    0.51009154
   -0.33972268
    0.09612901
   -0.40495204
   -0.42257560
   -0.02625573
    0.00303664
   -0.04495525
    0.02125558
    0.21007107
    0.23019520
    0.06233743
    0.04230543
    0.06303940


$$$$

     RDKit          3D

 15 14  0  0  0  0  0  0  0  0999 V2000
    1.9707    0.2123    0.1330 C   0  0  0  0  0  0  0  0  0  0  0  0
    3.0110    0.8329    0.0271 C   0  0  0  0  0  0  0  0  0  0  0  0
    0.7279   -0.5604    0.2240 C   0  0  0  0  0  0  0  0  0  0  0  0
   -0.3212    0.0792   -0.5290 N   0  0  0  0  0  0  0  0  0  0  0  0
   -1.3960   -0.9177   -0.7523 C   0  0  0  0  0  0  0  0  0  0  0  0
   -0.9460    1.0432    0.3977 C   0  0  0  0  0  0  0  0  0  0  0  0
    3.9364    1.4013   -0.0795 H   0  0  0  0  0  0  0  0  0  0  0  0
    0.9188   -1.6047   -0.0805 H   0  0  0  0  0  0  0  0  0  0  0  0
    0.4630   -0.5929    1.3136 H   0  0  0  0  0  0  0  0  0  0  0  0
   -1.6940   -0.8322   -1.8214 H   0  0  0  0  0  0  0  0  0  0  0  0
   -0.9848   -1.9370   -0.5632 H   0  0  0  0  0  0  0  0  0  0  0  0
   -2.2610   -0.7705   -0.0928 H   0  0  0  0  0  0  0  0  0  0  0  0
   -1.4288    0.3763    1.1651 H   0  0  0  0  0  0  0  0  0  0  0  0
   -1.7405    1.5310   -0.2029 H   0  0  0  0  0  0  0  0  0  0  0  0
   -0.2556    1.7392    0.8611 H   0  0  0  0  0  0  0  0  0  0  0  0
  1  2  3  0
  3  1  1  0
  4  3  1  0
  5  4  1  0
  4  6  1  0
  2  7  1  0
  3  8  1  0
  3  9  1  0
  5 10  1  0
  5 11  1  0
  5 12  1  0
  6 13  1  0
  6 14  1  0
  6 15  1  0
M  END
>  <JobName>  (7) 
CHEMBL105726_f002

>  <Status>  (7) 
ok

>  <DetailedStatus>  (7) 


>  <E_el>  (7) 
-250.0478675062

>  <E_el_PBEh-3c>  (7) 
-250.0478675062

>  <HBD_atom_index>  (7) 
2

>  <Function>  (7) 
alkyne

>  <Atom>  (7) 
C

>  <Molecular_Weight>  (7) 
83.13166

>  <Mol_ID>  (7) 
CHEMBL105726_f002

>  <Atom_and_Type>  (7) 
C-chain fragment

>  <E_el_PW6B95>  (7) 
-251.0429584330

>  <E_el complex_PW6B95>  (7) 
-444.5278810239

>  <HB_distance>  (7) 
2.38

>  <dG(298)_RRHO (kJ/mol)>  (7) 
272.1385

>  <dG(298)_RRHO complex (kJ/mol)>  (7) 
472.2595

>  <dG_solv_SMD_CCl4 (kJ/mol)>  (7) 
-16.9481

>  <dG_solv_SMD_CCl4 complex (kJ/mol)>  (7) 
-30.1613

>  <Delta G_sol (kJ/mol)>  (7) 
37.86

>  <Delta G (kcal/mol)>  (7) 
0.70

>  <Delta G (kJ/mol)>  (7) 
2.91

>  <cm5>  (7) 
-0.0380
-0.1499
0.0744
-0.5876
-0.0439
-0.0386
0.1077
0.0953
0.0846
0.0836
0.0797
0.0830
0.0742
0.0856
0.0900


>  <Mulliken>  (7) 
   -0.03233119
   -0.10200966
    0.11210834
   -0.32077427
    0.04645888
    0.05123458
    0.05764137
    0.03218693
    0.02120625
    0.02520485
    0.02049480
    0.02265021
    0.01247085
    0.02462421
    0.02883383


$$$$

     RDKit          3D

 15 15  0  0  0  0  0  0  0  0999 V2000
    0.6708    0.2722    0.1592 C   0  0  0  0  0  0  0  0  0  0  0  0
    2.0430    0.6130    0.1805 N   0  0  0  0  0  0  0  0  0  0  0  0
    3.0262   -0.2270   -0.1267 O   0  0  0  0  0  0  0  0  0  0  0  0
    0.2537   -0.9864   -0.1907 C   0  0  0  0  0  0  0  0  0  0  0  0
   -0.2946    1.1911    0.4886 C   0  0  0  0  0  0  0  0  0  0  0  0
   -1.1009   -1.3035   -0.2060 C   0  0  0  0  0  0  0  0  0  0  0  0
   -1.6464    0.9150    0.4852 C   0  0  0  0  0  0  0  0  0  0  0  0
   -2.0355   -0.3513    0.1315 C   0  0  0  0  0  0  0  0  0  0  0  0
    2.3221    1.5933    0.4558 H   0  0  0  0  0  0  0  0  0  0  0  0
    2.7864   -0.9148   -0.7902 H   0  0  0  0  0  0  0  0  0  0  0  0
    0.9375   -1.7731   -0.4644 H   0  0  0  0  0  0  0  0  0  0  0  0
    0.0232    2.1803    0.7641 H   0  0  0  0  0  0  0  0  0  0  0  0
   -1.4731   -2.2834   -0.4756 H   0  0  0  0  0  0  0  0  0  0  0  0
   -2.3992    1.6423    0.7453 H   0  0  0  0  0  0  0  0  0  0  0  0
   -3.1133   -0.5679    0.1299 H   0  0  0  0  0  0  0  0  0  0  0  0
  1  2  1  0
  2  3  1  0
  4  1  2  0
  1  5  1  0
  6  4  1  0
  5  7  2  0
  8  6  2  0
  8  7  1  0
  2  9  1  0
  3 10  1  0
  4 11  1  0
  5 12  1  0
  6 13  1  0
  7 14  1  0
  8 15  1  0
M  END
>  <JobName>  (8) 
CHEMBL107126_f001

>  <Status>  (8) 
ok

>  <DetailedStatus>  (8) 


>  <E_el>  (8) 
-361.9705280322

>  <E_el_PBEh-3c>  (8) 
-361.9705280322

>  <HBD_atom_index>  (8) 
2

>  <Function>  (8) 
aniline

>  <Atom>  (8) 
N

>  <Molecular_Weight>  (8) 
109.12588

>  <Mol_ID>  (8) 
CHEMBL107126_f001

>  <Atom_and_Type>  (8) 
N-ring_sidechain fragment

>  <E_el_PW6B95>  (8) 
-363.3926803692

>  <E_el complex_PW6B95>  (8) 
-556.8845435523

>  <HB_distance>  (8) 
2.21

>  <dG(298)_RRHO (kJ/mol)>  (8) 
249.4095

>  <dG(298)_RRHO complex (kJ/mol)>  (8) 
456.0208

>  <dG_solv_SMD_CCl4 (kJ/mol)>  (8) 
-26.6723

>  <dG_solv_SMD_CCl4 complex (kJ/mol)>  (8) 
-34.8217

>  <Delta G_sol (kJ/mol)>  (8) 
31.19

>  <Delta G (kcal/mol)>  (8) 
-0.31

>  <Delta G (kJ/mol)>  (8) 
-1.29

>  <cm5>  (8) 
0.1738
-0.4054
-0.5829
-0.1251
-0.1318
-0.0797
-0.0770
-0.1093
0.3945
0.5258
0.0877
0.0841
0.0831
0.0858
0.0765


>  <Mulliken>  (8) 
    0.12205470
   -0.10827950
   -0.44534984
   -0.07656418
   -0.08259787
   -0.02383366
   -0.02022568
   -0.05467157
    0.21416148
    0.34887502
    0.02527089
    0.02283349
    0.02684187
    0.02912068
    0.02236417


$$$$

     RDKit          3D

 18 18  0  0  0  0  0  0  0  0999 V2000
    1.6347   -0.2315    0.2527 C   0  0  0  0  0  0  0  0  0  0  0  0
    3.0620   -0.3128    0.3691 N   0  0  0  0  0  0  0  0  0  0  0  0
    1.0135    0.8535    0.5835 N   0  0  0  0  0  0  0  0  0  0  0  0
    0.7736   -1.2159   -0.1931 O   0  0  0  0  0  0  0  0  0  0  0  0
   -0.4049    0.6309    0.3574 C   0  0  0  0  0  0  0  0  0  0  0  0
   -0.4685   -0.6075   -0.5004 C   0  0  0  0  0  0  0  0  0  0  0  0
   -0.9695    1.8467   -0.3161 C   0  0  0  0  0  0  0  0  0  0  0  0
   -1.5561   -1.5515   -0.0388 C   0  0  0  0  0  0  0  0  0  0  0  0
    3.6889   -0.3472   -0.4773 H   0  0  0  0  0  0  0  0  0  0  0  0
    3.5270   -0.3406    1.3062 H   0  0  0  0  0  0  0  0  0  0  0  0
   -0.9007    0.4604    1.3097 H   0  0  0  0  0  0  0  0  0  0  0  0
   -0.5271   -0.3886   -1.5816 H   0  0  0  0  0  0  0  0  0  0  0  0
   -0.9853    2.6623    0.4363 H   0  0  0  0  0  0  0  0  0  0  0  0
   -0.3478    2.1996   -1.1607 H   0  0  0  0  0  0  0  0  0  0  0  0
   -2.0209    1.6996   -0.6372 H   0  0  0  0  0  0  0  0  0  0  0  0
   -1.2033   -2.2144    0.7988 H   0  0  0  0  0  0  0  0  0  0  0  0
   -2.4090   -0.9249    0.3391 H   0  0  0  0  0  0  0  0  0  0  0  0
   -1.9067   -2.2184   -0.8477 H   0  0  0  0  0  0  0  0  0  0  0  0
  1  2  1  0
  3  1  2  0
  1  4  1  0
  5  3  1  0
  4  6  1  0
  7  5  1  0
  5  6  1  0
  6  8  1  0
  2  9  1  0
  2 10  1  0
  5 11  1  0
  6 12  1  0
  7 13  1  0
  7 14  1  0
  7 15  1  0
  8 16  1  0
  8 17  1  0
  8 18  1  0
M  END
>  <JobName>  (9) 
CHEMBL107404_f001

>  <Status>  (9) 
ok

>  <DetailedStatus>  (9) 


>  <E_el>  (9) 
-380.4684947473

>  <E_el_PBEh-3c>  (9) 
-380.4684947473

>  <HBD_atom_index>  (9) 
2

>  <Function>  (9) 
undefined donor function

>  <Atom>  (9) 
N

>  <Molecular_Weight>  (9) 
114.1457

>  <Mol_ID>  (9) 
CHEMBL107404_f001

>  <Atom_and_Type>  (9) 
N-ring_sidechain fragment

>  <E_el_PW6B95>  (9) 
-381.9365110694

>  <E_el complex_PW6B95>  (9) 
-575.4278027736

>  <HB_distance>  (9) 
2.03

>  <dG(298)_RRHO (kJ/mol)>  (9) 
336.2401

>  <dG(298)_RRHO complex (kJ/mol)>  (9) 
546.3171

>  <dG_solv_SMD_CCl4 (kJ/mol)>  (9) 
-26.1895

>  <dG_solv_SMD_CCl4 complex (kJ/mol)>  (9) 
-34.4842

>  <Delta G_sol (kJ/mol)>  (9) 
36.01

>  <Delta G (kcal/mol)>  (9) 
0.42

>  <Delta G (kJ/mol)>  (9) 
1.75

>  <cm5>  (9) 
0.6650
-0.8862
-0.6021
-0.5025
0.1093
0.1782
-0.2265
-0.2281
0.3925
0.3993
0.1024
0.0909
0.0890
0.0893
0.0702
0.0998
0.0739
0.0856


>  <Mulliken>  (9) 
    0.50601118
   -0.49188316
   -0.42095127
   -0.43720893
    0.11316533
    0.21076971
   -0.09020936
   -0.09192626
    0.22267774
    0.22584834
    0.03042673
    0.02452460
    0.03666489
    0.03559153
    0.01982204
    0.04767722
    0.02400617
    0.03499349


$$$$

     RDKit          3D

 28 27  0  0  0  0  0  0  0  0999 V2000
    1.0985    0.2584   -0.0480 C   0  0  0  0  0  0  0  0  0  0  0  0
    0.0028   -0.4219   -0.6274 N   0  0  0  0  0  0  0  0  0  0  0  0
   -1.3626    0.0301   -0.6698 C   0  0  0  0  0  0  0  0  0  0  0  0
    2.1430   -0.3586    0.6772 N   0  0  0  0  0  0  0  0  0  0  0  0
    1.1683    1.5402   -0.1964 N   0  0  0  0  0  0  0  0  0  0  0  0
   -2.0569   -0.0104    0.6534 C   0  0  0  0  0  0  0  0  0  0  0  0
    3.1867   -1.1683    0.1175 C   0  0  0  0  0  0  0  0  0  0  0  0
    2.2408    2.2747    0.3585 C   0  0  0  0  0  0  0  0  0  0  0  0
   -3.4706    0.5113    0.5353 C   0  0  0  0  0  0  0  0  0  0  0  0
    4.1627   -0.4217   -0.7435 C   0  0  0  0  0  0  0  0  0  0  0  0
    3.1393    2.8889    0.8086 N   0  0  0  0  0  0  0  0  0  0  0  0
   -4.3535   -0.2344   -0.3980 C   0  0  0  0  0  0  0  0  0  0  0  0
    0.2079   -1.3546   -1.0818 H   0  0  0  0  0  0  0  0  0  0  0  0
   -1.9186   -0.4367   -1.4989 H   0  0  0  0  0  0  0  0  0  0  0  0
   -1.2925    1.1297   -0.9424 H   0  0  0  0  0  0  0  0  0  0  0  0
    2.1060   -0.1724    1.7275 H   0  0  0  0  0  0  0  0  0  0  0  0
   -1.4813    0.6137    1.3653 H   0  0  0  0  0  0  0  0  0  0  0  0
   -2.1335   -1.0257    1.0982 H   0  0  0  0  0  0  0  0  0  0  0  0
    3.7747   -1.6107    0.9479 H   0  0  0  0  0  0  0  0  0  0  0  0
    2.7965   -2.0244   -0.4703 H   0  0  0  0  0  0  0  0  0  0  0  0
   -3.4791    1.5858    0.2658 H   0  0  0  0  0  0  0  0  0  0  0  0
   -3.9795    0.4698    1.5507 H   0  0  0  0  0  0  0  0  0  0  0  0
    4.6910    0.3906   -0.2037 H   0  0  0  0  0  0  0  0  0  0  0  0
    3.7318    0.0158   -1.6621 H   0  0  0  0  0  0  0  0  0  0  0  0
    4.9704   -1.1669   -0.9956 H   0  0  0  0  0  0  0  0  0  0  0  0
   -5.0567   -0.9428    0.1424 H   0  0  0  0  0  0  0  0  0  0  0  0
   -5.0435    0.4795   -0.9150 H   0  0  0  0  0  0  0  0  0  0  0  0
   -3.7920   -0.8389   -1.0932 H   0  0  0  0  0  0  0  0  0  0  0  0
  1  2  1  0
  2  3  1  0
  4  1  1  0
  1  5  2  0
  3  6  1  0
  7  4  1  0
  5  8  1  0
  6  9  1  0
 10  7  1  0
  8 11  3  0
  9 12  1  0
  2 13  1  0
  3 14  1  0
  3 15  1  0
  4 16  1  0
  6 17  1  0
  6 18  1  0
  7 19  1  0
  7 20  1  0
  9 21  1  0
  9 22  1  0
 10 23  1  0
 10 24  1  0
 10 25  1  0
 12 26  1  0
 12 27  1  0
 12 28  1  0
M  END
>  <JobName>  (10) 
CHEMBL1077612_f002

>  <Status>  (10) 
ok

>  <DetailedStatus>  (10) 


>  <E_el>  (10) 
-532.3283469193

>  <E_el_PBEh-3c>  (10) 
-532.3283469193

>  <HBD_atom_index>  (10) 
2

>  <Function>  (10) 
undefined donor function

>  <Atom>  (10) 
N

>  <Molecular_Weight>  (10) 
168.23944

>  <Mol_ID>  (10) 
CHEMBL1077612_f002

>  <Atom_and_Type>  (10) 
N-chain fragment

>  <E_el_PW6B95>  (10) 
-534.4100198785

>  <E_el complex_PW6B95>  (10) 
-727.9033649425

>  <HB_distance>  (10) 
2.21

>  <dG(298)_RRHO (kJ/mol)>  (10) 
558.6517

>  <dG(298)_RRHO complex (kJ/mol)>  (10) 
771.5693

>  <dG_solv_SMD_CCl4 (kJ/mol)>  (10) 
-68.2592

>  <dG_solv_SMD_CCl4 complex (kJ/mol)>  (10) 
-73.1920

>  <Delta G_sol (kJ/mol)>  (10) 
36.83

>  <Delta G (kcal/mol)>  (10) 
0.54

>  <Delta G (kJ/mol)>  (10) 
2.26

>  <cm5>  (10) 
0.6319
-0.6941
0.0652
-0.7566
-0.5425
-0.1559
0.0772
0.4988
-0.1434
-0.2309
-0.4713
-0.2290
0.3900
0.0922
0.1022
0.3966
0.0927
0.0796
0.0885
0.0730
0.0784
0.0734
0.0935
0.0870
0.0712
0.0706
0.0780
0.0839


>  <Mulliken>  (10) 
    0.43319134
   -0.37090273
    0.10676201
   -0.43601491
   -0.38467343
   -0.05444652
    0.12156143
    0.32270833
   -0.03607755
   -0.09294604
   -0.35706082
   -0.08330777
    0.21570022
    0.02853322
    0.03573933
    0.22508120
    0.03539823
    0.02440266
    0.02562017
    0.01068337
    0.02488839
    0.02347924
    0.04090790
    0.03463375
    0.02313712
    0.02437683
    0.02979485
    0.02883017


$$$$

     RDKit          3D

 25 26  0  0  0  0  0  0  0  0999 V2000
    1.6570    0.2252   -0.1134 C   0  0  0  0  0  0  0  0  0  0  0  0
    0.2399    0.2050   -0.0711 N   0  0  0  0  0  0  0  0  0  0  0  0
   -0.6125   -0.8287    0.2611 C   0  0  0  0  0  0  0  0  0  0  0  0
    2.3426    1.3932   -0.4788 C   0  0  0  0  0  0  0  0  0  0  0  0
    2.4531   -0.8480    0.1858 C   0  0  0  0  0  0  0  0  0  0  0  0
   -0.2717   -1.9776    0.5944 O   0  0  0  0  0  0  0  0  0  0  0  0
   -2.0729   -0.6009    0.2328 C   0  0  0  0  0  0  0  0  0  0  0  0
    3.7175    1.4579   -0.5334 C   0  0  0  0  0  0  0  0  0  0  0  0
    3.8584   -0.7892    0.1322 C   0  0  0  0  0  0  0  0  0  0  0  0
   -2.6196    0.6580    0.2938 C   0  0  0  0  0  0  0  0  0  0  0  0
   -2.9494   -1.6676    0.1335 C   0  0  0  0  0  0  0  0  0  0  0  0
    4.4878    0.3593   -0.2260 C   0  0  0  0  0  0  0  0  0  0  0  0
   -4.0064    0.8334    0.2553 C   0  0  0  0  0  0  0  0  0  0  0  0
   -4.2775   -1.5083    0.0963 N   0  0  0  0  0  0  0  0  0  0  0  0
   -4.8099   -0.2805    0.1555 C   0  0  0  0  0  0  0  0  0  0  0  0
   -0.2224    1.1399   -0.3470 H   0  0  0  0  0  0  0  0  0  0  0  0
    1.7385    2.2597   -0.7213 H   0  0  0  0  0  0  0  0  0  0  0  0
    2.0214   -1.7849    0.4758 H   0  0  0  0  0  0  0  0  0  0  0  0
    4.1935    2.3886   -0.8228 H   0  0  0  0  0  0  0  0  0  0  0  0
    4.4624   -1.6618    0.3765 H   0  0  0  0  0  0  0  0  0  0  0  0
   -2.0045    1.5598    0.3790 H   0  0  0  0  0  0  0  0  0  0  0  0
   -2.5423   -2.6848    0.0832 H   0  0  0  0  0  0  0  0  0  0  0  0
    5.5629    0.4334   -0.2756 H   0  0  0  0  0  0  0  0  0  0  0  0
   -4.4493    1.8360    0.3034 H   0  0  0  0  0  0  0  0  0  0  0  0
   -5.8966   -0.1172    0.1271 H   0  0  0  0  0  0  0  0  0  0  0  0
  1  2  1  0
  2  3  1  0
  4  1  2  0
  1  5  1  0
  3  6  2  0
  3  7  1  0
  8  4  1  0
  5  9  2  0
  7 10  2  0
  7 11  1  0
 12  8  2  0
 12  9  1  0
 10 13  1  0
 14 11  2  0
 13 15  2  0
 15 14  1  0
  2 16  1  0
  4 17  1  0
  5 18  1  0
  8 19  1  0
  9 20  1  0
 10 21  1  0
 11 22  1  0
 12 23  1  0
 13 24  1  0
 15 25  1  0
M  END
>  <JobName>  (11) 
CHEMBL1078027_f003

>  <Status>  (11) 
ok

>  <DetailedStatus>  (11) 


>  <E_el>  (11) 
-646.6193730016

>  <E_el_PBEh-3c>  (11) 
-646.6193730016

>  <HBD_atom_index>  (11) 
2
2

>  <Function>  (11) 
amide
aniline

>  <Atom>  (11) 
N
N

>  <Molecular_Weight>  (11) 
198.22059

>  <Mol_ID>  (11) 
CHEMBL1078027_f003

>  <Atom_and_Type>  (11) 
N-ring_sidechain fragment

>  <E_el_PW6B95>  (11) 
-649.1642772101

>  <E_el complex_PW6B95>  (11) 
-842.6589469410
-842.6589492100

>  <HB_distance>  (11) 
2.19
2.19

>  <dG(298)_RRHO (kJ/mol)>  (11) 
436.1484

>  <dG(298)_RRHO complex (kJ/mol)>  (11) 
645.7658
645.7737

>  <dG_solv_SMD_CCl4 (kJ/mol)>  (11) 
-46.9733

>  <dG_solv_SMD_CCl4 complex (kJ/mol)>  (11) 
-54.3151
-54.3169

>  <Delta G_sol (kJ/mol)>  (11) 
27.64
27.64

>  <Delta G (kcal/mol)>  (11) 
-0.84
-0.84

>  <Delta G (kJ/mol)>  (11) 
-3.53
-3.53

>  <cm5>  (11) 
0.2012
-0.6229
0.5582
-0.1180
-0.0984
-0.5941
-0.0415
-0.0774
-0.0771
-0.0591
0.1958
-0.0916
-0.0958
-0.5116
0.1750
0.3803
0.0851
0.1314
0.0867
0.0900
0.0845
0.1246
0.0893
0.0915
0.0937


>  <Mulliken>  (11) 
    0.15072571
   -0.31011143
    0.46312110
   -0.06904831
   -0.04962718
   -0.54806463
   -0.04593968
   -0.02169963
   -0.02183452
   -0.01092439
    0.16697543
   -0.03477378
   -0.04737274
   -0.32275520
    0.15061843
    0.21303343
    0.02551861
    0.06420961
    0.03060498
    0.03462222
    0.02580572
    0.05578974
    0.03255644
    0.03704501
    0.03152505


$$$$

     RDKit          3D

 38 40  0  0  0  0  0  0  0  0999 V2000
    1.5678   -0.7491   -0.4799 C   0  0  0  0  0  0  0  0  0  0  0  0
    0.2916   -0.4672   -1.0110 N   0  0  0  0  0  0  0  0  0  0  0  0
   -0.8810   -0.3491   -0.2137 C   0  0  0  0  0  0  0  0  0  0  0  0
    2.4361    0.2991   -0.1216 C   0  0  0  0  0  0  0  0  0  0  0  0
    2.0102   -2.0291   -0.2831 C   0  0  0  0  0  0  0  0  0  0  0  0
   -0.8095   -0.5346    1.1421 C   0  0  0  0  0  0  0  0  0  0  0  0
   -2.0885   -0.0566   -0.7860 C   0  0  0  0  0  0  0  0  0  0  0  0
    1.9235    1.6202   -0.3348 C   0  0  0  0  0  0  0  0  0  0  0  0
    3.6671    0.0159    0.4022 C   0  0  0  0  0  0  0  0  0  0  0  0
    3.2543   -2.2906    0.2446 C   0  0  0  0  0  0  0  0  0  0  0  0
    1.1831   -3.1789   -0.6237 C   0  0  0  0  0  0  0  0  0  0  0  0
   -1.9480   -0.4238    1.8993 C   0  0  0  0  0  0  0  0  0  0  0  0
   -3.2246    0.0515   -0.0114 C   0  0  0  0  0  0  0  0  0  0  0  0
   -2.2096    0.1522   -2.2539 C   0  0  0  0  0  0  0  0  0  0  0  0
    2.5476    2.7217   -0.6431 C   0  0  0  0  0  0  0  0  0  0  0  0
    4.5888    1.1088    0.8222 C   0  0  0  0  0  0  0  0  0  0  0  0
    4.0745   -1.2891    0.5840 N   0  0  0  0  0  0  0  0  0  0  0  0
    0.5121   -4.0785   -0.9005 N   0  0  0  0  0  0  0  0  0  0  0  0
   -3.1820   -0.1302    1.3565 C   0  0  0  0  0  0  0  0  0  0  0  0
   -4.5608    0.3342   -0.3224 C   0  0  0  0  0  0  0  0  0  0  0  0
   -4.4334    0.0319    1.8714 N   0  0  0  0  0  0  0  0  0  0  0  0
   -5.2669    0.3125    0.8580 C   0  0  0  0  0  0  0  0  0  0  0  0
    0.2051   -0.3387   -2.0454 H   0  0  0  0  0  0  0  0  0  0  0  0
    0.1287   -0.7626    1.5927 H   0  0  0  0  0  0  0  0  0  0  0  0
    0.8090    1.7639   -0.2229 H   0  0  0  0  0  0  0  0  0  0  0  0
    3.6167   -3.3158    0.4051 H   0  0  0  0  0  0  0  0  0  0  0  0
   -1.9219   -0.5671    2.9883 H   0  0  0  0  0  0  0  0  0  0  0  0
   -3.2474    0.2823   -2.5603 H   0  0  0  0  0  0  0  0  0  0  0  0
   -1.6827    1.1144   -2.4832 H   0  0  0  0  0  0  0  0  0  0  0  0
   -1.7740   -0.7074   -2.7681 H   0  0  0  0  0  0  0  0  0  0  0  0
    1.9944    3.6716   -0.7715 H   0  0  0  0  0  0  0  0  0  0  0  0
    3.5989    2.8220   -0.8149 H   0  0  0  0  0  0  0  0  0  0  0  0
    4.1001    1.9365    1.3357 H   0  0  0  0  0  0  0  0  0  0  0  0
    5.3004    0.6626    1.5972 H   0  0  0  0  0  0  0  0  0  0  0  0
    5.2854    1.4139    0.0086 H   0  0  0  0  0  0  0  0  0  0  0  0
   -4.9059    0.5242   -1.3220 H   0  0  0  0  0  0  0  0  0  0  0  0
   -4.6379   -0.0594    2.8819 H   0  0  0  0  0  0  0  0  0  0  0  0
   -6.3212    0.4884    0.9834 H   0  0  0  0  0  0  0  0  0  0  0  0
  1  2  1  0
  2  3  1  0
  4  1  2  0
  5  1  1  0
  3  6  2  0
  3  7  1  0
  8  4  1  0
  4  9  1  0
 10  5  2  0
  5 11  1  0
  6 12  1  0
 13  7  2  0
  7 14  1  0
 15  8  2  3
  9 16  1  0
  9 17  2  0
 17 10  1  0
 11 18  3  0
 12 19  2  0
 19 13  1  0
 20 13  1  0
 19 21  1  0
 22 20  2  0
 21 22  1  0
  2 23  1  0
  6 24  1  0
  8 25  1  0
 10 26  1  0
 12 27  1  0
 14 28  1  0
 14 29  1  0
 14 30  1  0
 15 31  1  0
 15 32  1  0
 16 33  1  0
 16 34  1  0
 16 35  1  0
 20 36  1  0
 21 37  1  0
 22 38  1  0
M  END
>  <JobName>  (12) 
CHEMBL1079426_f001

>  <Status>  (12) 
ok

>  <DetailedStatus>  (12) 


>  <E_el>  (12) 
-912.5316007468

>  <E_el_PBEh-3c>  (12) 
-912.5316007468

>  <HBD_atom_index>  (12) 
2
21

>  <Function>  (12) 
aniline
pyrrole

>  <Atom>  (12) 
N
N

>  <Molecular_Weight>  (12) 
288.34644

>  <Mol_ID>  (12) 
CHEMBL1079426_f001

>  <Atom_and_Type>  (12) 
N-ring_sidechain fragment

>  <E_el_PW6B95>  (12) 
-916.1419355295

>  <E_el complex_PW6B95>  (12) 
-1109.630363235
-1109.640089110

>  <HB_distance>  (12) 
2.28
2.27

>  <dG(298)_RRHO (kJ/mol)>  (12) 
702.4136

>  <dG(298)_RRHO complex (kJ/mol)>  (12) 
907.1030
913.0760

>  <dG_solv_SMD_CCl4 (kJ/mol)>  (12) 
-56.8625

>  <dG_solv_SMD_CCl4 complex (kJ/mol)>  (12) 
-70.0917
-60.0801

>  <Delta G_sol (kJ/mol)>  (12) 
33.21
23.66

>  <Delta G (kcal/mol)>  (12) 
-0.00
-1.44

>  <Delta G (kJ/mol)>  (12) 
-0.02
-6.03

>  <cm5>  (12) 
0.2348
-0.7240
0.1851
-0.0297
-0.0316
-0.1244
-0.0492
-0.0652
0.2282
0.1779
0.3222
-0.1119
-0.0213
-0.2228
-0.1740
-0.2233
-0.5234
-0.4160
0.1593
-0.1585
-0.6137
0.1031
0.4030
0.0947
0.0955
0.1052
0.0757
0.0915
0.0781
0.0891
0.0831
0.0866
0.0975
0.0938
0.0992
0.0880
0.4072
0.0900


>  <Mulliken>  (12) 
    0.17600469
   -0.39178198
    0.13418610
   -0.03413232
   -0.04161028
   -0.07509342
   -0.04139629
   -0.01527163
    0.17103493
    0.14906534
    0.20368121
   -0.06500836
   -0.02381749
   -0.08282516
   -0.07203063
   -0.09179516
   -0.34217481
   -0.29317019
    0.09691603
   -0.11275817
   -0.26054982
    0.08445724
    0.22326780
    0.02982171
    0.03606763
    0.04048843
    0.01901864
    0.03737204
    0.02708246
    0.03387239
    0.03311749
    0.03030273
    0.04324389
    0.04349061
    0.04872443
    0.03023409
    0.22626517
    0.02570067


$$$$

     RDKit          3D

 15 14  0  0  0  0  0  0  0  0999 V2000
   -1.2769    0.3718    0.0398 C   0  0  0  0  0  0  0  0  0  0  0  0
   -1.1229   -0.8801    0.7071 N   0  0  0  0  0  0  0  0  0  0  0  0
   -0.0241    1.2173    0.0322 C   0  0  0  0  0  0  0  0  0  0  0  0
    1.0376    0.4334   -0.6732 C   0  0  0  0  0  0  0  0  0  0  0  0
    0.4000    1.4953    1.3146 F   0  0  0  0  0  0  0  0  0  0  0  0
   -0.2324    2.4054   -0.6310 F   0  0  0  0  0  0  0  0  0  0  0  0
    1.5060   -0.8915   -0.1822 C   0  0  0  0  0  0  0  0  0  0  0  0
    1.5429    0.9081   -1.7037 O   0  0  0  0  0  0  0  0  0  0  0  0
   -1.4999    0.1437   -1.0437 H   0  0  0  0  0  0  0  0  0  0  0  0
   -2.1500    0.9178    0.4560 H   0  0  0  0  0  0  0  0  0  0  0  0
   -1.5755   -1.6899    0.2255 H   0  0  0  0  0  0  0  0  0  0  0  0
   -1.5625   -0.8032    1.6471 H   0  0  0  0  0  0  0  0  0  0  0  0
    2.5566   -1.0032   -0.5309 H   0  0  0  0  0  0  0  0  0  0  0  0
    1.4531   -0.8859    0.9257 H   0  0  0  0  0  0  0  0  0  0  0  0
    0.9480   -1.7390   -0.5832 H   0  0  0  0  0  0  0  0  0  0  0  0
  1  2  1  0
  3  1  1  0
  4  3  1  0
  3  5  1  0
  3  6  1  0
  7  4  1  0
  4  8  2  0
  1  9  1  0
  1 10  1  0
  2 11  1  0
  2 12  1  0
  7 13  1  0
  7 14  1  0
  7 15  1  0
M  END
>  <JobName>  (13) 
CHEMBL107993_f003

>  <Status>  (13) 
ok

>  <DetailedStatus>  (13) 


>  <E_el>  (13) 
-485.2996106608

>  <E_el_PBEh-3c>  (13) 
-485.2996106608

>  <HBD_atom_index>  (13) 
2

>  <Function>  (13) 
undefined donor function

>  <Atom>  (13) 
N

>  <Molecular_Weight>  (13) 
123.10128

>  <Mol_ID>  (13) 
CHEMBL107993_f003

>  <Atom_and_Type>  (13) 
N-chain fragment

>  <E_el_PW6B95>  (13) 
-487.0891250678

>  <E_el complex_PW6B95>  (13) 
-680.5815213303

>  <HB_distance>  (13) 
2.38

>  <dG(298)_RRHO (kJ/mol)>  (13) 
225.3694

>  <dG(298)_RRHO complex (kJ/mol)>  (13) 
436.2324

>  <dG_solv_SMD_CCl4 (kJ/mol)>  (13) 
-18.1112

>  <dG_solv_SMD_CCl4 complex (kJ/mol)>  (13) 
-26.5258

>  <Delta G_sol (kJ/mol)>  (13) 
33.78

>  <Delta G (kcal/mol)>  (13) 
0.08

>  <Delta G (kJ/mol)>  (13) 
0.34

>  <cm5>  (13) 
0.0435
-0.9267
0.4561
0.4084
-0.2912
-0.2727
-0.2455
-0.5184
0.1111
0.1142
0.3770
0.3841
0.1262
0.1105
0.1234


>  <Mulliken>  (13) 
    0.07837498
   -0.48446309
    0.42390847
    0.38243953
   -0.26946246
   -0.25125404
   -0.11111610
   -0.47271415
    0.04721693
    0.05092302
    0.20407971
    0.20806715
    0.07254526
    0.05458869
    0.06686611


$$$$

     RDKit          3D

 32 34  0  0  0  0  0  0  0  0999 V2000
    2.8489   -0.5753   -0.0318 C   0  0  0  0  0  0  0  0  0  0  0  0
    2.0529   -1.6962    0.2402 N   0  0  0  0  0  0  0  0  0  0  0  0
    0.6536   -1.8023    0.3116 C   0  0  0  0  0  0  0  0  0  0  0  0
    4.2085   -0.7381   -0.3285 C   0  0  0  0  0  0  0  0  0  0  0  0
    2.3872    0.7005   -0.0128 C   0  0  0  0  0  0  0  0  0  0  0  0
    0.1306   -3.0325    0.6090 N   0  0  0  0  0  0  0  0  0  0  0  0
   -0.2386   -0.8455    0.1106 N   0  0  0  0  0  0  0  0  0  0  0  0
    5.0127    0.3475   -0.5835 C   0  0  0  0  0  0  0  0  0  0  0  0
    3.2050    1.8039   -0.2723 C   0  0  0  0  0  0  0  0  0  0  0  0
   -1.1633   -3.2864    0.6980 C   0  0  0  0  0  0  0  0  0  0  0  0
   -1.5710   -1.0100    0.1797 C   0  0  0  0  0  0  0  0  0  0  0  0
    4.5174    1.6273   -0.5576 C   0  0  0  0  0  0  0  0  0  0  0  0
   -2.0703   -2.2537    0.4797 C   0  0  0  0  0  0  0  0  0  0  0  0
   -2.4873    0.1007   -0.0576 C   0  0  0  0  0  0  0  0  0  0  0  0
   -1.9439    1.3531   -0.3644 C   0  0  0  0  0  0  0  0  0  0  0  0
   -2.7689    2.4457   -0.5993 C   0  0  0  0  0  0  0  0  0  0  0  0
   -4.1441    2.3086   -0.5326 C   0  0  0  0  0  0  0  0  0  0  0  0
   -4.7001    1.0879   -0.2329 C   0  0  0  0  0  0  0  0  0  0  0  0
   -3.8519   -0.0001    0.0004 C   0  0  0  0  0  0  0  0  0  0  0  0
    2.6244   -2.6121    0.4235 H   0  0  0  0  0  0  0  0  0  0  0  0
    4.6619   -1.7312   -0.3642 H   0  0  0  0  0  0  0  0  0  0  0  0
    1.3580    0.9502    0.2144 H   0  0  0  0  0  0  0  0  0  0  0  0
    6.0633    0.2266   -0.8131 H   0  0  0  0  0  0  0  0  0  0  0  0
    2.8006    2.8128   -0.2487 H   0  0  0  0  0  0  0  0  0  0  0  0
   -1.4794   -4.2916    0.9384 H   0  0  0  0  0  0  0  0  0  0  0  0
    5.1290    2.5092   -0.7555 H   0  0  0  0  0  0  0  0  0  0  0  0
   -3.1003   -2.5023    0.5613 H   0  0  0  0  0  0  0  0  0  0  0  0
   -0.8788    1.5104   -0.4283 H   0  0  0  0  0  0  0  0  0  0  0  0
   -2.3855    3.4284   -0.8389 H   0  0  0  0  0  0  0  0  0  0  0  0
   -4.7796    3.1871   -0.7222 H   0  0  0  0  0  0  0  0  0  0  0  0
   -5.7700    0.9438   -0.1722 H   0  0  0  0  0  0  0  0  0  0  0  0
   -4.3211   -0.9661    0.2383 H   0  0  0  0  0  0  0  0  0  0  0  0
  1  2  1  0
  2  3  1  0
  4  1  2  0
  1  5  1  0
  3  6  2  0
  3  7  1  0
  8  4  1  0
  5  9  2  0
  6 10  1  0
 11  7  2  0
 12  8  2  0
 12  9  1  0
 10 13  2  0
 13 11  1  0
 11 14  1  0
 15 16  2  0
 16 17  1  0
 17 18  2  0
 18 19  1  0
 14 19  2  0
 14 15  1  0
  2 20  1  0
  4 21  1  0
  5 22  1  0
  8 23  1  0
  9 24  1  0
 10 25  1  0
 12 26  1  0
 13 27  1  0
 15 28  1  0
 16 29  1  0
 17 30  1  0
 18 31  1  0
 19 32  1  0
M  END
>  <JobName>  (14) 
CHEMBL1080394_f001

>  <Status>  (14) 
ok

>  <DetailedStatus>  (14) 


>  <E_el>  (14) 
-780.0861144104

>  <E_el_PBEh-3c>  (14) 
-780.0861144104

>  <HBD_atom_index>  (14) 
2

>  <Function>  (14) 
aniline

>  <Atom>  (14) 
N

>  <Molecular_Weight>  (14) 
247.29452

>  <Mol_ID>  (14) 
CHEMBL1080394_f001

>  <Atom_and_Type>  (14) 
N-ring_sidechain fragment

>  <E_el_PW6B95>  (14) 
-783.1783351375

>  <E_el complex_PW6B95>  (14) 
-976.6689686408

>  <HB_distance>  (14) 
2.08

>  <dG(298)_RRHO (kJ/mol)>  (14) 
588.1649

>  <dG(298)_RRHO complex (kJ/mol)>  (14) 
796.1992

>  <dG_solv_SMD_CCl4 (kJ/mol)>  (14) 
-67.6581

>  <dG_solv_SMD_CCl4 complex (kJ/mol)>  (14) 
-78.1673

>  <Delta G_sol (kJ/mol)>  (14) 
33.48

>  <Delta G (kcal/mol)>  (14) 
0.04

>  <Delta G (kJ/mol)>  (14) 
0.16

>  <cm5>  (14) 
0.2067
-0.6035
0.6348
-0.1183
-0.1089
-0.5677
-0.5662
-0.0776
-0.0797
0.1999
0.2647
-0.0973
-0.1392
-0.0079
-0.0708
-0.0865
-0.0759
-0.0838
-0.0831
0.3845
0.0856
0.1039
0.0846
0.0842
0.0925
0.0829
0.0989
0.1012
0.0879
0.0821
0.0880
0.0841


>  <Mulliken>  (14) 
    0.15236860
   -0.31001617
    0.42819656
   -0.07083466
   -0.06238720
   -0.39208318
   -0.38415718
   -0.02180880
   -0.02362807
    0.17151086
    0.19301442
   -0.04157179
   -0.09632715
   -0.00479206
   -0.01973323
   -0.03030756
   -0.02170796
   -0.02779345
   -0.03187066
    0.22195039
    0.02765840
    0.03795483
    0.02804511
    0.02842230
    0.02635648
    0.02776729
    0.03735202
    0.03869506
    0.03163507
    0.02832286
    0.03185289
    0.02791599


$$$$

     RDKit          3D

 22 22  0  0  0  0  0  0  0  0999 V2000
    2.5717   -0.2270    0.0729 N   0  0  0  0  0  0  0  0  0  0  0  0
    3.8382   -0.2333   -0.4135 O   0  0  0  0  0  0  0  0  0  0  0  0
    1.4815    0.2757   -0.6612 C   0  0  0  0  0  0  0  0  0  0  0  0
    0.1312    0.2535   -0.0757 C   0  0  0  0  0  0  0  0  0  0  0  0
    1.6429    0.7409   -1.8034 O   0  0  0  0  0  0  0  0  0  0  0  0
    0.0333    1.2071    1.4599 S   0  0  0  0  0  0  0  0  0  0  0  0
   -0.1896   -1.2170    0.2236 C   0  0  0  0  0  0  0  0  0  0  0  0
   -0.9278    0.7267   -1.0386 C   0  0  0  0  0  0  0  0  0  0  0  0
   -1.6819   -1.3772    0.0396 C   0  0  0  0  0  0  0  0  0  0  0  0
   -2.3310   -0.2693    0.5559 O   0  0  0  0  0  0  0  0  0  0  0  0
   -2.2238    0.8560   -0.2394 C   0  0  0  0  0  0  0  0  0  0  0  0
    2.4448   -0.6186    1.0309 H   0  0  0  0  0  0  0  0  0  0  0  0
    4.4097    0.4584   -0.0098 H   0  0  0  0  0  0  0  0  0  0  0  0
    1.1379    2.0423    1.5774 H   0  0  0  0  0  0  0  0  0  0  0  0
    0.3900   -1.8823   -0.4716 H   0  0  0  0  0  0  0  0  0  0  0  0
    0.1466   -1.4651    1.2482 H   0  0  0  0  0  0  0  0  0  0  0  0
   -1.0660    0.0270   -1.8670 H   0  0  0  0  0  0  0  0  0  0  0  0
   -0.6943    1.7659   -1.3839 H   0  0  0  0  0  0  0  0  0  0  0  0
   -1.9907   -2.2489    0.6726 H   0  0  0  0  0  0  0  0  0  0  0  0
   -1.9489   -1.6069   -0.9922 H   0  0  0  0  0  0  0  0  0  0  0  0
   -2.0823    1.7651    0.4016 H   0  0  0  0  0  0  0  0  0  0  0  0
   -3.0916    1.0269   -0.8979 H   0  0  0  0  0  0  0  0  0  0  0  0
  1  2  1  0
  3  1  1  0
  4  3  1  0
  3  5  2  0
  6  4  1  0
  4  7  1  0
  4  8  1  0
  7  9  1  0
  9 10  1  0
 10 11  1  0
 11  8  1  0
  1 12  1  0
  2 13  1  0
  6 14  1  0
  7 15  1  0
  7 16  1  0
  8 17  1  0
  8 18  1  0
  9 19  1  0
  9 20  1  0
 11 21  1  0
 11 22  1  0
M  END
>  <JobName>  (15) 
CHEMBL1082657_f002

>  <Status>  (15) 
ok

>  <DetailedStatus>  (15) 


>  <E_el>  (15) 
-912.2618659874

>  <E_el_PBEh-3c>  (15) 
-912.2618659874

>  <HBD_atom_index>  (15) 
1
6

>  <Function>  (15) 
amide
thiol

>  <Atom>  (15) 
N
S

>  <Molecular_Weight>  (15) 
177.22144

>  <Mol_ID>  (15) 
CHEMBL1082657_f002

>  <Atom_and_Type>  (15) 
O-ring_sidechain fragment

>  <E_el_PW6B95>  (15) 
-915.0265921535

>  <E_el complex_PW6B95>  (15) 
-1108.517898940
-1108.525208857

>  <HB_distance>  (15) 
2.02
2.38

>  <dG(298)_RRHO (kJ/mol)>  (15) 
382.8008

>  <dG(298)_RRHO complex (kJ/mol)>  (15) 
592.1688
592.7595

>  <dG_solv_SMD_CCl4 (kJ/mol)>  (15) 
-32.9668

>  <dG_solv_SMD_CCl4 complex (kJ/mol)>  (15) 
-44.2540
-38.1599

>  <Delta G_sol (kJ/mol)>  (15) 
32.27
19.77

>  <Delta G (kcal/mol)>  (15) 
-0.15
-2.03

>  <Delta G (kJ/mol)>  (15) 
-0.61
-8.49

>  <cm5>  (15) 
-0.3941
-0.5616
0.5265
0.0642
-0.5819
-0.2428
-0.1697
-0.1596
0.1311
-0.5564
0.1242
0.3931
0.5279
0.1785
0.0907
0.0882
0.1070
0.1009
0.0905
0.0843
0.0842
0.0748


>  <Mulliken>  (15) 
   -0.09449419
   -0.42447084
    0.43496552
    0.06183417
   -0.54117489
   -0.16229360
   -0.07555576
   -0.06323483
    0.20784614
   -0.45342373
    0.19866360
    0.20569562
    0.35207773
    0.11749319
    0.03446824
    0.02960141
    0.04537080
    0.04357039
    0.02956246
    0.01975460
    0.01940972
    0.01433426


$$$$

     RDKit          3D

 43 44  0  0  0  0  0  0  0  0999 V2000
   -2.7576    0.0625    0.8637 C   0  0  0  0  0  0  0  0  0  0  0  0
   -1.4874   -0.4223    0.9607 N   0  0  0  0  0  0  0  0  0  0  0  0
   -0.9533   -1.5006    0.2966 C   0  0  0  0  0  0  0  0  0  0  0  0
   -3.2682    0.7148   -0.3639 C   0  0  0  0  0  0  0  0  0  0  0  0
   -0.8717   -1.4472   -1.2065 C   0  0  0  0  0  0  0  0  0  0  0  0
   -1.7654   -2.7565    0.6720 C   0  0  0  0  0  0  0  0  0  0  0  0
    0.4420   -1.7863    0.7934 C   0  0  0  0  0  0  0  0  0  0  0  0
   -4.6861    1.2603   -0.1077 C   0  0  0  0  0  0  0  0  0  0  0  0
   -2.5261    1.8555   -0.7148 O   0  0  0  0  0  0  0  0  0  0  0  0
    1.4295   -0.7380    0.6515 C   0  0  0  0  0  0  0  0  0  0  0  0
   -4.6324    2.2105    0.9330 O   0  0  0  0  0  0  0  0  0  0  0  0
    1.6919    0.2480    1.5805 C   0  0  0  0  0  0  0  0  0  0  0  0
    2.1765   -0.7202   -0.5086 C   0  0  0  0  0  0  0  0  0  0  0  0
    2.6647    1.1931    1.3263 C   0  0  0  0  0  0  0  0  0  0  0  0
    3.3953    1.1890    0.1626 C   0  0  0  0  0  0  0  0  0  0  0  0
    3.1588    0.2196   -0.7844 C   0  0  0  0  0  0  0  0  0  0  0  0
    4.3787    2.1432   -0.0941 C   0  0  0  0  0  0  0  0  0  0  0  0
    5.0956    2.0954   -1.2939 C   0  0  0  0  0  0  0  0  0  0  0  0
    4.8568    1.1223   -2.2419 C   0  0  0  0  0  0  0  0  0  0  0  0
    3.8810    0.1916   -1.9656 C   0  0  0  0  0  0  0  0  0  0  0  0
   -3.4957   -0.7675    1.1007 H   0  0  0  0  0  0  0  0  0  0  0  0
   -2.9429    0.7874    1.7158 H   0  0  0  0  0  0  0  0  0  0  0  0
   -1.1097   -0.3328    1.9307 H   0  0  0  0  0  0  0  0  0  0  0  0
   -3.3595    0.1097   -1.2546 H   0  0  0  0  0  0  0  0  0  0  0  0
   -0.1936   -2.2335   -1.6193 H   0  0  0  0  0  0  0  0  0  0  0  0
   -1.8676   -1.7021   -1.6776 H   0  0  0  0  0  0  0  0  0  0  0  0
   -0.5501   -0.4919   -1.6163 H   0  0  0  0  0  0  0  0  0  0  0  0
   -2.0703   -2.7134    1.7425 H   0  0  0  0  0  0  0  0  0  0  0  0
   -1.1850   -3.6737    0.5348 H   0  0  0  0  0  0  0  0  0  0  0  0
   -2.6578   -2.8226    0.0398 H   0  0  0  0  0  0  0  0  0  0  0  0
    0.8107   -2.7314    0.3270 H   0  0  0  0  0  0  0  0  0  0  0  0
    0.3420   -2.0337    1.8888 H   0  0  0  0  0  0  0  0  0  0  0  0
   -5.1116    1.7600   -0.9749 H   0  0  0  0  0  0  0  0  0  0  0  0
   -5.3413    0.4340    0.2597 H   0  0  0  0  0  0  0  0  0  0  0  0
   -1.5761    1.6363   -0.9181 H   0  0  0  0  0  0  0  0  0  0  0  0
   -5.5015    2.6106    1.0998 H   0  0  0  0  0  0  0  0  0  0  0  0
    1.1399    0.2663    2.4824 H   0  0  0  0  0  0  0  0  0  0  0  0
    2.0405   -1.4681   -1.3073 H   0  0  0  0  0  0  0  0  0  0  0  0
    2.8938    1.9907    2.0496 H   0  0  0  0  0  0  0  0  0  0  0  0
    4.5499    2.8935    0.6569 H   0  0  0  0  0  0  0  0  0  0  0  0
    5.8547    2.8260   -1.4986 H   0  0  0  0  0  0  0  0  0  0  0  0
    5.4257    1.0951   -3.1790 H   0  0  0  0  0  0  0  0  0  0  0  0
    3.6832   -0.5734   -2.6951 H   0  0  0  0  0  0  0  0  0  0  0  0
  1  2  1  0
  2  3  1  0
  4  1  1  0
  3  5  1  0
  3  6  1  0
  3  7  1  0
  8  4  1  0
  4  9  1  0
  7 10  1  0
 11  8  1  0
 10 12  2  0
 10 13  1  0
 12 14  1  0
 14 15  2  0
 15 16  1  0
 16 13  2  0
 17 18  2  0
 18 19  1  0
 19 20  2  0
 20 16  1  0
 15 17  1  0
  1 21  1  0
  1 22  1  0
  2 23  1  0
  4 24  1  0
  5 25  1  0
  5 26  1  0
  5 27  1  0
  6 28  1  0
  6 29  1  0
  6 30  1  0
  7 31  1  0
  7 32  1  0
  8 33  1  0
  8 34  1  0
  9 35  1  0
 11 36  1  0
 12 37  1  0
 13 38  1  0
 14 39  1  0
 17 40  1  0
 18 41  1  0
 19 42  1  0
 20 43  1  0
M  END
>  <JobName>  (16) 
CHEMBL1083950_f002

>  <Status>  (16) 
ok

>  <DetailedStatus>  (16) 


>  <E_el>  (16) 
-864.9669644090

>  <E_el_PBEh-3c>  (16) 
-864.9669644090

>  <HBD_atom_index>  (16) 
2
9
11

>  <Function>  (16) 
secondary amine
alcohol
alcohol

>  <Atom>  (16) 
N
O
O

>  <Molecular_Weight>  (16) 
273.37001

>  <Mol_ID>  (16) 
CHEMBL1083950_f002

>  <Atom_and_Type>  (16) 
N-ring_sidechain fragment

>  <E_el_PW6B95>  (16) 
-868.3612021973

>  <E_el complex_PW6B95>  (16) 
-1061.859314582
-1061.852430170
-1061.854926256

>  <HB_distance>  (16) 
2.41
2.01
1.95

>  <dG(298)_RRHO (kJ/mol)>  (16) 
888.5433

>  <dG(298)_RRHO complex (kJ/mol)>  (16) 
1105.1919
1098.0820
1101.5266

>  <dG_solv_SMD_CCl4 (kJ/mol)>  (16) 
-54.9922

>  <dG_solv_SMD_CCl4 complex (kJ/mol)>  (16) 
-63.6974
-67.0826
-65.7093

>  <Delta G_sol (kJ/mol)>  (16) 
24.27
31.85
30.11

>  <Delta G (kcal/mol)>  (16) 
-1.35
-0.21
-0.47

>  <Delta G (kJ/mol)>  (16) 
-5.65
-0.88
-1.97

>  <cm5>  (16) 
0.0768
-0.8034
0.2152
0.1714
-0.2383
-0.2577
-0.1494
0.1162
-0.7586
0.0018
-0.7794
-0.0954
-0.1063
-0.0840
0.0002
0.0036
-0.0944
-0.0868
-0.0811
-0.0923
0.0564
0.1140
0.3815
0.0773
0.0798
0.0745
0.0896
0.0845
0.0807
0.0837
0.0866
0.0830
0.0913
0.0589
0.4934
0.5035
0.0914
0.0810
0.0840
0.0902
0.0859
0.0838
0.0871


>  <Mulliken>  (16) 
    0.10071173
   -0.42241948
    0.17895724
    0.21169713
   -0.10218286
   -0.11791299
   -0.05902212
    0.19586138
   -0.55937812
    0.01686852
   -0.56113178
   -0.03884943
   -0.05643798
   -0.03265018
    0.00856684
    0.01199742
   -0.04005878
   -0.03013316
   -0.02620593
   -0.03791539
   -0.00855964
    0.04351792
    0.19889181
    0.00607842
    0.02874097
    0.02441592
    0.03327712
    0.03040280
    0.02751752
    0.02929183
    0.03029334
    0.02543470
    0.02498507
   -0.00250660
    0.33128536
    0.33524630
    0.02966848
    0.02395442
    0.02880451
    0.03217826
    0.02841756
    0.02965442
    0.02864744


$$$$

     RDKit          3D

 22 21  0  0  0  0  0  0  0  0999 V2000
   -0.2587   -0.4904   -0.7337 C   0  0  0  0  0  0  0  0  0  0  0  0
    0.2120   -1.7724   -1.0177 O   0  0  0  0  0  0  0  0  0  0  0  0
   -0.9171   -0.4785    0.6117 C   0  0  0  0  0  0  0  0  0  0  0  0
    0.9206    0.4643   -0.7966 C   0  0  0  0  0  0  0  0  0  0  0  0
   -1.4536    0.8231    0.9778 N   0  0  0  0  0  0  0  0  0  0  0  0
    1.9836    0.0827    0.2144 C   0  0  0  0  0  0  0  0  0  0  0  0
   -2.5927    1.1820    0.1549 C   0  0  0  0  0  0  0  0  0  0  0  0
    3.0609    1.0577    0.0822 N   0  0  0  0  0  0  0  0  0  0  0  0
   -0.9607   -0.2011   -1.5291 H   0  0  0  0  0  0  0  0  0  0  0  0
   -0.4792   -2.2429   -1.5454 H   0  0  0  0  0  0  0  0  0  0  0  0
   -1.7771   -1.1787    0.5704 H   0  0  0  0  0  0  0  0  0  0  0  0
   -0.2567   -0.8098    1.4254 H   0  0  0  0  0  0  0  0  0  0  0  0
    0.6617    1.5131   -0.6775 H   0  0  0  0  0  0  0  0  0  0  0  0
    1.3875    0.3422   -1.8000 H   0  0  0  0  0  0  0  0  0  0  0  0
   -1.7407    0.7497    1.9818 H   0  0  0  0  0  0  0  0  0  0  0  0
    2.4193   -0.9184    0.0019 H   0  0  0  0  0  0  0  0  0  0  0  0
    1.5603    0.1491    1.2490 H   0  0  0  0  0  0  0  0  0  0  0  0
   -2.6849    0.5563   -0.7449 H   0  0  0  0  0  0  0  0  0  0  0  0
   -2.5467    2.2591   -0.0853 H   0  0  0  0  0  0  0  0  0  0  0  0
   -3.5377    1.0369    0.7516 H   0  0  0  0  0  0  0  0  0  0  0  0
    3.9935    0.5881    0.0249 H   0  0  0  0  0  0  0  0  0  0  0  0
    3.0064    1.7282    0.8844 H   0  0  0  0  0  0  0  0  0  0  0  0
  1  2  1  0
  3  1  1  0
  1  4  1  0
  5  3  1  0
  4  6  1  0
  7  5  1  0
  6  8  1  0
  1  9  1  0
  2 10  1  0
  3 11  1  0
  3 12  1  0
  4 13  1  0
  4 14  1  0
  5 15  1  0
  6 16  1  0
  6 17  1  0
  7 18  1  0
  7 19  1  0
  7 20  1  0
  8 21  1  0
  8 22  1  0
M  END
>  <JobName>  (17) 
CHEMBL1084292_f002

>  <Status>  (17) 
ok

>  <DetailedStatus>  (17) 


>  <E_el>  (17) 
-382.8282588880

>  <E_el_PBEh-3c>  (17) 
-382.8282588880

>  <HBD_atom_index>  (17) 
2
5

>  <Function>  (17) 
alcohol
secondary amine

>  <Atom>  (17) 
O
N

>  <Molecular_Weight>  (17) 
118.17746

>  <Mol_ID>  (17) 
CHEMBL1084292_f002

>  <Atom_and_Type>  (17) 
O-chain fragment

>  <E_el_PW6B95>  (17) 
-384.3151997046

>  <E_el complex_PW6B95>  (17) 
-577.8043781019
-577.8023018704

>  <HB_distance>  (17) 
2.12
2.36

>  <dG(298)_RRHO (kJ/mol)>  (17) 
453.9388

>  <dG(298)_RRHO complex (kJ/mol)>  (17) 
661.8969
659.4736

>  <dG_solv_SMD_CCl4 (kJ/mol)>  (17) 
-21.5119

>  <dG_solv_SMD_CCl4 complex (kJ/mol)>  (17) 
-34.0577
-33.9342

>  <Delta G_sol (kJ/mol)>  (17) 
35.19
38.34

>  <Delta G (kcal/mol)>  (17) 
0.29
0.77

>  <Delta G (kJ/mol)>  (17) 
1.23
3.22

>  <cm5>  (17) 
0.1772
-0.7759
0.0227
-0.1583
-0.7706
0.0527
-0.0244
-0.9225
0.0749
0.4972
0.0750
0.0967
0.0933
0.0899
0.3664
0.0926
0.0709
0.0797
0.0787
0.0661
0.3601
0.3576


>  <Mulliken>  (17) 
    0.21817739
   -0.56755036
    0.06950467
   -0.06186258
   -0.41463998
    0.10267045
    0.06181856
   -0.49254905
    0.00569659
    0.33460545
    0.00802415
    0.02925751
    0.03100979
    0.03036960
    0.18940723
    0.02724340
    0.00759329
    0.01878484
    0.01975704
    0.00994234
    0.18762587
    0.18511380


$$$$

     RDKit          3D

 22 21  0  0  0  0  0  0  0  0999 V2000
    1.1759   -0.4354    0.1707 C   0  0  0  0  0  0  0  0  0  0  0  0
    1.3670   -1.7615   -0.2385 N   0  0  0  0  0  0  0  0  0  0  0  0
    2.5769   -2.3322   -0.1100 O   0  0  0  0  0  0  0  0  0  0  0  0
   -0.1482    0.2012    0.0377 C   0  0  0  0  0  0  0  0  0  0  0  0
    2.1715    0.1800    0.6484 O   0  0  0  0  0  0  0  0  0  0  0  0
   -1.2113   -0.7195   -0.2561 N   0  0  0  0  0  0  0  0  0  0  0  0
   -0.1772    1.2742   -1.0188 C   0  0  0  0  0  0  0  0  0  0  0  0
   -2.6562    0.0502   -0.8536 S   0  0  0  0  0  0  0  0  0  0  0  0
   -1.4653   -1.6872    0.7899 C   0  0  0  0  0  0  0  0  0  0  0  0
    0.7959    2.3925   -0.7479 C   0  0  0  0  0  0  0  0  0  0  0  0
    0.6005   -2.3132   -0.6469 H   0  0  0  0  0  0  0  0  0  0  0  0
    3.2718   -1.6469    0.0881 H   0  0  0  0  0  0  0  0  0  0  0  0
   -0.3783    0.7133    1.0121 H   0  0  0  0  0  0  0  0  0  0  0  0
   -0.0269    0.8602   -2.0353 H   0  0  0  0  0  0  0  0  0  0  0  0
   -1.2080    1.7134   -0.9927 H   0  0  0  0  0  0  0  0  0  0  0  0
   -3.0219    1.2084   -0.1402 H   0  0  0  0  0  0  0  0  0  0  0  0
   -1.5730   -2.7079    0.3973 H   0  0  0  0  0  0  0  0  0  0  0  0
   -0.6895   -1.6936    1.5741 H   0  0  0  0  0  0  0  0  0  0  0  0
   -2.4287   -1.4117    1.2536 H   0  0  0  0  0  0  0  0  0  0  0  0
    0.3196    3.3305   -1.0984 H   0  0  0  0  0  0  0  0  0  0  0  0
    0.9678    2.4845    0.3315 H   0  0  0  0  0  0  0  0  0  0  0  0
    1.7376    2.3007   -1.3415 H   0  0  0  0  0  0  0  0  0  0  0  0
  1  2  1  0
  2  3  1  0
  4  1  1  0
  1  5  2  0
  6  4  1  0
  4  7  1  0
  8  6  1  0
  6  9  1  0
  7 10  1  0
  2 11  1  0
  3 12  1  0
  4 13  1  0
  7 14  1  0
  7 15  1  0
  8 16  1  0
  9 17  1  0
  9 18  1  0
  9 19  1  0
 10 20  1  0
 10 21  1  0
 10 22  1  0
M  END
>  <JobName>  (18) 
CHEMBL1088878_f001

>  <Status>  (18) 
ok

>  <DetailedStatus>  (18) 


>  <E_el>  (18) 
-854.3965158177

>  <E_el_PBEh-3c>  (18) 
-854.3965158177

>  <HBD_atom_index>  (18) 
2

>  <Function>  (18) 
amide

>  <Atom>  (18) 
N

>  <Molecular_Weight>  (18) 
164.22598

>  <Mol_ID>  (18) 
CHEMBL1088878_f001

>  <Atom_and_Type>  (18) 
N-chain fragment

>  <E_el_PW6B95>  (18) 
-856.9517299330

>  <E_el complex_PW6B95>  (18) 
-1050.444753851

>  <HB_distance>  (18) 
2.03

>  <dG(298)_RRHO (kJ/mol)>  (18) 
387.9310

>  <dG(298)_RRHO complex (kJ/mol)>  (18) 
595.8550

>  <dG_solv_SMD_CCl4 (kJ/mol)>  (18) 
-30.2990

>  <dG_solv_SMD_CCl4 complex (kJ/mol)>  (18) 
-40.2000

>  <Delta G_sol (kJ/mol)>  (18) 
27.71

>  <Delta G (kcal/mol)>  (18) 
-0.83

>  <Delta G (kJ/mol)>  (18) 
-3.48

>  <cm5>  (18) 
0.5051
-0.3773
-0.5679
0.1006
-0.6240
-0.5214
-0.1428
-0.0813
-0.0349
-0.2230
0.4288
0.5583
0.1142
0.0852
0.0922
0.1677
0.0829
0.0914
0.0923
0.0706
0.0967
0.0864


>  <Mulliken>  (18) 
    0.41392478
   -0.06979145
   -0.43633554
    0.09002516
   -0.57720999
   -0.27707574
   -0.04563016
   -0.06029365
    0.04672122
   -0.07853462
    0.23056925
    0.37731143
    0.04357874
    0.02728848
    0.02838087
    0.10843702
    0.02256060
    0.02816105
    0.02884163
    0.02091378
    0.04147155
    0.03668562


$$$$

     RDKit          3D

 33 34  0  0  0  0  0  0  0  0999 V2000
    0.7860   -0.9463   -1.0755 S   0  0  0  0  0  0  0  0  0  0  0  0
   -0.7375   -0.2345   -0.5302 N   0  0  0  0  0  0  0  0  0  0  0  0
   -1.7369   -1.2748   -0.5338 C   0  0  0  0  0  0  0  0  0  0  0  0
    2.1469    0.2649   -0.8881 C   0  0  0  0  0  0  0  0  0  0  0  0
   -3.0615   -0.7843   -0.0905 C   0  0  0  0  0  0  0  0  0  0  0  0
    3.3068   -0.3559   -1.3321 O   0  0  0  0  0  0  0  0  0  0  0  0
    2.2138    0.6576    0.5571 C   0  0  0  0  0  0  0  0  0  0  0  0
   -4.1430   -1.6302   -0.0271 C   0  0  0  0  0  0  0  0  0  0  0  0
   -3.2031    0.5389    0.2614 C   0  0  0  0  0  0  0  0  0  0  0  0
    4.4505    0.3446   -0.9722 C   0  0  0  0  0  0  0  0  0  0  0  0
    2.2537    2.0615    0.6609 O   0  0  0  0  0  0  0  0  0  0  0  0
    3.4066    0.0771    1.2780 C   0  0  0  0  0  0  0  0  0  0  0  0
   -5.3838   -1.1406    0.3954 C   0  0  0  0  0  0  0  0  0  0  0  0
   -4.4420    1.0341    0.6848 C   0  0  0  0  0  0  0  0  0  0  0  0
    4.6860    0.2278    0.5021 C   0  0  0  0  0  0  0  0  0  0  0  0
   -5.5343    0.1875    0.7506 C   0  0  0  0  0  0  0  0  0  0  0  0
   -0.6722    0.1113    0.4622 H   0  0  0  0  0  0  0  0  0  0  0  0
   -1.7830   -1.7070   -1.5732 H   0  0  0  0  0  0  0  0  0  0  0  0
   -1.3994   -2.0579    0.1844 H   0  0  0  0  0  0  0  0  0  0  0  0
    1.8556    1.1325   -1.5217 H   0  0  0  0  0  0  0  0  0  0  0  0
    1.3101    0.3098    1.1195 H   0  0  0  0  0  0  0  0  0  0  0  0
   -4.0593   -2.6716   -0.2972 H   0  0  0  0  0  0  0  0  0  0  0  0
   -2.3976    1.2536    0.2345 H   0  0  0  0  0  0  0  0  0  0  0  0
    5.3081   -0.1298   -1.4875 H   0  0  0  0  0  0  0  0  0  0  0  0
    4.4219    1.4048   -1.2869 H   0  0  0  0  0  0  0  0  0  0  0  0
    2.3433    2.3124    1.6182 H   0  0  0  0  0  0  0  0  0  0  0  0
    3.2061   -0.9869    1.5379 H   0  0  0  0  0  0  0  0  0  0  0  0
    3.5261    0.6785    2.2184 H   0  0  0  0  0  0  0  0  0  0  0  0
   -6.2412   -1.8093    0.4461 H   0  0  0  0  0  0  0  0  0  0  0  0
   -4.5432    2.0773    0.9597 H   0  0  0  0  0  0  0  0  0  0  0  0
    5.3333   -0.6544    0.7109 H   0  0  0  0  0  0  0  0  0  0  0  0
    5.2763    1.1184    0.8440 H   0  0  0  0  0  0  0  0  0  0  0  0
   -6.4926    0.5908    1.0830 H   0  0  0  0  0  0  0  0  0  0  0  0
  1  2  1  0
  2  3  1  0
  4  1  1  0
  3  5  1  0
  6  4  1  0
  4  7  1  0
  5  8  2  0
  5  9  1  0
 10  6  1  0
  7 11  1  0
  7 12  1  0
  8 13  1  0
 14  9  2  0
 10 15  1  0
 12 15  1  0
 13 16  2  0
 16 14  1  0
  2 17  1  0
  3 18  1  0
  3 19  1  0
  4 20  1  0
  7 21  1  0
  8 22  1  0
  9 23  1  0
 10 24  1  0
 10 25  1  0
 11 26  1  0
 12 27  1  0
 12 28  1  0
 13 29  1  0
 14 30  1  0
 15 31  1  0
 15 32  1  0
 16 33  1  0
M  END
>  <JobName>  (19) 
CHEMBL1089015_f001

>  <Status>  (19) 
ok

>  <DetailedStatus>  (19) 


>  <E_el>  (19) 
-1068.961203361

>  <E_el_PBEh-3c>  (19) 
-1068.961203361

>  <HBD_atom_index>  (19) 
11

>  <Function>  (19) 
alcohol

>  <Atom>  (19) 
O

>  <Molecular_Weight>  (19) 
239.33388

>  <Mol_ID>  (19) 
CHEMBL1089015_f001

>  <Atom_and_Type>  (19) 
N-ring_sidechain fragment

>  <E_el_PW6B95>  (19) 
-1072.379524335

>  <E_el complex_PW6B95>  (19) 
-1265.874374169

>  <HB_distance>  (19) 
1.90

>  <dG(298)_RRHO (kJ/mol)>  (19) 
646.2358

>  <dG(298)_RRHO complex (kJ/mol)>  (19) 
856.1866

>  <dG_solv_SMD_CCl4 (kJ/mol)>  (19) 
-48.1735

>  <dG_solv_SMD_CCl4 complex (kJ/mol)>  (19) 
-58.4573

>  <Delta G_sol (kJ/mol)>  (19) 
24.56

>  <Delta G (kcal/mol)>  (19) 
-1.31

>  <Delta G (kJ/mol)>  (19) 
-5.47

>  <cm5>  (19) 
-0.0247
-0.6609
0.0598
0.2524
-0.0047
-0.5462
0.1677
-0.0994
-0.0941
0.1287
-0.7756
-0.1525
-0.0812
-0.0853
-0.1582
-0.0878
0.3618
0.0974
0.0849
0.1102
0.0775
0.0867
0.1001
0.0914
0.0825
0.4955
0.0877
0.0783
0.0827
0.0842
0.0819
0.0764
0.0825


>  <Mulliken>  (19) 
   -0.04420821
   -0.34224596
    0.09540266
    0.26590650
    0.00567715
   -0.45496448
    0.20342320
   -0.04533811
   -0.04180887
    0.20501506
   -0.57146381
   -0.05379315
   -0.02609087
   -0.02907541
   -0.05690837
   -0.03274006
    0.18314677
    0.03447269
    0.01966293
    0.03974978
    0.00772360
    0.02923228
    0.03568373
    0.02921347
    0.01971050
    0.33430381
    0.03309394
    0.02192935
    0.02738510
    0.02831316
    0.02803734
    0.02388614
    0.02766812


$$$$

     RDKit          3D

 26 28  0  0  0  0  0  0  0  0999 V2000
    1.5923    0.7575   -0.0585 C   0  0  0  0  0  0  0  0  0  0  0  0
    1.0994    2.0091   -0.0888 N   0  0  0  0  0  0  0  0  0  0  0  0
   -0.2105    2.2218   -0.1026 C   0  0  0  0  0  0  0  0  0  0  0  0
    2.9742    0.6011   -0.0510 C   0  0  0  0  0  0  0  0  0  0  0  0
    0.7254   -0.3145   -0.0413 C   0  0  0  0  0  0  0  0  0  0  0  0
   -0.6129    3.4089   -0.1311 O   0  0  0  0  0  0  0  0  0  0  0  0
   -1.1200    1.1616   -0.0859 C   0  0  0  0  0  0  0  0  0  0  0  0
    3.4759   -0.6835   -0.0258 C   0  0  0  0  0  0  0  0  0  0  0  0
   -0.6687   -0.1279   -0.0543 C   0  0  0  0  0  0  0  0  0  0  0  0
    1.2786   -1.5888   -0.0167 C   0  0  0  0  0  0  0  0  0  0  0  0
   -2.5378    1.5879   -0.1178 C   0  0  0  0  0  0  0  0  0  0  0  0
    2.6549   -1.7947   -0.0084 C   0  0  0  0  0  0  0  0  0  0  0  0
   -1.4549   -1.3523   -0.0226 C   0  0  0  0  0  0  0  0  0  0  0  0
   -3.6589    0.2067   -0.4031 S   0  0  0  0  0  0  0  0  0  0  0  0
   -2.9038   -1.2525    0.3112 C   0  0  0  0  0  0  0  0  0  0  0  0
    1.7708    2.8148   -0.1013 H   0  0  0  0  0  0  0  0  0  0  0  0
    3.6428    1.4510   -0.0642 H   0  0  0  0  0  0  0  0  0  0  0  0
    4.5569   -0.8767   -0.0185 H   0  0  0  0  0  0  0  0  0  0  0  0
    0.6882   -2.4885   -0.0088 H   0  0  0  0  0  0  0  0  0  0  0  0
   -2.7692    2.0419    0.8673 H   0  0  0  0  0  0  0  0  0  0  0  0
   -2.7323    2.3699   -0.8760 H   0  0  0  0  0  0  0  0  0  0  0  0
    3.0734   -2.7997    0.0112 H   0  0  0  0  0  0  0  0  0  0  0  0
   -1.0221   -1.9745    0.8154 H   0  0  0  0  0  0  0  0  0  0  0  0
   -1.3414   -1.8769   -0.9955 H   0  0  0  0  0  0  0  0  0  0  0  0
   -3.4055   -2.1586   -0.1434 H   0  0  0  0  0  0  0  0  0  0  0  0
   -3.0951   -1.3431    1.4103 H   0  0  0  0  0  0  0  0  0  0  0  0
  1  2  1  0
  2  3  1  0
  4  1  2  0
  1  5  1  0
  3  6  2  0
  3  7  1  0
  8  4  1  0
  9  5  1  0
  5 10  2  0
  7  9  2  0
  7 11  1  0
 12  8  2  0
  9 13  1  0
 12 10  1  0
 14 11  1  0
 13 15  1  0
 15 14  1  0
  2 16  1  0
  4 17  1  0
  8 18  1  0
 10 19  1  0
 11 20  1  0
 11 21  1  0
 12 22  1  0
 13 23  1  0
 13 24  1  0
 15 25  1  0
 15 26  1  0
M  END
>  <JobName>  (20) 
CHEMBL1092143_f001

>  <Status>  (20) 
ok

>  <DetailedStatus>  (20) 


>  <E_el>  (20) 
-990.3710378265

>  <E_el_PBEh-3c>  (20) 
-990.3710378265

>  <HBD_atom_index>  (20) 
2

>  <Function>  (20) 
undefined donor function

>  <Atom>  (20) 
N

>  <Molecular_Weight>  (20) 
217.28684

>  <Mol_ID>  (20) 
CHEMBL1092143_f001

>  <Atom_and_Type>  (20) 
N-ring fragment

>  <E_el_PW6B95>  (20) 
-993.4942188369

>  <E_el complex_PW6B95>  (20) 
-1186.988054209

>  <HB_distance>  (20) 
1.96

>  <dG(298)_RRHO (kJ/mol)>  (20) 
464.0128

>  <dG(298)_RRHO complex (kJ/mol)>  (20) 
675.1951

>  <dG_solv_SMD_CCl4 (kJ/mol)>  (20) 
-51.3250

>  <dG_solv_SMD_CCl4 complex (kJ/mol)>  (20) 
-57.5568

>  <Delta G_sol (kJ/mol)>  (20) 
32.50

>  <Delta G (kcal/mol)>  (20) 
-0.11

>  <Delta G (kJ/mol)>  (20) 
-0.46

>  <cm5>  (20) 
0.2067
-0.6144
0.5518
-0.1182
-0.0305
-0.6458
-0.0497
-0.0693
0.0083
-0.0914
-0.0441
-0.0966
-0.1401
-0.1892
-0.0608
0.4304
0.0996
0.0865
0.0955
0.1047
0.1240
0.0913
0.0936
0.1000
0.0830
0.0750


>  <Mulliken>  (20) 
    0.14082273
   -0.26739296
    0.44791683
   -0.07072313
   -0.03078858
   -0.60328105
   -0.05088731
   -0.01550638
    0.01553591
   -0.03642872
    0.03480192
   -0.04063434
   -0.04381422
   -0.14353295
    0.02298952
    0.24910794
    0.03988734
    0.03211163
    0.03562745
    0.04699934
    0.06462769
    0.03618837
    0.03846019
    0.04444438
    0.03101740
    0.02245099


$$$$

     RDKit          3D

 25 25  0  0  0  0  0  0  0  0999 V2000
   -0.0310    0.9080   -0.8980 C   0  0  0  0  0  0  0  0  0  0  0  0
   -0.3468    2.1511   -1.4584 O   0  0  0  0  0  0  0  0  0  0  0  0
   -1.2235    0.4051   -0.1408 C   0  0  0  0  0  0  0  0  0  0  0  0
    1.1730    1.0721   -0.0498 C   0  0  0  0  0  0  0  0  0  0  0  0
   -1.0327   -1.1049   -0.0208 C   0  0  0  0  0  0  0  0  0  0  0  0
   -2.4284    0.7437   -0.6900 O   0  0  0  0  0  0  0  0  0  0  0  0
    1.6221   -0.1142    0.7013 C   0  0  0  0  0  0  0  0  0  0  0  0
    0.9650    2.1911    0.7893 O   0  0  0  0  0  0  0  0  0  0  0  0
    0.3532   -1.2900    1.1470 S   0  0  0  0  0  0  0  0  0  0  0  0
   -2.2746   -1.7906    0.4796 C   0  0  0  0  0  0  0  0  0  0  0  0
    2.7108   -0.8649   -0.0614 C   0  0  0  0  0  0  0  0  0  0  0  0
    0.2284    0.2352   -1.7646 H   0  0  0  0  0  0  0  0  0  0  0  0
   -1.3229    2.2906   -1.5146 H   0  0  0  0  0  0  0  0  0  0  0  0
   -1.1574    0.8534    0.8935 H   0  0  0  0  0  0  0  0  0  0  0  0
    2.0190    1.3945   -0.7265 H   0  0  0  0  0  0  0  0  0  0  0  0
   -0.6831   -1.5167   -0.9903 H   0  0  0  0  0  0  0  0  0  0  0  0
   -2.9716    1.3134   -0.0592 H   0  0  0  0  0  0  0  0  0  0  0  0
    2.1007    0.2435    1.6604 H   0  0  0  0  0  0  0  0  0  0  0  0
    1.0237    1.9692    1.7309 H   0  0  0  0  0  0  0  0  0  0  0  0
   -2.5928   -1.2798    1.4071 H   0  0  0  0  0  0  0  0  0  0  0  0
   -2.0223   -2.8378    0.6801 H   0  0  0  0  0  0  0  0  0  0  0  0
   -3.0246   -1.7500   -0.3218 H   0  0  0  0  0  0  0  0  0  0  0  0
    2.4974   -1.9531   -0.1184 H   0  0  0  0  0  0  0  0  0  0  0  0
    2.7219   -0.4980   -1.1077 H   0  0  0  0  0  0  0  0  0  0  0  0
    3.6963   -0.7709    0.4331 H   0  0  0  0  0  0  0  0  0  0  0  0
  1  2  1  0
  3  1  1  0
  1  4  1  0
  5  3  1  0
  3  6  1  0
  7  4  1  0
  4  8  1  0
  9  5  1  0
  5 10  1  0
 11  7  1  0
  7  9  1  0
  1 12  1  0
  2 13  1  0
  3 14  1  0
  4 15  1  0
  5 16  1  0
  6 17  1  0
  7 18  1  0
  8 19  1  0
 10 20  1  0
 10 21  1  0
 10 22  1  0
 11 23  1  0
 11 24  1  0
 11 25  1  0
M  END
>  <JobName>  (21) 
CHEMBL1093013_f003

>  <Status>  (21) 
ok

>  <DetailedStatus>  (21) 


>  <E_el>  (21) 
-897.5113827130

>  <E_el_PBEh-3c>  (21) 
-897.5113827130

>  <HBD_atom_index>  (21) 
2
6
8

>  <Function>  (21) 
alcohol
alcohol
alcohol

>  <Atom>  (21) 
O
O
O

>  <Molecular_Weight>  (21) 
178.24926

>  <Mol_ID>  (21) 
CHEMBL1093013_f003

>  <Atom_and_Type>  (21) 
O-ring_sidechain fragment

>  <E_el_PW6B95>  (21) 
-900.2282214395

>  <E_el complex_PW6B95>  (21) 
-1093.719491643
-1093.718771541
-1093.721018566

>  <HB_distance>  (21) 
2.07
1.95
1.92

>  <dG(298)_RRHO (kJ/mol)>  (21) 
484.3736

>  <dG(298)_RRHO complex (kJ/mol)>  (21) 
692.9514
695.3878
692.1348

>  <dG_solv_SMD_CCl4 (kJ/mol)>  (21) 
-31.4943

>  <dG_solv_SMD_CCl4 complex (kJ/mol)>  (21) 
-40.1391
-40.2425
-43.8321

>  <Delta G_sol (kJ/mol)>  (21) 
34.22
38.44
25.70

>  <Delta G (kcal/mol)>  (21) 
0.15
0.78
-1.14

>  <Delta G (kJ/mol)>  (21) 
0.62
3.28
-4.75

>  <cm5>  (21) 
0.1711
-0.7616
0.1748
0.1698
-0.0234
-0.7613
-0.0235
-0.7726
-0.2048
-0.2184
-0.2380
0.0782
0.5189
0.0815
0.1080
0.0854
0.4985
0.0949
0.5023
0.0824
0.0875
0.1002
0.0831
0.0819
0.0851


>  <Mulliken>  (21) 
    0.20270344
   -0.55982142
    0.20565956
    0.20411053
    0.02570643
   -0.55404942
    0.02244140
   -0.56012474
   -0.15628862
   -0.07634364
   -0.09690627
    0.01112539
    0.34386061
    0.00893693
    0.03974292
    0.02483060
    0.34307492
    0.03444552
    0.33052574
    0.02917350
    0.03484983
    0.04573330
    0.03111474
    0.03007404
    0.03542472


$$$$

     RDKit          3D

 19 20  0  0  0  0  0  0  0  0999 V2000
   -1.8654   -1.0885   -0.3424 C   0  0  0  0  0  0  0  0  0  0  0  0
   -3.1992   -0.6288   -0.2771 N   0  0  0  0  0  0  0  0  0  0  0  0
   -0.7949   -0.1374   -0.0650 C   0  0  0  0  0  0  0  0  0  0  0  0
   -1.6337   -2.2823   -0.6321 O   0  0  0  0  0  0  0  0  0  0  0  0
   -1.0576    1.1763    0.2534 C   0  0  0  0  0  0  0  0  0  0  0  0
    0.5191   -0.5610   -0.1219 C   0  0  0  0  0  0  0  0  0  0  0  0
   -0.0332    2.0603    0.5124 C   0  0  0  0  0  0  0  0  0  0  0  0
    1.5612    0.3278    0.1388 C   0  0  0  0  0  0  0  0  0  0  0  0
    1.0610   -1.7738   -0.4048 N   0  0  0  0  0  0  0  0  0  0  0  0
    2.3810   -1.6815   -0.3326 N   0  0  0  0  0  0  0  0  0  0  0  0
    2.7130   -0.4204   -0.0053 C   0  0  0  0  0  0  0  0  0  0  0  0
    1.2852    1.6456    0.4578 C   0  0  0  0  0  0  0  0  0  0  0  0
   -3.8675   -1.1064    0.3507 H   0  0  0  0  0  0  0  0  0  0  0  0
   -3.5272    0.1731   -0.8400 H   0  0  0  0  0  0  0  0  0  0  0  0
   -2.1118    1.4677    0.2870 H   0  0  0  0  0  0  0  0  0  0  0  0
   -0.2891    3.0752    0.7564 H   0  0  0  0  0  0  0  0  0  0  0  0
    3.0301   -2.4871   -0.5097 H   0  0  0  0  0  0  0  0  0  0  0  0
    3.7238   -0.0633    0.1215 H   0  0  0  0  0  0  0  0  0  0  0  0
    2.1054    2.3045    0.6528 H   0  0  0  0  0  0  0  0  0  0  0  0
  1  2  1  0
  3  1  1  0
  1  4  2  0
  5  3  2  0
  3  6  1  0
  7  5  1  0
  8  6  1  0
  6  9  2  0
 10 11  1  0
 10  9  1  0
 11  8  2  0
 12  7  2  0
  8 12  1  0
  2 13  1  0
  2 14  1  0
  5 15  1  0
  7 16  1  0
 10 17  1  0
 11 18  1  0
 12 19  1  0
M  END
>  <JobName>  (22) 
CHEMBL1094959_f002

>  <Status>  (22) 
ok

>  <DetailedStatus>  (22) 


>  <E_el>  (22) 
-547.3491611189

>  <E_el_PBEh-3c>  (22) 
-547.3491611189

>  <HBD_atom_index>  (22) 
2
9

>  <Function>  (22) 
amide
pyrazole

>  <Atom>  (22) 
N
N

>  <Molecular_Weight>  (22) 
161.16067

>  <Mol_ID>  (22) 
CHEMBL1094959_f002

>  <Atom_and_Type>  (22) 
N-ring_sidechain fragment

>  <E_el_PW6B95>  (22) 
-549.4859507119

>  <E_el complex_PW6B95>  (22) 
-742.9791552787
-742.9773457892

>  <HB_distance>  (22) 
2.19
2.08

>  <dG(298)_RRHO (kJ/mol)>  (22) 
306.6035

>  <dG(298)_RRHO complex (kJ/mol)>  (22) 
511.5003
511.9518

>  <dG_solv_SMD_CCl4 (kJ/mol)>  (22) 
-42.4625

>  <dG_solv_SMD_CCl4 complex (kJ/mol)>  (22) 
-47.5776
-50.8492

>  <Delta G_sol (kJ/mol)>  (22) 
28.99
30.92

>  <Delta G (kcal/mol)>  (22) 
-0.64
-0.35

>  <Delta G (kJ/mol)>  (22) 
-2.68
-1.46

>  <cm5>  (22) 
0.5686
-0.9123
-0.0416
-0.5625
-0.0755
0.2255
-0.0942
-0.0290
-0.3570
-0.3185
0.0743
-0.0761
0.4137
0.4008
0.0907
0.0894
0.4157
0.0970
0.0908


>  <Mulliken>  (22) 
    0.48003486
   -0.48786825
   -0.04793293
   -0.52779262
   -0.02569157
    0.14470697
   -0.03807769
   -0.03848993
   -0.24709475
   -0.04858310
    0.04390566
   -0.02243123
    0.23440461
    0.22194657
    0.02924472
    0.03201506
    0.23284023
    0.03253963
    0.03232376


$$$$

     RDKit          3D

 16 15  0  0  0  0  0  0  0  0999 V2000
   -0.9420   -0.4698   -0.5598 C   0  0  0  0  0  0  0  0  0  0  0  0
   -0.9196   -1.8438   -0.4039 O   0  0  0  0  0  0  0  0  0  0  0  0
    0.3806    0.2007   -0.5677 C   0  0  0  0  0  0  0  0  0  0  0  0
   -1.9536    0.1938    0.3075 C   0  0  0  0  0  0  0  0  0  0  0  0
    1.2273    0.0318    0.6189 C   0  0  0  0  0  0  0  0  0  0  0  0
   -3.2362   -0.2883   -0.0178 F   0  0  0  0  0  0  0  0  0  0  0  0
   -2.0017    1.5462    0.1754 F   0  0  0  0  0  0  0  0  0  0  0  0
   -1.7773   -0.1315    1.6225 F   0  0  0  0  0  0  0  0  0  0  0  0
    2.4731    0.7504    0.6094 N   0  0  0  0  0  0  0  0  0  0  0  0
    0.9967   -0.6544    1.6250 O   0  0  0  0  0  0  0  0  0  0  0  0
   -1.3354   -0.3101   -1.6455 H   0  0  0  0  0  0  0  0  0  0  0  0
   -0.0514   -2.2372   -0.6642 H   0  0  0  0  0  0  0  0  0  0  0  0
    1.0066   -0.0998   -1.4669 H   0  0  0  0  0  0  0  0  0  0  0  0
    0.2861    1.3247   -0.6955 H   0  0  0  0  0  0  0  0  0  0  0  0
    3.0608    0.6457   -0.2469 H   0  0  0  0  0  0  0  0  0  0  0  0
    2.7860    1.3416    1.3960 H   0  0  0  0  0  0  0  0  0  0  0  0
  1  2  1  0
  3  1  1  0
  1  4  1  0
  5  3  1  0
  4  6  1  0
  4  7  1  0
  4  8  1  0
  9  5  1  0
  5 10  2  0
  1 11  1  0
  2 12  1  0
  3 13  1  0
  3 14  1  0
  9 15  1  0
  9 16  1  0
M  END
>  <JobName>  (23) 
CHEMBL1097456_f002

>  <Status>  (23) 
ok

>  <DetailedStatus>  (23) 


>  <E_el>  (23) 
-659.4570222255

>  <E_el_PBEh-3c>  (23) 
-659.4570222255

>  <HBD_atom_index>  (23) 
2
9

>  <Function>  (23) 
alcohol
amide

>  <Atom>  (23) 
O
N

>  <Molecular_Weight>  (23) 
157.09114

>  <Mol_ID>  (23) 
CHEMBL1097456_f002

>  <Atom_and_Type>  (23) 
O-chain fragment

>  <E_el_PW6B95>  (23) 
-661.8654911136

>  <E_el complex_PW6B95>  (23) 
-855.3590614499
-855.3521213680

>  <HB_distance>  (23) 
1.84
2.33

>  <dG(298)_RRHO (kJ/mol)>  (23) 
217.0389

>  <dG(298)_RRHO complex (kJ/mol)>  (23) 
424.7222
423.0812

>  <dG_solv_SMD_CCl4 (kJ/mol)>  (23) 
-21.8335

>  <dG_solv_SMD_CCl4 complex (kJ/mol)>  (23) 
-35.0298
-34.5245

>  <Delta G_sol (kJ/mol)>  (23) 
22.74
39.82

>  <Delta G (kcal/mol)>  (23) 
-1.58
0.99

>  <Delta G (kJ/mol)>  (23) 
-6.62
4.15

>  <cm5>  (23) 
0.2139
-0.7314
-0.1872
0.6729
0.5623
-0.2717
-0.2675
-0.2393
-0.8995
-0.5396
0.0998
0.5237
0.1130
0.1265
0.3937
0.4305


>  <Mulliken>  (23) 
    0.23639192
   -0.53239082
   -0.10428025
    0.62451354
    0.48473391
   -0.25322596
   -0.24535536
   -0.22008116
   -0.48343324
   -0.50035052
    0.03738136
    0.35887296
    0.05762557
    0.06902710
    0.21938547
    0.25118547


$$$$

     RDKit          3D

 45 46  0  0  0  0  0  0  0  0999 V2000
   -0.8106    0.0388    0.9466 C   0  0  0  0  0  0  0  0  0  0  0  0
    0.1581    0.3010   -0.0595 N   0  0  0  0  0  0  0  0  0  0  0  0
    1.5253   -0.0558    0.0725 C   0  0  0  0  0  0  0  0  0  0  0  0
   -1.9874   -0.7552    0.5473 C   0  0  0  0  0  0  0  0  0  0  0  0
   -1.2126    1.3952    1.5433 C   0  0  0  0  0  0  0  0  0  0  0  0
    1.9294   -0.6295    1.1116 O   0  0  0  0  0  0  0  0  0  0  0  0
    2.4616    0.2034   -0.9123 O   0  0  0  0  0  0  0  0  0  0  0  0
   -2.0171   -1.2587   -0.8477 C   0  0  0  0  0  0  0  0  0  0  0  0
   -3.2357    0.0839    0.7728 C   0  0  0  0  0  0  0  0  0  0  0  0
   -2.0270    2.1901    0.5725 C   0  0  0  0  0  0  0  0  0  0  0  0
    3.7759   -0.1629   -0.7356 C   0  0  0  0  0  0  0  0  0  0  0  0
   -0.8983   -2.1590   -1.2334 C   0  0  0  0  0  0  0  0  0  0  0  0
   -3.3213   -2.0237   -1.0350 C   0  0  0  0  0  0  0  0  0  0  0  0
   -3.1840    1.3801    0.0155 C   0  0  0  0  0  0  0  0  0  0  0  0
   -2.5786    3.4032    1.2824 C   0  0  0  0  0  0  0  0  0  0  0  0
    4.2490   -1.3896   -1.1259 C   0  0  0  0  0  0  0  0  0  0  0  0
    4.6564    0.7174   -0.1506 C   0  0  0  0  0  0  0  0  0  0  0  0
    5.5897   -1.7465   -0.9387 C   0  0  0  0  0  0  0  0  0  0  0  0
    6.4428   -0.8449   -0.3516 C   0  0  0  0  0  0  0  0  0  0  0  0
    5.9732    0.3812    0.0393 C   0  0  0  0  0  0  0  0  0  0  0  0
   -0.2806   -0.4806    1.7990 H   0  0  0  0  0  0  0  0  0  0  0  0
   -0.1382    0.7766   -0.9388 H   0  0  0  0  0  0  0  0  0  0  0  0
   -2.1178   -1.6508    1.2254 H   0  0  0  0  0  0  0  0  0  0  0  0
   -1.6359    1.3024    2.5424 H   0  0  0  0  0  0  0  0  0  0  0  0
   -0.2332    1.9445    1.6706 H   0  0  0  0  0  0  0  0  0  0  0  0
   -2.0490   -0.4199   -1.5807 H   0  0  0  0  0  0  0  0  0  0  0  0
   -3.2836    0.3176    1.8542 H   0  0  0  0  0  0  0  0  0  0  0  0
   -4.1588   -0.4636    0.5267 H   0  0  0  0  0  0  0  0  0  0  0  0
   -1.3986    2.5447   -0.2620 H   0  0  0  0  0  0  0  0  0  0  0  0
   -0.3220   -2.5680   -0.3663 H   0  0  0  0  0  0  0  0  0  0  0  0
   -0.2067   -1.6858   -1.9914 H   0  0  0  0  0  0  0  0  0  0  0  0
   -1.2733   -3.0819   -1.7690 H   0  0  0  0  0  0  0  0  0  0  0  0
   -4.1541   -1.3300   -1.3197 H   0  0  0  0  0  0  0  0  0  0  0  0
   -3.1870   -2.7760   -1.8480 H   0  0  0  0  0  0  0  0  0  0  0  0
   -3.5945   -2.6045   -0.1320 H   0  0  0  0  0  0  0  0  0  0  0  0
   -4.1431    1.9052    0.2039 H   0  0  0  0  0  0  0  0  0  0  0  0
   -3.1029    1.2504   -1.0715 H   0  0  0  0  0  0  0  0  0  0  0  0
   -1.7781    4.1536    1.4830 H   0  0  0  0  0  0  0  0  0  0  0  0
   -3.3473    3.8766    0.6089 H   0  0  0  0  0  0  0  0  0  0  0  0
   -3.0583    3.0995    2.2360 H   0  0  0  0  0  0  0  0  0  0  0  0
    3.6037   -2.1284   -1.5935 H   0  0  0  0  0  0  0  0  0  0  0  0
    4.2699    1.7004    0.1604 H   0  0  0  0  0  0  0  0  0  0  0  0
    5.9669   -2.7112   -1.2443 H   0  0  0  0  0  0  0  0  0  0  0  0
    7.4906   -1.1200   -0.2037 H   0  0  0  0  0  0  0  0  0  0  0  0
    6.6428    1.0809    0.4968 H   0  0  0  0  0  0  0  0  0  0  0  0
  1  2  1  0
  2  3  1  0
  4  1  1  0
  5  1  1  0
  3  6  2  0
  3  7  1  0
  8  4  1  0
  4  9  1  0
 10  5  1  0
  7 11  1  0
 12  8  1  0
  8 13  1  0
  9 14  1  0
 14 10  1  0
 10 15  1  0
 11 16  2  0
 11 17  1  0
 16 18  1  0
 18 19  2  0
 19 20  1  0
 20 17  2  0
  1 21  1  0
  2 22  1  0
  4 23  1  0
  5 24  1  0
  5 25  1  0
  8 26  1  0
  9 27  1  0
  9 28  1  0
 10 29  1  0
 12 30  1  0
 12 31  1  0
 12 32  1  0
 13 33  1  0
 13 34  1  0
 13 35  1  0
 14 36  1  0
 14 37  1  0
 15 38  1  0
 15 39  1  0
 15 40  1  0
 16 41  1  0
 17 42  1  0
 18 43  1  0
 19 44  1  0
 20 45  1  0
M  END
>  <JobName>  (24) 
CHEMBL1098431_f001

>  <Status>  (24) 
ok

>  <DetailedStatus>  (24) 


>  <E_el>  (24) 
-866.2305551323

>  <E_el_PBEh-3c>  (24) 
-866.2305551323

>  <HBD_atom_index>  (24) 
2

>  <Function>  (24) 
amide

>  <Atom>  (24) 
N

>  <Molecular_Weight>  (24) 
275.3859

>  <Mol_ID>  (24) 
CHEMBL1098431_f001

>  <Atom_and_Type>  (24) 
N-ring_sidechain fragment

>  <E_el_PW6B95>  (24) 
-869.6002314049

>  <E_el complex_PW6B95>  (24) 
-1063.093646287

>  <HB_distance>  (24) 
2.13

>  <dG(298)_RRHO (kJ/mol)>  (24) 
951.0644

>  <dG(298)_RRHO complex (kJ/mol)>  (24) 
1161.7163

>  <dG_solv_SMD_CCl4 (kJ/mol)>  (24) 
-50.7753

>  <dG_solv_SMD_CCl4 complex (kJ/mol)>  (24) 
-59.6101

>  <Delta G_sol (kJ/mol)>  (24) 
30.47

>  <Delta G (kcal/mol)>  (24) 
-0.42

>  <Delta G (kJ/mol)>  (24) 
-1.74

>  <cm5>  (24) 
0.1295
-0.6949
0.7519
-0.0857
-0.1666
-0.6152
-0.4778
-0.0677
-0.1626
-0.0771
0.2886
-0.2223
-0.2329
-0.1643
-0.2238
-0.1032
-0.0980
-0.0811
-0.0869
-0.0795
0.1264
0.4089
0.0848
0.0930
0.0923
0.0765
0.0850
0.0868
0.0782
0.0886
0.0734
0.0744
0.0760
0.0792
0.0800
0.0831
0.0804
0.0772
0.0740
0.0786
0.1027
0.1015
0.0912
0.0855
0.0921


>  <Mulliken>  (24) 
    0.12810644
   -0.35106156
    0.64040599
   -0.02753677
   -0.06827797
   -0.57510401
   -0.41912764
    0.00122406
   -0.05553822
   -0.00621153
    0.27071508
   -0.08551809
   -0.08843966
   -0.05722757
   -0.08205888
   -0.05346196
   -0.04968321
   -0.02469530
   -0.03166493
   -0.02245303
    0.05407782
    0.22546945
    0.02739667
    0.03518773
    0.03401581
    0.01540229
    0.02704529
    0.03015580
    0.01760491
    0.03655414
    0.02335699
    0.02583628
    0.02660129
    0.02906358
    0.02865271
    0.02817885
    0.02438075
    0.02820843
    0.02529228
    0.02766109
    0.04414930
    0.04387590
    0.03474404
    0.03065035
    0.03404700


$$$$

     RDKit          3D

 36 36  0  0  0  0  0  0  0  0999 V2000
   -1.1935    0.5136   -0.6139 C   0  0  0  0  0  0  0  0  0  0  0  0
    0.0789   -0.0682   -0.2035 N   0  0  0  0  0  0  0  0  0  0  0  0
    1.2997    0.6112   -0.3738 C   0  0  0  0  0  0  0  0  0  0  0  0
   -1.8859   -0.2109   -1.7047 C   0  0  0  0  0  0  0  0  0  0  0  0
   -2.0670    0.8451    0.5766 C   0  0  0  0  0  0  0  0  0  0  0  0
    1.1585    1.7746   -0.9202 O   0  0  0  0  0  0  0  0  0  0  0  0
    2.6282    0.1849   -0.0279 C   0  0  0  0  0  0  0  0  0  0  0  0
   -3.0772    0.4566   -1.9740 O   0  0  0  0  0  0  0  0  0  0  0  0
   -2.1319   -1.6599   -1.5227 C   0  0  0  0  0  0  0  0  0  0  0  0
   -1.4238    1.7789    1.4172 O   0  0  0  0  0  0  0  0  0  0  0  0
    3.7009    1.0307   -0.2909 C   0  0  0  0  0  0  0  0  0  0  0  0
    2.9546   -1.0135    0.5555 C   0  0  0  0  0  0  0  0  0  0  0  0
   -2.9708   -2.0502   -0.3513 C   0  0  0  0  0  0  0  0  0  0  0  0
   -2.3259    2.0050    2.4772 C   0  0  0  0  0  0  0  0  0  0  0  0
    3.4225    2.2283   -0.8683 F   0  0  0  0  0  0  0  0  0  0  0  0
    5.0062    0.7371   -0.0081 C   0  0  0  0  0  0  0  0  0  0  0  0
    4.2894   -1.3461    0.8594 C   0  0  0  0  0  0  0  0  0  0  0  0
    2.0345   -1.9265    0.8665 F   0  0  0  0  0  0  0  0  0  0  0  0
    5.3094   -0.4711    0.5771 C   0  0  0  0  0  0  0  0  0  0  0  0
   -0.9273    1.5283   -1.0461 H   0  0  0  0  0  0  0  0  0  0  0  0
    0.0715   -1.0016    0.2210 H   0  0  0  0  0  0  0  0  0  0  0  0
   -1.2840   -0.1099   -2.6594 H   0  0  0  0  0  0  0  0  0  0  0  0
   -3.0328    1.2568    0.2945 H   0  0  0  0  0  0  0  0  0  0  0  0
   -2.2103   -0.0542    1.2349 H   0  0  0  0  0  0  0  0  0  0  0  0
   -2.8300    1.3022   -2.4305 H   0  0  0  0  0  0  0  0  0  0  0  0
   -2.6843   -1.9991   -2.4498 H   0  0  0  0  0  0  0  0  0  0  0  0
   -1.2115   -2.2762   -1.5180 H   0  0  0  0  0  0  0  0  0  0  0  0
   -3.5339   -2.9746   -0.6266 H   0  0  0  0  0  0  0  0  0  0  0  0
   -2.3750   -2.3390    0.5387 H   0  0  0  0  0  0  0  0  0  0  0  0
   -3.7602   -1.2951   -0.1121 H   0  0  0  0  0  0  0  0  0  0  0  0
   -3.2432    2.4018    2.0077 H   0  0  0  0  0  0  0  0  0  0  0  0
   -1.8983    2.7158    3.1880 H   0  0  0  0  0  0  0  0  0  0  0  0
   -2.5659    1.0333    2.9818 H   0  0  0  0  0  0  0  0  0  0  0  0
    5.8149    1.4232   -0.2284 H   0  0  0  0  0  0  0  0  0  0  0  0
    4.5265   -2.2957    1.3192 H   0  0  0  0  0  0  0  0  0  0  0  0
    6.3370   -0.7357    0.8149 H   0  0  0  0  0  0  0  0  0  0  0  0
  1  2  1  0
  2  3  1  0
  4  1  1  0
  1  5  1  0
  3  6  2  0
  3  7  1  0
  8  4  1  0
  4  9  1  0
  5 10  1  0
  7 11  2  0
  7 12  1  0
  9 13  1  0
 10 14  1  0
 11 15  1  0
 11 16  1  0
 17 12  2  0
 12 18  1  0
 16 19  2  0
 19 17  1  0
  1 20  1  0
  2 21  1  0
  4 22  1  0
  5 23  1  0
  5 24  1  0
  8 25  1  0
  9 26  1  0
  9 27  1  0
 13 28  1  0
 13 29  1  0
 13 30  1  0
 14 31  1  0
 14 32  1  0
 14 33  1  0
 16 34  1  0
 17 35  1  0
 19 36  1  0
M  END
>  <JobName>  (25) 
CHEMBL111720_f003

>  <Status>  (25) 
ok

>  <DetailedStatus>  (25) 


>  <E_el>  (25) 
-983.6441146328

>  <E_el_PBEh-3c>  (25) 
-983.6441146328

>  <HBD_atom_index>  (25) 
2
8

>  <Function>  (25) 
amide
alcohol

>  <Atom>  (25) 
N
O

>  <Molecular_Weight>  (25) 
273.27578

>  <Mol_ID>  (25) 
CHEMBL111720_f003

>  <Atom_and_Type>  (25) 
N-ring_sidechain fragment

>  <E_el_PW6B95>  (25) 
-987.3720710501

>  <E_el complex_PW6B95>  (25) 
-1180.867312712
-1180.867221659

>  <HB_distance>  (25) 
2.03
1.92

>  <dG(298)_RRHO (kJ/mol)>  (25) 
666.8669

>  <dG(298)_RRHO complex (kJ/mol)>  (25) 
881.1656
880.0997

>  <dG_solv_SMD_CCl4 (kJ/mol)>  (25) 
-43.4987

>  <dG_solv_SMD_CCl4 complex (kJ/mol)>  (25) 
-52.5336
-50.0545

>  <Delta G_sol (kJ/mol)>  (25) 
29.12
30.78

>  <Delta G (kcal/mol)>  (25) 
-0.62
-0.37

>  <Delta G (kJ/mol)>  (25) 
-2.59
-1.55

>  <cm5>  (25) 
0.0952
-0.6707
0.5417
0.1787
0.1159
-0.6029
-0.0624
-0.7770
-0.1510
-0.5645
0.2915
0.2683
-0.2224
0.0534
-0.2327
-0.1208
-0.1268
-0.2700
-0.0598
0.1607
0.4109
0.0820
0.1007
0.0723
0.5070
0.0924
0.0777
0.0774
0.0695
0.0902
0.0749
0.0933
0.0635
0.1223
0.1172
0.1043


>  <Mulliken>  (25) 
    0.09286620
   -0.33237088
    0.45300244
    0.21422582
    0.18989170
   -0.56035859
   -0.07014681
   -0.56613093
   -0.05002064
   -0.45611993
    0.27617171
    0.25224302
   -0.07929771
    0.17271880
   -0.21101722
   -0.07021933
   -0.07587743
   -0.24440670
   -0.00442572
    0.07837489
    0.22004070
    0.01601086
    0.02948214
    0.00564551
    0.34456207
    0.03784584
    0.02213999
    0.02855021
    0.01928230
    0.03782747
    0.01450535
    0.03447391
    0.00696788
    0.06506186
    0.05975535
    0.04874586


$$$$

     RDKit          3D

 33 33  0  0  0  0  0  0  0  0999 V2000
    0.6453   -0.6178   -0.2288 C   0  0  0  0  0  0  0  0  0  0  0  0
    1.1706    0.6958   -0.2180 N   0  0  0  0  0  0  0  0  0  0  0  0
    2.4419    1.0997    0.2444 C   0  0  0  0  0  0  0  0  0  0  0  0
   -0.4823   -0.9294    0.6893 C   0  0  0  0  0  0  0  0  0  0  0  0
    0.3080   -1.1378   -1.6126 C   0  0  0  0  0  0  0  0  0  0  0  0
    3.1902    0.2006    0.6960 O   0  0  0  0  0  0  0  0  0  0  0  0
    2.9676    2.4787    0.2442 C   0  0  0  0  0  0  0  0  0  0  0  0
   -0.7152   -0.0471    1.7858 N   0  0  0  0  0  0  0  0  0  0  0  0
   -1.7709   -1.2623    0.0038 C   0  0  0  0  0  0  0  0  0  0  0  0
   -0.9701   -0.5220   -2.1381 C   0  0  0  0  0  0  0  0  0  0  0  0
    1.3931   -1.0516   -2.5425 N   0  0  0  0  0  0  0  0  0  0  0  0
   -1.1186    1.2915    1.4467 C   0  0  0  0  0  0  0  0  0  0  0  0
   -1.7703   -0.5822    2.6389 C   0  0  0  0  0  0  0  0  0  0  0  0
   -2.0461   -1.1004   -1.2629 C   0  0  0  0  0  0  0  0  0  0  0  0
    1.5605   -1.2578    0.0540 H   0  0  0  0  0  0  0  0  0  0  0  0
    0.5803    1.4703   -0.6051 H   0  0  0  0  0  0  0  0  0  0  0  0
   -0.2129   -1.9237    1.1868 H   0  0  0  0  0  0  0  0  0  0  0  0
    0.0884   -2.2193   -1.4744 H   0  0  0  0  0  0  0  0  0  0  0  0
    2.8973    2.9091    1.2681 H   0  0  0  0  0  0  0  0  0  0  0  0
    2.3771    3.1741   -0.4117 H   0  0  0  0  0  0  0  0  0  0  0  0
    4.0059    2.5166   -0.1522 H   0  0  0  0  0  0  0  0  0  0  0  0
   -2.5600   -1.6835    0.6312 H   0  0  0  0  0  0  0  0  0  0  0  0
   -1.0120    0.5624   -2.0265 H   0  0  0  0  0  0  0  0  0  0  0  0
   -1.1087   -0.8494   -3.1650 H   0  0  0  0  0  0  0  0  0  0  0  0
    0.9592   -1.1255   -3.5119 H   0  0  0  0  0  0  0  0  0  0  0  0
    2.0721   -1.8425   -2.4942 H   0  0  0  0  0  0  0  0  0  0  0  0
   -1.8625    1.6866    2.1984 H   0  0  0  0  0  0  0  0  0  0  0  0
   -1.5180    1.3927    0.4192 H   0  0  0  0  0  0  0  0  0  0  0  0
   -0.2657    1.9872    1.5411 H   0  0  0  0  0  0  0  0  0  0  0  0
   -2.7297   -0.2965    2.1163 H   0  0  0  0  0  0  0  0  0  0  0  0
   -1.6993   -1.6542    2.7999 H   0  0  0  0  0  0  0  0  0  0  0  0
   -1.7923    0.0072    3.5803 H   0  0  0  0  0  0  0  0  0  0  0  0
   -3.0232   -1.3695   -1.7003 H   0  0  0  0  0  0  0  0  0  0  0  0
  1  2  1  0
  2  3  1  0
  4  1  1  0
  5  1  1  0
  3  6  2  0
  3  7  1  0
  8  4  1  0
  4  9  1  0
 10  5  1  0
  5 11  1  0
 12  8  1  0
  8 13  1  0
  9 14  2  0
 14 10  1  0
  1 15  1  0
  2 16  1  0
  4 17  1  0
  5 18  1  0
  7 19  1  0
  7 20  1  0
  7 21  1  0
  9 22  1  0
 10 23  1  0
 10 24  1  0
 11 25  1  0
 11 26  1  0
 12 27  1  0
 12 28  1  0
 12 29  1  0
 13 30  1  0
 13 31  1  0
 13 32  1  0
 14 33  1  0
M  END
>  <JobName>  (26) 
CHEMBL112356_f002

>  <Status>  (26) 
ok

>  <DetailedStatus>  (26) 


>  <E_el>  (26) 
-630.6082173417

>  <E_el_PBEh-3c>  (26) 
-630.6082173417

>  <HBD_atom_index>  (26) 
2

>  <Function>  (26) 
amide

>  <Atom>  (26) 
N

>  <Molecular_Weight>  (26) 
197.27735

>  <Mol_ID>  (26) 
CHEMBL112356_f002

>  <Atom_and_Type>  (26) 
N-ring_sidechain fragment

>  <E_el_PW6B95>  (26) 
-633.0583785491

>  <E_el complex_PW6B95>  (26) 
-826.5470317612

>  <HB_distance>  (26) 
2.34

>  <dG(298)_RRHO (kJ/mol)>  (26) 
686.1618

>  <dG(298)_RRHO complex (kJ/mol)>  (26) 
893.0618

>  <dG_solv_SMD_CCl4 (kJ/mol)>  (26) 
-36.3360

>  <dG_solv_SMD_CCl4 complex (kJ/mol)>  (26) 
-48.5244

>  <Delta G_sol (kJ/mol)>  (26) 
35.87

>  <Delta G (kcal/mol)>  (26) 
0.40

>  <Delta G (kJ/mol)>  (26) 
1.66

>  <cm5>  (26) 
0.1291
-0.6726
0.5433
0.1225
0.1150
-0.6090
-0.2335
-0.6009
-0.1271
-0.1626
-0.9040
-0.0185
-0.0319
-0.1056
0.1377
0.3798
0.0977
0.0812
0.1115
0.0748
0.1175
0.0928
0.0947
0.0924
0.3469
0.3707
0.0796
0.0731
0.0762
0.0741
0.0898
0.0828
0.0825


>  <Mulliken>  (26) 
    0.11246667
   -0.33269291
    0.46383700
    0.11198207
    0.11692385
   -0.56414927
   -0.10395436
   -0.32277249
   -0.07181430
   -0.06308727
   -0.48135936
    0.06148473
    0.05540007
   -0.04539865
    0.06106524
    0.19883931
    0.02986831
    0.00933063
    0.05993550
    0.02460532
    0.06527674
    0.03287280
    0.03440013
    0.03263150
    0.17945323
    0.19650358
    0.02163196
    0.01047051
    0.01278048
    0.01250257
    0.02810561
    0.02335174
    0.02950905


$$$$

     RDKit          3D

 22 21  0  0  0  0  0  0  0  0999 V2000
   -0.9702   -1.4450   -0.1596 C   0  0  0  0  0  0  0  0  0  0  0  0
   -2.5144   -1.8003    0.7677 S   0  0  0  0  0  0  0  0  0  0  0  0
   -0.1523   -0.4221    0.5931 C   0  0  0  0  0  0  0  0  0  0  0  0
    1.0974   -0.1514   -0.1802 C   0  0  0  0  0  0  0  0  0  0  0  0
   -0.9498    0.7530    0.9288 C   0  0  0  0  0  0  0  0  0  0  0  0
    0.9059    0.3821   -1.5565 C   0  0  0  0  0  0  0  0  0  0  0  0
    2.0807    0.6784    0.6353 C   0  0  0  0  0  0  0  0  0  0  0  0
   -1.0946    1.0782    2.1341 O   0  0  0  0  0  0  0  0  0  0  0  0
   -1.5891    1.5748   -0.0359 N   0  0  0  0  0  0  0  0  0  0  0  0
   -1.2796   -1.1229   -1.1472 H   0  0  0  0  0  0  0  0  0  0  0  0
   -0.4318   -2.4118   -0.2410 H   0  0  0  0  0  0  0  0  0  0  0  0
   -2.9779   -3.0406    0.2903 H   0  0  0  0  0  0  0  0  0  0  0  0
    0.2117   -0.9095    1.5492 H   0  0  0  0  0  0  0  0  0  0  0  0
    1.6090   -1.1553   -0.2921 H   0  0  0  0  0  0  0  0  0  0  0  0
   -0.1505    0.4084   -1.8307 H   0  0  0  0  0  0  0  0  0  0  0  0
    1.4020   -0.2583   -2.3460 H   0  0  0  0  0  0  0  0  0  0  0  0
    1.3814    1.3830   -1.6945 H   0  0  0  0  0  0  0  0  0  0  0  0
    1.5305    1.2755    1.4116 H   0  0  0  0  0  0  0  0  0  0  0  0
    2.6723    1.3656    0.0000 H   0  0  0  0  0  0  0  0  0  0  0  0
    2.7932    0.0455    1.2026 H   0  0  0  0  0  0  0  0  0  0  0  0
   -0.9755    2.3119   -0.4863 H   0  0  0  0  0  0  0  0  0  0  0  0
   -2.5982    1.4607   -0.2856 H   0  0  0  0  0  0  0  0  0  0  0  0
  1  2  1  0
  3  1  1  0
  4  3  1  0
  3  5  1  0
  6  4  1  0
  4  7  1  0
  5  8  2  0
  5  9  1  0
  1 10  1  0
  1 11  1  0
  2 12  1  0
  3 13  1  0
  4 14  1  0
  6 15  1  0
  6 16  1  0
  6 17  1  0
  7 18  1  0
  7 19  1  0
  7 20  1  0
  9 21  1  0
  9 22  1  0
M  END
>  <JobName>  (27) 
CHEMBL11236_f001

>  <Status>  (27) 
ok

>  <DetailedStatus>  (27) 


>  <E_el>  (27) 
-763.4174182173

>  <E_el_PBEh-3c>  (27) 
-763.4174182173

>  <HBD_atom_index>  (27) 
2
9

>  <Function>  (27) 
thiol
amide

>  <Atom>  (27) 
S
N

>  <Molecular_Weight>  (27) 
147.23852

>  <Mol_ID>  (27) 
CHEMBL11236_f001

>  <Atom_and_Type>  (27) 
S-chain fragment

>  <E_el_PW6B95>  (27) 
-765.6321919125

>  <E_el complex_PW6B95>  (27) 
-959.1201414653
-959.1257437248

>  <HB_distance>  (27) 
2.51
2.19

>  <dG(298)_RRHO (kJ/mol)>  (27) 
413.6032

>  <dG(298)_RRHO complex (kJ/mol)>  (27) 
619.2456
622.8715

>  <dG_solv_SMD_CCl4 (kJ/mol)>  (27) 
-30.2876

>  <dG_solv_SMD_CCl4 complex (kJ/mol)>  (27) 
-42.3898
-37.8229

>  <Delta G_sol (kJ/mol)>  (27) 
36.55
30.03

>  <Delta G (kcal/mol)>  (27) 
0.50
-0.48

>  <Delta G (kJ/mol)>  (27) 
2.08
-2.02

>  <cm5>  (27) 
-0.0716
-0.2515
-0.0914
-0.0621
0.5836
-0.2359
-0.2359
-0.5478
-0.9310
0.0871
0.0848
0.1673
0.1169
0.0780
0.0871
0.0750
0.0811
0.0951
0.0824
0.0817
0.3945
0.4125


>  <Mulliken>  (27) 
    0.01796915
   -0.17315688
   -0.04114807
    0.00529266
    0.50294528
   -0.09393463
   -0.09392041
   -0.50633098
   -0.52156059
    0.02633317
    0.02993173
    0.11085648
    0.05567111
    0.02196573
    0.02905782
    0.02806048
    0.03089047
    0.04249334
    0.03192583
    0.03231265
    0.22550768
    0.23883796


$$$$

     RDKit          3D

 17 16  0  0  0  0  0  0  0  0999 V2000
   -1.2689   -0.9168   -0.9461 C   0  0  0  0  0  0  0  0  0  0  0  0
   -1.8695   -1.6064    0.1012 O   0  0  0  0  0  0  0  0  0  0  0  0
   -0.1083   -0.0187   -0.4700 C   0  0  0  0  0  0  0  0  0  0  0  0
   -1.5694   -0.9764   -2.0163 O   0  0  0  0  0  0  0  0  0  0  0  0
    0.7213   -0.7740    0.3570 N   0  0  0  0  0  0  0  0  0  0  0  0
   -0.8296    1.1676    0.0535 C   0  0  0  0  0  0  0  0  0  0  0  0
    2.1165   -0.4755    0.3642 C   0  0  0  0  0  0  0  0  0  0  0  0
   -0.0818    2.0770    0.7182 O   0  0  0  0  0  0  0  0  0  0  0  0
   -1.9838   -1.3071    1.0362 H   0  0  0  0  0  0  0  0  0  0  0  0
    0.4471    0.2776   -1.4316 H   0  0  0  0  0  0  0  0  0  0  0  0
    0.4484   -1.7057    0.6128 H   0  0  0  0  0  0  0  0  0  0  0  0
   -1.7729    0.9297    0.5258 H   0  0  0  0  0  0  0  0  0  0  0  0
   -1.1707    1.7665   -0.8997 H   0  0  0  0  0  0  0  0  0  0  0  0
    2.4268    0.1006    1.2534 H   0  0  0  0  0  0  0  0  0  0  0  0
    2.4513    0.0404   -0.5730 H   0  0  0  0  0  0  0  0  0  0  0  0
    2.7107   -1.4393    0.4207 H   0  0  0  0  0  0  0  0  0  0  0  0
   -0.6672    2.8604    0.8939 H   0  0  0  0  0  0  0  0  0  0  0  0
  1  2  1  0
  3  1  1  0
  1  4  2  0
  5  3  1  0
  3  6  1  0
  7  5  1  0
  6  8  1  0
  2  9  1  0
  3 10  1  0
  5 11  1  0
  6 12  1  0
  6 13  1  0
  7 14  1  0
  7 15  1  0
  7 16  1  0
  8 17  1  0
M  END
>  <JobName>  (28) 
CHEMBL11236_f003

>  <Status>  (28) 
ok

>  <DetailedStatus>  (28) 


>  <E_el>  (28) 
-437.3129436725

>  <E_el_PBEh-3c>  (28) 
-437.3129436725

>  <HBD_atom_index>  (28) 
2
5
8

>  <Function>  (28) 
alcohol
secondary amine
alcohol

>  <Atom>  (28) 
O
N
O

>  <Molecular_Weight>  (28) 
119.11916

>  <Mol_ID>  (28) 
CHEMBL11236_f003

>  <Atom_and_Type>  (28) 
O-chain fragment

>  <E_el_PW6B95>  (28) 
-438.9795876256

>  <E_el complex_PW6B95>  (28) 
-632.4750636677
-632.4723802069
-632.4817767626

>  <HB_distance>  (28) 
1.90
2.48
1.79

>  <dG(298)_RRHO (kJ/mol)>  (28) 
293.2764

>  <dG(298)_RRHO complex (kJ/mol)>  (28) 
499.1578
504.1935
508.1554

>  <dG_solv_SMD_CCl4 (kJ/mol)>  (28) 
-32.1859

>  <dG_solv_SMD_CCl4 complex (kJ/mol)>  (28) 
-44.1142
-39.5139
-34.5361

>  <Delta G_sol (kJ/mol)>  (28) 
17.20
33.88
18.15

>  <Delta G (kcal/mol)>  (28) 
-2.42
0.10
-2.27

>  <Delta G (kJ/mol)>  (28) 
-10.10
0.40
-9.51

>  <cm5>  (28) 
0.6641
-0.7395
0.0934
-0.5075
-0.8043
0.1378
0.0057
-0.7566
0.5334
0.1050
0.4139
0.0697
0.0571
0.0796
0.0798
0.0675
0.5010


>  <Mulliken>  (28) 
    0.60008612
   -0.55036473
    0.07734856
   -0.45137547
   -0.42788181
    0.20540179
    0.08378578
   -0.54810901
    0.36972159
    0.03670783
    0.21189862
   -0.00055980
   -0.00153314
    0.02043505
    0.02216859
    0.01193870
    0.34033132


$$$$

     RDKit          3D

 28 29  0  0  0  0  0  0  0  0999 V2000
   -0.2982   -0.6336    0.3063 C   0  0  0  0  0  0  0  0  0  0  0  0
    0.1912   -1.7720   -0.3295 O   0  0  0  0  0  0  0  0  0  0  0  0
    0.4231    0.5750   -0.2448 C   0  0  0  0  0  0  0  0  0  0  0  0
   -1.7465   -0.4475    0.0389 C   0  0  0  0  0  0  0  0  0  0  0  0
    1.8977    0.4702   -0.0033 C   0  0  0  0  0  0  0  0  0  0  0  0
   -2.2364   -0.6006   -1.2469 C   0  0  0  0  0  0  0  0  0  0  0  0
   -2.6297   -0.1223    1.0469 C   0  0  0  0  0  0  0  0  0  0  0  0
    2.3822    0.9954    1.1697 C   0  0  0  0  0  0  0  0  0  0  0  0
    2.7057   -0.1113   -0.8953 N   0  0  0  0  0  0  0  0  0  0  0  0
   -3.5635   -0.4430   -1.5637 C   0  0  0  0  0  0  0  0  0  0  0  0
   -3.9753    0.0454    0.7694 C   0  0  0  0  0  0  0  0  0  0  0  0
    4.0221   -0.1957   -0.6618 C   0  0  0  0  0  0  0  0  0  0  0  0
    3.7277    0.9159    1.4217 C   0  0  0  0  0  0  0  0  0  0  0  0
    4.5616    0.3146    0.4989 C   0  0  0  0  0  0  0  0  0  0  0  0
   -4.4351   -0.1160   -0.5358 C   0  0  0  0  0  0  0  0  0  0  0  0
   -0.1227   -0.6477    1.4002 H   0  0  0  0  0  0  0  0  0  0  0  0
    0.3750   -1.5249   -1.2562 H   0  0  0  0  0  0  0  0  0  0  0  0
    0.2972    0.5596   -1.3470 H   0  0  0  0  0  0  0  0  0  0  0  0
    0.0609    1.5100    0.2042 H   0  0  0  0  0  0  0  0  0  0  0  0
   -1.5133   -0.8588   -2.0281 H   0  0  0  0  0  0  0  0  0  0  0  0
   -2.2412   -0.0005    2.0686 H   0  0  0  0  0  0  0  0  0  0  0  0
    1.7115    1.4736    1.9014 H   0  0  0  0  0  0  0  0  0  0  0  0
   -3.9405   -0.5657   -2.5806 H   0  0  0  0  0  0  0  0  0  0  0  0
   -4.6718    0.3036    1.5735 H   0  0  0  0  0  0  0  0  0  0  0  0
    4.6887   -0.6729   -1.3927 H   0  0  0  0  0  0  0  0  0  0  0  0
    4.1828    1.3112    2.3320 H   0  0  0  0  0  0  0  0  0  0  0  0
    5.6365    0.2232    0.6456 H   0  0  0  0  0  0  0  0  0  0  0  0
   -5.4897    0.0149   -0.7562 H   0  0  0  0  0  0  0  0  0  0  0  0
  1  2  1  0
  3  1  1  0
  1  4  1  0
  5  3  1  0
  4  6  2  0
  4  7  1  0
  8  5  2  0
  5  9  1  0
  6 10  1  0
 11  7  2  0
 12  9  2  0
 13  8  1  0
 14 13  2  0
 12 14  1  0
 10 15  2  0
 15 11  1  0
  1 16  1  0
  2 17  1  0
  3 18  1  0
  3 19  1  0
  6 20  1  0
  7 21  1  0
  8 22  1  0
 10 23  1  0
 11 24  1  0
 12 25  1  0
 13 26  1  0
 14 27  1  0
 15 28  1  0
M  END
>  <JobName>  (29) 
CHEMBL112487_f002

>  <Status>  (29) 
ok

>  <DetailedStatus>  (29) 


>  <E_el>  (29) 
-631.7972882487

>  <E_el_PBEh-3c>  (29) 
-631.7972882487

>  <HBD_atom_index>  (29) 
2

>  <Function>  (29) 
alcohol

>  <Atom>  (29) 
O

>  <Molecular_Weight>  (29) 
199.24842

>  <Mol_ID>  (29) 
CHEMBL112487_f002

>  <Atom_and_Type>  (29) 
O-ring_sidechain fragment

>  <E_el_PW6B95>  (29) 
-634.2918217279

>  <E_el complex_PW6B95>  (29) 
-827.7789463711

>  <HB_distance>  (29) 
2.00

>  <dG(298)_RRHO (kJ/mol)>  (29) 
527.8230

>  <dG(298)_RRHO complex (kJ/mol)>  (29) 
738.9002

>  <dG_solv_SMD_CCl4 (kJ/mol)>  (29) 
-45.1418

>  <dG_solv_SMD_CCl4 complex (kJ/mol)>  (29) 
-53.7501

>  <Delta G_sol (kJ/mol)>  (29) 
47.64

>  <Delta G (kcal/mol)>  (29) 
2.17

>  <Delta G (kJ/mol)>  (29) 
9.07

>  <cm5>  (29) 
0.1961
-0.7617
-0.1778
-0.0278
0.2421
-0.0810
-0.0889
-0.1046
-0.5363
-0.0792
-0.0792
0.1713
-0.0496
-0.1034
-0.0858
0.0925
0.5141
0.1013
0.0923
0.0838
0.0809
0.0854
0.0862
0.0837
0.0879
0.0848
0.0885
0.0844


>  <Mulliken>  (29) 
    0.23313325
   -0.55553881
   -0.08469096
   -0.01566321
    0.17918906
   -0.02902950
   -0.03700227
   -0.05872366
   -0.34531403
   -0.02422122
   -0.02490093
    0.14731292
    0.00261401
   -0.05395271
   -0.03031475
    0.02614134
    0.34041240
    0.03856720
    0.03473766
    0.02435951
    0.02582384
    0.03007700
    0.03138565
    0.02928455
    0.02528703
    0.02966007
    0.03277795
    0.02858860


$$$$

     RDKit          3D

 16 15  0  0  0  0  0  0  0  0999 V2000
    1.6776    0.7157   -0.4030 C   0  0  0  0  0  0  0  0  0  0  0  0
    2.9542    0.8038    0.1679 O   0  0  0  0  0  0  0  0  0  0  0  0
    0.7450   -0.2735    0.2233 C   0  0  0  0  0  0  0  0  0  0  0  0
    1.3679    1.4346   -1.3945 O   0  0  0  0  0  0  0  0  0  0  0  0
   -0.5697   -0.2115   -0.3939 N   0  0  0  0  0  0  0  0  0  0  0  0
   -1.3202   -1.3936    0.0434 C   0  0  0  0  0  0  0  0  0  0  0  0
   -1.2137    0.9495    0.2813 C   0  0  0  0  0  0  0  0  0  0  0  0
    3.0069    0.8806    1.1730 H   0  0  0  0  0  0  0  0  0  0  0  0
    0.6520    0.0571    1.2951 H   0  0  0  0  0  0  0  0  0  0  0  0
    1.1266   -1.3017    0.2310 H   0  0  0  0  0  0  0  0  0  0  0  0
   -1.7660   -1.9165   -0.8372 H   0  0  0  0  0  0  0  0  0  0  0  0
   -2.1407   -1.1502    0.7371 H   0  0  0  0  0  0  0  0  0  0  0  0
   -0.6245   -2.1101    0.5102 H   0  0  0  0  0  0  0  0  0  0  0  0
   -2.2473    1.0103   -0.0494 H   0  0  0  0  0  0  0  0  0  0  0  0
   -0.5638    1.8041    0.0778 H   0  0  0  0  0  0  0  0  0  0  0  0
   -1.0844    0.7013    1.3684 H   0  0  0  0  0  0  0  0  0  0  0  0
  1  2  1  0
  3  1  1  0
  1  4  2  0
  5  3  1  0
  6  5  1  0
  5  7  1  0
  2  8  1  0
  3  9  1  0
  3 10  1  0
  6 11  1  0
  6 12  1  0
  6 13  1  0
  7 14  1  0
  7 15  1  0
  7 16  1  0
M  END
>  <JobName>  (30) 
CHEMBL112589_f001

>  <Status>  (30) 
ok

>  <DetailedStatus>  (30) 


>  <E_el>  (30) 
-362.2582944265

>  <E_el_PBEh-3c>  (30) 
-362.2582944265

>  <HBD_atom_index>  (30) 
2

>  <Function>  (30) 
alcohol

>  <Atom>  (30) 
O

>  <Molecular_Weight>  (30) 
103.11976

>  <Mol_ID>  (30) 
CHEMBL112589_f001

>  <Atom_and_Type>  (30) 
O-chain fragment

>  <E_el_PW6B95>  (30) 
-363.6420834996

>  <E_el complex_PW6B95>  (30) 
-557.1373635728

>  <HB_distance>  (30) 
1.83

>  <dG(298)_RRHO (kJ/mol)>  (30) 
284.1056

>  <dG(298)_RRHO complex (kJ/mol)>  (30) 
492.6728

>  <dG_solv_SMD_CCl4 (kJ/mol)>  (30) 
-26.5004

>  <dG_solv_SMD_CCl4 complex (kJ/mol)>  (30) 
-39.4724

>  <Delta G_sol (kJ/mol)>  (30) 
19.36

>  <Delta G (kcal/mol)>  (30) 
-2.09

>  <Delta G (kJ/mol)>  (30) 
-8.75

>  <cm5>  (30) 
0.6131
-0.6997
0.0130
-0.5280
-0.5728
-0.0399
-0.0498
0.5160
0.0965
0.1217
0.0855
0.0832
0.0807
0.0992
0.1117
0.0695


>  <Mulliken>  (30) 
    0.56645057
   -0.52295342
    0.05149255
   -0.48819812
   -0.30494803
    0.04818129
    0.04326705
    0.36208963
    0.02998324
    0.05518404
    0.02865056
    0.02335148
    0.01929041
    0.03722293
    0.04345362
    0.00748220


$$$$

     RDKit          3D

 15 14  0  0  0  0  0  0  0  0999 V2000
    1.6093   -0.8921   -0.4973 C   0  0  0  0  0  0  0  0  0  0  0  0
    2.9714   -0.7949   -0.7164 O   0  0  0  0  0  0  0  0  0  0  0  0
    0.7944    0.2473   -0.0936 C   0  0  0  0  0  0  0  0  0  0  0  0
    1.0837   -2.0080   -0.6582 O   0  0  0  0  0  0  0  0  0  0  0  0
   -0.4880    0.2425    0.1323 C   0  0  0  0  0  0  0  0  0  0  0  0
   -1.1642    1.4976    0.5377 C   0  0  0  0  0  0  0  0  0  0  0  0
   -1.2953   -0.9825   -0.0037 C   0  0  0  0  0  0  0  0  0  0  0  0
    3.5859   -0.1624   -0.2258 H   0  0  0  0  0  0  0  0  0  0  0  0
    1.3032    1.2325    0.0407 H   0  0  0  0  0  0  0  0  0  0  0  0
   -1.9919    1.3487    1.2350 H   0  0  0  0  0  0  0  0  0  0  0  0
   -1.4968    1.9890   -0.4204 H   0  0  0  0  0  0  0  0  0  0  0  0
   -0.4014    2.2184    0.9542 H   0  0  0  0  0  0  0  0  0  0  0  0
   -1.2311   -1.3929   -1.0109 H   0  0  0  0  0  0  0  0  0  0  0  0
   -2.3768   -0.7906    0.2148 H   0  0  0  0  0  0  0  0  0  0  0  0
   -0.9023   -1.7526    0.7068 H   0  0  0  0  0  0  0  0  0  0  0  0
  1  2  1  0
  3  1  1  0
  1  4  2  0
  5  3  2  0
  6  5  1  0
  5  7  1  0
  2  8  1  0
  3  9  1  0
  6 10  1  0
  6 11  1  0
  6 12  1  0
  7 13  1  0
  7 14  1  0
  7 15  1  0
M  END
>  <JobName>  (31) 
CHEMBL115164_f001

>  <Status>  (31) 
ok

>  <DetailedStatus>  (31) 


>  <E_el>  (31) 
-345.0598412045

>  <E_el_PBEh-3c>  (31) 
-345.0598412045

>  <HBD_atom_index>  (31) 
2

>  <Function>  (31) 
alcohol

>  <Atom>  (31) 
O

>  <Molecular_Weight>  (31) 
100.11582

>  <Mol_ID>  (31) 
CHEMBL115164_f001

>  <Atom_and_Type>  (31) 
O-chain fragment

>  <E_el_PW6B95>  (31) 
-346.3857468732

>  <E_el complex_PW6B95>  (31) 
-539.8799408180

>  <HB_distance>  (31) 
1.80

>  <dG(298)_RRHO (kJ/mol)>  (31) 
251.6320

>  <dG(298)_RRHO complex (kJ/mol)>  (31) 
458.9587

>  <dG_solv_SMD_CCl4 (kJ/mol)>  (31) 
-23.4892

>  <dG_solv_SMD_CCl4 complex (kJ/mol)>  (31) 
-33.9440

>  <Delta G_sol (kJ/mol)>  (31) 
23.48

>  <Delta G (kcal/mol)>  (31) 
-1.47

>  <Delta G (kJ/mol)>  (31) 
-6.15

>  <cm5>  (31) 
0.6226
-0.6929
-0.1719
-0.5739
0.0589
-0.2249
-0.2209
0.5137
0.0853
0.0983
0.0998
0.0854
0.1260
0.0736
0.1209


>  <Mulliken>  (31) 
    0.57307578
   -0.51729459
   -0.12649478
   -0.52604893
    0.08440338
   -0.08756031
   -0.08369123
    0.36058815
    0.02911120
    0.04641787
    0.05123012
    0.03695982
    0.06845749
    0.02428161
    0.06656442


$$$$

     RDKit          3D

 34 35  0  0  0  0  0  0  0  0999 V2000
   -0.4572   -0.2558   -0.3513 C   0  0  0  0  0  0  0  0  0  0  0  0
    0.2530   -0.6288    0.7945 N   0  0  0  0  0  0  0  0  0  0  0  0
    1.3347   -1.5816    0.7342 C   0  0  0  0  0  0  0  0  0  0  0  0
   -1.5517    0.6791   -0.4337 C   0  0  0  0  0  0  0  0  0  0  0  0
   -0.0988   -0.8008   -1.4581 O   0  0  0  0  0  0  0  0  0  0  0  0
    2.5888   -1.0010    0.2007 C   0  0  0  0  0  0  0  0  0  0  0  0
   -2.1280    1.1476    0.8065 N   0  0  0  0  0  0  0  0  0  0  0  0
   -2.7235    0.2661   -1.2918 C   0  0  0  0  0  0  0  0  0  0  0  0
    3.0215   -1.3696   -1.0382 C   0  0  0  0  0  0  0  0  0  0  0  0
    3.3210   -0.0939    0.9290 C   0  0  0  0  0  0  0  0  0  0  0  0
   -2.5558    0.0813    1.6930 C   0  0  0  0  0  0  0  0  0  0  0  0
   -3.3195    1.8876    0.3289 C   0  0  0  0  0  0  0  0  0  0  0  0
   -3.9172    0.8505   -0.5889 C   0  0  0  0  0  0  0  0  0  0  0  0
    4.1750   -0.8668   -1.6002 C   0  0  0  0  0  0  0  0  0  0  0  0
    4.4728    0.4187    0.3878 C   0  0  0  0  0  0  0  0  0  0  0  0
    4.9205    0.0556   -0.8607 C   0  0  0  0  0  0  0  0  0  0  0  0
    0.0253   -0.2223    1.7086 H   0  0  0  0  0  0  0  0  0  0  0  0
    0.9688   -2.3919    0.0348 H   0  0  0  0  0  0  0  0  0  0  0  0
    1.4758   -2.0305    1.7526 H   0  0  0  0  0  0  0  0  0  0  0  0
   -1.1499    1.6399   -0.9149 H   0  0  0  0  0  0  0  0  0  0  0  0
   -2.7941   -0.8402   -1.3568 H   0  0  0  0  0  0  0  0  0  0  0  0
   -2.6513    0.7218   -2.3099 H   0  0  0  0  0  0  0  0  0  0  0  0
    2.4736   -2.0857   -1.6479 H   0  0  0  0  0  0  0  0  0  0  0  0
    2.9605    0.1870    1.9114 H   0  0  0  0  0  0  0  0  0  0  0  0
   -2.3122   -0.9142    1.3194 H   0  0  0  0  0  0  0  0  0  0  0  0
   -2.0953    0.2334    2.7048 H   0  0  0  0  0  0  0  0  0  0  0  0
   -3.6507    0.1672    1.8848 H   0  0  0  0  0  0  0  0  0  0  0  0
   -3.9678    2.1893    1.1515 H   0  0  0  0  0  0  0  0  0  0  0  0
   -2.9629    2.7252   -0.2997 H   0  0  0  0  0  0  0  0  0  0  0  0
   -4.6340    1.3176   -1.3018 H   0  0  0  0  0  0  0  0  0  0  0  0
   -4.4341    0.0707    0.0196 H   0  0  0  0  0  0  0  0  0  0  0  0
    4.5104   -1.1745   -2.5988 H   0  0  0  0  0  0  0  0  0  0  0  0
    5.0707    1.1448    0.9562 H   0  0  0  0  0  0  0  0  0  0  0  0
    5.8315    0.4741   -1.2654 H   0  0  0  0  0  0  0  0  0  0  0  0
  1  2  1  0
  2  3  1  0
  4  1  1  0
  1  5  2  0
  3  6  1  0
  7  4  1  0
  8  4  1  0
  6  9  2  0
  6 10  1  0
 11  7  1  0
  7 12  1  0
 13  8  1  0
  9 14  1  0
 15 10  2  0
 12 13  1  0
 14 16  2  0
 16 15  1  0
  2 17  1  0
  3 18  1  0
  3 19  1  0
  4 20  1  0
  8 21  1  0
  8 22  1  0
  9 23  1  0
 10 24  1  0
 11 25  1  0
 11 26  1  0
 11 27  1  0
 12 28  1  0
 12 29  1  0
 13 30  1  0
 13 31  1  0
 14 32  1  0
 15 33  1  0
 16 34  1  0
M  END
>  <JobName>  (32) 
CHEMBL1159693_f002

>  <Status>  (32) 
ok

>  <DetailedStatus>  (32) 


>  <E_el>  (32) 
-689.4463345717

>  <E_el_PBEh-3c>  (32) 
-689.4463345717

>  <HBD_atom_index>  (32) 
2

>  <Function>  (32) 
amide

>  <Atom>  (32) 
N

>  <Molecular_Weight>  (32) 
218.29482

>  <Mol_ID>  (32) 
CHEMBL1159693_f002

>  <Atom_and_Type>  (32) 
N-ring_sidechain fragment

>  <E_el_PW6B95>  (32) 
-692.1442566071

>  <E_el complex_PW6B95>  (32) 
-885.6336739871

>  <HB_distance>  (32) 
2.24

>  <dG(298)_RRHO (kJ/mol)>  (32) 
693.2296

>  <dG(298)_RRHO complex (kJ/mol)>  (32) 
898.1159

>  <dG_solv_SMD_CCl4 (kJ/mol)>  (32) 
-48.4776

>  <dG_solv_SMD_CCl4 complex (kJ/mol)>  (32) 
-60.1869

>  <Delta G_sol (kJ/mol)>  (32) 
32.33

>  <Delta G (kcal/mol)>  (32) 
-0.14

>  <Delta G (kJ/mol)>  (32) 
-0.57

>  <cm5>  (32) 
0.5294
-0.6839
0.0715
0.1104
-0.6308
-0.0047
-0.6240
-0.1359
-0.0728
-0.0927
-0.0312
0.0287
-0.1530
-0.0795
-0.0779
-0.0881
0.4094
0.1196
0.0844
0.1192
0.0971
0.0887
0.1003
0.0819
0.0915
0.0692
0.0880
0.0905
0.0896
0.0766
0.0809
0.0846
0.0778
0.0851


>  <Mulliken>  (32) 
    0.44188653
   -0.33610954
    0.10562025
    0.09975312
   -0.58715035
    0.00492720
   -0.35660531
   -0.04055967
   -0.02027038
   -0.04014977
    0.05200055
    0.08127230
   -0.05448090
   -0.02498862
   -0.02399536
   -0.03194642
    0.21968229
    0.05168663
    0.02300407
    0.05045405
    0.03972273
    0.03473650
    0.04165948
    0.02362737
    0.02484140
    0.01119949
    0.02702188
    0.02690388
    0.02488722
    0.02408173
    0.02433159
    0.03062160
    0.02338921
    0.02894523


$$$$

     RDKit          3D

 14 13  0  0  0  0  0  0  0  0999 V2000
   -1.6784   -0.3774    0.0658 C   0  0  0  0  0  0  0  0  0  0  0  0
   -2.0994    0.6843   -0.7228 O   0  0  0  0  0  0  0  0  0  0  0  0
   -0.2301   -0.6836   -0.3074 C   0  0  0  0  0  0  0  0  0  0  0  0
    0.5292    0.5083   -0.0412 N   0  0  0  0  0  0  0  0  0  0  0  0
    1.9355    0.3545   -0.3545 C   0  0  0  0  0  0  0  0  0  0  0  0
   -1.6900    0.0003    1.1281 H   0  0  0  0  0  0  0  0  0  0  0  0
   -2.3277   -1.2509   -0.0117 H   0  0  0  0  0  0  0  0  0  0  0  0
   -1.7381    1.5430   -0.3756 H   0  0  0  0  0  0  0  0  0  0  0  0
    0.0960   -1.5568    0.2943 H   0  0  0  0  0  0  0  0  0  0  0  0
   -0.2061   -0.9844   -1.3774 H   0  0  0  0  0  0  0  0  0  0  0  0
    0.4379    0.7211    0.9692 H   0  0  0  0  0  0  0  0  0  0  0  0
    2.1496    0.4871   -1.4245 H   0  0  0  0  0  0  0  0  0  0  0  0
    2.4767    1.1585    0.1905 H   0  0  0  0  0  0  0  0  0  0  0  0
    2.3450   -0.6038    0.0472 H   0  0  0  0  0  0  0  0  0  0  0  0
  1  2  1  0
  3  1  1  0
  4  3  1  0
  5  4  1  0
  1  6  1  0
  1  7  1  0
  2  8  1  0
  3  9  1  0
  3 10  1  0
  4 11  1  0
  5 12  1  0
  5 13  1  0
  5 14  1  0
M  END
>  <JobName>  (33) 
CHEMBL1161901_f005

>  <Status>  (33) 
ok

>  <DetailedStatus>  (33) 


>  <E_el>  (33) 
-249.1455710381

>  <E_el_PBEh-3c>  (33) 
-249.1455710381

>  <HBD_atom_index>  (33) 
2
4

>  <Function>  (33) 
alcohol
secondary amine

>  <Atom>  (33) 
O
N

>  <Molecular_Weight>  (33) 
75.10965

>  <Mol_ID>  (33) 
CHEMBL1161901_f005

>  <Atom_and_Type>  (33) 
O-chain fragment

>  <E_el_PW6B95>  (33) 
-250.1102315499

>  <E_el complex_PW6B95>  (33) 
-443.6006378269
-443.5992347006

>  <HB_distance>  (33) 
1.99
2.50

>  <dG(298)_RRHO (kJ/mol)>  (33) 
265.0733

>  <dG(298)_RRHO complex (kJ/mol)>  (33) 
470.4085
471.3773

>  <dG_solv_SMD_CCl4 (kJ/mol)>  (33) 
-16.8478

>  <dG_solv_SMD_CCl4 complex (kJ/mol)>  (33) 
-29.5118
-27.3042

>  <Delta G_sol (kJ/mol)>  (33) 
29.23
36.09

>  <Delta G (kcal/mol)>  (33) 
-0.60
0.43

>  <Delta G (kJ/mol)>  (33) 
-2.53
1.80

>  <cm5>  (33) 
0.1263
-0.7654
0.0318
-0.7652
-0.0213
0.0619
0.0857
0.4991
0.0620
0.0925
0.3658
0.0834
0.0761
0.0672


>  <Mulliken>  (33) 
    0.20203578
   -0.56002087
    0.07598305
   -0.40262486
    0.06458912
   -0.00130463
    0.02380514
    0.33475081
    0.00029761
    0.02872283
    0.18213785
    0.02459747
    0.01716568
    0.00986502


$$$$

     RDKit          3D

 16 16  0  0  0  0  0  0  0  0999 V2000
    1.4783   -0.1357   -0.0747 C   0  0  0  0  0  0  0  0  0  0  0  0
    2.8837   -0.0147   -0.2711 N   0  0  0  0  0  0  0  0  0  0  0  0
    1.0067   -1.1539    0.5238 N   0  0  0  0  0  0  0  0  0  0  0  0
    0.5553    0.8464   -0.5242 N   0  0  0  0  0  0  0  0  0  0  0  0
   -0.3664   -1.4167    0.7945 C   0  0  0  0  0  0  0  0  0  0  0  0
   -0.7221    0.7658   -0.3617 C   0  0  0  0  0  0  0  0  0  0  0  0
   -1.3348   -0.3913    0.3256 C   0  0  0  0  0  0  0  0  0  0  0  0
   -1.5455    1.8203   -0.8600 N   0  0  0  0  0  0  0  0  0  0  0  0
    3.4669   -0.6647   -0.8028 H   0  0  0  0  0  0  0  0  0  0  0  0
    3.3541    0.8217    0.1751 H   0  0  0  0  0  0  0  0  0  0  0  0
   -0.6038   -2.4407    0.3775 H   0  0  0  0  0  0  0  0  0  0  0  0
   -0.4531   -1.5712    1.9107 H   0  0  0  0  0  0  0  0  0  0  0  0
   -2.0993   -0.8927   -0.3199 H   0  0  0  0  0  0  0  0  0  0  0  0
   -1.9134   -0.0090    1.2039 H   0  0  0  0  0  0  0  0  0  0  0  0
   -1.1356    2.6237   -1.3783 H   0  0  0  0  0  0  0  0  0  0  0  0
   -2.5711    1.8127   -0.7184 H   0  0  0  0  0  0  0  0  0  0  0  0
  1  2  1  0
  3  1  2  0
  1  4  1  0
  5  3  1  0
  4  6  2  0
  7  5  1  0
  7  6  1  0
  6  8  1  0
  2  9  1  0
  2 10  1  0
  5 11  1  0
  5 12  1  0
  7 13  1  0
  7 14  1  0
  8 15  1  0
  8 16  1  0
M  END
>  <JobName>  (34) 
CHEMBL116376_f002

>  <Status>  (34) 
ok

>  <DetailedStatus>  (34) 


>  <E_el>  (34) 
-375.4392414191

>  <E_el_PBEh-3c>  (34) 
-375.4392414191

>  <HBD_atom_index>  (34) 
2

>  <Function>  (34) 
undefined donor function

>  <Atom>  (34) 
N

>  <Molecular_Weight>  (34) 
112.13311

>  <Mol_ID>  (34) 
CHEMBL116376_f002

>  <Atom_and_Type>  (34) 
N-ring_sidechain fragment

>  <E_el_PW6B95>  (34) 
-376.9020683982

>  <E_el complex_PW6B95>  (34) 
-570.3910287101

>  <HB_distance>  (34) 
2.16

>  <dG(298)_RRHO (kJ/mol)>  (34) 
279.9074

>  <dG(298)_RRHO complex (kJ/mol)>  (34) 
486.0697

>  <dG_solv_SMD_CCl4 (kJ/mol)>  (34) 
-44.6834

>  <dG_solv_SMD_CCl4 complex (kJ/mol)>  (34) 
-53.6019

>  <Delta G_sol (kJ/mol)>  (34) 
37.60

>  <Delta G (kcal/mol)>  (34) 
0.66

>  <Delta G (kJ/mol)>  (34) 
2.75

>  <cm5>  (34) 
0.6348
-0.8938
-0.6002
-0.6075
0.0914
0.4594
-0.1612
-0.8478
0.4067
0.3780
0.0808
0.0824
0.0880
0.0885
0.4081
0.3922


>  <Mulliken>  (34) 
    0.43168930
   -0.49148842
   -0.41198385
   -0.44504490
    0.12189269
    0.32641269
   -0.07860883
   -0.43591085
    0.22280850
    0.20849486
    0.02001172
    0.02105035
    0.03269326
    0.03251137
    0.23059836
    0.21487374


$$$$

     RDKit          3D

 35 36  0  0  0  0  0  0  0  0999 V2000
   -0.1453    0.0429    0.3931 C   0  0  0  0  0  0  0  0  0  0  0  0
    1.0573    0.3778   -0.3386 N   0  0  0  0  0  0  0  0  0  0  0  0
    2.2851   -0.3346   -0.2459 C   0  0  0  0  0  0  0  0  0  0  0  0
   -0.7354   -1.2670   -0.0762 C   0  0  0  0  0  0  0  0  0  0  0  0
   -1.0842    1.1504    0.3360 C   0  0  0  0  0  0  0  0  0  0  0  0
    2.5669   -1.2836    0.7132 C   0  0  0  0  0  0  0  0  0  0  0  0
    3.2876   -0.0999   -1.1726 C   0  0  0  0  0  0  0  0  0  0  0  0
   -1.9646   -1.6136    0.6832 C   0  0  0  0  0  0  0  0  0  0  0  0
   -1.9687    1.3470   -0.7045 C   0  0  0  0  0  0  0  0  0  0  0  0
   -1.1204    2.0727    1.3546 C   0  0  0  0  0  0  0  0  0  0  0  0
    3.7800   -1.9651    0.7510 C   0  0  0  0  0  0  0  0  0  0  0  0
    4.4915   -0.7636   -1.1496 C   0  0  0  0  0  0  0  0  0  0  0  0
   -3.2723   -1.9030    0.0448 C   0  0  0  0  0  0  0  0  0  0  0  0
   -1.9331   -1.6705    1.9236 O   0  0  0  0  0  0  0  0  0  0  0  0
   -2.8455    2.4053   -0.7339 C   0  0  0  0  0  0  0  0  0  0  0  0
   -1.9881    3.1417    1.3508 C   0  0  0  0  0  0  0  0  0  0  0  0
    4.7534   -1.7066   -0.1854 C   0  0  0  0  0  0  0  0  0  0  0  0
   -2.8629    3.3221    0.3054 C   0  0  0  0  0  0  0  0  0  0  0  0
    0.1659   -0.1124    1.4533 H   0  0  0  0  0  0  0  0  0  0  0  0
    1.0113    1.2097   -0.9801 H   0  0  0  0  0  0  0  0  0  0  0  0
   -0.9758   -1.2840   -1.1570 H   0  0  0  0  0  0  0  0  0  0  0  0
    0.0201   -2.0489    0.0979 H   0  0  0  0  0  0  0  0  0  0  0  0
    1.8379   -1.5075    1.4671 H   0  0  0  0  0  0  0  0  0  0  0  0
    3.1387    0.6391   -1.9645 H   0  0  0  0  0  0  0  0  0  0  0  0
   -1.9535    0.6361   -1.5028 H   0  0  0  0  0  0  0  0  0  0  0  0
   -0.4624    2.0048    2.2162 H   0  0  0  0  0  0  0  0  0  0  0  0
    3.9870   -2.7150    1.5224 H   0  0  0  0  0  0  0  0  0  0  0  0
    5.2613   -0.5689   -1.8807 H   0  0  0  0  0  0  0  0  0  0  0  0
   -3.2160   -1.8830   -1.0628 H   0  0  0  0  0  0  0  0  0  0  0  0
   -4.0252   -1.0874    0.2801 H   0  0  0  0  0  0  0  0  0  0  0  0
   -3.7055   -2.8896    0.3191 H   0  0  0  0  0  0  0  0  0  0  0  0
   -3.5376    2.5596   -1.5453 H   0  0  0  0  0  0  0  0  0  0  0  0
   -2.0048    3.8568    2.1610 H   0  0  0  0  0  0  0  0  0  0  0  0
    5.7125   -2.2146   -0.1919 H   0  0  0  0  0  0  0  0  0  0  0  0
   -3.5551    4.1524    0.2776 H   0  0  0  0  0  0  0  0  0  0  0  0
  1  2  1  0
  2  3  1  0
  4  1  1  0
  1  5  1  0
  3  6  2  0
  3  7  1  0
  8  4  1  0
  5  9  2  0
  5 10  1  0
  6 11  1  0
 12  7  2  0
 13  8  1  0
  8 14  2  0
  9 15  1  0
 16 10  2  0
 11 17  2  0
 17 12  1  0
 15 18  2  0
 18 16  1  0
  1 19  1  0
  2 20  1  0
  4 21  1  0
  4 22  1  0
  6 23  1  0
  7 24  1  0
  9 25  1  0
 10 26  1  0
 11 27  1  0
 12 28  1  0
 13 29  1  0
 13 30  1  0
 13 31  1  0
 15 32  1  0
 16 33  1  0
 17 34  1  0
 18 35  1  0
M  END
>  <JobName>  (35) 
CHEMBL1163899_f001

>  <Status>  (35) 
ok

>  <DetailedStatus>  (35) 


>  <E_el>  (35) 
-748.2746634219

>  <E_el_PBEh-3c>  (35) 
-748.2746634219

>  <HBD_atom_index>  (35) 
2

>  <Function>  (35) 
aniline

>  <Atom>  (35) 
N

>  <Molecular_Weight>  (35) 
239.31228

>  <Mol_ID>  (35) 
CHEMBL1163899_f001

>  <Atom_and_Type>  (35) 
N-ring_sidechain fragment

>  <E_el_PW6B95>  (35) 
-751.2291999567

>  <E_el complex_PW6B95>  (35) 
-944.7205772714

>  <HB_distance>  (35) 
2.26

>  <dG(298)_RRHO (kJ/mol)>  (35) 
679.2961

>  <dG(298)_RRHO complex (kJ/mol)>  (35) 
889.2864

>  <dG_solv_SMD_CCl4 (kJ/mol)>  (35) 
-55.4748

>  <dG_solv_SMD_CCl4 complex (kJ/mol)>  (35) 
-65.7007

>  <Delta G_sol (kJ/mol)>  (35) 
33.77

>  <Delta G (kcal/mol)>  (35) 
0.08

>  <Delta G (kJ/mol)>  (35) 
0.34

>  <cm5>  (35) 
0.1430
-0.7167
0.1985
-0.1831
-0.0123
-0.1294
-0.1213
0.4069
-0.1002
-0.0812
-0.0755
-0.0800
-0.2435
-0.5635
-0.0834
-0.0797
-0.1070
-0.0852
0.1201
0.3894
0.0894
0.1312
0.0966
0.0810
0.0871
0.0938
0.0813
0.0833
0.0786
0.1139
0.1194
0.0877
0.0899
0.0824
0.0887


>  <Mulliken>  (35) 
    0.14300104
   -0.38409578
    0.15019353
   -0.09114436
   -0.00419643
   -0.07851072
   -0.07392237
    0.39165819
   -0.04527735
   -0.02821736
   -0.02112453
   -0.02333753
   -0.11077225
   -0.51381733
   -0.02656987
   -0.02310446
   -0.05082685
   -0.02844729
    0.04735104
    0.21275445
    0.03134430
    0.06997103
    0.03469139
    0.02274336
    0.02544699
    0.03615991
    0.02683568
    0.02646407
    0.02808821
    0.06502199
    0.06843834
    0.03077798
    0.03328519
    0.02663019
    0.03250759


$$$$

     RDKit          3D

 13 13  0  0  0  0  0  0  0  0999 V2000
   -0.7704   -0.9288   -0.3713 C   0  0  0  0  0  0  0  0  0  0  0  0
   -1.9671   -0.2734   -0.3531 N   0  0  0  0  0  0  0  0  0  0  0  0
   -1.6556    1.0175   -0.4851 C   0  0  0  0  0  0  0  0  0  0  0  0
    0.2499   -0.0427   -0.5127 C   0  0  0  0  0  0  0  0  0  0  0  0
   -0.3069    1.1756   -0.5837 N   0  0  0  0  0  0  0  0  0  0  0  0
    1.6799   -0.3400   -0.5768 C   0  0  0  0  0  0  0  0  0  0  0  0
    2.4840    0.7623   -0.7219 O   0  0  0  0  0  0  0  0  0  0  0  0
   -0.7028   -2.0041   -0.2819 H   0  0  0  0  0  0  0  0  0  0  0  0
   -2.9091   -0.7125   -0.2555 H   0  0  0  0  0  0  0  0  0  0  0  0
   -2.3406    1.8642   -0.5157 H   0  0  0  0  0  0  0  0  0  0  0  0
    1.8414   -0.9800   -1.4926 H   0  0  0  0  0  0  0  0  0  0  0  0
    1.9906   -0.9597    0.2993 H   0  0  0  0  0  0  0  0  0  0  0  0
    2.4068    1.4217   -0.0033 H   0  0  0  0  0  0  0  0  0  0  0  0
  1  2  1  0
  2  3  1  0
  4  1  2  0
  3  5  2  0
  6  4  1  0
  4  5  1  0
  6  7  1  0
  1  8  1  0
  2  9  1  0
  3 10  1  0
  6 11  1  0
  6 12  1  0
  7 13  1  0
M  END
>  <JobName>  (36) 
CHEMBL116700_f001

>  <Status>  (36) 
ok

>  <DetailedStatus>  (36) 


>  <E_el>  (36) 
-340.0059335904

>  <E_el_PBEh-3c>  (36) 
-340.0059335904

>  <HBD_atom_index>  (36) 
7

>  <Function>  (36) 
alcohol

>  <Atom>  (36) 
O

>  <Molecular_Weight>  (36) 
98.10324

>  <Mol_ID>  (36) 
CHEMBL116700_f001

>  <Atom_and_Type>  (36) 
N-ring fragment

>  <E_el_PW6B95>  (36) 
-341.3296226897

>  <E_el complex_PW6B95>  (36) 
-534.8209362728

>  <HB_distance>  (36) 
2.01

>  <dG(298)_RRHO (kJ/mol)>  (36) 
203.9345

>  <dG(298)_RRHO complex (kJ/mol)>  (36) 
409.4523

>  <dG_solv_SMD_CCl4 (kJ/mol)>  (36) 
-37.6573

>  <dG_solv_SMD_CCl4 complex (kJ/mol)>  (36) 
-49.6067

>  <Delta G_sol (kJ/mol)>  (36) 
27.74

>  <Delta G (kcal/mol)>  (36) 
-0.83

>  <Delta G (kJ/mol)>  (36) 
-3.46

>  <cm5>  (36) 
0.0389
-0.5742
0.3015
0.1693
-0.5672
0.1486
-0.7635
0.0840
0.4055
0.0951
0.0883
0.0633
0.5103


>  <Mulliken>  (36) 
    0.01254798
   -0.22916341
    0.20639688
    0.09683913
   -0.39047578
    0.21336651
   -0.55470671
    0.01938196
    0.22874954
    0.02552282
    0.02687735
    0.00257210
    0.34209163


$$$$

     RDKit          3D

 19 20  0  0  0  0  0  0  0  0999 V2000
    0.7171   -1.4615   -0.1378 C   0  0  0  0  0  0  0  0  0  0  0  0
   -0.3546   -2.2374   -0.3909 N   0  0  0  0  0  0  0  0  0  0  0  0
   -1.4813   -1.5001   -0.4173 C   0  0  0  0  0  0  0  0  0  0  0  0
    2.0310   -1.6813   -0.0082 N   0  0  0  0  0  0  0  0  0  0  0  0
    0.2214   -0.1849   -0.0024 C   0  0  0  0  0  0  0  0  0  0  0  0
   -1.1303   -0.1687   -0.1681 C   0  0  0  0  0  0  0  0  0  0  0  0
    2.8741   -0.6690    0.2530 C   0  0  0  0  0  0  0  0  0  0  0  0
    1.0884    0.8783    0.2695 C   0  0  0  0  0  0  0  0  0  0  0  0
   -2.0010    1.0148   -0.0939 C   0  0  0  0  0  0  0  0  0  0  0  0
    2.3933    0.5756    0.3852 N   0  0  0  0  0  0  0  0  0  0  0  0
    0.5802    2.1884    0.4085 N   0  0  0  0  0  0  0  0  0  0  0  0
   -0.2691   -3.2692   -0.5395 H   0  0  0  0  0  0  0  0  0  0  0  0
   -2.4931   -1.8305   -0.5942 H   0  0  0  0  0  0  0  0  0  0  0  0
    3.9409   -0.8910    0.3515 H   0  0  0  0  0  0  0  0  0  0  0  0
   -1.9009    1.5833    0.8558 H   0  0  0  0  0  0  0  0  0  0  0  0
   -1.9339    1.6700   -0.9843 H   0  0  0  0  0  0  0  0  0  0  0  0
   -3.0625    0.6372   -0.0899 H   0  0  0  0  0  0  0  0  0  0  0  0
    0.6062    2.6804    1.3167 H   0  0  0  0  0  0  0  0  0  0  0  0
    0.1740    2.6656   -0.4137 H   0  0  0  0  0  0  0  0  0  0  0  0
  1  2  1  0
  2  3  1  0
  4  1  2  0
  1  5  1  0
  3  6  2  0
  7  4  1  0
  8  5  2  0
  6  5  1  0
  6  9  1  0
 10  7  2  0
 11  8  1  0
  8 10  1  0
  2 12  1  0
  3 13  1  0
  7 14  1  0
  9 15  1  0
  9 16  1  0
  9 17  1  0
 11 18  1  0
 11 19  1  0
M  END
>  <JobName>  (37) 
CHEMBL1171841_f003

>  <Status>  (37) 
ok

>  <DetailedStatus>  (37) 


>  <E_el>  (37) 
-489.5297260645

>  <E_el_PBEh-3c>  (37) 
-489.5297260645

>  <HBD_atom_index>  (37) 
2

>  <Function>  (37) 
pyrrole

>  <Atom>  (37) 
N

>  <Molecular_Weight>  (37) 
148.16522

>  <Mol_ID>  (37) 
CHEMBL1171841_f003

>  <Atom_and_Type>  (37) 
N-ring fragment

>  <E_el_PW6B95>  (37) 
-491.4442922784

>  <E_el complex_PW6B95>  (37) 
-684.9371671047

>  <HB_distance>  (37) 
1.94

>  <dG(298)_RRHO (kJ/mol)>  (37) 
324.2915

>  <dG(298)_RRHO complex (kJ/mol)>  (37) 
535.5761

>  <dG_solv_SMD_CCl4 (kJ/mol)>  (37) 
-49.2333

>  <dG_solv_SMD_CCl4 complex (kJ/mol)>  (37) 
-57.9300

>  <Delta G_sol (kJ/mol)>  (37) 
32.66

>  <Delta G (kcal/mol)>  (37) 
-0.09

>  <Delta G (kJ/mol)>  (37) 
-0.36

>  <cm5>  (37) 
0.4174
-0.5946
0.0722
-0.5736
-0.0506
-0.0504
0.3864
0.4434
-0.2044
-0.5659
-0.9172
0.4108
0.0959
0.0969
0.0853
0.0810
0.0703
0.4010
0.3960


>  <Mulliken>  (37) 
    0.27032707
   -0.25030225
    0.05220009
   -0.40060390
   -0.07528887
   -0.04642802
    0.28436424
    0.31212001
   -0.07021334
   -0.39380258
   -0.49429972
    0.23291315
    0.03263154
    0.02529712
    0.03191294
    0.02938769
    0.02134556
    0.22193033
    0.21650894


$$$$

     RDKit          3D

 17 17  0  0  0  0  0  0  0  0999 V2000
   -1.1178   -0.8796   -0.1286 C   0  0  0  0  0  0  0  0  0  0  0  0
   -1.9820   -1.9395   -0.2974 O   0  0  0  0  0  0  0  0  0  0  0  0
   -1.6125    0.3772    0.1389 C   0  0  0  0  0  0  0  0  0  0  0  0
    0.2612   -1.1075   -0.2343 C   0  0  0  0  0  0  0  0  0  0  0  0
   -0.6961    1.3930    0.2968 C   0  0  0  0  0  0  0  0  0  0  0  0
   -2.9833    0.6097    0.2452 O   0  0  0  0  0  0  0  0  0  0  0  0
    1.1723   -0.0847   -0.0748 C   0  0  0  0  0  0  0  0  0  0  0  0
    0.6606    1.1680    0.1926 C   0  0  0  0  0  0  0  0  0  0  0  0
    2.6370   -0.3293   -0.1876 C   0  0  0  0  0  0  0  0  0  0  0  0
   -2.9739   -1.7747   -0.2212 H   0  0  0  0  0  0  0  0  0  0  0  0
    0.6418   -2.1136   -0.4478 H   0  0  0  0  0  0  0  0  0  0  0  0
   -1.1146    2.3864    0.5095 H   0  0  0  0  0  0  0  0  0  0  0  0
   -3.3686    1.5193    0.4400 H   0  0  0  0  0  0  0  0  0  0  0  0
    1.3664    1.9992    0.3237 H   0  0  0  0  0  0  0  0  0  0  0  0
    3.1972    0.1931    0.6392 H   0  0  0  0  0  0  0  0  0  0  0  0
    3.0551   -0.0125   -1.1460 H   0  0  0  0  0  0  0  0  0  0  0  0
    2.8573   -1.4044   -0.0482 H   0  0  0  0  0  0  0  0  0  0  0  0
  1  2  1  0
  3  1  2  0
  1  4  1  0
  5  3  1  0
  3  6  1  0
  7  4  2  0
  8  5  2  0
  9  7  1  0
  7  8  1  0
  2 10  1  0
  4 11  1  0
  5 12  1  0
  6 13  1  0
  8 14  1  0
  9 15  1  0
  9 16  1  0
  9 17  1  0
M  END
>  <JobName>  (38) 
CHEMBL1172847_f002

>  <Status>  (38) 
ok

>  <DetailedStatus>  (38) 


>  <E_el>  (38) 
-421.0972301177

>  <E_el_PBEh-3c>  (38) 
-421.0972301177

>  <HBD_atom_index>  (38) 
2
6

>  <Function>  (38) 
alcohol
alcohol

>  <Atom>  (38) 
O
O

>  <Molecular_Weight>  (38) 
124.13722

>  <Mol_ID>  (38) 
CHEMBL1172847_f002

>  <Atom_and_Type>  (38) 
O-ring_sidechain fragment

>  <E_el_PW6B95>  (38) 
-422.7348575987

>  <E_el complex_PW6B95>  (38) 
-616.2236869957
-616.2300349694

>  <HB_distance>  (38) 
1.91
1.84

>  <dG(298)_RRHO (kJ/mol)>  (38) 
283.2680

>  <dG(298)_RRHO complex (kJ/mol)>  (38) 
490.9977
492.4050

>  <dG_solv_SMD_CCl4 (kJ/mol)>  (38) 
-28.0327

>  <dG_solv_SMD_CCl4 complex (kJ/mol)>  (38) 
-41.1270
-39.2069

>  <Delta G_sol (kJ/mol)>  (38) 
35.33
21.99

>  <Delta G (kcal/mol)>  (38) 
0.32
-1.69

>  <Delta G (kJ/mol)>  (38) 
1.32
-7.08

>  <cm5>  (38) 
0.2547
-0.7071
0.2273
-0.1300
-0.1332
-0.7288
-0.0112
-0.1077
-0.2186
0.5192
0.1052
0.0872
0.5079
0.0821
0.0792
0.0905
0.0835


>  <Mulliken>  (38) 
    0.23683186
   -0.52778372
    0.21135349
   -0.08304692
   -0.08384172
   -0.54563122
    0.00634665
   -0.05620111
   -0.07985741
    0.36080030
    0.04730271
    0.02988241
    0.35396926
    0.02688934
    0.03127020
    0.03893084
    0.03278503


$$$$

     RDKit          3D

 18 19  0  0  0  0  0  0  0  0999 V2000
   -1.3179   -1.2067   -0.2355 C   0  0  0  0  0  0  0  0  0  0  0  0
   -2.4355   -0.4718   -0.0970 N   0  0  0  0  0  0  0  0  0  0  0  0
   -2.3507    0.8463    0.1568 C   0  0  0  0  0  0  0  0  0  0  0  0
   -0.0508   -0.6681   -0.1286 C   0  0  0  0  0  0  0  0  0  0  0  0
   -1.4112   -2.4271   -0.4705 O   0  0  0  0  0  0  0  0  0  0  0  0
   -1.0911    1.4135    0.2691 C   0  0  0  0  0  0  0  0  0  0  0  0
    1.0891   -1.4378   -0.2738 C   0  0  0  0  0  0  0  0  0  0  0  0
    0.0670    0.6873    0.1324 C   0  0  0  0  0  0  0  0  0  0  0  0
    2.3426   -0.8377   -0.1551 C   0  0  0  0  0  0  0  0  0  0  0  0
    1.3213    1.2682    0.2473 C   0  0  0  0  0  0  0  0  0  0  0  0
    2.4753    0.5086    0.1042 C   0  0  0  0  0  0  0  0  0  0  0  0
   -3.3860   -0.9407   -0.1897 H   0  0  0  0  0  0  0  0  0  0  0  0
   -3.2401    1.4485    0.2703 H   0  0  0  0  0  0  0  0  0  0  0  0
   -0.9908    2.4673    0.4721 H   0  0  0  0  0  0  0  0  0  0  0  0
    0.9803   -2.4946   -0.4773 H   0  0  0  0  0  0  0  0  0  0  0  0
    3.2115   -1.4646   -0.2735 H   0  0  0  0  0  0  0  0  0  0  0  0
    1.3487    2.3162    0.4490 H   0  0  0  0  0  0  0  0  0  0  0  0
    3.4382    0.9931    0.1999 H   0  0  0  0  0  0  0  0  0  0  0  0
  1  2  1  0
  2  3  1  0
  4  1  1  0
  1  5  2  0
  3  6  2  0
  7  4  2  0
  4  8  1  0
  6  8  1  0
  9  7  1  0
 10  8  2  0
 11  9  2  0
 10 11  1  0
  2 12  1  0
  3 13  1  0
  6 14  1  0
  7 15  1  0
  9 16  1  0
 10 17  1  0
 11 18  1  0
M  END
>  <JobName>  (39) 
CHEMBL1173518_f001

>  <Status>  (39) 
ok

>  <DetailedStatus>  (39) 


>  <E_el>  (39) 
-476.1336224915

>  <E_el_PBEh-3c>  (39) 
-476.1336224915

>  <HBD_atom_index>  (39) 
2

>  <Function>  (39) 
undefined donor function

>  <Atom>  (39) 
N

>  <Molecular_Weight>  (39) 
145.15797

>  <Mol_ID>  (39) 
CHEMBL1173518_f001

>  <Atom_and_Type>  (39) 
N-ring fragment

>  <E_el_PW6B95>  (39) 
-478.0036418417

>  <E_el complex_PW6B95>  (39) 
-671.4977088573

>  <HB_distance>  (39) 
1.95

>  <dG(298)_RRHO (kJ/mol)>  (39) 
298.2176

>  <dG(298)_RRHO complex (kJ/mol)>  (39) 
505.6533

>  <dG_solv_SMD_CCl4 (kJ/mol)>  (39) 
-38.5481

>  <dG_solv_SMD_CCl4 complex (kJ/mol)>  (39) 
-46.0663

>  <Delta G_sol (kJ/mol)>  (39) 
26.86

>  <Delta G (kcal/mol)>  (39) 
-0.96

>  <Delta G (kJ/mol)>  (39) 
-4.02

>  <cm5>  (39) 
0.5537
-0.5909
0.1198
-0.0324
-0.6382
-0.1390
-0.0506
0.0150
-0.0904
-0.1005
-0.0698
0.4210
0.1061
0.0978
0.1232
0.0913
0.0932
0.0908


>  <Mulliken>  (39) 
    0.45170365
   -0.25164457
    0.10232852
   -0.03623471
   -0.59589833
   -0.09128193
    0.00089688
    0.02119761
   -0.03437848
   -0.04509507
   -0.01392058
    0.24807693
    0.04124636
    0.03906232
    0.06113160
    0.03433114
    0.03369995
    0.03477872


$$$$

     RDKit          3D

 13 12  0  0  0  0  0  0  0  0999 V2000
    1.5586   -0.1286   -0.5138 C   0  0  0  0  0  0  0  0  0  0  0  0
    1.5032    1.2615   -0.2941 O   0  0  0  0  0  0  0  0  0  0  0  0
    0.3070   -0.9179   -0.5218 C   0  0  0  0  0  0  0  0  0  0  0  0
    2.6616   -0.6507   -0.7294 O   0  0  0  0  0  0  0  0  0  0  0  0
   -0.7585   -0.3761    0.2569 N   0  0  0  0  0  0  0  0  0  0  0  0
   -1.4737    0.6516   -0.4839 C   0  0  0  0  0  0  0  0  0  0  0  0
    2.1664    1.7030    0.3907 H   0  0  0  0  0  0  0  0  0  0  0  0
    0.0224   -1.2862   -1.5006 H   0  0  0  0  0  0  0  0  0  0  0  0
    0.6036   -1.8871    0.0535 H   0  0  0  0  0  0  0  0  0  0  0  0
   -1.3765   -1.0360    0.6889 H   0  0  0  0  0  0  0  0  0  0  0  0
   -2.4428    0.1401   -0.8536 H   0  0  0  0  0  0  0  0  0  0  0  0
   -1.8330    1.4538    0.1529 H   0  0  0  0  0  0  0  0  0  0  0  0
   -0.9383    1.0725   -1.3250 H   0  0  0  0  0  0  0  0  0  0  0  0
  1  2  1  0
  3  1  1  0
  1  4  2  0
  5  3  1  0
  6  5  1  0
  2  7  1  0
  3  8  1  0
  3  9  1  0
  5 10  1  0
  6 11  1  0
  6 12  1  0
  6 13  1  0
M  END
>  <JobName>  (40) 
CHEMBL117510_f002

>  <Status>  (40) 
ok

>  <DetailedStatus>  (40) 


>  <E_el>  (40) 
-323.0453327523

>  <E_el_PBEh-3c>  (40) 
-323.0453327523

>  <HBD_atom_index>  (40) 
2
5

>  <Function>  (40) 
alcohol
secondary amine

>  <Atom>  (40) 
O
N

>  <Molecular_Weight>  (40) 
89.09318

>  <Mol_ID>  (40) 
CHEMBL117510_f002

>  <Atom_and_Type>  (40) 
O-chain fragment

>  <E_el_PW6B95>  (40) 
-324.2773494993

>  <E_el complex_PW6B95>  (40) 
-517.7721117317
-517.7637365050

>  <HB_distance>  (40) 
1.76
2.38

>  <dG(298)_RRHO (kJ/mol)>  (40) 
213.1823

>  <dG(298)_RRHO complex (kJ/mol)>  (40) 
420.3586
417.5493

>  <dG_solv_SMD_CCl4 (kJ/mol)>  (40) 
-19.1631

>  <dG_solv_SMD_CCl4 complex (kJ/mol)>  (40) 
-30.0458
-31.3674

>  <Delta G_sol (kJ/mol)>  (40) 
21.41
39.27

>  <Delta G (kcal/mol)>  (40) 
-1.78
0.91

>  <Delta G (kJ/mol)>  (40) 
-7.45
3.80

>  <cm5>  (40) 
0.6231
-0.6923
0.0486
-0.5634
-0.7904
-0.0219
0.5156
0.1202
0.1143
0.4042
0.0581
0.0851
0.0988


>  <Mulliken>  (40) 
    0.57400895
   -0.53100374
    0.07934578
   -0.51975301
   -0.41918682
    0.06454718
    0.37534228
    0.05336781
    0.05217307
    0.20810173
    0.00411847
    0.02437888
    0.03455942


$$$$

     RDKit          3D

 15 14  0  0  0  0  0  0  0  0999 V2000
    1.3541    0.4630    0.7730 C   0  0  0  0  0  0  0  0  0  0  0  0
    1.9604   -0.6652    0.1570 N   0  0  0  0  0  0  0  0  0  0  0  0
    0.0919    0.8798    0.3295 N   0  0  0  0  0  0  0  0  0  0  0  0
    1.9447    1.0567    1.6853 O   0  0  0  0  0  0  0  0  0  0  0  0
   -0.5808    0.1840   -0.7271 C   0  0  0  0  0  0  0  0  0  0  0  0
   -0.4829    1.9408    0.9060 O   0  0  0  0  0  0  0  0  0  0  0  0
   -1.4622   -0.9408   -0.2015 C   0  0  0  0  0  0  0  0  0  0  0  0
    2.2026   -1.5309    0.6882 H   0  0  0  0  0  0  0  0  0  0  0  0
    2.2015   -0.6964   -0.8697 H   0  0  0  0  0  0  0  0  0  0  0  0
   -1.1973    0.8453   -1.3694 H   0  0  0  0  0  0  0  0  0  0  0  0
    0.1404   -0.3137   -1.4366 H   0  0  0  0  0  0  0  0  0  0  0  0
   -1.0310    2.4823    0.3145 H   0  0  0  0  0  0  0  0  0  0  0  0
   -0.9278   -1.9080   -0.1605 H   0  0  0  0  0  0  0  0  0  0  0  0
   -1.8742   -0.6989    0.7978 H   0  0  0  0  0  0  0  0  0  0  0  0
   -2.3395   -1.0979   -0.8864 H   0  0  0  0  0  0  0  0  0  0  0  0
  1  2  1  0
  3  1  1  0
  1  4  2  0
  5  3  1  0
  3  6  1  0
  7  5  1  0
  2  8  1  0
  2  9  1  0
  5 10  1  0
  5 11  1  0
  6 12  1  0
  7 13  1  0
  7 14  1  0
  7 15  1  0
M  END
>  <JobName>  (41) 
CHEMBL119499_f002

>  <Status>  (41) 
ok

>  <DetailedStatus>  (41) 


>  <E_el>  (41) 
-378.2507713708

>  <E_el_PBEh-3c>  (41) 
-378.2507713708

>  <HBD_atom_index>  (41) 
2

>  <Function>  (41) 
amide

>  <Atom>  (41) 
N

>  <Molecular_Weight>  (41) 
104.10782

>  <Mol_ID>  (41) 
CHEMBL119499_f002

>  <Atom_and_Type>  (41) 
N-chain fragment

>  <E_el_PW6B95>  (41) 
-379.6921546951

>  <E_el complex_PW6B95>  (41) 
-573.1835142191

>  <HB_distance>  (41) 
2.07

>  <dG(298)_RRHO (kJ/mol)>  (41) 
255.0649

>  <dG(298)_RRHO complex (kJ/mol)>  (41) 
460.1218

>  <dG_solv_SMD_CCl4 (kJ/mol)>  (41) 
-26.4074

>  <dG_solv_SMD_CCl4 complex (kJ/mol)>  (41) 
-34.7672

>  <Delta G_sol (kJ/mol)>  (41) 
30.75

>  <Delta G (kcal/mol)>  (41) 
-0.37

>  <Delta G (kJ/mol)>  (41) 
-1.57

>  <cm5>  (41) 
0.7040
-0.9161
-0.2412
-0.5774
0.0369
-0.5598
-0.2317
0.4082
0.3843
0.0963
0.0963
0.5335
0.0855
0.1027
0.0784


>  <Mulliken>  (41) 
    0.55071422
   -0.50977750
   -0.02491262
   -0.54663539
    0.07399406
   -0.42425027
   -0.09407361
    0.23336332
    0.21370121
    0.03278176
    0.03066743
    0.35143676
    0.03397077
    0.04845243
    0.03056743


$$$$

     RDKit          3D

 15 15  0  0  0  0  0  0  0  0999 V2000
    1.3167   -0.8100   -0.4319 C   0  0  0  0  0  0  0  0  0  0  0  0
    2.3461   -0.0370   -0.0593 N   0  0  0  0  0  0  0  0  0  0  0  0
    1.8663    1.0818    0.5129 C   0  0  0  0  0  0  0  0  0  0  0  0
    0.1364   -0.1761   -0.0926 C   0  0  0  0  0  0  0  0  0  0  0  0
    0.5258    0.9765    0.4821 N   0  0  0  0  0  0  0  0  0  0  0  0
   -1.2515   -0.6850   -0.3260 C   0  0  0  0  0  0  0  0  0  0  0  0
   -2.1944    0.3664    0.2199 C   0  0  0  0  0  0  0  0  0  0  0  0
    1.4062   -1.7624   -0.9137 H   0  0  0  0  0  0  0  0  0  0  0  0
    3.3831   -0.2238   -0.1709 H   0  0  0  0  0  0  0  0  0  0  0  0
    2.4669    1.9030    0.9169 H   0  0  0  0  0  0  0  0  0  0  0  0
   -1.4172   -0.7908   -1.4313 H   0  0  0  0  0  0  0  0  0  0  0  0
   -1.3943   -1.6623    0.1675 H   0  0  0  0  0  0  0  0  0  0  0  0
   -3.2126    0.2782   -0.2142 H   0  0  0  0  0  0  0  0  0  0  0  0
   -2.2395    0.1806    1.3326 H   0  0  0  0  0  0  0  0  0  0  0  0
   -1.7380    1.3605    0.0080 H   0  0  0  0  0  0  0  0  0  0  0  0
  1  2  1  0
  2  3  1  0
  4  1  2  0
  3  5  2  0
  6  4  1  0
  4  5  1  0
  7  6  1  0
  1  8  1  0
  2  9  1  0
  3 10  1  0
  6 11  1  0
  6 12  1  0
  7 13  1  0
  7 14  1  0
  7 15  1  0
M  END
>  <JobName>  (42) 
CHEMBL1202325_f002

>  <Status>  (42) 
ok

>  <DetailedStatus>  (42) 


>  <E_el>  (42) 
-304.1850569467

>  <E_el_PBEh-3c>  (42) 
-304.1850569467

>  <HBD_atom_index>  (42) 
2

>  <Function>  (42) 
undefined donor function

>  <Atom>  (42) 
N

>  <Molecular_Weight>  (42) 
96.13042

>  <Mol_ID>  (42) 
CHEMBL1202325_f002

>  <Atom_and_Type>  (42) 
N-ring fragment

>  <E_el_PW6B95>  (42) 
-305.3795371161

>  <E_el complex_PW6B95>  (42) 
-498.8701931726

>  <HB_distance>  (42) 
2.01

>  <dG(298)_RRHO (kJ/mol)>  (42) 
266.9663

>  <dG(298)_RRHO complex (kJ/mol)>  (42) 
469.9018

>  <dG_solv_SMD_CCl4 (kJ/mol)>  (42) 
-35.4498

>  <dG_solv_SMD_CCl4 complex (kJ/mol)>  (42) 
-47.6517

>  <Delta G_sol (kJ/mol)>  (42) 
26.63

>  <Delta G (kcal/mol)>  (42) 
-0.99

>  <Delta G (kJ/mol)>  (42) 
-4.16

>  <cm5>  (42) 
0.0538
-0.5624
0.2946
0.1799
-0.5784
-0.1371
-0.2095
0.0875
0.3894
0.0931
0.0739
0.0783
0.0667
0.0743
0.0959


>  <Mulliken>  (42) 
    0.02392774
   -0.22079108
    0.19822951
    0.11067158
   -0.39396159
   -0.03959495
   -0.07114499
    0.02156301
    0.21876598
    0.02537465
    0.02153118
    0.02410742
    0.01780866
    0.02499968
    0.03851320


$$$$

     RDKit          3D

 30 31  0  0  0  0  0  0  0  0999 V2000
   -0.9256   -1.5619    0.2372 C   0  0  0  0  0  0  0  0  0  0  0  0
   -1.6911   -1.8282    1.4698 N   0  0  0  0  0  0  0  0  0  0  0  0
   -0.9959   -0.1004   -0.0653 C   0  0  0  0  0  0  0  0  0  0  0  0
    0.0387    0.6940   -0.1446 C   0  0  0  0  0  0  0  0  0  0  0  0
   -2.3404    0.4432   -0.3160 C   0  0  0  0  0  0  0  0  0  0  0  0
   -0.1463    2.0673   -0.4296 N   0  0  0  0  0  0  0  0  0  0  0  0
    1.4090    0.2420   -0.0163 C   0  0  0  0  0  0  0  0  0  0  0  0
   -3.5791   -0.3459   -0.2710 C   0  0  0  0  0  0  0  0  0  0  0  0
   -2.4571    1.6893   -0.6072 N   0  0  0  0  0  0  0  0  0  0  0  0
   -1.4086    2.6412   -0.7224 C   0  0  0  0  0  0  0  0  0  0  0  0
    2.2876    0.8360    0.8870 C   0  0  0  0  0  0  0  0  0  0  0  0
    3.5810    0.3824    0.9120 C   0  0  0  0  0  0  0  0  0  0  0  0
    4.0160   -0.6300    0.0760 C   0  0  0  0  0  0  0  0  0  0  0  0
    3.1391   -1.2142   -0.8172 C   0  0  0  0  0  0  0  0  0  0  0  0
    1.8594   -0.7644   -0.8412 C   0  0  0  0  0  0  0  0  0  0  0  0
    0.0597   -1.9537    0.4393 H   0  0  0  0  0  0  0  0  0  0  0  0
   -1.3839   -2.0973   -0.6192 H   0  0  0  0  0  0  0  0  0  0  0  0
   -1.0677   -1.7732    2.3108 H   0  0  0  0  0  0  0  0  0  0  0  0
   -2.1057   -2.7756    1.3954 H   0  0  0  0  0  0  0  0  0  0  0  0
    0.6888    2.7358   -0.4315 H   0  0  0  0  0  0  0  0  0  0  0  0
   -3.4641   -1.4302   -0.2887 H   0  0  0  0  0  0  0  0  0  0  0  0
   -4.1687    0.0137    0.6255 H   0  0  0  0  0  0  0  0  0  0  0  0
   -4.2089    0.0143   -1.1451 H   0  0  0  0  0  0  0  0  0  0  0  0
   -1.3878    2.9870   -1.7882 H   0  0  0  0  0  0  0  0  0  0  0  0
   -1.6286    3.5004   -0.0551 H   0  0  0  0  0  0  0  0  0  0  0  0
    1.9521    1.6296    1.5460 H   0  0  0  0  0  0  0  0  0  0  0  0
    4.3103    0.8217    1.6090 H   0  0  0  0  0  0  0  0  0  0  0  0
    5.0341   -1.0008    0.0829 H   0  0  0  0  0  0  0  0  0  0  0  0
    3.4358   -2.0036   -1.4828 H   0  0  0  0  0  0  0  0  0  0  0  0
    1.1480   -1.2186   -1.5494 H   0  0  0  0  0  0  0  0  0  0  0  0
  1  2  1  0
  3  1  1  0
  4  3  2  0
  3  5  1  0
  6  4  1  0
  4  7  1  0
  5  8  1  0
  5  9  2  0
  9 10  1  0
  6 10  1  0
 11 12  2  0
 12 13  1  0
 13 14  2  0
 14 15  1  0
  7 15  2  0
  7 11  1  0
  1 16  1  0
  1 17  1  0
  2 18  1  0
  2 19  1  0
  6 20  1  0
  8 21  1  0
  8 22  1  0
  8 23  1  0
 10 24  1  0
 10 25  1  0
 11 26  1  0
 12 27  1  0
 13 28  1  0
 14 29  1  0
 15 30  1  0
M  END
>  <JobName>  (43) 
CHEMBL1214945_f002

>  <Status>  (43) 
ok

>  <DetailedStatus>  (43) 


>  <E_el>  (43) 
-629.1539690367

>  <E_el_PBEh-3c>  (43) 
-629.1539690367

>  <HBD_atom_index>  (43) 
2

>  <Function>  (43) 
undefined donor function

>  <Atom>  (43) 
N

>  <Molecular_Weight>  (43) 
201.2676

>  <Mol_ID>  (43) 
CHEMBL1214945_f002

>  <Atom_and_Type>  (43) 
N-ring_sidechain fragment

>  <E_el_PW6B95>  (43) 
-631.6395591448

>  <E_el complex_PW6B95>  (43) 
-825.1320107147

>  <HB_distance>  (43) 
2.39

>  <dG(298)_RRHO (kJ/mol)>  (43) 
588.5456

>  <dG(298)_RRHO complex (kJ/mol)>  (43) 
799.0321

>  <dG_solv_SMD_CCl4 (kJ/mol)>  (43) 
-44.2842

>  <dG_solv_SMD_CCl4 complex (kJ/mol)>  (43) 
-49.6090

>  <Delta G_sol (kJ/mol)>  (43) 
36.35

>  <Delta G (kcal/mol)>  (43) 
0.47

>  <Delta G (kJ/mol)>  (43) 
1.96

>  <cm5>  (43) 
0.0394
-0.9206
-0.0954
0.2110
0.2862
-0.6968
-0.0083
-0.2121
-0.6036
0.2774
-0.0863
-0.0773
-0.0870
-0.0831
-0.0828
0.0857
0.0817
0.3589
0.3631
0.3708
0.0914
0.0958
0.0877
0.0834
0.0863
0.0920
0.0813
0.0863
0.0902
0.0846


>  <Mulliken>  (43) 
    0.09058658
   -0.48843366
   -0.10264746
    0.15308832
    0.20975616
   -0.37075707
   -0.00375594
   -0.08520830
   -0.40545943
    0.24795211
   -0.03440159
   -0.02373075
   -0.03110068
   -0.02548220
   -0.03085805
    0.01500737
    0.01864923
    0.18703031
    0.18635826
    0.20259404
    0.03367497
    0.04476860
    0.03579709
    0.01073365
    0.01418808
    0.03373706
    0.02721919
    0.03022073
    0.03288473
    0.02758863


$$$$

     RDKit          3D

 17 18  0  0  0  0  0  0  0  0999 V2000
   -0.9275   -0.8666   -0.1634 C   0  0  0  0  0  0  0  0  0  0  0  0
   -1.0699   -2.2368   -0.3034 O   0  0  0  0  0  0  0  0  0  0  0  0
   -2.0486   -0.0866   -0.0346 C   0  0  0  0  0  0  0  0  0  0  0  0
    0.3477   -0.2667   -0.1516 C   0  0  0  0  0  0  0  0  0  0  0  0
   -1.9946    1.2789    0.1086 C   0  0  0  0  0  0  0  0  0  0  0  0
    1.5711   -0.9163   -0.2832 N   0  0  0  0  0  0  0  0  0  0  0  0
    0.4057    1.0936   -0.0087 C   0  0  0  0  0  0  0  0  0  0  0  0
   -0.7235    1.8272    0.1153 C   0  0  0  0  0  0  0  0  0  0  0  0
    2.7103   -0.2219    0.2861 C   0  0  0  0  0  0  0  0  0  0  0  0
    2.1270    1.5094   -0.0157 S   0  0  0  0  0  0  0  0  0  0  0  0
   -1.9766   -2.6664   -0.3121 H   0  0  0  0  0  0  0  0  0  0  0  0
   -3.0224   -0.5598   -0.0451 H   0  0  0  0  0  0  0  0  0  0  0  0
   -2.8583    1.9113    0.2109 H   0  0  0  0  0  0  0  0  0  0  0  0
    1.7279   -1.8613   -0.7593 H   0  0  0  0  0  0  0  0  0  0  0  0
   -0.6412    2.8970    0.2257 H   0  0  0  0  0  0  0  0  0  0  0  0
    2.7348   -0.4147    1.3736 H   0  0  0  0  0  0  0  0  0  0  0  0
    3.6383   -0.4202   -0.2432 H   0  0  0  0  0  0  0  0  0  0  0  0
  1  2  1  0
  3  1  2  0
  1  4  1  0
  5  3  1  0
  4  6  1  0
  4  7  2  0
  8  5  2  0
  6  9  1  0
  8  7  1  0
 10  7  1  0
  9 10  1  0
  2 11  1  0
  3 12  1  0
  5 13  1  0
  6 14  1  0
  8 15  1  0
  9 16  1  0
  9 17  1  0
M  END
>  <JobName>  (44) 
CHEMBL1221543_f003

>  <Status>  (44) 
ok

>  <DetailedStatus>  (44) 


>  <E_el>  (44) 
-797.8015961189

>  <E_el_PBEh-3c>  (44) 
-797.8015961189

>  <HBD_atom_index>  (44) 
2
6

>  <Function>  (44) 
alcohol
aniline

>  <Atom>  (44) 
O
N

>  <Molecular_Weight>  (44) 
153.20157

>  <Mol_ID>  (44) 
CHEMBL1221543_f003

>  <Atom_and_Type>  (44) 
O-ring_sidechain fragment

>  <E_el_PW6B95>  (44) 
-800.1683895329

>  <E_el complex_PW6B95>  (44) 
-993.6601865262
-993.6645970088

>  <HB_distance>  (44) 
1.85
2.16

>  <dG(298)_RRHO (kJ/mol)>  (44) 
270.1274

>  <dG(298)_RRHO complex (kJ/mol)>  (44) 
481.0943
480.2043

>  <dG_solv_SMD_CCl4 (kJ/mol)>  (44) 
-32.0506

>  <dG_solv_SMD_CCl4 complex (kJ/mol)>  (44) 
-41.7175
-37.3909

>  <Delta G_sol (kJ/mol)>  (44) 
34.20
26.06

>  <Delta G (kcal/mol)>  (44) 
0.15
-1.08

>  <Delta G (kJ/mol)>  (44) 
0.61
-4.52

>  <cm5>  (44) 
0.2432
-0.7237
-0.1473
0.1732
-0.1020
-0.6931
0.0488
-0.1180
0.1150
-0.1413
0.5042
0.0868
0.0886
0.3918
0.0871
0.0892
0.0975


>  <Mulliken>  (44) 
    0.22378288
   -0.54195350
   -0.09621187
    0.10806678
   -0.04494608
   -0.36770839
    0.03474047
   -0.06623474
    0.14536657
   -0.11417924
    0.34855779
    0.02720227
    0.03182278
    0.22444441
    0.02885323
    0.02507423
    0.03332240


$$$$

     RDKit          3D

 19 20  0  0  0  0  0  0  0  0999 V2000
   -1.0730   -0.0054    0.0249 C   0  0  0  0  0  0  0  0  0  0  0  0
   -2.2388   -0.6076    0.1633 N   0  0  0  0  0  0  0  0  0  0  0  0
   -2.2521   -1.8741    0.5704 C   0  0  0  0  0  0  0  0  0  0  0  0
   -0.8530    1.3203   -0.3914 C   0  0  0  0  0  0  0  0  0  0  0  0
    0.0467   -0.7311    0.3119 C   0  0  0  0  0  0  0  0  0  0  0  0
   -3.2786   -2.6236    0.7628 O   0  0  0  0  0  0  0  0  0  0  0  0
   -0.5976   -2.2415    0.7675 S   0  0  0  0  0  0  0  0  0  0  0  0
    0.4306    1.8067   -0.4869 C   0  0  0  0  0  0  0  0  0  0  0  0
   -1.9285    2.1575   -0.7122 O   0  0  0  0  0  0  0  0  0  0  0  0
    1.3486   -0.2156    0.2079 C   0  0  0  0  0  0  0  0  0  0  0  0
    1.5526    1.0855   -0.2012 C   0  0  0  0  0  0  0  0  0  0  0  0
    2.4548   -1.1364    0.5570 C   0  0  0  0  0  0  0  0  0  0  0  0
   -3.2066   -0.1558   -0.0283 H   0  0  0  0  0  0  0  0  0  0  0  0
    0.5961    2.8511   -0.8153 H   0  0  0  0  0  0  0  0  0  0  0  0
   -1.7667    3.0868   -1.0037 H   0  0  0  0  0  0  0  0  0  0  0  0
    2.5475    1.4550   -0.2728 H   0  0  0  0  0  0  0  0  0  0  0  0
    2.2406   -2.1606    0.1589 H   0  0  0  0  0  0  0  0  0  0  0  0
    3.3922   -0.8078    0.0667 H   0  0  0  0  0  0  0  0  0  0  0  0
    2.5850   -1.2033    1.6658 H   0  0  0  0  0  0  0  0  0  0  0  0
  1  2  1  0
  2  3  1  0
  4  1  2  0
  1  5  1  0
  3  6  2  0
  3  7  1  0
  8  4  1  0
  4  9  1  0
 10  5  2  0
  7  5  1  0
 11  8  2  0
 12 10  1  0
 10 11  1  0
  2 13  1  0
  8 14  1  0
  9 15  1  0
 11 16  1  0
 12 17  1  0
 12 18  1  0
 12 19  1  0
M  END
>  <JobName>  (45) 
CHEMBL1221543_f004

>  <Status>  (45) 
ok

>  <DetailedStatus>  (45) 


>  <E_el>  (45) 
-910.9412446721

>  <E_el_PBEh-3c>  (45) 
-910.9412446721

>  <HBD_atom_index>  (45) 
9

>  <Function>  (45) 
alcohol

>  <Atom>  (45) 
O

>  <Molecular_Weight>  (45) 
181.21168

>  <Mol_ID>  (45) 
CHEMBL1221543_f004

>  <Atom_and_Type>  (45) 
N-ring fragment

>  <E_el_PW6B95>  (45) 
-913.7299207454

>  <E_el complex_PW6B95>  (45) 
-1107.224847253

>  <HB_distance>  (45) 
1.82

>  <dG(298)_RRHO (kJ/mol)>  (45) 
285.1951

>  <dG(298)_RRHO complex (kJ/mol)>  (45) 
493.0692

>  <dG_solv_SMD_CCl4 (kJ/mol)>  (45) 
-36.9025

>  <dG_solv_SMD_CCl4 complex (kJ/mol)>  (45) 
-49.0901

>  <Delta G_sol (kJ/mol)>  (45) 
20.37

>  <Delta G (kcal/mol)>  (45) 
-1.94

>  <Delta G (kJ/mol)>  (45) 
-8.10

>  <cm5>  (45) 
0.1834
-0.5981
0.6030
0.2443
0.0374
-0.6052
-0.0753
-0.1337
-0.7290
-0.0228
-0.0995
-0.2136
0.4285
0.0908
0.5205
0.1034
0.0888
0.0856
0.0916


>  <Mulliken>  (45) 
    0.10421439
   -0.26354211
    0.48585686
    0.22489692
    0.01772040
   -0.57288083
   -0.05211595
   -0.08546791
   -0.54197736
   -0.00930075
   -0.04323026
   -0.07841015
    0.26178502
    0.03443427
    0.35864039
    0.04391585
    0.03812581
    0.03497125
    0.04236418


$$$$

     RDKit          3D

 34 35  0  0  0  0  0  0  0  0999 V2000
    2.8270   -0.8358    0.6461 C   0  0  0  0  0  0  0  0  0  0  0  0
    1.4255   -0.9066    0.3589 N   0  0  0  0  0  0  0  0  0  0  0  0
    0.8688    0.3802    0.1472 C   0  0  0  0  0  0  0  0  0  0  0  0
    3.6064   -0.4277   -0.5509 C   0  0  0  0  0  0  0  0  0  0  0  0
   -0.5800    0.3695   -0.1234 C   0  0  0  0  0  0  0  0  0  0  0  0
    5.0410   -0.3623   -0.2869 N   0  0  0  0  0  0  0  0  0  0  0  0
   -1.0411    0.8245   -1.3275 C   0  0  0  0  0  0  0  0  0  0  0  0
   -1.4479   -0.0967    0.8189 C   0  0  0  0  0  0  0  0  0  0  0  0
    5.3603    0.7270    0.6111 C   0  0  0  0  0  0  0  0  0  0  0  0
   -2.3758    0.8203   -1.6073 C   0  0  0  0  0  0  0  0  0  0  0  0
   -2.8088   -0.1067    0.5473 C   0  0  0  0  0  0  0  0  0  0  0  0
   -3.2637    0.3562   -0.6746 C   0  0  0  0  0  0  0  0  0  0  0  0
   -4.6932    0.3258   -0.9145 C   0  0  0  0  0  0  0  0  0  0  0  0
   -5.4974   -0.1315    0.0155 C   0  0  0  0  0  0  0  0  0  0  0  0
   -5.0395   -0.6274    1.3171 C   0  0  0  0  0  0  0  0  0  0  0  0
   -3.6635   -0.5818    1.5146 O   0  0  0  0  0  0  0  0  0  0  0  0
    3.1471   -1.8447    0.9980 H   0  0  0  0  0  0  0  0  0  0  0  0
    2.9847   -0.1640    1.5218 H   0  0  0  0  0  0  0  0  0  0  0  0
    0.8898   -1.5634    0.9310 H   0  0  0  0  0  0  0  0  0  0  0  0
    1.4241    0.8985   -0.6813 H   0  0  0  0  0  0  0  0  0  0  0  0
    1.0165    0.9857    1.0723 H   0  0  0  0  0  0  0  0  0  0  0  0
    3.4239   -1.1676   -1.3550 H   0  0  0  0  0  0  0  0  0  0  0  0
    3.3186    0.5601   -0.9381 H   0  0  0  0  0  0  0  0  0  0  0  0
    5.4006   -1.2787    0.0654 H   0  0  0  0  0  0  0  0  0  0  0  0
   -0.3580    1.2072   -2.1052 H   0  0  0  0  0  0  0  0  0  0  0  0
   -1.1159   -0.4726    1.7984 H   0  0  0  0  0  0  0  0  0  0  0  0
    6.3550    1.1404    0.2940 H   0  0  0  0  0  0  0  0  0  0  0  0
    5.4267    0.4390    1.6657 H   0  0  0  0  0  0  0  0  0  0  0  0
    4.6222    1.5375    0.4404 H   0  0  0  0  0  0  0  0  0  0  0  0
   -2.7454    1.1816   -2.5584 H   0  0  0  0  0  0  0  0  0  0  0  0
   -5.0718    0.6839   -1.8646 H   0  0  0  0  0  0  0  0  0  0  0  0
   -6.5814   -0.1475   -0.1851 H   0  0  0  0  0  0  0  0  0  0  0  0
   -5.4970   -0.0346    2.1636 H   0  0  0  0  0  0  0  0  0  0  0  0
   -5.3579   -1.6876    1.4715 H   0  0  0  0  0  0  0  0  0  0  0  0
  1  2  1  0
  2  3  1  0
  4  1  1  0
  3  5  1  0
  6  4  1  0
  5  7  2  0
  5  8  1  0
  9  6  1  0
  7 10  1  0
 11  8  2  0
 10 12  2  0
 12 11  1  0
 13 14  2  0
 14 15  1  0
 15 16  1  0
 16 11  1  0
 12 13  1  0
  1 17  1  0
  1 18  1  0
  2 19  1  0
  3 20  1  0
  3 21  1  0
  4 22  1  0
  4 23  1  0
  6 24  1  0
  7 25  1  0
  8 26  1  0
  9 27  1  0
  9 28  1  0
  9 29  1  0
 10 30  1  0
 13 31  1  0
 14 32  1  0
 15 33  1  0
 15 34  1  0
M  END
>  <JobName>  (46) 
CHEMBL122754_f002

>  <Status>  (46) 
ok

>  <DetailedStatus>  (46) 


>  <E_el>  (46) 
-689.4010648088

>  <E_el_PBEh-3c>  (46) 
-689.4010648088

>  <HBD_atom_index>  (46) 
2
6

>  <Function>  (46) 
secondary amine
secondary amine

>  <Atom>  (46) 
N
N

>  <Molecular_Weight>  (46) 
218.29482

>  <Mol_ID>  (46) 
CHEMBL122754_f002

>  <Atom_and_Type>  (46) 
N-ring_sidechain fragment

>  <E_el_PW6B95>  (46) 
-692.1048801799

>  <E_el complex_PW6B95>  (46) 
-885.5986668485
-885.5911676417

>  <HB_distance>  (46) 
2.42
2.36

>  <dG(298)_RRHO (kJ/mol)>  (46) 
687.6741

>  <dG(298)_RRHO complex (kJ/mol)>  (46) 
899.5573
891.5732

>  <dG_solv_SMD_CCl4 (kJ/mol)>  (46) 
-43.7026

>  <dG_solv_SMD_CCl4 complex (kJ/mol)>  (46) 
-50.1515
-56.8027

>  <Delta G_sol (kJ/mol)>  (46) 
33.12
38.17

>  <Delta G (kcal/mol)>  (46) 
-0.02
0.74

>  <Delta G (kJ/mol)>  (46) 
-0.08
3.11

>  <cm5>  (46) 
0.0486
-0.8015
0.0656
0.0358
0.0003
-0.7684
-0.1087
-0.1267
-0.0232
-0.0825
0.2770
-0.0499
-0.0796
-0.1159
0.1456
-0.5085
0.0790
0.0720
0.3892
0.0808
0.0778
0.0879
0.0927
0.3647
0.0823
0.1029
0.0725
0.0706
0.0832
0.0880
0.0894
0.0847
0.0858
0.0884


>  <Mulliken>  (46) 
    0.08927814
   -0.42941048
    0.10086428
    0.08222956
    0.01059727
   -0.41384197
   -0.05741656
   -0.08126935
    0.06280277
   -0.02911127
    0.25735178
   -0.04420115
   -0.02622314
   -0.06033067
    0.21329218
   -0.42629430
    0.01409266
    0.00622924
    0.20112846
    0.01636145
    0.01277026
    0.02242885
    0.02419208
    0.18725377
    0.02737371
    0.04347414
    0.01520385
    0.01158891
    0.02218669
    0.03062548
    0.03237683
    0.03061569
    0.02629335
    0.02748749


$$$$

     RDKit          3D

 18 18  0  0  0  0  0  0  0  0999 V2000
   -1.6877   -0.4436    0.5604 S   0  0  0  0  0  0  0  0  0  0  0  0
   -2.6134    0.0555   -0.7821 N   0  0  0  0  0  0  0  0  0  0  0  0
   -3.0039    1.3250   -0.7495 O   0  0  0  0  0  0  0  0  0  0  0  0
    0.0160   -0.2017    0.3102 C   0  0  0  0  0  0  0  0  0  0  0  0
   -1.9255   -1.9387    0.7326 O   0  0  0  0  0  0  0  0  0  0  0  0
   -2.1152    0.1944    1.8464 O   0  0  0  0  0  0  0  0  0  0  0  0
    0.6681    0.9734    0.6586 C   0  0  0  0  0  0  0  0  0  0  0  0
    0.7586   -1.2301   -0.2639 C   0  0  0  0  0  0  0  0  0  0  0  0
    2.0241    1.1261    0.4431 C   0  0  0  0  0  0  0  0  0  0  0  0
    2.0950   -1.0420   -0.4608 C   0  0  0  0  0  0  0  0  0  0  0  0
    2.7630    0.1120   -0.1244 C   0  0  0  0  0  0  0  0  0  0  0  0
   -3.3076   -0.6196   -1.1120 H   0  0  0  0  0  0  0  0  0  0  0  0
   -3.0398    1.7443    0.1277 H   0  0  0  0  0  0  0  0  0  0  0  0
    0.0724    1.7499    1.0993 H   0  0  0  0  0  0  0  0  0  0  0  0
    0.2949   -2.1627   -0.5514 H   0  0  0  0  0  0  0  0  0  0  0  0
    2.5009    2.0414    0.7208 H   0  0  0  0  0  0  0  0  0  0  0  0
    2.6749   -1.8536   -0.9127 H   0  0  0  0  0  0  0  0  0  0  0  0
    3.8249    0.1699   -0.3184 H   0  0  0  0  0  0  0  0  0  0  0  0
  1  2  1  0
  2  3  1  0
  4  1  1  0
  1  5  2  0
  1  6  2  0
  7  4  2  0
  4  8  1  0
  9  7  1  0
  8 10  2  0
 11 10  1  0
 11  9  2  0
  2 12  1  0
  3 13  1  0
  7 14  1  0
  8 15  1  0
  9 16  1  0
 10 17  1  0
 11 18  1  0
M  END
>  <JobName>  (47) 
CHEMBL123233_f002

>  <Status>  (47) 
ok

>  <DetailedStatus>  (47) 


>  <E_el>  (47) 
-909.7929820497

>  <E_el_PBEh-3c>  (47) 
-909.7929820497

>  <HBD_atom_index>  (47) 
2

>  <Function>  (47) 
undefined donor function

>  <Atom>  (47) 
N

>  <Molecular_Weight>  (47) 
173.18968

>  <Mol_ID>  (47) 
CHEMBL123233_f002

>  <Atom_and_Type>  (47) 
N-ring_sidechain fragment

>  <E_el_PW6B95>  (47) 
-912.6093919133

>  <E_el complex_PW6B95>  (47) 
-1106.104314336

>  <HB_distance>  (47) 
2.10

>  <dG(298)_RRHO (kJ/mol)>  (47) 
268.0611

>  <dG(298)_RRHO complex (kJ/mol)>  (47) 
477.3031

>  <dG_solv_SMD_CCl4 (kJ/mol)>  (47) 
-33.4581

>  <dG_solv_SMD_CCl4 complex (kJ/mol)>  (47) 
-40.4330

>  <Delta G_sol (kJ/mol)>  (47) 
26.97

>  <Delta G (kcal/mol)>  (47) 
-0.94

>  <Delta G (kJ/mol)>  (47) 
-3.95

>  <cm5>  (47) 
0.5976
-0.3374
-0.5890
0.0963
-0.5002
-0.4774
-0.0679
-0.0618
-0.0744
-0.0731
-0.0688
0.4443
0.5574
0.1217
0.1286
0.1043
0.0970
0.1027


>  <Mulliken>  (47) 
    0.49374939
   -0.04367448
   -0.44781332
    0.08672055
   -0.45947612
   -0.43395737
   -0.01569144
   -0.01075846
   -0.01713519
   -0.01829953
   -0.01217373
    0.24507077
    0.37138389
    0.06034534
    0.06727342
    0.04610755
    0.04187534
    0.04645340


$$$$

     RDKit          3D

 27 26  0  0  0  0  0  0  0  0999 V2000
   -1.1686   -0.7166   -0.2282 C   0  0  0  0  0  0  0  0  0  0  0  0
   -0.0121    0.1276    0.0811 N   0  0  0  0  0  0  0  0  0  0  0  0
    1.2890   -0.4201    0.0073 C   0  0  0  0  0  0  0  0  0  0  0  0
   -2.3969    0.1406   -0.0628 C   0  0  0  0  0  0  0  0  0  0  0  0
    1.5107   -1.6152   -0.3156 O   0  0  0  0  0  0  0  0  0  0  0  0
    2.4667    0.4262    0.3185 C   0  0  0  0  0  0  0  0  0  0  0  0
   -3.6713   -0.5868   -0.3464 C   0  0  0  0  0  0  0  0  0  0  0  0
    3.7607   -0.3325    0.1850 C   0  0  0  0  0  0  0  0  0  0  0  0
   -4.8150    0.3894   -0.1423 C   0  0  0  0  0  0  0  0  0  0  0  0
    4.9084    0.5786    0.5124 C   0  0  0  0  0  0  0  0  0  0  0  0
   -1.1537   -1.5286    0.5325 H   0  0  0  0  0  0  0  0  0  0  0  0
   -1.0870   -1.1868   -1.2061 H   0  0  0  0  0  0  0  0  0  0  0  0
   -0.1029    1.1257    0.3566 H   0  0  0  0  0  0  0  0  0  0  0  0
   -2.3266    1.0004   -0.7281 H   0  0  0  0  0  0  0  0  0  0  0  0
   -2.4339    0.5073    0.9746 H   0  0  0  0  0  0  0  0  0  0  0  0
    2.3790    0.6942    1.4125 H   0  0  0  0  0  0  0  0  0  0  0  0
    2.4963    1.3513   -0.2539 H   0  0  0  0  0  0  0  0  0  0  0  0
   -3.7281   -1.0231   -1.3511 H   0  0  0  0  0  0  0  0  0  0  0  0
   -3.8588   -1.4264    0.3703 H   0  0  0  0  0  0  0  0  0  0  0  0
    3.8213   -1.2043    0.8441 H   0  0  0  0  0  0  0  0  0  0  0  0
    3.8838   -0.7139   -0.8572 H   0  0  0  0  0  0  0  0  0  0  0  0
   -4.4459    1.4396   -0.1270 H   0  0  0  0  0  0  0  0  0  0  0  0
   -5.5571    0.3413   -0.9659 H   0  0  0  0  0  0  0  0  0  0  0  0
   -5.3363    0.2244    0.8135 H   0  0  0  0  0  0  0  0  0  0  0  0
    4.7921    1.5287   -0.0282 H   0  0  0  0  0  0  0  0  0  0  0  0
    4.9183    0.7575    1.6032 H   0  0  0  0  0  0  0  0  0  0  0  0
    5.8679    0.1214    0.1911 H   0  0  0  0  0  0  0  0  0  0  0  0
  1  2  1  0
  2  3  1  0
  4  1  1  0
  3  5  2  0
  3  6  1  0
  7  4  1  0
  6  8  1  0
  9  7  1  0
  8 10  1  0
  1 11  1  0
  1 12  1  0
  2 13  1  0
  4 14  1  0
  4 15  1  0
  6 16  1  0
  6 17  1  0
  7 18  1  0
  7 19  1  0
  8 20  1  0
  8 21  1  0
  9 22  1  0
  9 23  1  0
  9 24  1  0
 10 25  1  0
 10 26  1  0
 10 27  1  0
M  END
>  <JobName>  (48) 
CHEMBL1234_f002

>  <Status>  (48) 
ok

>  <DetailedStatus>  (48) 


>  <E_el>  (48) 
-444.1333817948

>  <E_el_PBEh-3c>  (48) 
-444.1333817948

>  <HBD_atom_index>  (48) 
2

>  <Function>  (48) 
amide

>  <Atom>  (48) 
N

>  <Molecular_Weight>  (48) 
143.22667

>  <Mol_ID>  (48) 
CHEMBL1234_f002

>  <Atom_and_Type>  (48) 
N-chain fragment

>  <E_el_PW6B95>  (48) 
-445.8542953625

>  <E_el complex_PW6B95>  (48) 
-639.3435244950

>  <HB_distance>  (48) 
2.16

>  <dG(298)_RRHO (kJ/mol)>  (48) 
562.4507

>  <dG(298)_RRHO complex (kJ/mol)>  (48) 
771.0023

>  <dG_solv_SMD_CCl4 (kJ/mol)>  (48) 
-33.9058

>  <dG_solv_SMD_CCl4 complex (kJ/mol)>  (48) 
-45.7030

>  <Delta G_sol (kJ/mol)>  (48) 
36.40

>  <Delta G (kcal/mol)>  (48) 
0.48

>  <Delta G (kJ/mol)>  (48) 
1.99

>  <cm5>  (48) 
0.0580
-0.7035
0.5366
-0.1598
-0.6070
-0.1680
-0.1469
-0.1286
-0.2291
-0.2330
0.1054
0.1117
0.3968
0.0889
0.0866
0.0917
0.0964
0.0817
0.0762
0.0965
0.0902
0.0747
0.0780
0.0790
0.0741
0.0743
0.0791


>  <Mulliken>  (48) 
    0.10727024
   -0.36558388
    0.45619464
   -0.05458435
   -0.56165758
   -0.07352991
   -0.03723213
   -0.01990654
   -0.08267375
   -0.08566547
    0.04003188
    0.04569508
    0.21627215
    0.02893017
    0.02806392
    0.03648443
    0.03761146
    0.02735014
    0.02416674
    0.03869977
    0.03483801
    0.02454752
    0.02917081
    0.02896377
    0.02262292
    0.02386906
    0.03005090


$$$$

     RDKit          3D

 35 37  0  0  0  0  0  0  0  0999 V2000
   -0.6550   -0.2683    0.0875 C   0  0  0  0  0  0  0  0  0  0  0  0
    0.7333    0.0346    0.2706 N   0  0  0  0  0  0  0  0  0  0  0  0
    1.7570   -0.7950   -0.2305 C   0  0  0  0  0  0  0  0  0  0  0  0
   -1.0817   -1.3569   -0.5703 N   0  0  0  0  0  0  0  0  0  0  0  0
   -1.7047    0.4356    0.5129 N   0  0  0  0  0  0  0  0  0  0  0  0
    1.3953   -1.8409   -0.8624 O   0  0  0  0  0  0  0  0  0  0  0  0
    3.1639   -0.5376   -0.0749 C   0  0  0  0  0  0  0  0  0  0  0  0
   -2.4274   -1.3653   -0.5753 C   0  0  0  0  0  0  0  0  0  0  0  0
   -2.8135   -0.2310    0.1102 C   0  0  0  0  0  0  0  0  0  0  0  0
   -1.7100    1.6657    1.2563 C   0  0  0  0  0  0  0  0  0  0  0  0
    3.6131    0.5689    0.5924 C   0  0  0  0  0  0  0  0  0  0  0  0
    4.1006   -1.4048   -0.5976 C   0  0  0  0  0  0  0  0  0  0  0  0
   -3.3987   -2.1988   -1.0789 C   0  0  0  0  0  0  0  0  0  0  0  0
   -4.1594    0.0512    0.2808 C   0  0  0  0  0  0  0  0  0  0  0  0
   -1.7118    2.8558    0.3189 C   0  0  0  0  0  0  0  0  0  0  0  0
    4.9828    0.8287    0.7495 C   0  0  0  0  0  0  0  0  0  0  0  0
    5.4536   -1.1751   -0.4587 C   0  0  0  0  0  0  0  0  0  0  0  0
   -4.7427   -1.9240   -0.9127 C   0  0  0  0  0  0  0  0  0  0  0  0
   -5.1183   -0.7887   -0.2267 C   0  0  0  0  0  0  0  0  0  0  0  0
    5.8996   -0.0504    0.2197 C   0  0  0  0  0  0  0  0  0  0  0  0
    1.0004    0.8957    0.7908 H   0  0  0  0  0  0  0  0  0  0  0  0
   -0.8143    1.7773    1.9199 H   0  0  0  0  0  0  0  0  0  0  0  0
   -2.5898    1.7624    1.9108 H   0  0  0  0  0  0  0  0  0  0  0  0
    2.9381    1.2787    1.0203 H   0  0  0  0  0  0  0  0  0  0  0  0
    3.7758   -2.2851   -1.1286 H   0  0  0  0  0  0  0  0  0  0  0  0
   -3.1159   -3.1018   -1.6245 H   0  0  0  0  0  0  0  0  0  0  0  0
   -4.4625    0.9503    0.8241 H   0  0  0  0  0  0  0  0  0  0  0  0
   -2.5755    2.8328   -0.3664 H   0  0  0  0  0  0  0  0  0  0  0  0
   -0.7534    2.8093   -0.2506 H   0  0  0  0  0  0  0  0  0  0  0  0
   -1.7351    3.7666    0.9628 H   0  0  0  0  0  0  0  0  0  0  0  0
    5.3205    1.7166    1.2851 H   0  0  0  0  0  0  0  0  0  0  0  0
    6.1898   -1.8584   -0.8706 H   0  0  0  0  0  0  0  0  0  0  0  0
   -5.5254   -2.5764   -1.3069 H   0  0  0  0  0  0  0  0  0  0  0  0
   -6.1963   -0.6031   -0.1144 H   0  0  0  0  0  0  0  0  0  0  0  0
    6.9676    0.1310    0.3294 H   0  0  0  0  0  0  0  0  0  0  0  0
  1  2  1  0
  2  3  1  0
  4  1  2  0
  1  5  1  0
  3  6  2  0
  3  7  1  0
  8  4  1  0
  9  5  1  0
  5 10  1  0
  7 11  2  0
  7 12  1  0
  9  8  2  0
  8 13  1  0
 14  9  1  0
 10 15  1  0
 11 16  1  0
 17 12  2  0
 18 13  2  0
 19 14  2  0
 18 19  1  0
 16 20  2  0
 20 17  1  0
  2 21  1  0
 10 22  1  0
 10 23  1  0
 11 24  1  0
 12 25  1  0
 13 26  1  0
 14 27  1  0
 15 28  1  0
 15 29  1  0
 15 30  1  0
 16 31  1  0
 17 32  1  0
 18 33  1  0
 19 34  1  0
 20 35  1  0
M  END
>  <JobName>  (49) 
CHEMBL1236126_f001

>  <Status>  (49) 
ok

>  <DetailedStatus>  (49) 


>  <E_el>  (49) 
-856.3862660941

>  <E_el_PBEh-3c>  (49) 
-856.3862660941

>  <HBD_atom_index>  (49) 
2

>  <Function>  (49) 
amide

>  <Atom>  (49) 
N

>  <Molecular_Weight>  (49) 
265.3098

>  <Mol_ID>  (49) 
CHEMBL1236126_f001

>  <Atom_and_Type>  (49) 
N-ring_sidechain fragment

>  <E_el_PW6B95>  (49) 
-859.7472060058

>  <E_el complex_PW6B95>  (49) 
-1053.236068586

>  <HB_distance>  (49) 
2.14

>  <dG(298)_RRHO (kJ/mol)>  (49) 
655.8792

>  <dG(298)_RRHO complex (kJ/mol)>  (49) 
865.2814

>  <dG_solv_SMD_CCl4 (kJ/mol)>  (49) 
-69.9494

>  <dG_solv_SMD_CCl4 complex (kJ/mol)>  (49) 
-78.2641

>  <Delta G_sol (kJ/mol)>  (49) 
41.70

>  <Delta G (kcal/mol)>  (49) 
1.27

>  <Delta G (kJ/mol)>  (49) 
5.33

>  <cm5>  (49) 
0.5838
-0.6341
0.5419
-0.5425
-0.4664
-0.5717
-0.0206
0.2109
0.1681
0.0509
-0.0897
-0.0490
-0.0924
-0.1185
-0.2287
-0.0821
-0.0824
-0.0982
-0.0911
-0.0711
0.3982
0.0888
0.1066
0.0864
0.1249
0.0966
0.0776
0.0997
0.0864
0.0842
0.0881
0.0942
0.0825
0.0785
0.0902


>  <Mulliken>  (49) 
    0.37798520
   -0.32446825
    0.45181850
   -0.37351044
   -0.20683231
   -0.53661569
   -0.01851788
    0.13237014
    0.09156027
    0.09354332
   -0.03617434
    0.00307689
   -0.04582218
   -0.07141761
   -0.09037411
   -0.02685764
   -0.02670504
   -0.04343254
   -0.03723260
   -0.01566056
    0.21448325
    0.02654345
    0.04269352
    0.02388429
    0.06254278
    0.03961112
    0.01986259
    0.04665561
    0.03341259
    0.03500464
    0.03314049
    0.03840989
    0.02762717
    0.02448344
    0.03491205


$$$$

     RDKit          3D

 35 36  0  0  0  0  0  0  0  0999 V2000
   -1.9566    0.4952   -1.0111 C   0  0  0  0  0  0  0  0  0  0  0  0
   -1.6273    1.7882   -0.4941 N   0  0  0  0  0  0  0  0  0  0  0  0
   -0.3055    2.1575   -0.1362 C   0  0  0  0  0  0  0  0  0  0  0  0
   -0.9604   -0.3561   -1.1449 C   0  0  0  0  0  0  0  0  0  0  0  0
   -3.3632    0.1907   -1.3591 C   0  0  0  0  0  0  0  0  0  0  0  0
    0.6553    1.2691   -0.2820 C   0  0  0  0  0  0  0  0  0  0  0  0
   -0.0579    3.5290    0.3889 C   0  0  0  0  0  0  0  0  0  0  0  0
   -1.3393   -1.6779   -1.6852 C   0  0  0  0  0  0  0  0  0  0  0  0
    0.4599   -0.0900   -0.7853 C   0  0  0  0  0  0  0  0  0  0  0  0
    2.0473    1.6284    0.0600 C   0  0  0  0  0  0  0  0  0  0  0  0
   -0.3490   -2.6201   -1.8579 O   0  0  0  0  0  0  0  0  0  0  0  0
   -2.4837   -2.0173   -2.0002 O   0  0  0  0  0  0  0  0  0  0  0  0
    0.8519   -1.0349    0.3358 C   0  0  0  0  0  0  0  0  0  0  0  0
    2.9679    0.7756   -0.0842 O   0  0  0  0  0  0  0  0  0  0  0  0
    2.4477    2.8497    0.5382 O   0  0  0  0  0  0  0  0  0  0  0  0
    1.8114   -1.9961    0.1455 C   0  0  0  0  0  0  0  0  0  0  0  0
    2.1587   -2.8583    1.1929 C   0  0  0  0  0  0  0  0  0  0  0  0
    1.5539   -2.7646    2.4251 C   0  0  0  0  0  0  0  0  0  0  0  0
    0.5939   -1.8001    2.6098 C   0  0  0  0  0  0  0  0  0  0  0  0
    0.2546   -0.9510    1.5717 C   0  0  0  0  0  0  0  0  0  0  0  0
   -2.3787    2.5060   -0.3668 H   0  0  0  0  0  0  0  0  0  0  0  0
   -3.5633    0.0586   -2.4291 H   0  0  0  0  0  0  0  0  0  0  0  0
   -3.8423   -0.5606   -0.6975 H   0  0  0  0  0  0  0  0  0  0  0  0
   -3.9648    1.1331   -1.1128 H   0  0  0  0  0  0  0  0  0  0  0  0
   -1.0277    4.0939    0.3701 H   0  0  0  0  0  0  0  0  0  0  0  0
    0.6027    4.1031   -0.2885 H   0  0  0  0  0  0  0  0  0  0  0  0
    0.3468    3.5514    1.4021 H   0  0  0  0  0  0  0  0  0  0  0  0
    1.0683   -0.3521   -1.6614 H   0  0  0  0  0  0  0  0  0  0  0  0
   -0.3929   -3.4249   -2.4360 H   0  0  0  0  0  0  0  0  0  0  0  0
    3.0825    3.4759    0.0609 H   0  0  0  0  0  0  0  0  0  0  0  0
    2.3168   -2.1075   -0.8125 H   0  0  0  0  0  0  0  0  0  0  0  0
    2.9140   -3.6201    1.0540 H   0  0  0  0  0  0  0  0  0  0  0  0
    1.8680   -3.4601    3.1895 H   0  0  0  0  0  0  0  0  0  0  0  0
    0.1089   -1.7115    3.5686 H   0  0  0  0  0  0  0  0  0  0  0  0
   -0.4979   -0.2021    1.7318 H   0  0  0  0  0  0  0  0  0  0  0  0
  1  2  1  0
  2  3  1  0
  4  1  2  0
  1  5  1  0
  3  6  2  0
  3  7  1  0
  8  4  1  0
  4  9  1  0
  6  9  1  0
  6 10  1  0
 11  8  1  0
  8 12  2  0
  9 13  1  0
 10 14  2  0
 10 15  1  0
 16 17  2  0
 17 18  1  0
 18 19  2  0
 19 20  1  0
 13 20  2  0
 13 16  1  0
  2 21  1  0
  5 22  1  0
  5 23  1  0
  5 24  1  0
  7 25  1  0
  7 26  1  0
  7 27  1  0
  9 28  1  0
 11 29  1  0
 15 30  1  0
 16 31  1  0
 17 32  1  0
 18 33  1  0
 19 34  1  0
 20 35  1  0
M  END
>  <JobName>  (50) 
CHEMBL1237132_f001

>  <Status>  (50) 
ok

>  <DetailedStatus>  (50) 


>  <E_el>  (50) 
-934.3063086477

>  <E_el_PBEh-3c>  (50) 
-934.3063086477

>  <HBD_atom_index>  (50) 
11
15

>  <Function>  (50) 
alcohol
alcohol

>  <Atom>  (50) 
O
O

>  <Molecular_Weight>  (50) 
273.2839

>  <Mol_ID>  (50) 
CHEMBL1237132_f001

>  <Atom_and_Type>  (50) 
N-ring fragment

>  <E_el_PW6B95>  (50) 
-937.9232535980

>  <E_el complex_PW6B95>  (50) 
-1131.418422250
-1131.417964227

>  <HB_distance>  (50) 
1.79
1.78

>  <dG(298)_RRHO (kJ/mol)>  (50) 
641.1396

>  <dG(298)_RRHO complex (kJ/mol)>  (50) 
851.6865
851.7365

>  <dG_solv_SMD_CCl4 (kJ/mol)>  (50) 
-54.2495

>  <dG_solv_SMD_CCl4 complex (kJ/mol)>  (50) 
-62.4697
-63.1501

>  <Delta G_sol (kJ/mol)>  (50) 
26.38
26.95

>  <Delta G (kcal/mol)>  (50) 
-1.03
-0.95

>  <Delta G (kJ/mol)>  (50) 
-4.32
-3.96

>  <cm5>  (50) 
0.2161
-0.6444
0.2091
-0.0867
-0.2024
-0.0828
-0.2223
0.6212
-0.0244
0.6078
-0.7202
-0.6058
0.0108
-0.5848
-0.7285
-0.0624
-0.0816
-0.0859
-0.0810
-0.0979
0.4006
0.1259
0.1258
0.0658
0.0825
0.1068
0.1250
0.1184
0.5412
0.5318
0.0938
0.0833
0.0840
0.0814
0.0797


>  <Mulliken>  (50) 
    0.16967759
   -0.31909605
    0.16181251
   -0.09049420
   -0.07305179
   -0.08637956
   -0.08880747
    0.56816154
    0.02086888
    0.55684566
   -0.53436562
   -0.55339496
    0.02087990
   -0.54283383
   -0.54334883
   -0.01021737
   -0.02526813
   -0.02906728
   -0.02463372
   -0.04429615
    0.22343116
    0.06883710
    0.07030101
    0.01519964
    0.03006915
    0.05041870
    0.06709974
    0.05211541
    0.37949623
    0.37807321
    0.03513943
    0.02684415
    0.02754047
    0.02454218
    0.01790128


$$$$

     RDKit          3D

 33 34  0  0  0  0  0  0  0  0999 V2000
    0.8249    0.3056   -0.0869 C   0  0  0  0  0  0  0  0  0  0  0  0
    1.0148   -0.4939    1.0680 N   0  0  0  0  0  0  0  0  0  0  0  0
    2.1697   -1.3651    0.8478 C   0  0  0  0  0  0  0  0  0  0  0  0
   -0.4547    1.0517   -0.2108 C   0  0  0  0  0  0  0  0  0  0  0  0
    2.0372    1.2471   -0.1874 C   0  0  0  0  0  0  0  0  0  0  0  0
    3.4115   -0.6365    0.4610 C   0  0  0  0  0  0  0  0  0  0  0  0
   -1.6010    0.1430   -0.2230 C   0  0  0  0  0  0  0  0  0  0  0  0
   -0.5865    2.1494    0.7666 C   0  0  0  0  0  0  0  0  0  0  0  0
    3.1868    0.3500   -0.6660 C   0  0  0  0  0  0  0  0  0  0  0  0
   -2.1987   -0.3609    0.9015 C   0  0  0  0  0  0  0  0  0  0  0  0
   -2.1556   -0.2681   -1.4414 C   0  0  0  0  0  0  0  0  0  0  0  0
    0.2033    2.3547    1.7243 O   0  0  0  0  0  0  0  0  0  0  0  0
   -1.6505    3.0603    0.6694 O   0  0  0  0  0  0  0  0  0  0  0  0
   -3.7984   -1.6032   -0.3556 C   0  0  0  0  0  0  0  0  0  0  0  0
   -3.2301   -1.1220   -1.5085 C   0  0  0  0  0  0  0  0  0  0  0  0
   -3.2796   -1.2203    0.8554 C   0  0  0  0  0  0  0  0  0  0  0  0
    0.9030   -0.3841   -0.9788 H   0  0  0  0  0  0  0  0  0  0  0  0
    0.2567   -1.1235    1.3502 H   0  0  0  0  0  0  0  0  0  0  0  0
    2.3818   -1.9305    1.7793 H   0  0  0  0  0  0  0  0  0  0  0  0
    1.9046   -2.0454   -0.0051 H   0  0  0  0  0  0  0  0  0  0  0  0
   -0.3972    1.5615   -1.2322 H   0  0  0  0  0  0  0  0  0  0  0  0
    1.8578    2.0819   -0.8629 H   0  0  0  0  0  0  0  0  0  0  0  0
    2.3563    1.5704    0.8370 H   0  0  0  0  0  0  0  0  0  0  0  0
    4.1321   -1.3879    0.0780 H   0  0  0  0  0  0  0  0  0  0  0  0
    3.8500   -0.1013    1.3390 H   0  0  0  0  0  0  0  0  0  0  0  0
    2.8166   -0.1773   -1.5502 H   0  0  0  0  0  0  0  0  0  0  0  0
    4.1148    0.9131   -0.8052 H   0  0  0  0  0  0  0  0  0  0  0  0
   -1.8301   -0.0890    1.8799 H   0  0  0  0  0  0  0  0  0  0  0  0
   -1.7166    0.1042   -2.3571 H   0  0  0  0  0  0  0  0  0  0  0  0
   -2.4872    2.7330    0.2017 H   0  0  0  0  0  0  0  0  0  0  0  0
   -4.6392   -2.2702   -0.4562 H   0  0  0  0  0  0  0  0  0  0  0  0
   -3.6459   -1.4290   -2.4734 H   0  0  0  0  0  0  0  0  0  0  0  0
   -3.7509   -1.6179    1.7525 H   0  0  0  0  0  0  0  0  0  0  0  0
  1  2  1  0
  3  2  1  0
  4  1  1  0
  1  5  1  0
  6  3  1  0
  7  4  1  0
  4  8  1  0
  5  9  1  0
  9  6  1  0
 10  7  2  0
  7 11  1  0
  8 12  2  0
  8 13  1  0
 14 15  1  0
 11 15  2  0
 16 10  1  0
 14 16  2  0
  1 17  1  0
  2 18  1  0
  3 19  1  0
  3 20  1  0
  4 21  1  0
  5 22  1  0
  5 23  1  0
  6 24  1  0
  6 25  1  0
  9 26  1  0
  9 27  1  0
 10 28  1  0
 11 29  1  0
 13 30  1  0
 14 31  1  0
 15 32  1  0
 16 33  1  0
M  END
>  <JobName>  (51) 
CHEMBL1253519_f001

>  <Status>  (51) 
ok

>  <DetailedStatus>  (51) 


>  <E_el>  (51) 
-709.3059741447

>  <E_el_PBEh-3c>  (51) 
-709.3059741447

>  <HBD_atom_index>  (51) 
2
13

>  <Function>  (51) 
secondary amine
alcohol

>  <Atom>  (51) 
N
O

>  <Molecular_Weight>  (51) 
219.27958

>  <Mol_ID>  (51) 
CHEMBL1253519_f001

>  <Atom_and_Type>  (51) 
N-ring fragment

>  <E_el_PW6B95>  (51) 
-712.0683074027

>  <E_el complex_PW6B95>  (51) 
-905.5618579747
-905.5640233082

>  <HB_distance>  (51) 
2.31
1.75

>  <dG(298)_RRHO (kJ/mol)>  (51) 
662.9130

>  <dG(298)_RRHO complex (kJ/mol)>  (51) 
876.4371
872.5383

>  <dG_solv_SMD_CCl4 (kJ/mol)>  (51) 
-45.2460

>  <dG_solv_SMD_CCl4 complex (kJ/mol)>  (51) 
-51.7633
-56.5511

>  <Delta G_sol (kJ/mol)>  (51) 
35.31
20.94

>  <Delta G (kcal/mol)>  (51) 
0.31
-1.85

>  <Delta G (kJ/mol)>  (51) 
1.30
-7.75

>  <cm5>  (51) 
0.1438
-0.7762
0.0433
-0.0945
-0.1594
-0.1499
-0.0105
0.6119
-0.1579
-0.0944
-0.1014
-0.5397
-0.6802
-0.0859
-0.0779
-0.0788
0.0764
0.3822
0.0833
0.0673
0.1089
0.0802
0.1202
0.0734
0.0858
0.0770
0.0834
0.1057
0.0867
0.5069
0.0916
0.0874
0.0914


>  <Mulliken>  (51) 
    0.14218541
   -0.41290905
    0.09321583
   -0.05150201
   -0.06071425
   -0.04706814
    0.00168139
    0.56627957
   -0.04798205
   -0.04101163
   -0.04706926
   -0.49665209
   -0.50605540
   -0.02881982
   -0.02276931
   -0.02328556
    0.00620343
    0.19264935
    0.02148312
    0.00446524
    0.04927200
    0.02259518
    0.05692921
    0.01947244
    0.03155760
    0.01933410
    0.02882307
    0.04457794
    0.02896312
    0.35297130
    0.03464557
    0.03263591
    0.03589778


$$$$

     RDKit          3D

 16 15  0  0  0  0  0  0  0  0999 V2000
    1.1967   -0.5153   -0.3245 C   0  0  0  0  0  0  0  0  0  0  0  0
    2.4715   -0.1045   -0.6464 O   0  0  0  0  0  0  0  0  0  0  0  0
    0.1252    0.4591   -0.0961 C   0  0  0  0  0  0  0  0  0  0  0  0
    0.9733   -1.7368   -0.2311 O   0  0  0  0  0  0  0  0  0  0  0  0
   -1.1022   -0.1847    0.1793 N   0  0  0  0  0  0  0  0  0  0  0  0
    0.4219    1.3757    1.0862 C   0  0  0  0  0  0  0  0  0  0  0  0
   -1.7081   -0.9729   -0.8212 C   0  0  0  0  0  0  0  0  0  0  0  0
    3.2730   -0.4859   -0.1719 H   0  0  0  0  0  0  0  0  0  0  0  0
   -0.0189    1.1111   -1.0020 H   0  0  0  0  0  0  0  0  0  0  0  0
   -1.4187   -0.2613    1.1383 H   0  0  0  0  0  0  0  0  0  0  0  0
    1.4987    1.6061    1.1618 H   0  0  0  0  0  0  0  0  0  0  0  0
    0.1149    0.9484    2.0580 H   0  0  0  0  0  0  0  0  0  0  0  0
   -0.1442    2.3318    0.9373 H   0  0  0  0  0  0  0  0  0  0  0  0
   -1.3198   -2.0047   -0.7951 H   0  0  0  0  0  0  0  0  0  0  0  0
   -2.8214   -0.9764   -0.6110 H   0  0  0  0  0  0  0  0  0  0  0  0
   -1.5418   -0.5896   -1.8618 H   0  0  0  0  0  0  0  0  0  0  0  0
  1  2  1  0
  3  1  1  0
  1  4  2  0
  5  3  1  0
  3  6  1  0
  7  5  1  0
  2  8  1  0
  3  9  1  0
  5 10  1  0
  6 11  1  0
  6 12  1  0
  6 13  1  0
  7 14  1  0
  7 15  1  0
  7 16  1  0
M  END
>  <JobName>  (52) 
CHEMBL1254613_f005

>  <Status>  (52) 
ok

>  <DetailedStatus>  (52) 


>  <E_el>  (52) 
-362.2693236465

>  <E_el_PBEh-3c>  (52) 
-362.2693236465

>  <HBD_atom_index>  (52) 
2
5

>  <Function>  (52) 
alcohol
secondary amine

>  <Atom>  (52) 
O
N

>  <Molecular_Weight>  (52) 
103.11976

>  <Mol_ID>  (52) 
CHEMBL1254613_f005

>  <Atom_and_Type>  (52) 
O-chain fragment

>  <E_el_PW6B95>  (52) 
-363.6542429865

>  <E_el complex_PW6B95>  (52) 
-557.1487275770
-557.1432239331

>  <HB_distance>  (52) 
1.87
2.21

>  <dG(298)_RRHO (kJ/mol)>  (52) 
285.0507

>  <dG(298)_RRHO complex (kJ/mol)>  (52) 
490.7273
491.3180

>  <dG_solv_SMD_CCl4 (kJ/mol)>  (52) 
-23.3334

>  <dG_solv_SMD_CCl4 complex (kJ/mol)>  (52) 
-35.8639
-32.9836

>  <Delta G_sol (kJ/mol)>  (52) 
18.99
36.92

>  <Delta G (kcal/mol)>  (52) 
-2.15
0.55

>  <Delta G (kJ/mol)>  (52) 
-8.97
2.32

>  <cm5>  (52) 
0.6183
-0.7177
0.1262
-0.5669
-0.8123
-0.2216
0.0088
0.5357
0.1135
0.4054
0.0895
0.0954
0.0885
0.0959
0.0681
0.0733


>  <Mulliken>  (52) 
    0.56553118
   -0.53808252
    0.11922560
   -0.52140047
   -0.43166170
   -0.08644981
    0.08364399
    0.37951700
    0.04553768
    0.21246204
    0.03578293
    0.04102099
    0.03828487
    0.03039943
    0.01076670
    0.01542209


$$$$

     RDKit          3D

 24 25  0  0  0  0  0  0  0  0999 V2000
    2.5244    0.2073   -0.1675 C   0  0  0  0  0  0  0  0  0  0  0  0
    3.8852   -0.0693   -0.1448 O   0  0  0  0  0  0  0  0  0  0  0  0
    2.1046    1.5427   -0.1812 C   0  0  0  0  0  0  0  0  0  0  0  0
    1.5299   -0.7512   -0.1779 C   0  0  0  0  0  0  0  0  0  0  0  0
    0.7751    1.8546   -0.2036 C   0  0  0  0  0  0  0  0  0  0  0  0
    1.8662   -2.0889   -0.1655 O   0  0  0  0  0  0  0  0  0  0  0  0
    0.1805   -0.4074   -0.2008 C   0  0  0  0  0  0  0  0  0  0  0  0
   -0.2094    0.8998   -0.2139 C   0  0  0  0  0  0  0  0  0  0  0  0
   -0.8601   -1.4555   -0.2110 C   0  0  0  0  0  0  0  0  0  0  0  0
   -1.6510    1.2994   -0.2389 C   0  0  0  0  0  0  0  0  0  0  0  0
   -1.9324   -0.9882    0.7845 C   0  0  0  0  0  0  0  0  0  0  0  0
   -2.5659    0.2874    0.3571 C   0  0  0  0  0  0  0  0  0  0  0  0
    4.1844   -1.0164   -0.1351 H   0  0  0  0  0  0  0  0  0  0  0  0
    2.8949    2.2836   -0.1728 H   0  0  0  0  0  0  0  0  0  0  0  0
    0.4801    2.8935   -0.2138 H   0  0  0  0  0  0  0  0  0  0  0  0
    2.8047   -2.3870   -0.1493 H   0  0  0  0  0  0  0  0  0  0  0  0
   -0.4637   -2.3980    0.2089 H   0  0  0  0  0  0  0  0  0  0  0  0
   -1.2833   -1.6298   -1.2077 H   0  0  0  0  0  0  0  0  0  0  0  0
   -1.7579    2.2894    0.2730 H   0  0  0  0  0  0  0  0  0  0  0  0
   -1.9119    1.5067   -1.3090 H   0  0  0  0  0  0  0  0  0  0  0  0
   -1.4502   -0.8626    1.7543 H   0  0  0  0  0  0  0  0  0  0  0  0
   -2.7033   -1.7828    0.8590 H   0  0  0  0  0  0  0  0  0  0  0  0
   -3.0726    0.7392    1.2479 H   0  0  0  0  0  0  0  0  0  0  0  0
   -3.3685    0.0333   -0.3918 H   0  0  0  0  0  0  0  0  0  0  0  0
  1  2  1  0
  3  1  2  0
  1  4  1  0
  5  3  1  0
  4  6  1  0
  4  7  2  0
  8  5  2  0
  9  7  1  0
  8  7  1  0
 10  8  1  0
  9 11  1  0
 11 12  1  0
 12 10  1  0
  2 13  1  0
  3 14  1  0
  5 15  1  0
  6 16  1  0
  9 17  1  0
  9 18  1  0
 10 19  1  0
 10 20  1  0
 11 21  1  0
 11 22  1  0
 12 23  1  0
 12 24  1  0
M  END
>  <JobName>  (53) 
CHEMBL1257041_f002

>  <Status>  (53) 
ok

>  <DetailedStatus>  (53) 


>  <E_el>  (53) 
-537.5837417085

>  <E_el_PBEh-3c>  (53) 
-537.5837417085

>  <HBD_atom_index>  (53) 
2
6

>  <Function>  (53) 
alcohol
alcohol

>  <Atom>  (53) 
O
O

>  <Molecular_Weight>  (53) 
164.20108

>  <Mol_ID>  (53) 
CHEMBL1257041_f002

>  <Atom_and_Type>  (53) 
O-ring_sidechain fragment

>  <E_el_PW6B95>  (53) 
-539.6746685941

>  <E_el complex_PW6B95>  (53) 
-733.1672934137
-733.1665877246

>  <HB_distance>  (53) 
1.93
1.92

>  <dG(298)_RRHO (kJ/mol)>  (53) 
455.9578

>  <dG(298)_RRHO complex (kJ/mol)>  (53) 
666.9562
665.6199

>  <dG_solv_SMD_CCl4 (kJ/mol)>  (53) 
-38.5417

>  <dG_solv_SMD_CCl4 complex (kJ/mol)>  (53) 
-50.7676
-48.5514

>  <Delta G_sol (kJ/mol)>  (53) 
29.50
32.24

>  <Delta G (kcal/mol)>  (53) 
-0.56
-0.15

>  <Delta G (kJ/mol)>  (53) 
-2.35
-0.63

>  <cm5>  (53) 
0.2211
-0.7187
-0.1206
0.2217
-0.1097
-0.7323
-0.0387
-0.0276
-0.1388
-0.1368
-0.1507
-0.1392
0.5054
0.1066
0.0870
0.5124
0.1015
0.0892
0.0797
0.0840
0.0836
0.0758
0.0745
0.0706


>  <Mulliken>  (53) 
    0.20510711
   -0.53102108
   -0.06993810
    0.20294277
   -0.05571441
   -0.53741036
   -0.03122030
   -0.01460527
   -0.03856898
   -0.03891580
   -0.04266674
   -0.03626321
    0.34278200
    0.04710736
    0.02894254
    0.34639377
    0.04158217
    0.03329115
    0.02675654
    0.03124834
    0.02613529
    0.02284896
    0.02231383
    0.01887241


$$$$

     RDKit          3D

 28 30  0  0  0  0  0  0  0  0999 V2000
    1.4152   -1.2460    0.1606 C   0  0  0  0  0  0  0  0  0  0  0  0
    0.9965   -2.5413    0.3040 O   0  0  0  0  0  0  0  0  0  0  0  0
    2.7982   -0.9962    0.0844 C   0  0  0  0  0  0  0  0  0  0  0  0
    0.5549   -0.1844    0.0867 C   0  0  0  0  0  0  0  0  0  0  0  0
    3.2840    0.2759   -0.0609 C   0  0  0  0  0  0  0  0  0  0  0  0
    3.6158   -2.1021    0.1648 O   0  0  0  0  0  0  0  0  0  0  0  0
   -0.9088   -0.4066    0.0297 C   0  0  0  0  0  0  0  0  0  0  0  0
    1.0485    1.1181   -0.0582 C   0  0  0  0  0  0  0  0  0  0  0  0
    2.4175    1.3294   -0.1322 C   0  0  0  0  0  0  0  0  0  0  0  0
   -1.4087   -1.6530    0.2977 C   0  0  0  0  0  0  0  0  0  0  0  0
   -1.7184    0.6878   -0.1866 C   0  0  0  0  0  0  0  0  0  0  0  0
    0.1442    2.2869   -0.0277 C   0  0  0  0  0  0  0  0  0  0  0  0
   -3.6437   -0.7113    0.1413 C   0  0  0  0  0  0  0  0  0  0  0  0
   -2.8062   -1.7834    0.3492 C   0  0  0  0  0  0  0  0  0  0  0  0
   -3.1118    0.5276   -0.1269 C   0  0  0  0  0  0  0  0  0  0  0  0
   -1.1896    2.0156   -0.5745 C   0  0  0  0  0  0  0  0  0  0  0  0
    1.6190   -3.3325    0.3588 H   0  0  0  0  0  0  0  0  0  0  0  0
    4.3660    0.4464   -0.1194 H   0  0  0  0  0  0  0  0  0  0  0  0
    4.6336   -1.9501    0.1119 H   0  0  0  0  0  0  0  0  0  0  0  0
    2.7583    2.3700   -0.2491 H   0  0  0  0  0  0  0  0  0  0  0  0
   -0.8487   -2.5332    0.4808 H   0  0  0  0  0  0  0  0  0  0  0  0
    0.6302    3.1837   -0.4888 H   0  0  0  0  0  0  0  0  0  0  0  0
    0.0002    2.5078    1.0809 H   0  0  0  0  0  0  0  0  0  0  0  0
   -4.7203   -0.8085    0.1815 H   0  0  0  0  0  0  0  0  0  0  0  0
   -3.2067   -2.7606    0.5591 H   0  0  0  0  0  0  0  0  0  0  0  0
   -3.7107    1.4085   -0.2991 H   0  0  0  0  0  0  0  0  0  0  0  0
   -1.9408    2.8154   -0.3588 H   0  0  0  0  0  0  0  0  0  0  0  0
   -1.0678    2.0359   -1.7091 H   0  0  0  0  0  0  0  0  0  0  0  0
  1  2  1  0
  3  1  2  0
  1  4  1  0
  5  3  1  0
  3  6  1  0
  7  4  1  0
  8  4  2  0
  9  5  2  0
 10  7  2  0
  7 11  1  0
 12  8  1  0
  8  9  1  0
 13 14  2  0
 14 10  1  0
 15 11  2  0
 15 13  1  0
 11 16  1  0
 16 12  1  0
  2 17  1  0
  5 18  1  0
  6 19  1  0
  9 20  1  0
 10 21  1  0
 12 22  1  0
 12 23  1  0
 13 24  1  0
 14 25  1  0
 15 26  1  0
 16 27  1  0
 16 28  1  0
M  END
>  <JobName>  (54) 
CHEMBL1257041_f003

>  <Status>  (54) 
ok

>  <DetailedStatus>  (54) 


>  <E_el>  (54) 
-689.6792539365

>  <E_el_PBEh-3c>  (54) 
-689.6792539365

>  <HBD_atom_index>  (54) 
2
6

>  <Function>  (54) 
alcohol
alcohol

>  <Atom>  (54) 
O
O

>  <Molecular_Weight>  (54) 
212.24388

>  <Mol_ID>  (54) 
CHEMBL1257041_f003

>  <Atom_and_Type>  (54) 
O-ring_sidechain fragment

>  <E_el_PW6B95>  (54) 
-692.3867041155

>  <E_el complex_PW6B95>  (54) 
-885.8856197678
-885.8802182538

>  <HB_distance>  (54) 
1.78
1.89

>  <dG(298)_RRHO (kJ/mol)>  (54) 
513.9971

>  <dG(298)_RRHO complex (kJ/mol)>  (54) 
728.9575
725.9355

>  <dG_solv_SMD_CCl4 (kJ/mol)>  (54) 
-45.9761

>  <dG_solv_SMD_CCl4 complex (kJ/mol)>  (54) 
-51.0775
-53.8746

>  <Delta G_sol (kJ/mol)>  (54) 
24.07
32.44

>  <Delta G (kcal/mol)>  (54) 
-1.38
-0.12

>  <Delta G (kJ/mol)>  (54) 
-5.77
-0.51

>  <cm5>  (54) 
0.2600
-0.7204
0.2268
-0.0505
-0.1376
-0.7098
0.0045
-0.0242
-0.1067
-0.0984
-0.0153
-0.1260
-0.0840
-0.0959
-0.1021
-0.1299
0.5266
0.0870
0.4944
0.0832
0.1524
0.0789
0.0821
0.0813
0.0805
0.0834
0.0797
0.0798


>  <Mulliken>  (54) 
    0.23861957
   -0.52276423
    0.20974588
   -0.05034033
   -0.08801008
   -0.53326677
    0.00852159
   -0.01212190
   -0.05501848
   -0.04403542
   -0.00329323
   -0.03087496
   -0.02802515
   -0.03905770
   -0.04734130
   -0.03484156
    0.36760657
    0.03012982
    0.34826291
    0.02818185
    0.07302941
    0.02611400
    0.02966774
    0.02494000
    0.02343639
    0.02568546
    0.02679593
    0.02825399


$$$$

     RDKit          3D

 18 18  0  0  0  0  0  0  0  0999 V2000
   -2.1288   -0.5800    0.4663 C   0  0  0  0  0  0  0  0  0  0  0  0
   -2.0947    0.8696    0.2677 N   0  0  0  0  0  0  0  0  0  0  0  0
   -0.7220    1.2448    0.1288 C   0  0  0  0  0  0  0  0  0  0  0  0
   -0.7923   -1.0326   -0.1111 C   0  0  0  0  0  0  0  0  0  0  0  0
    0.0689    0.0735    0.3213 N   0  0  0  0  0  0  0  0  0  0  0  0
   -0.2575    2.4096   -0.1221 O   0  0  0  0  0  0  0  0  0  0  0  0
    1.4116    0.0272    0.8299 C   0  0  0  0  0  0  0  0  0  0  0  0
    2.4651    0.1273   -0.2341 C   0  0  0  0  0  0  0  0  0  0  0  0
   -2.1175   -0.8443    1.5340 H   0  0  0  0  0  0  0  0  0  0  0  0
   -2.9665   -0.9895   -0.1054 H   0  0  0  0  0  0  0  0  0  0  0  0
   -2.9210    1.5020    0.2349 H   0  0  0  0  0  0  0  0  0  0  0  0
   -0.4738   -1.9946    0.2828 H   0  0  0  0  0  0  0  0  0  0  0  0
   -0.8893   -1.0241   -1.2173 H   0  0  0  0  0  0  0  0  0  0  0  0
    1.5568   -0.9762    1.3265 H   0  0  0  0  0  0  0  0  0  0  0  0
    1.6018    0.7750    1.6392 H   0  0  0  0  0  0  0  0  0  0  0  0
    2.5580    1.1467   -0.6595 H   0  0  0  0  0  0  0  0  0  0  0  0
    2.2659   -0.6126   -1.0137 H   0  0  0  0  0  0  0  0  0  0  0  0
    3.4355   -0.1218    0.2323 H   0  0  0  0  0  0  0  0  0  0  0  0
  1  2  1  0
  2  3  1  0
  4  1  1  0
  5  3  1  0
  3  6  2  0
  5  4  1  0
  7  5  1  0
  8  7  1  0
  1  9  1  0
  1 10  1  0
  2 11  1  0
  4 12  1  0
  4 13  1  0
  7 14  1  0
  7 15  1  0
  8 16  1  0
  8 17  1  0
  8 18  1  0
M  END
>  <JobName>  (55) 
CHEMBL1259187_f002

>  <Status>  (55) 
ok

>  <DetailedStatus>  (55) 


>  <E_el>  (55) 
-380.4896248738

>  <E_el_PBEh-3c>  (55) 
-380.4896248738

>  <HBD_atom_index>  (55) 
2

>  <Function>  (55) 
amide

>  <Atom>  (55) 
N

>  <Molecular_Weight>  (55) 
114.1457

>  <Mol_ID>  (55) 
CHEMBL1259187_f002

>  <Atom_and_Type>  (55) 
N-ring fragment

>  <E_el_PW6B95>  (55) 
-381.9529003972

>  <E_el complex_PW6B95>  (55) 
-575.4446239357

>  <HB_distance>  (55) 
2.07

>  <dG(298)_RRHO (kJ/mol)>  (55) 
340.1705

>  <dG(298)_RRHO complex (kJ/mol)>  (55) 
546.3354

>  <dG_solv_SMD_CCl4 (kJ/mol)>  (55) 
-33.7199

>  <dG_solv_SMD_CCl4 complex (kJ/mol)>  (55) 
-41.9241

>  <Delta G_sol (kJ/mol)>  (55) 
31.06

>  <Delta G (kcal/mol)>  (55) 
-0.33

>  <Delta G (kJ/mol)>  (55) 
-1.37

>  <cm5>  (55) 
0.0453
-0.7078
0.6858
0.0432
-0.5682
-0.6066
0.0854
-0.2331
0.0974
0.0962
0.4247
0.0984
0.0991
0.0778
0.1009
0.1007
0.0849
0.0759


>  <Mulliken>  (55) 
    0.08663980
   -0.38577278
    0.54085722
    0.08392734
   -0.32278663
   -0.57625583
    0.12539734
   -0.09150410
    0.03181429
    0.03179337
    0.24660024
    0.03415299
    0.03388377
    0.01654466
    0.03984077
    0.04907821
    0.03031518
    0.02547415


$$$$

     RDKit          3D

 20 20  0  0  0  0  0  0  0  0999 V2000
    2.1009   -0.6708    0.5068 C   0  0  0  0  0  0  0  0  0  0  0  0
    2.4206    0.7272    0.2533 N   0  0  0  0  0  0  0  0  0  0  0  0
    0.9946   -1.1601   -0.3970 C   0  0  0  0  0  0  0  0  0  0  0  0
   -0.2583   -0.3987   -0.2227 C   0  0  0  0  0  0  0  0  0  0  0  0
   -0.5445    0.7354   -0.9616 C   0  0  0  0  0  0  0  0  0  0  0  0
   -1.2213   -0.7846    0.6987 C   0  0  0  0  0  0  0  0  0  0  0  0
   -2.6525    1.0051    0.1518 C   0  0  0  0  0  0  0  0  0  0  0  0
   -1.7264    1.4363   -0.7831 C   0  0  0  0  0  0  0  0  0  0  0  0
   -2.3939   -0.1183    0.8994 C   0  0  0  0  0  0  0  0  0  0  0  0
    1.8817   -0.8291    1.5692 H   0  0  0  0  0  0  0  0  0  0  0  0
    3.0230   -1.2427    0.2739 H   0  0  0  0  0  0  0  0  0  0  0  0
    3.4114    0.8716    0.5782 H   0  0  0  0  0  0  0  0  0  0  0  0
    2.3931    0.9731   -0.7389 H   0  0  0  0  0  0  0  0  0  0  0  0
    1.3500   -1.1977   -1.4372 H   0  0  0  0  0  0  0  0  0  0  0  0
    0.7796   -2.2101   -0.0910 H   0  0  0  0  0  0  0  0  0  0  0  0
    0.1458    1.1027   -1.6957 H   0  0  0  0  0  0  0  0  0  0  0  0
   -1.0056   -1.6690    1.2797 H   0  0  0  0  0  0  0  0  0  0  0  0
   -3.5969    1.5351    0.3188 H   0  0  0  0  0  0  0  0  0  0  0  0
   -1.9631    2.3330   -1.3607 H   0  0  0  0  0  0  0  0  0  0  0  0
   -3.1381   -0.4383    1.6292 H   0  0  0  0  0  0  0  0  0  0  0  0
  1  2  1  0
  3  1  1  0
  4  3  1  0
  5  4  2  0
  4  6  1  0
  7  8  2  0
  8  5  1  0
  9  6  2  0
  9  7  1  0
  1 10  1  0
  1 11  1  0
  2 12  1  0
  2 13  1  0
  3 14  1  0
  3 15  1  0
  5 16  1  0
  6 17  1  0
  7 18  1  0
  8 19  1  0
  9 20  1  0
M  END
>  <JobName>  (56) 
CHEMBL1269026_f003

>  <Status>  (56) 
ok

>  <DetailedStatus>  (56) 


>  <E_el>  (56) 
-365.4106770943

>  <E_el_PBEh-3c>  (56) 
-365.4106770943

>  <HBD_atom_index>  (56) 
2

>  <Function>  (56) 
undefined donor function

>  <Atom>  (56) 
N

>  <Molecular_Weight>  (56) 
121.17964

>  <Mol_ID>  (56) 
CHEMBL1269026_f003

>  <Atom_and_Type>  (56) 
N-ring_sidechain fragment

>  <E_el_PW6B95>  (56) 
-366.8641390211

>  <E_el complex_PW6B95>  (56) 
-560.3549915109

>  <HB_distance>  (56) 
2.44

>  <dG(298)_RRHO (kJ/mol)>  (56) 
386.4581

>  <dG(298)_RRHO complex (kJ/mol)>  (56) 
593.3949

>  <dG_solv_SMD_CCl4 (kJ/mol)>  (56) 
-28.9560

>  <dG_solv_SMD_CCl4 complex (kJ/mol)>  (56) 
-37.2824

>  <Delta G_sol (kJ/mol)>  (56) 
33.99

>  <Delta G (kcal/mol)>  (56) 
0.11

>  <Delta G (kJ/mol)>  (56) 
0.48

>  <cm5>  (56) 
0.0506
-0.9248
-0.1470
0.0021
-0.0913
-0.0954
-0.0878
-0.0826
-0.0802
0.0830
0.0695
0.3537
0.3746
0.0864
0.0808
0.0853
0.0813
0.0790
0.0807
0.0821


>  <Mulliken>  (56) 
    0.10339080
   -0.48855013
   -0.05015336
    0.01698109
   -0.03696288
   -0.04109067
   -0.03291087
   -0.02771013
   -0.02473943
    0.01966955
    0.00659430
    0.18350294
    0.19039505
    0.02971860
    0.02610920
    0.02538526
    0.02300841
    0.02456568
    0.02592229
    0.02687431


$$$$

     RDKit          3D

 35 37  0  0  0  0  0  0  0  0999 V2000
   -2.3989   -0.5405   -0.7540 C   0  0  0  0  0  0  0  0  0  0  0  0
   -3.2462    0.6386   -0.9756 N   0  0  0  0  0  0  0  0  0  0  0  0
   -3.2629   -1.7584   -0.8141 C   0  0  0  0  0  0  0  0  0  0  0  0
   -1.7967   -0.4199    0.6438 C   0  0  0  0  0  0  0  0  0  0  0  0
   -0.9822    0.7626    0.8281 C   0  0  0  0  0  0  0  0  0  0  0  0
   -1.4409    2.0011    1.3130 C   0  0  0  0  0  0  0  0  0  0  0  0
    0.3388    0.9771    0.5264 C   0  0  0  0  0  0  0  0  0  0  0  0
   -0.4581    2.8873    1.2962 N   0  0  0  0  0  0  0  0  0  0  0  0
    0.6505    2.2958    0.8193 C   0  0  0  0  0  0  0  0  0  0  0  0
    1.9354    2.7458    0.6048 C   0  0  0  0  0  0  0  0  0  0  0  0
    2.9040    1.9085    0.1096 C   0  0  0  0  0  0  0  0  0  0  0  0
    2.6099    0.6169   -0.1774 C   0  0  0  0  0  0  0  0  0  0  0  0
    1.3018    0.1379    0.0344 C   0  0  0  0  0  0  0  0  0  0  0  0
    3.5070   -0.3146   -0.6790 O   0  0  0  0  0  0  0  0  0  0  0  0
    3.5829   -1.6221   -0.1164 C   0  0  0  0  0  0  0  0  0  0  0  0
    2.2546   -2.0614    0.4319 C   0  0  0  0  0  0  0  0  0  0  0  0
    1.1186   -1.2577   -0.2731 C   0  0  0  0  0  0  0  0  0  0  0  0
   -1.6203   -0.5700   -1.5129 H   0  0  0  0  0  0  0  0  0  0  0  0
   -3.9330    0.4636   -1.7592 H   0  0  0  0  0  0  0  0  0  0  0  0
   -3.7495    0.9042   -0.1028 H   0  0  0  0  0  0  0  0  0  0  0  0
   -2.7176   -2.6538   -1.2061 H   0  0  0  0  0  0  0  0  0  0  0  0
   -4.1535   -1.5191   -1.4358 H   0  0  0  0  0  0  0  0  0  0  0  0
   -3.6777   -1.9759    0.2117 H   0  0  0  0  0  0  0  0  0  0  0  0
   -1.4628   -1.3659    1.0840 H   0  0  0  0  0  0  0  0  0  0  0  0
   -2.7496   -0.2531    1.2596 H   0  0  0  0  0  0  0  0  0  0  0  0
   -2.4583    2.1437    1.6368 H   0  0  0  0  0  0  0  0  0  0  0  0
   -0.4893    3.9052    1.5971 H   0  0  0  0  0  0  0  0  0  0  0  0
    2.1559    3.7777    0.8395 H   0  0  0  0  0  0  0  0  0  0  0  0
    3.9169    2.2826   -0.0552 H   0  0  0  0  0  0  0  0  0  0  0  0
    4.3166   -1.6190    0.7077 H   0  0  0  0  0  0  0  0  0  0  0  0
    3.9511   -2.3226   -0.8881 H   0  0  0  0  0  0  0  0  0  0  0  0
    2.1229   -3.1334    0.2104 H   0  0  0  0  0  0  0  0  0  0  0  0
    2.1841   -1.9349    1.5245 H   0  0  0  0  0  0  0  0  0  0  0  0
    0.2331   -1.7907   -0.3206 H   0  0  0  0  0  0  0  0  0  0  0  0
    1.5134   -1.3359   -1.3603 H   0  0  0  0  0  0  0  0  0  0  0  0
  1  2  1  0
  3  1  1  0
  1  4  1  0
  4  5  1  0
  5  6  2  0
  5  7  1  0
  6  8  1  0
  8  9  1  0
  9  7  2  0
 10 11  2  0
 11 12  1  0
 12 13  2  0
 13  7  1  0
  9 10  1  0
 14 15  1  0
 15 16  1  0
 16 17  1  0
 17 13  1  0
 12 14  1  0
  1 18  1  0
  2 19  1  0
  2 20  1  0
  3 21  1  0
  3 22  1  0
  3 23  1  0
  4 24  1  0
  4 25  1  0
  6 26  1  0
  8 27  1  0
 10 28  1  0
 11 29  1  0
 15 30  1  0
 15 31  1  0
 16 32  1  0
 16 33  1  0
 17 34  1  0
 17 35  1  0
M  END
>  <JobName>  (57) 
CHEMBL133868_f001

>  <Status>  (57) 
ok

>  <DetailedStatus>  (57) 


>  <E_el>  (57) 
-727.4826976481

>  <E_el_PBEh-3c>  (57) 
-727.4826976481

>  <HBD_atom_index>  (57) 
8

>  <Function>  (57) 
pyrrole

>  <Atom>  (57) 
N

>  <Molecular_Weight>  (57) 
230.30552

>  <Mol_ID>  (57) 
CHEMBL133868_f001

>  <Atom_and_Type>  (57) 
N-ring_sidechain fragment

>  <E_el_PW6B95>  (57) 
-730.3300895826

>  <E_el complex_PW6B95>  (57) 
-923.8214142614

>  <HB_distance>  (57) 
2.16

>  <dG(298)_RRHO (kJ/mol)>  (57) 
711.8287

>  <dG(298)_RRHO complex (kJ/mol)>  (57) 
920.3145

>  <dG_solv_SMD_CCl4 (kJ/mol)>  (57) 
-45.5422

>  <dG_solv_SMD_CCl4 complex (kJ/mol)>  (57) 
-54.7645

>  <Delta G_sol (kJ/mol)>  (57) 
33.41

>  <Delta G (kcal/mol)>  (57) 
0.03

>  <Delta G (kJ/mol)>  (57) 
0.11

>  <cm5>  (57) 
0.1104
-0.9192
-0.2340
-0.1393
-0.0629
0.0903
-0.0276
-0.5903
0.1666
-0.1263
-0.1172
0.2425
-0.0484
-0.5332
0.1226
-0.1682
-0.1422
0.0880
0.3554
0.3622
0.0740
0.0837
0.0725
0.0842
0.0731
0.0898
0.3923
0.0829
0.0965
0.0800
0.0872
0.0773
0.0795
0.0992
0.0985


>  <Mulliken>  (57) 
    0.13032197
   -0.49094325
   -0.09827182
   -0.04715774
   -0.06010395
    0.06636214
   -0.03410917
   -0.24155974
    0.10051593
   -0.07764726
   -0.06793151
    0.22531577
   -0.04164970
   -0.44999775
    0.20226347
   -0.06278920
   -0.04065233
    0.01898046
    0.18608537
    0.18507697
    0.02540903
    0.02845442
    0.02220982
    0.02809966
    0.01550452
    0.02434806
    0.22252577
    0.02404269
    0.03899886
    0.01849062
    0.02647444
    0.02331482
    0.02447545
    0.03508699
    0.04045618


$$$$

     RDKit          3D

 22 21  0  0  0  0  0  0  0  0999 V2000
    1.1521    1.3881    0.1578 C   0  0  0  0  0  0  0  0  0  0  0  0
    0.5551    2.5885   -0.2686 N   0  0  0  0  0  0  0  0  0  0  0  0
    0.3064    0.3107    0.7080 C   0  0  0  0  0  0  0  0  0  0  0  0
    2.3882    1.2492    0.0640 O   0  0  0  0  0  0  0  0  0  0  0  0
   -0.7166   -0.1972   -0.2879 C   0  0  0  0  0  0  0  0  0  0  0  0
    1.2774   -1.0794    1.3434 S   0  0  0  0  0  0  0  0  0  0  0  0
   -1.4962   -1.2979    0.4287 C   0  0  0  0  0  0  0  0  0  0  0  0
   -1.7116    0.8669   -0.6665 C   0  0  0  0  0  0  0  0  0  0  0  0
    2.1585   -1.9474    0.0347 C   0  0  0  0  0  0  0  0  0  0  0  0
    0.6525    2.8999   -1.2549 H   0  0  0  0  0  0  0  0  0  0  0  0
    0.0191    3.1538    0.4207 H   0  0  0  0  0  0  0  0  0  0  0  0
   -0.2784    0.6971    1.5959 H   0  0  0  0  0  0  0  0  0  0  0  0
   -0.2460   -0.6345   -1.1756 H   0  0  0  0  0  0  0  0  0  0  0  0
   -0.8306   -1.8247    1.1432 H   0  0  0  0  0  0  0  0  0  0  0  0
   -2.3612   -0.8922    0.9852 H   0  0  0  0  0  0  0  0  0  0  0  0
   -1.8536   -2.0681   -0.2890 H   0  0  0  0  0  0  0  0  0  0  0  0
   -1.9810    1.4624    0.2275 H   0  0  0  0  0  0  0  0  0  0  0  0
   -2.6545    0.3332   -0.9588 H   0  0  0  0  0  0  0  0  0  0  0  0
   -1.4074    1.4663   -1.5325 H   0  0  0  0  0  0  0  0  0  0  0  0
    3.2518   -1.8231    0.2222 H   0  0  0  0  0  0  0  0  0  0  0  0
    1.9198   -3.0517    0.0747 H   0  0  0  0  0  0  0  0  0  0  0  0
    1.8562   -1.5998   -0.9721 H   0  0  0  0  0  0  0  0  0  0  0  0
  1  2  1  0
  3  1  1  0
  1  4  2  0
  5  3  1  0
  3  6  1  0
  7  5  1  0
  5  8  1  0
  6  9  1  0
  2 10  1  0
  2 11  1  0
  3 12  1  0
  5 13  1  0
  7 14  1  0
  7 15  1  0
  7 16  1  0
  8 17  1  0
  8 18  1  0
  8 19  1  0
  9 20  1  0
  9 21  1  0
  9 22  1  0
M  END
>  <JobName>  (58) 
CHEMBL134274_f002

>  <Status>  (58) 
ok

>  <DetailedStatus>  (58) 


>  <E_el>  (58) 
-763.4228487732

>  <E_el_PBEh-3c>  (58) 
-763.4228487732

>  <HBD_atom_index>  (58) 
2

>  <Function>  (58) 
amide

>  <Atom>  (58) 
N

>  <Molecular_Weight>  (58) 
147.23852

>  <Mol_ID>  (58) 
CHEMBL134274_f002

>  <Atom_and_Type>  (58) 
N-chain fragment

>  <E_el_PW6B95>  (58) 
-765.6344598593

>  <E_el complex_PW6B95>  (58) 
-959.1222775470

>  <HB_distance>  (58) 
2.22

>  <dG(298)_RRHO (kJ/mol)>  (58) 
415.9609

>  <dG(298)_RRHO complex (kJ/mol)>  (58) 
622.2203

>  <dG_solv_SMD_CCl4 (kJ/mol)>  (58) 
-24.5398

>  <dG_solv_SMD_CCl4 complex (kJ/mol)>  (58) 
-38.4641

>  <Delta G_sol (kJ/mol)>  (58) 
35.69

>  <Delta G (kcal/mol)>  (58) 
0.37

>  <Delta G (kJ/mol)>  (58) 
1.54

>  <cm5>  (58) 
0.5680
-0.9100
-0.0222
-0.5602
-0.0698
-0.1603
-0.2464
-0.2312
-0.1223
0.4177
0.4023
0.1080
0.0910
0.0896
0.0775
0.0771
0.0771
0.0827
0.0824
0.0908
0.0696
0.0886


>  <Mulliken>  (58) 
    0.48285020
   -0.48594477
    0.01184843
   -0.52067059
   -0.00076875
   -0.10852367
   -0.10304982
   -0.08893322
    0.00037350
    0.24042718
    0.22618464
    0.04748357
    0.03067685
    0.03168706
    0.02616962
    0.02775155
    0.02363093
    0.03275747
    0.02751880
    0.04028441
    0.02176381
    0.03648282


$$$$

     RDKit          3D

 17 16  0  0  0  0  0  0  0  0999 V2000
   -0.7053    0.7455    0.1148 C   0  0  0  0  0  0  0  0  0  0  0  0
   -1.4615    1.9295   -0.0316 N   0  0  0  0  0  0  0  0  0  0  0  0
    0.5219    0.6894   -0.2826 N   0  0  0  0  0  0  0  0  0  0  0  0
   -1.2856   -0.4146    0.7066 N   0  0  0  0  0  0  0  0  0  0  0  0
    1.3273   -0.5089   -0.1481 C   0  0  0  0  0  0  0  0  0  0  0  0
   -2.4163   -1.0500    0.2127 N   0  0  0  0  0  0  0  0  0  0  0  0
    2.7492   -0.1646   -0.5227 C   0  0  0  0  0  0  0  0  0  0  0  0
   -2.6609   -1.1517   -0.9857 O   0  0  0  0  0  0  0  0  0  0  0  0
   -3.3092   -1.5940    1.1041 O   0  0  0  0  0  0  0  0  0  0  0  0
   -1.9440    2.3136    0.7974 H   0  0  0  0  0  0  0  0  0  0  0  0
   -1.5478    2.4216   -0.9355 H   0  0  0  0  0  0  0  0  0  0  0  0
   -0.7806   -0.7683    1.5736 H   0  0  0  0  0  0  0  0  0  0  0  0
    1.3418   -0.8602    0.9170 H   0  0  0  0  0  0  0  0  0  0  0  0
    0.9070   -1.3269   -0.7686 H   0  0  0  0  0  0  0  0  0  0  0  0
    2.9646    0.8544   -0.1056 H   0  0  0  0  0  0  0  0  0  0  0  0
    3.4140   -0.9233   -0.0238 H   0  0  0  0  0  0  0  0  0  0  0  0
    2.8854   -0.1916   -1.6220 H   0  0  0  0  0  0  0  0  0  0  0  0
  1  2  1  0
  3  1  2  0
  1  4  1  0
  5  3  1  0
  4  6  1  0
  7  5  1  0
  6  8  2  0
  6  9  1  0
  2 10  1  0
  2 11  1  0
  4 12  1  0
  5 13  1  0
  5 14  1  0
  7 15  1  0
  7 16  1  0
  7 17  1  0
M  CHG  2   6   1   9  -1
M  END
>  <JobName>  (59) 
CHEMBL135590_f003

>  <Status>  (59) 
ok

>  <DetailedStatus>  (59) 


>  <E_el>  (59) 
-487.4235852555

>  <E_el_PBEh-3c>  (59) 
-487.4235852555

>  <HBD_atom_index>  (59) 
2

>  <Function>  (59) 
undefined donor function

>  <Atom>  (59) 
N

>  <Molecular_Weight>  (59) 
132.12122

>  <Mol_ID>  (59) 
CHEMBL135590_f003

>  <Atom_and_Type>  (59) 
N-chain fragment

>  <E_el_PW6B95>  (59) 
-489.2859017854

>  <E_el complex_PW6B95>  (59) 
-682.7769563751

>  <HB_distance>  (59) 
2.05

>  <dG(298)_RRHO (kJ/mol)>  (59) 
275.8851

>  <dG(298)_RRHO complex (kJ/mol)>  (59) 
480.8633

>  <dG_solv_SMD_CCl4 (kJ/mol)>  (59) 
-35.3997

>  <dG_solv_SMD_CCl4 complex (kJ/mol)>  (59) 
-45.3529

>  <Delta G_sol (kJ/mol)>  (59) 
29.88

>  <Delta G (kcal/mol)>  (59) 
-0.51

>  <Delta G (kJ/mol)>  (59) 
-2.12

>  <cm5>  (59) 
0.6108
-0.8761
-0.5558
-0.5274
0.0658
0.6520
-0.2142
-0.3861
-0.4901
0.4124
0.4280
0.4504
0.0777
0.1001
0.0910
0.0734
0.0882


>  <Mulliken>  (59) 
    0.41115866
   -0.46530802
   -0.37134965
   -0.28978654
    0.10728996
    0.74836567
   -0.07931600
   -0.43480434
   -0.52304024
    0.23162505
    0.24764618
    0.26740095
    0.01402016
    0.03560170
    0.03792150
    0.02535360
    0.03722135


$$$$

     RDKit          3D

 20 19  0  0  0  0  0  0  0  0999 V2000
    0.1046    1.5139    0.8352 C   0  0  0  0  0  0  0  0  0  0  0  0
   -0.8178    2.5205    0.9740 O   0  0  0  0  0  0  0  0  0  0  0  0
   -0.1498    0.4085   -0.0931 C   0  0  0  0  0  0  0  0  0  0  0  0
    1.1435    1.5621    1.5060 O   0  0  0  0  0  0  0  0  0  0  0  0
    0.8569   -0.5840   -0.2064 N   0  0  0  0  0  0  0  0  0  0  0  0
   -1.5011   -0.1764    0.3047 C   0  0  0  0  0  0  0  0  0  0  0  0
    2.0583   -0.0009   -0.7288 C   0  0  0  0  0  0  0  0  0  0  0  0
    1.0710   -1.6041    1.1737 S   0  0  0  0  0  0  0  0  0  0  0  0
   -1.7890   -1.3144   -0.6326 C   0  0  0  0  0  0  0  0  0  0  0  0
   -0.5972    3.5082    0.8539 H   0  0  0  0  0  0  0  0  0  0  0  0
   -0.3077    0.8039   -1.1470 H   0  0  0  0  0  0  0  0  0  0  0  0
   -2.2492    0.6303    0.1051 H   0  0  0  0  0  0  0  0  0  0  0  0
   -1.4412   -0.4642    1.3554 H   0  0  0  0  0  0  0  0  0  0  0  0
    2.9524   -0.3489   -0.1695 H   0  0  0  0  0  0  0  0  0  0  0  0
    1.9507    1.1009   -0.7317 H   0  0  0  0  0  0  0  0  0  0  0  0
    2.1045   -0.3122   -1.8136 H   0  0  0  0  0  0  0  0  0  0  0  0
    2.2411   -2.3780    1.0693 H   0  0  0  0  0  0  0  0  0  0  0  0
   -0.9795   -1.4701   -1.3876 H   0  0  0  0  0  0  0  0  0  0  0  0
   -2.7104   -1.1334   -1.2227 H   0  0  0  0  0  0  0  0  0  0  0  0
   -1.9403   -2.2617   -0.0442 H   0  0  0  0  0  0  0  0  0  0  0  0
  1  2  1  0
  3  1  1  0
  1  4  2  0
  5  3  1  0
  3  6  1  0
  7  5  1  0
  5  8  1  0
  6  9  1  0
  2 10  1  0
  3 11  1  0
  6 12  1  0
  6 13  1  0
  7 14  1  0
  7 15  1  0
  7 16  1  0
  8 17  1  0
  9 18  1  0
  9 19  1  0
  9 20  1  0
M  END
>  <JobName>  (60) 
CHEMBL135603_f002

>  <Status>  (60) 
ok

>  <DetailedStatus>  (60) 


>  <E_el>  (60) 
-799.2295619669

>  <E_el_PBEh-3c>  (60) 
-799.2295619669

>  <HBD_atom_index>  (60) 
2

>  <Function>  (60) 
alcohol

>  <Atom>  (60) 
O

>  <Molecular_Weight>  (60) 
149.21134

>  <Mol_ID>  (60) 
CHEMBL135603_f002

>  <Atom_and_Type>  (60) 
O-chain fragment

>  <E_el_PW6B95>  (60) 
-801.5649120125

>  <E_el complex_PW6B95>  (60) 
-995.0604030273

>  <HB_distance>  (60) 
1.78

>  <dG(298)_RRHO (kJ/mol)>  (60) 
350.8195

>  <dG(298)_RRHO complex (kJ/mol)>  (60) 
558.4442

>  <dG_solv_SMD_CCl4 (kJ/mol)>  (60) 
-26.9692

>  <dG_solv_SMD_CCl4 complex (kJ/mol)>  (60) 
-37.5499

>  <Delta G_sol (kJ/mol)>  (60) 
20.25

>  <Delta G (kcal/mol)>  (60) 
-1.96

>  <Delta G (kJ/mol)>  (60) 
-8.18

>  <cm5>  (60) 
0.6212
-0.7191
0.1138
-0.5657
-0.5162
-0.1396
-0.0136
-0.0824
-0.2166
0.5321
0.1107
0.0900
0.1072
0.0955
0.0953
0.0672
0.1791
0.0901
0.0728
0.0783


>  <Mulliken>  (60) 
    0.56921512
   -0.54150555
    0.10267747
   -0.51992310
   -0.26171275
   -0.03979031
    0.06163680
   -0.07060222
   -0.07714929
    0.38131865
    0.04124408
    0.03274517
    0.04585647
    0.03407596
    0.02715034
    0.00879498
    0.11961946
    0.03330840
    0.02340786
    0.02963245


$$$$

     RDKit          3D

 32 31  0  0  0  0  0  0  0  0999 V2000
    0.1543   -0.5049    0.4693 C   0  0  0  0  0  0  0  0  0  0  0  0
   -0.0489   -0.4766    1.8134 O   0  0  0  0  0  0  0  0  0  0  0  0
   -1.2039   -0.1704   -0.2157 C   0  0  0  0  0  0  0  0  0  0  0  0
    1.1864    0.3568   -0.1174 C   0  0  0  0  0  0  0  0  0  0  0  0
   -1.6204    1.0937    0.2546 N   0  0  0  0  0  0  0  0  0  0  0  0
   -2.1459   -1.2702    0.1986 C   0  0  0  0  0  0  0  0  0  0  0  0
    2.5805    0.1307    0.3690 C   0  0  0  0  0  0  0  0  0  0  0  0
   -2.4532    1.9128   -0.5137 C   0  0  0  0  0  0  0  0  0  0  0  0
   -3.5155   -1.1564   -0.3823 C   0  0  0  0  0  0  0  0  0  0  0  0
    3.0902   -1.2677    0.1272 C   0  0  0  0  0  0  0  0  0  0  0  0
    3.4957    1.0842   -0.4111 C   0  0  0  0  0  0  0  0  0  0  0  0
    0.2941   -1.5880    0.1868 H   0  0  0  0  0  0  0  0  0  0  0  0
    0.5436    0.1155    2.3232 H   0  0  0  0  0  0  0  0  0  0  0  0
   -1.0767   -0.2016   -1.3010 H   0  0  0  0  0  0  0  0  0  0  0  0
    0.9625    1.4281   -0.0031 H   0  0  0  0  0  0  0  0  0  0  0  0
    1.1951    0.1739   -1.2322 H   0  0  0  0  0  0  0  0  0  0  0  0
   -1.3625    1.3667    1.1971 H   0  0  0  0  0  0  0  0  0  0  0  0
   -2.2799   -1.2199    1.3276 H   0  0  0  0  0  0  0  0  0  0  0  0
   -1.7519   -2.2918   -0.0099 H   0  0  0  0  0  0  0  0  0  0  0  0
    2.6705    0.3943    1.4267 H   0  0  0  0  0  0  0  0  0  0  0  0
   -3.1248    1.3636   -1.1773 H   0  0  0  0  0  0  0  0  0  0  0  0
   -1.9166    2.6754   -1.1331 H   0  0  0  0  0  0  0  0  0  0  0  0
   -3.1381    2.4624    0.2131 H   0  0  0  0  0  0  0  0  0  0  0  0
   -4.0143   -2.1822   -0.4004 H   0  0  0  0  0  0  0  0  0  0  0  0
   -3.4083   -0.9139   -1.4608 H   0  0  0  0  0  0  0  0  0  0  0  0
   -4.2002   -0.4585    0.1124 H   0  0  0  0  0  0  0  0  0  0  0  0
    4.1934   -1.2462    0.3283 H   0  0  0  0  0  0  0  0  0  0  0  0
    2.6906   -2.0174    0.8228 H   0  0  0  0  0  0  0  0  0  0  0  0
    2.9936   -1.5473   -0.9323 H   0  0  0  0  0  0  0  0  0  0  0  0
    2.9256    1.6009   -1.2225 H   0  0  0  0  0  0  0  0  0  0  0  0
    4.3106    0.5219   -0.9293 H   0  0  0  0  0  0  0  0  0  0  0  0
    3.9745    1.8320    0.2720 H   0  0  0  0  0  0  0  0  0  0  0  0
  1  2  1  0
  3  1  1  0
  1  4  1  0
  5  3  1  0
  3  6  1  0
  4  7  1  0
  8  5  1  0
  6  9  1  0
  7 10  1  0
  7 11  1  0
  1 12  1  0
  2 13  1  0
  3 14  1  0
  4 15  1  0
  4 16  1  0
  5 17  1  0
  6 18  1  0
  6 19  1  0
  7 20  1  0
  8 21  1  0
  8 22  1  0
  8 23  1  0
  9 24  1  0
  9 25  1  0
  9 26  1  0
 10 27  1  0
 10 28  1  0
 10 29  1  0
 11 30  1  0
 11 31  1  0
 11 32  1  0
M  END
>  <JobName>  (61) 
CHEMBL135948_f002

>  <Status>  (61) 
ok

>  <DetailedStatus>  (61) 


>  <E_el>  (61) 
-484.5206596639

>  <E_el_PBEh-3c>  (61) 
-484.5206596639

>  <HBD_atom_index>  (61) 
2
5

>  <Function>  (61) 
alcohol
secondary amine

>  <Atom>  (61) 
O
N

>  <Molecular_Weight>  (61) 
159.26914

>  <Mol_ID>  (61) 
CHEMBL135948_f002

>  <Atom_and_Type>  (61) 
O-chain fragment

>  <E_el_PW6B95>  (61) 
-486.4041069493

>  <E_el complex_PW6B95>  (61) 
-679.8954853925
-679.8896361159

>  <HB_distance>  (61) 
2.03
2.41

>  <dG(298)_RRHO (kJ/mol)>  (61) 
693.5630

>  <dG(298)_RRHO complex (kJ/mol)>  (61) 
902.4480
901.2875

>  <dG_solv_SMD_CCl4 (kJ/mol)>  (61) 
-27.2722

>  <dG_solv_SMD_CCl4 complex (kJ/mol)>  (61) 
-38.7835
-41.5851

>  <Delta G_sol (kJ/mol)>  (61) 
31.38
42.77

>  <Delta G (kcal/mol)>  (61) 
-0.28
1.44

>  <Delta G (kJ/mol)>  (61) 
-1.17
6.01

>  <cm5>  (61) 
0.1893
-0.7729
0.1128
-0.1771
-0.8219
-0.1471
-0.0737
0.0112
-0.2168
-0.2344
-0.2315
0.0737
0.5056
0.0800
0.0936
0.0806
0.4068
0.0906
0.0708
0.0764
0.0803
0.0553
0.0666
0.0624
0.0685
0.0801
0.0751
0.0851
0.0805
0.0777
0.0783
0.0739


>  <Mulliken>  (61) 
    0.22267373
   -0.55621130
    0.11525673
   -0.07686114
   -0.43582500
   -0.04920339
    0.00153447
    0.08646503
   -0.07396351
   -0.08931898
   -0.08970550
    0.00653137
    0.33825854
    0.00979525
    0.03218140
    0.02557706
    0.20962830
    0.03185761
    0.01667594
    0.01625199
    0.01793429
   -0.00124229
    0.00983007
    0.01666991
    0.01704886
    0.02788826
    0.02569343
    0.03357846
    0.02867640
    0.02782871
    0.02848125
    0.02601404


$$$$

     RDKit          3D

 24 24  0  0  0  0  0  0  0  0999 V2000
    0.4152   -0.6568    0.5444 C   0  0  0  0  0  0  0  0  0  0  0  0
    0.6845   -0.3564    1.8924 O   0  0  0  0  0  0  0  0  0  0  0  0
    1.4302    0.0596   -0.3283 C   0  0  0  0  0  0  0  0  0  0  0  0
   -0.9622   -0.2186    0.2002 C   0  0  0  0  0  0  0  0  0  0  0  0
    2.8232   -0.3661   -0.0110 C   0  0  0  0  0  0  0  0  0  0  0  0
   -1.4340    1.0373    0.5999 C   0  0  0  0  0  0  0  0  0  0  0  0
   -1.8190   -1.0286   -0.5206 C   0  0  0  0  0  0  0  0  0  0  0  0
    3.7291    0.3632   -0.8865 N   0  0  0  0  0  0  0  0  0  0  0  0
   -2.7172    1.4279    0.2710 C   0  0  0  0  0  0  0  0  0  0  0  0
   -3.0984   -0.6716   -0.8637 C   0  0  0  0  0  0  0  0  0  0  0  0
   -3.5359    0.5731   -0.4555 C   0  0  0  0  0  0  0  0  0  0  0  0
    0.5017   -1.7388    0.4223 H   0  0  0  0  0  0  0  0  0  0  0  0
    0.8454   -1.1795    2.4159 H   0  0  0  0  0  0  0  0  0  0  0  0
    1.3359    1.1470   -0.0725 H   0  0  0  0  0  0  0  0  0  0  0  0
    1.2124   -0.1611   -1.3760 H   0  0  0  0  0  0  0  0  0  0  0  0
    3.1240   -0.1475    1.0323 H   0  0  0  0  0  0  0  0  0  0  0  0
    2.9280   -1.4587   -0.1758 H   0  0  0  0  0  0  0  0  0  0  0  0
   -0.7749    1.6889    1.1677 H   0  0  0  0  0  0  0  0  0  0  0  0
   -1.4310   -1.9952   -0.8183 H   0  0  0  0  0  0  0  0  0  0  0  0
    4.6917    0.3292   -0.4948 H   0  0  0  0  0  0  0  0  0  0  0  0
    3.4132    1.3486   -1.0091 H   0  0  0  0  0  0  0  0  0  0  0  0
   -3.0787    2.4091    0.5862 H   0  0  0  0  0  0  0  0  0  0  0  0
   -3.7357   -1.3372   -1.4294 H   0  0  0  0  0  0  0  0  0  0  0  0
   -4.5473    0.9321   -0.6908 H   0  0  0  0  0  0  0  0  0  0  0  0
  1  2  1  0
  3  1  1  0
  1  4  1  0
  5  3  1  0
  4  6  2  0
  4  7  1  0
  8  5  1  0
  6  9  1  0
 10  7  2  0
  9 11  2  0
 11 10  1  0
  1 12  1  0
  2 13  1  0
  3 14  1  0
  3 15  1  0
  5 16  1  0
  5 17  1  0
  6 18  1  0
  7 19  1  0
  8 20  1  0
  8 21  1  0
  9 22  1  0
 10 23  1  0
 11 24  1  0
M  END
>  <JobName>  (62) 
CHEMBL135961_f001

>  <Status>  (62) 
ok

>  <DetailedStatus>  (62) 


>  <E_el>  (62) 
-479.6950875242

>  <E_el_PBEh-3c>  (62) 
-479.6950875242

>  <HBD_atom_index>  (62) 
2

>  <Function>  (62) 
alcohol

>  <Atom>  (62) 
O

>  <Molecular_Weight>  (62) 
151.20561

>  <Mol_ID>  (62) 
CHEMBL135961_f001

>  <Atom_and_Type>  (62) 
O-ring_sidechain fragment

>  <E_el_PW6B95>  (62) 
-481.5833141896

>  <E_el complex_PW6B95>  (62) 
-675.0740779691

>  <HB_distance>  (62) 
2.04

>  <dG(298)_RRHO (kJ/mol)>  (62) 
468.2635

>  <dG(298)_RRHO complex (kJ/mol)>  (62) 
675.5600

>  <dG_solv_SMD_CCl4 (kJ/mol)>  (62) 
-35.0833

>  <dG_solv_SMD_CCl4 complex (kJ/mol)>  (62) 
-48.4284

>  <Delta G_sol (kJ/mol)>  (62) 
29.57

>  <Delta G (kcal/mol)>  (62) 
-0.55

>  <Delta G (kJ/mol)>  (62) 
-2.31

>  <cm5>  (62) 
0.1820
-0.7749
-0.1586
-0.0228
0.0523
-0.0761
-0.0965
-0.9275
-0.0843
-0.0814
-0.0835
0.0782
0.4991
0.0965
0.0913
0.0805
0.0694
0.1001
0.0793
0.3639
0.3639
0.0834
0.0867
0.0789


>  <Mulliken>  (62) 
    0.22284231
   -0.56915641
   -0.06174305
   -0.01109782
    0.10388080
   -0.02370662
   -0.04265569
   -0.49341035
   -0.02945585
   -0.02533397
   -0.02960768
    0.00939641
    0.33715740
    0.03681063
    0.03131109
    0.01474065
    0.00696279
    0.04062530
    0.02151221
    0.18870754
    0.18843910
    0.02853184
    0.03053695
    0.02471242


$$$$

     RDKit          3D

 30 29  0  0  0  0  0  0  0  0999 V2000
   -0.9159    0.0877    1.3357 C   0  0  0  0  0  0  0  0  0  0  0  0
   -0.1957    0.5214    0.1588 N   0  0  0  0  0  0  0  0  0  0  0  0
    1.1256    0.0760   -0.1093 C   0  0  0  0  0  0  0  0  0  0  0  0
   -1.2847    1.3168    2.1188 C   0  0  0  0  0  0  0  0  0  0  0  0
   -2.0201   -0.8507    1.0901 C   0  0  0  0  0  0  0  0  0  0  0  0
    1.6251   -0.7104    0.7315 O   0  0  0  0  0  0  0  0  0  0  0  0
    1.7788    0.5591   -1.3138 C   0  0  0  0  0  0  0  0  0  0  0  0
   -3.1552   -0.4602    0.2349 C   0  0  0  0  0  0  0  0  0  0  0  0
    3.1630    0.0642   -1.5511 C   0  0  0  0  0  0  0  0  0  0  0  0
   -2.7788   -0.1443   -1.1869 C   0  0  0  0  0  0  0  0  0  0  0  0
    4.1582    0.3935   -0.5014 C   0  0  0  0  0  0  0  0  0  0  0  0
   -0.1640   -0.4694    1.9941 H   0  0  0  0  0  0  0  0  0  0  0  0
   -0.6305    1.1882   -0.5136 H   0  0  0  0  0  0  0  0  0  0  0  0
   -1.6212    1.0094    3.1380 H   0  0  0  0  0  0  0  0  0  0  0  0
   -1.9895    1.9755    1.6078 H   0  0  0  0  0  0  0  0  0  0  0  0
   -0.3413    1.8938    2.2823 H   0  0  0  0  0  0  0  0  0  0  0  0
   -1.5683   -1.7755    0.6071 H   0  0  0  0  0  0  0  0  0  0  0  0
   -2.4073   -1.2720    2.0706 H   0  0  0  0  0  0  0  0  0  0  0  0
    1.8444    1.6850   -1.2316 H   0  0  0  0  0  0  0  0  0  0  0  0
    1.1139    0.3811   -2.1811 H   0  0  0  0  0  0  0  0  0  0  0  0
   -3.8452   -1.3605    0.1907 H   0  0  0  0  0  0  0  0  0  0  0  0
   -3.8048    0.3324    0.6796 H   0  0  0  0  0  0  0  0  0  0  0  0
    3.5579    0.3685   -2.5358 H   0  0  0  0  0  0  0  0  0  0  0  0
    3.0972   -1.0638   -1.6027 H   0  0  0  0  0  0  0  0  0  0  0  0
   -2.8086    0.9435   -1.4056 H   0  0  0  0  0  0  0  0  0  0  0  0
   -1.8373   -0.6249   -1.4800 H   0  0  0  0  0  0  0  0  0  0  0  0
   -3.5544   -0.6287   -1.8512 H   0  0  0  0  0  0  0  0  0  0  0  0
    4.1198   -0.2742    0.3835 H   0  0  0  0  0  0  0  0  0  0  0  0
    5.1812    0.2193   -0.9441 H   0  0  0  0  0  0  0  0  0  0  0  0
    4.1578    1.4695   -0.2152 H   0  0  0  0  0  0  0  0  0  0  0  0
  1  2  1  0
  2  3  1  0
  4  1  1  0
  1  5  1  0
  3  6  2  0
  3  7  1  0
  5  8  1  0
  7  9  1  0
  8 10  1  0
  9 11  1  0
  1 12  1  0
  2 13  1  0
  4 14  1  0
  4 15  1  0
  4 16  1  0
  5 17  1  0
  5 18  1  0
  7 19  1  0
  7 20  1  0
  8 21  1  0
  8 22  1  0
  9 23  1  0
  9 24  1  0
 10 25  1  0
 10 26  1  0
 10 27  1  0
 11 28  1  0
 11 29  1  0
 11 30  1  0
M  END
>  <JobName>  (63) 
CHEMBL1363955_f001

>  <Status>  (63) 
ok

>  <DetailedStatus>  (63) 


>  <E_el>  (63) 
-483.3648724026

>  <E_el_PBEh-3c>  (63) 
-483.3648724026

>  <HBD_atom_index>  (63) 
2

>  <Function>  (63) 
amide

>  <Atom>  (63) 
N

>  <Molecular_Weight>  (63) 
157.25325

>  <Mol_ID>  (63) 
CHEMBL1363955_f001

>  <Atom_and_Type>  (63) 
N-chain fragment

>  <E_el_PW6B95>  (63) 
-485.2382571138

>  <E_el complex_PW6B95>  (63) 
-678.7297003768

>  <HB_distance>  (63) 
2.19

>  <dG(298)_RRHO (kJ/mol)>  (63) 
634.6258

>  <dG(298)_RRHO complex (kJ/mol)>  (63) 
843.5344

>  <dG_solv_SMD_CCl4 (kJ/mol)>  (63) 
-34.6312

>  <dG_solv_SMD_CCl4 complex (kJ/mol)>  (63) 
-46.2244

>  <Delta G_sol (kJ/mol)>  (63) 
31.15

>  <Delta G (kcal/mol)>  (63) 
-0.31

>  <Delta G (kJ/mol)>  (63) 
-1.32

>  <cm5>  (63) 
0.1333
-0.7092
0.5390
-0.2370
-0.1489
-0.6086
-0.1620
-0.1375
-0.1250
-0.2268
-0.2161
0.1291
0.3895
0.0814
0.0821
0.0885
0.0891
0.0780
0.0948
0.0973
0.0716
0.0710
0.0734
0.0859
0.0707
0.0858
0.0732
0.1007
0.0663
0.0702


>  <Mulliken>  (63) 
    0.13898317
   -0.36531091
    0.46019142
   -0.09995068
   -0.05367807
   -0.55921769
   -0.06982495
   -0.03243675
   -0.01902745
   -0.08319556
   -0.07392771
    0.05748727
    0.20831982
    0.03167433
    0.02763743
    0.03528212
    0.03439030
    0.02689751
    0.03952632
    0.04030744
    0.02102214
    0.01880061
    0.01991123
    0.03236439
    0.02047115
    0.02993888
    0.02601226
    0.04792836
    0.01879693
    0.02062669


$$$$

     RDKit          3D

 37 39  0  0  0  0  0  0  0  0999 V2000
    3.4756   -0.0409   -0.3807 C   0  0  0  0  0  0  0  0  0  0  0  0
    4.5892    0.1753    0.4702 O   0  0  0  0  0  0  0  0  0  0  0  0
    2.7591   -1.2365    0.1303 C   0  0  0  0  0  0  0  0  0  0  0  0
    2.7311    1.2237   -0.4580 C   0  0  0  0  0  0  0  0  0  0  0  0
    1.2723   -1.1223    0.0787 C   0  0  0  0  0  0  0  0  0  0  0  0
    1.2615    1.1312   -0.6888 C   0  0  0  0  0  0  0  0  0  0  0  0
    0.5147   -2.1455   -0.2049 C   0  0  0  0  0  0  0  0  0  0  0  0
    0.7033    0.1942    0.3604 C   0  0  0  0  0  0  0  0  0  0  0  0
   -0.9598   -2.1457   -0.2832 C   0  0  0  0  0  0  0  0  0  0  0  0
   -0.7500    0.2272    0.5124 C   0  0  0  0  0  0  0  0  0  0  0  0
   -1.5392   -0.7615   -0.2796 C   0  0  0  0  0  0  0  0  0  0  0  0
   -1.3594    1.5974    0.1956 C   0  0  0  0  0  0  0  0  0  0  0  0
   -2.7443    1.5779    0.8104 C   0  0  0  0  0  0  0  0  0  0  0  0
   -3.5807    0.4928    0.1510 C   0  0  0  0  0  0  0  0  0  0  0  0
   -2.9120   -0.8320    0.4065 C   0  0  0  0  0  0  0  0  0  0  0  0
    3.9527   -0.2460   -1.3805 H   0  0  0  0  0  0  0  0  0  0  0  0
    4.2560    0.5471    1.3459 H   0  0  0  0  0  0  0  0  0  0  0  0
    3.0985   -2.1253   -0.4448 H   0  0  0  0  0  0  0  0  0  0  0  0
    3.0030   -1.4540    1.1928 H   0  0  0  0  0  0  0  0  0  0  0  0
    2.8675    1.8514    0.4730 H   0  0  0  0  0  0  0  0  0  0  0  0
    3.1453    1.8858   -1.2756 H   0  0  0  0  0  0  0  0  0  0  0  0
    1.0942    0.6821   -1.6826 H   0  0  0  0  0  0  0  0  0  0  0  0
    0.8407    2.1586   -0.6082 H   0  0  0  0  0  0  0  0  0  0  0  0
    1.0044   -3.1027   -0.4065 H   0  0  0  0  0  0  0  0  0  0  0  0
    1.1736    0.5377    1.3316 H   0  0  0  0  0  0  0  0  0  0  0  0
   -1.2535   -2.6263   -1.2412 H   0  0  0  0  0  0  0  0  0  0  0  0
   -1.3925   -2.7682    0.5359 H   0  0  0  0  0  0  0  0  0  0  0  0
   -1.0029    0.0592    1.6012 H   0  0  0  0  0  0  0  0  0  0  0  0
   -1.7343   -0.3631   -1.2969 H   0  0  0  0  0  0  0  0  0  0  0  0
   -0.7689    2.4103    0.6451 H   0  0  0  0  0  0  0  0  0  0  0  0
   -1.5015    1.7144   -0.9028 H   0  0  0  0  0  0  0  0  0  0  0  0
   -2.6594    1.3383    1.8854 H   0  0  0  0  0  0  0  0  0  0  0  0
   -3.2563    2.5360    0.6414 H   0  0  0  0  0  0  0  0  0  0  0  0
   -3.5628    0.6709   -0.9460 H   0  0  0  0  0  0  0  0  0  0  0  0
   -4.5949    0.5607    0.5794 H   0  0  0  0  0  0  0  0  0  0  0  0
   -2.6807   -0.9106    1.5049 H   0  0  0  0  0  0  0  0  0  0  0  0
   -3.4896   -1.6916    0.0811 H   0  0  0  0  0  0  0  0  0  0  0  0
  1  2  1  0
  3  1  1  0
  1  4  1  0
  5  3  1  0
  4  6  1  0
  7  5  2  0
  5  8  1  0
  6  8  1  0
  9  7  1  0
  8 10  1  0
 11 10  1  0
 11  9  1  0
 12 13  1  0
 13 14  1  0
 15 14  1  0
 15 11  1  0
 10 12  1  0
  1 16  1  0
  2 17  1  0
  3 18  1  0
  3 19  1  0
  4 20  1  0
  4 21  1  0
  6 22  1  0
  6 23  1  0
  7 24  1  0
  8 25  1  0
  9 26  1  0
  9 27  1  0
 10 28  1  0
 11 29  1  0
 12 30  1  0
 12 31  1  0
 13 32  1  0
 13 33  1  0
 14 34  1  0
 14 35  1  0
 15 36  1  0
 15 37  1  0
M  END
>  <JobName>  (64) 
CHEMBL137622_f001

>  <Status>  (64) 
ok

>  <DetailedStatus>  (64) 


>  <E_el>  (64) 
-620.6140081996

>  <E_el_PBEh-3c>  (64) 
-620.6140081996

>  <HBD_atom_index>  (64) 
2

>  <Function>  (64) 
alcohol

>  <Atom>  (64) 
O

>  <Molecular_Weight>  (64) 
206.32388

>  <Mol_ID>  (64) 
CHEMBL137622_f001

>  <Atom_and_Type>  (64) 
O-ring_sidechain fragment

>  <E_el_PW6B95>  (64) 
-623.0398229591

>  <E_el complex_PW6B95>  (64) 
-816.5326991677

>  <HB_distance>  (64) 
2.09

>  <dG(298)_RRHO (kJ/mol)>  (64) 
813.6797

>  <dG(298)_RRHO complex (kJ/mol)>  (64) 
1021.7429

>  <dG_solv_SMD_CCl4 (kJ/mol)>  (64) 
-38.8735

>  <dG_solv_SMD_CCl4 complex (kJ/mol)>  (64) 
-50.6004

>  <Delta G_sol (kJ/mol)>  (64) 
26.41

>  <Delta G (kcal/mol)>  (64) 
-1.03

>  <Delta G (kJ/mol)>  (64) 
-4.30

>  <cm5>  (64) 
0.1827
-0.7664
-0.1627
-0.1597
-0.0346
-0.1557
-0.1258
-0.0701
-0.1373
-0.0778
-0.0833
-0.1609
-0.1563
-0.1531
-0.1611
0.0939
0.4787
0.0907
0.1024
0.0799
0.0817
0.0827
0.0848
0.0798
0.0789
0.0823
0.0845
0.0827
0.0838
0.0812
0.0812
0.0793
0.0776
0.0787
0.0780
0.0768
0.0824


>  <Mulliken>  (64) 
    0.22505674
   -0.56568561
   -0.06703066
   -0.06058026
   -0.01532176
   -0.05059611
   -0.06812599
   -0.01257959
   -0.03815937
   -0.01543330
   -0.01646787
   -0.05311600
   -0.04564146
   -0.04444079
   -0.05311957
    0.02978797
    0.32213057
    0.03518233
    0.04341960
    0.02341383
    0.02918965
    0.02541876
    0.02958353
    0.02344727
    0.01979988
    0.02834983
    0.03042471
    0.02287566
    0.02354249
    0.02586772
    0.02539835
    0.02370611
    0.02352917
    0.02358398
    0.02458795
    0.02173352
    0.02626874


$$$$

     RDKit          3D

 19 19  0  0  0  0  0  0  0  0999 V2000
    0.2418   -0.4829    0.0819 C   0  0  0  0  0  0  0  0  0  0  0  0
    1.1360    0.1252   -0.8702 N   0  0  0  0  0  0  0  0  0  0  0  0
    2.4064    0.2387   -0.2139 C   0  0  0  0  0  0  0  0  0  0  0  0
   -1.0046   -1.2207   -0.2463 C   0  0  0  0  0  0  0  0  0  0  0  0
    0.6877   -0.2895    1.2741 N   0  0  0  0  0  0  0  0  0  0  0  0
    1.9428    0.4777    1.2318 C   0  0  0  0  0  0  0  0  0  0  0  0
   -1.8806   -0.3013   -0.9473 N   0  0  0  0  0  0  0  0  0  0  0  0
   -2.3479    0.7430   -0.0793 C   0  0  0  0  0  0  0  0  0  0  0  0
    0.8173    0.3909   -1.8225 H   0  0  0  0  0  0  0  0  0  0  0  0
    2.9001   -0.7694   -0.1828 H   0  0  0  0  0  0  0  0  0  0  0  0
    3.0505    1.0312   -0.5817 H   0  0  0  0  0  0  0  0  0  0  0  0
   -0.8066   -2.1340   -0.8373 H   0  0  0  0  0  0  0  0  0  0  0  0
   -1.4803   -1.5436    0.6991 H   0  0  0  0  0  0  0  0  0  0  0  0
    2.6198   -0.0140    1.9514 H   0  0  0  0  0  0  0  0  0  0  0  0
    1.7806    1.5431    1.4271 H   0  0  0  0  0  0  0  0  0  0  0  0
   -2.6591   -0.8058   -1.4202 H   0  0  0  0  0  0  0  0  0  0  0  0
   -2.0874    0.4883    0.9879 H   0  0  0  0  0  0  0  0  0  0  0  0
   -1.8668    1.7159   -0.3553 H   0  0  0  0  0  0  0  0  0  0  0  0
   -3.4498    0.8072   -0.0967 H   0  0  0  0  0  0  0  0  0  0  0  0
  1  2  1  0
  3  2  1  0
  4  1  1  0
  1  5  2  0
  6  3  1  0
  4  7  1  0
  5  6  1  0
  7  8  1  0
  2  9  1  0
  3 10  1  0
  3 11  1  0
  4 12  1  0
  4 13  1  0
  6 14  1  0
  6 15  1  0
  7 16  1  0
  8 17  1  0
  8 18  1  0
  8 19  1  0
M  END
>  <JobName>  (65) 
CHEMBL13881_f002

>  <Status>  (65) 
ok

>  <DetailedStatus>  (65) 


>  <E_el>  (65) 
-360.5962556386

>  <E_el_PBEh-3c>  (65) 
-360.5962556386

>  <HBD_atom_index>  (65) 
7

>  <Function>  (65) 
secondary amine

>  <Atom>  (65) 
N

>  <Molecular_Weight>  (65) 
113.16094

>  <Mol_ID>  (65) 
CHEMBL13881_f002

>  <Atom_and_Type>  (65) 
N-ring fragment

>  <E_el_PW6B95>  (65) 
-362.0056178399

>  <E_el complex_PW6B95>  (65) 
-555.4941679392

>  <HB_distance>  (65) 
2.30

>  <dG(298)_RRHO (kJ/mol)>  (65) 
370.2246

>  <dG(298)_RRHO complex (kJ/mol)>  (65) 
576.9829

>  <dG_solv_SMD_CCl4 (kJ/mol)>  (65) 
-28.3760

>  <dG_solv_SMD_CCl4 complex (kJ/mol)>  (65) 
-39.9031

>  <Delta G_sol (kJ/mol)>  (65) 
36.66

>  <Delta G (kcal/mol)>  (65) 
0.52

>  <Delta G (kJ/mol)>  (65) 
2.16

>  <cm5>  (65) 
0.4212
-0.7246
0.0627
0.0490
-0.6060
0.0504
-0.7717
-0.0123
0.4031
0.0813
0.0844
0.0909
0.0960
0.0833
0.0886
0.3697
0.0847
0.0752
0.0741


>  <Mulliken>  (65) 
    0.28584031
   -0.39556371
    0.09832099
    0.08339089
   -0.41940607
    0.08959848
   -0.41729854
    0.06782240
    0.22294613
    0.01709192
    0.02078226
    0.02745710
    0.02847022
    0.01928168
    0.02409611
    0.19096011
    0.02391593
    0.01707981
    0.01521398


$$$$

     RDKit          3D

 26 25  0  0  0  0  0  0  0  0999 V2000
   -0.7525   -0.6478   -1.0753 C   0  0  0  0  0  0  0  0  0  0  0  0
    0.3000   -1.5577   -0.8492 N   0  0  0  0  0  0  0  0  0  0  0  0
    1.1582   -1.3673    0.2572 C   0  0  0  0  0  0  0  0  0  0  0  0
   -1.8643   -0.8159   -0.0477 C   0  0  0  0  0  0  0  0  0  0  0  0
    2.0502   -0.1843   -0.0433 C   0  0  0  0  0  0  0  0  0  0  0  0
   -2.9961    0.1279   -0.2629 C   0  0  0  0  0  0  0  0  0  0  0  0
    2.9536    0.1067    0.9718 O   0  0  0  0  0  0  0  0  0  0  0  0
   -2.6277    1.5868   -0.1473 C   0  0  0  0  0  0  0  0  0  0  0  0
    3.7090    1.1962    0.4582 C   0  0  0  0  0  0  0  0  0  0  0  0
   -0.3779    0.4120   -0.9385 H   0  0  0  0  0  0  0  0  0  0  0  0
   -1.1314   -0.7796   -2.1143 H   0  0  0  0  0  0  0  0  0  0  0  0
    0.1441   -2.5273   -1.1475 H   0  0  0  0  0  0  0  0  0  0  0  0
    1.8098   -2.2405    0.3603 H   0  0  0  0  0  0  0  0  0  0  0  0
    0.6335   -1.2520    1.2308 H   0  0  0  0  0  0  0  0  0  0  0  0
   -2.2677   -1.8490   -0.2605 H   0  0  0  0  0  0  0  0  0  0  0  0
   -1.4236   -0.7283    0.9451 H   0  0  0  0  0  0  0  0  0  0  0  0
    2.5648   -0.3988   -0.9929 H   0  0  0  0  0  0  0  0  0  0  0  0
    1.4292    0.7302   -0.1635 H   0  0  0  0  0  0  0  0  0  0  0  0
   -3.8133   -0.0806    0.4483 H   0  0  0  0  0  0  0  0  0  0  0  0
   -3.3398    0.0045   -1.3145 H   0  0  0  0  0  0  0  0  0  0  0  0
   -3.6166    2.1376   -0.1807 H   0  0  0  0  0  0  0  0  0  0  0  0
   -2.1657    1.8165    0.8413 H   0  0  0  0  0  0  0  0  0  0  0  0
   -2.0437    1.9566   -1.0073 H   0  0  0  0  0  0  0  0  0  0  0  0
    3.0265    2.0334    0.2449 H   0  0  0  0  0  0  0  0  0  0  0  0
    4.5160    1.4934    1.1256 H   0  0  0  0  0  0  0  0  0  0  0  0
    4.1253    0.8272   -0.5181 H   0  0  0  0  0  0  0  0  0  0  0  0
  1  2  1  0
  2  3  1  0
  4  1  1  0
  3  5  1  0
  6  4  1  0
  5  7  1  0
  6  8  1  0
  7  9  1  0
  1 10  1  0
  1 11  1  0
  2 12  1  0
  3 13  1  0
  3 14  1  0
  4 15  1  0
  4 16  1  0
  5 17  1  0
  5 18  1  0
  6 19  1  0
  6 20  1  0
  8 21  1  0
  8 22  1  0
  8 23  1  0
  9 24  1  0
  9 25  1  0
  9 26  1  0
M  END
>  <JobName>  (66) 
CHEMBL140104_f001

>  <Status>  (66) 
ok

>  <DetailedStatus>  (66) 


>  <E_el>  (66) 
-406.0466600049

>  <E_el_PBEh-3c>  (66) 
-406.0466600049

>  <HBD_atom_index>  (66) 
2

>  <Function>  (66) 
secondary amine

>  <Atom>  (66) 
N

>  <Molecular_Weight>  (66) 
131.21598

>  <Mol_ID>  (66) 
CHEMBL140104_f001

>  <Atom_and_Type>  (66) 
N-chain fragment

>  <E_el_PW6B95>  (66) 
-407.6259718253

>  <E_el complex_PW6B95>  (66) 
-601.1134407777

>  <HB_distance>  (66) 
2.41

>  <dG(298)_RRHO (kJ/mol)>  (66) 
553.1066

>  <dG(298)_RRHO complex (kJ/mol)>  (66) 
762.5350

>  <dG_solv_SMD_CCl4 (kJ/mol)>  (66) 
-22.4513

>  <dG_solv_SMD_CCl4 complex (kJ/mol)>  (66) 
-35.0734

>  <Delta G_sol (kJ/mol)>  (66) 
41.07

>  <Delta G (kcal/mol)>  (66) 
1.18

>  <Delta G (kJ/mol)>  (66) 
4.94

>  <cm5>  (66) 
0.0630
-0.8141
0.0533
-0.1680
0.1195
-0.1458
-0.5727
-0.2249
0.0509
0.0750
0.0780
0.3874
0.0953
0.0835
0.0729
0.0906
0.0754
0.0751
0.0779
0.0735
0.0695
0.0755
0.0758
0.0730
0.0903
0.0700


>  <Mulliken>  (66) 
    0.10345564
   -0.43486103
    0.09509414
   -0.06508963
    0.19435368
   -0.03553302
   -0.46455730
   -0.08116267
    0.17126848
    0.01137741
    0.01510784
    0.20206620
    0.02766374
    0.01977782
    0.01832865
    0.03081593
    0.00838812
    0.00763930
    0.02429658
    0.01949462
    0.02243500
    0.02654080
    0.02537528
    0.01380668
    0.03195453
    0.01196319


$$$$

     RDKit          3D

 36 38  0  0  0  0  0  0  0  0999 V2000
    2.1417    0.7427   -0.3091 C   0  0  0  0  0  0  0  0  0  0  0  0
    1.5883   -0.4510   -0.1110 N   0  0  0  0  0  0  0  0  0  0  0  0
    0.2558   -0.2912   -0.0173 C   0  0  0  0  0  0  0  0  0  0  0  0
    3.8907    1.1463   -0.5059 S   0  0  0  0  0  0  0  0  0  0  0  0
    1.1593    1.6460   -0.3394 N   0  0  0  0  0  0  0  0  0  0  0  0
   -0.0398    1.0590   -0.1626 C   0  0  0  0  0  0  0  0  0  0  0  0
   -0.7407   -1.3278    0.1959 C   0  0  0  0  0  0  0  0  0  0  0  0
    4.8778   -0.3625   -0.3863 C   0  0  0  0  0  0  0  0  0  0  0  0
   -1.3753    1.6753   -0.1204 C   0  0  0  0  0  0  0  0  0  0  0  0
   -1.5338   -1.3057    1.3146 C   0  0  0  0  0  0  0  0  0  0  0  0
   -0.9143   -2.3527   -0.7138 C   0  0  0  0  0  0  0  0  0  0  0  0
    6.3313    0.0262   -0.5515 C   0  0  0  0  0  0  0  0  0  0  0  0
   -2.3797    1.3681   -1.0113 C   0  0  0  0  0  0  0  0  0  0  0  0
   -1.6548    2.6101    0.8525 C   0  0  0  0  0  0  0  0  0  0  0  0
   -2.4983   -2.2736    1.5599 C   0  0  0  0  0  0  0  0  0  0  0  0
   -1.8595   -3.3255   -0.5006 C   0  0  0  0  0  0  0  0  0  0  0  0
   -3.6200    1.9857   -0.9182 C   0  0  0  0  0  0  0  0  0  0  0  0
   -3.8949    2.9201    0.0570 C   0  0  0  0  0  0  0  0  0  0  0  0
   -2.8994    3.2382    0.9561 C   0  0  0  0  0  0  0  0  0  0  0  0
   -2.6520   -3.2877    0.6350 C   0  0  0  0  0  0  0  0  0  0  0  0
    2.1453   -1.3357   -0.0469 H   0  0  0  0  0  0  0  0  0  0  0  0
    4.7735   -0.8178    0.6103 H   0  0  0  0  0  0  0  0  0  0  0  0
    4.5645   -1.0697   -1.1951 H   0  0  0  0  0  0  0  0  0  0  0  0
   -1.4358   -0.5207    2.0594 H   0  0  0  0  0  0  0  0  0  0  0  0
   -0.2816   -2.3567   -1.5915 H   0  0  0  0  0  0  0  0  0  0  0  0
    6.4623    0.3110   -1.6164 H   0  0  0  0  0  0  0  0  0  0  0  0
    6.5184    0.9415    0.0411 H   0  0  0  0  0  0  0  0  0  0  0  0
    7.0209   -0.7821   -0.2478 H   0  0  0  0  0  0  0  0  0  0  0  0
   -2.1569    0.6409   -1.7659 H   0  0  0  0  0  0  0  0  0  0  0  0
   -0.8841    2.8659    1.5596 H   0  0  0  0  0  0  0  0  0  0  0  0
   -3.1296   -2.2677    2.4381 H   0  0  0  0  0  0  0  0  0  0  0  0
   -1.9768   -4.1158   -1.2256 H   0  0  0  0  0  0  0  0  0  0  0  0
   -4.4162    1.7494   -1.6155 H   0  0  0  0  0  0  0  0  0  0  0  0
   -4.8669    3.3903    0.1134 H   0  0  0  0  0  0  0  0  0  0  0  0
   -3.1072    3.9715    1.7249 H   0  0  0  0  0  0  0  0  0  0  0  0
   -3.4120   -4.0446    0.8345 H   0  0  0  0  0  0  0  0  0  0  0  0
  1  2  1  0
  3  2  1  0
  4  1  1  0
  1  5  2  0
  6  3  2  0
  3  7  1  0
  8  4  1  0
  5  6  1  0
  6  9  1  0
  7 10  2  0
  7 11  1  0
  8 12  1  0
  9 13  2  0
  9 14  1  0
 10 15  1  0
 16 11  2  0
 13 17  1  0
 17 18  2  0
 18 19  1  0
 19 14  2  0
 15 20  2  0
 20 16  1  0
  2 21  1  0
  8 22  1  0
  8 23  1  0
 10 24  1  0
 11 25  1  0
 12 26  1  0
 12 27  1  0
 12 28  1  0
 13 29  1  0
 14 30  1  0
 15 31  1  0
 16 32  1  0
 17 33  1  0
 18 34  1  0
 19 35  1  0
 20 36  1  0
M  END
>  <JobName>  (67) 
CHEMBL140291_f001

>  <Status>  (67) 
ok

>  <DetailedStatus>  (67) 


>  <E_el>  (67) 
-1163.024953730

>  <E_el_PBEh-3c>  (67) 
-1163.024953730

>  <HBD_atom_index>  (67) 
2

>  <Function>  (67) 
undefined donor function

>  <Atom>  (67) 
N

>  <Molecular_Weight>  (67) 
280.38734

>  <Mol_ID>  (67) 
CHEMBL140291_f001

>  <Atom_and_Type>  (67) 
N-ring fragment

>  <E_el_PW6B95>  (67) 
-1166.860964159

>  <E_el complex_PW6B95>  (67) 
-1360.354535315

>  <HB_distance>  (67) 
1.90

>  <dG(298)_RRHO (kJ/mol)>  (67) 
671.8633

>  <dG(298)_RRHO complex (kJ/mol)>  (67) 
881.7984

>  <dG_solv_SMD_CCl4 (kJ/mol)>  (67) 
-63.6391

>  <dG_solv_SMD_CCl4 complex (kJ/mol)>  (67) 
-73.1400

>  <Delta G_sol (kJ/mol)>  (67) 
28.68

>  <Delta G (kcal/mol)>  (67) 
-0.69

>  <Delta G (kJ/mol)>  (67) 
-2.87

>  <cm5>  (67) 
0.4426
-0.5799
0.1401
-0.1385
-0.5740
0.1855
-0.0077
-0.0636
0.0051
-0.0864
-0.0912
-0.2209
-0.0905
-0.0838
-0.0837
-0.0823
-0.0834
-0.0885
-0.0859
-0.0868
0.4018
0.0779
0.0737
0.0868
0.0850
0.0855
0.0910
0.0852
0.0877
0.0924
0.0885
0.0860
0.0816
0.0842
0.0837
0.0828


>  <Mulliken>  (67) 
    0.28340859
   -0.24108278
    0.06211828
   -0.10802037
   -0.40307511
    0.10602048
   -0.00359993
    0.02635564
    0.00955230
   -0.03478938
   -0.03878204
   -0.07782980
   -0.03685364
   -0.03130917
   -0.02713255
   -0.02620948
   -0.02779473
   -0.03173580
   -0.02988471
   -0.03161513
    0.22367055
    0.02216233
    0.02038727
    0.02870821
    0.02627678
    0.03489973
    0.03917926
    0.03582773
    0.02778710
    0.03280977
    0.03234553
    0.02927677
    0.02551483
    0.02795412
    0.02769703
    0.02776232


$$$$

     RDKit          3D

 21 21  0  0  0  0  0  0  0  0999 V2000
    0.4596    0.0895    0.2192 C   0  0  0  0  0  0  0  0  0  0  0  0
    1.1089   -1.1526    0.4195 N   0  0  0  0  0  0  0  0  0  0  0  0
    2.4984   -0.8780    0.7183 C   0  0  0  0  0  0  0  0  0  0  0  0
   -1.0156    0.3553    0.2237 C   0  0  0  0  0  0  0  0  0  0  0  0
    1.3226    1.0193    0.0207 N   0  0  0  0  0  0  0  0  0  0  0  0
    2.6525    0.4833    0.0699 C   0  0  0  0  0  0  0  0  0  0  0  0
   -1.6663   -0.3609   -0.7469 O   0  0  0  0  0  0  0  0  0  0  0  0
   -1.2596    1.8364    0.0423 C   0  0  0  0  0  0  0  0  0  0  0  0
   -2.6371   -1.1543   -0.1560 C   0  0  0  0  0  0  0  0  0  0  0  0
    0.6016   -2.0657    0.3465 H   0  0  0  0  0  0  0  0  0  0  0  0
    2.6595   -0.8060    1.8078 H   0  0  0  0  0  0  0  0  0  0  0  0
    3.1858   -1.6197    0.2346 H   0  0  0  0  0  0  0  0  0  0  0  0
   -1.4501    0.0996    1.2247 H   0  0  0  0  0  0  0  0  0  0  0  0
    3.0810    0.4440   -0.9347 H   0  0  0  0  0  0  0  0  0  0  0  0
    3.2749    1.1706    0.7026 H   0  0  0  0  0  0  0  0  0  0  0  0
   -0.3139    2.3699   -0.2114 H   0  0  0  0  0  0  0  0  0  0  0  0
   -2.0058    2.0168   -0.7712 H   0  0  0  0  0  0  0  0  0  0  0  0
   -1.6504    2.3279    0.9510 H   0  0  0  0  0  0  0  0  0  0  0  0
   -3.1769   -1.7467   -0.9481 H   0  0  0  0  0  0  0  0  0  0  0  0
   -2.2416   -1.8957    0.5504 H   0  0  0  0  0  0  0  0  0  0  0  0
   -3.4277   -0.5330    0.3542 H   0  0  0  0  0  0  0  0  0  0  0  0
  1  2  1  0
  3  2  1  0
  4  1  1  0
  1  5  2  0
  6  3  1  0
  7  4  1  0
  4  8  1  0
  5  6  1  0
  9  7  1  0
  2 10  1  0
  3 11  1  0
  3 12  1  0
  4 13  1  0
  6 14  1  0
  6 15  1  0
  8 16  1  0
  8 17  1  0
  8 18  1  0
  9 19  1  0
  9 20  1  0
  9 21  1  0
M  END
>  <JobName>  (68) 
CHEMBL14208_f001

>  <Status>  (68) 
ok

>  <DetailedStatus>  (68) 


>  <E_el>  (68) 
-419.6528953499

>  <E_el_PBEh-3c>  (68) 
-419.6528953499

>  <HBD_atom_index>  (68) 
2

>  <Function>  (68) 
undefined donor function

>  <Atom>  (68) 
N

>  <Molecular_Weight>  (68) 
128.17227

>  <Mol_ID>  (68) 
CHEMBL14208_f001

>  <Atom_and_Type>  (68) 
N-ring fragment

>  <E_el_PW6B95>  (68) 
-421.2819316009

>  <E_el complex_PW6B95>  (68) 
-614.7690051628

>  <HB_distance>  (68) 
2.14

>  <dG(298)_RRHO (kJ/mol)>  (68) 
408.1237

>  <dG(298)_RRHO complex (kJ/mol)>  (68) 
615.5857

>  <dG_solv_SMD_CCl4 (kJ/mol)>  (68) 
-25.7070

>  <dG_solv_SMD_CCl4 complex (kJ/mol)>  (68) 
-39.4798

>  <Delta G_sol (kJ/mol)>  (68) 
39.00

>  <Delta G (kcal/mol)>  (68) 
0.87

>  <Delta G (kJ/mol)>  (68) 
3.63

>  <cm5>  (68) 
0.4143
-0.7075
0.0607
0.2006
-0.6141
0.0688
-0.5507
-0.2393
0.0690
0.3981
0.0833
0.0785
0.0799
0.0935
0.0778
0.1094
0.0945
0.0723
0.0816
0.0645
0.0647


>  <Mulliken>  (68) 
    0.27519865
   -0.38108582
    0.09636948
    0.22498286
   -0.41224937
    0.10074436
   -0.44855177
   -0.10441600
    0.18266030
    0.22201534
    0.01922092
    0.01866260
    0.01128371
    0.02765134
    0.01612929
    0.04708180
    0.04123491
    0.02152887
    0.02671506
    0.00553970
    0.00928378


$$$$

     RDKit          3D

 18 17  0  0  0  0  0  0  0  0999 V2000
   -1.1089   -0.3586   -0.5225 C   0  0  0  0  0  0  0  0  0  0  0  0
   -1.0727   -1.4695   -1.3190 O   0  0  0  0  0  0  0  0  0  0  0  0
   -1.4030   -0.7368    0.9098 C   0  0  0  0  0  0  0  0  0  0  0  0
    0.2182    0.4082   -0.5225 C   0  0  0  0  0  0  0  0  0  0  0  0
    0.0406    1.5250    0.3356 N   0  0  0  0  0  0  0  0  0  0  0  0
    1.2937   -0.5101   -0.0013 C   0  0  0  0  0  0  0  0  0  0  0  0
    0.9580    2.3198    0.6923 C   0  0  0  0  0  0  0  0  0  0  0  0
    1.9091   -0.2468    1.0689 O   0  0  0  0  0  0  0  0  0  0  0  0
    1.6369   -1.6657   -0.6791 O   0  0  0  0  0  0  0  0  0  0  0  0
   -1.8824    0.3913   -0.8306 H   0  0  0  0  0  0  0  0  0  0  0  0
   -1.8073   -1.4246   -2.0102 H   0  0  0  0  0  0  0  0  0  0  0  0
   -1.2862    0.1713    1.5585 H   0  0  0  0  0  0  0  0  0  0  0  0
   -2.4530   -1.0937    0.9773 H   0  0  0  0  0  0  0  0  0  0  0  0
   -0.7475   -1.5333    1.2701 H   0  0  0  0  0  0  0  0  0  0  0  0
    0.4335    0.7080   -1.5663 H   0  0  0  0  0  0  0  0  0  0  0  0
    0.7208    3.1339    1.3440 H   0  0  0  0  0  0  0  0  0  0  0  0
    1.9560    2.1696    0.3397 H   0  0  0  0  0  0  0  0  0  0  0  0
    2.5942   -1.7880   -1.0447 H   0  0  0  0  0  0  0  0  0  0  0  0
  1  2  1  0
  3  1  1  0
  1  4  1  0
  4  5  1  0
  4  6  1  0
  5  7  2  3
  6  8  2  0
  6  9  1  0
  1 10  1  0
  2 11  1  0
  3 12  1  0
  3 13  1  0
  3 14  1  0
  4 15  1  0
  7 16  1  0
  7 17  1  0
  9 18  1  0
M  END
>  <JobName>  (69) 
CHEMBL144186_f001

>  <Status>  (69) 
ok

>  <DetailedStatus>  (69) 


>  <E_el>  (69) 
-475.3308257576

>  <E_el_PBEh-3c>  (69) 
-475.3308257576

>  <HBD_atom_index>  (69) 
2
9

>  <Function>  (69) 
alcohol
alcohol

>  <Atom>  (69) 
O
O

>  <Molecular_Weight>  (69) 
131.12985

>  <Mol_ID>  (69) 
CHEMBL144186_f001

>  <Atom_and_Type>  (69) 
O-chain fragment

>  <E_el_PW6B95>  (69) 
-477.1486354468

>  <E_el complex_PW6B95>  (69) 
-670.6428721912
-670.6447296030

>  <HB_distance>  (69) 
1.97
1.74

>  <dG(298)_RRHO (kJ/mol)>  (69) 
303.9675

>  <dG(298)_RRHO complex (kJ/mol)>  (69) 
514.9371
511.9308

>  <dG_solv_SMD_CCl4 (kJ/mol)>  (69) 
-25.5730

>  <dG_solv_SMD_CCl4 complex (kJ/mol)>  (69) 
-34.7670
-36.4799

>  <Delta G_sol (kJ/mol)>  (69) 
28.27
18.68

>  <Delta G (kcal/mol)>  (69) 
-0.75
-2.19

>  <Delta G (kJ/mol)>  (69) 
-3.13
-9.17

>  <cm5>  (69) 
0.2085
-0.7428
-0.2416
0.0995
-0.5516
0.6252
0.1498
-0.5628
-0.6884
0.0752
0.4945
0.0993
0.0789
0.1129
0.1212
0.0994
0.0993
0.5234


>  <Mulliken>  (69) 
    0.24103161
   -0.54732437
   -0.10513174
    0.08619231
   -0.32886394
    0.57319211
    0.16056537
   -0.52048165
   -0.51986572
    0.00850631
    0.34009806
    0.04043280
    0.02730970
    0.05479664
    0.05065296
    0.03344260
    0.02851816
    0.37692878


$$$$

     RDKit          3D

 27 27  0  0  0  0  0  0  0  0999 V2000
   -0.5489    0.8159    0.0237 C   0  0  0  0  0  0  0  0  0  0  0  0
   -0.9575    0.8839   -1.7215 S   0  0  0  0  0  0  0  0  0  0  0  0
   -1.4483    0.3357    0.8101 N   0  0  0  0  0  0  0  0  0  0  0  0
    0.7108    1.2832    0.4320 N   0  0  0  0  0  0  0  0  0  0  0  0
   -2.7372   -0.1354    0.3414 C   0  0  0  0  0  0  0  0  0  0  0  0
    1.9221    0.5771    0.1496 C   0  0  0  0  0  0  0  0  0  0  0  0
   -2.8223   -1.6401    0.3337 C   0  0  0  0  0  0  0  0  0  0  0  0
   -3.7991    0.4410    1.2347 C   0  0  0  0  0  0  0  0  0  0  0  0
    1.9159   -0.6033   -0.5403 C   0  0  0  0  0  0  0  0  0  0  0  0
    3.1255    1.0760    0.5699 C   0  0  0  0  0  0  0  0  0  0  0  0
    4.3319    0.4335    0.3241 C   0  0  0  0  0  0  0  0  0  0  0  0
    4.2837   -0.7558   -0.3756 C   0  0  0  0  0  0  0  0  0  0  0  0
    3.0875   -1.2900   -0.8157 C   0  0  0  0  0  0  0  0  0  0  0  0
   -1.6915    2.0760   -1.9500 H   0  0  0  0  0  0  0  0  0  0  0  0
    0.7500    2.1798    0.9600 H   0  0  0  0  0  0  0  0  0  0  0  0
   -2.9289    0.2034   -0.7053 H   0  0  0  0  0  0  0  0  0  0  0  0
   -3.9038   -1.8882    0.1410 H   0  0  0  0  0  0  0  0  0  0  0  0
   -2.2064   -2.0603   -0.4839 H   0  0  0  0  0  0  0  0  0  0  0  0
   -2.5832   -2.0883    1.3133 H   0  0  0  0  0  0  0  0  0  0  0  0
   -3.3614    0.9661    2.1234 H   0  0  0  0  0  0  0  0  0  0  0  0
   -4.4503   -0.3680    1.6203 H   0  0  0  0  0  0  0  0  0  0  0  0
   -4.4014    1.2370    0.7093 H   0  0  0  0  0  0  0  0  0  0  0  0
    0.9790   -1.0198   -0.8840 H   0  0  0  0  0  0  0  0  0  0  0  0
    3.1373    2.0113    1.1173 H   0  0  0  0  0  0  0  0  0  0  0  0
    5.2830    0.8412    0.6641 H   0  0  0  0  0  0  0  0  0  0  0  0
    5.2309   -1.2743   -0.5767 H   0  0  0  0  0  0  0  0  0  0  0  0
    3.0825   -2.2376   -1.3696 H   0  0  0  0  0  0  0  0  0  0  0  0
  1  2  1  0
  3  1  2  0
  1  4  1  0
  5  3  1  0
  4  6  1  0
  7  5  1  0
  5  8  1  0
  6  9  2  0
  6 10  1  0
 11 10  2  0
 12 11  1  0
 13 12  2  0
  9 13  1  0
  2 14  1  0
  4 15  1  0
  5 16  1  0
  7 17  1  0
  7 18  1  0
  7 19  1  0
  8 20  1  0
  8 21  1  0
  8 22  1  0
  9 23  1  0
 10 24  1  0
 11 25  1  0
 12 26  1  0
 13 27  1  0
M  END
>  <JobName>  (70) 
CHEMBL146887_f001

>  <Status>  (70) 
ok

>  <DetailedStatus>  (70) 


>  <E_el>  (70) 
-895.6374533859

>  <E_el_PBEh-3c>  (70) 
-895.6374533859

>  <HBD_atom_index>  (70) 
2
4

>  <Function>  (70) 
thiol
aniline

>  <Atom>  (70) 
S
N

>  <Molecular_Weight>  (70) 
194.29656

>  <Mol_ID>  (70) 
CHEMBL146887_f001

>  <Atom_and_Type>  (70) 
S-ring_sidechain fragment

>  <E_el_PW6B95>  (70) 
-898.4046491840

>  <E_el complex_PW6B95>  (70) 
-1091.892633767
-1091.896298011

>  <HB_distance>  (70) 
2.41
2.06

>  <dG(298)_RRHO (kJ/mol)>  (70) 
500.1739

>  <dG(298)_RRHO complex (kJ/mol)>  (70) 
708.9354
712.6006

>  <dG_solv_SMD_CCl4 (kJ/mol)>  (70) 
-41.2969

>  <dG_solv_SMD_CCl4 complex (kJ/mol)>  (70) 
-50.8395
-50.5937

>  <Delta G_sol (kJ/mol)>  (70) 
42.13
36.42

>  <Delta G (kcal/mol)>  (70) 
1.34
0.48

>  <Delta G (kJ/mol)>  (70) 
5.60
2.01

>  <cm5>  (70) 
0.5058
-0.2654
-0.5406
-0.6893
0.1295
0.2055
-0.2181
-0.2207
-0.1118
-0.1201
-0.0789
-0.1005
-0.0768
0.1775
0.4094
0.0789
0.0733
0.0858
0.0889
0.0889
0.0803
0.0700
0.0989
0.0850
0.0844
0.0772
0.0828


>  <Mulliken>  (70) 
    0.35301119
   -0.20017359
   -0.35394235
   -0.37370161
    0.13669236
    0.15643211
   -0.08121537
   -0.08728726
   -0.06441916
   -0.07201278
   -0.02373942
   -0.04652013
   -0.02281084
    0.12135146
    0.22864512
    0.00797524
    0.02406475
    0.03374813
    0.03612524
    0.03526336
    0.02857420
    0.02200228
    0.03557938
    0.02522518
    0.02944791
    0.02296240
    0.02872222


$$$$

     RDKit          3D

 25 27  0  0  0  0  0  0  0  0999 V2000
   -3.1081   -0.2399    1.0541 N   0  0  0  0  0  0  0  0  0  0  0  0
   -2.9562    0.2728   -0.2755 C   0  0  0  0  0  0  0  0  0  0  0  0
   -2.4754   -0.5046   -1.4305 C   0  0  0  0  0  0  0  0  0  0  0  0
   -1.5406    0.4384   -0.7227 C   0  0  0  0  0  0  0  0  0  0  0  0
   -0.4048   -0.2033    0.0039 C   0  0  0  0  0  0  0  0  0  0  0  0
   -0.3635   -1.2872    0.8294 C   0  0  0  0  0  0  0  0  0  0  0  0
    0.9211    0.2254   -0.1038 C   0  0  0  0  0  0  0  0  0  0  0  0
    1.7230   -0.6033    0.6523 C   0  0  0  0  0  0  0  0  0  0  0  0
    0.8977   -1.5186    1.2087 N   0  0  0  0  0  0  0  0  0  0  0  0
    3.1026   -0.3937    0.7328 C   0  0  0  0  0  0  0  0  0  0  0  0
    3.7173    0.6430    0.0646 C   0  0  0  0  0  0  0  0  0  0  0  0
    2.9102    1.4730   -0.6923 C   0  0  0  0  0  0  0  0  0  0  0  0
    1.5512    1.2658   -0.7727 C   0  0  0  0  0  0  0  0  0  0  0  0
   -2.7758    0.4867    1.7488 H   0  0  0  0  0  0  0  0  0  0  0  0
   -4.0564   -0.6108    1.2769 H   0  0  0  0  0  0  0  0  0  0  0  0
   -3.6399    1.1670   -0.4812 H   0  0  0  0  0  0  0  0  0  0  0  0
   -2.2382   -1.5865   -1.2542 H   0  0  0  0  0  0  0  0  0  0  0  0
   -2.7974   -0.1744   -2.4389 H   0  0  0  0  0  0  0  0  0  0  0  0
   -1.2698    1.3747   -1.2348 H   0  0  0  0  0  0  0  0  0  0  0  0
   -1.2303   -1.8762    1.1195 H   0  0  0  0  0  0  0  0  0  0  0  0
    1.2597   -2.2736    1.8330 H   0  0  0  0  0  0  0  0  0  0  0  0
    3.7058   -1.0750    1.3423 H   0  0  0  0  0  0  0  0  0  0  0  0
    4.7953    0.8015    0.1278 H   0  0  0  0  0  0  0  0  0  0  0  0
    3.3852    2.2873   -1.2180 H   0  0  0  0  0  0  0  0  0  0  0  0
    0.8873    1.9116   -1.3698 H   0  0  0  0  0  0  0  0  0  0  0  0
  1  2  1  0
  2  3  1  0
  2  4  1  0
  3  4  1  0
  4  5  1  0
  5  6  2  0
  5  7  1  0
  8  7  2  0
  9  8  1  0
  6  9  1  0
 10 11  2  0
 11 12  1  0
 12 13  2  0
 13  7  1  0
  8 10  1  0
  1 14  1  0
  1 15  1  0
  2 16  1  0
  3 17  1  0
  3 18  1  0
  4 19  1  0
  6 20  1  0
  9 21  1  0
 10 22  1  0
 11 23  1  0
 12 24  1  0
 13 25  1  0
M  END
>  <JobName>  (71) 
CHEMBL147656_f001

>  <Status>  (71) 
ok

>  <DetailedStatus>  (71) 


>  <E_el>  (71) 
-534.6938568665

>  <E_el_PBEh-3c>  (71) 
-534.6938568665

>  <HBD_atom_index>  (71) 
9

>  <Function>  (71) 
pyrrole

>  <Atom>  (71) 
N

>  <Molecular_Weight>  (71) 
172.22637

>  <Mol_ID>  (71) 
CHEMBL147656_f001

>  <Atom_and_Type>  (71) 
N-ring_sidechain fragment

>  <E_el_PW6B95>  (71) 
-536.8133901055

>  <E_el complex_PW6B95>  (71) 
-730.3043290398

>  <HB_distance>  (71) 
2.06

>  <dG(298)_RRHO (kJ/mol)>  (71) 
472.1860

>  <dG(298)_RRHO complex (kJ/mol)>  (71) 
677.4241

>  <dG_solv_SMD_CCl4 (kJ/mol)>  (71) 
-43.0589

>  <dG_solv_SMD_CCl4 complex (kJ/mol)>  (71) 
-53.3896

>  <Delta G_sol (kJ/mol)>  (71) 
30.06

>  <Delta G (kcal/mol)>  (71) 
-0.48

>  <Delta G (kJ/mol)>  (71) 
-2.00

>  <cm5>  (71) 
-0.9052
0.1266
-0.1600
-0.0825
-0.0572
0.0991
-0.0260
0.1707
-0.6098
-0.1174
-0.0901
-0.1021
-0.0912
0.3609
0.3678
0.0611
0.0880
0.0814
0.0835
0.0949
0.3984
0.0749
0.0801
0.0791
0.0749


>  <Mulliken>  (71) 
   -0.48372819
    0.12647533
   -0.06741539
   -0.03019386
   -0.05836935
    0.07513989
   -0.02967442
    0.10621010
   -0.25734795
   -0.06996098
   -0.03516817
   -0.04630660
   -0.04080863
    0.19197175
    0.19381886
    0.00268780
    0.03376946
    0.02933886
    0.02594198
    0.02663071
    0.22120002
    0.01837730
    0.02531796
    0.02235537
    0.01973812


$$$$

     RDKit          3D

 29 30  0  0  0  0  0  0  0  0999 V2000
   -1.4412    1.5358   -0.0867 C   0  0  0  0  0  0  0  0  0  0  0  0
   -0.9685    2.8296   -0.0491 O   0  0  0  0  0  0  0  0  0  0  0  0
   -2.7406    1.3318   -0.4838 C   0  0  0  0  0  0  0  0  0  0  0  0
   -0.5616    0.5088    0.2837 C   0  0  0  0  0  0  0  0  0  0  0  0
   -3.2042    0.0300   -0.5183 C   0  0  0  0  0  0  0  0  0  0  0  0
    0.7544    0.9146    0.7153 C   0  0  0  0  0  0  0  0  0  0  0  0
   -1.0296   -0.7852    0.2521 C   0  0  0  0  0  0  0  0  0  0  0  0
   -4.5990   -0.2962   -0.9381 C   0  0  0  0  0  0  0  0  0  0  0  0
   -2.3690   -0.9936   -0.1601 C   0  0  0  0  0  0  0  0  0  0  0  0
    0.8087    2.0938    1.2737 O   0  0  0  0  0  0  0  0  0  0  0  0
    1.9947    0.1917    0.5988 C   0  0  0  0  0  0  0  0  0  0  0  0
   -0.3313   -1.8744    0.5931 O   0  0  0  0  0  0  0  0  0  0  0  0
    2.9390    0.2406    1.6007 C   0  0  0  0  0  0  0  0  0  0  0  0
    4.1595   -0.3685    1.4359 C   0  0  0  0  0  0  0  0  0  0  0  0
    4.4422   -1.0384    0.2499 C   0  0  0  0  0  0  0  0  0  0  0  0
    3.5133   -1.1042   -0.7737 C   0  0  0  0  0  0  0  0  0  0  0  0
    2.2915   -0.4792   -0.5762 C   0  0  0  0  0  0  0  0  0  0  0  0
   -1.5565    3.5989   -0.3041 H   0  0  0  0  0  0  0  0  0  0  0  0
   -3.3901    2.1483   -0.7624 H   0  0  0  0  0  0  0  0  0  0  0  0
   -5.2745   -0.2286   -0.0390 H   0  0  0  0  0  0  0  0  0  0  0  0
   -4.9358    0.3521   -1.7590 H   0  0  0  0  0  0  0  0  0  0  0  0
   -4.6588   -1.3527   -1.2681 H   0  0  0  0  0  0  0  0  0  0  0  0
   -2.7361   -2.0197   -0.1881 H   0  0  0  0  0  0  0  0  0  0  0  0
    0.5327   -2.0339    0.9592 H   0  0  0  0  0  0  0  0  0  0  0  0
    2.7533    0.7579    2.5465 H   0  0  0  0  0  0  0  0  0  0  0  0
    4.8772   -0.3112    2.2416 H   0  0  0  0  0  0  0  0  0  0  0  0
    5.4296   -1.5031    0.1772 H   0  0  0  0  0  0  0  0  0  0  0  0
    3.7490   -1.6301   -1.6897 H   0  0  0  0  0  0  0  0  0  0  0  0
    1.5515   -0.5145   -1.3580 H   0  0  0  0  0  0  0  0  0  0  0  0
  1  2  1  0
  3  1  2  0
  1  4  1  0
  5  3  1  0
  4  6  1  0
  4  7  2  0
  8  5  1  0
  5  9  2  0
  6 10  2  0
  6 11  1  0
  7 12  1  0
  7  9  1  0
 13 14  2  0
 14 15  1  0
 15 16  2  0
 16 17  1  0
 11 17  2  0
 11 13  1  0
  2 18  1  0
  3 19  1  0
  8 20  1  0
  8 21  1  0
  8 22  1  0
  9 23  1  0
 12 24  1  0
 13 25  1  0
 14 26  1  0
 15 27  1  0
 16 28  1  0
 17 29  1  0
M  END
>  <JobName>  (72) 
CHEMBL148745_f002

>  <Status>  (72) 
ok

>  <DetailedStatus>  (72) 


>  <E_el>  (72) 
-764.7326770212

>  <E_el_PBEh-3c>  (72) 
-764.7326770212

>  <HBD_atom_index>  (72) 
2
12

>  <Function>  (72) 
alcohol
alcohol

>  <Atom>  (72) 
O
O

>  <Molecular_Weight>  (72) 
228.24328

>  <Mol_ID>  (72) 
CHEMBL148745_f002

>  <Atom_and_Type>  (72) 
O-ring_sidechain fragment

>  <E_el_PW6B95>  (72) 
-767.7134728148

>  <E_el complex_PW6B95>  (72) 
-961.2192064167
-961.2085942395

>  <HB_distance>  (72) 
1.85
1.86

>  <dG(298)_RRHO (kJ/mol)>  (72) 
509.4681

>  <dG(298)_RRHO complex (kJ/mol)>  (72) 
723.4964
722.0760

>  <dG_solv_SMD_CCl4 (kJ/mol)>  (72) 
-50.0118

>  <dG_solv_SMD_CCl4 complex (kJ/mol)>  (72) 
-60.3406
-59.0822

>  <Delta G_sol (kJ/mol)>  (72) 
0.01
27.71

>  <Delta G (kcal/mol)>  (72) 
-5.00
-0.83

>  <Delta G (kJ/mol)>  (72) 
-20.93
-3.48

>  <cm5>  (72) 
0.3133
-0.6715
-0.1777
-0.1107
0.0230
0.3901
0.3090
-0.2204
-0.1604
-0.5591
-0.0224
-0.7378
-0.0549
-0.0873
-0.0754
-0.0827
-0.0845
0.5072
0.1010
0.0908
0.0897
0.0866
0.1077
0.5488
0.1099
0.0935
0.0867
0.0928
0.0949


>  <Mulliken>  (72) 
    0.29593803
   -0.48827893
   -0.12804993
   -0.11518737
    0.04061246
    0.36239140
    0.28986924
   -0.08253106
   -0.11259843
   -0.52053473
   -0.01671403
   -0.53083102
   -0.00387953
   -0.03067936
   -0.02082022
   -0.02680211
   -0.03119520
    0.34991267
    0.04099604
    0.04268559
    0.03838734
    0.03600519
    0.04793959
    0.37127062
    0.05177460
    0.03702297
    0.03191909
    0.03679699
    0.03458007


$$$$

     RDKit          3D

 19 19  0  0  0  0  0  0  0  0999 V2000
    2.4702   -0.3993    0.3164 N   0  0  0  0  0  0  0  0  0  0  0  0
    3.5326    0.0831    0.9929 O   0  0  0  0  0  0  0  0  0  0  0  0
    1.3926    0.4575   -0.0092 C   0  0  0  0  0  0  0  0  0  0  0  0
    0.1953   -0.0136   -0.7521 C   0  0  0  0  0  0  0  0  0  0  0  0
    1.4189    1.6683    0.3288 O   0  0  0  0  0  0  0  0  0  0  0  0
   -0.7646    1.0270   -0.9678 N   0  0  0  0  0  0  0  0  0  0  0  0
   -0.5402   -1.0946    0.0266 C   0  0  0  0  0  0  0  0  0  0  0  0
   -1.7267    0.9655    0.1206 C   0  0  0  0  0  0  0  0  0  0  0  0
   -1.8916   -0.5081    0.3802 C   0  0  0  0  0  0  0  0  0  0  0  0
    2.4862   -1.4049    0.0552 H   0  0  0  0  0  0  0  0  0  0  0  0
    3.7724    0.9442    0.5656 H   0  0  0  0  0  0  0  0  0  0  0  0
    0.5452   -0.4146   -1.7176 H   0  0  0  0  0  0  0  0  0  0  0  0
   -1.3098    0.7741   -1.8398 H   0  0  0  0  0  0  0  0  0  0  0  0
   -0.6262   -2.0259   -0.5371 H   0  0  0  0  0  0  0  0  0  0  0  0
    0.0123   -1.2505    0.9806 H   0  0  0  0  0  0  0  0  0  0  0  0
   -2.7280    1.3577   -0.2202 H   0  0  0  0  0  0  0  0  0  0  0  0
   -1.3845    1.4788    1.0296 H   0  0  0  0  0  0  0  0  0  0  0  0
   -2.1355   -0.6935    1.4520 H   0  0  0  0  0  0  0  0  0  0  0  0
   -2.7183   -0.9512   -0.2048 H   0  0  0  0  0  0  0  0  0  0  0  0
  1  2  1  0
  3  1  1  0
  4  3  1  0
  3  5  2  0
  6  4  1  0
  7  4  1  0
  6  8  1  0
  9  7  1  0
  8  9  1  0
  1 10  1  0
  2 11  1  0
  4 12  1  0
  6 13  1  0
  7 14  1  0
  7 15  1  0
  8 16  1  0
  8 17  1  0
  9 18  1  0
  9 19  1  0
M  END
>  <JobName>  (73) 
CHEMBL151024_f002

>  <Status>  (73) 
ok

>  <DetailedStatus>  (73) 


>  <E_el>  (73) 
-455.4696456565

>  <E_el_PBEh-3c>  (73) 
-455.4696456565

>  <HBD_atom_index>  (73) 
1
6

>  <Function>  (73) 
amide
secondary amine

>  <Atom>  (73) 
N
N

>  <Molecular_Weight>  (73) 
130.14509

>  <Mol_ID>  (73) 
CHEMBL151024_f002

>  <Atom_and_Type>  (73) 
O-ring_sidechain fragment

>  <E_el_PW6B95>  (73) 
-457.2162981279

>  <E_el complex_PW6B95>  (73) 
-650.7088905120
-650.7110075553

>  <HB_distance>  (73) 
2.05
2.29

>  <dG(298)_RRHO (kJ/mol)>  (73) 
347.5718

>  <dG(298)_RRHO complex (kJ/mol)>  (73) 
552.4528
557.5385

>  <dG_solv_SMD_CCl4 (kJ/mol)>  (73) 
-29.7110

>  <dG_solv_SMD_CCl4 complex (kJ/mol)>  (73) 
-40.4735
-34.7266

>  <Delta G_sol (kJ/mol)>  (73) 
24.93
30.21

>  <Delta G (kcal/mol)>  (73) 
-1.25
-0.46

>  <Delta G (kJ/mol)>  (73) 
-5.23
-1.91

>  <cm5>  (73) 
-0.4014
-0.5623
0.5116
0.1008
-0.5862
-0.7096
-0.1618
0.0464
-0.1534
0.4059
0.5495
0.0959
0.3582
0.0818
0.0871
0.0771
0.1045
0.0798
0.0763


>  <Mulliken>  (73) 
   -0.09923777
   -0.42852251
    0.42146960
    0.09517587
   -0.54810058
   -0.37170117
   -0.06473841
    0.09229493
   -0.05366349
    0.21865111
    0.36825565
    0.02573877
    0.18360337
    0.02592048
    0.02780668
    0.01788361
    0.04001964
    0.02725309
    0.02189113


$$$$

     RDKit          3D

 35 35  0  0  0  0  0  0  0  0999 V2000
    1.6814   -0.5472   -0.2055 C   0  0  0  0  0  0  0  0  0  0  0  0
    0.6008   -0.4087    0.7764 N   0  0  0  0  0  0  0  0  0  0  0  0
   -0.4962   -1.2496    0.5547 C   0  0  0  0  0  0  0  0  0  0  0  0
    2.2778   -1.9052   -0.1620 C   0  0  0  0  0  0  0  0  0  0  0  0
    2.7126    0.5015    0.0827 C   0  0  0  0  0  0  0  0  0  0  0  0
   -1.4477   -0.9826   -0.5443 C   0  0  0  0  0  0  0  0  0  0  0  0
    3.8220    0.3950   -0.8613 N   0  0  0  0  0  0  0  0  0  0  0  0
   -2.2990   -2.1644   -0.5721 O   0  0  0  0  0  0  0  0  0  0  0  0
   -2.4857    0.0618   -0.2692 C   0  0  0  0  0  0  0  0  0  0  0  0
    4.7354    1.5526   -0.7026 C   0  0  0  0  0  0  0  0  0  0  0  0
   -3.5624    0.0795   -1.1351 C   0  0  0  0  0  0  0  0  0  0  0  0
   -2.5032    0.9424    0.7708 C   0  0  0  0  0  0  0  0  0  0  0  0
   -4.6225    0.9625   -0.9498 C   0  0  0  0  0  0  0  0  0  0  0  0
   -4.6023    1.8401    0.1149 C   0  0  0  0  0  0  0  0  0  0  0  0
   -3.5513    1.8238    0.9638 C   0  0  0  0  0  0  0  0  0  0  0  0
    1.3005   -0.3644   -1.2378 H   0  0  0  0  0  0  0  0  0  0  0  0
    0.4864    0.5477    1.0542 H   0  0  0  0  0  0  0  0  0  0  0  0
   -0.2410   -2.3324    0.5067 H   0  0  0  0  0  0  0  0  0  0  0  0
   -1.1260   -1.2108    1.5117 H   0  0  0  0  0  0  0  0  0  0  0  0
    1.6390   -2.6284   -0.7685 H   0  0  0  0  0  0  0  0  0  0  0  0
    3.2543   -1.9313   -0.6460 H   0  0  0  0  0  0  0  0  0  0  0  0
    2.3858   -2.3183    0.8737 H   0  0  0  0  0  0  0  0  0  0  0  0
    2.2578    1.5231    0.0395 H   0  0  0  0  0  0  0  0  0  0  0  0
    3.1868    0.3092    1.0890 H   0  0  0  0  0  0  0  0  0  0  0  0
   -1.0561   -0.9060   -1.5580 H   0  0  0  0  0  0  0  0  0  0  0  0
    4.4323   -0.4410   -0.6215 H   0  0  0  0  0  0  0  0  0  0  0  0
   -1.8658   -2.9089   -0.1352 H   0  0  0  0  0  0  0  0  0  0  0  0
    5.6718    1.2566   -1.2506 H   0  0  0  0  0  0  0  0  0  0  0  0
    4.8916    1.6864    0.3615 H   0  0  0  0  0  0  0  0  0  0  0  0
    4.2965    2.4155   -1.2216 H   0  0  0  0  0  0  0  0  0  0  0  0
   -3.6320   -0.5755   -1.9837 H   0  0  0  0  0  0  0  0  0  0  0  0
   -1.7016    0.9660    1.4662 H   0  0  0  0  0  0  0  0  0  0  0  0
   -5.4849    0.9848   -1.6208 H   0  0  0  0  0  0  0  0  0  0  0  0
   -5.4472    2.5114    0.2272 H   0  0  0  0  0  0  0  0  0  0  0  0
   -3.5077    2.5151    1.8210 H   0  0  0  0  0  0  0  0  0  0  0  0
  1  2  1  0
  2  3  1  0
  4  1  1  0
  1  5  1  0
  3  6  1  0
  5  7  1  0
  6  8  1  0
  6  9  1  0
  7 10  1  0
  9 11  2  0
  9 12  1  0
 11 13  1  0
 13 14  2  0
 14 15  1  0
 15 12  2  0
  1 16  1  0
  2 17  1  0
  3 18  1  0
  3 19  1  0
  4 20  1  0
  4 21  1  0
  4 22  1  0
  5 23  1  0
  5 24  1  0
  6 25  1  0
  7 26  1  0
  8 27  1  0
 10 28  1  0
 10 29  1  0
 10 30  1  0
 11 31  1  0
 12 32  1  0
 13 33  1  0
 14 34  1  0
 15 35  1  0
M  END
>  <JobName>  (74) 
CHEMBL154370_f003

>  <Status>  (74) 
ok

>  <DetailedStatus>  (74) 


>  <E_el>  (74) 
-652.5923615273

>  <E_el_PBEh-3c>  (74) 
-652.5923615273

>  <HBD_atom_index>  (74) 
2
7
8

>  <Function>  (74) 
secondary amine
secondary amine
alcohol

>  <Atom>  (74) 
N
N
O

>  <Molecular_Weight>  (74) 
208.3

>  <Mol_ID>  (74) 
CHEMBL154370_f003

>  <Atom_and_Type>  (74) 
N-ring_sidechain fragment

>  <E_el_PW6B95>  (74) 
-655.1518184283

>  <E_el complex_PW6B95>  (74) 
-848.6410837483
-848.6380035867
-848.6421801425

>  <HB_distance>  (74) 
2.40
2.47
2.03

>  <dG(298)_RRHO (kJ/mol)>  (74) 
728.5374

>  <dG(298)_RRHO complex (kJ/mol)>  (74) 
937.7977
936.1568
937.4827

>  <dG_solv_SMD_CCl4 (kJ/mol)>  (74) 
-42.1243

>  <dG_solv_SMD_CCl4 complex (kJ/mol)>  (74) 
-51.3530
-54.5200
-54.6095

>  <Delta G_sol (kJ/mol)>  (74) 
39.58
42.86
33.13

>  <Delta G (kcal/mol)>  (74) 
0.96
1.45
-0.02

>  <Delta G (kJ/mol)>  (74) 
4.00
6.06
-0.07

>  <cm5>  (74) 
0.1129
-0.8180
0.0609
-0.2243
0.0426
0.1537
-0.7639
-0.7988
0.0009
-0.0403
-0.0732
-0.1045
-0.0877
-0.0852
-0.0784
0.0806
0.4045
0.0905
0.0878
0.0704
0.0928
0.0809
0.0827
0.0768
0.0997
0.3536
0.5041
0.0783
0.0829
0.0840
0.1033
0.0893
0.0819
0.0825
0.0768


>  <Mulliken>  (74) 
    0.12145696
   -0.44222698
    0.09302294
   -0.08946168
    0.08330515
    0.19319696
   -0.41428357
   -0.58315084
    0.01058297
    0.05339697
   -0.01994673
   -0.04829578
   -0.03236454
   -0.02916312
   -0.02432149
    0.01213230
    0.20590266
    0.02183651
    0.02231341
    0.02181776
    0.03392389
    0.02877940
    0.01875917
    0.01144842
    0.03029563
    0.18169960
    0.33097991
    0.02112569
    0.01965873
    0.02430293
    0.04127087
    0.02561446
    0.02713384
    0.02638886
    0.02286873


$$$$

     RDKit          3D

 21 22  0  0  0  0  0  0  0  0999 V2000
    2.2378   -0.7496   -0.4337 C   0  0  0  0  0  0  0  0  0  0  0  0
    3.5389   -1.1833   -0.6643 O   0  0  0  0  0  0  0  0  0  0  0  0
    1.1903   -1.5908   -0.5570 N   0  0  0  0  0  0  0  0  0  0  0  0
    2.0232    0.5650   -0.0729 C   0  0  0  0  0  0  0  0  0  0  0  0
   -0.0688   -1.1675   -0.3329 C   0  0  0  0  0  0  0  0  0  0  0  0
    0.7343    0.9997    0.1569 C   0  0  0  0  0  0  0  0  0  0  0  0
   -1.1506   -2.0464   -0.4629 C   0  0  0  0  0  0  0  0  0  0  0  0
   -0.3531    0.1315    0.0302 C   0  0  0  0  0  0  0  0  0  0  0  0
    0.4090    2.3989    0.5496 C   0  0  0  0  0  0  0  0  0  0  0  0
   -1.6465    0.5894    0.2664 C   0  0  0  0  0  0  0  0  0  0  0  0
   -2.6864   -0.3296    0.1221 C   0  0  0  0  0  0  0  0  0  0  0  0
   -2.4409   -1.6354   -0.2391 C   0  0  0  0  0  0  0  0  0  0  0  0
    4.0235   -1.7920   -0.0001 H   0  0  0  0  0  0  0  0  0  0  0  0
    2.8476    1.2678    0.0348 H   0  0  0  0  0  0  0  0  0  0  0  0
   -0.8982   -3.0584   -0.7485 H   0  0  0  0  0  0  0  0  0  0  0  0
    0.0163    2.4448    1.5990 H   0  0  0  0  0  0  0  0  0  0  0  0
   -0.3249    2.8144   -0.1834 H   0  0  0  0  0  0  0  0  0  0  0  0
    1.3189    3.0548    0.4334 H   0  0  0  0  0  0  0  0  0  0  0  0
   -1.8027    1.6123    0.5461 H   0  0  0  0  0  0  0  0  0  0  0  0
   -3.7001   -0.0125    0.2964 H   0  0  0  0  0  0  0  0  0  0  0  0
   -3.2675   -2.3130   -0.3401 H   0  0  0  0  0  0  0  0  0  0  0  0
  1  2  1  0
  3  1  2  0
  1  4  1  0
  5  3  1  0
  4  6  2  0
  7  5  2  0
  5  8  1  0
  6  8  1  0
  6  9  1  0
  8 10  2  0
 10 11  1  0
 12 11  2  0
 12  7  1  0
  2 13  1  0
  4 14  1  0
  7 15  1  0
  9 16  1  0
  9 17  1  0
  9 18  1  0
 10 19  1  0
 11 20  1  0
 12 21  1  0
M  END
>  <JobName>  (75) 
CHEMBL156751_f002

>  <Status>  (75) 
ok

>  <DetailedStatus>  (75) 


>  <E_el>  (75) 
-515.3602581184

>  <E_el_PBEh-3c>  (75) 
-515.3602581184

>  <HBD_atom_index>  (75) 
2

>  <Function>  (75) 
alcohol

>  <Atom>  (75) 
O

>  <Molecular_Weight>  (75) 
159.18456

>  <Mol_ID>  (75) 
CHEMBL156751_f002

>  <Atom_and_Type>  (75) 
O-ring_sidechain fragment

>  <E_el_PW6B95>  (75) 
-517.3841425366

>  <E_el complex_PW6B95>  (75) 
-710.8697710934

>  <HB_distance>  (75) 
1.88

>  <dG(298)_RRHO (kJ/mol)>  (75) 
367.4941

>  <dG(298)_RRHO complex (kJ/mol)>  (75) 
576.6783

>  <dG_solv_SMD_CCl4 (kJ/mol)>  (75) 
-34.0939

>  <dG_solv_SMD_CCl4 complex (kJ/mol)>  (75) 
-50.5740

>  <Delta G_sol (kJ/mol)>  (75) 
41.80

>  <Delta G (kcal/mol)>  (75) 
1.29

>  <Delta G (kJ/mol)>  (75) 
5.40

>  <cm5>  (75) 
0.4896
-0.7142
-0.5586
-0.1270
0.2359
0.0199
-0.0898
-0.0283
-0.2189
-0.0973
-0.0874
-0.0812
0.5079
0.1057
0.1026
0.0916
0.0930
0.0809
0.0971
0.0870
0.0916


>  <Mulliken>  (75) 
    0.40035603
   -0.54569441
   -0.38260093
   -0.08518037
    0.16671361
    0.03246407
   -0.04280262
   -0.02800029
   -0.08364718
   -0.04202653
   -0.03081556
   -0.02439992
    0.35893934
    0.04655573
    0.04208138
    0.04241442
    0.04238512
    0.03265202
    0.03664363
    0.02991333
    0.03404912


$$$$

     RDKit          3D

 18 17  0  0  0  0  0  0  0  0999 V2000
    0.7825   -0.2885    0.1598 C   0  0  0  0  0  0  0  0  0  0  0  0
    1.9657    0.4220   -0.1306 N   0  0  0  0  0  0  0  0  0  0  0  0
    3.2920   -0.1564    0.0285 C   0  0  0  0  0  0  0  0  0  0  0  0
   -0.5293    0.3600   -0.0245 C   0  0  0  0  0  0  0  0  0  0  0  0
    0.8607   -1.4666    0.5724 O   0  0  0  0  0  0  0  0  0  0  0  0
   -1.6794   -0.5363    0.3303 C   0  0  0  0  0  0  0  0  0  0  0  0
   -2.9714    0.2207    0.1071 C   0  0  0  0  0  0  0  0  0  0  0  0
    1.8831    1.4048   -0.4742 H   0  0  0  0  0  0  0  0  0  0  0  0
    3.9446    0.3130   -0.7356 H   0  0  0  0  0  0  0  0  0  0  0  0
    3.2556   -1.2478   -0.1648 H   0  0  0  0  0  0  0  0  0  0  0  0
    3.7290    0.0507    1.0195 H   0  0  0  0  0  0  0  0  0  0  0  0
   -0.6292    1.2934    0.5950 H   0  0  0  0  0  0  0  0  0  0  0  0
   -0.6718    0.6424   -1.1076 H   0  0  0  0  0  0  0  0  0  0  0  0
   -1.6482   -0.7705    1.4332 H   0  0  0  0  0  0  0  0  0  0  0  0
   -1.7243   -1.4438   -0.2799 H   0  0  0  0  0  0  0  0  0  0  0  0
   -3.1913    0.8975    0.9757 H   0  0  0  0  0  0  0  0  0  0  0  0
   -2.8718    0.8248   -0.8257 H   0  0  0  0  0  0  0  0  0  0  0  0
   -3.7965   -0.5193    0.0103 H   0  0  0  0  0  0  0  0  0  0  0  0
  1  2  1  0
  2  3  1  0
  4  1  1  0
  1  5  2  0
  6  4  1  0
  7  6  1  0
  2  8  1  0
  3  9  1  0
  3 10  1  0
  3 11  1  0
  4 12  1  0
  4 13  1  0
  6 14  1  0
  6 15  1  0
  7 16  1  0
  7 17  1  0
  7 18  1  0
M  END
>  <JobName>  (76) 
CHEMBL15755_f001

>  <Status>  (76) 
ok

>  <DetailedStatus>  (76) 


>  <E_el>  (76) 
-326.4466206554

>  <E_el_PBEh-3c>  (76) 
-326.4466206554

>  <HBD_atom_index>  (76) 
2

>  <Function>  (76) 
amide

>  <Atom>  (76) 
N

>  <Molecular_Weight>  (76) 
101.14694

>  <Mol_ID>  (76) 
CHEMBL15755_f001

>  <Atom_and_Type>  (76) 
N-chain fragment

>  <E_el_PW6B95>  (76) 
-327.7064686491

>  <E_el complex_PW6B95>  (76) 
-521.1964764873

>  <HB_distance>  (76) 
2.16

>  <dG(298)_RRHO (kJ/mol)>  (76) 
344.5919

>  <dG(298)_RRHO complex (kJ/mol)>  (76) 
550.2343

>  <dG_solv_SMD_CCl4 (kJ/mol)>  (76) 
-26.2068

>  <dG_solv_SMD_CCl4 complex (kJ/mol)>  (76) 
-38.3355

>  <Delta G_sol (kJ/mol)>  (76) 
31.12

>  <Delta G (kcal/mol)>  (76) 
-0.32

>  <Delta G (kJ/mol)>  (76) 
-1.34

>  <cm5>  (76) 
0.5419
-0.6919
-0.0035
-0.1619
-0.6041
-0.1281
-0.2276
0.3883
0.0823
0.1209
0.0921
0.0924
0.0917
0.0883
0.0971
0.0711
0.0715
0.0794


>  <Mulliken>  (76) 
    0.45967518
   -0.35565115
    0.08051838
   -0.07115096
   -0.55999586
   -0.02066976
   -0.08393112
    0.21098492
    0.02316691
    0.05870870
    0.03364738
    0.03759899
    0.03697581
    0.03480154
    0.03990705
    0.02327129
    0.02168478
    0.03045792


$$$$

     RDKit          3D

  9  8  0  0  0  0  0  0  0  0999 V2000
   -1.0410    0.6470   -0.0564 C   0  0  0  0  0  0  0  0  0  0  0  0
   -2.2771    0.3648    0.5029 O   0  0  0  0  0  0  0  0  0  0  0  0
    0.1584   -0.1152    0.2185 C   0  0  0  0  0  0  0  0  0  0  0  0
   -0.9816    1.6214   -0.8416 O   0  0  0  0  0  0  0  0  0  0  0  0
    1.2602    0.2121   -0.3397 N   0  0  0  0  0  0  0  0  0  0  0  0
    2.3841   -0.5285   -0.0614 O   0  0  0  0  0  0  0  0  0  0  0  0
   -2.7170   -0.5360    0.4349 H   0  0  0  0  0  0  0  0  0  0  0  0
    0.1136   -0.9644    0.9009 H   0  0  0  0  0  0  0  0  0  0  0  0
    3.1002   -0.7012   -0.7581 H   0  0  0  0  0  0  0  0  0  0  0  0
  1  2  1  0
  3  1  1  0
  1  4  2  0
  5  3  2  0
  6  5  1  0
  2  7  1  0
  3  8  1  0
  6  9  1  0
M  END
>  <JobName>  (77) 
CHEMBL159516_f001

>  <Status>  (77) 
ok

>  <DetailedStatus>  (77) 


>  <E_el>  (77) 
-357.6046931122

>  <E_el_PBEh-3c>  (77) 
-357.6046931122

>  <HBD_atom_index>  (77) 
2

>  <Function>  (77) 
alcohol

>  <Atom>  (77) 
O

>  <Molecular_Weight>  (77) 
89.05012

>  <Mol_ID>  (77) 
CHEMBL159516_f001

>  <Atom_and_Type>  (77) 
O-chain fragment

>  <E_el_PW6B95>  (77) 
-358.9577475847

>  <E_el complex_PW6B95>  (77) 
-552.4556713977

>  <HB_distance>  (77) 
1.82

>  <dG(298)_RRHO (kJ/mol)>  (77) 
84.7549

>  <dG(298)_RRHO complex (kJ/mol)>  (77) 
291.4386

>  <dG_solv_SMD_CCl4 (kJ/mol)>  (77) 
-26.7489

>  <dG_solv_SMD_CCl4 complex (kJ/mol)>  (77) 
-38.5738

>  <Delta G_sol (kJ/mol)>  (77) 
11.68

>  <Delta G (kcal/mol)>  (77) 
-3.25

>  <Delta G (kJ/mol)>  (77) 
-13.58

>  <cm5>  (77) 
0.6223
-0.6998
0.1297
-0.5336
-0.1320
-0.5561
0.5273
0.1158
0.5263


>  <Mulliken>  (77) 
    0.56657222
   -0.52321973
    0.08465644
   -0.49824768
    0.02151452
   -0.43610440
    0.37233759
    0.04520661
    0.36728443


$$$$

     RDKit          3D

 35 36  0  0  0  0  0  0  0  0999 V2000
   -1.2288   -0.0631    0.2998 C   0  0  0  0  0  0  0  0  0  0  0  0
   -0.9179    1.0959    1.0411 O   0  0  0  0  0  0  0  0  0  0  0  0
   -2.4053   -0.0329   -0.3936 O   0  0  0  0  0  0  0  0  0  0  0  0
   -0.4234   -1.1162    0.2809 C   0  0  0  0  0  0  0  0  0  0  0  0
   -3.3020    1.0573   -0.3858 C   0  0  0  0  0  0  0  0  0  0  0  0
    0.8130   -1.0119    1.0744 C   0  0  0  0  0  0  0  0  0  0  0  0
   -0.8014   -2.2819   -0.4989 C   0  0  0  0  0  0  0  0  0  0  0  0
   -2.6019    2.2808   -0.9129 C   0  0  0  0  0  0  0  0  0  0  0  0
    1.5870   -2.2781    0.9495 C   0  0  0  0  0  0  0  0  0  0  0  0
    1.6574    0.1281    0.6742 C   0  0  0  0  0  0  0  0  0  0  0  0
    0.0033   -3.2850   -0.4838 N   0  0  0  0  0  0  0  0  0  0  0  0
   -2.0640   -2.3476   -1.2966 C   0  0  0  0  0  0  0  0  0  0  0  0
    1.2028   -3.3095    0.2319 C   0  0  0  0  0  0  0  0  0  0  0  0
    2.1176    1.0424    1.5871 C   0  0  0  0  0  0  0  0  0  0  0  0
    2.9136    2.1187    1.2159 C   0  0  0  0  0  0  0  0  0  0  0  0
    3.2668    2.2990   -0.0967 C   0  0  0  0  0  0  0  0  0  0  0  0
    2.8137    1.3902   -1.0291 C   0  0  0  0  0  0  0  0  0  0  0  0
    2.0132    0.3119   -0.6398 C   0  0  0  0  0  0  0  0  0  0  0  0
   -1.0687    1.1227    2.0417 H   0  0  0  0  0  0  0  0  0  0  0  0
   -3.6726    1.2573    0.6458 H   0  0  0  0  0  0  0  0  0  0  0  0
   -4.2019    0.7862   -0.9888 H   0  0  0  0  0  0  0  0  0  0  0  0
    0.5967   -0.9254    2.1768 H   0  0  0  0  0  0  0  0  0  0  0  0
   -3.1522    2.5855   -1.8511 H   0  0  0  0  0  0  0  0  0  0  0  0
   -1.5574    2.0107   -1.1562 H   0  0  0  0  0  0  0  0  0  0  0  0
   -2.6496    3.1349   -0.1902 H   0  0  0  0  0  0  0  0  0  0  0  0
    2.5514   -2.3915    1.4816 H   0  0  0  0  0  0  0  0  0  0  0  0
   -2.0748   -1.6684   -2.1643 H   0  0  0  0  0  0  0  0  0  0  0  0
   -2.0740   -3.3655   -1.7996 H   0  0  0  0  0  0  0  0  0  0  0  0
   -2.9751   -2.3796   -0.6906 H   0  0  0  0  0  0  0  0  0  0  0  0
    1.8510   -4.2027    0.2050 H   0  0  0  0  0  0  0  0  0  0  0  0
    1.8479    0.9137    2.6236 H   0  0  0  0  0  0  0  0  0  0  0  0
    3.2712    2.8329    1.9398 H   0  0  0  0  0  0  0  0  0  0  0  0
    3.8988    3.1501   -0.4050 H   0  0  0  0  0  0  0  0  0  0  0  0
    3.0831    1.5151   -2.0791 H   0  0  0  0  0  0  0  0  0  0  0  0
    1.6824   -0.3741   -1.4071 H   0  0  0  0  0  0  0  0  0  0  0  0
  1  2  1  0
  3  1  1  0
  1  4  2  0
  5  3  1  0
  4  6  1  0
  4  7  1  0
  8  5  1  0
  6  9  1  0
  6 10  1  0
 11  7  2  0
  7 12  1  0
 13 11  1  0
  9 13  2  0
 14 15  2  0
 15 16  1  0
 16 17  2  0
 17 18  1  0
 10 18  2  0
 10 14  1  0
  2 19  1  0
  5 20  1  0
  5 21  1  0
  6 22  1  0
  8 23  1  0
  8 24  1  0
  8 25  1  0
  9 26  1  0
 12 27  1  0
 12 28  1  0
 12 29  1  0
 13 30  1  0
 14 31  1  0
 15 32  1  0
 16 33  1  0
 17 34  1  0
 18 35  1  0
M  END
>  <JobName>  (78) 
CHEMBL161165_f001

>  <Status>  (78) 
ok

>  <DetailedStatus>  (78) 


>  <E_el>  (78) 
-785.2792969639

>  <E_el_PBEh-3c>  (78) 
-785.2792969639

>  <HBD_atom_index>  (78) 
2

>  <Function>  (78) 
alcohol

>  <Atom>  (78) 
O

>  <Molecular_Weight>  (78) 
243.30098

>  <Mol_ID>  (78) 
CHEMBL161165_f001

>  <Atom_and_Type>  (78) 
O-ring_sidechain fragment

>  <E_el_PW6B95>  (78) 
-788.3533133340

>  <E_el complex_PW6B95>  (78) 
-981.8485157984

>  <HB_distance>  (78) 
1.73

>  <dG(298)_RRHO (kJ/mol)>  (78) 
677.8547

>  <dG(298)_RRHO complex (kJ/mol)>  (78) 
891.3578

>  <dG_solv_SMD_CCl4 (kJ/mol)>  (78) 
-46.0073

>  <dG_solv_SMD_CCl4 complex (kJ/mol)>  (78) 
-53.9217

>  <Delta G_sol (kJ/mol)>  (78) 
29.55

>  <Delta G (kcal/mol)>  (78) 
-0.56

>  <Delta G (kJ/mol)>  (78) 
-2.32

>  <cm5>  (78) 
0.4885
-0.7440
-0.5184
-0.1004
0.1369
-0.0258
0.2799
-0.2295
-0.1149
0.0097
-0.5671
-0.2149
0.1331
-0.0931
-0.0829
-0.0835
-0.0820
-0.0907
0.5099
0.0794
0.0897
0.0847
0.0723
0.1208
0.0812
0.0797
0.1019
0.0832
0.1010
0.0820
0.0791
0.0831
0.0786
0.0812
0.0915


>  <Mulliken>  (78) 
    0.44892597
   -0.55911171
   -0.42649113
   -0.10490056
    0.21466722
    0.02032378
    0.20441153
   -0.09183007
   -0.06630644
    0.02127991
   -0.37811462
   -0.08528263
    0.11919675
   -0.03892317
   -0.02645002
   -0.02952644
   -0.02703851
   -0.03794986
    0.35639433
    0.01807040
    0.03053061
    0.02470970
    0.02421802
    0.06018100
    0.03163416
    0.02513651
    0.04596017
    0.03118753
    0.04424004
    0.02100254
    0.02034975
    0.02613680
    0.02529802
    0.02616913
    0.03190129


$$$$

     RDKit          3D

 22 22  0  0  0  0  0  0  0  0999 V2000
   -1.5261   -1.2369   -0.7945 C   0  0  0  0  0  0  0  0  0  0  0  0
   -2.4499   -1.0393   -1.8027 O   0  0  0  0  0  0  0  0  0  0  0  0
   -1.0693   -0.1289    0.0971 C   0  0  0  0  0  0  0  0  0  0  0  0
   -1.0033   -2.3712   -0.5574 O   0  0  0  0  0  0  0  0  0  0  0  0
   -1.6759    1.0738   -0.2150 O   0  0  0  0  0  0  0  0  0  0  0  0
    0.3993   -0.0770    0.0442 C   0  0  0  0  0  0  0  0  0  0  0  0
   -2.4568    1.5272    0.8634 C   0  0  0  0  0  0  0  0  0  0  0  0
    1.0667    0.5498   -1.0176 C   0  0  0  0  0  0  0  0  0  0  0  0
    1.1321   -0.6563    1.0565 C   0  0  0  0  0  0  0  0  0  0  0  0
    2.4438    0.5751   -1.0299 C   0  0  0  0  0  0  0  0  0  0  0  0
    3.1646   -0.0106   -0.0071 C   0  0  0  0  0  0  0  0  0  0  0  0
    2.5069   -0.6256    1.0348 C   0  0  0  0  0  0  0  0  0  0  0  0
   -2.6939   -1.8437   -2.3660 H   0  0  0  0  0  0  0  0  0  0  0  0
   -1.3664   -0.4132    1.1249 H   0  0  0  0  0  0  0  0  0  0  0  0
   -3.2251    0.7517    1.0587 H   0  0  0  0  0  0  0  0  0  0  0  0
   -2.8631    2.5270    0.6715 H   0  0  0  0  0  0  0  0  0  0  0  0
   -1.8140    1.5631    1.7815 H   0  0  0  0  0  0  0  0  0  0  0  0
    0.4896    1.0008   -1.8058 H   0  0  0  0  0  0  0  0  0  0  0  0
    0.5881   -1.1412    1.8774 H   0  0  0  0  0  0  0  0  0  0  0  0
    2.9985    1.0489   -1.8315 H   0  0  0  0  0  0  0  0  0  0  0  0
    4.2664    0.0159   -0.0276 H   0  0  0  0  0  0  0  0  0  0  0  0
    3.0877   -1.0894    1.8452 H   0  0  0  0  0  0  0  0  0  0  0  0
  1  2  1  0
  3  1  1  0
  1  4  2  0
  5  3  1  0
  3  6  1  0
  7  5  1  0
  6  8  2  0
  6  9  1  0
  8 10  1  0
 10 11  2  0
 11 12  1  0
 12  9  2  0
  2 13  1  0
  3 14  1  0
  7 15  1  0
  7 16  1  0
  7 17  1  0
  8 18  1  0
  9 19  1  0
 10 20  1  0
 11 21  1  0
 12 22  1  0
M  END
>  <JobName>  (79) 
CHEMBL16165_f001

>  <Status>  (79) 
ok

>  <DetailedStatus>  (79) 


>  <E_el>  (79) 
-573.4073142913

>  <E_el_PBEh-3c>  (79) 
-573.4073142913

>  <HBD_atom_index>  (79) 
2

>  <Function>  (79) 
alcohol

>  <Atom>  (79) 
O

>  <Molecular_Weight>  (79) 
166.17389

>  <Mol_ID>  (79) 
CHEMBL16165_f001

>  <Atom_and_Type>  (79) 
O-ring_sidechain fragment

>  <E_el_PW6B95>  (79) 
-575.6261580229

>  <E_el complex_PW6B95>  (79) 
-769.1226582874

>  <HB_distance>  (79) 
1.73

>  <dG(298)_RRHO (kJ/mol)>  (79) 
382.9006

>  <dG(298)_RRHO complex (kJ/mol)>  (79) 
591.5387

>  <dG_solv_SMD_CCl4 (kJ/mol)>  (79) 
-32.8993

>  <dG_solv_SMD_CCl4 complex (kJ/mol)>  (79) 
-44.7062

>  <Delta G_sol (kJ/mol)>  (79) 
17.39

>  <Delta G (kcal/mol)>  (79) 
-2.39

>  <Delta G (kJ/mol)>  (79) 
-9.99

>  <cm5>  (79) 
0.6072
-0.6661
0.1923
-0.5961
-0.5537
-0.0079
0.0594
-0.0766
-0.0795
-0.0790
-0.0790
-0.0731
0.5350
0.1214
0.0778
0.0995
0.0686
0.1064
0.0880
0.0880
0.0829
0.0844


>  <Mulliken>  (79) 
    0.55916158
   -0.49218888
    0.21570828
   -0.55405179
   -0.45471261
    0.00100914
    0.17658967
   -0.02382262
   -0.02766138
   -0.02332010
   -0.02504855
   -0.01935826
    0.37983114
    0.04776628
    0.01828323
    0.04157175
    0.01150137
    0.04561652
    0.03153651
    0.03188140
    0.02933754
    0.03036979


$$$$

     RDKit          3D

 27 28  0  0  0  0  0  0  0  0999 V2000
    0.4840   -1.6214   -0.9858 C   0  0  0  0  0  0  0  0  0  0  0  0
   -0.7349   -1.7398   -0.2297 N   0  0  0  0  0  0  0  0  0  0  0  0
   -1.6178   -0.6152   -0.0587 C   0  0  0  0  0  0  0  0  0  0  0  0
    1.4782   -0.7118   -0.3771 C   0  0  0  0  0  0  0  0  0  0  0  0
   -1.3892    0.5654   -0.7278 C   0  0  0  0  0  0  0  0  0  0  0  0
   -2.7070   -0.7374    0.8017 C   0  0  0  0  0  0  0  0  0  0  0  0
    2.5636   -0.3258   -1.1301 C   0  0  0  0  0  0  0  0  0  0  0  0
    1.3601   -0.2455    0.9127 C   0  0  0  0  0  0  0  0  0  0  0  0
   -2.2308    1.6479   -0.5601 C   0  0  0  0  0  0  0  0  0  0  0  0
   -3.5358    0.3494    0.9579 C   0  0  0  0  0  0  0  0  0  0  0  0
    3.5246    0.5114   -0.6197 C   0  0  0  0  0  0  0  0  0  0  0  0
    2.3136    0.5966    1.4465 C   0  0  0  0  0  0  0  0  0  0  0  0
   -3.3072    1.5327    0.2881 C   0  0  0  0  0  0  0  0  0  0  0  0
    3.3949    0.9735    0.6782 C   0  0  0  0  0  0  0  0  0  0  0  0
    0.2728   -1.3509   -2.0452 H   0  0  0  0  0  0  0  0  0  0  0  0
    0.9691   -2.6375   -1.0096 H   0  0  0  0  0  0  0  0  0  0  0  0
   -1.0036   -2.6480    0.2112 H   0  0  0  0  0  0  0  0  0  0  0  0
   -0.5329    0.6711   -1.4153 H   0  0  0  0  0  0  0  0  0  0  0  0
   -2.8799   -1.6820    1.3293 H   0  0  0  0  0  0  0  0  0  0  0  0
    2.6965   -0.6758   -2.1664 H   0  0  0  0  0  0  0  0  0  0  0  0
    0.5134   -0.5261    1.5511 H   0  0  0  0  0  0  0  0  0  0  0  0
   -2.0252    2.5806   -1.1070 H   0  0  0  0  0  0  0  0  0  0  0  0
   -4.4007    0.3050    1.6190 H   0  0  0  0  0  0  0  0  0  0  0  0
    4.3591    0.7859   -1.2518 H   0  0  0  0  0  0  0  0  0  0  0  0
    2.2111    0.9643    2.4779 H   0  0  0  0  0  0  0  0  0  0  0  0
   -3.9441    2.4033    0.3933 H   0  0  0  0  0  0  0  0  0  0  0  0
    4.1682    1.6300    1.0479 H   0  0  0  0  0  0  0  0  0  0  0  0
  1  2  1  0
  2  3  1  0
  4  1  1  0
  3  5  2  0
  3  6  1  0
  7  4  2  0
  4  8  1  0
  5  9  1  0
 10  6  2  0
 11  7  1  0
  8 12  2  0
  9 13  2  0
 13 10  1  0
 14 12  1  0
 14 11  2  0
  1 15  1  0
  1 16  1  0
  2 17  1  0
  5 18  1  0
  6 19  1  0
  7 20  1  0
  8 21  1  0
  9 22  1  0
 10 23  1  0
 11 24  1  0
 12 25  1  0
 13 26  1  0
 14 27  1  0
M  END
>  <JobName>  (80) 
CHEMBL162180_f001

>  <Status>  (80) 
ok

>  <DetailedStatus>  (80) 


>  <E_el>  (80) 
-556.7255660765

>  <E_el_PBEh-3c>  (80) 
-556.7255660765

>  <HBD_atom_index>  (80) 
2

>  <Function>  (80) 
aniline

>  <Atom>  (80) 
N

>  <Molecular_Weight>  (80) 
183.24902

>  <Mol_ID>  (80) 
CHEMBL162180_f001

>  <Atom_and_Type>  (80) 
N-ring_sidechain fragment

>  <E_el_PW6B95>  (80) 
-558.9465149254

>  <E_el complex_PW6B95>  (80) 
-752.4384771660

>  <HB_distance>  (80) 
2.12

>  <dG(298)_RRHO (kJ/mol)>  (80) 
516.5333

>  <dG(298)_RRHO complex (kJ/mol)>  (80) 
724.7409

>  <dG_solv_SMD_CCl4 (kJ/mol)>  (80) 
-45.2567

>  <dG_solv_SMD_CCl4 complex (kJ/mol)>  (80) 
-53.7461

>  <Delta G_sol (kJ/mol)>  (80) 
32.19

>  <Delta G (kcal/mol)>  (80) 
-0.16

>  <Delta G (kJ/mol)>  (80) 
-0.66

>  <cm5>  (80) 
0.0689
-0.7266
0.1931
-0.0092
-0.1198
-0.1215
-0.0967
-0.0832
-0.0760
-0.0759
-0.0830
-0.0783
-0.1098
-0.0895
0.0925
0.0930
0.3907
0.0864
0.0836
0.0783
0.0932
0.0779
0.0791
0.0854
0.0818
0.0809
0.0847


>  <Mulliken>  (80) 
    0.10547610
   -0.38789321
    0.14713083
    0.00173970
   -0.07340525
   -0.07415549
   -0.04446094
   -0.03341269
   -0.02186049
   -0.02136661
   -0.02639917
   -0.02434488
   -0.05388223
   -0.03337939
    0.02949583
    0.03100259
    0.21371597
    0.02707324
    0.02619396
    0.02333147
    0.03180803
    0.02411662
    0.02357283
    0.02918888
    0.02788212
    0.02480676
    0.02802540


$$$$

     RDKit          3D

 18 18  0  0  0  0  0  0  0  0999 V2000
    1.8435   -0.6608   -0.0103 C   0  0  0  0  0  0  0  0  0  0  0  0
    2.6891    0.4136    0.1255 O   0  0  0  0  0  0  0  0  0  0  0  0
    0.3919   -0.5455    0.1613 C   0  0  0  0  0  0  0  0  0  0  0  0
    2.3250   -1.7756   -0.2896 O   0  0  0  0  0  0  0  0  0  0  0  0
   -0.1520    0.7751    0.4894 C   0  0  0  0  0  0  0  0  0  0  0  0
   -0.3910   -1.5967    0.0239 C   0  0  0  0  0  0  0  0  0  0  0  0
   -1.5337    0.7667    0.6284 O   0  0  0  0  0  0  0  0  0  0  0  0
    0.1614    1.7865   -0.6175 C   0  0  0  0  0  0  0  0  0  0  0  0
   -1.8395   -1.5355    0.1840 C   0  0  0  0  0  0  0  0  0  0  0  0
   -2.3177   -0.3375    0.4801 C   0  0  0  0  0  0  0  0  0  0  0  0
    3.5680    0.4784   -0.3906 H   0  0  0  0  0  0  0  0  0  0  0  0
    0.3580    1.1955    1.3982 H   0  0  0  0  0  0  0  0  0  0  0  0
    0.1136   -2.5315   -0.2206 H   0  0  0  0  0  0  0  0  0  0  0  0
    0.0875    1.3250   -1.6210 H   0  0  0  0  0  0  0  0  0  0  0  0
    1.1539    2.2451   -0.4782 H   0  0  0  0  0  0  0  0  0  0  0  0
   -0.6019    2.6083   -0.5476 H   0  0  0  0  0  0  0  0  0  0  0  0
   -2.4681   -2.4049    0.0684 H   0  0  0  0  0  0  0  0  0  0  0  0
   -3.3879   -0.2060    0.6162 H   0  0  0  0  0  0  0  0  0  0  0  0
  1  2  1  0
  3  1  1  0
  1  4  2  0
  5  3  1  0
  3  6  2  0
  7  5  1  0
  5  8  1  0
  6  9  1  0
 10  9  2  0
 10  7  1  0
  2 11  1  0
  5 12  1  0
  6 13  1  0
  8 14  1  0
  8 15  1  0
  8 16  1  0
  9 17  1  0
 10 18  1  0
M  END
>  <JobName>  (81) 
CHEMBL1630225_f001

>  <Status>  (81) 
ok

>  <DetailedStatus>  (81) 


>  <E_el>  (81) 
-496.1541421687

>  <E_el_PBEh-3c>  (81) 
-496.1541421687

>  <HBD_atom_index>  (81) 
2

>  <Function>  (81) 
alcohol

>  <Atom>  (81) 
O

>  <Molecular_Weight>  (81) 
140.13662

>  <Mol_ID>  (81) 
CHEMBL1630225_f001

>  <Atom_and_Type>  (81) 
O-ring_sidechain fragment

>  <E_el_PW6B95>  (81) 
-498.0599041178

>  <E_el complex_PW6B95>  (81) 
-691.5541853648

>  <HB_distance>  (81) 
1.76

>  <dG(298)_RRHO (kJ/mol)>  (81) 
298.3305

>  <dG(298)_RRHO complex (kJ/mol)>  (81) 
506.3254

>  <dG_solv_SMD_CCl4 (kJ/mol)>  (81) 
-26.0624

>  <dG_solv_SMD_CCl4 complex (kJ/mol)>  (81) 
-37.0184

>  <Delta G_sol (kJ/mol)>  (81) 
23.42

>  <Delta G (kcal/mol)>  (81) 
-1.48

>  <Delta G (kJ/mol)>  (81) 
-6.18

>  <cm5>  (81) 
0.6157
-0.7065
-0.0730
-0.5917
0.2069
-0.0200
-0.4911
-0.2398
-0.1679
0.2285
0.5319
0.0984
0.1240
0.0833
0.0922
0.0963
0.1053
0.1077


>  <Mulliken>  (81) 
    0.56457365
   -0.52921308
   -0.06858052
   -0.54627568
    0.23683251
    0.02938860
   -0.40691104
   -0.10251700
   -0.11391506
    0.25607906
    0.38102556
    0.03340654
    0.06140490
    0.03033155
    0.03713332
    0.04343330
    0.04889526
    0.04490812


$$$$

     RDKit          3D

 22 23  0  0  0  0  0  0  0  0999 V2000
   -0.5523    1.2982   -0.1813 C   0  0  0  0  0  0  0  0  0  0  0  0
   -0.7505    0.5140   -1.4037 N   0  0  0  0  0  0  0  0  0  0  0  0
   -0.6847   -0.8219   -0.8866 C   0  0  0  0  0  0  0  0  0  0  0  0
    0.9410    1.2830    0.0670 C   0  0  0  0  0  0  0  0  0  0  0  0
   -1.3113    0.5389    0.8943 C   0  0  0  0  0  0  0  0  0  0  0  0
   -1.7801   -0.7418    0.1893 C   0  0  0  0  0  0  0  0  0  0  0  0
    0.5765   -1.1896   -0.2159 C   0  0  0  0  0  0  0  0  0  0  0  0
    1.3560   -0.1051    0.4075 C   0  0  0  0  0  0  0  0  0  0  0  0
    2.7121   -0.2385    0.0258 O   0  0  0  0  0  0  0  0  0  0  0  0
   -0.9163    2.3181   -0.2639 H   0  0  0  0  0  0  0  0  0  0  0  0
   -0.0530    0.7108   -2.1222 H   0  0  0  0  0  0  0  0  0  0  0  0
   -0.9281   -1.5569   -1.6612 H   0  0  0  0  0  0  0  0  0  0  0  0
    1.4132    1.6034   -0.9090 H   0  0  0  0  0  0  0  0  0  0  0  0
    1.2525    2.0188    0.8066 H   0  0  0  0  0  0  0  0  0  0  0  0
   -2.2011    1.1056    1.1814 H   0  0  0  0  0  0  0  0  0  0  0  0
   -0.6803    0.2717    1.7536 H   0  0  0  0  0  0  0  0  0  0  0  0
   -2.7701   -0.5916   -0.2926 H   0  0  0  0  0  0  0  0  0  0  0  0
   -1.7144   -1.6181    0.8257 H   0  0  0  0  0  0  0  0  0  0  0  0
    0.3247   -1.9389    0.5939 H   0  0  0  0  0  0  0  0  0  0  0  0
    1.2068   -1.7845   -0.9407 H   0  0  0  0  0  0  0  0  0  0  0  0
    1.3863   -0.1717    1.5358 H   0  0  0  0  0  0  0  0  0  0  0  0
    3.1728   -0.9038    0.5964 H   0  0  0  0  0  0  0  0  0  0  0  0
  1  2  1  0
  3  2  1  0
  4  1  1  0
  1  5  1  0
  6  3  1  0
  3  7  1  0
  8  4  1  0
  5  6  1  0
  8  7  1  0
  9  8  1  0
  1 10  1  0
  2 11  1  0
  3 12  1  0
  4 13  1  0
  4 14  1  0
  5 15  1  0
  5 16  1  0
  6 17  1  0
  6 18  1  0
  7 19  1  0
  7 20  1  0
  8 21  1  0
  9 22  1  0
M  END
>  <JobName>  (82) 
CHEMBL1644476_f001

>  <Status>  (82) 
ok

>  <DetailedStatus>  (82) 


>  <E_el>  (82) 
-403.6699815181

>  <E_el_PBEh-3c>  (82) 
-403.6699815181

>  <HBD_atom_index>  (82) 
2
9

>  <Function>  (82) 
secondary amine
alcohol

>  <Atom>  (82) 
N
O

>  <Molecular_Weight>  (82) 
127.18422

>  <Mol_ID>  (82) 
CHEMBL1644476_f001

>  <Atom_and_Type>  (82) 
N-ring fragment

>  <E_el_PW6B95>  (82) 
-405.2369987648

>  <E_el complex_PW6B95>  (82) 
-598.7232860225
-598.7266793450

>  <HB_distance>  (82) 
2.40
2.05

>  <dG(298)_RRHO (kJ/mol)>  (82) 
458.1973

>  <dG(298)_RRHO complex (kJ/mol)>  (82) 
661.7709
664.7928

>  <dG_solv_SMD_CCl4 (kJ/mol)>  (82) 
-27.2495

>  <dG_solv_SMD_CCl4 complex (kJ/mol)>  (82) 
-40.0974
-39.2236

>  <Delta G_sol (kJ/mol)>  (82) 
38.10
33.08

>  <Delta G (kcal/mol)>  (82) 
0.73
-0.02

>  <Delta G (kJ/mol)>  (82) 
3.06
-0.10

>  <cm5>  (82) 
0.0987
-0.7821
0.1152
-0.1664
-0.1623
-0.1560
-0.1725
0.1934
-0.7813
0.0869
0.3923
0.0851
0.1024
0.0871
0.0850
0.0815
0.0884
0.0784
0.0737
0.0949
0.0659
0.4918


>  <Mulliken>  (82) 
    0.11126468
   -0.42533282
    0.12309817
   -0.07232138
   -0.06242582
   -0.05722431
   -0.08151046
    0.23444346
   -0.57439230
    0.01988893
    0.20174318
    0.01784070
    0.04197971
    0.02961600
    0.02870587
    0.02303640
    0.03202387
    0.02104507
    0.01887402
    0.03761919
    0.00162901
    0.33039884


$$$$

     RDKit          3D

 26 28  0  0  0  0  0  0  0  0999 V2000
    2.6032   -1.9464   -0.4696 C   0  0  0  0  0  0  0  0  0  0  0  0
    1.3244   -1.5416   -0.3355 N   0  0  0  0  0  0  0  0  0  0  0  0
    1.2442   -0.2169   -0.1168 C   0  0  0  0  0  0  0  0  0  0  0  0
    3.3681   -0.8105   -0.3269 C   0  0  0  0  0  0  0  0  0  0  0  0
    0.2023    0.6631    0.0787 C   0  0  0  0  0  0  0  0  0  0  0  0
    2.5557    0.2808   -0.1069 C   0  0  0  0  0  0  0  0  0  0  0  0
   -1.1554    0.1510    0.0797 C   0  0  0  0  0  0  0  0  0  0  0  0
    0.4725    2.0032    0.2776 C   0  0  0  0  0  0  0  0  0  0  0  0
    2.7860    1.6294    0.0956 C   0  0  0  0  0  0  0  0  0  0  0  0
   -2.1585    0.7558   -0.6604 C   0  0  0  0  0  0  0  0  0  0  0  0
   -1.5170   -0.9518    0.8191 C   0  0  0  0  0  0  0  0  0  0  0  0
    1.7549    2.5060    0.2897 C   0  0  0  0  0  0  0  0  0  0  0  0
   -3.4523    0.2557   -0.6403 C   0  0  0  0  0  0  0  0  0  0  0  0
   -2.7999   -1.4624    0.8502 C   0  0  0  0  0  0  0  0  0  0  0  0
   -3.7785   -0.8455    0.1074 C   0  0  0  0  0  0  0  0  0  0  0  0
    2.9476   -2.9657   -0.6528 H   0  0  0  0  0  0  0  0  0  0  0  0
    0.5280   -2.2394   -0.4087 H   0  0  0  0  0  0  0  0  0  0  0  0
    4.4435   -0.7453   -0.3740 H   0  0  0  0  0  0  0  0  0  0  0  0
   -0.3505    2.6882    0.4301 H   0  0  0  0  0  0  0  0  0  0  0  0
    3.8177    1.9690    0.0952 H   0  0  0  0  0  0  0  0  0  0  0  0
   -1.9698    1.6208   -1.2666 H   0  0  0  0  0  0  0  0  0  0  0  0
   -0.7696   -1.4518    1.4153 H   0  0  0  0  0  0  0  0  0  0  0  0
    2.0009    3.5431    0.4416 H   0  0  0  0  0  0  0  0  0  0  0  0
   -4.2576    0.7118   -1.2121 H   0  0  0  0  0  0  0  0  0  0  0  0
   -3.0517   -2.3425    1.4503 H   0  0  0  0  0  0  0  0  0  0  0  0
   -4.7880   -1.2579    0.1400 H   0  0  0  0  0  0  0  0  0  0  0  0
  1  2  1  0
  2  3  1  0
  4  1  2  0
  5  3  2  0
  6  3  1  0
  6  4  1  0
  7  5  1  0
  5  8  1  0
  9  6  2  0
 10  7  2  0
  7 11  1  0
  8 12  2  0
 12  9  1  0
 13 10  1  0
 11 14  2  0
 15 14  1  0
 15 13  2  0
  1 16  1  0
  2 17  1  0
  4 18  1  0
  8 19  1  0
  9 20  1  0
 10 21  1  0
 11 22  1  0
 12 23  1  0
 13 24  1  0
 14 25  1  0
 15 26  1  0
M  END
>  <JobName>  (83) 
CHEMBL1644757_f002

>  <Status>  (83) 
ok

>  <DetailedStatus>  (83) 


>  <E_el>  (83) 
-593.5639618018

>  <E_el_PBEh-3c>  (83) 
-593.5639618018

>  <HBD_atom_index>  (83) 
2

>  <Function>  (83) 
pyrrole

>  <Atom>  (83) 
N

>  <Molecular_Weight>  (83) 
193.24384

>  <Mol_ID>  (83) 
CHEMBL1644757_f002

>  <Atom_and_Type>  (83) 
N-ring fragment

>  <E_el_PW6B95>  (83) 
-595.9317983798

>  <E_el complex_PW6B95>  (83) 
-789.4279614214

>  <HB_distance>  (83) 
2.00

>  <dG(298)_RRHO (kJ/mol)>  (83) 
477.0301

>  <dG(298)_RRHO complex (kJ/mol)>  (83) 
688.6298

>  <dG_solv_SMD_CCl4 (kJ/mol)>  (83) 
-47.5947

>  <dG_solv_SMD_CCl4 complex (kJ/mol)>  (83) 
-55.0713

>  <Delta G_sol (kJ/mol)>  (83) 
25.56

>  <Delta G (kcal/mol)>  (83) 
-1.16

>  <Delta G (kJ/mol)>  (83) 
-4.83

>  <cm5>  (83) 
0.0897
-0.5933
0.1782
-0.1411
-0.0309
-0.0190
0.0038
-0.0955
-0.0928
-0.0921
-0.0987
-0.0979
-0.0821
-0.0837
-0.0871
0.0917
0.3898
0.0846
0.0850
0.0821
0.0905
0.0851
0.0861
0.0835
0.0814
0.0826


>  <Mulliken>  (83) 
    0.07105662
   -0.24558913
    0.10917287
   -0.09771093
   -0.02892507
   -0.01988003
    0.01154716
   -0.04288306
   -0.04021458
   -0.03798243
   -0.04586055
   -0.04122040
   -0.02665720
   -0.02860109
   -0.03151279
    0.03061840
    0.21842810
    0.02749205
    0.02671273
    0.02545994
    0.03157904
    0.02368764
    0.02914821
    0.02783756
    0.02683854
    0.02745839


$$$$

     RDKit          3D

 19 19  0  0  0  0  0  0  0  0999 V2000
   -0.2227    1.2564   -0.2873 C   0  0  0  0  0  0  0  0  0  0  0  0
   -1.1610    0.8894    0.7255 N   0  0  0  0  0  0  0  0  0  0  0  0
   -1.9237   -0.2444    0.2829 C   0  0  0  0  0  0  0  0  0  0  0  0
    0.5791    0.1461   -0.8492 C   0  0  0  0  0  0  0  0  0  0  0  0
   -1.0181   -1.3780   -0.0877 C   0  0  0  0  0  0  0  0  0  0  0  0
    1.9560    0.1675   -0.1693 C   0  0  0  0  0  0  0  0  0  0  0  0
    0.0520   -1.0893   -0.8354 O   0  0  0  0  0  0  0  0  0  0  0  0
    1.8628   -0.2416    1.1563 O   0  0  0  0  0  0  0  0  0  0  0  0
    0.4514    2.0308    0.1873 H   0  0  0  0  0  0  0  0  0  0  0  0
   -0.7411    1.8298   -1.1092 H   0  0  0  0  0  0  0  0  0  0  0  0
   -0.7932    0.8308    1.6763 H   0  0  0  0  0  0  0  0  0  0  0  0
   -2.5100    0.0406   -0.6040 H   0  0  0  0  0  0  0  0  0  0  0  0
   -2.5898   -0.5537    1.1151 H   0  0  0  0  0  0  0  0  0  0  0  0
    0.8060    0.4057   -1.9275 H   0  0  0  0  0  0  0  0  0  0  0  0
   -1.6517   -2.1418   -0.5907 H   0  0  0  0  0  0  0  0  0  0  0  0
   -0.6993   -1.8612    0.8827 H   0  0  0  0  0  0  0  0  0  0  0  0
    2.6962   -0.4045   -0.7263 H   0  0  0  0  0  0  0  0  0  0  0  0
    2.3331    1.2322   -0.1415 H   0  0  0  0  0  0  0  0  0  0  0  0
    2.5740   -0.9147    1.3020 H   0  0  0  0  0  0  0  0  0  0  0  0
  1  2  1  0
  2  3  1  0
  4  1  1  0
  3  5  1  0
  6  4  1  0
  4  7  1  0
  5  7  1  0
  8  6  1  0
  1  9  1  0
  1 10  1  0
  2 11  1  0
  3 12  1  0
  3 13  1  0
  4 14  1  0
  5 15  1  0
  5 16  1  0
  6 17  1  0
  6 18  1  0
  8 19  1  0
M  END
>  <JobName>  (84) 
CHEMBL1645465_f003

>  <Status>  (84) 
ok

>  <DetailedStatus>  (84) 


>  <E_el>  (84) 
-401.4443976430

>  <E_el_PBEh-3c>  (84) 
-401.4443976430

>  <HBD_atom_index>  (84) 
2
8

>  <Function>  (84) 
secondary amine
alcohol

>  <Atom>  (84) 
N
O

>  <Molecular_Weight>  (84) 
117.14633

>  <Mol_ID>  (84) 
CHEMBL1645465_f003

>  <Atom_and_Type>  (84) 
N-ring fragment

>  <E_el_PW6B95>  (84) 
-402.9919758564

>  <E_el complex_PW6B95>  (84) 
-596.4784347097
-596.4824246021

>  <HB_distance>  (84) 
2.32
1.98

>  <dG(298)_RRHO (kJ/mol)>  (84) 
369.2322

>  <dG(298)_RRHO complex (kJ/mol)>  (84) 
572.3857
573.0814

>  <dG_solv_SMD_CCl4 (kJ/mol)>  (84) 
-23.2919

>  <dG_solv_SMD_CCl4 complex (kJ/mol)>  (84) 
-36.0649
-36.2364

>  <Delta G_sol (kJ/mol)>  (84) 
37.30
27.35

>  <Delta G (kcal/mol)>  (84) 
0.61
-0.89

>  <Delta G (kJ/mol)>  (84) 
2.56
-3.71

>  <cm5>  (84) 
0.0469
-0.7843
0.0294
0.1941
0.1446
0.1043
-0.5415
-0.7681
0.0892
0.0732
0.3987
0.0873
0.0824
0.0682
0.0706
0.0646
0.0762
0.0632
0.5010


>  <Mulliken>  (84) 
    0.08202093
   -0.41822832
    0.07330718
    0.21947081
    0.20941626
    0.18162381
   -0.43962281
   -0.55977799
    0.02436108
    0.01185516
    0.20893283
    0.02075799
    0.01924951
    0.00333524
    0.00834620
    0.00170944
    0.01191539
    0.00248136
    0.33884591


$$$$

     RDKit          3D

 29 29  0  0  0  0  0  0  0  0999 V2000
    1.5484    0.4777    0.7733 C   0  0  0  0  0  0  0  0  0  0  0  0
    0.1635    0.6998    0.3983 N   0  0  0  0  0  0  0  0  0  0  0  0
   -0.6639   -0.4394    0.6176 C   0  0  0  0  0  0  0  0  0  0  0  0
    2.2020   -0.4926   -0.1665 C   0  0  0  0  0  0  0  0  0  0  0  0
   -2.0823   -0.2043    0.2212 C   0  0  0  0  0  0  0  0  0  0  0  0
    3.6430   -0.7310    0.2019 C   0  0  0  0  0  0  0  0  0  0  0  0
   -3.1088   -0.8457    0.8861 C   0  0  0  0  0  0  0  0  0  0  0  0
   -2.3816    0.6569   -0.8225 C   0  0  0  0  0  0  0  0  0  0  0  0
    4.4416    0.5271    0.1322 C   0  0  0  0  0  0  0  0  0  0  0  0
   -4.4332   -0.6167    0.4978 C   0  0  0  0  0  0  0  0  0  0  0  0
   -3.6759    0.9040   -1.2295 C   0  0  0  0  0  0  0  0  0  0  0  0
   -4.6903    0.2452   -0.5422 C   0  0  0  0  0  0  0  0  0  0  0  0
    2.1264    1.4155    0.8003 H   0  0  0  0  0  0  0  0  0  0  0  0
    1.6075    0.0295    1.7971 H   0  0  0  0  0  0  0  0  0  0  0  0
   -0.1552    1.5627    0.8493 H   0  0  0  0  0  0  0  0  0  0  0  0
   -0.2922   -1.3628    0.1335 H   0  0  0  0  0  0  0  0  0  0  0  0
   -0.7103   -0.6560    1.7168 H   0  0  0  0  0  0  0  0  0  0  0  0
    2.1690   -0.0980   -1.2137 H   0  0  0  0  0  0  0  0  0  0  0  0
    1.6955   -1.5002   -0.1137 H   0  0  0  0  0  0  0  0  0  0  0  0
    3.7325   -1.1409    1.2345 H   0  0  0  0  0  0  0  0  0  0  0  0
    4.1062   -1.4903   -0.4909 H   0  0  0  0  0  0  0  0  0  0  0  0
   -2.9125   -1.5192    1.6992 H   0  0  0  0  0  0  0  0  0  0  0  0
   -1.5418    1.1276   -1.3034 H   0  0  0  0  0  0  0  0  0  0  0  0
    4.9663    0.7364    1.0909 H   0  0  0  0  0  0  0  0  0  0  0  0
    3.8624    1.4234   -0.1548 H   0  0  0  0  0  0  0  0  0  0  0  0
    5.2553    0.4055   -0.6464 H   0  0  0  0  0  0  0  0  0  0  0  0
   -5.2661   -1.1113    1.0138 H   0  0  0  0  0  0  0  0  0  0  0  0
   -3.8816    1.5713   -2.0358 H   0  0  0  0  0  0  0  0  0  0  0  0
   -5.7238    0.4257   -0.8414 H   0  0  0  0  0  0  0  0  0  0  0  0
  1  2  1  0
  2  3  1  0
  4  1  1  0
  3  5  1  0
  6  4  1  0
  5  7  2  0
  5  8  1  0
  9  6  1  0
  7 10  1  0
 11  8  2  0
 10 12  2  0
 12 11  1  0
  1 13  1  0
  1 14  1  0
  2 15  1  0
  3 16  1  0
  3 17  1  0
  4 18  1  0
  4 19  1  0
  6 20  1  0
  6 21  1  0
  7 22  1  0
  8 23  1  0
  9 24  1  0
  9 25  1  0
  9 26  1  0
 10 27  1  0
 11 28  1  0
 12 29  1  0
M  END
>  <JobName>  (85) 
CHEMBL166232_f004

>  <Status>  (85) 
ok

>  <DetailedStatus>  (85) 


>  <E_el>  (85) 
-483.0875121454

>  <E_el_PBEh-3c>  (85) 
-483.0875121454

>  <HBD_atom_index>  (85) 
2

>  <Function>  (85) 
secondary amine

>  <Atom>  (85) 
N

>  <Molecular_Weight>  (85) 
163.25938

>  <Mol_ID>  (85) 
CHEMBL166232_f004

>  <Atom_and_Type>  (85) 
N-ring_sidechain fragment

>  <E_el_PW6B95>  (85) 
-485.0004980286

>  <E_el complex_PW6B95>  (85) 
-678.4926276700

>  <HB_distance>  (85) 
2.38

>  <dG(298)_RRHO (kJ/mol)>  (85) 
602.1247

>  <dG(298)_RRHO complex (kJ/mol)>  (85) 
812.6138

>  <dG_solv_SMD_CCl4 (kJ/mol)>  (85) 
-35.7539

>  <dG_solv_SMD_CCl4 complex (kJ/mol)>  (85) 
-43.6651

>  <Delta G_sol (kJ/mol)>  (85) 
34.61

>  <Delta G (kcal/mol)>  (85) 
0.21

>  <Delta G (kJ/mol)>  (85) 
0.86

>  <cm5>  (85) 
0.0441
-0.7838
0.0622
-0.1477
-0.0117
-0.1432
-0.1017
-0.0895
-0.2258
-0.0818
-0.0879
-0.0876
0.0837
0.0681
0.3840
0.0926
0.0721
0.0819
0.0761
0.0715
0.0714
0.0851
0.0960
0.0727
0.0807
0.0696
0.0805
0.0893
0.0790


>  <Mulliken>  (85) 
    0.09357307
   -0.41778073
    0.10008000
   -0.04793776
   -0.00013596
   -0.03574810
   -0.04676498
   -0.03692032
   -0.08194601
   -0.02739495
   -0.02997850
   -0.03261249
    0.01984366
    0.00582368
    0.19624880
    0.02876823
    0.00820477
    0.02666417
    0.02194514
    0.01865174
    0.02087024
    0.02697110
    0.03227454
    0.02387945
    0.02904070
    0.02282423
    0.02648180
    0.03129763
    0.02377685


$$$$

     RDKit          3D

 22 23  0  0  0  0  0  0  0  0999 V2000
    0.2171    0.1266   -0.3069 C   0  0  0  0  0  0  0  0  0  0  0  0
    0.8341   -0.4220    0.8296 N   0  0  0  0  0  0  0  0  0  0  0  0
    2.2792   -0.5381    0.7915 C   0  0  0  0  0  0  0  0  0  0  0  0
   -1.2287    0.2873   -0.3723 C   0  0  0  0  0  0  0  0  0  0  0  0
    0.8976    0.5046   -1.3223 O   0  0  0  0  0  0  0  0  0  0  0  0
    3.1066   -0.1923   -0.1830 N   0  0  0  0  0  0  0  0  0  0  0  0
    3.3480   -1.1495    1.9773 S   0  0  0  0  0  0  0  0  0  0  0  0
   -1.8013    1.0675   -1.3703 C   0  0  0  0  0  0  0  0  0  0  0  0
   -2.0407   -0.3334    0.5453 C   0  0  0  0  0  0  0  0  0  0  0  0
    4.3770   -0.3708   -0.0399 C   0  0  0  0  0  0  0  0  0  0  0  0
    4.8221   -0.9199    1.1342 C   0  0  0  0  0  0  0  0  0  0  0  0
   -3.1589    1.1925   -1.4067 C   0  0  0  0  0  0  0  0  0  0  0  0
   -3.4366   -0.2083    0.5127 C   0  0  0  0  0  0  0  0  0  0  0  0
   -3.9812    0.5750   -0.4921 C   0  0  0  0  0  0  0  0  0  0  0  0
    0.3020   -0.7276    1.6484 H   0  0  0  0  0  0  0  0  0  0  0  0
   -1.1708    1.5594   -2.0965 H   0  0  0  0  0  0  0  0  0  0  0  0
   -1.6227   -0.9598    1.3436 H   0  0  0  0  0  0  0  0  0  0  0  0
    5.1102   -0.0977   -0.8265 H   0  0  0  0  0  0  0  0  0  0  0  0
    5.8685   -1.1370    1.4139 H   0  0  0  0  0  0  0  0  0  0  0  0
   -3.6479    1.8025   -2.1829 H   0  0  0  0  0  0  0  0  0  0  0  0
   -4.0154   -0.7176    1.2573 H   0  0  0  0  0  0  0  0  0  0  0  0
   -5.0581    0.6587   -0.4998 H   0  0  0  0  0  0  0  0  0  0  0  0
  1  2  1  0
  2  3  1  0
  4  1  1  0
  1  5  2  0
  3  6  2  0
  3  7  1  0
  8  4  2  0
  4  9  1  0
  6 10  1  0
 11  7  1  0
 12  8  1  0
  9 13  2  0
 10 11  2  0
 14 13  1  0
 14 12  2  0
  2 15  1  0
  8 16  1  0
  9 17  1  0
 10 18  1  0
 11 19  1  0
 12 20  1  0
 13 21  1  0
 14 22  1  0
M  END
>  <JobName>  (86) 
CHEMBL1671936_f002

>  <Status>  (86) 
ok

>  <DetailedStatus>  (86) 


>  <E_el>  (86) 
-967.1071397802

>  <E_el_PBEh-3c>  (86) 
-967.1071397802

>  <HBD_atom_index>  (86) 
2

>  <Function>  (86) 
amide

>  <Atom>  (86) 
N

>  <Molecular_Weight>  (86) 
204.24832

>  <Mol_ID>  (86) 
CHEMBL1671936_f002

>  <Atom_and_Type>  (86) 
N-ring_sidechain fragment

>  <E_el_PW6B95>  (86) 
-970.1443687358

>  <E_el complex_PW6B95>  (86) 
-1163.640263645

>  <HB_distance>  (86) 
1.97

>  <dG(298)_RRHO (kJ/mol)>  (86) 
344.7126

>  <dG(298)_RRHO complex (kJ/mol)>  (86) 
555.7295

>  <dG_solv_SMD_CCl4 (kJ/mol)>  (86) 
-47.9946

>  <dG_solv_SMD_CCl4 complex (kJ/mol)>  (86) 
-57.2470

>  <Delta G_sol (kJ/mol)>  (86) 
23.91

>  <Delta G (kcal/mol)>  (86) 
-1.41

>  <Delta G (kJ/mol)>  (86) 
-5.88

>  <cm5>  (86) 
0.5435
-0.6367
0.4605
-0.0242
-0.5758
-0.5269
-0.0656
-0.0484
-0.0851
0.1612
-0.0588
-0.0760
-0.0865
-0.0728
0.4209
0.1251
0.0816
0.0873
0.1019
0.0883
0.0942
0.0923


>  <Mulliken>  (86) 
    0.45287234
   -0.32148682
    0.31406223
   -0.02266097
   -0.54059913
   -0.32999535
   -0.04391577
    0.00342731
   -0.03476958
    0.12215804
   -0.03098292
   -0.02250410
   -0.02874846
   -0.01646648
    0.23233921
    0.06336408
    0.02236362
    0.02542640
    0.04917370
    0.03423533
    0.03697359
    0.03573374


$$$$

     RDKit          3D

 22 23  0  0  0  0  0  0  0  0999 V2000
    1.0951    0.0704    0.4549 C   0  0  0  0  0  0  0  0  0  0  0  0
   -0.1448   -0.2725    1.0299 N   0  0  0  0  0  0  0  0  0  0  0  0
   -1.3915   -0.3208    0.4039 C   0  0  0  0  0  0  0  0  0  0  0  0
    1.2901    0.3851   -0.8340 N   0  0  0  0  0  0  0  0  0  0  0  0
    2.2645    0.0856    1.2446 C   0  0  0  0  0  0  0  0  0  0  0  0
   -1.7017    0.2086   -0.8130 C   0  0  0  0  0  0  0  0  0  0  0  0
   -2.4543   -0.9854    1.0490 C   0  0  0  0  0  0  0  0  0  0  0  0
    2.4763    0.6935   -1.3663 C   0  0  0  0  0  0  0  0  0  0  0  0
    2.0681   -0.3212    2.9546 Cl  0  0  0  0  0  0  0  0  0  0  0  0
    3.5001    0.3976    0.7317 C   0  0  0  0  0  0  0  0  0  0  0  0
   -2.9892    0.0906   -1.3681 C   0  0  0  0  0  0  0  0  0  0  0  0
   -3.6657   -1.0956    0.5257 N   0  0  0  0  0  0  0  0  0  0  0  0
    3.6338    0.7103   -0.5927 C   0  0  0  0  0  0  0  0  0  0  0  0
   -3.9519   -0.5768   -0.6571 C   0  0  0  0  0  0  0  0  0  0  0  0
   -0.1196   -0.5211    2.0656 H   0  0  0  0  0  0  0  0  0  0  0  0
   -0.9969    0.7442   -1.3968 H   0  0  0  0  0  0  0  0  0  0  0  0
   -2.2811   -1.4339    2.0265 H   0  0  0  0  0  0  0  0  0  0  0  0
    2.5903    0.9447   -2.4253 H   0  0  0  0  0  0  0  0  0  0  0  0
    4.3384    0.3815    1.4205 H   0  0  0  0  0  0  0  0  0  0  0  0
   -3.1876    0.5249   -2.3332 H   0  0  0  0  0  0  0  0  0  0  0  0
    4.5716    0.9596   -1.0387 H   0  0  0  0  0  0  0  0  0  0  0  0
   -4.9440   -0.6694   -1.0816 H   0  0  0  0  0  0  0  0  0  0  0  0
  1  2  1  0
  2  3  1  0
  4  1  2  0
  1  5  1  0
  3  6  2  0
  3  7  1  0
  8  4  1  0
  5  9  1  0
  5 10  2  0
  6 11  1  0
 12  7  2  0
 13  8  2  0
 13 10  1  0
 11 14  2  0
 14 12  1  0
  2 15  1  0
  6 16  1  0
  7 17  1  0
  8 18  1  0
 10 19  1  0
 11 20  1  0
 13 21  1  0
 14 22  1  0
M  END
>  <JobName>  (87) 
CHEMBL1672535_f001

>  <Status>  (87) 
ok

>  <DetailedStatus>  (87) 


>  <E_el>  (87) 
-1008.627919416

>  <E_el_PBEh-3c>  (87) 
-1008.627919416

>  <HBD_atom_index>  (87) 
2

>  <Function>  (87) 
undefined donor function

>  <Atom>  (87) 
N

>  <Molecular_Weight>  (87) 
205.64361

>  <Mol_ID>  (87) 
CHEMBL1672535_f001

>  <Atom_and_Type>  (87) 
N-ring_sidechain fragment

>  <E_el_PW6B95>  (87) 
-1011.679060848

>  <E_el complex_PW6B95>  (87) 
-1205.168056793

>  <HB_distance>  (87) 
2.39

>  <dG(298)_RRHO (kJ/mol)>  (87) 
352.0824

>  <dG(298)_RRHO complex (kJ/mol)>  (87) 
557.2470

>  <dG_solv_SMD_CCl4 (kJ/mol)>  (87) 
-42.9905

>  <dG_solv_SMD_CCl4 complex (kJ/mol)>  (87) 
-53.2874

>  <Delta G_sol (kJ/mol)>  (87) 
35.13

>  <Delta G (kcal/mol)>  (87) 
0.28

>  <Delta G (kJ/mol)>  (87) 
1.19

>  <cm5>  (87) 
0.4129
-0.6293
0.1933
-0.5473
0.0638
-0.0868
0.1404
0.1692
-0.1328
-0.0651
-0.1005
-0.5247
-0.1155
0.1558
0.3912
0.1116
0.0897
0.0936
0.1002
0.0922
0.0995
0.0885


>  <Mulliken>  (87) 
    0.28013290
   -0.31664576
    0.13281278
   -0.36042921
    0.05779906
   -0.03980114
    0.10679147
    0.14459705
   -0.13136893
   -0.01566863
   -0.04999217
   -0.32779960
   -0.06366145
    0.13015443
    0.21630853
    0.04268335
    0.02128629
    0.03062219
    0.04279162
    0.03498300
    0.04113510
    0.02326912


$$$$

     RDKit          3D

 23 24  0  0  0  0  0  0  0  0999 V2000
    0.4193   -1.3115   -0.1127 C   0  0  0  0  0  0  0  0  0  0  0  0
    1.7681   -1.2002   -0.1602 N   0  0  0  0  0  0  0  0  0  0  0  0
    2.3896   -0.0168   -0.0960 C   0  0  0  0  0  0  0  0  0  0  0  0
   -0.3284   -0.1668    0.0055 C   0  0  0  0  0  0  0  0  0  0  0  0
   -0.1335   -2.4633   -0.1774 O   0  0  0  0  0  0  0  0  0  0  0  0
    1.6567    1.0912    0.0188 N   0  0  0  0  0  0  0  0  0  0  0  0
    3.8625    0.0645   -0.1510 C   0  0  0  0  0  0  0  0  0  0  0  0
   -1.7917   -0.2428    0.0605 C   0  0  0  0  0  0  0  0  0  0  0  0
    0.2872    1.0597    0.0732 C   0  0  0  0  0  0  0  0  0  0  0  0
    4.4114    0.6464    0.9654 F   0  0  0  0  0  0  0  0  0  0  0  0
    4.1954    0.7641   -1.3077 F   0  0  0  0  0  0  0  0  0  0  0  0
   -2.5149   -1.5559   -0.0094 C   0  0  0  0  0  0  0  0  0  0  0  0
   -2.4258    0.9085    0.1745 C   0  0  0  0  0  0  0  0  0  0  0  0
   -0.4309    2.2288    0.1920 O   0  0  0  0  0  0  0  0  0  0  0  0
   -1.8196    2.2359    0.2504 C   0  0  0  0  0  0  0  0  0  0  0  0
    2.3292   -2.0733   -0.2500 H   0  0  0  0  0  0  0  0  0  0  0  0
    4.3088   -0.9510   -0.2466 H   0  0  0  0  0  0  0  0  0  0  0  0
   -3.6132   -1.2908    0.0454 H   0  0  0  0  0  0  0  0  0  0  0  0
   -2.3401   -2.1903    0.8606 H   0  0  0  0  0  0  0  0  0  0  0  0
   -2.4093   -2.0437   -0.9928 H   0  0  0  0  0  0  0  0  0  0  0  0
   -3.5282    0.8514    0.2160 H   0  0  0  0  0  0  0  0  0  0  0  0
   -2.0836    2.7618    1.2108 H   0  0  0  0  0  0  0  0  0  0  0  0
   -2.2090    2.8939   -0.5696 H   0  0  0  0  0  0  0  0  0  0  0  0
  1  2  1  0
  2  3  1  0
  4  1  1  0
  1  5  2  0
  3  6  2  0
  3  7  1  0
  8  4  1  0
  9  4  2  0
  9  6  1  0
  7 10  1  0
  7 11  1  0
 12  8  1  0
  8 13  2  0
 14  9  1  0
 15 14  1  0
 13 15  1  0
  2 16  1  0
  7 17  1  0
 12 18  1  0
 12 19  1  0
 12 20  1  0
 13 21  1  0
 15 22  1  0
 15 23  1  0
M  END
>  <JobName>  (88) 
CHEMBL1672753_f001

>  <Status>  (88) 
ok

>  <DetailedStatus>  (88) 


>  <E_el>  (88) 
-805.7286040036

>  <E_el_PBEh-3c>  (88) 
-805.7286040036

>  <HBD_atom_index>  (88) 
2

>  <Function>  (88) 
undefined donor function

>  <Atom>  (88) 
N

>  <Molecular_Weight>  (88) 
214.16882

>  <Mol_ID>  (88) 
CHEMBL1672753_f001

>  <Atom_and_Type>  (88) 
N-ring fragment

>  <E_el_PW6B95>  (88) 
-808.7592542544

>  <E_el complex_PW6B95>  (88) 
-1002.253103531

>  <HB_distance>  (88) 
1.84

>  <dG(298)_RRHO (kJ/mol)>  (88) 
360.0850

>  <dG(298)_RRHO complex (kJ/mol)>  (88) 
565.9821

>  <dG_solv_SMD_CCl4 (kJ/mol)>  (88) 
-36.2049

>  <dG_solv_SMD_CCl4 complex (kJ/mol)>  (88) 
-44.3440

>  <Delta G_sol (kJ/mol)>  (88) 
25.27

>  <Delta G (kcal/mol)>  (88) 
-1.20

>  <Delta G (kJ/mol)>  (88) 
-5.02

>  <cm5>  (88) 
0.5465
-0.5967
0.4181
-0.0795
-0.6446
-0.5169
0.4255
0.0235
0.5035
-0.2661
-0.2760
-0.1992
-0.1403
-0.4710
0.1474
0.4394
0.1127
0.0634
0.1133
0.1111
0.0941
0.0962
0.0958


>  <Mulliken>  (88) 
    0.44603717
   -0.25756567
    0.27139063
   -0.09457704
   -0.60030275
   -0.35153860
    0.42806455
    0.03685723
    0.40815673
   -0.24366952
   -0.25443030
   -0.06241991
   -0.08726120
   -0.39729263
    0.21481929
    0.25504390
    0.05025130
    0.01443449
    0.05707774
    0.05619534
    0.03889751
    0.03599556
    0.03583620


$$$$

     RDKit          3D

 20 21  0  0  0  0  0  0  0  0999 V2000
   -1.4270    1.0702    0.0182 C   0  0  0  0  0  0  0  0  0  0  0  0
   -1.5491    2.4299    0.0732 O   0  0  0  0  0  0  0  0  0  0  0  0
   -2.5830    0.2721   -0.0376 C   0  0  0  0  0  0  0  0  0  0  0  0
   -0.1760    0.4866    0.0175 C   0  0  0  0  0  0  0  0  0  0  0  0
   -2.4703   -1.0966   -0.0932 C   0  0  0  0  0  0  0  0  0  0  0  0
    1.0263    1.2149    0.0713 N   0  0  0  0  0  0  0  0  0  0  0  0
   -0.0741   -0.8881   -0.0386 C   0  0  0  0  0  0  0  0  0  0  0  0
   -1.2243   -1.6641   -0.0933 C   0  0  0  0  0  0  0  0  0  0  0  0
    2.3393    0.6593    0.0728 C   0  0  0  0  0  0  0  0  0  0  0  0
    1.2404   -1.4861   -0.0387 C   0  0  0  0  0  0  0  0  0  0  0  0
    2.3671   -0.8118    0.0113 C   0  0  0  0  0  0  0  0  0  0  0  0
   -0.8052    3.0577    0.1139 H   0  0  0  0  0  0  0  0  0  0  0  0
   -3.5371    0.7989   -0.0337 H   0  0  0  0  0  0  0  0  0  0  0  0
   -3.3895   -1.6983   -0.1362 H   0  0  0  0  0  0  0  0  0  0  0  0
    0.9808    2.2704    0.1151 H   0  0  0  0  0  0  0  0  0  0  0  0
   -1.0979   -2.7343   -0.1361 H   0  0  0  0  0  0  0  0  0  0  0  0
    2.9155    1.0507   -0.8044 H   0  0  0  0  0  0  0  0  0  0  0  0
    2.8636    0.9984    0.9961 H   0  0  0  0  0  0  0  0  0  0  0  0
    1.2721   -2.5740   -0.0840 H   0  0  0  0  0  0  0  0  0  0  0  0
    3.3284   -1.3556    0.0067 H   0  0  0  0  0  0  0  0  0  0  0  0
  1  2  1  0
  3  1  2  0
  1  4  1  0
  5  3  1  0
  4  6  1  0
  4  7  2  0
  8  5  2  0
  6  9  1  0
  8  7  1  0
 10  7  1  0
  9 11  1  0
 11 10  2  0
  2 12  1  0
  3 13  1  0
  5 14  1  0
  6 15  1  0
  8 16  1  0
  9 17  1  0
  9 18  1  0
 10 19  1  0
 11 20  1  0
M  END
>  <JobName>  (89) 
CHEMBL1682302_f005

>  <Status>  (89) 
ok

>  <DetailedStatus>  (89) 


>  <E_el>  (89) 
-477.2940046193

>  <E_el_PBEh-3c>  (89) 
-477.2940046193

>  <HBD_atom_index>  (89) 
2
6

>  <Function>  (89) 
alcohol
aniline

>  <Atom>  (89) 
O
N

>  <Molecular_Weight>  (89) 
147.17385

>  <Mol_ID>  (89) 
CHEMBL1682302_f005

>  <Atom_and_Type>  (89) 
O-ring_sidechain fragment

>  <E_el_PW6B95>  (89) 
-479.1688736444

>  <E_el complex_PW6B95>  (89) 
-672.6626460213
-672.6637201071

>  <HB_distance>  (89) 
1.88
2.23

>  <dG(298)_RRHO (kJ/mol)>  (89) 
357.6039

>  <dG(298)_RRHO complex (kJ/mol)>  (89) 
567.1556
565.4281

>  <dG_solv_SMD_CCl4 (kJ/mol)>  (89) 
-33.4173

>  <dG_solv_SMD_CCl4 complex (kJ/mol)>  (89) 
-42.9736
-39.2981

>  <Delta G_sol (kJ/mol)>  (89) 
27.71
26.84

>  <Delta G (kcal/mol)>  (89) 
-0.83
-0.96

>  <Delta G (kJ/mol)>  (89) 
-3.48
-4.03

>  <cm5>  (89) 
0.2479
-0.7353
-0.1200
0.1624
-0.0970
-0.7088
-0.0312
-0.1079
0.0821
-0.0783
-0.1037
0.5211
0.1020
0.0807
0.3747
0.0854
0.0781
0.0802
0.0836
0.0838


>  <Mulliken>  (89) 
    0.22729302
   -0.53930544
   -0.07027364
    0.10270495
   -0.04355550
   -0.37183706
   -0.02916208
   -0.05453122
    0.11769453
   -0.02728931
   -0.05065257
    0.35079706
    0.04381134
    0.02670441
    0.19923749
    0.02739960
    0.01650894
    0.01743458
    0.02668385
    0.03033704


$$$$

     RDKit          3D

 22 23  0  0  0  0  0  0  0  0999 V2000
   -0.9074   -0.3965    0.1902 C   0  0  0  0  0  0  0  0  0  0  0  0
   -1.9658    0.1928    0.7761 N   0  0  0  0  0  0  0  0  0  0  0  0
   -1.9374    1.4788    1.2037 C   0  0  0  0  0  0  0  0  0  0  0  0
   -0.9665   -1.7188   -0.2387 C   0  0  0  0  0  0  0  0  0  0  0  0
    0.2562    0.3646    0.0259 C   0  0  0  0  0  0  0  0  0  0  0  0
   -2.9578    2.0119    1.7567 O   0  0  0  0  0  0  0  0  0  0  0  0
   -0.8069    2.2155    1.0432 C   0  0  0  0  0  0  0  0  0  0  0  0
    0.1610   -2.2883   -0.8431 C   0  0  0  0  0  0  0  0  0  0  0  0
   -2.1028   -2.4777   -0.0836 O   0  0  0  0  0  0  0  0  0  0  0  0
    1.3566   -0.2120   -0.5711 C   0  0  0  0  0  0  0  0  0  0  0  0
    0.3197    1.6903    0.4543 C   0  0  0  0  0  0  0  0  0  0  0  0
    1.2850   -1.5200   -0.9905 C   0  0  0  0  0  0  0  0  0  0  0  0
    2.6127    0.5670   -0.7628 C   0  0  0  0  0  0  0  0  0  0  0  0
   -2.8797   -0.3168    0.9351 H   0  0  0  0  0  0  0  0  0  0  0  0
   -0.7678    3.2429    1.3788 H   0  0  0  0  0  0  0  0  0  0  0  0
    0.0744   -3.3104   -1.1597 H   0  0  0  0  0  0  0  0  0  0  0  0
   -2.9237   -2.1274    0.3345 H   0  0  0  0  0  0  0  0  0  0  0  0
    1.2352    2.2467    0.3105 H   0  0  0  0  0  0  0  0  0  0  0  0
    2.1728   -1.9553   -1.4619 H   0  0  0  0  0  0  0  0  0  0  0  0
    2.8672    1.0254    0.2381 H   0  0  0  0  0  0  0  0  0  0  0  0
    2.4192    1.3593   -1.5139 H   0  0  0  0  0  0  0  0  0  0  0  0
    3.4557   -0.0723   -1.0215 H   0  0  0  0  0  0  0  0  0  0  0  0
  1  2  1  0
  2  3  1  0
  4  1  2  0
  1  5  1  0
  3  6  2  0
  3  7  1  0
  8  4  1  0
  4  9  1  0
 10  5  2  0
 11  5  1  0
  7 11  2  0
 12  8  2  0
 13 10  1  0
 10 12  1  0
  2 14  1  0
  7 15  1  0
  8 16  1  0
  9 17  1  0
 11 18  1  0
 12 19  1  0
 13 20  1  0
 13 21  1  0
 13 22  1  0
M  END
>  <JobName>  (90) 
CHEMBL1682302_f006

>  <Status>  (90) 
ok

>  <DetailedStatus>  (90) 


>  <E_el>  (90) 
-590.4342109359

>  <E_el_PBEh-3c>  (90) 
-590.4342109359

>  <HBD_atom_index>  (90) 
9

>  <Function>  (90) 
alcohol

>  <Atom>  (90) 
O

>  <Molecular_Weight>  (90) 
175.18396

>  <Mol_ID>  (90) 
CHEMBL1682302_f006

>  <Atom_and_Type>  (90) 
N-ring fragment

>  <E_el_PW6B95>  (90) 
-592.7330308631

>  <E_el complex_PW6B95>  (90) 
-786.2279348346

>  <HB_distance>  (90) 
1.86

>  <dG(298)_RRHO (kJ/mol)>  (90) 
375.4756

>  <dG(298)_RRHO complex (kJ/mol)>  (90) 
587.3799

>  <dG_solv_SMD_CCl4 (kJ/mol)>  (90) 
-42.3234

>  <dG_solv_SMD_CCl4 complex (kJ/mol)>  (90) 
-47.8699

>  <Delta G_sol (kJ/mol)>  (90) 
31.11

>  <Delta G (kcal/mol)>  (90) 
-0.32

>  <Delta G (kJ/mol)>  (90) 
-1.34

>  <cm5>  (90) 
0.1695
-0.6062
0.5388
0.2503
-0.0316
-0.6424
-0.1056
-0.1081
-0.7192
-0.0164
-0.0622
-0.1006
-0.2224
0.4198
0.1241
0.1179
0.5230
0.1050
0.0912
0.0870
0.0942
0.0938


>  <Mulliken>  (90) 
    0.09911822
   -0.26749296
    0.44432634
    0.22945873
   -0.03198064
   -0.60460709
   -0.06201130
   -0.05662552
   -0.52826520
   -0.00069507
   -0.01017824
   -0.04860832
   -0.08282465
    0.23954111
    0.06359334
    0.05747750
    0.35668273
    0.04585897
    0.03524092
    0.03768661
    0.04322270
    0.04108181


$$$$

     RDKit          3D

 28 28  0  0  0  0  0  0  0  0999 V2000
    1.3281   -1.5193    0.2321 C   0  0  0  0  0  0  0  0  0  0  0  0
    0.3439   -0.5333   -0.1408 N   0  0  0  0  0  0  0  0  0  0  0  0
   -1.0061   -1.0579    0.2064 C   0  0  0  0  0  0  0  0  0  0  0  0
    2.7181   -1.2594   -0.1999 C   0  0  0  0  0  0  0  0  0  0  0  0
   -2.0624   -0.0768   -0.1261 C   0  0  0  0  0  0  0  0  0  0  0  0
    3.3952   -0.0260    0.2508 C   0  0  0  0  0  0  0  0  0  0  0  0
   -3.0505    0.2317    0.8223 C   0  0  0  0  0  0  0  0  0  0  0  0
   -2.1030    0.5358   -1.3514 C   0  0  0  0  0  0  0  0  0  0  0  0
    2.7891    1.2697   -0.1656 C   0  0  0  0  0  0  0  0  0  0  0  0
   -4.0096    1.1406    0.4556 C   0  0  0  0  0  0  0  0  0  0  0  0
   -3.0660    1.4133   -1.6472 N   0  0  0  0  0  0  0  0  0  0  0  0
   -4.0279    1.7368   -0.7732 C   0  0  0  0  0  0  0  0  0  0  0  0
    1.0025   -2.4753   -0.2930 H   0  0  0  0  0  0  0  0  0  0  0  0
    1.2432   -1.7943    1.3158 H   0  0  0  0  0  0  0  0  0  0  0  0
    0.4086    0.3274    0.4638 H   0  0  0  0  0  0  0  0  0  0  0  0
   -0.9912   -1.2500    1.2931 H   0  0  0  0  0  0  0  0  0  0  0  0
   -1.2001   -1.9750   -0.4038 H   0  0  0  0  0  0  0  0  0  0  0  0
    2.7284   -1.3692   -1.3255 H   0  0  0  0  0  0  0  0  0  0  0  0
    3.3640   -2.1274    0.1456 H   0  0  0  0  0  0  0  0  0  0  0  0
    3.5798   -0.0002    1.3688 H   0  0  0  0  0  0  0  0  0  0  0  0
    4.4461   -0.0533   -0.1666 H   0  0  0  0  0  0  0  0  0  0  0  0
   -3.0089   -0.2526    1.7761 H   0  0  0  0  0  0  0  0  0  0  0  0
   -1.3516    0.3042   -2.0777 H   0  0  0  0  0  0  0  0  0  0  0  0
    2.2225    1.1926   -1.1010 H   0  0  0  0  0  0  0  0  0  0  0  0
    3.6416    1.9795   -0.3999 H   0  0  0  0  0  0  0  0  0  0  0  0
    2.2423    1.7985    0.6510 H   0  0  0  0  0  0  0  0  0  0  0  0
   -4.7676    1.3774    1.1861 H   0  0  0  0  0  0  0  0  0  0  0  0
   -4.8085    2.4622   -1.0326 H   0  0  0  0  0  0  0  0  0  0  0  0
  1  2  1  0
  2  3  1  0
  4  1  1  0
  3  5  1  0
  6  4  1  0
  5  7  2  0
  5  8  1  0
  9  6  1  0
  7 10  1  0
 11  8  2  0
 10 12  2  0
 12 11  1  0
  1 13  1  0
  1 14  1  0
  2 15  1  0
  3 16  1  0
  3 17  1  0
  4 18  1  0
  4 19  1  0
  6 20  1  0
  6 21  1  0
  7 22  1  0
  8 23  1  0
  9 24  1  0
  9 25  1  0
  9 26  1  0
 10 27  1  0
 12 28  1  0
M  END
>  <JobName>  (91) 
CHEMBL169290_f004

>  <Status>  (91) 
ok

>  <DetailedStatus>  (91) 


>  <E_el>  (91) 
-499.0952843116

>  <E_el_PBEh-3c>  (91) 
-499.0952843116

>  <HBD_atom_index>  (91) 
2

>  <Function>  (91) 
secondary amine

>  <Atom>  (91) 
N

>  <Molecular_Weight>  (91) 
164.24743

>  <Mol_ID>  (91) 
CHEMBL169290_f004

>  <Atom_and_Type>  (91) 
N-ring_sidechain fragment

>  <E_el_PW6B95>  (91) 
-501.0613000169

>  <E_el complex_PW6B95>  (91) 
-694.5477388754

>  <HB_distance>  (91) 
2.38

>  <dG(298)_RRHO (kJ/mol)>  (91) 
571.2751

>  <dG(298)_RRHO complex (kJ/mol)>  (91) 
777.3008

>  <dG_solv_SMD_CCl4 (kJ/mol)>  (91) 
-35.6518

>  <dG_solv_SMD_CCl4 complex (kJ/mol)>  (91) 
-47.9294

>  <Delta G_sol (kJ/mol)>  (91) 
40.72

>  <Delta G (kcal/mol)>  (91) 
1.13

>  <Delta G (kJ/mol)>  (91) 
4.71

>  <cm5>  (91) 
0.0561
-0.7560
0.0317
-0.1388
-0.0249
-0.1315
-0.0776
0.1627
-0.2214
-0.0930
-0.5274
0.1628
0.0744
0.0632
0.3627
0.0837
0.0933
0.0796
0.0696
0.0662
0.0693
0.0904
0.1032
0.0888
0.0677
0.0711
0.0857
0.0885


>  <Mulliken>  (91) 
    0.09970070
   -0.40897919
    0.08011134
   -0.04121982
   -0.01930845
   -0.02804865
   -0.02419148
    0.13740078
   -0.07872650
   -0.04351325
   -0.33612844
    0.13888435
    0.01270571
    0.00250695
    0.18493018
    0.01827709
    0.03122423
    0.02642812
    0.01881167
    0.01577059
    0.01832426
    0.03164067
    0.03231501
    0.03445112
    0.02080698
    0.02174428
    0.02808697
    0.02599480


$$$$

     RDKit          3D

 12 12  0  0  0  0  0  0  0  0999 V2000
    1.5479    0.4830   -0.3159 C   0  0  0  0  0  0  0  0  0  0  0  0
    2.3459   -0.6200   -0.5779 O   0  0  0  0  0  0  0  0  0  0  0  0
    0.1228    0.2960   -0.0655 C   0  0  0  0  0  0  0  0  0  0  0  0
    2.0669    1.6136   -0.3001 O   0  0  0  0  0  0  0  0  0  0  0  0
   -0.5940   -0.8878   -0.0494 C   0  0  0  0  0  0  0  0  0  0  0  0
   -0.8283    1.2716    0.2125 C   0  0  0  0  0  0  0  0  0  0  0  0
   -1.8895   -0.6438    0.2200 N   0  0  0  0  0  0  0  0  0  0  0  0
   -2.0205    0.6574    0.3758 N   0  0  0  0  0  0  0  0  0  0  0  0
    2.6100   -1.2662    0.1730 H   0  0  0  0  0  0  0  0  0  0  0  0
   -0.1062   -1.8486   -0.2384 H   0  0  0  0  0  0  0  0  0  0  0  0
   -0.6363    2.3337    0.2833 H   0  0  0  0  0  0  0  0  0  0  0  0
   -2.6187   -1.3888    0.2827 H   0  0  0  0  0  0  0  0  0  0  0  0
  1  2  1  0
  3  1  1  0
  1  4  2  0
  5  3  2  0
  3  6  1  0
  7  5  1  0
  6  8  2  0
  7  8  1  0
  2  9  1  0
  5 10  1  0
  6 11  1  0
  7 12  1  0
M  END
>  <JobName>  (92) 
CHEMBL169526_f001

>  <Status>  (92) 
ok

>  <DetailedStatus>  (92) 


>  <E_el>  (92) 
-413.8962501698

>  <E_el_PBEh-3c>  (92) 
-413.8962501698

>  <HBD_atom_index>  (92) 
2
8

>  <Function>  (92) 
alcohol
pyrazole

>  <Atom>  (92) 
O
N

>  <Molecular_Weight>  (92) 
112.08676

>  <Mol_ID>  (92) 
CHEMBL169526_f001

>  <Atom_and_Type>  (92) 
O-ring_sidechain fragment

>  <E_el_PW6B95>  (92) 
-415.4835660656

>  <E_el complex_PW6B95>  (92) 
-608.9780116498
-608.9779351874

>  <HB_distance>  (92) 
1.78
1.76

>  <dG(298)_RRHO (kJ/mol)>  (92) 
156.6369

>  <dG(298)_RRHO complex (kJ/mol)>  (92) 
363.8000
364.0206

>  <dG_solv_SMD_CCl4 (kJ/mol)>  (92) 
-25.8423

>  <dG_solv_SMD_CCl4 complex (kJ/mol)>  (92) 
-36.8780
-37.0503

>  <Delta G_sol (kJ/mol)>  (92) 
22.08
22.33

>  <Delta G (kcal/mol)>  (92) 
-1.68
-1.64

>  <Delta G (kJ/mol)>  (92) 
-7.03
-6.87

>  <cm5>  (92) 
0.6272
-0.7126
-0.0811
-0.5504
0.1065
0.1516
-0.3342
-0.3633
0.5139
0.1018
0.1200
0.4204


>  <Mulliken>  (92) 
    0.57455560
   -0.54266738
   -0.09436738
   -0.51140098
    0.07362474
    0.11843536
   -0.06383651
   -0.24905016
    0.36593923
    0.03785785
    0.05480150
    0.23610812


$$$$

     RDKit          3D

 13 12  0  0  0  0  0  0  0  0999 V2000
    2.9681   -0.1299   -0.1002 C   0  0  0  0  0  0  0  0  0  0  0  0
    1.8049   -0.2777    0.1877 C   0  0  0  0  0  0  0  0  0  0  0  0
    0.3979   -0.4457    0.5594 C   0  0  0  0  0  0  0  0  0  0  0  0
   -0.4515    0.3320   -0.4355 C   0  0  0  0  0  0  0  0  0  0  0  0
   -1.9127    0.2191   -0.1349 C   0  0  0  0  0  0  0  0  0  0  0  0
    4.0093   -0.0084   -0.3434 H   0  0  0  0  0  0  0  0  0  0  0  0
    0.1805   -1.5329    0.5104 H   0  0  0  0  0  0  0  0  0  0  0  0
    0.1651   -0.0311    1.5547 H   0  0  0  0  0  0  0  0  0  0  0  0
   -0.2403   -0.1279   -1.4335 H   0  0  0  0  0  0  0  0  0  0  0  0
   -0.1235    1.3916   -0.3875 H   0  0  0  0  0  0  0  0  0  0  0  0
   -2.2407    1.0558    0.5131 H   0  0  0  0  0  0  0  0  0  0  0  0
   -2.0844   -0.7744    0.3355 H   0  0  0  0  0  0  0  0  0  0  0  0
   -2.4727    0.3297   -1.0930 H   0  0  0  0  0  0  0  0  0  0  0  0
  1  2  3  0
  2  3  1  0
  3  4  1  0
  4  5  1  0
  1  6  1  0
  3  7  1  0
  3  8  1  0
  4  9  1  0
  4 10  1  0
  5 11  1  0
  5 12  1  0
  5 13  1  0
M  END
>  <JobName>  (93) 
CHEMBL170104_f001

>  <Status>  (93) 
ok

>  <DetailedStatus>  (93) 


>  <E_el>  (93) 
-194.8401448470

>  <E_el_PBEh-3c>  (93) 
-194.8401448470

>  <HBD_atom_index>  (93) 
1

>  <Function>  (93) 
alkyne

>  <Atom>  (93) 
C

>  <Molecular_Weight>  (93) 
68.11702

>  <Mol_ID>  (93) 
CHEMBL170104_f001

>  <Atom_and_Type>  (93) 
C-chain fragment

>  <E_el_PW6B95>  (93) 
-195.6228950654

>  <E_el complex_PW6B95>  (93) 
-389.1073389468

>  <HB_distance>  (93) 
2.38

>  <dG(298)_RRHO (kJ/mol)>  (93) 
230.6879

>  <dG(298)_RRHO complex (kJ/mol)>  (93) 
429.7658

>  <dG_solv_SMD_CCl4 (kJ/mol)>  (93) 
-16.9642

>  <dG_solv_SMD_CCl4 complex (kJ/mol)>  (93) 
-30.5497

>  <Delta G_sol (kJ/mol)>  (93) 
37.70

>  <Delta G (kcal/mol)>  (93) 
0.67

>  <Delta G (kJ/mol)>  (93) 
2.81

>  <cm5>  (93) 
-0.1582
-0.0394
-0.1227
-0.1391
-0.2248
0.1105
0.0902
0.0917
0.0772
0.0807
0.0774
0.0788
0.0777


>  <Mulliken>  (93) 
   -0.10799116
   -0.02702539
   -0.02148184
   -0.03125650
   -0.08053725
    0.05843196
    0.03645030
    0.03704963
    0.02426733
    0.02697922
    0.02781991
    0.02836280
    0.02893100


$$$$

     RDKit          3D

 16 17  0  0  0  0  0  0  0  0999 V2000
    1.4722   -0.6666    0.7747 C   0  0  0  0  0  0  0  0  0  0  0  0
    2.5630   -0.5380    0.0068 N   0  0  0  0  0  0  0  0  0  0  0  0
    2.1593    0.0367   -1.1340 C   0  0  0  0  0  0  0  0  0  0  0  0
    0.3577   -0.1689    0.1186 C   0  0  0  0  0  0  0  0  0  0  0  0
    0.8193    0.2629   -1.0703 N   0  0  0  0  0  0  0  0  0  0  0  0
   -1.0567   -0.1162    0.6116 C   0  0  0  0  0  0  0  0  0  0  0  0
   -1.7759    1.1395    0.2343 C   0  0  0  0  0  0  0  0  0  0  0  0
   -2.1766   -0.1997   -0.3586 C   0  0  0  0  0  0  0  0  0  0  0  0
    1.4057   -1.0900    1.7730 H   0  0  0  0  0  0  0  0  0  0  0  0
    3.5271   -0.8267    0.2495 H   0  0  0  0  0  0  0  0  0  0  0  0
    2.7416    0.3097   -2.0119 H   0  0  0  0  0  0  0  0  0  0  0  0
   -1.1811   -0.5303    1.6129 H   0  0  0  0  0  0  0  0  0  0  0  0
   -2.4161    1.5701    1.0469 H   0  0  0  0  0  0  0  0  0  0  0  0
   -1.3139    1.8596   -0.4735 H   0  0  0  0  0  0  0  0  0  0  0  0
   -2.0189   -0.3519   -1.4279 H   0  0  0  0  0  0  0  0  0  0  0  0
   -3.1068   -0.6903    0.0479 H   0  0  0  0  0  0  0  0  0  0  0  0
  1  2  1  0
  2  3  1  0
  4  1  2  0
  3  5  2  0
  6  4  1  0
  4  5  1  0
  7  6  1  0
  8  6  1  0
  7  8  1  0
  1  9  1  0
  2 10  1  0
  3 11  1  0
  6 12  1  0
  7 13  1  0
  7 14  1  0
  8 15  1  0
  8 16  1  0
M  END
>  <JobName>  (94) 
CHEMBL170651_f001

>  <Status>  (94) 
ok

>  <DetailedStatus>  (94) 


>  <E_el>  (94) 
-342.1750301396

>  <E_el_PBEh-3c>  (94) 
-342.1750301396

>  <HBD_atom_index>  (94) 
2

>  <Function>  (94) 
undefined donor function

>  <Atom>  (94) 
N

>  <Molecular_Weight>  (94) 
108.14112

>  <Mol_ID>  (94) 
CHEMBL170651_f001

>  <Atom_and_Type>  (94) 
N-ring fragment

>  <E_el_PW6B95>  (94) 
-343.5238986229

>  <E_el complex_PW6B95>  (94) 
-537.0146200193

>  <HB_distance>  (94) 
2.01

>  <dG(298)_RRHO (kJ/mol)>  (94) 
282.4121

>  <dG(298)_RRHO complex (kJ/mol)>  (94) 
485.6443

>  <dG_solv_SMD_CCl4 (kJ/mol)>  (94) 
-40.7972

>  <dG_solv_SMD_CCl4 complex (kJ/mol)>  (94) 
-52.8129

>  <Delta G_sol (kJ/mol)>  (94) 
26.95

>  <Delta G (kcal/mol)>  (94) 
-0.95

>  <Delta G (kJ/mol)>  (94) 
-3.96

>  <cm5>  (94) 
0.0520
-0.5706
0.2914
0.1786
-0.5762
-0.0711
-0.1502
-0.1464
0.0826
0.4066
0.0946
0.0812
0.0702
0.0941
0.0946
0.0686


>  <Mulliken>  (94) 
    0.02041107
   -0.22013637
    0.19731989
    0.10577449
   -0.39827363
   -0.01559335
   -0.05353411
   -0.04800526
    0.01929959
    0.22574133
    0.02518671
    0.02340433
    0.02006773
    0.03966124
    0.03943380
    0.01924254


$$$$

     RDKit          3D

 41 43  0  0  0  0  0  0  0  0999 V2000
   -0.1833   -0.1941    0.3213 C   0  0  0  0  0  0  0  0  0  0  0  0
    0.3666   -0.5455    1.5806 O   0  0  0  0  0  0  0  0  0  0  0  0
    1.0065    0.2695   -0.4881 C   0  0  0  0  0  0  0  0  0  0  0  0
   -1.0881    0.9494    0.5852 C   0  0  0  0  0  0  0  0  0  0  0  0
   -0.8178   -1.3927   -0.2184 C   0  0  0  0  0  0  0  0  0  0  0  0
    1.6925    1.4548    0.1509 C   0  0  0  0  0  0  0  0  0  0  0  0
    2.0210   -0.8278   -0.6953 C   0  0  0  0  0  0  0  0  0  0  0  0
   -1.3653    1.8279   -0.4271 C   0  0  0  0  0  0  0  0  0  0  0  0
   -1.6753    1.1789    1.8096 C   0  0  0  0  0  0  0  0  0  0  0  0
   -0.6210   -2.6506    0.3261 C   0  0  0  0  0  0  0  0  0  0  0  0
   -1.6562   -1.3352   -1.3058 C   0  0  0  0  0  0  0  0  0  0  0  0
    2.9231    1.0418    0.9408 C   0  0  0  0  0  0  0  0  0  0  0  0
    3.3128   -0.1431   -1.0971 C   0  0  0  0  0  0  0  0  0  0  0  0
   -2.2050    2.8901   -0.1931 C   0  0  0  0  0  0  0  0  0  0  0  0
   -2.5207    2.2311    2.0814 C   0  0  0  0  0  0  0  0  0  0  0  0
   -1.2177   -3.7908   -0.1727 C   0  0  0  0  0  0  0  0  0  0  0  0
   -2.2661   -2.4679   -1.8233 C   0  0  0  0  0  0  0  0  0  0  0  0
    3.9112    0.5093    0.0416 N   0  0  0  0  0  0  0  0  0  0  0  0
   -2.7785    3.0961    1.0402 C   0  0  0  0  0  0  0  0  0  0  0  0
   -2.0515   -3.7070   -1.2599 C   0  0  0  0  0  0  0  0  0  0  0  0
   -0.2975   -1.0151    2.1417 H   0  0  0  0  0  0  0  0  0  0  0  0
    0.6764    0.5925   -1.4939 H   0  0  0  0  0  0  0  0  0  0  0  0
    0.9989    2.0107    0.8241 H   0  0  0  0  0  0  0  0  0  0  0  0
    2.0412    2.2014   -0.5973 H   0  0  0  0  0  0  0  0  0  0  0  0
    2.2369   -1.3968    0.2257 H   0  0  0  0  0  0  0  0  0  0  0  0
    1.7267   -1.4894   -1.5316 H   0  0  0  0  0  0  0  0  0  0  0  0
   -0.9695    1.7656   -1.4350 H   0  0  0  0  0  0  0  0  0  0  0  0
   -1.4938    0.5147    2.6575 H   0  0  0  0  0  0  0  0  0  0  0  0
    0.0369   -2.7529    1.1869 H   0  0  0  0  0  0  0  0  0  0  0  0
   -1.8594   -0.4150   -1.7808 H   0  0  0  0  0  0  0  0  0  0  0  0
    3.2897    1.9956    1.4230 H   0  0  0  0  0  0  0  0  0  0  0  0
    2.6444    0.3798    1.7569 H   0  0  0  0  0  0  0  0  0  0  0  0
    3.0428    0.5918   -1.8881 H   0  0  0  0  0  0  0  0  0  0  0  0
    4.0313   -0.8460   -1.5596 H   0  0  0  0  0  0  0  0  0  0  0  0
   -2.4383    3.6032   -0.9909 H   0  0  0  0  0  0  0  0  0  0  0  0
   -2.9719    2.3876    3.0632 H   0  0  0  0  0  0  0  0  0  0  0  0
   -1.0498   -4.7766    0.2718 H   0  0  0  0  0  0  0  0  0  0  0  0
   -2.9333   -2.4273   -2.6872 H   0  0  0  0  0  0  0  0  0  0  0  0
    4.4862    1.3288   -0.2931 H   0  0  0  0  0  0  0  0  0  0  0  0
   -3.4405    3.9484    1.1941 H   0  0  0  0  0  0  0  0  0  0  0  0
   -2.5445   -4.5950   -1.6845 H   0  0  0  0  0  0  0  0  0  0  0  0
  1  2  1  0
  3  1  1  0
  1  4  1  0
  1  5  1  0
  6  3  1  0
  3  7  1  0
  4  8  2  0
  4  9  1  0
  5 10  2  0
  5 11  1  0
 12  6  1  0
  7 13  1  0
  8 14  1  0
 15  9  2  0
 10 16  1  0
 17 11  2  0
 18 13  1  0
 18 12  1  0
 14 19  2  0
 19 15  1  0
 16 20  2  0
 20 17  1  0
  2 21  1  0
  3 22  1  0
  6 23  1  0
  6 24  1  0
  7 25  1  0
  7 26  1  0
  8 27  1  0
  9 28  1  0
 10 29  1  0
 11 30  1  0
 12 31  1  0
 12 32  1  0
 13 33  1  0
 13 34  1  0
 14 35  1  0
 15 36  1  0
 16 37  1  0
 17 38  1  0
 18 39  1  0
 19 40  1  0
 20 41  1  0
M  END
>  <JobName>  (95) 
CHEMBL17157_f002

>  <Status>  (95) 
ok

>  <DetailedStatus>  (95) 


>  <E_el>  (95) 
-826.7128945044

>  <E_el_PBEh-3c>  (95) 
-826.7128945044

>  <HBD_atom_index>  (95) 
2
18

>  <Function>  (95) 
alcohol
secondary amine

>  <Atom>  (95) 
O
N

>  <Molecular_Weight>  (95) 
267.36544

>  <Mol_ID>  (95) 
CHEMBL17157_f002

>  <Atom_and_Type>  (95) 
O-ring_sidechain fragment

>  <E_el_PW6B95>  (95) 
-829.9755180011

>  <E_el complex_PW6B95>  (95) 
-1023.470501788
-1023.461965876

>  <HB_distance>  (95) 
1.99
2.35

>  <dG(298)_RRHO (kJ/mol)>  (95) 
847.2442

>  <dG(298)_RRHO complex (kJ/mol)>  (95) 
1057.5128
1056.9037

>  <dG_solv_SMD_CCl4 (kJ/mol)>  (95) 
-50.7079

>  <dG_solv_SMD_CCl4 complex (kJ/mol)>  (95) 
-58.3723
-63.5553

>  <Delta G_sol (kJ/mol)>  (95) 
27.14
43.76

>  <Delta G (kcal/mol)>  (95) 
-0.92
1.59

>  <Delta G (kJ/mol)>  (95) 
-3.84
6.63

>  <cm5>  (95) 
0.2459
-0.7810
-0.0646
-0.0123
-0.0201
-0.1530
-0.1501
-0.0980
-0.0793
-0.0882
-0.1030
0.0518
0.0506
-0.0811
-0.0816
-0.0805
-0.0812
-0.7605
-0.0853
-0.0837
0.4989
0.0775
0.0856
0.0753
0.1125
0.0721
0.0894
0.0886
0.1002
0.0920
0.0663
0.0998
0.0662
0.0741
0.0820
0.0868
0.0837
0.0833
0.3561
0.0827
0.0822


>  <Mulliken>  (95) 
    0.23884616
   -0.56926456
   -0.00549737
   -0.00290876
   -0.01108834
   -0.05488157
   -0.05118079
   -0.04262812
   -0.02738116
   -0.03528906
   -0.04642085
    0.09828234
    0.09779877
   -0.02578766
   -0.02611003
   -0.02586586
   -0.02591584
   -0.41157820
   -0.02987409
   -0.02923572
    0.33188924
    0.01575293
    0.02614146
    0.01788334
    0.04806978
    0.01658809
    0.03055072
    0.02733551
    0.03664019
    0.02873837
    0.00692547
    0.03075315
    0.00210449
    0.01228757
    0.02717936
    0.03205502
    0.02901058
    0.02827832
    0.18183978
    0.02739052
    0.02856679


$$$$

     RDKit          3D

 19 20  0  0  0  0  0  0  0  0999 V2000
    1.1433    0.0900    0.0982 C   0  0  0  0  0  0  0  0  0  0  0  0
    1.7696    1.2471    0.2969 N   0  0  0  0  0  0  0  0  0  0  0  0
    3.1121    1.0258    0.1452 C   0  0  0  0  0  0  0  0  0  0  0  0
   -0.2848   -0.1517    0.1575 C   0  0  0  0  0  0  0  0  0  0  0  0
    2.0543   -0.8438   -0.1723 N   0  0  0  0  0  0  0  0  0  0  0  0
    3.2922   -0.3119   -0.1548 C   0  0  0  0  0  0  0  0  0  0  0  0
   -1.1782    0.8787    0.4473 C   0  0  0  0  0  0  0  0  0  0  0  0
   -0.8253   -1.4029   -0.0680 C   0  0  0  0  0  0  0  0  0  0  0  0
   -2.5329    0.6749    0.5090 C   0  0  0  0  0  0  0  0  0  0  0  0
   -2.1792   -1.6082   -0.0067 C   0  0  0  0  0  0  0  0  0  0  0  0
   -3.0391   -0.5830    0.2794 C   0  0  0  0  0  0  0  0  0  0  0  0
    1.3689    2.1955    0.5308 H   0  0  0  0  0  0  0  0  0  0  0  0
    3.9010    1.7581    0.2404 H   0  0  0  0  0  0  0  0  0  0  0  0
    4.2275   -0.8195   -0.3361 H   0  0  0  0  0  0  0  0  0  0  0  0
   -0.7625    1.8809    0.6293 H   0  0  0  0  0  0  0  0  0  0  0  0
   -0.1279   -2.2096   -0.2947 H   0  0  0  0  0  0  0  0  0  0  0  0
   -3.2193    1.5082    0.7405 H   0  0  0  0  0  0  0  0  0  0  0  0
   -2.5930   -2.6114   -0.1890 H   0  0  0  0  0  0  0  0  0  0  0  0
   -4.1268   -0.7169    0.3353 H   0  0  0  0  0  0  0  0  0  0  0  0
  1  2  1  0
  3  2  1  0
  4  1  1  0
  1  5  2  0
  6  3  2  0
  7  4  2  0
  4  8  1  0
  5  6  1  0
  9  7  1  0
  8 10  2  0
 11 10  1  0
 11  9  2  0
  2 12  1  0
  3 13  1  0
  6 14  1  0
  7 15  1  0
  8 16  1  0
  9 17  1  0
 10 18  1  0
 11 19  1  0
M  END
>  <JobName>  (96) 
CHEMBL174783_f003

>  <Status>  (96) 
ok

>  <DetailedStatus>  (96) 


>  <E_el>  (96) 
-456.2726118993

>  <E_el_PBEh-3c>  (96) 
-456.2726118993

>  <HBD_atom_index>  (96) 
2

>  <Function>  (96) 
undefined donor function

>  <Atom>  (96) 
N

>  <Molecular_Weight>  (96) 
144.17321

>  <Mol_ID>  (96) 
CHEMBL174783_f003

>  <Atom_and_Type>  (96) 
N-ring fragment

>  <E_el_PW6B95>  (96) 
-458.0833359152

>  <E_el complex_PW6B95>  (96) 
-651.5779374961

>  <HB_distance>  (96) 
2.02

>  <dG(298)_RRHO (kJ/mol)>  (96) 
325.1500

>  <dG(298)_RRHO complex (kJ/mol)>  (96) 
538.5771

>  <dG_solv_SMD_CCl4 (kJ/mol)>  (96) 
-42.9609

>  <dG_solv_SMD_CCl4 complex (kJ/mol)>  (96) 
-49.4160

>  <Delta G_sol (kJ/mol)>  (96) 
32.51

>  <Delta G (kcal/mol)>  (96) 
-0.11

>  <Delta G (kJ/mol)>  (96) 
-0.46

>  <cm5>  (96) 
0.3923
-0.5728
0.0577
-0.0086
-0.5730
0.1149
-0.0932
-0.0723
-0.0772
-0.0766
-0.0837
0.3975
0.0881
0.0885
0.0738
0.1013
0.0795
0.0818
0.0820


>  <Mulliken>  (96) 
    0.24531451
   -0.23444154
    0.03408001
   -0.00933207
   -0.39163571
    0.08556103
   -0.04375098
   -0.02231223
   -0.02366891
   -0.02312850
   -0.02930933
    0.22438221
    0.02515642
    0.02534382
    0.01532865
    0.04098292
    0.02602848
    0.02769899
    0.02770224


$$$$

     RDKit          3D

 14 13  0  0  0  0  0  0  0  0999 V2000
   -1.2657   -0.6855    0.2525 C   0  0  0  0  0  0  0  0  0  0  0  0
   -1.8982    0.5784    0.5395 N   0  0  0  0  0  0  0  0  0  0  0  0
    0.0793   -0.3981   -0.3668 C   0  0  0  0  0  0  0  0  0  0  0  0
    0.9016    0.3385    0.4833 O   0  0  0  0  0  0  0  0  0  0  0  0
    2.1072    0.5220   -0.2341 C   0  0  0  0  0  0  0  0  0  0  0  0
   -1.8454   -1.2627   -0.5081 H   0  0  0  0  0  0  0  0  0  0  0  0
   -1.1903   -1.2639    1.1727 H   0  0  0  0  0  0  0  0  0  0  0  0
   -1.7917    1.2746   -0.2022 H   0  0  0  0  0  0  0  0  0  0  0  0
   -2.8221    0.4993    0.9720 H   0  0  0  0  0  0  0  0  0  0  0  0
   -0.0060    0.1747   -1.3106 H   0  0  0  0  0  0  0  0  0  0  0  0
    0.6398   -1.3335   -0.6055 H   0  0  0  0  0  0  0  0  0  0  0  0
    1.8262    1.0674   -1.1465 H   0  0  0  0  0  0  0  0  0  0  0  0
    2.8769    1.0021    0.3705 H   0  0  0  0  0  0  0  0  0  0  0  0
    2.3884   -0.5136   -0.5734 H   0  0  0  0  0  0  0  0  0  0  0  0
  1  2  1  0
  3  1  1  0
  4  3  1  0
  5  4  1  0
  1  6  1  0
  1  7  1  0
  2  8  1  0
  2  9  1  0
  3 10  1  0
  3 11  1  0
  5 12  1  0
  5 13  1  0
  5 14  1  0
M  END
>  <JobName>  (97) 
CHEMBL1760643_f004

>  <Status>  (97) 
ok

>  <DetailedStatus>  (97) 


>  <E_el>  (97) 
-249.1409325671

>  <E_el_PBEh-3c>  (97) 
-249.1409325671

>  <HBD_atom_index>  (97) 
2

>  <Function>  (97) 
undefined donor function

>  <Atom>  (97) 
N

>  <Molecular_Weight>  (97) 
75.10966

>  <Mol_ID>  (97) 
CHEMBL1760643_f004

>  <Atom_and_Type>  (97) 
N-chain fragment

>  <E_el_PW6B95>  (97) 
-250.1084473202

>  <E_el complex_PW6B95>  (97) 
-443.5934071708

>  <HB_distance>  (97) 
2.49

>  <dG(298)_RRHO (kJ/mol)>  (97) 
264.7924

>  <dG(298)_RRHO complex (kJ/mol)>  (97) 
467.1424

>  <dG_solv_SMD_CCl4 (kJ/mol)>  (97) 
-12.0576

>  <dG_solv_SMD_CCl4 complex (kJ/mol)>  (97) 
-25.0351

>  <Delta G_sol (kJ/mol)>  (97) 
40.23

>  <Delta G (kcal/mol)>  (97) 
1.05

>  <Delta G (kJ/mol)>  (97) 
4.40

>  <cm5>  (97) 
0.0517
-0.9434
0.1235
-0.5670
0.0489
0.0586
0.0966
0.3820
0.3775
0.0716
0.0649
0.0747
0.0925
0.0680


>  <Mulliken>  (97) 
    0.09887513
   -0.49447933
    0.19813072
   -0.45717859
    0.16887096
   -0.00216887
    0.03012249
    0.19728777
    0.19542355
    0.00555346
    0.00217647
    0.01368204
    0.03417114
    0.00953307


$$$$

     RDKit          3D

 20 21  0  0  0  0  0  0  0  0999 V2000
   -2.2724    1.7881   -0.2311 N   0  0  0  0  0  0  0  0  0  0  0  0
   -1.0304    2.1632    0.0230 N   0  0  0  0  0  0  0  0  0  0  0  0
   -0.2315    1.0829    0.0619 C   0  0  0  0  0  0  0  0  0  0  0  0
   -2.3500    0.4584   -0.3700 C   0  0  0  0  0  0  0  0  0  0  0  0
   -1.0526    0.0050   -0.1842 C   0  0  0  0  0  0  0  0  0  0  0  0
    1.1415    0.9269    0.2890 C   0  0  0  0  0  0  0  0  0  0  0  0
   -3.4905   -0.3389   -0.6459 N   0  0  0  0  0  0  0  0  0  0  0  0
   -0.4776   -1.2497   -0.2011 C   0  0  0  0  0  0  0  0  0  0  0  0
    1.7146   -0.3271    0.2718 C   0  0  0  0  0  0  0  0  0  0  0  0
    0.8758   -1.3952    0.0235 C   0  0  0  0  0  0  0  0  0  0  0  0
    3.1754   -0.5063    0.5122 C   0  0  0  0  0  0  0  0  0  0  0  0
   -0.7667    3.1632    0.1636 H   0  0  0  0  0  0  0  0  0  0  0  0
    1.7655    1.7879    0.4800 H   0  0  0  0  0  0  0  0  0  0  0  0
   -4.0960   -0.6128    0.1519 H   0  0  0  0  0  0  0  0  0  0  0  0
   -3.7267   -0.6439   -1.5881 H   0  0  0  0  0  0  0  0  0  0  0  0
   -1.1352   -2.0945   -0.3965 H   0  0  0  0  0  0  0  0  0  0  0  0
    1.3327   -2.3769    0.0115 H   0  0  0  0  0  0  0  0  0  0  0  0
    3.3661   -0.8382    1.5686 H   0  0  0  0  0  0  0  0  0  0  0  0
    3.4890   -1.3524   -0.1594 H   0  0  0  0  0  0  0  0  0  0  0  0
    3.7689    0.3603    0.2191 H   0  0  0  0  0  0  0  0  0  0  0  0
  1  2  1  0
  2  3  1  0
  4  1  2  0
  5  3  2  0
  3  6  1  0
  5  4  1  0
  4  7  1  0
  8  5  1  0
  9  6  2  0
 10  8  2  0
 11  9  1  0
  9 10  1  0
  2 12  1  0
  6 13  1  0
  7 14  1  0
  7 15  1  0
  8 16  1  0
 10 17  1  0
 11 18  1  0
 11 19  1  0
 11 20  1  0
M  END
>  <JobName>  (98) 
CHEMBL1765746_f004

>  <Status>  (98) 
ok

>  <DetailedStatus>  (98) 


>  <E_el>  (98) 
-473.4853998650

>  <E_el_PBEh-3c>  (98) 
-473.4853998650

>  <HBD_atom_index>  (98) 
1

>  <Function>  (98) 
pyrazole

>  <Atom>  (98) 
N

>  <Molecular_Weight>  (98) 
147.17716

>  <Mol_ID>  (98) 
CHEMBL1765746_f004

>  <Atom_and_Type>  (98) 
N-ring fragment

>  <E_el_PW6B95>  (98) 
-475.3489420198

>  <E_el complex_PW6B95>  (98) 
-668.8306068792

>  <HB_distance>  (98) 
2.38

>  <dG(298)_RRHO (kJ/mol)>  (98) 
351.8540

>  <dG(298)_RRHO complex (kJ/mol)>  (98) 
553.8076

>  <dG_solv_SMD_CCl4 (kJ/mol)>  (98) 
-35.8229

>  <dG_solv_SMD_CCl4 complex (kJ/mol)>  (98) 
-51.3579

>  <Delta G_sol (kJ/mol)>  (98) 
45.93

>  <Delta G (kcal/mol)>  (98) 
1.91

>  <Delta G (kJ/mol)>  (98) 
7.99

>  <cm5>  (98) 
-0.3774
-0.3843
0.1873
0.3900
-0.0356
-0.1369
-0.9348
-0.0787
0.0006
-0.1136
-0.2184
0.4080
0.0845
0.3885
0.4026
0.0846
0.0817
0.0849
0.0804
0.0867


>  <Mulliken>  (98) 
   -0.26709711
   -0.11569999
    0.11076561
    0.25264729
   -0.05416167
   -0.09020715
   -0.51532300
   -0.02839302
    0.01878809
   -0.05993112
   -0.08101691
    0.22147764
    0.02518393
    0.21182468
    0.21763769
    0.02682313
    0.02419749
    0.03673156
    0.03125708
    0.03449582


$$$$

     RDKit          3D

 19 19  0  0  0  0  0  0  0  0999 V2000
    1.4355    0.4127   -0.9116 C   0  0  0  0  0  0  0  0  0  0  0  0
    2.6848    0.1504   -0.4869 N   0  0  0  0  0  0  0  0  0  0  0  0
    2.5778   -0.6196    0.6120 C   0  0  0  0  0  0  0  0  0  0  0  0
    0.5329   -0.2073   -0.0573 C   0  0  0  0  0  0  0  0  0  0  0  0
    1.2752   -0.8295    0.8675 N   0  0  0  0  0  0  0  0  0  0  0  0
   -0.9656   -0.1663   -0.1799 C   0  0  0  0  0  0  0  0  0  0  0  0
   -1.3263    1.3284   -0.2084 C   0  0  0  0  0  0  0  0  0  0  0  0
   -1.5976   -0.7401    1.0541 C   0  0  0  0  0  0  0  0  0  0  0  0
   -1.3170   -0.7816   -1.3575 O   0  0  0  0  0  0  0  0  0  0  0  0
    1.0976    1.0007   -1.7593 H   0  0  0  0  0  0  0  0  0  0  0  0
    3.5721    0.5103   -0.9517 H   0  0  0  0  0  0  0  0  0  0  0  0
    3.4557   -0.9797    1.1737 H   0  0  0  0  0  0  0  0  0  0  0  0
   -1.7872    1.6465    0.7316 H   0  0  0  0  0  0  0  0  0  0  0  0
   -1.9868    1.5038   -1.1063 H   0  0  0  0  0  0  0  0  0  0  0  0
   -0.4401    1.9777   -0.3318 H   0  0  0  0  0  0  0  0  0  0  0  0
   -1.1158   -1.6719    1.4009 H   0  0  0  0  0  0  0  0  0  0  0  0
   -1.5553   -0.0010    1.8966 H   0  0  0  0  0  0  0  0  0  0  0  0
   -2.6638   -0.9641    0.8458 H   0  0  0  0  0  0  0  0  0  0  0  0
   -1.8759   -1.5695   -1.2313 H   0  0  0  0  0  0  0  0  0  0  0  0
  1  2  1  0
  2  3  1  0
  4  1  2  0
  3  5  2  0
  6  4  1  0
  4  5  1  0
  7  6  1  0
  6  8  1  0
  6  9  1  0
  1 10  1  0
  2 11  1  0
  3 12  1  0
  7 13  1  0
  7 14  1  0
  7 15  1  0
  8 16  1  0
  8 17  1  0
  8 18  1  0
  9 19  1  0
M  END
>  <JobName>  (99) 
CHEMBL1766183_f003

>  <Status>  (99) 
ok

>  <DetailedStatus>  (99) 


>  <E_el>  (99) 
-418.4805237659

>  <E_el_PBEh-3c>  (99) 
-418.4805237659

>  <HBD_atom_index>  (99) 
9

>  <Function>  (99) 
alcohol

>  <Atom>  (99) 
O

>  <Molecular_Weight>  (99) 
126.1564

>  <Mol_ID>  (99) 
CHEMBL1766183_f003

>  <Atom_and_Type>  (99) 
N-ring fragment

>  <E_el_PW6B95>  (99) 
-420.1050154194

>  <E_el complex_PW6B95>  (99) 
-613.5950854652

>  <HB_distance>  (99) 
2.07

>  <dG(298)_RRHO (kJ/mol)>  (99) 
348.2256

>  <dG(298)_RRHO complex (kJ/mol)>  (99) 
554.8525

>  <dG_solv_SMD_CCl4 (kJ/mol)>  (99) 
-38.4384

>  <dG_solv_SMD_CCl4 complex (kJ/mol)>  (99) 
-50.8539

>  <Delta G_sol (kJ/mol)>  (99) 
31.65

>  <Delta G (kcal/mol)>  (99) 
-0.24

>  <Delta G (kJ/mol)>  (99) 
-1.00

>  <cm5>  (99) 
0.0630
-0.5610
0.3027
0.1702
-0.5765
0.2649
-0.2512
-0.2432
-0.7696
0.0965
0.3905
0.0891
0.0829
0.0929
0.0784
0.0956
0.0861
0.0775
0.5111


>  <Mulliken>  (99) 
    0.03309045
   -0.22338753
    0.20478645
    0.09298906
   -0.39556963
    0.26223591
   -0.11373782
   -0.10681753
   -0.56572336
    0.03205052
    0.22218861
    0.02196098
    0.02948266
    0.04059066
    0.02434535
    0.04011351
    0.03502325
    0.02452425
    0.34185422


$$$$

     RDKit          3D

 23 25  0  0  0  0  0  0  0  0999 V2000
    0.5372   -2.4135   -0.1107 C   0  0  0  0  0  0  0  0  0  0  0  0
    1.7995   -1.8846   -0.0991 N   0  0  0  0  0  0  0  0  0  0  0  0
    1.7326   -0.5450   -0.0073 C   0  0  0  0  0  0  0  0  0  0  0  0
   -0.3671   -1.3761   -0.0232 C   0  0  0  0  0  0  0  0  0  0  0  0
    2.5982    0.5353    0.0491 C   0  0  0  0  0  0  0  0  0  0  0  0
    0.3952   -0.2535    0.0381 C   0  0  0  0  0  0  0  0  0  0  0  0
   -1.8406   -1.2420    0.0146 C   0  0  0  0  0  0  0  0  0  0  0  0
    2.1780    1.8442    0.1455 C   0  0  0  0  0  0  0  0  0  0  0  0
   -0.0731    1.0251    0.1334 C   0  0  0  0  0  0  0  0  0  0  0  0
   -2.3314    0.1113   -0.3235 C   0  0  0  0  0  0  0  0  0  0  0  0
    0.8175    2.1023    0.1890 C   0  0  0  0  0  0  0  0  0  0  0  0
   -1.5142    1.2721    0.1763 C   0  0  0  0  0  0  0  0  0  0  0  0
    0.2815   -3.4633   -0.1768 H   0  0  0  0  0  0  0  0  0  0  0  0
    2.6655   -2.4433   -0.1535 H   0  0  0  0  0  0  0  0  0  0  0  0
    3.6509    0.2907    0.0124 H   0  0  0  0  0  0  0  0  0  0  0  0
   -2.2164   -1.5616    1.0183 H   0  0  0  0  0  0  0  0  0  0  0  0
   -2.2530   -1.9754   -0.7103 H   0  0  0  0  0  0  0  0  0  0  0  0
    2.9106    2.6585    0.1864 H   0  0  0  0  0  0  0  0  0  0  0  0
   -2.5358    0.1992   -1.4295 H   0  0  0  0  0  0  0  0  0  0  0  0
   -3.3533    0.2308    0.1454 H   0  0  0  0  0  0  0  0  0  0  0  0
    0.4749    3.1271    0.2648 H   0  0  0  0  0  0  0  0  0  0  0  0
   -1.8282    1.6252    1.1803 H   0  0  0  0  0  0  0  0  0  0  0  0
   -1.7285    2.1364   -0.5195 H   0  0  0  0  0  0  0  0  0  0  0  0
  1  2  1  0
  2  3  1  0
  4  1  2  0
  3  5  2  0
  3  6  1  0
  7  4  1  0
  4  6  1  0
  5  8  1  0
  9  6  2  0
 10  7  1  0
  8 11  2  0
 11  9  1  0
  9 12  1  0
 10 12  1  0
  1 13  1  0
  2 14  1  0
  5 15  1  0
  7 16  1  0
  7 17  1  0
  8 18  1  0
 10 19  1  0
 10 20  1  0
 11 21  1  0
 12 22  1  0
 12 23  1  0
M  END
>  <JobName>  (100) 
CHEMBL177034_f002

>  <Status>  (100) 
ok

>  <DetailedStatus>  (100) 


>  <E_el>  (100) 
-479.5089087169

>  <E_el_PBEh-3c>  (100) 
-479.5089087169

>  <HBD_atom_index>  (100) 
2

>  <Function>  (100) 
pyrrole

>  <Atom>  (100) 
N

>  <Molecular_Weight>  (100) 
157.21174

>  <Mol_ID>  (100) 
CHEMBL177034_f002

>  <Atom_and_Type>  (100) 
N-ring fragment

>  <E_el_PW6B95>  (100) 
-481.4072625650

>  <E_el complex_PW6B95>  (100) 
-674.8980528658

>  <HB_distance>  (100) 
2.08

>  <dG(298)_RRHO (kJ/mol)>  (100) 
440.2441

>  <dG(298)_RRHO complex (kJ/mol)>  (100) 
645.9732

>  <dG_solv_SMD_CCl4 (kJ/mol)>  (100) 
-39.2427

>  <dG_solv_SMD_CCl4 complex (kJ/mol)>  (100) 
-49.7630

>  <Delta G_sol (kJ/mol)>  (100) 
30.76

>  <Delta G (kcal/mol)>  (100) 
-0.37

>  <Delta G (kJ/mol)>  (100) 
-1.56

>  <cm5>  (100) 
0.0701
-0.6115
0.1793
-0.0606
-0.1264
-0.0254
-0.1284
-0.0841
-0.0108
-0.1333
-0.1211
-0.1376
0.0884
0.4058
0.0775
0.0782
0.0771
0.0785
0.0720
0.0682
0.0804
0.0851
0.0785


>  <Mulliken>  (100) 
    0.05368350
   -0.25912424
    0.11350237
   -0.05720535
   -0.07722918
   -0.03296593
   -0.03067839
   -0.03003773
    0.00067153
   -0.03255755
   -0.06741875
   -0.04045424
    0.02587452
    0.22352914
    0.01880195
    0.02524717
    0.02296489
    0.02428186
    0.02086064
    0.01705219
    0.02369988
    0.03143335
    0.02606837


$$$$

     RDKit          3D

 36 37  0  0  0  0  0  0  0  0999 V2000
    0.1298    0.3602    0.3750 C   0  0  0  0  0  0  0  0  0  0  0  0
   -1.0484    0.1298    1.0559 N   0  0  0  0  0  0  0  0  0  0  0  0
   -2.3127   -0.0170    0.5641 C   0  0  0  0  0  0  0  0  0  0  0  0
    0.7063   -0.8282   -0.3390 C   0  0  0  0  0  0  0  0  0  0  0  0
   -2.8810    1.2215   -0.1524 C   0  0  0  0  0  0  0  0  0  0  0  0
   -2.7445   -1.2038   -0.1848 C   0  0  0  0  0  0  0  0  0  0  0  0
    1.9776   -0.4433   -0.9665 N   0  0  0  0  0  0  0  0  0  0  0  0
   -4.3819    1.0635   -0.0037 C   0  0  0  0  0  0  0  0  0  0  0  0
   -4.2287   -1.1932   -0.5231 C   0  0  0  0  0  0  0  0  0  0  0  0
    3.0914   -0.1218   -0.1742 C   0  0  0  0  0  0  0  0  0  0  0  0
   -4.7546    0.0188   -0.8351 O   0  0  0  0  0  0  0  0  0  0  0  0
    3.1469   -0.4568    1.0950 C   0  0  0  0  0  0  0  0  0  0  0  0
    4.3294   -0.0957    1.8712 C   0  0  0  0  0  0  0  0  0  0  0  0
    5.3233    0.5334    1.3911 N   0  0  0  0  0  0  0  0  0  0  0  0
    5.3725    0.9555    0.0069 C   0  0  0  0  0  0  0  0  0  0  0  0
    4.2100    0.5831   -0.7405 N   0  0  0  0  0  0  0  0  0  0  0  0
    0.0308    1.1322   -0.4595 H   0  0  0  0  0  0  0  0  0  0  0  0
    0.9080    0.8585    1.0340 H   0  0  0  0  0  0  0  0  0  0  0  0
   -0.8827   -0.1564    2.0583 H   0  0  0  0  0  0  0  0  0  0  0  0
   -3.0076   -0.0363    1.5193 H   0  0  0  0  0  0  0  0  0  0  0  0
    0.0029   -1.1682   -1.1039 H   0  0  0  0  0  0  0  0  0  0  0  0
    0.8349   -1.6765    0.3594 H   0  0  0  0  0  0  0  0  0  0  0  0
   -2.4755    2.1383    0.2772 H   0  0  0  0  0  0  0  0  0  0  0  0
   -2.6738    1.1688   -1.2399 H   0  0  0  0  0  0  0  0  0  0  0  0
   -2.1640   -1.3135   -1.1242 H   0  0  0  0  0  0  0  0  0  0  0  0
   -2.5733   -2.1295    0.4055 H   0  0  0  0  0  0  0  0  0  0  0  0
    2.0169   -0.4315   -2.0005 H   0  0  0  0  0  0  0  0  0  0  0  0
   -4.6005    0.7331    1.0560 H   0  0  0  0  0  0  0  0  0  0  0  0
   -4.9508    1.9567   -0.2225 H   0  0  0  0  0  0  0  0  0  0  0  0
   -4.8299   -1.6876    0.2533 H   0  0  0  0  0  0  0  0  0  0  0  0
   -4.3222   -1.8299   -1.4429 H   0  0  0  0  0  0  0  0  0  0  0  0
    2.3305   -0.9933    1.5555 H   0  0  0  0  0  0  0  0  0  0  0  0
    4.3710   -0.3861    2.9129 H   0  0  0  0  0  0  0  0  0  0  0  0
    5.6001    2.0474   -0.0379 H   0  0  0  0  0  0  0  0  0  0  0  0
    6.2620    0.4251   -0.4423 H   0  0  0  0  0  0  0  0  0  0  0  0
    4.1875    0.8427   -1.7502 H   0  0  0  0  0  0  0  0  0  0  0  0
  1  2  1  0
  2  3  1  0
  4  1  1  0
  3  5  1  0
  3  6  1  0
  7  4  1  0
  5  8  1  0
  9  6  1  0
 10  7  1  0
  8 11  1  0
 11  9  1  0
 12 13  1  0
 13 14  2  0
 14 15  1  0
 16 15  1  0
 16 10  1  0
 10 12  2  0
  1 17  1  0
  1 18  1  0
  2 19  1  0
  3 20  1  0
  4 21  1  0
  4 22  1  0
  5 23  1  0
  5 24  1  0
  6 25  1  0
  6 26  1  0
  7 27  1  0
  8 28  1  0
  8 29  1  0
  9 30  1  0
  9 31  1  0
 12 32  1  0
 13 33  1  0
 15 34  1  0
 15 35  1  0
 16 36  1  0
M  END
>  <JobName>  (101) 
CHEMBL1771261_f002

>  <Status>  (101) 
ok

>  <DetailedStatus>  (101) 


>  <E_el>  (101) 
-723.8115902782

>  <E_el_PBEh-3c>  (101) 
-723.8115902782

>  <HBD_atom_index>  (101) 
2

>  <Function>  (101) 
secondary amine

>  <Atom>  (101) 
N

>  <Molecular_Weight>  (101) 
224.3027

>  <Mol_ID>  (101) 
CHEMBL1771261_f002

>  <Atom_and_Type>  (101) 
N-ring_sidechain fragment

>  <E_el_PW6B95>  (101) 
-726.6326980041

>  <E_el complex_PW6B95>  (101) 
-920.1241235894

>  <HB_distance>  (101) 
2.28

>  <dG(298)_RRHO (kJ/mol)>  (101) 
752.6027

>  <dG(298)_RRHO complex (kJ/mol)>  (101) 
961.2146

>  <dG_solv_SMD_CCl4 (kJ/mol)>  (101) 
-54.4094

>  <dG_solv_SMD_CCl4 complex (kJ/mol)>  (101) 
-63.1705

>  <Delta G_sol (kJ/mol)>  (101) 
33.73

>  <Delta G (kcal/mol)>  (101) 
0.07

>  <Delta G (kJ/mol)>  (101) 
0.31

>  <cm5>  (101) 
0.0783
-0.7915
0.1617
0.0347
-0.1905
-0.1887
-0.7256
0.1229
0.1336
0.4069
-0.5648
-0.2344
0.2163
-0.5882
0.2645
-0.7179
0.0753
0.0876
0.3738
0.0700
0.0927
0.0909
0.0904
0.0987
0.0838
0.0788
0.4003
0.0679
0.0941
0.0717
0.0845
0.0933
0.0798
0.0814
0.0808
0.3867


>  <Mulliken>  (101) 
    0.10381224
   -0.41949280
    0.15010974
    0.08181696
   -0.09189628
   -0.09003084
   -0.38570539
    0.20125869
    0.20932379
    0.29616418
   -0.45457658
   -0.19673957
    0.17720632
   -0.39242784
    0.23953793
   -0.39352564
    0.01147683
    0.02279556
    0.19973041
    0.00400466
    0.02573199
    0.02570249
    0.03172637
    0.03818783
    0.02645863
    0.02301685
    0.21743380
    0.00567349
    0.03019714
    0.00861163
    0.02312450
    0.03019263
    0.01217623
    0.01240341
    0.01009572
    0.20642493


$$$$

     RDKit          3D

 20 21  0  0  0  0  0  0  0  0999 V2000
    2.1045    0.3619    0.0399 N   0  0  0  0  0  0  0  0  0  0  0  0
    3.3290    0.6903   -0.3833 O   0  0  0  0  0  0  0  0  0  0  0  0
    1.1094    1.3791    0.1947 C   0  0  0  0  0  0  0  0  0  0  0  0
    1.7807   -1.0180    0.3456 C   0  0  0  0  0  0  0  0  0  0  0  0
   -0.2847    0.8956    0.0966 C   0  0  0  0  0  0  0  0  0  0  0  0
    1.3620    2.5671    0.3940 O   0  0  0  0  0  0  0  0  0  0  0  0
    0.5135   -1.4316   -0.3403 C   0  0  0  0  0  0  0  0  0  0  0  0
   -1.2986    1.7927    0.2603 N   0  0  0  0  0  0  0  0  0  0  0  0
   -0.5390   -0.4216   -0.1273 C   0  0  0  0  0  0  0  0  0  0  0  0
   -2.5668    1.3616    0.1992 C   0  0  0  0  0  0  0  0  0  0  0  0
   -1.8744   -0.8805   -0.1920 C   0  0  0  0  0  0  0  0  0  0  0  0
   -2.8596    0.0320   -0.0255 C   0  0  0  0  0  0  0  0  0  0  0  0
    3.4476    1.6598   -0.3905 H   0  0  0  0  0  0  0  0  0  0  0  0
    2.6024   -1.6643   -0.0114 H   0  0  0  0  0  0  0  0  0  0  0  0
    1.6040   -1.1617    1.4519 H   0  0  0  0  0  0  0  0  0  0  0  0
    0.7716   -1.5340   -1.4307 H   0  0  0  0  0  0  0  0  0  0  0  0
    0.1736   -2.4164    0.0400 H   0  0  0  0  0  0  0  0  0  0  0  0
   -3.4187    2.0328    0.3226 H   0  0  0  0  0  0  0  0  0  0  0  0
   -2.0469   -1.9490   -0.3731 H   0  0  0  0  0  0  0  0  0  0  0  0
   -3.9097   -0.2958   -0.0707 H   0  0  0  0  0  0  0  0  0  0  0  0
  1  2  1  0
  3  1  1  0
  1  4  1  0
  5  3  1  0
  3  6  2  0
  4  7  1  0
  8  5  1  0
  5  9  2  0
  7  9  1  0
 10  8  2  0
  9 11  1  0
 12 11  2  0
 12 10  1  0
  2 13  1  0
  4 14  1  0
  4 15  1  0
  7 16  1  0
  7 17  1  0
 10 18  1  0
 11 19  1  0
 12 20  1  0
M  END
>  <JobName>  (102) 
CHEMBL1773408_f002

>  <Status>  (102) 
ok

>  <DetailedStatus>  (102) 


>  <E_el>  (102) 
-568.3466068579

>  <E_el_PBEh-3c>  (102) 
-568.3466068579

>  <HBD_atom_index>  (102) 
2

>  <Function>  (102) 
undefined donor function

>  <Atom>  (102) 
O

>  <Molecular_Weight>  (102) 
164.16131

>  <Mol_ID>  (102) 
CHEMBL1773408_f002

>  <Atom_and_Type>  (102) 
O-ring_sidechain fragment

>  <E_el_PW6B95>  (102) 
-570.5474361173

>  <E_el complex_PW6B95>  (102) 
-764.0383543495

>  <HB_distance>  (102) 
1.80

>  <dG(298)_RRHO (kJ/mol)>  (102) 
333.2654

>  <dG(298)_RRHO complex (kJ/mol)>  (102) 
545.9783

>  <dG_solv_SMD_CCl4 (kJ/mol)>  (102) 
-39.6487

>  <dG_solv_SMD_CCl4 complex (kJ/mol)>  (102) 
-47.8363

>  <Delta G_sol (kJ/mol)>  (102) 
39.74

>  <Delta G (kcal/mol)>  (102) 
0.98

>  <Delta G (kJ/mol)>  (102) 
4.09

>  <cm5>  (102) 
-0.2539
-0.5731
0.5200
0.0444
0.1936
-0.5738
-0.1528
-0.4677
-0.0182
0.1648
-0.0665
-0.0836
0.5653
0.1264
0.0951
0.1046
0.0971
0.0985
0.0900
0.0897


>  <Mulliken>  (102) 
   -0.03977721
   -0.43963937
    0.42157296
    0.08241484
    0.11742248
   -0.53576947
   -0.06022895
   -0.29029064
   -0.01474227
    0.14137592
   -0.01620299
   -0.03570907
    0.37871695
    0.05966299
    0.03398520
    0.04970745
    0.04223903
    0.03526675
    0.03479545
    0.03519995


$$$$

     RDKit          3D

 13 12  0  0  0  0  0  0  0  0999 V2000
    1.5113    0.3145   -0.0266 C   0  0  0  0  0  0  0  0  0  0  0  0
    2.6776   -0.4346    0.2548 N   0  0  0  0  0  0  0  0  0  0  0  0
    0.2355   -0.1966    0.0692 O   0  0  0  0  0  0  0  0  0  0  0  0
    1.5981    1.5235   -0.3893 O   0  0  0  0  0  0  0  0  0  0  0  0
   -0.9361    0.5098   -0.1995 C   0  0  0  0  0  0  0  0  0  0  0  0
   -2.1038   -0.4536    0.0385 C   0  0  0  0  0  0  0  0  0  0  0  0
    3.5192   -0.2734   -0.3290 H   0  0  0  0  0  0  0  0  0  0  0  0
    2.7194   -1.1320    1.0169 H   0  0  0  0  0  0  0  0  0  0  0  0
   -1.0371    0.8650   -1.2361 H   0  0  0  0  0  0  0  0  0  0  0  0
   -1.0610    1.4116    0.4549 H   0  0  0  0  0  0  0  0  0  0  0  0
   -2.9216    0.1090    0.5135 H   0  0  0  0  0  0  0  0  0  0  0  0
   -2.4003   -0.9650   -0.9020 H   0  0  0  0  0  0  0  0  0  0  0  0
   -1.8011   -1.2783    0.7347 H   0  0  0  0  0  0  0  0  0  0  0  0
  1  2  1  0
  3  1  1  0
  1  4  2  0
  5  3  1  0
  6  5  1  0
  2  7  1  0
  2  8  1  0
  5  9  1  0
  5 10  1  0
  6 11  1  0
  6 12  1  0
  6 13  1  0
M  END
>  <JobName>  (103) 
CHEMBL1774960_f005

>  <Status>  (103) 
ok

>  <DetailedStatus>  (103) 


>  <E_el>  (103) 
-323.0716603403

>  <E_el_PBEh-3c>  (103) 
-323.0716603403

>  <HBD_atom_index>  (103) 
2

>  <Function>  (103) 
amide

>  <Atom>  (103) 
N

>  <Molecular_Weight>  (103) 
89.09317

>  <Mol_ID>  (103) 
CHEMBL1774960_f005

>  <Atom_and_Type>  (103) 
N-chain fragment

>  <E_el_PW6B95>  (103) 
-324.3016919281

>  <E_el complex_PW6B95>  (103) 
-517.7912401996

>  <HB_distance>  (103) 
2.08

>  <dG(298)_RRHO (kJ/mol)>  (103) 
211.6758

>  <dG(298)_RRHO complex (kJ/mol)>  (103) 
418.3921

>  <dG_solv_SMD_CCl4 (kJ/mol)>  (103) 
-17.3766

>  <dG_solv_SMD_CCl4 complex (kJ/mol)>  (103) 
-28.8424

>  <Delta G_sol (kJ/mol)>  (103) 
34.06

>  <Delta G (kcal/mol)>  (103) 
0.12

>  <Delta G (kJ/mol)>  (103) 
0.52

>  <cm5>  (103) 
0.7615
-0.8593
-0.4986
-0.6058
0.1480
-0.2362
0.4245
0.4152
0.0952
0.0920
0.0835
0.0844
0.0956


>  <Mulliken>  (103) 
    0.65172958
   -0.44658166
   -0.42285711
   -0.56938999
    0.22436654
   -0.09523728
    0.24576655
    0.23638420
    0.03298636
    0.03214230
    0.03273705
    0.03454643
    0.04340704


$$$$

     RDKit          3D

 17 16  0  0  0  0  0  0  0  0999 V2000
    1.6701    0.5623   -0.0050 C   0  0  0  0  0  0  0  0  0  0  0  0
    2.9002   -0.0843   -0.1005 O   0  0  0  0  0  0  0  0  0  0  0  0
    0.7032    0.0870    0.9798 C   0  0  0  0  0  0  0  0  0  0  0  0
    1.4517    1.5129   -0.7628 O   0  0  0  0  0  0  0  0  0  0  0  0
   -0.7061   -0.0978    0.4726 C   0  0  0  0  0  0  0  0  0  0  0  0
   -1.3639    1.1169   -0.0732 C   0  0  0  0  0  0  0  0  0  0  0  0
   -0.8051   -1.2631   -0.4862 C   0  0  0  0  0  0  0  0  0  0  0  0
    3.1377   -0.9143    0.4381 H   0  0  0  0  0  0  0  0  0  0  0  0
    0.9787   -0.8812    1.4438 H   0  0  0  0  0  0  0  0  0  0  0  0
    0.6446    0.8015    1.8446 H   0  0  0  0  0  0  0  0  0  0  0  0
   -1.3059   -0.3995    1.3876 H   0  0  0  0  0  0  0  0  0  0  0  0
   -2.4322    0.8338   -0.2602 H   0  0  0  0  0  0  0  0  0  0  0  0
   -0.9338    1.4853   -1.0220 H   0  0  0  0  0  0  0  0  0  0  0  0
   -1.4231    1.9216    0.6867 H   0  0  0  0  0  0  0  0  0  0  0  0
    0.1934   -1.6481   -0.7796 H   0  0  0  0  0  0  0  0  0  0  0  0
   -1.4061   -2.1123   -0.0470 H   0  0  0  0  0  0  0  0  0  0  0  0
   -1.3034   -0.9208   -1.4082 H   0  0  0  0  0  0  0  0  0  0  0  0
  1  2  1  0
  3  1  1  0
  1  4  2  0
  5  3  1  0
  6  5  1  0
  5  7  1  0
  2  8  1  0
  3  9  1  0
  3 10  1  0
  5 11  1  0
  6 12  1  0
  6 13  1  0
  6 14  1  0
  7 15  1  0
  7 16  1  0
  7 17  1  0
M  END
>  <JobName>  (104) 
CHEMBL1777873_f001

>  <Status>  (104) 
ok

>  <DetailedStatus>  (104) 


>  <E_el>  (104) 
-346.2900747374

>  <E_el_PBEh-3c>  (104) 
-346.2900747374

>  <HBD_atom_index>  (104) 
2

>  <Function>  (104) 
alcohol

>  <Atom>  (104) 
O

>  <Molecular_Weight>  (104) 
102.1317

>  <Mol_ID>  (104) 
CHEMBL1777873_f001

>  <Atom_and_Type>  (104) 
O-chain fragment

>  <E_el_PW6B95>  (104) 
-347.6137622173

>  <E_el complex_PW6B95>  (104) 
-541.1080285132

>  <HB_distance>  (104) 
1.81

>  <dG(298)_RRHO (kJ/mol)>  (104) 
315.0839

>  <dG(298)_RRHO complex (kJ/mol)>  (104) 
520.9127

>  <dG_solv_SMD_CCl4 (kJ/mol)>  (104) 
-21.6794

>  <dG_solv_SMD_CCl4 complex (kJ/mol)>  (104) 
-32.3998

>  <Delta G_sol (kJ/mol)>  (104) 
21.53

>  <Delta G (kcal/mol)>  (104) 
-1.76

>  <Delta G (kJ/mol)>  (104) 
-7.38

>  <cm5>  (104) 
0.6259
-0.6842
-0.1849
-0.5508
-0.0497
-0.2260
-0.2342
0.5076
0.0907
0.1206
0.0724
0.0740
0.1088
0.0815
0.0813
0.0736
0.0935


>  <Mulliken>  (104) 
    0.58070715
   -0.50969261
   -0.09109756
   -0.50438060
    0.02057303
   -0.08370146
   -0.09249151
    0.35731054
    0.03312691
    0.06585956
    0.01796065
    0.02453863
    0.05317602
    0.03085731
    0.02920640
    0.02660774
    0.04143980


$$$$

     RDKit          3D

 30 29  0  0  0  0  0  0  0  0999 V2000
    1.3922   -0.4581   -1.2946 C   0  0  0  0  0  0  0  0  0  0  0  0
    0.0116   -0.8194   -1.0413 N   0  0  0  0  0  0  0  0  0  0  0  0
   -0.9417    0.0321   -0.4325 C   0  0  0  0  0  0  0  0  0  0  0  0
    2.1388   -0.1477   -0.0453 C   0  0  0  0  0  0  0  0  0  0  0  0
   -0.5753    1.1757   -0.0913 O   0  0  0  0  0  0  0  0  0  0  0  0
   -2.3117   -0.4877   -0.2392 C   0  0  0  0  0  0  0  0  0  0  0  0
    3.5722    0.2101   -0.4222 C   0  0  0  0  0  0  0  0  0  0  0  0
   -2.2222   -1.7083    0.6517 C   0  0  0  0  0  0  0  0  0  0  0  0
   -3.2391    0.4901    0.4079 C   0  0  0  0  0  0  0  0  0  0  0  0
    4.3654    0.5334    0.8289 C   0  0  0  0  0  0  0  0  0  0  0  0
   -3.4377    1.7605   -0.3352 C   0  0  0  0  0  0  0  0  0  0  0  0
    1.3880    0.4265   -1.9971 H   0  0  0  0  0  0  0  0  0  0  0  0
    1.9165   -1.2536   -1.8751 H   0  0  0  0  0  0  0  0  0  0  0  0
   -0.2854   -1.7917   -1.3393 H   0  0  0  0  0  0  0  0  0  0  0  0
    1.7007    0.6849    0.4983 H   0  0  0  0  0  0  0  0  0  0  0  0
    2.1631   -1.0418    0.6005 H   0  0  0  0  0  0  0  0  0  0  0  0
   -2.7112   -0.7703   -1.2258 H   0  0  0  0  0  0  0  0  0  0  0  0
    3.5674    1.0975   -1.0904 H   0  0  0  0  0  0  0  0  0  0  0  0
    4.0466   -0.6383   -0.9545 H   0  0  0  0  0  0  0  0  0  0  0  0
   -1.3274   -1.6812    1.3181 H   0  0  0  0  0  0  0  0  0  0  0  0
   -3.1164   -1.8262    1.2887 H   0  0  0  0  0  0  0  0  0  0  0  0
   -2.1364   -2.6386    0.0533 H   0  0  0  0  0  0  0  0  0  0  0  0
   -4.2210   -0.0135    0.5278 H   0  0  0  0  0  0  0  0  0  0  0  0
   -2.9239    0.7322    1.4638 H   0  0  0  0  0  0  0  0  0  0  0  0
    4.7702   -0.3854    1.3108 H   0  0  0  0  0  0  0  0  0  0  0  0
    3.7599    1.0822    1.5780 H   0  0  0  0  0  0  0  0  0  0  0  0
    5.2303    1.1954    0.5945 H   0  0  0  0  0  0  0  0  0  0  0  0
   -3.4600    2.6620    0.3111 H   0  0  0  0  0  0  0  0  0  0  0  0
   -2.6906    1.8480   -1.1515 H   0  0  0  0  0  0  0  0  0  0  0  0
   -4.4230    1.7312   -0.8457 H   0  0  0  0  0  0  0  0  0  0  0  0
  1  2  1  0
  2  3  1  0
  4  1  1  0
  3  5  2  0
  3  6  1  0
  7  4  1  0
  6  8  1  0
  6  9  1  0
 10  7  1  0
  9 11  1  0
  1 12  1  0
  1 13  1  0
  2 14  1  0
  4 15  1  0
  4 16  1  0
  6 17  1  0
  7 18  1  0
  7 19  1  0
  8 20  1  0
  8 21  1  0
  8 22  1  0
  9 23  1  0
  9 24  1  0
 10 25  1  0
 10 26  1  0
 10 27  1  0
 11 28  1  0
 11 29  1  0
 11 30  1  0
M  END
>  <JobName>  (105) 
CHEMBL1783185_f001

>  <Status>  (105) 
ok

>  <DetailedStatus>  (105) 


>  <E_el>  (105) 
-483.3641002330

>  <E_el_PBEh-3c>  (105) 
-483.3641002330

>  <HBD_atom_index>  (105) 
2

>  <Function>  (105) 
amide

>  <Atom>  (105) 
N

>  <Molecular_Weight>  (105) 
157.25326

>  <Mol_ID>  (105) 
CHEMBL1783185_f001

>  <Atom_and_Type>  (105) 
N-chain fragment

>  <E_el_PW6B95>  (105) 
-485.2367719362

>  <E_el complex_PW6B95>  (105) 
-678.7264124071

>  <HB_distance>  (105) 
2.18

>  <dG(298)_RRHO (kJ/mol)>  (105) 
635.9543

>  <dG(298)_RRHO complex (kJ/mol)>  (105) 
841.1241

>  <dG_solv_SMD_CCl4 (kJ/mol)>  (105) 
-34.4717

>  <dG_solv_SMD_CCl4 complex (kJ/mol)>  (105) 
-47.2684

>  <Delta G_sol (kJ/mol)>  (105) 
30.94

>  <Delta G (kcal/mol)>  (105) 
-0.35

>  <Delta G (kJ/mol)>  (105) 
-1.45

>  <cm5>  (105) 
0.0731
-0.6920
0.5414
-0.1579
-0.6054
-0.0927
-0.1486
-0.2251
-0.1272
-0.2228
-0.2190
0.0976
0.0782
0.3792
0.1215
0.0788
0.0970
0.0778
0.0703
0.0882
0.0897
0.0731
0.0704
0.0847
0.0717
0.0807
0.0738
0.0842
0.0957
0.0636


>  <Mulliken>  (105) 
    0.11616894
   -0.35976199
    0.45937983
   -0.05333289
   -0.55597970
   -0.03318038
   -0.03923696
   -0.08393963
   -0.02289866
   -0.07842521
   -0.07499081
    0.03501561
    0.01690908
    0.20702449
    0.05749738
    0.02143848
    0.03531633
    0.02456412
    0.01691962
    0.03573736
    0.03846967
    0.02233872
    0.01599930
    0.03116612
    0.02303842
    0.03070903
    0.02540905
    0.03472846
    0.03993313
    0.01398308


$$$$

     RDKit          3D

 29 28  0  0  0  0  0  0  0  0999 V2000
   -0.3133   -0.0281    1.2026 C   0  0  0  0  0  0  0  0  0  0  0  0
    0.5321   -0.9200    1.9242 O   0  0  0  0  0  0  0  0  0  0  0  0
    0.5524    0.9046    0.4366 C   0  0  0  0  0  0  0  0  0  0  0  0
   -1.2708   -0.8672    0.4556 C   0  0  0  0  0  0  0  0  0  0  0  0
    1.4804    0.2899   -0.5594 C   0  0  0  0  0  0  0  0  0  0  0  0
   -1.9764   -1.7247    1.4723 N   0  0  0  0  0  0  0  0  0  0  0  0
   -2.3914   -0.2281   -0.2652 C   0  0  0  0  0  0  0  0  0  0  0  0
    2.4826   -0.6680   -0.0190 C   0  0  0  0  0  0  0  0  0  0  0  0
    2.2711    1.4534   -1.1788 C   0  0  0  0  0  0  0  0  0  0  0  0
   -2.1374    0.7349   -1.3428 C   0  0  0  0  0  0  0  0  0  0  0  0
   -0.8569    0.5562    1.9628 H   0  0  0  0  0  0  0  0  0  0  0  0
    0.5051   -1.7714    1.4406 H   0  0  0  0  0  0  0  0  0  0  0  0
    1.2503    1.4681    1.1552 H   0  0  0  0  0  0  0  0  0  0  0  0
   -0.0569    1.6652   -0.0750 H   0  0  0  0  0  0  0  0  0  0  0  0
   -0.7130   -1.6075   -0.1633 H   0  0  0  0  0  0  0  0  0  0  0  0
    0.9456   -0.1659   -1.4393 H   0  0  0  0  0  0  0  0  0  0  0  0
   -2.0948   -1.0974    2.2998 H   0  0  0  0  0  0  0  0  0  0  0  0
   -1.3747   -2.5024    1.7499 H   0  0  0  0  0  0  0  0  0  0  0  0
   -3.0115   -1.0735   -0.6949 H   0  0  0  0  0  0  0  0  0  0  0  0
   -3.0797    0.2491    0.4789 H   0  0  0  0  0  0  0  0  0  0  0  0
    2.2133   -1.7446   -0.2212 H   0  0  0  0  0  0  0  0  0  0  0  0
    2.7690   -0.4973    1.0355 H   0  0  0  0  0  0  0  0  0  0  0  0
    3.4642   -0.5673   -0.5789 H   0  0  0  0  0  0  0  0  0  0  0  0
    1.5972    1.9916   -1.8818 H   0  0  0  0  0  0  0  0  0  0  0  0
    3.1810    1.0771   -1.6449 H   0  0  0  0  0  0  0  0  0  0  0  0
    2.5197    2.1178   -0.3059 H   0  0  0  0  0  0  0  0  0  0  0  0
   -3.0169    0.6580   -2.0699 H   0  0  0  0  0  0  0  0  0  0  0  0
   -1.2759    0.4927   -1.9859 H   0  0  0  0  0  0  0  0  0  0  0  0
   -2.1943    1.8046   -1.0343 H   0  0  0  0  0  0  0  0  0  0  0  0
  1  2  1  0
  3  1  1  0
  1  4  1  0
  5  3  1  0
  4  6  1  0
  4  7  1  0
  8  5  1  0
  5  9  1  0
  7 10  1  0
  1 11  1  0
  2 12  1  0
  3 13  1  0
  3 14  1  0
  4 15  1  0
  5 16  1  0
  6 17  1  0
  6 18  1  0
  7 19  1  0
  7 20  1  0
  8 21  1  0
  8 22  1  0
  8 23  1  0
  9 24  1  0
  9 25  1  0
  9 26  1  0
 10 27  1  0
 10 28  1  0
 10 29  1  0
M  END
>  <JobName>  (106) 
CHEMBL1783185_f002

>  <Status>  (106) 
ok

>  <DetailedStatus>  (106) 


>  <E_el>  (106) 
-445.3085380016

>  <E_el_PBEh-3c>  (106) 
-445.3085380016

>  <HBD_atom_index>  (106) 
2

>  <Function>  (106) 
alcohol

>  <Atom>  (106) 
O

>  <Molecular_Weight>  (106) 
145.24255

>  <Mol_ID>  (106) 
CHEMBL1783185_f002

>  <Atom_and_Type>  (106) 
O-chain fragment

>  <E_el_PW6B95>  (106) 
-447.0384169296

>  <E_el complex_PW6B95>  (106) 
-640.5239965983

>  <HB_distance>  (106) 
2.02

>  <dG(298)_RRHO (kJ/mol)>  (106) 
628.2406

>  <dG(298)_RRHO complex (kJ/mol)>  (106) 
835.4058

>  <dG_solv_SMD_CCl4 (kJ/mol)>  (106) 
-24.9581

>  <dG_solv_SMD_CCl4 complex (kJ/mol)>  (106) 
-34.8701

>  <Delta G_sol (kJ/mol)>  (106) 
46.48

>  <Delta G (kcal/mol)>  (106) 
1.99

>  <Delta G (kJ/mol)>  (106) 
8.34

>  <cm5>  (106) 
0.1648
-0.7854
-0.1622
0.0700
-0.0671
-0.9310
-0.1360
-0.2192
-0.2373
-0.2258
0.0942
0.5052
0.0909
0.0809
0.0879
0.0639
0.3705
0.3803
0.0853
0.0833
0.0636
0.0954
0.0688
0.0737
0.0849
0.0761
0.0709
0.0788
0.0749


>  <Mulliken>  (106) 
    0.20558511
   -0.56861418
   -0.06380290
    0.08836878
    0.00528269
   -0.48910857
   -0.03921430
   -0.07983654
   -0.09168586
   -0.08319164
    0.02359051
    0.33046742
    0.03720438
    0.02300204
    0.01743582
    0.00817317
    0.19199502
    0.19296736
    0.02961766
    0.02570808
    0.01464069
    0.04045537
    0.02052766
    0.02408284
    0.03199622
    0.02597467
    0.02499978
    0.02740239
    0.02597631


$$$$

     RDKit          3D

 29 28  0  0  0  0  0  0  0  0999 V2000
    0.1509   -0.0001   -0.4395 C   0  0  0  0  0  0  0  0  0  0  0  0
    0.1072    0.8750   -1.5586 N   0  0  0  0  0  0  0  0  0  0  0  0
    1.4997    0.0230    0.2475 C   0  0  0  0  0  0  0  0  0  0  0  0
   -0.8957    0.2557    0.6010 C   0  0  0  0  0  0  0  0  0  0  0  0
    2.6272   -0.2200   -0.7330 C   0  0  0  0  0  0  0  0  0  0  0  0
    1.5347   -0.8223    1.3249 O   0  0  0  0  0  0  0  0  0  0  0  0
   -2.3008    0.1352    0.1101 C   0  0  0  0  0  0  0  0  0  0  0  0
    3.9504   -0.1915   -0.0232 C   0  0  0  0  0  0  0  0  0  0  0  0
   -2.6600   -1.2010   -0.4324 C   0  0  0  0  0  0  0  0  0  0  0  0
   -3.2149    0.4012    1.2981 C   0  0  0  0  0  0  0  0  0  0  0  0
   -0.0116   -1.0534   -0.8054 H   0  0  0  0  0  0  0  0  0  0  0  0
    0.3944    0.3494   -2.4310 H   0  0  0  0  0  0  0  0  0  0  0  0
    0.6077    1.7695   -1.4441 H   0  0  0  0  0  0  0  0  0  0  0  0
    1.6336    1.0705    0.6393 H   0  0  0  0  0  0  0  0  0  0  0  0
   -0.7545    1.2970    0.9657 H   0  0  0  0  0  0  0  0  0  0  0  0
   -0.7453   -0.4046    1.4592 H   0  0  0  0  0  0  0  0  0  0  0  0
    2.6536    0.5756   -1.5053 H   0  0  0  0  0  0  0  0  0  0  0  0
    2.4675   -1.1790   -1.2824 H   0  0  0  0  0  0  0  0  0  0  0  0
    1.1289   -1.7210    1.1457 H   0  0  0  0  0  0  0  0  0  0  0  0
   -2.4649    0.9156   -0.6583 H   0  0  0  0  0  0  0  0  0  0  0  0
    4.3795    0.8170    0.0654 H   0  0  0  0  0  0  0  0  0  0  0  0
    3.9081   -0.6237    1.0033 H   0  0  0  0  0  0  0  0  0  0  0  0
    4.6695   -0.7885   -0.6387 H   0  0  0  0  0  0  0  0  0  0  0  0
   -1.9424   -1.6391   -1.1230 H   0  0  0  0  0  0  0  0  0  0  0  0
   -2.9005   -1.9319    0.3757 H   0  0  0  0  0  0  0  0  0  0  0  0
   -3.6252   -1.0779   -1.0067 H   0  0  0  0  0  0  0  0  0  0  0  0
   -3.3423   -0.5838    1.8100 H   0  0  0  0  0  0  0  0  0  0  0  0
   -2.6738    1.0421    2.0421 H   0  0  0  0  0  0  0  0  0  0  0  0
   -4.1807    0.8434    0.9937 H   0  0  0  0  0  0  0  0  0  0  0  0
  1  2  1  0
  3  1  1  0
  1  4  1  0
  5  3  1  0
  3  6  1  0
  4  7  1  0
  8  5  1  0
  7  9  1  0
  7 10  1  0
  1 11  1  0
  2 12  1  0
  2 13  1  0
  3 14  1  0
  4 15  1  0
  4 16  1  0
  5 17  1  0
  5 18  1  0
  6 19  1  0
  7 20  1  0
  8 21  1  0
  8 22  1  0
  8 23  1  0
  9 24  1  0
  9 25  1  0
  9 26  1  0
 10 27  1  0
 10 28  1  0
 10 29  1  0
M  END
>  <JobName>  (107) 
CHEMBL1783188_f003

>  <Status>  (107) 
ok

>  <DetailedStatus>  (107) 


>  <E_el>  (107) 
-445.3013347143

>  <E_el_PBEh-3c>  (107) 
-445.3013347143

>  <HBD_atom_index>  (107) 
6

>  <Function>  (107) 
alcohol

>  <Atom>  (107) 
O

>  <Molecular_Weight>  (107) 
145.24255

>  <Mol_ID>  (107) 
CHEMBL1783188_f003

>  <Atom_and_Type>  (107) 
N-chain fragment

>  <E_el_PW6B95>  (107) 
-447.0334272197

>  <E_el complex_PW6B95>  (107) 
-640.5241284156

>  <HB_distance>  (107) 
2.08

>  <dG(298)_RRHO (kJ/mol)>  (107) 
627.6735

>  <dG(298)_RRHO complex (kJ/mol)>  (107) 
835.5739

>  <dG_solv_SMD_CCl4 (kJ/mol)>  (107) 
-26.1604

>  <dG_solv_SMD_CCl4 complex (kJ/mol)>  (107) 
-36.9783

>  <Delta G_sol (kJ/mol)>  (107) 
32.86

>  <Delta G (kcal/mol)>  (107) 
-0.06

>  <Delta G (kJ/mol)>  (107) 
-0.24

>  <cm5>  (107) 
0.0994
-0.9287
0.1769
-0.1631
-0.1648
-0.7617
-0.0670
-0.2173
-0.2304
-0.2325
0.0764
0.3591
0.3764
0.0868
0.0845
0.0956
0.0762
0.0714
0.4915
0.0819
0.0736
0.0932
0.0682
0.0807
0.0725
0.0716
0.0754
0.0761
0.0779


>  <Mulliken>  (107) 
    0.10420934
   -0.48947372
    0.21186976
   -0.06227725
   -0.06188113
   -0.55225858
    0.00651040
   -0.07381764
   -0.08661407
   -0.08978375
    0.00706150
    0.19002647
    0.19583331
    0.01873754
    0.02606906
    0.03171005
    0.01842472
    0.01661645
    0.33302767
    0.02194852
    0.02297019
    0.03928681
    0.01963664
    0.02712998
    0.02243612
    0.02352215
    0.02461775
    0.02643242
    0.02802928


$$$$

     RDKit          3D

 15 16  0  0  0  0  0  0  0  0999 V2000
    0.4828    0.5145   -0.0137 C   0  0  0  0  0  0  0  0  0  0  0  0
    1.8007    0.7620   -0.0589 N   0  0  0  0  0  0  0  0  0  0  0  0
    2.4900   -0.3940   -0.0912 C   0  0  0  0  0  0  0  0  0  0  0  0
   -0.6495    1.3228    0.0320 C   0  0  0  0  0  0  0  0  0  0  0  0
    0.3738   -0.8598   -0.0191 C   0  0  0  0  0  0  0  0  0  0  0  0
    3.7559   -0.5216   -0.1371 O   0  0  0  0  0  0  0  0  0  0  0  0
    1.5834   -1.3392   -0.0653 O   0  0  0  0  0  0  0  0  0  0  0  0
   -1.8998    0.7394    0.0725 C   0  0  0  0  0  0  0  0  0  0  0  0
   -0.8994   -1.4358    0.0223 C   0  0  0  0  0  0  0  0  0  0  0  0
   -2.0152   -0.6239    0.0674 C   0  0  0  0  0  0  0  0  0  0  0  0
    2.1898    1.7235   -0.0662 H   0  0  0  0  0  0  0  0  0  0  0  0
   -0.5078    2.3789    0.0341 H   0  0  0  0  0  0  0  0  0  0  0  0
   -2.7737    1.3778    0.1079 H   0  0  0  0  0  0  0  0  0  0  0  0
   -0.9394   -2.5109    0.0164 H   0  0  0  0  0  0  0  0  0  0  0  0
   -2.9916   -1.1339    0.0987 H   0  0  0  0  0  0  0  0  0  0  0  0
  1  2  1  0
  2  3  1  0
  4  1  2  0
  1  5  1  0
  3  6  2  0
  3  7  1  0
  8  4  1  0
  7  5  1  0
  5  9  2  0
 10  8  2  0
 10  9  1  0
  2 11  1  0
  4 12  1  0
  8 13  1  0
  9 14  1  0
 10 15  1  0
M  END
>  <JobName>  (108) 
CHEMBL1783711_f004

>  <Status>  (108) 
ok

>  <DetailedStatus>  (108) 


>  <E_el>  (108) 
-473.9614503491

>  <E_el_PBEh-3c>  (108) 
-473.9614503491

>  <HBD_atom_index>  (108) 
2

>  <Function>  (108) 
undefined donor function

>  <Atom>  (108) 
N

>  <Molecular_Weight>  (108) 
135.1201

>  <Mol_ID>  (108) 
CHEMBL1783711_f004

>  <Atom_and_Type>  (108) 
N-ring fragment

>  <E_el_PW6B95>  (108) 
-475.7919105711

>  <E_el complex_PW6B95>  (108) 
-669.2868604779

>  <HB_distance>  (108) 
1.88

>  <dG(298)_RRHO (kJ/mol)>  (108) 
219.2045

>  <dG(298)_RRHO complex (kJ/mol)>  (108) 
423.8033

>  <dG_solv_SMD_CCl4 (kJ/mol)>  (108) 
-32.5342

>  <dG_solv_SMD_CCl4 complex (kJ/mol)>  (108) 
-40.0651

>  <Delta G_sol (kJ/mol)>  (108) 
21.69

>  <Delta G (kcal/mol)>  (108) 
-1.74

>  <Delta G (kJ/mol)>  (108) 
-7.27

>  <cm5>  (108) 
0.1627
-0.6381
0.7710
-0.1182
0.2629
-0.6035
-0.3989
-0.0833
-0.1166
-0.0837
0.4389
0.1023
0.0968
0.1143
0.0933


>  <Mulliken>  (108) 
    0.09275005
   -0.29329437
    0.64131883
   -0.06718514
    0.22831588
   -0.57298359
   -0.33849402
   -0.02797289
   -0.06499650
   -0.03049311
    0.25602378
    0.04171924
    0.04049967
    0.05533833
    0.03945383


$$$$

     RDKit          3D

 12 11  0  0  0  0  0  0  0  0999 V2000
    1.5117   -0.1132   -0.0653 C   0  0  0  0  0  0  0  0  0  0  0  0
    2.3660   -0.9651   -0.1558 C   0  0  0  0  0  0  0  0  0  0  0  0
    0.4770    0.8889    0.0512 C   0  0  0  0  0  0  0  0  0  0  0  0
   -0.7200    0.4395    0.6894 N   0  0  0  0  0  0  0  0  0  0  0  0
   -1.4626   -0.5262   -0.0802 C   0  0  0  0  0  0  0  0  0  0  0  0
    3.1215   -1.7091   -0.2420 H   0  0  0  0  0  0  0  0  0  0  0  0
    0.8911    1.6967    0.7189 H   0  0  0  0  0  0  0  0  0  0  0  0
    0.3331    1.3880   -0.9298 H   0  0  0  0  0  0  0  0  0  0  0  0
   -1.3446    1.2794    0.7941 H   0  0  0  0  0  0  0  0  0  0  0  0
   -2.3026   -0.8819    0.5734 H   0  0  0  0  0  0  0  0  0  0  0  0
   -0.8878   -1.4104   -0.3814 H   0  0  0  0  0  0  0  0  0  0  0  0
   -1.9828   -0.0867   -0.9726 H   0  0  0  0  0  0  0  0  0  0  0  0
  1  2  3  0
  3  1  1  0
  4  3  1  0
  5  4  1  0
  2  6  1  0
  3  7  1  0
  3  8  1  0
  4  9  1  0
  5 10  1  0
  5 11  1  0
  5 12  1  0
M  END
>  <JobName>  (109) 
CHEMBL1784049_f002

>  <Status>  (109) 
ok

>  <DetailedStatus>  (109) 


>  <E_el>  (109) 
-210.8241406077

>  <E_el_PBEh-3c>  (109) 
-210.8241406077

>  <HBD_atom_index>  (109) 
2
4

>  <Function>  (109) 
alkyne
secondary amine

>  <Atom>  (109) 
C
N

>  <Molecular_Weight>  (109) 
69.10508

>  <Mol_ID>  (109) 
CHEMBL1784049_f002

>  <Atom_and_Type>  (109) 
C-chain fragment

>  <E_el_PW6B95>  (109) 
-211.6675702265

>  <E_el complex_PW6B95>  (109) 
-405.1522665389
-405.1545056731

>  <HB_distance>  (109) 
2.36
2.30

>  <dG(298)_RRHO (kJ/mol)>  (109) 
201.2426

>  <dG(298)_RRHO complex (kJ/mol)>  (109) 
400.3496
404.2827

>  <dG_solv_SMD_CCl4 (kJ/mol)>  (109) 
-15.8452

>  <dG_solv_SMD_CCl4 complex (kJ/mol)>  (109) 
-29.2265
-27.7861

>  <Delta G_sol (kJ/mol)>  (109) 
37.27
36.77

>  <Delta G (kcal/mol)>  (109) 
0.61
0.53

>  <Delta G (kJ/mol)>  (109) 
2.54
2.22

>  <cm5>  (109) 
-0.0365
-0.1551
0.0827
-0.7428
-0.0184
0.1123
0.0922
0.0812
0.3625
0.0747
0.0863
0.0609


>  <Mulliken>  (109) 
   -0.02971578
   -0.10373029
    0.11844328
   -0.39288220
    0.06432481
    0.05864018
    0.02963295
    0.01987240
    0.18693218
    0.01685918
    0.02635966
    0.00526365


$$$$

     RDKit          3D

 25 24  0  0  0  0  0  0  0  0999 V2000
   -1.2354   -1.3588    0.1138 C   0  0  0  0  0  0  0  0  0  0  0  0
    0.0943   -1.5430    0.6317 N   0  0  0  0  0  0  0  0  0  0  0  0
    1.2703   -0.9881    0.0614 C   0  0  0  0  0  0  0  0  0  0  0  0
   -1.6478    0.0997    0.0863 C   0  0  0  0  0  0  0  0  0  0  0  0
    1.2022   -0.2696   -0.9832 O   0  0  0  0  0  0  0  0  0  0  0  0
    2.5230   -1.1792    0.5767 O   0  0  0  0  0  0  0  0  0  0  0  0
   -3.0442    0.2646   -0.4585 C   0  0  0  0  0  0  0  0  0  0  0  0
    3.7014   -0.6362    0.0239 C   0  0  0  0  0  0  0  0  0  0  0  0
   -3.3624    1.7536   -0.4453 C   0  0  0  0  0  0  0  0  0  0  0  0
    3.7159    0.8523   -0.0372 C   0  0  0  0  0  0  0  0  0  0  0  0
   -1.9620   -1.8923    0.7441 H   0  0  0  0  0  0  0  0  0  0  0  0
   -1.3075   -1.8172   -0.9045 H   0  0  0  0  0  0  0  0  0  0  0  0
    0.2163   -2.1237    1.4871 H   0  0  0  0  0  0  0  0  0  0  0  0
   -1.6644    0.4383    1.1455 H   0  0  0  0  0  0  0  0  0  0  0  0
   -0.9697    0.7442   -0.4894 H   0  0  0  0  0  0  0  0  0  0  0  0
   -3.7904   -0.3088    0.1205 H   0  0  0  0  0  0  0  0  0  0  0  0
   -3.1072   -0.1323   -1.5089 H   0  0  0  0  0  0  0  0  0  0  0  0
    4.6127   -0.9885    0.5435 H   0  0  0  0  0  0  0  0  0  0  0  0
    3.7656   -1.0217   -1.0219 H   0  0  0  0  0  0  0  0  0  0  0  0
   -2.9592    2.1925    0.4814 H   0  0  0  0  0  0  0  0  0  0  0  0
   -4.4726    1.9227   -0.4361 H   0  0  0  0  0  0  0  0  0  0  0  0
   -2.9005    2.2395   -1.3210 H   0  0  0  0  0  0  0  0  0  0  0  0
    3.2578    1.2664   -0.9583 H   0  0  0  0  0  0  0  0  0  0  0  0
    3.2820    1.3047    0.8897 H   0  0  0  0  0  0  0  0  0  0  0  0
    4.7818    1.1812   -0.0554 H   0  0  0  0  0  0  0  0  0  0  0  0
  1  2  1  0
  2  3  1  0
  4  1  1  0
  3  5  2  0
  3  6  1  0
  7  4  1  0
  6  8  1  0
  9  7  1  0
  8 10  1  0
  1 11  1  0
  1 12  1  0
  2 13  1  0
  4 14  1  0
  4 15  1  0
  7 16  1  0
  7 17  1  0
  8 18  1  0
  8 19  1  0
  9 20  1  0
  9 21  1  0
  9 22  1  0
 10 23  1  0
 10 24  1  0
 10 25  1  0
M  END
>  <JobName>  (110) 
CHEMBL1789558_f001

>  <Status>  (110) 
ok

>  <DetailedStatus>  (110) 


>  <E_el>  (110) 
-479.9803265775

>  <E_el_PBEh-3c>  (110) 
-479.9803265775

>  <HBD_atom_index>  (110) 
2

>  <Function>  (110) 
amide

>  <Atom>  (110) 
N

>  <Molecular_Weight>  (110) 
145.1995

>  <Mol_ID>  (110) 
CHEMBL1789558_f001

>  <Atom_and_Type>  (110) 
N-chain fragment

>  <E_el_PW6B95>  (110) 
-481.8234885952

>  <E_el complex_PW6B95>  (110) 
-675.3127578035

>  <HB_distance>  (110) 
2.13

>  <dG(298)_RRHO (kJ/mol)>  (110) 
502.1771

>  <dG(298)_RRHO complex (kJ/mol)>  (110) 
711.4585

>  <dG_solv_SMD_CCl4 (kJ/mol)>  (110) 
-27.9497

>  <dG_solv_SMD_CCl4 complex (kJ/mol)>  (110) 
-40.3750

>  <Delta G_sol (kJ/mol)>  (110) 
36.40

>  <Delta G (kcal/mol)>  (110) 
0.48

>  <Delta G (kJ/mol)>  (110) 
1.99

>  <cm5>  (110) 
0.0700
-0.6852
0.7492
-0.1561
-0.6317
-0.5061
-0.1470
0.1462
-0.2238
-0.2305
0.0881
0.0984
0.4061
0.0781
0.1176
0.0700
0.0726
0.0864
0.0982
0.0788
0.0717
0.0831
0.1056
0.0901
0.0701


>  <Mulliken>  (110) 
    0.11383745
   -0.35397389
    0.63857331
   -0.05339545
   -0.58800252
   -0.43060778
   -0.03815299
    0.22384801
   -0.07855090
   -0.09050851
    0.02384274
    0.03562739
    0.22528722
    0.02118218
    0.05566913
    0.01667636
    0.02134715
    0.02655290
    0.03454372
    0.02741718
    0.02435973
    0.03273641
    0.05227617
    0.03857677
    0.02083824


$$$$

     RDKit          3D

 19 18  0  0  0  0  0  0  0  0999 V2000
    1.5326   -0.3703   -0.3032 N   0  0  0  0  0  0  0  0  0  0  0  0
    1.6823   -0.9629   -1.5061 O   0  0  0  0  0  0  0  0  0  0  0  0
    0.3432   -0.6254    0.4521 C   0  0  0  0  0  0  0  0  0  0  0  0
    2.5722    0.4699    0.1311 C   0  0  0  0  0  0  0  0  0  0  0  0
   -0.7706    0.3460    0.1596 C   0  0  0  0  0  0  0  0  0  0  0  0
    2.5513    1.0842    1.2418 O   0  0  0  0  0  0  0  0  0  0  0  0
   -1.9980    0.0259    0.9860 C   0  0  0  0  0  0  0  0  0  0  0  0
   -1.1742    0.3817   -1.2739 C   0  0  0  0  0  0  0  0  0  0  0  0
    2.6275   -1.2153   -1.6961 H   0  0  0  0  0  0  0  0  0  0  0  0
    0.6040   -0.5976    1.5298 H   0  0  0  0  0  0  0  0  0  0  0  0
   -0.0692   -1.6524    0.2750 H   0  0  0  0  0  0  0  0  0  0  0  0
    3.4593    0.6445   -0.4600 H   0  0  0  0  0  0  0  0  0  0  0  0
   -0.4041    1.3616    0.4509 H   0  0  0  0  0  0  0  0  0  0  0  0
   -1.7631   -0.5214    1.9140 H   0  0  0  0  0  0  0  0  0  0  0  0
   -2.5439    0.9829    1.1742 H   0  0  0  0  0  0  0  0  0  0  0  0
   -2.7215   -0.6078    0.4144 H   0  0  0  0  0  0  0  0  0  0  0  0
   -1.7933    1.2902   -1.4437 H   0  0  0  0  0  0  0  0  0  0  0  0
   -1.8160   -0.4777   -1.5690 H   0  0  0  0  0  0  0  0  0  0  0  0
   -0.3184    0.4441   -1.9735 H   0  0  0  0  0  0  0  0  0  0  0  0
  1  2  1  0
  3  1  1  0
  1  4  1  0
  5  3  1  0
  4  6  2  0
  7  5  1  0
  5  8  1  0
  2  9  1  0
  3 10  1  0
  3 11  1  0
  4 12  1  0
  5 13  1  0
  7 14  1  0
  7 15  1  0
  7 16  1  0
  8 17  1  0
  8 18  1  0
  8 19  1  0
M  END
>  <JobName>  (111) 
CHEMBL1796080_f001

>  <Status>  (111) 
ok

>  <DetailedStatus>  (111) 


>  <E_el>  (111) 
-401.4438288738

>  <E_el_PBEh-3c>  (111) 
-401.4438288738

>  <HBD_atom_index>  (111) 
2

>  <Function>  (111) 
undefined donor function

>  <Atom>  (111) 
O

>  <Molecular_Weight>  (111) 
117.14634

>  <Mol_ID>  (111) 
CHEMBL1796080_f001

>  <Atom_and_Type>  (111) 
O-chain fragment

>  <E_el_PW6B95>  (111) 
-402.9863846126

>  <E_el complex_PW6B95>  (111) 
-596.4744860750

>  <HB_distance>  (111) 
1.82

>  <dG(298)_RRHO (kJ/mol)>  (111) 
353.4792

>  <dG(298)_RRHO complex (kJ/mol)>  (111) 
562.3825

>  <dG_solv_SMD_CCl4 (kJ/mol)>  (111) 
-24.4356

>  <dG_solv_SMD_CCl4 complex (kJ/mol)>  (111) 
-37.7282

>  <Delta G_sol (kJ/mol)>  (111) 
38.22

>  <Delta G (kcal/mol)>  (111) 
0.75

>  <Delta G (kJ/mol)>  (111) 
3.14

>  <cm5>  (111) 
-0.2284
-0.5819
0.0510
0.4433
-0.0712
-0.6094
-0.2318
-0.2262
0.5264
0.1220
0.1051
0.1088
0.0956
0.0823
0.0843
0.0774
0.0777
0.0768
0.0979


>  <Mulliken>  (111) 
   -0.00222107
   -0.44858117
    0.08603212
    0.39804677
   -0.00457499
   -0.56236231
   -0.08922765
   -0.08480029
    0.35437120
    0.05406240
    0.04075821
    0.03343081
    0.03599634
    0.03137050
    0.03536445
    0.02778735
    0.02767470
    0.02623475
    0.04063787


$$$$

     RDKit          3D

 27 28  0  0  0  0  0  0  0  0999 V2000
   -0.1953   -0.0425   -0.1730 C   0  0  0  0  0  0  0  0  0  0  0  0
   -1.3856   -0.2248   -0.8922 N   0  0  0  0  0  0  0  0  0  0  0  0
   -2.7019   -0.2826   -0.4048 C   0  0  0  0  0  0  0  0  0  0  0  0
    1.0468   -0.0132   -0.8512 N   0  0  0  0  0  0  0  0  0  0  0  0
   -0.1732    0.0989    1.0666 O   0  0  0  0  0  0  0  0  0  0  0  0
   -3.0873   -0.2003    0.8992 C   0  0  0  0  0  0  0  0  0  0  0  0
   -3.7580   -0.4381   -1.3213 C   0  0  0  0  0  0  0  0  0  0  0  0
    2.3189    0.1526   -0.2722 C   0  0  0  0  0  0  0  0  0  0  0  0
   -4.4401   -0.2667    1.2897 C   0  0  0  0  0  0  0  0  0  0  0  0
   -5.0381   -0.4997   -0.9372 N   0  0  0  0  0  0  0  0  0  0  0  0
    3.3335    0.5436   -1.1689 C   0  0  0  0  0  0  0  0  0  0  0  0
    2.6451   -0.0459    1.0351 C   0  0  0  0  0  0  0  0  0  0  0  0
   -5.4227   -0.4192    0.3447 C   0  0  0  0  0  0  0  0  0  0  0  0
    4.9514    0.5159    0.6119 C   0  0  0  0  0  0  0  0  0  0  0  0
    4.5953    0.7078   -0.6959 C   0  0  0  0  0  0  0  0  0  0  0  0
    3.9619    0.1357    1.4790 C   0  0  0  0  0  0  0  0  0  0  0  0
   -1.2324   -0.3319   -1.9587 H   0  0  0  0  0  0  0  0  0  0  0  0
    0.9780   -0.1394   -1.9100 H   0  0  0  0  0  0  0  0  0  0  0  0
   -2.3509   -0.0817    1.6740 H   0  0  0  0  0  0  0  0  0  0  0  0
   -3.5019   -0.5096   -2.3855 H   0  0  0  0  0  0  0  0  0  0  0  0
   -4.6921   -0.1958    2.3426 H   0  0  0  0  0  0  0  0  0  0  0  0
    3.1173    0.7089   -2.1998 H   0  0  0  0  0  0  0  0  0  0  0  0
    1.9409   -0.3522    1.7617 H   0  0  0  0  0  0  0  0  0  0  0  0
   -6.4794   -0.4731    0.6250 H   0  0  0  0  0  0  0  0  0  0  0  0
    5.9580    0.6599    0.9257 H   0  0  0  0  0  0  0  0  0  0  0  0
    5.3772    1.0119   -1.4009 H   0  0  0  0  0  0  0  0  0  0  0  0
    4.2343   -0.0186    2.5166 H   0  0  0  0  0  0  0  0  0  0  0  0
  1  2  1  0
  2  3  1  0
  4  1  1  0
  1  5  2  0
  3  6  2  0
  3  7  1  0
  8  4  1  0
  6  9  1  0
 10  7  2  0
 11  8  2  0
  8 12  1  0
  9 13  2  0
 13 10  1  0
 14 15  2  0
 15 11  1  0
 16 12  2  0
 16 14  1  0
  2 17  1  0
  4 18  1  0
  6 19  1  0
  7 20  1  0
  9 21  1  0
 11 22  1  0
 12 23  1  0
 13 24  1  0
 14 25  1  0
 15 26  1  0
 16 27  1  0
M  END
>  <JobName>  (112) 
CHEMBL1800931_f002

>  <Status>  (112) 
ok

>  <DetailedStatus>  (112) 


>  <E_el>  (112) 
-701.8613856025

>  <E_el_PBEh-3c>  (112) 
-701.8613856025

>  <HBD_atom_index>  (112) 
2
4
4

>  <Function>  (112) 
amide
amide
aniline

>  <Atom>  (112) 
N
N
N

>  <Molecular_Weight>  (112) 
213.23524

>  <Mol_ID>  (112) 
CHEMBL1800931_f002

>  <Atom_and_Type>  (112) 
N-ring_sidechain fragment

>  <E_el_PW6B95>  (112) 
-704.6182523157

>  <E_el complex_PW6B95>  (112) 
-898.1156969760
-898.1158627659
-898.1158532183

>  <HB_distance>  (112) 
2.26
2.31
2.32

>  <dG(298)_RRHO (kJ/mol)>  (112) 
474.5621

>  <dG(298)_RRHO complex (kJ/mol)>  (112) 
685.3216
686.5792
686.7630

>  <dG_solv_SMD_CCl4 (kJ/mol)>  (112) 
-58.3986

>  <dG_solv_SMD_CCl4 complex (kJ/mol)>  (112) 
-66.4932
-65.8728
-65.8774

>  <Delta G_sol (kJ/mol)>  (112) 
20.74
22.18
22.39

>  <Delta G (kcal/mol)>  (112) 
-1.88
-1.66
-1.63

>  <Delta G (kJ/mol)>  (112) 
-7.87
-6.96
-6.84

>  <cm5>  (112) 
0.7021
-0.6319
0.1984
-0.6439
-0.6073
-0.0763
0.1369
0.2151
-0.0927
-0.5211
-0.1248
-0.1003
0.1546
-0.1017
-0.0739
-0.0793
0.3776
0.3814
0.1326
0.0851
0.0925
0.0920
0.1345
0.0907
0.0921
0.0792
0.0884


>  <Mulliken>  (112) 
    0.55197934
   -0.32749992
    0.13970535
   -0.33481963
   -0.56379087
   -0.03059267
    0.10503959
    0.16201785
   -0.04408208
   -0.33197403
   -0.07450025
   -0.04992558
    0.13105305
   -0.04280558
   -0.01922591
   -0.02320158
    0.21054861
    0.20908156
    0.06538979
    0.01859925
    0.03626144
    0.02975165
    0.06523540
    0.02805492
    0.03343108
    0.02401642
    0.03225280


$$$$

     RDKit          3D

 28 29  0  0  0  0  0  0  0  0999 V2000
   -0.7948   -0.7774   -0.9409 C   0  0  0  0  0  0  0  0  0  0  0  0
    0.2074   -0.8114   -0.0015 N   0  0  0  0  0  0  0  0  0  0  0  0
    1.2176   -0.8513    0.9279 C   0  0  0  0  0  0  0  0  0  0  0  0
   -2.1896   -0.3591   -0.6745 C   0  0  0  0  0  0  0  0  0  0  0  0
   -0.5865   -1.1309   -2.1623 O   0  0  0  0  0  0  0  0  0  0  0  0
    2.5069   -0.1913    0.4559 C   0  0  0  0  0  0  0  0  0  0  0  0
   -2.4337    0.7732    0.0778 C   0  0  0  0  0  0  0  0  0  0  0  0
   -3.2551   -1.0925   -1.1433 C   0  0  0  0  0  0  0  0  0  0  0  0
    2.8499    1.0615    0.8500 C   0  0  0  0  0  0  0  0  0  0  0  0
    3.3249   -0.8759   -0.4346 C   0  0  0  0  0  0  0  0  0  0  0  0
   -3.7342    1.1935    0.3458 C   0  0  0  0  0  0  0  0  0  0  0  0
   -4.5535   -0.6567   -0.8662 C   0  0  0  0  0  0  0  0  0  0  0  0
    4.0227    1.6427    0.3692 C   0  0  0  0  0  0  0  0  0  0  0  0
    4.4239   -0.3075   -0.8875 N   0  0  0  0  0  0  0  0  0  0  0  0
   -4.7959    0.4462   -0.1459 C   0  0  0  0  0  0  0  0  0  0  0  0
    4.8460    0.9554   -0.5268 C   0  0  0  0  0  0  0  0  0  0  0  0
    0.9482   -1.5648   -0.7953 H   0  0  0  0  0  0  0  0  0  0  0  0
    1.0503   -0.3282    1.9011 H   0  0  0  0  0  0  0  0  0  0  0  0
    1.5405   -1.8750    1.2021 H   0  0  0  0  0  0  0  0  0  0  0  0
   -1.5587    1.3585    0.4751 H   0  0  0  0  0  0  0  0  0  0  0  0
   -3.1144   -1.9679   -1.7053 H   0  0  0  0  0  0  0  0  0  0  0  0
    2.1891    1.6473    1.5492 H   0  0  0  0  0  0  0  0  0  0  0  0
    3.0055   -1.8963   -0.7409 H   0  0  0  0  0  0  0  0  0  0  0  0
   -3.8969    2.0668    0.9114 H   0  0  0  0  0  0  0  0  0  0  0  0
   -5.4016   -1.2415   -1.2501 H   0  0  0  0  0  0  0  0  0  0  0  0
    4.2750    2.6513    0.7073 H   0  0  0  0  0  0  0  0  0  0  0  0
   -5.8457    0.8232    0.0878 H   0  0  0  0  0  0  0  0  0  0  0  0
    5.7527    1.3084   -0.8974 H   0  0  0  0  0  0  0  0  0  0  0  0
  1  2  1  0
  2  3  1  0
  4  1  1  0
  1  5  2  0
  3  6  1  0
  7  4  2  0
  4  8  1  0
  6  9  2  0
  6 10  1  0
 11  7  1  0
  8 12  2  0
  9 13  1  0
 14 10  2  0
 15 12  1  0
 15 11  2  0
 13 16  2  0
 16 14  1  0
  2 17  1  0
  3 18  1  0
  3 19  1  0
  7 20  1  0
  8 21  1  0
  9 22  1  0
 10 23  1  0
 11 24  1  0
 12 25  1  0
 13 26  1  0
 15 27  1  0
 16 28  1  0
M  END
>  <JobName>  (113) 
CHEMBL1801562_f001

>  <Status>  (113) 
ok

>  <DetailedStatus>  (113) 


>  <E_el>  (113) 
-685.8440808903

>  <E_el_PBEh-3c>  (113) 
-685.8440808903

>  <HBD_atom_index>  (113) 
2

>  <Function>  (113) 
amide

>  <Atom>  (113) 
N

>  <Molecular_Weight>  (113) 
212.24718

>  <Mol_ID>  (113) 
CHEMBL1801562_f001

>  <Atom_and_Type>  (113) 
N-ring_sidechain fragment

>  <E_el_PW6B95>  (113) 
-688.5430795931

>  <E_el complex_PW6B95>  (113) 
-882.0388623503

>  <HB_distance>  (113) 
2.16

>  <dG(298)_RRHO (kJ/mol)>  (113) 
507.8797

>  <dG(298)_RRHO complex (kJ/mol)>  (113) 
719.3113

>  <dG_solv_SMD_CCl4 (kJ/mol)>  (113) 
-51.8553

>  <dG_solv_SMD_CCl4 complex (kJ/mol)>  (113) 
-58.7792

>  <Delta G_sol (kJ/mol)>  (113) 
26.95

>  <Delta G (kcal/mol)>  (113) 
-0.95

>  <Delta G (kJ/mol)>  (113) 
-3.96

>  <cm5>  (113) 
0.5554
-0.6104
0.1040
-0.0112
-0.6295
-0.0413
-0.0757
-0.0660
-0.0507
0.1756
-0.0898
-0.0774
-0.0861
-0.5115
-0.0660
0.1438
0.3277
0.0884
0.0937
0.0809
0.1168
0.0828
0.0890
0.0951
0.0851
0.0899
0.0757
0.1116


>  <Mulliken>  (113) 
    0.46486982
   -0.34522605
    0.13370045
   -0.00981404
   -0.58664397
   -0.03529340
   -0.02888752
   -0.01023481
   -0.00436907
    0.14404481
   -0.03064635
   -0.02353083
   -0.03816561
   -0.32445236
   -0.01596359
    0.13346812
    0.21622432
    0.02607071
    0.02933021
    0.02695796
    0.05290260
    0.03093532
    0.02635279
    0.03499603
    0.03065061
    0.03489155
    0.02647814
    0.04135418


$$$$

     RDKit          3D

 24 24  0  0  0  0  0  0  0  0999 V2000
   -0.5981   -1.6115    0.1802 C   0  0  0  0  0  0  0  0  0  0  0  0
   -0.5183   -1.6477    1.5549 O   0  0  0  0  0  0  0  0  0  0  0  0
    0.2129   -0.4349   -0.3228 C   0  0  0  0  0  0  0  0  0  0  0  0
   -2.0087   -1.1715   -0.1939 C   0  0  0  0  0  0  0  0  0  0  0  0
   -0.5596    0.7151    0.2494 C   0  0  0  0  0  0  0  0  0  0  0  0
    1.6049   -0.5651    0.1914 C   0  0  0  0  0  0  0  0  0  0  0  0
   -1.9658    0.3088   -0.0338 C   0  0  0  0  0  0  0  0  0  0  0  0
   -0.2745    2.0232   -0.4413 C   0  0  0  0  0  0  0  0  0  0  0  0
    2.5366    0.5214   -0.2166 C   0  0  0  0  0  0  0  0  0  0  0  0
   -2.9590    1.0056   -0.1323 O   0  0  0  0  0  0  0  0  0  0  0  0
   -0.3206   -2.5599   -0.3080 H   0  0  0  0  0  0  0  0  0  0  0  0
   -1.2363   -1.1616    2.0191 H   0  0  0  0  0  0  0  0  0  0  0  0
    0.1382   -0.4028   -1.4194 H   0  0  0  0  0  0  0  0  0  0  0  0
   -2.2745   -1.4835   -1.2125 H   0  0  0  0  0  0  0  0  0  0  0  0
   -2.7290   -1.5425    0.5783 H   0  0  0  0  0  0  0  0  0  0  0  0
   -0.4651    0.7918    1.3486 H   0  0  0  0  0  0  0  0  0  0  0  0
    2.0154   -1.5281   -0.1757 H   0  0  0  0  0  0  0  0  0  0  0  0
    1.5814   -0.6259    1.2909 H   0  0  0  0  0  0  0  0  0  0  0  0
    0.1743    2.7762    0.2274 H   0  0  0  0  0  0  0  0  0  0  0  0
   -1.2018    2.4816   -0.8494 H   0  0  0  0  0  0  0  0  0  0  0  0
    0.3625    1.7936   -1.3220 H   0  0  0  0  0  0  0  0  0  0  0  0
    2.5873    0.5938   -1.3438 H   0  0  0  0  0  0  0  0  0  0  0  0
    3.5628    0.2269    0.0895 H   0  0  0  0  0  0  0  0  0  0  0  0
    2.3349    1.4969    0.2418 H   0  0  0  0  0  0  0  0  0  0  0  0
  1  2  1  0
  3  1  1  0
  1  4  1  0
  5  3  1  0
  3  6  1  0
  4  7  1  0
  8  5  1  0
  5  7  1  0
  6  9  1  0
  7 10  2  0
  1 11  1  0
  2 12  1  0
  3 13  1  0
  4 14  1  0
  4 15  1  0
  5 16  1  0
  6 17  1  0
  6 18  1  0
  8 19  1  0
  8 20  1  0
  8 21  1  0
  9 22  1  0
  9 23  1  0
  9 24  1  0
M  END
>  <JobName>  (114) 
CHEMBL180344_f003

>  <Status>  (114) 
ok

>  <DetailedStatus>  (114) 


>  <E_el>  (114) 
-462.7393973395

>  <E_el_PBEh-3c>  (114) 
-462.7393973395

>  <HBD_atom_index>  (114) 
2

>  <Function>  (114) 
alcohol

>  <Atom>  (114) 
O

>  <Molecular_Weight>  (114) 
142.19556

>  <Mol_ID>  (114) 
CHEMBL180344_f003

>  <Atom_and_Type>  (114) 
O-ring_sidechain fragment

>  <E_el_PW6B95>  (114) 
-464.5226596882

>  <E_el complex_PW6B95>  (114) 
-658.0128715561

>  <HB_distance>  (114) 
2.02

>  <dG(298)_RRHO (kJ/mol)>  (114) 
476.8148

>  <dG(298)_RRHO complex (kJ/mol)>  (114) 
682.5359

>  <dG_solv_SMD_CCl4 (kJ/mol)>  (114) 
-31.8903

>  <dG_solv_SMD_CCl4 complex (kJ/mol)>  (114) 
-44.9925

>  <Delta G_sol (kJ/mol)>  (114) 
29.69

>  <Delta G (kcal/mol)>  (114) 
-0.54

>  <Delta G (kJ/mol)>  (114) 
-2.24

>  <cm5>  (114) 
0.1822
-0.7756
-0.1037
-0.2219
-0.1102
-0.1403
0.4126
-0.2225
-0.2257
-0.5462
0.0944
0.5117
0.0885
0.1230
0.1253
0.1225
0.0812
0.1011
0.0850
0.1065
0.0834
0.0697
0.0783
0.0807


>  <Mulliken>  (114) 
    0.22264353
   -0.56056342
   -0.04055533
   -0.12769866
   -0.04976040
   -0.03345970
    0.39217873
   -0.08078598
   -0.08077332
   -0.49437839
    0.03027827
    0.34367102
    0.02672957
    0.06637421
    0.06600232
    0.05817399
    0.02589003
    0.03982399
    0.03452586
    0.05132839
    0.03073300
    0.02203442
    0.02888562
    0.02870227


$$$$

     RDKit          3D

 23 24  0  0  0  0  0  0  0  0999 V2000
    0.1716   -0.6137   -0.5872 C   0  0  0  0  0  0  0  0  0  0  0  0
    1.2230   -0.0903    0.1948 N   0  0  0  0  0  0  0  0  0  0  0  0
    2.6009   -0.5176    0.0628 C   0  0  0  0  0  0  0  0  0  0  0  0
   -1.2065   -0.2116   -0.4815 C   0  0  0  0  0  0  0  0  0  0  0  0
    0.4767   -1.4923   -1.4312 O   0  0  0  0  0  0  0  0  0  0  0  0
    3.5011   -0.4598    1.2888 C   0  0  0  0  0  0  0  0  0  0  0  0
    3.6291    0.6176    0.2783 C   0  0  0  0  0  0  0  0  0  0  0  0
   -1.6037    0.7438    0.4220 C   0  0  0  0  0  0  0  0  0  0  0  0
   -2.1513   -0.7925   -1.2998 C   0  0  0  0  0  0  0  0  0  0  0  0
   -2.9486    1.1347    0.5236 C   0  0  0  0  0  0  0  0  0  0  0  0
   -3.4683   -0.4044   -1.1950 C   0  0  0  0  0  0  0  0  0  0  0  0
   -3.8873    0.5530   -0.2943 C   0  0  0  0  0  0  0  0  0  0  0  0
    0.9813    0.6371    0.8958 H   0  0  0  0  0  0  0  0  0  0  0  0
    2.8534   -1.2842   -0.6762 H   0  0  0  0  0  0  0  0  0  0  0  0
    2.9487   -0.2959    2.2331 H   0  0  0  0  0  0  0  0  0  0  0  0
    4.3399   -1.1761    1.3481 H   0  0  0  0  0  0  0  0  0  0  0  0
    4.4879    0.5734   -0.4197 H   0  0  0  0  0  0  0  0  0  0  0  0
    3.2250    1.6170    0.5379 H   0  0  0  0  0  0  0  0  0  0  0  0
   -0.9159    1.2265    1.0799 H   0  0  0  0  0  0  0  0  0  0  0  0
   -1.8725   -1.5581   -2.0328 H   0  0  0  0  0  0  0  0  0  0  0  0
   -3.2634    1.8850    1.2324 H   0  0  0  0  0  0  0  0  0  0  0  0
   -4.1796   -0.9020   -1.8737 H   0  0  0  0  0  0  0  0  0  0  0  0
   -4.9414    0.8102   -0.2658 H   0  0  0  0  0  0  0  0  0  0  0  0
  1  2  1  0
  2  3  1  0
  4  1  1  0
  1  5  2  0
  3  6  1  0
  3  7  1  0
  8  4  2  0
  4  9  1  0
  6  7  1  0
 10  8  1  0
  9 11  2  0
 11 12  1  0
 10 12  2  0
  2 13  1  0
  3 14  1  0
  6 15  1  0
  6 16  1  0
  7 17  1  0
  7 18  1  0
  8 19  1  0
  9 20  1  0
 10 21  1  0
 11 22  1  0
 12 23  1  0
M  END
>  <JobName>  (115) 
CHEMBL1807455_f002

>  <Status>  (115) 
ok

>  <DetailedStatus>  (115) 


>  <E_el>  (115) 
-516.5194841974

>  <E_el_PBEh-3c>  (115) 
-516.5194841974

>  <HBD_atom_index>  (115) 
2

>  <Function>  (115) 
amide

>  <Atom>  (115) 
N

>  <Molecular_Weight>  (115) 
161.20043

>  <Mol_ID>  (115) 
CHEMBL1807455_f002

>  <Atom_and_Type>  (115) 
N-ring_sidechain fragment

>  <E_el_PW6B95>  (115) 
-518.5477163940

>  <E_el complex_PW6B95>  (115) 
-712.0415319950

>  <HB_distance>  (115) 
2.17

>  <dG(298)_RRHO (kJ/mol)>  (115) 
422.1282

>  <dG(298)_RRHO complex (kJ/mol)>  (115) 
631.1392

>  <dG_solv_SMD_CCl4 (kJ/mol)>  (115) 
-42.9919

>  <dG_solv_SMD_CCl4 complex (kJ/mol)>  (115) 
-50.8909

>  <Delta G_sol (kJ/mol)>  (115) 
28.72

>  <Delta G (kcal/mol)>  (115) 
-0.68

>  <Delta G (kJ/mol)>  (115) 
-2.85

>  <cm5>  (115) 
0.5376
-0.6689
0.1221
-0.0205
-0.6123
-0.1641
-0.1684
-0.0910
-0.0495
-0.0832
-0.0812
-0.0729
0.3951
0.1285
0.0871
0.0894
0.0902
0.0860
0.0900
0.1196
0.0897
0.0861
0.0906


>  <Mulliken>  (115) 
    0.44886822
   -0.34116860
    0.12593192
   -0.01868497
   -0.57006860
   -0.06645616
   -0.07215342
   -0.03714033
    0.00078077
   -0.02679574
   -0.02730027
   -0.01722169
    0.21256487
    0.06163485
    0.03256348
    0.03723559
    0.03824321
    0.03172101
    0.02754069
    0.05969318
    0.03314704
    0.03216709
    0.03489786


$$$$

     RDKit          3D

 14 13  0  0  0  0  0  0  0  0999 V2000
    1.0389    0.6627    0.1486 C   0  0  0  0  0  0  0  0  0  0  0  0
    2.0865   -0.2283    0.4230 N   0  0  0  0  0  0  0  0  0  0  0  0
    3.3736    0.1405    0.5936 O   0  0  0  0  0  0  0  0  0  0  0  0
   -0.3359    0.1648   -0.0218 C   0  0  0  0  0  0  0  0  0  0  0  0
    1.2695    1.8839    0.0478 O   0  0  0  0  0  0  0  0  0  0  0  0
   -1.2194    1.2317   -0.2890 O   0  0  0  0  0  0  0  0  0  0  0  0
   -2.4882    0.6488   -0.4322 C   0  0  0  0  0  0  0  0  0  0  0  0
    1.8810   -1.2446    0.5046 H   0  0  0  0  0  0  0  0  0  0  0  0
    4.0105   -0.5750    0.3763 H   0  0  0  0  0  0  0  0  0  0  0  0
   -0.3761   -0.5120   -0.8929 H   0  0  0  0  0  0  0  0  0  0  0  0
   -0.7238   -0.3101    0.9092 H   0  0  0  0  0  0  0  0  0  0  0  0
   -2.5003   -0.0904   -1.2714 H   0  0  0  0  0  0  0  0  0  0  0  0
   -3.2638    1.4341   -0.6107 H   0  0  0  0  0  0  0  0  0  0  0  0
   -2.7525    0.1384    0.5150 H   0  0  0  0  0  0  0  0  0  0  0  0
  1  2  1  0
  2  3  1  0
  4  1  1  0
  1  5  2  0
  6  4  1  0
  7  6  1  0
  2  8  1  0
  3  9  1  0
  4 10  1  0
  4 11  1  0
  7 12  1  0
  7 13  1  0
  7 14  1  0
M  END
>  <JobName>  (116) 
CHEMBL1808267_f002

>  <Status>  (116) 
ok

>  <DetailedStatus>  (116) 


>  <E_el>  (116) 
-398.0328269721

>  <E_el_PBEh-3c>  (116) 
-398.0328269721

>  <HBD_atom_index>  (116) 
2

>  <Function>  (116) 
amide

>  <Atom>  (116) 
N

>  <Molecular_Weight>  (116) 
105.09258

>  <Mol_ID>  (116) 
CHEMBL1808267_f002

>  <Atom_and_Type>  (116) 
N-chain fragment

>  <E_el_PW6B95>  (116) 
-399.5478691772

>  <E_el complex_PW6B95>  (116) 
-593.0362662688

>  <HB_distance>  (116) 
2.14

>  <dG(298)_RRHO (kJ/mol)>  (116) 
216.5264

>  <dG(298)_RRHO complex (kJ/mol)>  (116) 
419.4528

>  <dG_solv_SMD_CCl4 (kJ/mol)>  (116) 
-21.2386

>  <dG_solv_SMD_CCl4 complex (kJ/mol)>  (116) 
-33.5145

>  <Delta G_sol (kJ/mol)>  (116) 
32.48

>  <Delta G (kcal/mol)>  (116) 
-0.11

>  <Delta G (kJ/mol)>  (116) 
-0.48

>  <cm5>  (116) 
0.5286
-0.3918
-0.5527
0.1068
-0.5502
-0.5301
0.0593
0.3851
0.5293
0.0931
0.0939
0.0651
0.0949
0.0686


>  <Mulliken>  (116) 
    0.43874113
   -0.09308804
   -0.41555482
    0.17325606
   -0.51527426
   -0.42693916
    0.17484349
    0.19770817
    0.35300498
    0.02646975
    0.02855224
    0.00874323
    0.03963771
    0.00989953


$$$$

     RDKit          3D

 30 30  0  0  0  0  0  0  0  0999 V2000
   -0.3970    0.2481    0.1007 C   0  0  0  0  0  0  0  0  0  0  0  0
    0.3574   -0.7474   -0.5555 N   0  0  0  0  0  0  0  0  0  0  0  0
    1.7360   -0.5566   -0.8249 C   0  0  0  0  0  0  0  0  0  0  0  0
   -1.8629    0.0276    0.3930 C   0  0  0  0  0  0  0  0  0  0  0  0
    0.1247    1.3217    0.4443 O   0  0  0  0  0  0  0  0  0  0  0  0
    2.2726   -1.1544   -1.9805 C   0  0  0  0  0  0  0  0  0  0  0  0
    2.6079    0.1333   -0.0290 C   0  0  0  0  0  0  0  0  0  0  0  0
   -2.4576    1.3694    0.3913 N   0  0  0  0  0  0  0  0  0  0  0  0
   -1.9275   -0.5585    1.7864 C   0  0  0  0  0  0  0  0  0  0  0  0
    3.5979   -1.0333   -2.2654 C   0  0  0  0  0  0  0  0  0  0  0  0
    3.9612    0.2785   -0.2851 C   0  0  0  0  0  0  0  0  0  0  0  0
   -2.3091    1.9687   -0.9320 C   0  0  0  0  0  0  0  0  0  0  0  0
   -3.3219   -0.8582    2.2496 C   0  0  0  0  0  0  0  0  0  0  0  0
    4.4611   -0.3232   -1.4345 C   0  0  0  0  0  0  0  0  0  0  0  0
   -0.0882   -1.6442   -0.8542 H   0  0  0  0  0  0  0  0  0  0  0  0
   -2.3153   -0.6576   -0.3363 H   0  0  0  0  0  0  0  0  0  0  0  0
    1.5891   -1.7120   -2.6269 H   0  0  0  0  0  0  0  0  0  0  0  0
    2.2750    0.6124    0.8911 H   0  0  0  0  0  0  0  0  0  0  0  0
   -1.8437    1.9603    1.0300 H   0  0  0  0  0  0  0  0  0  0  0  0
   -1.4182    0.1195    2.5140 H   0  0  0  0  0  0  0  0  0  0  0  0
   -1.3405   -1.4914    1.7992 H   0  0  0  0  0  0  0  0  0  0  0  0
    4.0649   -1.4757   -3.1483 H   0  0  0  0  0  0  0  0  0  0  0  0
    4.6285    0.8289    0.3620 H   0  0  0  0  0  0  0  0  0  0  0  0
   -1.4799    2.6921   -0.9684 H   0  0  0  0  0  0  0  0  0  0  0  0
   -2.1609    1.1639   -1.6925 H   0  0  0  0  0  0  0  0  0  0  0  0
   -3.2465    2.5127   -1.1450 H   0  0  0  0  0  0  0  0  0  0  0  0
   -3.4856   -1.9625    2.3183 H   0  0  0  0  0  0  0  0  0  0  0  0
   -4.1245   -0.3508    1.7008 H   0  0  0  0  0  0  0  0  0  0  0  0
   -3.4062   -0.4980    3.3045 H   0  0  0  0  0  0  0  0  0  0  0  0
    5.5093   -0.2133   -1.6349 H   0  0  0  0  0  0  0  0  0  0  0  0
  1  2  1  0
  2  3  1  0
  4  1  1  0
  1  5  2  0
[truncated: 2,158,394 more chars]
