# Supplementary material for: Machine learning models for hydrogen bond donor and acceptor strengths using large and diverse training data generated by first-principles interaction free energies
Source: J Cheminform. 2019 Sep 11;11:59. doi: 10.1186/s13321-019-0381-4 (PMC6737620; doi:10.1186/s13321-019-0381-4)
Supplement: Supplementary file 8 — Additional file 8. Source code for training the HBA and HBD models and two example molecules. [file 13321_2019_381_MOESM8_ESM.gz › ./training_sets/acceptors_database_training_set.3D.sdf]

     RDKit          3D

 20 19  0  0  1  0  0  0  0  0999 V2000
    3.2675    0.0787    0.2846 C   0  0  0  0  0  0  0  0  0  0  0  0
    2.0026   -0.4840   -0.0998 N   0  0  0  0  0  0  0  0  0  0  0  0
    0.8703    0.3270    0.2521 C   0  0  0  0  0  0  0  0  0  0  0  0
   -0.3745   -0.4156   -0.2266 C   0  0  0  0  0  0  0  0  0  0  0  0
   -1.6337    0.3713    0.1040 C   0  0  0  0  0  0  0  0  0  0  0  0
   -1.6438    1.6159   -0.4906 O   0  0  0  0  0  0  0  0  0  0  0  0
   -2.8014   -0.4741   -0.3813 C   0  0  0  0  0  0  0  0  0  0  0  0
    3.7478    0.5868   -0.5819 H   0  0  0  0  0  0  0  0  0  0  0  0
    3.9411   -0.7696    0.5418 H   0  0  0  0  0  0  0  0  0  0  0  0
    3.2153    0.7170    1.1857 H   0  0  0  0  0  0  0  0  0  0  0  0
    1.8968   -1.4852    0.1586 H   0  0  0  0  0  0  0  0  0  0  0  0
    0.9187    1.2661   -0.3384 H   0  0  0  0  0  0  0  0  0  0  0  0
    0.7997    0.5827    1.3080 H   0  0  0  0  0  0  0  0  0  0  0  0
   -0.4701   -1.4101    0.2455 H   0  0  0  0  0  0  0  0  0  0  0  0
   -0.3590   -0.5454   -1.3129 H   0  0  0  0  0  0  0  0  0  0  0  0
   -1.7651    0.4620    1.2084 H   0  0  0  0  0  0  0  0  0  0  0  0
   -2.5258    1.7229   -0.9597 H   0  0  0  0  0  0  0  0  0  0  0  0
   -2.5557   -1.5252   -0.0591 H   0  0  0  0  0  0  0  0  0  0  0  0
   -3.7678   -0.1269   -0.0042 H   0  0  0  0  0  0  0  0  0  0  0  0
   -2.7630   -0.4942   -1.4853 H   0  0  0  0  0  0  0  0  0  0  0  0
  1  2  1  0
  2  3  1  0
  3  4  1  0
  4  5  1  0
  5  6  1  0
  5  7  1  0
  1  8  1  0
  1  9  1  0
  1 10  1  0
  2 11  1  0
  3 12  1  0
  3 13  1  0
  4 14  1  0
  4 15  1  0
  5 16  1  0
  6 17  1  0
  7 18  1  0
  7 19  1  0
  7 20  1  0
M  END
>  <JobName>  (1) 
CHEMBL41_f001

>  <Status>  (1) 
ok

>  <E_el>  (1) 
-327.6072387431

>  <HBA_atom_index>  (1) 
2
6

>  <Function>  (1) 
secondary amine
alcohol

>  <Atom>  (1) 
N
O

>  <Molecular_Weight>  (1) 
103.16282

>  <Mol_ID>  (1) 
CHEMBL41_f001

>  <Atom_and_Type>  (1) 
N-chain fragment

>  <E_el_PW6B95>  (1) 
-328.8781327813

>  <E_el_PBEh-3c>  (1) 
-327.6072387431

>  <E_el complex_PW6B95>  (1) 
-736.2900452774
-736.2847832711

>  <E_el complex_PBEh-3c>  (1) 
-733.4764693004
-733.4684746983

>  <HB_distance>  (1) 
1.79
1.85

>  <dG(298)_RRHO (kJ/mol)>  (1) 
407.3624

>  <dG(298)_RRHO complex (kJ/mol)>  (1) 
654.3145
644.5581

>  <dG_solv_SMD_CCl4 (kJ/mol)>  (1) 
-22.6460

>  <dG_solv_SMD_CCl4 complex (kJ/mol)>  (1) 
-43.6461
-41.8428

>  <pKBHX_QC>  (1) 
1.67
1.09

>  <Delta G_sol (kJ/mol)>  (1) 
18.94
24.80

>  <Delta G (kcal/mol)>  (1) 
-2.27
-1.49

>  <cm5>  (1) 
-0.0129
-0.7838
0.0555
-0.1706
0.1864
-0.7592
-0.2628
0.0731
0.0726
0.0728
0.3679
0.0980
0.0738
0.0758
0.0977
0.0691
0.4935
0.0819
0.0851
0.0860


>  <Mulliken>  (1) 
    0.07031184
   -0.42134687
    0.10259173
   -0.07028050
    0.23248121
   -0.55822350
   -0.11914424
    0.01534089
    0.01366606
    0.01423783
    0.18764151
    0.03099968
    0.00891613
    0.01828327
    0.03648037
    0.00551956
    0.33521428
    0.03222019
    0.03270827
    0.03238229


$$$$

     RDKit          3D

 14 13  0  0  1  0  0  0  0  0999 V2000
    1.7210   -0.5824   -0.2499 C   0  0  0  0  0  0  0  0  0  0  0  0
    2.5410   -1.2488    0.3750 O   0  0  0  0  0  0  0  0  0  0  0  0
    0.2659   -0.8899   -0.2253 C   0  0  0  0  0  0  0  0  0  0  0  0
    2.1039    0.5212   -1.0224 O   0  0  0  0  0  0  0  0  0  0  0  0
   -0.4195    0.4755   -0.0802 C   0  0  0  0  0  0  0  0  0  0  0  0
   -1.9115    0.3354   -0.0574 C   0  0  0  0  0  0  0  0  0  0  0  0
   -0.0101   -1.5641    0.6063 H   0  0  0  0  0  0  0  0  0  0  0  0
   -0.0255   -1.3329   -1.2155 H   0  0  0  0  0  0  0  0  0  0  0  0
    2.6093    1.3114   -0.6467 H   0  0  0  0  0  0  0  0  0  0  0  0
   -0.0691    1.0797   -0.9400 H   0  0  0  0  0  0  0  0  0  0  0  0
   -0.0107    0.9427    0.8406 H   0  0  0  0  0  0  0  0  0  0  0  0
   -2.2383   -0.5248    0.5515 H   0  0  0  0  0  0  0  0  0  0  0  0
   -2.2307    0.1635   -1.1244 H   0  0  0  0  0  0  0  0  0  0  0  0
   -2.3257    1.3137    0.2760 H   0  0  0  0  0  0  0  0  0  0  0  0
  1  2  2  0
  1  3  1  0
  1  4  1  0
  3  5  1  0
  5  6  1  0
  3  7  1  0
  3  8  1  0
  4  9  1  0
  5 10  1  0
  5 11  1  0
  6 12  1  0
  6 13  1  0
  6 14  1  0
M  END
>  <JobName>  (2) 
CHEMBL494_f003

>  <Status>  (2) 
ok

>  <E_el>  (2) 
-307.0520608988

>  <HBA_atom_index>  (2) 
2
4

>  <Function>  (2) 
carbonyl
alcohol

>  <Atom>  (2) 
O
O

>  <Molecular_Weight>  (2) 
88.10512

>  <Mol_ID>  (2) 
CHEMBL494_f003

>  <Atom_and_Type>  (2) 
O-chain fragment

>  <E_el_PW6B95>  (2) 
-308.2229609179

>  <E_el_PBEh-3c>  (2) 
-307.0520608988

>  <E_el complex_PW6B95>  (2) 
-715.6379128511
-715.6263131275

>  <E_el complex_PBEh-3c>  (2) 
-712.9219967981
-712.9099085208

>  <HB_distance>  (2) 
1.93
2.16

>  <dG(298)_RRHO (kJ/mol)>  (2) 
241.9865

>  <dG(298)_RRHO complex (kJ/mol)>  (2) 
480.7714
478.5844

>  <dG_solv_SMD_CCl4 (kJ/mol)>  (2) 
-25.4992

>  <dG_solv_SMD_CCl4 complex (kJ/mol)>  (2) 
-35.1469
-43.7628

>  <pKBHX_QC>  (2) 
2.14
0.21

>  <Delta G_sol (kJ/mol)>  (2) 
14.15
33.80

>  <Delta G (kcal/mol)>  (2) 
-2.92
-0.29

>  <cm5>  (2) 
0.6295
-0.5499
-0.1722
-0.7302
-0.1432
-0.2208
0.1144
0.1159
0.5335
0.0995
0.0801
0.0839
0.0764
0.0831


>  <Mulliken>  (2) 
    0.58504099
   -0.50616712
   -0.07666085
   -0.54660914
   -0.03554286
   -0.07796924
    0.05779935
    0.06155562
    0.37985827
    0.03831589
    0.02475880
    0.03330188
    0.02831210
    0.03400632


$$$$

     RDKit          3D

 27 26  0  0  1  0  0  0  0  0999 V2000
   -1.2043    1.0999   -0.1963 C   0  0  0  0  0  0  0  0  0  0  0  0
    0.0316    1.1653   -0.9083 N   0  0  0  0  0  0  0  0  0  0  0  0
    1.1303    0.3822   -0.5107 C   0  0  0  0  0  0  0  0  0  0  0  0
   -1.8761   -0.2287   -0.1602 C   0  0  0  0  0  0  0  0  0  0  0  0
    1.0790   -0.3939    0.4701 O   0  0  0  0  0  0  0  0  0  0  0  0
    2.4145    0.4795   -1.2910 C   0  0  0  0  0  0  0  0  0  0  0  0
   -3.1570   -0.0746    0.6355 C   0  0  0  0  0  0  0  0  0  0  0  0
    3.4475   -0.4336   -0.6994 C   0  0  0  0  0  0  0  0  0  0  0  0
   -3.9154   -1.3733    0.7306 C   0  0  0  0  0  0  0  0  0  0  0  0
    3.7187   -0.0574    0.7201 C   0  0  0  0  0  0  0  0  0  0  0  0
   -1.0419    1.4126    0.8677 H   0  0  0  0  0  0  0  0  0  0  0  0
   -1.9623    1.8327   -0.5800 H   0  0  0  0  0  0  0  0  0  0  0  0
    0.1170    1.7966   -1.7255 H   0  0  0  0  0  0  0  0  0  0  0  0
   -2.1708   -0.5229   -1.2107 H   0  0  0  0  0  0  0  0  0  0  0  0
   -1.2472   -1.0460    0.2062 H   0  0  0  0  0  0  0  0  0  0  0  0
    2.7952    1.5194   -1.2752 H   0  0  0  0  0  0  0  0  0  0  0  0
    2.1804    0.1730   -2.3305 H   0  0  0  0  0  0  0  0  0  0  0  0
   -2.9257    0.2496    1.6725 H   0  0  0  0  0  0  0  0  0  0  0  0
   -3.7814    0.7265    0.1893 H   0  0  0  0  0  0  0  0  0  0  0  0
    3.0264   -1.4745   -0.6952 H   0  0  0  0  0  0  0  0  0  0  0  0
    4.3637   -0.3650   -1.3115 H   0  0  0  0  0  0  0  0  0  0  0  0
   -4.2531   -1.7523   -0.2467 H   0  0  0  0  0  0  0  0  0  0  0  0
   -3.2897   -2.0815    1.2908 H   0  0  0  0  0  0  0  0  0  0  0  0
   -4.8162   -1.1832    1.3465 H   0  0  0  0  0  0  0  0  0  0  0  0
    3.1424    0.8519    0.9864 H   0  0  0  0  0  0  0  0  0  0  0  0
    3.3742   -0.8508    1.4433 H   0  0  0  0  0  0  0  0  0  0  0  0
    4.8202    0.1484    0.8598 H   0  0  0  0  0  0  0  0  0  0  0  0
  1  2  1  0
  1  4  1  0
  2  3  1  0
  3  5  2  0
  3  6  1  0
  4  7  1  0
  6  8  1  0
  7  9  1  0
  8 10  1  0
  1 11  1  0
  1 12  1  0
  2 13  1  0
  4 14  1  0
  4 15  1  0
  6 16  1  0
  6 17  1  0
  7 18  1  0
  7 19  1  0
  8 20  1  0
  8 21  1  0
  9 22  1  0
  9 23  1  0
  9 24  1  0
 10 25  1  0
 10 26  1  0
 10 27  1  0
M  END
>  <JobName>  (3) 
CHEMBL1234_f004

>  <Status>  (3) 
ok

>  <E_el>  (3) 
-444.1334735473

>  <HBA_atom_index>  (3) 
5

>  <Function>  (3) 
carbonyl

>  <Atom>  (3) 
O

>  <Molecular_Weight>  (3) 
143.22667

>  <Mol_ID>  (3) 
CHEMBL1234_f004

>  <Atom_and_Type>  (3) 
N-chain fragment

>  <E_el_PW6B95>  (3) 
-445.8545834273

>  <E_el_PBEh-3c>  (3) 
-444.1334735473

>  <E_el complex_PW6B95>  (3) 
-853.2674146063

>  <E_el complex_PBEh-3c>  (3) 
-850.0001438859

>  <HB_distance>  (3) 
1.76

>  <dG(298)_RRHO (kJ/mol)>  (3) 
564.1836

>  <dG(298)_RRHO complex (kJ/mol)>  (3) 
805.6405

>  <dG_solv_SMD_CCl4 (kJ/mol)>  (3) 
-34.1006

>  <dG_solv_SMD_CCl4 complex (kJ/mol)>  (3) 
-50.5585

>  <pKBHX_QC>  (3) 
2.00

>  <Delta G_sol (kJ/mol)>  (3) 
15.58

>  <Delta G (kcal/mol)>  (3) 
-2.72

>  <cm5>  (3) 
0.0756
-0.6965
0.5401
-0.1543
-0.6090
-0.1723
-0.1480
-0.1259
-0.2278
-0.2099
0.0991
0.0782
0.3982
0.0687
0.1163
0.0930
0.0920
0.0773
0.0691
0.0926
0.0705
0.0775
0.0850
0.0752
0.0860
0.0908
0.0584


>  <Mulliken>  (3) 
    0.11550227
   -0.35468542
    0.45899998
   -0.05235751
   -0.55376401
   -0.07655773
   -0.03742577
   -0.01972912
   -0.08012722
   -0.07022530
    0.03461609
    0.01704785
    0.21705099
    0.01493684
    0.05462572
    0.03640549
    0.03563950
    0.02379666
    0.01567163
    0.03647624
    0.01689872
    0.02719169
    0.03358127
    0.02557095
    0.02949877
    0.04014731
    0.01121411


$$$$

     RDKit          3D

 13 13  0  0  1  0  0  0  0  0999 V2000
    2.0486   -0.1809    0.2764 N   0  0  0  0  0  0  0  0  0  0  0  0
    0.6510   -0.0388    0.0870 C   0  0  0  0  0  0  0  0  0  0  0  0
   -0.1701   -1.1451   -0.0507 C   0  0  0  0  0  0  0  0  0  0  0  0
    0.0502    1.1665    0.0308 N   0  0  0  0  0  0  0  0  0  0  0  0
    0.3553   -2.4005   -0.0061 F   0  0  0  0  0  0  0  0  0  0  0  0
   -1.5301   -1.0027   -0.2350 C   0  0  0  0  0  0  0  0  0  0  0  0
   -1.2839    1.3003   -0.1501 C   0  0  0  0  0  0  0  0  0  0  0  0
   -2.0836    0.2218   -0.2842 N   0  0  0  0  0  0  0  0  0  0  0  0
   -1.7289    2.4680   -0.1855 O   0  0  0  0  0  0  0  0  0  0  0  0
    2.7249   -0.1202   -0.5128 H   0  0  0  0  0  0  0  0  0  0  0  0
    2.4231   -0.3520    1.2328 H   0  0  0  0  0  0  0  0  0  0  0  0
    0.6671    1.9995    0.1343 H   0  0  0  0  0  0  0  0  0  0  0  0
   -2.1234   -1.9161   -0.3369 H   0  0  0  0  0  0  0  0  0  0  0  0
  1  2  1  0
  2  3  2  0
  2  4  1  0
  3  5  1  0
  3  6  1  0
  4  7  1  0
  6  8  2  0
  7  8  1  0
  7  9  2  0
  1 10  1  0
  1 11  1  0
  4 12  1  0
  6 13  1  0
M  END
>  <JobName>  (4) 
CHEMBL1463_f001

>  <Status>  (4) 
ok

>  <E_el>  (4) 
-493.1147034896

>  <HBA_atom_index>  (4) 
8
9

>  <Function>  (4) 
pyrimidine
carbonyl

>  <Atom>  (4) 
N
O

>  <Molecular_Weight>  (4) 
129.09246

>  <Mol_ID>  (4) 
CHEMBL1463_f001

>  <Atom_and_Type>  (4) 
N-ring_sidechain fragment

>  <E_el_PW6B95>  (4) 
-494.9782251745

>  <E_el_PBEh-3c>  (4) 
-493.1147034896

>  <E_el complex_PW6B95>  (4) 
-902.3893203671
-902.3887242289

>  <E_el complex_PBEh-3c>  (4) 
-898.982968567
-898.9799887605

>  <HB_distance>  (4) 
1.85
1.86

>  <dG(298)_RRHO (kJ/mol)>  (4) 
162.1014

>  <dG(298)_RRHO complex (kJ/mol)>  (4) 
398.6536
398.7323

>  <dG_solv_SMD_CCl4 (kJ/mol)>  (4) 
-45.9544

>  <dG_solv_SMD_CCl4 complex (kJ/mol)>  (4) 
-67.2392
-66.8691

>  <pKBHX_QC>  (4) 
2.51
2.31

>  <Delta G_sol (kJ/mol)>  (4) 
10.40
12.42

>  <Delta G (kcal/mol)>  (4) 
-3.42
-3.15

>  <cm5>  (4) 
-0.9183
0.3998
0.2053
-0.5892
-0.2741
0.1715
0.7323
-0.5180
-0.6111
0.4124
0.4119
0.4497
0.1278


>  <Mulliken>  (4) 
   -0.50642486
    0.27273914
    0.17473209
   -0.25768096
   -0.25305731
    0.14046619
    0.55763734
   -0.34723646
   -0.58119298
    0.23717748
    0.23654532
    0.26265580
    0.06363921


$$$$

     RDKit          3D

 33 35  0  0  1  0  0  0  0  0999 V2000
    3.6599   -0.5546    0.2074 C   0  0  0  0  0  0  0  0  0  0  0  0
    4.8336   -0.8799    0.5807 O   0  0  0  0  0  0  0  0  0  0  0  0
    2.9563    0.5735    0.7891 C   0  0  0  0  0  0  0  0  0  0  0  0
    3.0315   -1.3503   -0.8296 C   0  0  0  0  0  0  0  0  0  0  0  0
    1.7551    0.8756    0.3805 C   0  0  0  0  0  0  0  0  0  0  0  0
    1.8219   -1.0265   -1.2237 C   0  0  0  0  0  0  0  0  0  0  0  0
    1.0095    2.0132    0.9463 C   0  0  0  0  0  0  0  0  0  0  0  0
    1.0917    0.0901   -0.6658 C   0  0  0  0  0  0  0  0  0  0  0  0
   -0.4526    1.9801    0.8177 C   0  0  0  0  0  0  0  0  0  0  0  0
   -0.2230   -0.3670    0.0078 C   0  0  0  0  0  0  0  0  0  0  0  0
   -1.0597    0.8699    0.0543 C   0  0  0  0  0  0  0  0  0  0  0  0
   -0.8316   -1.4850   -0.7609 C   0  0  0  0  0  0  0  0  0  0  0  0
   -2.2777   -1.7037   -0.5725 C   0  0  0  0  0  0  0  0  0  0  0  0
   -3.1004   -0.5895   -0.0846 C   0  0  0  0  0  0  0  0  0  0  0  0
   -2.3927    0.5089    0.6330 C   0  0  0  0  0  0  0  0  0  0  0  0
    3.4754    1.1505    1.5764 H   0  0  0  0  0  0  0  0  0  0  0  0
    3.5712   -2.2094   -1.2708 H   0  0  0  0  0  0  0  0  0  0  0  0
    1.3624   -1.6232   -1.9954 H   0  0  0  0  0  0  0  0  0  0  0  0
    1.4552    2.9368    0.4693 H   0  0  0  0  0  0  0  0  0  0  0  0
    1.2988    2.1294    2.0328 H   0  0  0  0  0  0  0  0  0  0  0  0
    0.7997    0.8395   -1.4717 H   0  0  0  0  0  0  0  0  0  0  0  0
   -0.7913    2.9469    0.3381 H   0  0  0  0  0  0  0  0  0  0  0  0
   -0.9404    2.0195    1.8367 H   0  0  0  0  0  0  0  0  0  0  0  0
   -0.0229   -0.6872    1.0523 H   0  0  0  0  0  0  0  0  0  0  0  0
   -1.2088    1.1958   -1.0176 H   0  0  0  0  0  0  0  0  0  0  0  0
   -0.6377   -1.2563   -1.8528 H   0  0  0  0  0  0  0  0  0  0  0  0
   -0.2140   -2.3956   -0.5686 H   0  0  0  0  0  0  0  0  0  0  0  0
   -2.7207   -2.0954   -1.5349 H   0  0  0  0  0  0  0  0  0  0  0  0
   -2.4037   -2.5729    0.1378 H   0  0  0  0  0  0  0  0  0  0  0  0
   -3.9208   -0.9456    0.6005 H   0  0  0  0  0  0  0  0  0  0  0  0
   -3.6636   -0.1107   -0.9397 H   0  0  0  0  0  0  0  0  0  0  0  0
   -2.2416    0.2851    1.7150 H   0  0  0  0  0  0  0  0  0  0  0  0
   -3.0193    1.4381    0.6130 H   0  0  0  0  0  0  0  0  0  0  0  0
  1  2  2  0
  1  3  1  0
  1  4  1  0
  3  5  2  0
  4  6  2  0
  5  7  1  0
  5  8  1  0
  6  8  1  0
  7  9  1  0
  8 10  1  0
  9 11  1  0
 10 11  1  0
 10 12  1  0
 11 15  1  0
 12 13  1  0
 13 14  1  0
 14 15  1  0
  3 16  1  0
  4 17  1  0
  6 18  1  0
  7 19  1  0
  7 20  1  0
  8 21  1  0
  9 22  1  0
  9 23  1  0
 10 24  1  0
 11 25  1  0
 12 26  1  0
 12 27  1  0
 13 28  1  0
 13 29  1  0
 14 30  1  0
 14 31  1  0
 15 32  1  0
 15 33  1  0
M  END
>  <JobName>  (5) 
CHEMBL1501_f006

>  <Status>  (5) 
ok

>  <E_el>  (5) 
-618.2019887344

>  <HBA_atom_index>  (5) 
2

>  <Function>  (5) 
carbonyl

>  <Atom>  (5) 
O

>  <Molecular_Weight>  (5) 
202.29212

>  <Mol_ID>  (5) 
CHEMBL1501_f006

>  <Atom_and_Type>  (5) 
O-ring_sidechain fragment

>  <E_el_PW6B95>  (5) 
-620.6216384196

>  <E_el_PBEh-3c>  (5) 
-618.2019887344

>  <E_el complex_PW6B95>  (5) 
-1028.032608088

>  <E_el complex_PBEh-3c>  (5) 
-1024.066686358

>  <HB_distance>  (5) 
1.81

>  <dG(298)_RRHO (kJ/mol)>  (5) 
690.3389

>  <dG(298)_RRHO complex (kJ/mol)>  (5) 
929.1651

>  <dG_solv_SMD_CCl4 (kJ/mol)>  (5) 
-46.4778

>  <dG_solv_SMD_CCl4 complex (kJ/mol)>  (5) 
-63.7534

>  <pKBHX_QC>  (5) 
1.86

>  <Delta G_sol (kJ/mol)>  (5) 
17.02

>  <Delta G (kcal/mol)>  (5) 
-2.53

>  <cm5>  (5) 
0.3875
-0.5811
-0.1379
-0.1062
0.0161
-0.0746
-0.1400
-0.0724
-0.1441
-0.0694
-0.0789
-0.1458
-0.1362
-0.1386
-0.1494
0.1137
0.1156
0.0995
0.0969
0.0912
0.1093
0.0780
0.0817
0.0919
0.0760
0.0754
0.0847
0.0763
0.0748
0.0778
0.0724
0.0780
0.0776


>  <Mulliken>  (5) 
    0.36275695
   -0.53982238
   -0.09132521
   -0.05752519
    0.03415925
   -0.01490361
   -0.04343853
   -0.01939495
   -0.04340254
   -0.00613989
   -0.01312548
   -0.04358432
   -0.03435497
   -0.03594277
   -0.04515787
    0.05690741
    0.05977123
    0.04023394
    0.04492923
    0.03899624
    0.05133489
    0.02629811
    0.02876922
    0.03063306
    0.01804661
    0.02092740
    0.03030354
    0.02527192
    0.02318615
    0.02651425
    0.02094673
    0.02348952
    0.02464206


$$$$

     RDKit          3D

 19 20  0  0  1  0  0  0  0  0999 V2000
    2.4388    0.1757   -0.0968 C   0  0  0  0  0  0  0  0  0  0  0  0
    2.7582    1.1404   -1.0396 O   0  0  0  0  0  0  0  0  0  0  0  0
    1.0752    0.3763    0.5003 C   0  0  0  0  0  0  0  0  0  0  0  0
   -0.0714    0.3429   -0.4733 C   0  0  0  0  0  0  0  0  0  0  0  0
    0.5270   -0.9630    0.9217 C   0  0  0  0  0  0  0  0  0  0  0  0
   -0.7206   -0.7476    0.2773 N   0  0  0  0  0  0  0  0  0  0  0  0
   -1.3503    1.6335   -0.1908 S   0  0  0  0  0  0  0  0  0  0  0  0
    1.0156   -1.8985    1.5922 O   0  0  0  0  0  0  0  0  0  0  0  0
   -2.7532    0.4939    0.1592 C   0  0  0  0  0  0  0  0  0  0  0  0
   -2.0905   -0.8383   -0.1335 C   0  0  0  0  0  0  0  0  0  0  0  0
    3.1740    0.1568    0.7237 H   0  0  0  0  0  0  0  0  0  0  0  0
    2.4847   -0.8210   -0.5900 H   0  0  0  0  0  0  0  0  0  0  0  0
    3.7539    1.0988   -1.1857 H   0  0  0  0  0  0  0  0  0  0  0  0
    0.9900    1.0759    1.3336 H   0  0  0  0  0  0  0  0  0  0  0  0
    0.1609    0.1316   -1.5104 H   0  0  0  0  0  0  0  0  0  0  0  0
   -3.0960    0.6022    1.1830 H   0  0  0  0  0  0  0  0  0  0  0  0
   -3.5628    0.6926   -0.5691 H   0  0  0  0  0  0  0  0  0  0  0  0
   -2.6021   -1.6171    0.4259 H   0  0  0  0  0  0  0  0  0  0  0  0
   -2.1315   -1.0348   -1.2204 H   0  0  0  0  0  0  0  0  0  0  0  0
  1  2  1  0
  1  3  1  0
  3  4  1  0
  3  5  1  0
  4  6  1  0
  4  7  1  0
  5  6  1  0
  5  8  2  0
  6 10  1  0
  7  9  1  0
  9 10  1  0
  1 11  1  0
  1 12  1  0
  2 13  1  0
  3 14  1  0
  4 15  1  0
  9 16  1  0
  9 17  1  0
 10 18  1  0
 10 19  1  0
M  END
>  <JobName>  (6) 
CHEMBL6678_f004

>  <Status>  (6) 
ok

>  <E_el>  (6) 
-836.035838872

>  <HBA_atom_index>  (6) 
2
6
8

>  <Function>  (6) 
alcohol
tertiary amine
carbonyl

>  <Atom>  (6) 
O
N
O

>  <Molecular_Weight>  (6) 
159.20616

>  <Mol_ID>  (6) 
CHEMBL6678_f004

>  <Atom_and_Type>  (6) 
O-ring_sidechain fragment

>  <E_el_PW6B95>  (6) 
-838.5173726949

>  <E_el_PBEh-3c>  (6) 
-836.035838872

>  <E_el complex_PW6B95>  (6) 
-1245.925282570
-1245.924390356
-1245.929370311

>  <E_el complex_PBEh-3c>  (6) 
-1241.897551318
-1241.898089885
-1241.901478787

>  <HB_distance>  (6) 
1.93
2.01
1.85

>  <dG(298)_RRHO (kJ/mol)>  (6) 
320.6499

>  <dG(298)_RRHO complex (kJ/mol)>  (6) 
558.6359
561.6894
561.7288

>  <dG_solv_SMD_CCl4 (kJ/mol)>  (6) 
-37.4645

>  <dG_solv_SMD_CCl4 complex (kJ/mol)>  (6) 
-55.6774
-53.8856
-51.6400

>  <pKBHX_QC>  (6) 
1.24
0.54
1.60

>  <Delta G_sol (kJ/mol)>  (6) 
23.27
30.46
19.67

>  <Delta G (kcal/mol)>  (6) 
-1.69
-0.73
-2.18

>  <cm5>  (6) 
0.1338
-0.7625
-0.1116
0.1619
0.5613
-0.5563
-0.1655
-0.5695
-0.0844
0.0799
0.0849
0.0827
0.4954
0.1299
0.1190
0.0977
0.0873
0.1138
0.1020


>  <Mulliken>  (6) 
    0.21031312
   -0.56214249
   -0.06835406
    0.15091769
    0.47374542
   -0.31284111
   -0.13412669
   -0.53257029
    0.00094933
    0.12001121
    0.02222111
    0.01782165
    0.34065019
    0.06624490
    0.04919590
    0.03999231
    0.03303728
    0.04803615
    0.03689837


$$$$

     RDKit          3D

 18 18  0  0  1  0  0  0  0  0999 V2000
    0.6715   -0.2718    0.1486 C   0  0  0  0  0  0  0  0  0  0  0  0
    1.8588   -0.9045    0.4666 O   0  0  0  0  0  0  0  0  0  0  0  0
    3.1360   -0.4263    0.2228 C   0  0  0  0  0  0  0  0  0  0  0  0
    0.6130    0.9579   -0.4730 C   0  0  0  0  0  0  0  0  0  0  0  0
   -0.5292   -0.8757    0.4559 C   0  0  0  0  0  0  0  0  0  0  0  0
   -0.6103    1.5470   -0.7690 C   0  0  0  0  0  0  0  0  0  0  0  0
   -1.7490   -0.2930    0.1632 C   0  0  0  0  0  0  0  0  0  0  0  0
   -1.8081    0.9394   -0.4598 C   0  0  0  0  0  0  0  0  0  0  0  0
   -2.9818   -0.9220    0.4832 N   0  0  0  0  0  0  0  0  0  0  0  0
    3.8698   -0.8238    0.9639 H   0  0  0  0  0  0  0  0  0  0  0  0
    3.2312    0.6606    0.1375 H   0  0  0  0  0  0  0  0  0  0  0  0
    3.4603   -0.8435   -0.7769 H   0  0  0  0  0  0  0  0  0  0  0  0
    1.5583    1.4492   -0.7229 H   0  0  0  0  0  0  0  0  0  0  0  0
   -0.4978   -1.8332    0.9399 H   0  0  0  0  0  0  0  0  0  0  0  0
   -0.6196    2.5200   -1.2609 H   0  0  0  0  0  0  0  0  0  0  0  0
   -2.7542    1.4095   -0.6960 H   0  0  0  0  0  0  0  0  0  0  0  0
   -3.7173   -1.0139   -0.2514 H   0  0  0  0  0  0  0  0  0  0  0  0
   -3.1318   -1.2760    1.4284 H   0  0  0  0  0  0  0  0  0  0  0  0
  1  2  1  0
  1  4  2  0
  1  5  1  0
  2  3  1  0
  4  6  1  0
  5  7  2  0
  6  8  2  0
  7  9  1  0
  7  8  1  0
  3 10  1  0
  3 11  1  0
  3 12  1  0
  4 13  1  0
  5 14  1  0
  6 15  1  0
  8 16  1  0
  9 17  1  0
  9 18  1  0
M  END
>  <JobName>  (7) 
CHEMBL7215_f004

>  <Status>  (7) 
ok

>  <E_el>  (7) 
-401.2484614723

>  <HBA_atom_index>  (7) 
2

>  <Function>  (7) 
phenol ether

>  <Atom>  (7) 
O

>  <Molecular_Weight>  (7) 
123.15246

>  <Mol_ID>  (7) 
CHEMBL7215_f004

>  <Atom_and_Type>  (7) 
O-ring_sidechain fragment

>  <E_el_PW6B95>  (7) 
-402.8234381925

>  <E_el_PBEh-3c>  (7) 
-401.2484614723

>  <E_el complex_PW6B95>  (7) 
-810.2289070299

>  <E_el complex_PBEh-3c>  (7) 
-807.107225042

>  <HB_distance>  (7) 
1.95

>  <dG(298)_RRHO (kJ/mol)>  (7) 
320.7628

>  <dG(298)_RRHO complex (kJ/mol)>  (7) 
559.6782

>  <dG_solv_SMD_CCl4 (kJ/mol)>  (7) 
-26.5547

>  <dG_solv_SMD_CCl4 complex (kJ/mol)>  (7) 
-45.3124

>  <pKBHX_QC>  (7) 
0.58

>  <Delta G_sol (kJ/mol)>  (7) 
30.07

>  <Delta G (kcal/mol)>  (7) 
-0.78

>  <cm5>  (7) 
0.2770
-0.5184
0.0734
-0.1573
-0.1547
-0.0742
0.2076
-0.1322
-0.9156
0.0849
0.0796
0.0724
0.0893
0.1094
0.0798
0.0911
0.3875
0.4005


>  <Mulliken>  (7) 
    0.26221996
   -0.42899025
    0.18607823
   -0.10693560
   -0.11032140
   -0.01991863
    0.16082456
   -0.08409567
   -0.48930403
    0.02926550
    0.02078724
    0.01674617
    0.03100702
    0.04561847
    0.02443703
    0.03179468
    0.21390415
    0.21688258


$$$$

     RDKit          3D

 28 30  0  0  1  0  0  0  0  0999 V2000
    1.1023   -1.0260    0.4487 C   0  0  0  0  0  0  0  0  0  0  0  0
    1.2714   -2.2802    0.7924 O   0  0  0  0  0  0  0  0  0  0  0  0
    2.2975   -0.2330    0.3949 C   0  0  0  0  0  0  0  0  0  0  0  0
   -0.2698   -0.6267    0.1733 C   0  0  0  0  0  0  0  0  0  0  0  0
    3.6095   -0.7922    0.6982 N   0  0  0  0  0  0  0  0  0  0  0  0
    2.4625    1.0265    0.0959 C   0  0  0  0  0  0  0  0  0  0  0  0
   -0.8295    0.5642   -0.2052 C   0  0  0  0  0  0  0  0  0  0  0  0
   -1.3327   -1.4917    0.2621 N   0  0  0  0  0  0  0  0  0  0  0  0
    4.5748    0.0390   -0.0045 C   0  0  0  0  0  0  0  0  0  0  0  0
    3.9371    1.3948    0.1850 C   0  0  0  0  0  0  0  0  0  0  0  0
   -2.2167    0.4269   -0.3454 C   0  0  0  0  0  0  0  0  0  0  0  0
   -2.4792   -0.8784   -0.0416 C   0  0  0  0  0  0  0  0  0  0  0  0
   -3.2252    1.2965   -0.6978 C   0  0  0  0  0  0  0  0  0  0  0  0
   -4.5392    0.8788   -0.7565 C   0  0  0  0  0  0  0  0  0  0  0  0
   -4.8045   -0.4545   -0.4458 C   0  0  0  0  0  0  0  0  0  0  0  0
   -3.7936   -1.3120   -0.0962 C   0  0  0  0  0  0  0  0  0  0  0  0
    3.8044   -1.6046    1.2902 H   0  0  0  0  0  0  0  0  0  0  0  0
    1.7078    1.7369   -0.1773 H   0  0  0  0  0  0  0  0  0  0  0  0
   -0.3469    1.4980   -0.3854 H   0  0  0  0  0  0  0  0  0  0  0  0
   -1.2275   -2.4868    0.5324 H   0  0  0  0  0  0  0  0  0  0  0  0
    4.5487   -0.2668   -1.0709 H   0  0  0  0  0  0  0  0  0  0  0  0
    5.5626    0.0014    0.4458 H   0  0  0  0  0  0  0  0  0  0  0  0
    4.1827    1.7455    1.2070 H   0  0  0  0  0  0  0  0  0  0  0  0
    4.2109    2.1021   -0.6101 H   0  0  0  0  0  0  0  0  0  0  0  0
   -2.9998    2.3107   -0.9312 H   0  0  0  0  0  0  0  0  0  0  0  0
   -5.3532    1.5252   -1.0267 H   0  0  0  0  0  0  0  0  0  0  0  0
   -5.8344   -0.7619   -0.4970 H   0  0  0  0  0  0  0  0  0  0  0  0
   -4.0200   -2.3319    0.1385 H   0  0  0  0  0  0  0  0  0  0  0  0
  1  2  2  0
  1  3  1  0
  1  4  1  0
  3  5  1  0
  3  6  2  0
  4  7  2  0
  4  8  1  0
  5  9  1  0
  6 10  1  0
  7 11  1  0
  8 12  1  0
  9 10  1  0
 11 12  2  0
 11 13  1  0
 12 16  1  0
 13 14  2  0
 14 15  1  0
 15 16  2  0
  5 17  1  0
  6 18  1  0
  7 19  1  0
  8 20  1  0
  9 21  1  0
  9 22  1  0
 10 23  1  0
 10 24  1  0
 13 25  1  0
 14 26  1  0
 15 27  1  0
 16 28  1  0
M  END
>  <JobName>  (8) 
CHEMBL7572_f004

>  <Status>  (8) 
ok

>  <E_el>  (8) 
-685.8291860557

>  <HBA_atom_index>  (8) 
2

>  <Function>  (8) 
carbonyl

>  <Atom>  (8) 
O

>  <Molecular_Weight>  (8) 
212.24718

>  <Mol_ID>  (8) 
CHEMBL7572_f004

>  <Atom_and_Type>  (8) 
O-ring_sidechain fragment

>  <E_el_PW6B95>  (8) 
-688.5229068897

>  <E_el_PBEh-3c>  (8) 
-685.8291860557

>  <E_el complex_PW6B95>  (8) 
-1095.933621301

>  <E_el complex_PBEh-3c>  (8) 
-1091.69249771

>  <HB_distance>  (8) 
1.89

>  <dG(298)_RRHO (kJ/mol)>  (8) 
514.5327

>  <dG(298)_RRHO complex (kJ/mol)>  (8) 
758.6598

>  <dG_solv_SMD_CCl4 (kJ/mol)>  (8) 
-49.3601

>  <dG_solv_SMD_CCl4 complex (kJ/mol)>  (8) 
-63.6011

>  <pKBHX_QC>  (8) 
0.97

>  <Delta G_sol (kJ/mol)>  (8) 
26.02

>  <Delta G (kcal/mol)>  (8) 
-1.33

>  <cm5>  (8) 
0.3625
-0.5928
0.1703
0.1532
-0.7353
-0.1186
-0.1228
-0.5915
0.0535
-0.1346
-0.0199
0.1999
-0.0864
-0.1028
-0.0815
-0.1175
0.4268
0.0934
0.0932
0.4319
0.0869
0.0909
0.0967
0.0829
0.0901
0.0899
0.0889
0.0926


>  <Mulliken>  (8) 
    0.32812801
   -0.55543723
    0.12069533
    0.08919035
   -0.39537278
   -0.06848164
   -0.08031361
   -0.24280363
    0.10075984
   -0.04024475
   -0.02101787
    0.13227180
   -0.03180852
   -0.04527182
   -0.02470147
   -0.06747314
    0.24019221
    0.03474543
    0.03319923
    0.24708148
    0.02288894
    0.02714374
    0.04024402
    0.02860869
    0.03066585
    0.03290091
    0.03167419
    0.03253646


$$$$

     RDKit          3D

 36 38  0  0  1  0  0  0  0  0999 V2000
   -0.4542   -1.0338   -0.7216 C   0  0  0  0  0  0  0  0  0  0  0  0
   -1.8457   -1.2371   -0.6737 N   0  0  0  0  0  0  0  0  0  0  0  0
   -2.7194   -0.3462   -0.0129 C   0  0  0  0  0  0  0  0  0  0  0  0
    0.3628   -1.9427   -1.3731 C   0  0  0  0  0  0  0  0  0  0  0  0
    0.0933    0.0782   -0.0872 C   0  0  0  0  0  0  0  0  0  0  0  0
   -3.8385    0.1522   -0.9323 C   0  0  0  0  0  0  0  0  0  0  0  0
   -3.4397   -1.1381    1.0891 C   0  0  0  0  0  0  0  0  0  0  0  0
   -2.0563    0.7772    0.6243 C   0  0  0  0  0  0  0  0  0  0  0  0
    1.7212   -1.7740   -1.4118 C   0  0  0  0  0  0  0  0  0  0  0  0
    1.4482    0.2311   -0.1422 C   0  0  0  0  0  0  0  0  0  0  0  0
   -0.7267    1.0382    0.6279 C   0  0  0  0  0  0  0  0  0  0  0  0
    2.2928   -0.7025   -0.8087 C   0  0  0  0  0  0  0  0  0  0  0  0
    2.1587    1.3648    0.4049 C   0  0  0  0  0  0  0  0  0  0  0  0
   -0.1889    2.1687    1.3562 C   0  0  0  0  0  0  0  0  0  0  0  0
    3.1979    0.9502    1.2471 O   0  0  0  0  0  0  0  0  0  0  0  0
    3.7320   -0.3969   -0.7173 C   0  0  0  0  0  0  0  0  0  0  0  0
    4.1537    0.2079    0.5674 C   0  0  0  0  0  0  0  0  0  0  0  0
   -2.2459   -2.0810   -1.1463 H   0  0  0  0  0  0  0  0  0  0  0  0
   -0.1229   -2.7866   -1.8466 H   0  0  0  0  0  0  0  0  0  0  0  0
   -4.0708   -0.6382   -1.6608 H   0  0  0  0  0  0  0  0  0  0  0  0
   -4.7584    0.3293   -0.3376 H   0  0  0  0  0  0  0  0  0  0  0  0
   -3.5628    1.1108   -1.4046 H   0  0  0  0  0  0  0  0  0  0  0  0
   -3.9939   -1.9393    0.5568 H   0  0  0  0  0  0  0  0  0  0  0  0
   -2.6467   -1.6312    1.6868 H   0  0  0  0  0  0  0  0  0  0  0  0
   -4.0998   -0.4834    1.6841 H   0  0  0  0  0  0  0  0  0  0  0  0
   -2.6594    1.4943    1.1542 H   0  0  0  0  0  0  0  0  0  0  0  0
    2.3703   -2.4836   -1.9193 H   0  0  0  0  0  0  0  0  0  0  0  0
    2.8884    1.5753   -0.5185 H   0  0  0  0  0  0  0  0  0  0  0  0
    1.9016    2.3818    0.3808 H   0  0  0  0  0  0  0  0  0  0  0  0
   -0.1232    3.1462    0.8664 H   0  0  0  0  0  0  0  0  0  0  0  0
    0.5079    1.9589    2.1960 H   0  0  0  0  0  0  0  0  0  0  0  0
   -1.0541    2.4841    2.0624 H   0  0  0  0  0  0  0  0  0  0  0  0
    3.9909    0.2566   -1.5696 H   0  0  0  0  0  0  0  0  0  0  0  0
    4.2722   -1.3598   -0.8946 H   0  0  0  0  0  0  0  0  0  0  0  0
    5.0324    0.8655    0.4199 H   0  0  0  0  0  0  0  0  0  0  0  0
    4.4830   -0.5971    1.2544 H   0  0  0  0  0  0  0  0  0  0  0  0
  1  2  1  0
  1  4  1  0
  1  5  2  0
  2  3  1  0
  3  6  1  0
  3  7  1  0
  3  8  1  0
  4  9  2  0
  5 10  1  0
  5 11  1  0
  8 11  2  0
  9 12  1  0
 10 13  1  0
 10 12  2  0
 11 14  1  0
 12 16  1  0
 13 15  1  0
 15 17  1  0
 16 17  1  0
  2 18  1  0
  4 19  1  0
  6 20  1  0
  6 21  1  0
  6 22  1  0
  7 23  1  0
  7 24  1  0
  7 25  1  0
  8 26  1  0
  9 27  1  0
 13 28  1  0
 13 29  1  0
 14 30  1  0
 14 31  1  0
 14 32  1  0
 16 33  1  0
 16 34  1  0
 17 35  1  0
 17 36  1  0
M  END
>  <JobName>  (9) 
CHEMBL7843_f004

>  <Status>  (9) 
ok

>  <E_el>  (9) 
-711.4529263286

>  <HBA_atom_index>  (9) 
15

>  <Function>  (9) 
ether

>  <Atom>  (9) 
O

>  <Molecular_Weight>  (9) 
229.31746

>  <Mol_ID>  (9) 
CHEMBL7843_f004

>  <Atom_and_Type>  (9) 
N-ring fragment

>  <E_el_PW6B95>  (9) 
-714.2420571214

>  <E_el_PBEh-3c>  (9) 
-711.4529263286

>  <E_el complex_PW6B95>  (9) 
-1121.652911750

>  <E_el complex_PBEh-3c>  (9) 
-1117.317632168

>  <HB_distance>  (9) 
1.82

>  <dG(298)_RRHO (kJ/mol)>  (9) 
737.9944

>  <dG(298)_RRHO complex (kJ/mol)>  (9) 
982.7962

>  <dG_solv_SMD_CCl4 (kJ/mol)>  (9) 
-43.2098

>  <dG_solv_SMD_CCl4 complex (kJ/mol)>  (9) 
-63.0970

>  <pKBHX_QC>  (9) 
1.50

>  <Delta G_sol (kJ/mol)>  (9) 
20.68

>  <Delta G (kcal/mol)>  (9) 
-2.04

>  <cm5>  (9) 
0.2039
-0.7096
0.2140
-0.1350
-0.0402
-0.2439
-0.2398
-0.1324
-0.0835
-0.0264
0.0017
-0.0379
0.1025
-0.2327
-0.5687
-0.1622
0.1291
0.3914
0.0862
0.0870
0.0813
0.0850
0.0807
0.0887
0.0835
0.0905
0.0811
0.0901
0.1130
0.0942
0.1062
0.0719
0.0886
0.0844
0.0730
0.0843


>  <Mulliken>  (9) 
    0.14876849
   -0.36785986
    0.17888376
   -0.08686744
   -0.04321930
   -0.10655932
   -0.10413487
   -0.08173939
   -0.03063433
   -0.01949700
    0.01565384
   -0.02372678
    0.17275442
   -0.09657908
   -0.46407309
   -0.06165756
    0.20779433
    0.21319748
    0.02612473
    0.03152424
    0.02956453
    0.03255964
    0.02613760
    0.03359048
    0.03155368
    0.02992138
    0.02438791
    0.02261478
    0.04405421
    0.04268678
    0.05423724
    0.02540614
    0.03251030
    0.03045778
    0.01054026
    0.02162402


$$$$

     RDKit          3D

 22 22  0  0  1  0  0  0  0  0999 V2000
    0.7951   -0.9321    0.8021 C   0  0  0  0  0  0  0  0  0  0  0  0
   -0.4142   -0.8098    0.0907 N   0  0  0  0  0  0  0  0  0  0  0  0
   -1.5595   -1.4260    0.6797 C   0  0  0  0  0  0  0  0  0  0  0  0
   -0.7405    0.4623   -0.4287 C   0  0  0  0  0  0  0  0  0  0  0  0
    1.8423   -0.1409    0.1670 C   0  0  0  0  0  0  0  0  0  0  0  0
   -2.7149   -0.4959    0.5013 C   0  0  0  0  0  0  0  0  0  0  0  0
   -2.2411    0.6206   -0.3850 C   0  0  0  0  0  0  0  0  0  0  0  0
    2.7382    0.5366   -0.3358 C   0  0  0  0  0  0  0  0  0  0  0  0
    3.8133    1.3419   -0.9029 C   0  0  0  0  0  0  0  0  0  0  0  0
    0.7384   -0.6292    1.8694 H   0  0  0  0  0  0  0  0  0  0  0  0
    1.1158   -2.0067    0.7893 H   0  0  0  0  0  0  0  0  0  0  0  0
   -1.7810   -2.3581    0.1226 H   0  0  0  0  0  0  0  0  0  0  0  0
   -1.3932   -1.6981    1.7482 H   0  0  0  0  0  0  0  0  0  0  0  0
   -0.4390    0.4607   -1.5170 H   0  0  0  0  0  0  0  0  0  0  0  0
   -0.2352    1.3315    0.0496 H   0  0  0  0  0  0  0  0  0  0  0  0
   -3.0087   -0.0224    1.4709 H   0  0  0  0  0  0  0  0  0  0  0  0
   -3.6243   -0.9959    0.1131 H   0  0  0  0  0  0  0  0  0  0  0  0
   -2.5642    1.6158   -0.0482 H   0  0  0  0  0  0  0  0  0  0  0  0
   -2.6756    0.4735   -1.3949 H   0  0  0  0  0  0  0  0  0  0  0  0
    4.2915    1.9712   -0.0912 H   0  0  0  0  0  0  0  0  0  0  0  0
    4.6399    0.6998   -1.3085 H   0  0  0  0  0  0  0  0  0  0  0  0
    3.4168    2.0013   -1.6885 H   0  0  0  0  0  0  0  0  0  0  0  0
  1  2  1  0
  1  5  1  0
  2  3  1  0
  2  4  1  0
  3  6  1  0
  4  7  1  0
  5  8  3  0
  6  7  1  0
  8  9  1  0
  1 10  1  0
  1 11  1  0
  3 12  1  0
  3 13  1  0
  4 14  1  0
  4 15  1  0
  6 16  1  0
  6 17  1  0
  7 18  1  0
  7 19  1  0
  9 20  1  0
  9 21  1  0
  9 22  1  0
M  END
>  <JobName>  (10) 
CHEMBL8610_f004

>  <Status>  (10) 
ok

>  <E_el>  (10) 
-366.5450060948

>  <HBA_atom_index>  (10) 
2

>  <Function>  (10) 
tertiary amine

>  <Atom>  (10) 
N

>  <Molecular_Weight>  (10) 
123.19551

>  <Mol_ID>  (10) 
CHEMBL8610_f004

>  <Atom_and_Type>  (10) 
N-ring fragment

>  <E_el_PW6B95>  (10) 
-367.9946603011

>  <E_el_PBEh-3c>  (10) 
-366.5450060948

>  <E_el complex_PW6B95>  (10) 
-775.4067701143

>  <E_el complex_PBEh-3c>  (10) 
-772.4144775679

>  <HB_distance>  (10) 
1.84

>  <dG(298)_RRHO (kJ/mol)>  (10) 
434.9012

>  <dG(298)_RRHO complex (kJ/mol)>  (10) 
682.5543

>  <dG_solv_SMD_CCl4 (kJ/mol)>  (10) 
-29.8691

>  <dG_solv_SMD_CCl4 complex (kJ/mol)>  (10) 
-47.0672

>  <pKBHX_QC>  (10) 
1.28

>  <Delta G_sol (kJ/mol)>  (10) 
22.93

>  <Delta G (kcal/mol)>  (10) 
-1.74

>  <cm5>  (10) 
0.1021
-0.6282
0.0568
0.0677
-0.0779
-0.1456
-0.1517
-0.0712
-0.1801
0.0807
0.0878
0.0767
0.0742
0.0724
0.0755
0.0722
0.0761
0.0770
0.0771
0.0822
0.0851
0.0912


>  <Mulliken>  (10) 
    0.13205965
   -0.34441845
    0.09659662
    0.10203645
   -0.07337891
   -0.04691973
   -0.05078318
   -0.05954421
   -0.04633643
    0.01792629
    0.02479238
    0.01268353
    0.01230707
    0.00966380
    0.01274653
    0.01881110
    0.02298282
    0.02306042
    0.02274802
    0.03533932
    0.03722351
    0.04040342


$$$$

     RDKit          3D

 19 19  0  0  1  0  0  0  0  0999 V2000
    1.0986   -0.4030    0.1328 C   0  0  0  0  0  0  0  0  0  0  0  0
    1.5400   -1.3987    0.7368 O   0  0  0  0  0  0  0  0  0  0  0  0
   -0.3312   -0.2395   -0.0227 C   0  0  0  0  0  0  0  0  0  0  0  0
    1.9925    0.5485   -0.3896 N   0  0  0  0  0  0  0  0  0  0  0  0
   -0.8579    0.8317   -0.6852 C   0  0  0  0  0  0  0  0  0  0  0  0
   -1.1472   -1.2050    0.5225 C   0  0  0  0  0  0  0  0  0  0  0  0
    3.4213    0.2922   -0.1795 C   0  0  0  0  0  0  0  0  0  0  0  0
   -2.2206    0.9549   -0.8136 C   0  0  0  0  0  0  0  0  0  0  0  0
   -2.5055   -1.0825    0.3947 C   0  0  0  0  0  0  0  0  0  0  0  0
   -3.0554   -0.0079   -0.2707 C   0  0  0  0  0  0  0  0  0  0  0  0
    1.6805    1.3867   -0.8958 H   0  0  0  0  0  0  0  0  0  0  0  0
   -0.2686    1.6124   -1.1290 H   0  0  0  0  0  0  0  0  0  0  0  0
   -0.7179   -2.0689    1.0569 H   0  0  0  0  0  0  0  0  0  0  0  0
    3.5119   -0.1140    0.8469 H   0  0  0  0  0  0  0  0  0  0  0  0
    3.8240   -0.3974   -0.9461 H   0  0  0  0  0  0  0  0  0  0  0  0
    3.9239    1.2699   -0.2577 H   0  0  0  0  0  0  0  0  0  0  0  0
   -2.6524    1.8048   -1.3397 H   0  0  0  0  0  0  0  0  0  0  0  0
   -3.1158   -1.8598    0.8356 H   0  0  0  0  0  0  0  0  0  0  0  0
   -4.1201    0.0757   -0.3634 H   0  0  0  0  0  0  0  0  0  0  0  0
  1  2  2  0
  1  3  1  0
  1  4  1  0
  3  5  2  0
  3  6  1  0
  4  7  1  0
  5  8  1  0
  6  9  2  0
  8 10  2  0
  9 10  1  0
  4 11  1  0
  5 12  1  0
  6 13  1  0
  7 14  1  0
  7 15  1  0
  7 16  1  0
  8 17  1  0
  9 18  1  0
 10 19  1  0
M  END
>  <JobName>  (11) 
CHEMBL8930_f001

>  <Status>  (11) 
ok

>  <E_el>  (11) 
-439.3011065405

>  <HBA_atom_index>  (11) 
2

>  <Function>  (11) 
carbonyl

>  <Atom>  (11) 
O

>  <Molecular_Weight>  (11) 
135.16316

>  <Mol_ID>  (11) 
CHEMBL8930_f001

>  <Atom_and_Type>  (11) 
O-ring_sidechain fragment

>  <E_el_PW6B95>  (11) 
-441.0231915917

>  <E_el_PBEh-3c>  (11) 
-439.3011065405

>  <E_el complex_PW6B95>  (11) 
-848.4349014833

>  <E_el complex_PBEh-3c>  (11) 
-845.1663016884

>  <HB_distance>  (11) 
1.81

>  <dG(298)_RRHO (kJ/mol)>  (11) 
333.3495

>  <dG(298)_RRHO complex (kJ/mol)>  (11) 
572.4487

>  <dG_solv_SMD_CCl4 (kJ/mol)>  (11) 
-34.7792

>  <dG_solv_SMD_CCl4 complex (kJ/mol)>  (11) 
-51.5212

>  <pKBHX_QC>  (11) 
1.97

>  <Delta G_sol (kJ/mol)>  (11) 
15.88

>  <Delta G (kcal/mol)>  (11) 
-2.68

>  <cm5>  (11) 
0.5432
-0.6120
-0.0265
-0.7054
-0.0855
-0.0500
-0.0098
-0.0823
-0.0833
-0.0774
0.4039
0.0897
0.1191
0.1270
0.0967
0.0834
0.0863
0.0909
0.0920


>  <Mulliken>  (11) 
    0.45370216
   -0.56535028
   -0.02517746
   -0.35993396
   -0.03248754
   -0.00047743
    0.07582085
   -0.02656204
   -0.02723495
   -0.02018879
    0.21886737
    0.02764761
    0.05939395
    0.06114873
    0.03799902
    0.02312307
    0.03088542
    0.03443828
    0.03438598


$$$$

     RDKit          3D

 19 20  0  0  1  0  0  0  0  0999 V2000
   -1.3665   -0.3153    0.0544 C   0  0  0  0  0  0  0  0  0  0  0  0
   -2.2705   -1.3802    0.0461 N   0  0  0  0  0  0  0  0  0  0  0  0
   -3.3743   -1.2938    0.6739 O   0  0  0  0  0  0  0  0  0  0  0  0
   -2.1019   -2.5614   -0.6134 O   0  0  0  0  0  0  0  0  0  0  0  0
   -1.9218    0.9668    0.1754 C   0  0  0  0  0  0  0  0  0  0  0  0
    0.0126   -0.4996   -0.0396 C   0  0  0  0  0  0  0  0  0  0  0  0
   -1.0816    2.0517    0.1997 C   0  0  0  0  0  0  0  0  0  0  0  0
    0.8473    0.6162   -0.0133 C   0  0  0  0  0  0  0  0  0  0  0  0
    0.8892   -1.6489   -0.1397 C   0  0  0  0  0  0  0  0  0  0  0  0
    0.2775    1.8489    0.1050 C   0  0  0  0  0  0  0  0  0  0  0  0
    2.2742    0.1985   -0.1542 C   0  0  0  0  0  0  0  0  0  0  0  0
    2.2561   -1.2131   -0.1735 N   0  0  0  0  0  0  0  0  0  0  0  0
    0.5380   -2.8596   -0.1906 O   0  0  0  0  0  0  0  0  0  0  0  0
   -3.0013    1.0567    0.2438 H   0  0  0  0  0  0  0  0  0  0  0  0
   -1.5191    3.0350    0.2969 H   0  0  0  0  0  0  0  0  0  0  0  0
    0.9442    2.7033    0.1278 H   0  0  0  0  0  0  0  0  0  0  0  0
    2.6808    0.5567   -1.1253 H   0  0  0  0  0  0  0  0  0  0  0  0
    2.8376    0.5916    0.7272 H   0  0  0  0  0  0  0  0  0  0  0  0
    3.0793   -1.8533   -0.2006 H   0  0  0  0  0  0  0  0  0  0  0  0
  1  2  1  0
  1  5  2  0
  1  6  1  0
  2  3  2  0
  2  4  1  0
  5  7  1  0
  6  8  2  0
  6  9  1  0
  7 10  2  0
  8 11  1  0
  8 10  1  0
  9 12  1  0
  9 13  2  0
 11 12  1  0
  5 14  1  0
  7 15  1  0
 10 16  1  0
 11 17  1  0
 11 18  1  0
 12 19  1  0
M  CHG  2   2   1   4  -1
M  END
>  <JobName>  (12) 
CHEMBL9191_f007

>  <Status>  (12) 
ok

>  <E_el>  (12) 
-642.1766124957

>  <HBA_atom_index>  (12) 
13

>  <Function>  (12) 
carbonyl

>  <Atom>  (12) 
O

>  <Molecular_Weight>  (12) 
178.14484

>  <Mol_ID>  (12) 
CHEMBL9191_f007

>  <Atom_and_Type>  (12) 
N-ring_sidechain fragment

>  <E_el_PW6B95>  (12) 
-644.6443749332

>  <E_el_PBEh-3c>  (12) 
-642.1766124957

>  <E_el complex_PW6B95>  (12) 
-1052.056449812

>  <E_el complex_PBEh-3c>  (12) 
-1048.042214159

>  <HB_distance>  (12) 
1.86

>  <dG(298)_RRHO (kJ/mol)>  (12) 
281.2280

>  <dG(298)_RRHO complex (kJ/mol)>  (12) 
522.6560

>  <dG_solv_SMD_CCl4 (kJ/mol)>  (12) 
-45.2799

>  <dG_solv_SMD_CCl4 complex (kJ/mol)>  (12) 
-58.9702

>  <pKBHX_QC>  (12) 
1.53

>  <Delta G_sol (kJ/mol)>  (12) 
20.30

>  <Delta G (kcal/mol)>  (12) 
-2.09

>  <cm5>  (12) 
0.1567
0.4458
-0.4135
-0.4159
-0.0553
-0.0022
-0.0629
-0.0038
0.5469
-0.0683
0.0686
-0.6903
-0.5412
0.1451
0.1139
0.1025
0.1205
0.1138
0.4397


>  <Mulliken>  (12) 
    0.09096656
    0.60252260
   -0.44746313
   -0.44667864
   -0.00967244
   -0.01416855
   -0.00729085
    0.00073055
    0.45830862
   -0.01568846
    0.09934657
   -0.35712513
   -0.50756995
    0.08080159
    0.05731949
    0.04524011
    0.05652734
    0.05179271
    0.26210100


$$$$

     RDKit          3D

 26 27  0  0  1  0  0  0  0  0999 V2000
   -0.9927   -1.2827    0.2235 C   0  0  0  0  0  0  0  0  0  0  0  0
   -0.3746   -0.0182   -0.0060 N   0  0  0  0  0  0  0  0  0  0  0  0
   -1.1072    1.1996   -0.3000 C   0  0  0  0  0  0  0  0  0  0  0  0
    1.0346    0.0719    0.0518 C   0  0  0  0  0  0  0  0  0  0  0  0
   -2.4807   -1.2543    0.2246 C   0  0  0  0  0  0  0  0  0  0  0  0
   -2.5391    1.0093   -0.6122 C   0  0  0  0  0  0  0  0  0  0  0  0
    1.7554   -1.0716    0.3026 C   0  0  0  0  0  0  0  0  0  0  0  0
    1.7089    1.2482   -0.1303 C   0  0  0  0  0  0  0  0  0  0  0  0
   -2.9711   -0.3458   -0.7652 N   0  0  0  0  0  0  0  0  0  0  0  0
    3.1260   -1.0106    0.3646 C   0  0  0  0  0  0  0  0  0  0  0  0
    3.0922    1.3388   -0.0730 C   0  0  0  0  0  0  0  0  0  0  0  0
    3.7765    0.1806    0.1785 C   0  0  0  0  0  0  0  0  0  0  0  0
   -0.6192   -1.7546    1.1788 H   0  0  0  0  0  0  0  0  0  0  0  0
   -0.6570   -2.0015   -0.5753 H   0  0  0  0  0  0  0  0  0  0  0  0
   -0.9066    1.8926    0.5454 H   0  0  0  0  0  0  0  0  0  0  0  0
   -0.6237    1.6951   -1.1938 H   0  0  0  0  0  0  0  0  0  0  0  0
   -2.8450   -2.2686   -0.0425 H   0  0  0  0  0  0  0  0  0  0  0  0
   -2.8831   -1.0539    1.2472 H   0  0  0  0  0  0  0  0  0  0  0  0
   -3.1405    1.5130    0.2005 H   0  0  0  0  0  0  0  0  0  0  0  0
   -2.8455    1.5465   -1.5460 H   0  0  0  0  0  0  0  0  0  0  0  0
    1.2631   -2.0401    0.4556 H   0  0  0  0  0  0  0  0  0  0  0  0
    1.1574    2.1744   -0.3313 H   0  0  0  0  0  0  0  0  0  0  0  0
   -4.0228   -0.3442   -0.7576 H   0  0  0  0  0  0  0  0  0  0  0  0
    3.6596   -1.9375    0.5652 H   0  0  0  0  0  0  0  0  0  0  0  0
    3.5823    2.2911   -0.2235 H   0  0  0  0  0  0  0  0  0  0  0  0
    4.8529    0.2224    0.2283 H   0  0  0  0  0  0  0  0  0  0  0  0
  1  2  1  0
  1  5  1  0
  2  3  1  0
  2  4  1  0
  3  6  1  0
  4  7  2  0
  4  8  1  0
  5  9  1  0
  6  9  1  0
  7 10  1  0
  8 11  2  0
 10 12  2  0
 11 12  1  0
  1 13  1  0
  1 14  1  0
  3 15  1  0
  3 16  1  0
  5 17  1  0
  5 18  1  0
  6 19  1  0
  6 20  1  0
  7 21  1  0
  8 22  1  0
  9 23  1  0
 10 24  1  0
 11 25  1  0
 12 26  1  0
M  END
>  <JobName>  (13) 
CHEMBL9434_f001

>  <Status>  (13) 
ok

>  <E_el>  (13) 
-497.8796056458

>  <HBA_atom_index>  (13) 
2
9

>  <Function>  (13) 
tertiary amine
secondary amine

>  <Atom>  (13) 
N
N

>  <Molecular_Weight>  (13) 
162.23155

>  <Mol_ID>  (13) 
CHEMBL9434_f001

>  <Atom_and_Type>  (13) 
N-ring fragment

>  <E_el_PW6B95>  (13) 
-499.8445904247

>  <E_el_PBEh-3c>  (13) 
-497.8796056458

>  <E_el complex_PW6B95>  (13) 
-907.2505038132
-907.2545699570

>  <E_el complex_PBEh-3c>  (13) 
-903.7415469452
-903.7472999623

>  <HB_distance>  (13) 
1.86
1.77

>  <dG(298)_RRHO (kJ/mol)>  (13) 
525.3734

>  <dG(298)_RRHO complex (kJ/mol)>  (13) 
768.2402
767.2898

>  <dG_solv_SMD_CCl4 (kJ/mol)>  (13) 
-37.5244

>  <dG_solv_SMD_CCl4 complex (kJ/mol)>  (13) 
-53.0114
-59.2542

>  <pKBHX_QC>  (13) 
-0.02
1.74

>  <Delta G_sol (kJ/mol)>  (13) 
36.12
18.25

>  <Delta G (kcal/mol)>  (13) 
0.03
-2.37

>  <cm5>  (13) 
0.0717
-0.5624
0.0573
0.1940
0.0567
0.0609
-0.1268
-0.1297
-0.7553
-0.0794
-0.0806
-0.1102
0.0790
0.0857
0.0869
0.0867
0.0819
0.0694
0.0641
0.0804
0.0858
0.0817
0.3645
0.0778
0.0819
0.0779


>  <Mulliken>  (13) 
    0.10280241
   -0.30172129
    0.09397315
    0.14249749
    0.09487001
    0.09713858
   -0.07907341
   -0.08171342
   -0.40455425
   -0.02401410
   -0.02411548
   -0.05389816
    0.01742956
    0.02142906
    0.02203294
    0.02384144
    0.01811944
    0.00769399
    0.00308073
    0.01782846
    0.02622584
    0.02252517
    0.18898044
    0.02213990
    0.02574397
    0.02073752


$$$$

     RDKit          3D

 23 24  0  0  1  0  0  0  0  0999 V2000
    1.0771   -0.3653   -0.6898 C   0  0  0  0  0  0  0  0  0  0  0  0
   -0.2400   -0.6848   -1.1550 N   0  0  0  0  0  0  0  0  0  0  0  0
   -1.3912   -0.3884   -0.3763 C   0  0  0  0  0  0  0  0  0  0  0  0
    1.2875    0.2436    0.5325 C   0  0  0  0  0  0  0  0  0  0  0  0
    2.1994   -0.6390   -1.4170 C   0  0  0  0  0  0  0  0  0  0  0  0
   -2.1452   -1.2951    0.1467 N   0  0  0  0  0  0  0  0  0  0  0  0
   -1.8805    0.9096   -0.0591 N   0  0  0  0  0  0  0  0  0  0  0  0
    2.5413    0.5611    1.0028 C   0  0  0  0  0  0  0  0  0  0  0  0
    3.4733   -0.3382   -0.9839 C   0  0  0  0  0  0  0  0  0  0  0  0
   -3.2360   -0.6871    0.8807 C   0  0  0  0  0  0  0  0  0  0  0  0
   -3.1736    0.7812    0.5885 C   0  0  0  0  0  0  0  0  0  0  0  0
    3.6501    0.2693    0.2404 C   0  0  0  0  0  0  0  0  0  0  0  0
   -0.3031   -1.1474   -2.0985 H   0  0  0  0  0  0  0  0  0  0  0  0
    0.4185    0.4749    1.1354 H   0  0  0  0  0  0  0  0  0  0  0  0
    2.0528   -1.1207   -2.3870 H   0  0  0  0  0  0  0  0  0  0  0  0
   -1.4457    1.8429   -0.2291 H   0  0  0  0  0  0  0  0  0  0  0  0
    2.6988    1.0403    1.9660 H   0  0  0  0  0  0  0  0  0  0  0  0
    4.3390   -0.5743   -1.5962 H   0  0  0  0  0  0  0  0  0  0  0  0
   -4.2270   -1.0680    0.5626 H   0  0  0  0  0  0  0  0  0  0  0  0
   -3.1446   -0.8535    1.9744 H   0  0  0  0  0  0  0  0  0  0  0  0
   -3.2757    1.4220    1.4787 H   0  0  0  0  0  0  0  0  0  0  0  0
   -3.9378    1.1064   -0.1627 H   0  0  0  0  0  0  0  0  0  0  0  0
    4.6625    0.5105    0.5891 H   0  0  0  0  0  0  0  0  0  0  0  0
  1  2  1  0
  1  4  2  0
  1  5  1  0
  2  3  1  0
  3  6  2  0
  3  7  1  0
  4  8  1  0
  5  9  2  0
  6 10  1  0
  7 11  1  0
  8 12  2  0
  9 12  1  0
 10 11  1  0
  2 13  1  0
  4 14  1  0
  5 15  1  0
  7 16  1  0
  8 17  1  0
  9 18  1  0
 10 19  1  0
 10 20  1  0
 11 21  1  0
 11 22  1  0
 12 23  1  0
M  END
>  <JobName>  (14) 
CHEMBL9604_f002

>  <Status>  (14) 
ok

>  <E_el>  (14) 
-512.7038817691

>  <HBA_atom_index>  (14) 
6

>  <Function>  (14) 
imine

>  <Atom>  (14) 
N

>  <Molecular_Weight>  (14) 
161.20374

>  <Mol_ID>  (14) 
CHEMBL9604_f002

>  <Atom_and_Type>  (14) 
N-ring_sidechain fragment

>  <E_el_PW6B95>  (14) 
-514.7255611282

>  <E_el_PBEh-3c>  (14) 
-512.7038817691

>  <E_el complex_PW6B95>  (14) 
-922.1387144793

>  <E_el complex_PBEh-3c>  (14) 
-918.57389157

>  <HB_distance>  (14) 
1.77

>  <dG(298)_RRHO (kJ/mol)>  (14) 
430.2331

>  <dG(298)_RRHO complex (kJ/mol)>  (14) 
671.5823

>  <dG_solv_SMD_CCl4 (kJ/mol)>  (14) 
-53.2379

>  <dG_solv_SMD_CCl4 complex (kJ/mol)>  (14) 
-70.2288

>  <pKBHX_QC>  (14) 
2.14

>  <Delta G_sol (kJ/mol)>  (14) 
14.09

>  <Delta G (kcal/mol)>  (14) 
-2.92

>  <cm5>  (14) 
0.1984
-0.6779
0.6082
-0.1178
-0.1190
-0.5979
-0.7098
-0.0784
-0.0783
0.0672
0.0504
-0.1031
0.4049
0.0956
0.0818
0.4015
0.0822
0.0826
0.0825
0.0863
0.0821
0.0798
0.0786


>  <Mulliken>  (14) 
    0.14994065
   -0.37350788
    0.41048907
   -0.07041648
   -0.07148445
   -0.42138135
   -0.38382265
   -0.02329413
   -0.02299988
    0.10035758
    0.08867924
   -0.04852219
    0.22913974
    0.03033050
    0.02317926
    0.22372037
    0.02655853
    0.02691498
    0.02047208
    0.02387241
    0.02028472
    0.01705208
    0.02443781


$$$$

     RDKit          3D

 30 31  0  0  1  0  0  0  0  0999 V2000
    0.4088    0.6636   -0.4358 C   0  0  0  0  0  0  0  0  0  0  0  0
   -0.7923   -0.0014   -0.0674 N   0  0  0  0  0  0  0  0  0  0  0  0
   -1.1540   -1.3066   -0.5087 C   0  0  0  0  0  0  0  0  0  0  0  0
   -1.6735    0.7342    0.8143 C   0  0  0  0  0  0  0  0  0  0  0  0
    1.6396    0.1299   -0.1376 C   0  0  0  0  0  0  0  0  0  0  0  0
    0.4179    1.8868   -1.1159 C   0  0  0  0  0  0  0  0  0  0  0  0
   -2.3033   -1.8275    0.3533 C   0  0  0  0  0  0  0  0  0  0  0  0
   -3.0473    0.2597    0.9432 C   0  0  0  0  0  0  0  0  0  0  0  0
    1.6728   -1.0691    0.5290 O   0  0  0  0  0  0  0  0  0  0  0  0
    2.8137    0.7549   -0.4838 C   0  0  0  0  0  0  0  0  0  0  0  0
    1.5817    2.5247   -1.4693 C   0  0  0  0  0  0  0  0  0  0  0  0
   -3.3924   -0.9083    0.1746 N   0  0  0  0  0  0  0  0  0  0  0  0
    2.8711   -1.7169    0.8906 C   0  0  0  0  0  0  0  0  0  0  0  0
    2.7910    1.9654   -1.1569 C   0  0  0  0  0  0  0  0  0  0  0  0
   -1.5572   -1.2749   -1.5469 H   0  0  0  0  0  0  0  0  0  0  0  0
   -0.3866   -2.0792   -0.3752 H   0  0  0  0  0  0  0  0  0  0  0  0
   -1.7001    1.8081    0.4635 H   0  0  0  0  0  0  0  0  0  0  0  0
   -1.1523    0.7746    1.8144 H   0  0  0  0  0  0  0  0  0  0  0  0
   -0.5221    2.3516   -1.3754 H   0  0  0  0  0  0  0  0  0  0  0  0
   -2.0148   -1.8295    1.4225 H   0  0  0  0  0  0  0  0  0  0  0  0
   -2.5574   -2.8571    0.0375 H   0  0  0  0  0  0  0  0  0  0  0  0
   -3.8096    1.0430    0.6878 H   0  0  0  0  0  0  0  0  0  0  0  0
   -3.2623    0.0055    2.0166 H   0  0  0  0  0  0  0  0  0  0  0  0
    3.7622    0.2846   -0.2213 H   0  0  0  0  0  0  0  0  0  0  0  0
    1.5707    3.4580   -1.9882 H   0  0  0  0  0  0  0  0  0  0  0  0
   -3.5435   -0.7008   -0.8356 H   0  0  0  0  0  0  0  0  0  0  0  0
    3.4454   -1.9533   -0.0197 H   0  0  0  0  0  0  0  0  0  0  0  0
    3.4782   -0.9686    1.4620 H   0  0  0  0  0  0  0  0  0  0  0  0
    2.6667   -2.5730    1.5381 H   0  0  0  0  0  0  0  0  0  0  0  0
    3.7489    2.4217   -1.4096 H   0  0  0  0  0  0  0  0  0  0  0  0
  1  2  1  0
  1  5  2  0
  1  6  1  0
  2  3  1  0
  2  4  1  0
  3  7  1  0
  4  8  1  0
  5  9  1  0
  5 10  1  0
  6 11  2  0
  7 12  1  0
  8 12  1  0
  9 13  1  0
 10 14  2  0
 11 14  1  0
  3 15  1  0
  3 16  1  0
  4 17  1  0
  4 18  1  0
  6 19  1  0
  7 20  1  0
  7 21  1  0
  8 22  1  0
  8 23  1  0
 10 24  1  0
 11 25  1  0
 12 26  1  0
 13 27  1  0
 13 28  1  0
 13 29  1  0
 14 30  1  0
M  END
>  <JobName>  (15) 
CHEMBL9669_f002

>  <Status>  (15) 
ok

>  <E_el>  (15) 
-612.1571553256

>  <HBA_atom_index>  (15) 
2
9
12

>  <Function>  (15) 
tertiary amine
phenol ether
secondary amine

>  <Atom>  (15) 
N
O
N

>  <Molecular_Weight>  (15) 
192.25753

>  <Mol_ID>  (15) 
CHEMBL9669_f002

>  <Atom_and_Type>  (15) 
N-ring fragment

>  <E_el_PW6B95>  (15) 
-614.5524110199

>  <E_el_PBEh-3c>  (15) 
-612.1571553256

>  <E_el complex_PW6B95>  (15) 
-1021.965227916
-1021.956665714
-1021.958556585

>  <E_el complex_PBEh-3c>  (15) 
-1018.025501764
-1018.015968135
-1018.0226705

>  <HB_distance>  (15) 
2.00
1.89
1.74

>  <dG(298)_RRHO (kJ/mol)>  (15) 
608.6859

>  <dG(298)_RRHO complex (kJ/mol)>  (15) 
850.6311
844.8996
843.7601

>  <dG_solv_SMD_CCl4 (kJ/mol)>  (15) 
-35.9900

>  <dG_solv_SMD_CCl4 complex (kJ/mol)>  (15) 
-50.2681
-54.1490
-58.0837

>  <pKBHX_QC>  (15) 
1.73
0.47
1.45

>  <Delta G_sol (kJ/mol)>  (15) 
18.28
31.15
21.11

>  <Delta G (kcal/mol)>  (15) 
-2.36
-0.64
-1.98

>  <cm5>  (15) 
0.1690
-0.5910
0.0618
0.0567
0.2579
-0.1136
0.0447
0.0532
-0.5224
-0.1455
-0.1032
-0.7675
0.0582
-0.0914
0.0739
0.0969
0.0750
0.0763
0.0928
0.0960
0.0761
0.0775
0.0784
0.0923
0.0872
0.3726
0.0826
0.0789
0.0956
0.0810


>  <Mulliken>  (15) 
    0.11278072
   -0.33164065
    0.09571068
    0.09103042
    0.23512485
   -0.06421132
    0.08601437
    0.09232444
   -0.43067070
   -0.09445149
   -0.04565197
   -0.41163740
    0.17573924
   -0.03620777
    0.00725841
    0.02831856
    0.01181180
    0.01332012
    0.03277052
    0.02752029
    0.01431579
    0.01544240
    0.01524721
    0.03264060
    0.02877905
    0.19096545
    0.02360485
    0.02088512
    0.03700783
    0.02585856


$$$$

     RDKit          3D

 19 20  0  0  1  0  0  0  0  0999 V2000
   -1.0562    1.5382    0.3641 S   0  0  0  0  0  0  0  0  0  0  0  0
   -1.3568    2.8612   -0.2717 O   0  0  0  0  0  0  0  0  0  0  0  0
   -2.0646    0.2548   -0.3505 C   0  0  0  0  0  0  0  0  0  0  0  0
   -1.2342    1.5776    1.8552 O   0  0  0  0  0  0  0  0  0  0  0  0
    0.6192    1.0804    0.0651 C   0  0  0  0  0  0  0  0  0  0  0  0
   -1.3021   -1.0412   -0.4327 C   0  0  0  0  0  0  0  0  0  0  0  0
    2.0819    1.8211   -0.3792 S   0  0  0  0  0  0  0  0  0  0  0  0
    0.9585   -0.2317    0.1998 C   0  0  0  0  0  0  0  0  0  0  0  0
   -0.1987   -1.1243    0.6010 C   0  0  0  0  0  0  0  0  0  0  0  0
    3.0972    0.4500   -0.3855 C   0  0  0  0  0  0  0  0  0  0  0  0
    2.2480   -0.5621   -0.0343 C   0  0  0  0  0  0  0  0  0  0  0  0
   -2.2694    0.5762   -1.4136 H   0  0  0  0  0  0  0  0  0  0  0  0
   -3.0340    0.1746    0.1411 H   0  0  0  0  0  0  0  0  0  0  0  0
   -2.0100   -1.8619   -0.2007 H   0  0  0  0  0  0  0  0  0  0  0  0
   -0.8751   -1.2428   -1.4236 H   0  0  0  0  0  0  0  0  0  0  0  0
   -0.5691   -0.8606    1.6068 H   0  0  0  0  0  0  0  0  0  0  0  0
    0.1263   -2.1779    0.6316 H   0  0  0  0  0  0  0  0  0  0  0  0
    4.1798    0.3662   -0.6131 H   0  0  0  0  0  0  0  0  0  0  0  0
    2.6596   -1.5978    0.0401 H   0  0  0  0  0  0  0  0  0  0  0  0
  1  2  2  0
  1  3  1  0
  1  4  2  0
  1  5  1  0
  3  6  1  0
  5  7  1  0
  5  8  2  0
  6  9  1  0
  7 10  1  0
  8  9  1  0
  8 11  1  0
 10 11  2  0
  3 12  1  0
  3 13  1  0
  6 14  1  0
  6 15  1  0
  9 16  1  0
  9 17  1  0
 10 18  1  0
 11 19  1  0
M  END
>  <JobName>  (16) 
CHEMBL9849_f002

>  <Status>  (16) 
ok

>  <E_el>  (16) 
-1216.523663569

>  <HBA_atom_index>  (16) 
2
4

>  <Function>  (16) 
sulfinyl
sulfinyl

>  <Atom>  (16) 
O
O

>  <Molecular_Weight>  (16) 
188.26721

>  <Mol_ID>  (16) 
CHEMBL9849_f002

>  <Atom_and_Type>  (16) 
O-ring_sidechain fragment

>  <E_el_PW6B95>  (16) 
-1219.797062638

>  <E_el_PBEh-3c>  (16) 
-1216.523663569

>  <E_el complex_PW6B95>  (16) 
-1627.206076154
-1627.206543178

>  <E_el complex_PBEh-3c>  (16) 
-1622.387800137
-1622.388686198

>  <HB_distance>  (16) 
1.88
1.92

>  <dG(298)_RRHO (kJ/mol)>  (16) 
295.6446

>  <dG(298)_RRHO complex (kJ/mol)>  (16) 
534.9749
537.7369

>  <dG_solv_SMD_CCl4 (kJ/mol)>  (16) 
-37.5257

>  <dG_solv_SMD_CCl4 complex (kJ/mol)>  (16) 
-52.2071
-50.4184

>  <pKBHX_QC>  (16) 
1.05
0.72

>  <Delta G_sol (kJ/mol)>  (16) 
25.25
28.57

>  <Delta G (kcal/mol)>  (16) 
-1.43
-0.98

>  <cm5>  (16) 
0.5007
-0.4756
-0.0546
-0.4833
0.1120
-0.1547
-0.0146
-0.0239
-0.1519
-0.0151
-0.1024
0.1195
0.1384
0.0982
0.0940
0.1212
0.0908
0.1131
0.0882


>  <Mulliken>  (16) 
    0.46801698
   -0.43332771
    0.03045071
   -0.43845219
    0.08406449
   -0.04963901
    0.02347963
   -0.01673292
   -0.05246675
    0.01939742
   -0.05621829
    0.06422743
    0.08025581
    0.04449464
    0.03837732
    0.06110404
    0.03598618
    0.06125579
    0.03572644


$$$$

     RDKit          3D

 31 31  0  0  1  0  0  0  0  0999 V2000
    0.0412    0.9127    0.0962 C   0  0  0  0  0  0  0  0  0  0  0  0
   -0.9274   -0.1275    0.1598 N   0  0  0  0  0  0  0  0  0  0  0  0
   -0.8367   -1.4389   -0.4515 C   0  0  0  0  0  0  0  0  0  0  0  0
   -2.2094   -0.1206    0.8375 C   0  0  0  0  0  0  0  0  0  0  0  0
    1.3154    0.8032   -0.6219 C   0  0  0  0  0  0  0  0  0  0  0  0
   -0.2273    1.9829    0.6971 O   0  0  0  0  0  0  0  0  0  0  0  0
   -2.2529   -1.8482   -0.7996 C   0  0  0  0  0  0  0  0  0  0  0  0
   -3.1541   -0.8848   -0.0641 C   0  0  0  0  0  0  0  0  0  0  0  0
   -2.1548   -0.7256    2.1685 C   0  0  0  0  0  0  0  0  0  0  0  0
    2.2067   -0.2834   -0.1280 C   0  0  0  0  0  0  0  0  0  0  0  0
    2.0674    2.1145   -0.5322 C   0  0  0  0  0  0  0  0  0  0  0  0
   -3.1670   -0.7965    2.8984 O   0  0  0  0  0  0  0  0  0  0  0  0
   -0.9646   -1.2380    2.6506 O   0  0  0  0  0  0  0  0  0  0  0  0
    3.3936    2.0280   -1.2698 C   0  0  0  0  0  0  0  0  0  0  0  0
   -0.2722   -1.3542   -1.4026 H   0  0  0  0  0  0  0  0  0  0  0  0
   -0.4121   -2.1986    0.2076 H   0  0  0  0  0  0  0  0  0  0  0  0
   -2.6003    0.9331    0.9052 H   0  0  0  0  0  0  0  0  0  0  0  0
    1.1722    0.6241   -1.7189 H   0  0  0  0  0  0  0  0  0  0  0  0
   -2.4373   -1.8641   -1.8920 H   0  0  0  0  0  0  0  0  0  0  0  0
   -2.4630   -2.8869   -0.4262 H   0  0  0  0  0  0  0  0  0  0  0  0
   -3.6859   -0.2468   -0.7829 H   0  0  0  0  0  0  0  0  0  0  0  0
   -3.9037   -1.4277    0.5636 H   0  0  0  0  0  0  0  0  0  0  0  0
    2.2155   -1.1838   -0.7767 H   0  0  0  0  0  0  0  0  0  0  0  0
    3.2488    0.0899   -0.1116 H   0  0  0  0  0  0  0  0  0  0  0  0
    1.9604   -0.5493    0.9329 H   0  0  0  0  0  0  0  0  0  0  0  0
    1.4555    2.9650   -0.8904 H   0  0  0  0  0  0  0  0  0  0  0  0
    2.3263    2.3234    0.5324 H   0  0  0  0  0  0  0  0  0  0  0  0
   -0.8620   -1.5372    3.6317 H   0  0  0  0  0  0  0  0  0  0  0  0
    3.3428    1.1286   -1.9094 H   0  0  0  0  0  0  0  0  0  0  0  0
    4.2448    1.8901   -0.5882 H   0  0  0  0  0  0  0  0  0  0  0  0
    3.5401    2.9167   -1.9158 H   0  0  0  0  0  0  0  0  0  0  0  0
  1  2  1  0
  1  5  1  0
  1  6  2  0
  2  3  1  0
  2  4  1  0
  3  7  1  0
  4  8  1  0
  4  9  1  0
  5 10  1  0
  5 11  1  0
  7  8  1  0
  9 12  2  0
  9 13  1  0
 11 14  1  0
  3 15  1  0
  3 16  1  0
  4 17  1  0
  5 18  1  0
  7 19  1  0
  7 20  1  0
  8 21  1  0
  8 22  1  0
 10 23  1  0
 10 24  1  0
 10 25  1  0
 11 26  1  0
 11 27  1  0
 13 28  1  0
 14 29  1  0
 14 30  1  0
 14 31  1  0
M  END
>  <JobName>  (17) 
CHEMBL10521_f008

>  <Status>  (17) 
ok

>  <E_el>  (17) 
-670.3418079524

>  <HBA_atom_index>  (17) 
2
6
12
13

>  <Function>  (17) 
tertiary amine
carbonyl
carbonyl
alcohol

>  <Atom>  (17) 
N
O
O
O

>  <Molecular_Weight>  (17) 
199.24687

>  <Mol_ID>  (17) 
CHEMBL10521_f008

>  <Atom_and_Type>  (17) 
N-ring fragment

>  <E_el_PW6B95>  (17) 
-672.9112045892

>  <E_el_PBEh-3c>  (17) 
-670.3418079524

>  <E_el complex_PW6B95>  (17) 
-1080.303780942
-1080.312587846
-1080.313692313
-1080.318993707

>  <E_el complex_PBEh-3c>  (17) 
no_value!
-1076.200342724
-1076.202122213
no_value!

>  <HB_distance>  (17) 
no_value!
1.79
1.90
no_value!

>  <dG(298)_RRHO (kJ/mol)>  (17) 
625.4260

>  <dG(298)_RRHO complex (kJ/mol)>  (17) 
860.2614
867.3660
863.5880
862.6060

>  <dG_solv_SMD_CCl4 (kJ/mol)>  (17) 
-40.7856

>  <dG_solv_SMD_CCl4 complex (kJ/mol)>  (17) 
CHEMBL10521_f008_c001no_value!
-56.0913
-54.9575
CHEMBL10521_f008_c004no_value!

>  <pKBHX_QC>  (17) 
no computed pKBHX value!
-1.11
-0.57
no computed pKBHX value!

>  <Delta G_sol (kJ/mol)>  (17) 
no computed Delta G!
47.27
41.73
no computed Delta G!

>  <Delta G (kcal/mol)>  (17) 
no computed Delta G!
1.52
0.78
no computed Delta G!

>  <cm5>  (17) 
0.5420
-0.5344
0.0401
0.1236
-0.0839
-0.6040
-0.1523
-0.1441
0.6242
-0.2295
-0.1361
-0.5831
-0.6821
-0.2388
0.0941
0.1068
0.1588
0.0935
0.0879
0.0852
0.0998
0.1100
0.0745
0.0974
0.0891
0.0975
0.0944
0.5307
0.0775
0.0800
0.0810


>  <Mulliken>  (17) 
    0.45736102
   -0.28926874
    0.08379910
    0.11434254
   -0.02564545
   -0.55934391
   -0.05422707
   -0.04847882
    0.57196759
   -0.08757371
   -0.03022432
   -0.53802398
   -0.51299859
   -0.08962993
    0.02951522
    0.03966682
    0.08897096
    0.03428102
    0.03462221
    0.03296459
    0.04403182
    0.05266458
    0.02434435
    0.04297140
    0.03736375
    0.04054725
    0.03747778
    0.38277209
    0.02454050
    0.02938202
    0.03182790


$$$$

     RDKit          3D

 31 33  0  0  1  0  0  0  0  0999 V2000
   -3.3748    0.1913   -0.2226 C   0  0  0  0  0  0  0  0  0  0  0  0
   -2.2753    0.4655   -0.9344 N   0  0  0  0  0  0  0  0  0  0  0  0
   -2.3526    1.0313   -2.2533 C   0  0  0  0  0  0  0  0  0  0  0  0
   -1.0603    0.2103   -0.4151 C   0  0  0  0  0  0  0  0  0  0  0  0
   -3.2929   -0.3326    0.9979 N   0  0  0  0  0  0  0  0  0  0  0  0
   -4.5108    0.4251   -0.6971 O   0  0  0  0  0  0  0  0  0  0  0  0
    0.2035    0.3620   -0.8507 N   0  0  0  0  0  0  0  0  0  0  0  0
   -0.9670   -0.3357    0.8564 C   0  0  0  0  0  0  0  0  0  0  0  0
   -4.4784   -0.6343    1.7794 C   0  0  0  0  0  0  0  0  0  0  0  0
   -2.0952   -0.6154    1.5830 C   0  0  0  0  0  0  0  0  0  0  0  0
    1.0687   -0.0600    0.0812 C   0  0  0  0  0  0  0  0  0  0  0  0
    0.3423   -0.4882    1.1295 N   0  0  0  0  0  0  0  0  0  0  0  0
   -1.9878   -1.1090    2.7309 O   0  0  0  0  0  0  0  0  0  0  0  0
    2.5321   -0.0761    0.0252 C   0  0  0  0  0  0  0  0  0  0  0  0
    3.2745   -0.5499    1.0863 C   0  0  0  0  0  0  0  0  0  0  0  0
    4.6534   -0.5824    1.0742 C   0  0  0  0  0  0  0  0  0  0  0  0
    5.3566   -0.1337   -0.0205 C   0  0  0  0  0  0  0  0  0  0  0  0
    4.6276    0.3439   -1.0915 C   0  0  0  0  0  0  0  0  0  0  0  0
    3.2274    0.3758   -1.0765 C   0  0  0  0  0  0  0  0  0  0  0  0
   -3.4157    1.2545   -2.5085 H   0  0  0  0  0  0  0  0  0  0  0  0
   -2.0462    0.2227   -2.9749 H   0  0  0  0  0  0  0  0  0  0  0  0
   -1.7025    1.9164   -2.3233 H   0  0  0  0  0  0  0  0  0  0  0  0
    0.4250    0.7569   -1.7889 H   0  0  0  0  0  0  0  0  0  0  0  0
   -4.4747   -1.7275    1.9570 H   0  0  0  0  0  0  0  0  0  0  0  0
   -5.3742   -0.3061    1.2145 H   0  0  0  0  0  0  0  0  0  0  0  0
   -4.4905   -0.0569    2.7323 H   0  0  0  0  0  0  0  0  0  0  0  0
    2.7042   -0.9064    1.9569 H   0  0  0  0  0  0  0  0  0  0  0  0
    5.2156   -0.9565    1.9136 H   0  0  0  0  0  0  0  0  0  0  0  0
    6.4361   -0.1355   -0.0853 H   0  0  0  0  0  0  0  0  0  0  0  0
    5.1633    0.6984   -1.9551 H   0  0  0  0  0  0  0  0  0  0  0  0
    2.6685    0.7519   -1.9207 H   0  0  0  0  0  0  0  0  0  0  0  0
  1  2  1  0
  1  5  1  0
  1  6  2  0
  2  3  1  0
  2  4  1  0
  4  7  1  0
  4  8  2  0
  5  9  1  0
  5 10  1  0
  7 11  1  0
  8 12  1  0
  8 10  1  0
 10 13  2  0
 11 12  2  0
 11 14  1  0
 14 19  1  0
 14 15  2  0
 15 16  1  0
 16 17  2  0
 17 18  1  0
 18 19  2  0
  3 20  1  0
  3 21  1  0
  3 22  1  0
  7 23  1  0
  9 24  1  0
  9 25  1  0
  9 26  1  0
 15 27  1  0
 16 28  1  0
 17 29  1  0
 18 30  1  0
 19 31  1  0
M  END
>  <JobName>  (18) 
CHEMBL10579_f003

>  <Status>  (18) 
ok

>  <E_el>  (18) 
-870.2408300983

>  <HBA_atom_index>  (18) 
6
12
13

>  <Function>  (18) 
carbonyl
imidazole
carbonyl

>  <Atom>  (18) 
O
N
O

>  <Molecular_Weight>  (18) 
256.25998

>  <Mol_ID>  (18) 
CHEMBL10579_f003

>  <Atom_and_Type>  (18) 
N-ring fragment

>  <E_el_PW6B95>  (18) 
-873.6163617748

>  <E_el_PBEh-3c>  (18) 
-870.2408300983

>  <E_el complex_PW6B95>  (18) 
-1281.024436651
-1281.022195484
-1281.025625064

>  <E_el complex_PBEh-3c>  (18) 
-1276.102145662
-1276.10228229
-1276.103263614

>  <HB_distance>  (18) 
1.86
2.04
1.87

>  <dG(298)_RRHO (kJ/mol)>  (18) 
545.3298

>  <dG(298)_RRHO complex (kJ/mol)>  (18) 
790.4441
789.2600
786.1645

>  <dG_solv_SMD_CCl4 (kJ/mol)>  (18) 
-74.1962

>  <dG_solv_SMD_CCl4 complex (kJ/mol)>  (18) 
-91.6986
-92.2026
-90.2832

>  <pKBHX_QC>  (18) 
0.52
0.10
1.10

>  <Delta G_sol (kJ/mol)>  (18) 
30.68
34.87
24.69

>  <Delta G (kcal/mol)>  (18) 
-0.70
-0.14
-1.50

>  <cm5>  (18) 
0.7236
-0.4872
-0.0131
0.3623
-0.4911
-0.6439
-0.5914
0.1601
-0.0024
0.5496
0.3824
-0.5207
-0.6017
-0.0062
-0.0669
-0.0772
-0.0818
-0.0824
-0.0966
0.1472
0.0976
0.0999
0.4149
0.1187
0.1307
0.1132
0.1084
0.0938
0.0925
0.0883
0.0793


>  <Mulliken>  (18) 
    0.54261757
   -0.22587467
    0.06138725
    0.20904545
   -0.23242349
   -0.60151150
   -0.25066588
    0.06243064
    0.07508257
    0.44096366
    0.23895533
   -0.34758201
   -0.56452475
   -0.00604623
   -0.01804415
   -0.02109188
   -0.02506172
   -0.02570257
   -0.04459931
    0.08161313
    0.03775242
    0.03700185
    0.23281368
    0.05520788
    0.06320491
    0.05279947
    0.04881945
    0.03671270
    0.03640560
    0.03121555
    0.01909907


$$$$

     RDKit          3D

 31 30  0  0  1  0  0  0  0  0999 V2000
    0.1901    0.4845   -0.8022 C   0  0  0  0  0  0  0  0  0  0  0  0
    0.6793    0.4546   -1.9581 O   0  0  0  0  0  0  0  0  0  0  0  0
   -1.2491    0.5729   -0.5444 C   0  0  0  0  0  0  0  0  0  0  0  0
    1.0897    0.4283    0.2750 N   0  0  0  0  0  0  0  0  0  0  0  0
   -1.9199   -0.5760    0.0800 C   0  0  0  0  0  0  0  0  0  0  0  0
   -1.9992    0.9815   -1.8256 C   0  0  0  0  0  0  0  0  0  0  0  0
    2.5316    0.3355    0.1077 C   0  0  0  0  0  0  0  0  0  0  0  0
   -1.8332   -1.8701   -0.6872 C   0  0  0  0  0  0  0  0  0  0  0  0
   -1.5983   -0.8475    1.5191 C   0  0  0  0  0  0  0  0  0  0  0  0
   -3.7658    1.0975   -1.5387 S   0  0  0  0  0  0  0  0  0  0  0  0
    3.1179   -0.8896    0.7258 C   0  0  0  0  0  0  0  0  0  0  0  0
    3.2169    1.5490    0.7038 C   0  0  0  0  0  0  0  0  0  0  0  0
   -1.4235    1.4661    0.1340 H   0  0  0  0  0  0  0  0  0  0  0  0
    0.7216    0.4591    1.2443 H   0  0  0  0  0  0  0  0  0  0  0  0
   -3.0331   -0.3327    0.0745 H   0  0  0  0  0  0  0  0  0  0  0  0
   -1.8258    0.1846   -2.5790 H   0  0  0  0  0  0  0  0  0  0  0  0
   -1.5777    1.9138   -2.2443 H   0  0  0  0  0  0  0  0  0  0  0  0
    2.7297    0.3213   -0.9769 H   0  0  0  0  0  0  0  0  0  0  0  0
   -2.6453   -2.5241   -0.2935 H   0  0  0  0  0  0  0  0  0  0  0  0
   -0.8865   -2.4260   -0.4729 H   0  0  0  0  0  0  0  0  0  0  0  0
   -2.0208   -1.7463   -1.7680 H   0  0  0  0  0  0  0  0  0  0  0  0
   -1.4438    0.0746    2.1257 H   0  0  0  0  0  0  0  0  0  0  0  0
   -0.6719   -1.4341    1.5697 H   0  0  0  0  0  0  0  0  0  0  0  0
   -2.4405   -1.3944    2.0340 H   0  0  0  0  0  0  0  0  0  0  0  0
   -3.9907    1.8273   -0.3358 H   0  0  0  0  0  0  0  0  0  0  0  0
    3.3791   -1.6814    0.0163 H   0  0  0  0  0  0  0  0  0  0  0  0
    4.0715   -0.6516    1.2816 H   0  0  0  0  0  0  0  0  0  0  0  0
    2.4328   -1.2980    1.5260 H   0  0  0  0  0  0  0  0  0  0  0  0
    3.1472    2.4399    0.0530 H   0  0  0  0  0  0  0  0  0  0  0  0
    2.7268    1.7367    1.6921 H   0  0  0  0  0  0  0  0  0  0  0  0
    4.2908    1.3447    0.8641 H   0  0  0  0  0  0  0  0  0  0  0  0
  1  2  2  0
  1  3  1  0
  1  4  1  0
  3  5  1  0
  3  6  1  0
  4  7  1  0
  5  8  1  0
  5  9  1  0
  6 10  1  0
  7 11  1  0
  7 12  1  0
  3 13  1  0
  4 14  1  0
  5 15  1  0
  6 16  1  0
  6 17  1  0
  7 18  1  0
  8 19  1  0
  8 20  1  0
  8 21  1  0
  9 22  1  0
  9 23  1  0
  9 24  1  0
 10 25  1  0
 11 26  1  0
 11 27  1  0
 11 28  1  0
 12 29  1  0
 12 30  1  0
 12 31  1  0
M  END
>  <JobName>  (19) 
CHEMBL11236_f001

>  <Status>  (19) 
ok

>  <E_el>  (19) 
-881.1086437974

>  <HBA_atom_index>  (19) 
2

>  <Function>  (19) 
carbonyl

>  <Atom>  (19) 
O

>  <Molecular_Weight>  (19) 
189.31826

>  <Mol_ID>  (19) 
CHEMBL11236_f001

>  <Atom_and_Type>  (19) 
O-chain fragment

>  <E_el_PW6B95>  (19) 
-883.7815325850

>  <E_el_PBEh-3c>  (19) 
-881.1086437974

>  <E_el complex_PW6B95>  (19) 
-1291.195751775

>  <E_el complex_PBEh-3c>  (19) 
-1286.976446644

>  <HB_distance>  (19) 
1.76

>  <dG(298)_RRHO (kJ/mol)>  (19) 
629.8868

>  <dG(298)_RRHO complex (kJ/mol)>  (19) 
872.1366

>  <dG_solv_SMD_CCl4 (kJ/mol)>  (19) 
-36.9340

>  <dG_solv_SMD_CCl4 complex (kJ/mol)>  (19) 
-52.5949

>  <pKBHX_QC>  (19) 
2.20

>  <Delta G_sol (kJ/mol)>  (19) 
13.52

>  <Delta G (kcal/mol)>  (19) 
-3.00

>  <cm5>  (19) 
0.5421
-0.6116
-0.0980
-0.6981
-0.0712
-0.0536
0.1277
-0.2285
-0.2310
-0.2512
-0.2318
-0.2357
0.0902
0.3920
0.0821
0.1115
0.0934
0.1333
0.0761
0.0792
0.0925
0.0684
0.0804
0.0802
0.1615
0.0925
0.0771
0.0780
0.0911
0.0779
0.0837


>  <Mulliken>  (19) 
    0.45780713
   -0.56448439
   -0.04792832
   -0.35487972
   -0.00502103
    0.03236228
    0.14043209
   -0.08627334
   -0.08852494
   -0.16697511
   -0.09602399
   -0.09752363
    0.02996052
    0.20867965
    0.01988022
    0.05229888
    0.03649524
    0.05850663
    0.02605848
    0.02911728
    0.04036407
    0.01818125
    0.02592707
    0.03262890
    0.10676893
    0.04076175
    0.02812129
    0.02639983
    0.03984473
    0.02466446
    0.03237377


$$$$

     RDKit          3D

 21 20  0  0  1  0  0  0  0  0999 V2000
   -0.2175   -1.0180    0.6535 C   0  0  0  0  0  0  0  0  0  0  0  0
   -0.7672   -2.1359   -0.0169 O   0  0  0  0  0  0  0  0  0  0  0  0
    1.1497   -0.8080    0.0883 C   0  0  0  0  0  0  0  0  0  0  0  0
   -1.0857    0.1723    0.2627 C   0  0  0  0  0  0  0  0  0  0  0  0
    1.8409    0.3018    0.6750 N   0  0  0  0  0  0  0  0  0  0  0  0
   -2.4124   -0.0439    0.6578 O   0  0  0  0  0  0  0  0  0  0  0  0
    3.1434    0.4778    0.1163 C   0  0  0  0  0  0  0  0  0  0  0  0
   -3.1244    1.0910    0.2600 C   0  0  0  0  0  0  0  0  0  0  0  0
   -0.2225   -1.1947    1.7321 H   0  0  0  0  0  0  0  0  0  0  0  0
   -1.4160   -2.6150    0.5501 H   0  0  0  0  0  0  0  0  0  0  0  0
    1.0422   -0.7187   -1.0186 H   0  0  0  0  0  0  0  0  0  0  0  0
    1.7836   -1.7184    0.2636 H   0  0  0  0  0  0  0  0  0  0  0  0
   -0.7404    1.0538    0.8489 H   0  0  0  0  0  0  0  0  0  0  0  0
   -0.9858    0.3338   -0.8126 H   0  0  0  0  0  0  0  0  0  0  0  0
    1.2948    1.1566    0.7940 H   0  0  0  0  0  0  0  0  0  0  0  0
    3.8987    0.1952    0.8803 H   0  0  0  0  0  0  0  0  0  0  0  0
    3.3295    1.4944   -0.2799 H   0  0  0  0  0  0  0  0  0  0  0  0
    3.3091   -0.2390   -0.7389 H   0  0  0  0  0  0  0  0  0  0  0  0
   -2.6901    1.9853    0.7649 H   0  0  0  0  0  0  0  0  0  0  0  0
   -2.9272    1.2259   -0.8390 H   0  0  0  0  0  0  0  0  0  0  0  0
   -4.2025    1.0037    0.4464 H   0  0  0  0  0  0  0  0  0  0  0  0
  1  2  1  0
  1  3  1  0
  1  4  1  0
  3  5  1  0
  4  6  1  0
  5  7  1  0
  6  8  1  0
  1  9  1  0
  2 10  1  0
  3 11  1  0
  3 12  1  0
  4 13  1  0
  4 14  1  0
  5 15  1  0
  7 16  1  0
  7 17  1  0
  7 18  1  0
  8 19  1  0
  8 20  1  0
  8 21  1  0
M  END
>  <JobName>  (20) 
CHEMBL13102_f004

>  <Status>  (20) 
ok

>  <E_el>  (20) 
-402.6450542309

>  <HBA_atom_index>  (20) 
2
5
6

>  <Function>  (20) 
alcohol
secondary amine
ether

>  <Atom>  (20) 
O
N
O

>  <Molecular_Weight>  (20) 
119.16222

>  <Mol_ID>  (20) 
CHEMBL13102_f004

>  <Atom_and_Type>  (20) 
O-chain fragment

>  <E_el_PW6B95>  (20) 
-404.1985591589

>  <E_el_PBEh-3c>  (20) 
-402.6450542309

>  <E_el complex_PW6B95>  (20) 
-811.6042900219
-811.6154954038
-811.6073649009

>  <E_el complex_PBEh-3c>  (20) 
-808.5057842641
-808.5197476332
-808.5089011452

>  <HB_distance>  (20) 
1.84
1.79
1.76

>  <dG(298)_RRHO (kJ/mol)>  (20) 
418.1453

>  <dG(298)_RRHO complex (kJ/mol)>  (20) 
662.3117
662.1857
657.1132

>  <dG_solv_SMD_CCl4 (kJ/mol)>  (20) 
-19.5923

>  <dG_solv_SMD_CCl4 complex (kJ/mol)>  (20) 
-39.0240
-39.3698
-38.2143

>  <pKBHX_QC>  (20) 
0.19
3.13
1.42

>  <Delta G_sol (kJ/mol)>  (20) 
33.95
4.06
21.49

>  <Delta G (kcal/mol)>  (20) 
-0.26
-4.27
-1.93

>  <cm5>  (20) 
0.1720
-0.7754
0.0474
0.1083
-0.8051
-0.5661
-0.0067
0.0622
0.0934
0.5097
0.0846
0.0930
0.0708
0.0901
0.3806
0.0740
0.0729
0.0747
0.0640
0.0673
0.0884


>  <Mulliken>  (20) 
    0.21118717
   -0.57115326
    0.08656315
    0.18439548
   -0.43262206
   -0.45768435
    0.07414104
    0.17800272
    0.02375185
    0.34500663
    0.01881594
    0.02772547
    0.00393903
    0.02232324
    0.19168282
    0.01492599
    0.01536610
    0.01704022
    0.00617359
    0.00952129
    0.03089794


$$$$

     RDKit          3D

 25 25  0  0  1  0  0  0  0  0999 V2000
   -0.9800    0.1788    1.5405 C   0  0  0  0  0  0  0  0  0  0  0  0
    0.0865   -0.5057    1.1355 O   0  0  0  0  0  0  0  0  0  0  0  0
    1.2272   -0.3201    0.4809 C   0  0  0  0  0  0  0  0  0  0  0  0
   -1.9010    0.7043    0.4799 C   0  0  0  0  0  0  0  0  0  0  0  0
    2.0389   -1.4595    0.2543 C   0  0  0  0  0  0  0  0  0  0  0  0
    1.7081    0.8697    0.0030 C   0  0  0  0  0  0  0  0  0  0  0  0
   -2.4380   -0.5298   -0.2652 C   0  0  0  0  0  0  0  0  0  0  0  0
   -1.3926    1.5731   -0.4301 O   0  0  0  0  0  0  0  0  0  0  0  0
    3.2154   -1.3426   -0.4017 C   0  0  0  0  0  0  0  0  0  0  0  0
    2.9108    0.9453   -0.6603 C   0  0  0  0  0  0  0  0  0  0  0  0
   -3.4800   -0.1564   -1.2008 N   0  0  0  0  0  0  0  0  0  0  0  0
    3.7022   -0.1460   -0.8859 C   0  0  0  0  0  0  0  0  0  0  0  0
   -1.5685   -0.4587    2.2775 H   0  0  0  0  0  0  0  0  0  0  0  0
   -0.7105    1.0869    2.1817 H   0  0  0  0  0  0  0  0  0  0  0  0
   -2.7910    1.2260    0.9540 H   0  0  0  0  0  0  0  0  0  0  0  0
    1.6771   -2.4342    0.6300 H   0  0  0  0  0  0  0  0  0  0  0  0
    1.1756    1.8135    0.1578 H   0  0  0  0  0  0  0  0  0  0  0  0
   -1.5862   -1.0254   -0.7579 H   0  0  0  0  0  0  0  0  0  0  0  0
   -2.8947   -1.2447    0.4526 H   0  0  0  0  0  0  0  0  0  0  0  0
   -1.7008    1.4597   -1.3499 H   0  0  0  0  0  0  0  0  0  0  0  0
    3.8089   -2.2515   -0.5533 H   0  0  0  0  0  0  0  0  0  0  0  0
    3.2928    1.9046   -1.0440 H   0  0  0  0  0  0  0  0  0  0  0  0
   -3.6537    0.8661   -1.0847 H   0  0  0  0  0  0  0  0  0  0  0  0
   -4.3948   -0.6307   -0.9923 H   0  0  0  0  0  0  0  0  0  0  0  0
    4.6484   -0.1227   -1.4010 H   0  0  0  0  0  0  0  0  0  0  0  0
  1  2  1  0
  1  4  1  0
  2  3  1  0
  3  5  2  0
  3  6  1  0
  4  7  1  0
  4  8  1  0
  5  9  1  0
  6 10  2  0
  7 11  1  0
  9 12  2  0
 10 12  1  0
  1 13  1  0
  1 14  1  0
  4 15  1  0
  5 16  1  0
  6 17  1  0
  7 18  1  0
  7 19  1  0
  8 20  1  0
  9 21  1  0
 10 22  1  0
 11 23  1  0
 11 24  1  0
 12 25  1  0
M  END
>  <JobName>  (21) 
CHEMBL13102_f005

>  <Status>  (21) 
ok

>  <E_el>  (21) 
-554.7534682675

>  <HBA_atom_index>  (21) 
2
8

>  <Function>  (21) 
phenol ether
alcohol

>  <Atom>  (21) 
O
O

>  <Molecular_Weight>  (21) 
167.20502

>  <Mol_ID>  (21) 
CHEMBL13102_f005

>  <Atom_and_Type>  (21) 
O-ring_sidechain fragment

>  <E_el_PW6B95>  (21) 
-556.9192951586

>  <E_el_PBEh-3c>  (21) 
-554.7534682675

>  <E_el complex_PW6B95>  (21) 
-964.3268609453
-964.3284104275

>  <E_el complex_PBEh-3c>  (21) 
no_value!
-960.6204585182

>  <HB_distance>  (21) 
no_value!
1.78

>  <dG(298)_RRHO (kJ/mol)>  (21) 
479.2538

>  <dG(298)_RRHO complex (kJ/mol)>  (21) 
720.1988
723.6224

>  <dG_solv_SMD_CCl4 (kJ/mol)>  (21) 
-35.2838

>  <dG_solv_SMD_CCl4 complex (kJ/mol)>  (21) 
CHEMBL13102_f005_c001no_value!
-50.5550

>  <pKBHX_QC>  (21) 
no computed pKBHX value!
0.64

>  <Delta G_sol (kJ/mol)>  (21) 
no computed Delta G!
29.43

>  <Delta G (kcal/mol)>  (21) 
no computed Delta G!
-0.87

>  <cm5>  (21) 
0.1531
-0.5070
0.2948
0.1781
-0.1273
-0.1393
0.0183
-0.7761
-0.0760
-0.0726
-0.9202
-0.1134
0.0779
0.0755
0.0666
0.0923
0.1022
0.1008
0.0784
0.5266
0.0772
0.0768
0.3668
0.3608
0.0860


>  <Mulliken>  (21) 
    0.21432724
   -0.41286223
    0.27552525
    0.21044124
   -0.07914721
   -0.09010439
    0.06535744
   -0.56162382
   -0.02167006
   -0.01885476
   -0.48852447
   -0.05629334
    0.01809288
    0.01605373
    0.00080274
    0.03575911
    0.04205548
    0.03232983
    0.01400482
    0.35275702
    0.02218381
    0.02261258
    0.18684666
    0.19055564
    0.02937481


$$$$

     RDKit          3D

 19 19  0  0  1  0  0  0  0  0999 V2000
   -0.4748   -0.4662    0.0626 C   0  0  0  0  0  0  0  0  0  0  0  0
   -1.3786   -1.1591    0.6416 N   0  0  0  0  0  0  0  0  0  0  0  0
   -2.6582   -0.5079    0.5482 C   0  0  0  0  0  0  0  0  0  0  0  0
    0.9790   -0.8201   -0.0477 C   0  0  0  0  0  0  0  0  0  0  0  0
   -1.0186    0.7194   -0.4833 N   0  0  0  0  0  0  0  0  0  0  0  0
   -2.3288    0.9013    0.1271 C   0  0  0  0  0  0  0  0  0  0  0  0
    1.7341    0.2110    0.5902 N   0  0  0  0  0  0  0  0  0  0  0  0
    3.1484    0.0072    0.5619 C   0  0  0  0  0  0  0  0  0  0  0  0
   -3.3137   -1.0046   -0.1981 H   0  0  0  0  0  0  0  0  0  0  0  0
   -3.1772   -0.5429    1.5252 H   0  0  0  0  0  0  0  0  0  0  0  0
    1.1839   -1.8141    0.3597 H   0  0  0  0  0  0  0  0  0  0  0  0
    1.2314   -0.8044   -1.1423 H   0  0  0  0  0  0  0  0  0  0  0  0
   -0.5944    1.3612   -1.1853 H   0  0  0  0  0  0  0  0  0  0  0  0
   -3.0349    1.2209   -0.6663 H   0  0  0  0  0  0  0  0  0  0  0  0
   -2.3010    1.5886    0.9850 H   0  0  0  0  0  0  0  0  0  0  0  0
    1.4080    1.1632    0.4145 H   0  0  0  0  0  0  0  0  0  0  0  0
    3.6506    0.2632    1.5157 H   0  0  0  0  0  0  0  0  0  0  0  0
    3.5674    0.7005   -0.2186 H   0  0  0  0  0  0  0  0  0  0  0  0
    3.3772   -1.0172    0.2395 H   0  0  0  0  0  0  0  0  0  0  0  0
  1  2  2  0
  1  4  1  0
  1  5  1  0
  2  3  1  0
  3  6  1  0
  4  7  1  0
  5  6  1  0
  7  8  1  0
  3  9  1  0
  3 10  1  0
  4 11  1  0
  4 12  1  0
  5 13  1  0
  6 14  1  0
  6 15  1  0
  7 16  1  0
  8 17  1  0
  8 18  1  0
  8 19  1  0
M  END
>  <JobName>  (22) 
CHEMBL13881_f002

>  <Status>  (22) 
ok

>  <E_el>  (22) 
-360.5955658906

>  <HBA_atom_index>  (22) 
2
7

>  <Function>  (22) 
imine
secondary amine

>  <Atom>  (22) 
N
N

>  <Molecular_Weight>  (22) 
113.16094

>  <Mol_ID>  (22) 
CHEMBL13881_f002

>  <Atom_and_Type>  (22) 
N-ring fragment

>  <E_el_PW6B95>  (22) 
-362.0052461711

>  <E_el_PBEh-3c>  (22) 
-360.5955658906

>  <E_el complex_PW6B95>  (22) 
-769.4232562369
-769.4195813711

>  <E_el complex_PBEh-3c>  (22) 
-766.4728487984
-766.4686590931

>  <HB_distance>  (22) 
1.76
1.79

>  <dG(298)_RRHO (kJ/mol)>  (22) 
369.7337

>  <dG(298)_RRHO complex (kJ/mol)>  (22) 
613.9473
613.1518

>  <dG_solv_SMD_CCl4 (kJ/mol)>  (22) 
-28.2915

>  <dG_solv_SMD_CCl4 complex (kJ/mol)>  (22) 
-41.5008
-41.4200

>  <pKBHX_QC>  (22) 
2.74
1.87

>  <Delta G_sol (kJ/mol)>  (22) 
7.99
16.92

>  <Delta G (kcal/mol)>  (22) 
-3.74
-2.55

>  <cm5>  (22) 
0.4326
-0.6100
0.0694
0.0617
-0.7229
0.0522
-0.7922
-0.0081
0.0827
0.0808
0.1051
0.0773
0.3952
0.0794
0.0849
0.3881
0.0748
0.0637
0.0854


>  <Mulliken>  (22) 
    0.29048263
   -0.42116579
    0.10196924
    0.09185179
   -0.39118159
    0.09128640
   -0.42334896
    0.07404353
    0.01974511
    0.01813497
    0.03783482
    0.01216772
    0.21702872
    0.01633087
    0.02134957
    0.19656255
    0.01734675
    0.00585244
    0.02370924


$$$$

     RDKit          3D

 13 12  0  0  1  0  0  0  0  0999 V2000
   -0.6755   -0.3550    0.3934 C   0  0  0  0  0  0  0  0  0  0  0  0
   -0.0124   -0.6816    1.4101 O   0  0  0  0  0  0  0  0  0  0  0  0
    0.0034    0.1758   -0.7240 N   0  0  0  0  0  0  0  0  0  0  0  0
   -2.1366   -0.5342    0.3958 C   0  0  0  0  0  0  0  0  0  0  0  0
    1.4071    0.3583   -0.7517 C   0  0  0  0  0  0  0  0  0  0  0  0
    2.2635    0.0312    0.3249 N   0  0  0  0  0  0  0  0  0  0  0  0
    2.1357    0.9822   -2.0865 S   0  0  0  0  0  0  0  0  0  0  0  0
   -0.5475    0.4434   -1.5591 H   0  0  0  0  0  0  0  0  0  0  0  0
   -2.5082   -0.5731    1.4439 H   0  0  0  0  0  0  0  0  0  0  0  0
   -2.6505    0.2817   -0.1799 H   0  0  0  0  0  0  0  0  0  0  0  0
   -2.4502   -1.4794   -0.1130 H   0  0  0  0  0  0  0  0  0  0  0  0
    3.0143   -0.6693    0.1953 H   0  0  0  0  0  0  0  0  0  0  0  0
    2.1568    0.4806    1.2508 H   0  0  0  0  0  0  0  0  0  0  0  0
  1  2  2  0
  1  3  1  0
  1  4  1  0
  3  5  1  0
  5  6  1  0
  5  7  2  0
  3  8  1  0
  4  9  1  0
  4 10  1  0
  4 11  1  0
  6 12  1  0
  6 13  1  0
M  END
>  <JobName>  (23) 
CHEMBL14020_f004

>  <Status>  (23) 
ok

>  <E_el>  (23) 
-699.7669490036

>  <HBA_atom_index>  (23) 
2

>  <Function>  (23) 
carbonyl

>  <Atom>  (23) 
O

>  <Molecular_Weight>  (23) 
118.15754

>  <Mol_ID>  (23) 
CHEMBL14020_f004

>  <Atom_and_Type>  (23) 
O-chain fragment

>  <E_el_PW6B95>  (23) 
-701.7272509894

>  <E_el_PBEh-3c>  (23) 
-699.7669490036

>  <E_el complex_PW6B95>  (23) 
-1109.135434038

>  <E_el complex_PBEh-3c>  (23) 
-1105.62968707

>  <HB_distance>  (23) 
2.15

>  <dG(298)_RRHO (kJ/mol)>  (23) 
182.5283

>  <dG(298)_RRHO complex (kJ/mol)>  (23) 
416.1919

>  <dG_solv_SMD_CCl4 (kJ/mol)>  (23) 
-41.2763

>  <dG_solv_SMD_CCl4 complex (kJ/mol)>  (23) 
-60.5936

>  <pKBHX_QC>  (23) 
1.85

>  <Delta G_sol (kJ/mol)>  (23) 
17.13

>  <Delta G (kcal/mol)>  (23) 
-2.52

>  <cm5>  (23) 
0.5510
-0.5836
-0.6333
-0.2399
0.4857
-0.8705
-0.2720
0.4097
0.1248
0.0917
0.1123
0.4056
0.4183


>  <Mulliken>  (23) 
    0.46913885
   -0.54231250
   -0.31671554
   -0.11149936
    0.35457436
   -0.45335010
   -0.26303100
    0.22603786
    0.07174056
    0.04082301
    0.06200505
    0.22688960
    0.23569920


$$$$

     RDKit          3D

 21 21  0  0  1  0  0  0  0  0999 V2000
    0.3986   -0.2380   -0.4186 C   0  0  0  0  0  0  0  0  0  0  0  0
    1.1350   -1.2686   -0.3018 N   0  0  0  0  0  0  0  0  0  0  0  0
    2.5338   -0.9853   -0.4738 C   0  0  0  0  0  0  0  0  0  0  0  0
   -1.1073   -0.2197   -0.2903 C   0  0  0  0  0  0  0  0  0  0  0  0
    1.2192    0.8877   -0.6881 N   0  0  0  0  0  0  0  0  0  0  0  0
    2.5979    0.5057   -0.4470 C   0  0  0  0  0  0  0  0  0  0  0  0
   -1.4819    0.6138    0.7356 O   0  0  0  0  0  0  0  0  0  0  0  0
   -1.6266   -1.6251   -0.0662 C   0  0  0  0  0  0  0  0  0  0  0  0
   -2.3157    1.6366    0.2560 C   0  0  0  0  0  0  0  0  0  0  0  0
    2.8078   -1.3577   -1.5000 H   0  0  0  0  0  0  0  0  0  0  0  0
    3.1711   -1.4795    0.2847 H   0  0  0  0  0  0  0  0  0  0  0  0
   -1.5663    0.1374   -1.2379 H   0  0  0  0  0  0  0  0  0  0  0  0
    0.9428    1.8383   -1.0031 H   0  0  0  0  0  0  0  0  0  0  0  0
    2.8586    0.8942    0.5587 H   0  0  0  0  0  0  0  0  0  0  0  0
    3.2717    0.8573   -1.2375 H   0  0  0  0  0  0  0  0  0  0  0  0
   -2.7340   -1.5622   -0.1258 H   0  0  0  0  0  0  0  0  0  0  0  0
   -1.2799   -2.2956   -0.8725 H   0  0  0  0  0  0  0  0  0  0  0  0
   -1.3136   -2.0280    0.9222 H   0  0  0  0  0  0  0  0  0  0  0  0
   -3.2314    1.2089   -0.2015 H   0  0  0  0  0  0  0  0  0  0  0  0
   -2.5426    2.3829    1.0172 H   0  0  0  0  0  0  0  0  0  0  0  0
   -1.7373    2.0971   -0.5983 H   0  0  0  0  0  0  0  0  0  0  0  0
  1  2  2  0
  1  4  1  0
  1  5  1  0
  2  3  1  0
  3  6  1  0
  4  7  1  0
  4  8  1  0
  5  6  1  0
  7  9  1  0
  3 10  1  0
  3 11  1  0
  4 12  1  0
  5 13  1  0
  6 14  1  0
  6 15  1  0
  8 16  1  0
  8 17  1  0
  8 18  1  0
  9 19  1  0
  9 20  1  0
  9 21  1  0
M  END
>  <JobName>  (24) 
CHEMBL14208_f003

>  <Status>  (24) 
ok

>  <E_el>  (24) 
-419.6490099321

>  <HBA_atom_index>  (24) 
2
7

>  <Function>  (24) 
imine
ether

>  <Atom>  (24) 
N
O

>  <Molecular_Weight>  (24) 
128.17228

>  <Mol_ID>  (24) 
CHEMBL14208_f003

>  <Atom_and_Type>  (24) 
N-ring fragment

>  <E_el_PW6B95>  (24) 
-421.2774689048

>  <E_el_PBEh-3c>  (24) 
-419.6490099321

>  <E_el complex_PW6B95>  (24) 
-828.6926144680
-828.6901941324

>  <E_el complex_PBEh-3c>  (24) 
-825.5215092884
no_value!

>  <HB_distance>  (24) 
1.78
no_value!

>  <dG(298)_RRHO (kJ/mol)>  (24) 
407.4175

>  <dG(298)_RRHO complex (kJ/mol)>  (24) 
651.2164
647.7664

>  <dG_solv_SMD_CCl4 (kJ/mol)>  (24) 
-26.7091

>  <dG_solv_SMD_CCl4 complex (kJ/mol)>  (24) 
-48.1324
CHEMBL14208_f003_c002no_value!

>  <pKBHX_QC>  (24) 
2.85
no computed pKBHX value!

>  <Delta G_sol (kJ/mol)>  (24) 
6.88
no computed Delta G!

>  <Delta G (kcal/mol)>  (24) 
-3.89
no computed Delta G!

>  <cm5>  (24) 
0.4221
-0.6151
0.0728
0.1975
-0.7139
0.0536
-0.5560
-0.2267
0.0608
0.0820
0.0821
0.0817
0.3954
0.0875
0.0796
0.0798
0.0867
0.1018
0.0707
0.0938
0.0638


>  <Mulliken>  (24) 
    0.27998195
   -0.41952705
    0.10385349
    0.22472154
   -0.38285020
    0.09213058
   -0.45416064
   -0.09014511
    0.17774393
    0.01867748
    0.02058973
    0.01229474
    0.21624887
    0.02257629
    0.01609942
    0.02757249
    0.03277106
    0.04808071
    0.01297131
    0.03525317
    0.00511624


$$$$

     RDKit          3D

 39 41  0  0  1  0  0  0  0  0999 V2000
    3.0678    0.1653   -1.2979 C   0  0  0  0  0  0  0  0  0  0  0  0
    2.0146   -0.0288   -0.4178 N   0  0  0  0  0  0  0  0  0  0  0  0
    1.3052    1.1993   -0.0769 C   0  0  0  0  0  0  0  0  0  0  0  0
    1.4126   -1.1832    0.0097 C   0  0  0  0  0  0  0  0  0  0  0  0
    4.2998    0.8379   -0.6525 C   0  0  0  0  0  0  0  0  0  0  0  0
   -0.1154    1.0887   -0.6825 C   0  0  0  0  0  0  0  0  0  0  0  0
   -0.0355   -1.2606   -0.3759 C   0  0  0  0  0  0  0  0  0  0  0  0
    4.8871   -0.1463    0.3894 C   0  0  0  0  0  0  0  0  0  0  0  0
   -0.7950   -0.0360    0.0937 C   0  0  0  0  0  0  0  0  0  0  0  0
    5.9871    0.4468    0.9597 O   0  0  0  0  0  0  0  0  0  0  0  0
   -2.1911   -0.1834   -0.3396 C   0  0  0  0  0  0  0  0  0  0  0  0
   -2.4974   -0.6616   -1.5596 N   0  0  0  0  0  0  0  0  0  0  0  0
   -3.3719   -0.0148    0.3221 C   0  0  0  0  0  0  0  0  0  0  0  0
   -4.3851   -0.3908   -0.5135 C   0  0  0  0  0  0  0  0  0  0  0  0
   -3.7890   -0.7765   -1.6274 O   0  0  0  0  0  0  0  0  0  0  0  0
   -5.7021   -0.2949   -0.1086 C   0  0  0  0  0  0  0  0  0  0  0  0
   -6.0256    0.1999    1.1582 C   0  0  0  0  0  0  0  0  0  0  0  0
   -4.9708    0.5871    2.0011 C   0  0  0  0  0  0  0  0  0  0  0  0
   -3.6836    0.4700    1.5699 C   0  0  0  0  0  0  0  0  0  0  0  0
    2.8655    0.7323   -2.2408 H   0  0  0  0  0  0  0  0  0  0  0  0
    3.4965   -0.8262   -1.6289 H   0  0  0  0  0  0  0  0  0  0  0  0
    1.8023    2.0372   -0.5635 H   0  0  0  0  0  0  0  0  0  0  0  0
    1.2968    1.3184    1.0087 H   0  0  0  0  0  0  0  0  0  0  0  0
    1.4332   -1.2389    1.1325 H   0  0  0  0  0  0  0  0  0  0  0  0
    1.9360   -2.0705   -0.4368 H   0  0  0  0  0  0  0  0  0  0  0  0
    4.0210    1.7428   -0.0652 H   0  0  0  0  0  0  0  0  0  0  0  0
    5.0922    1.0914   -1.3534 H   0  0  0  0  0  0  0  0  0  0  0  0
   -0.0430    0.9553   -1.7057 H   0  0  0  0  0  0  0  0  0  0  0  0
   -0.5942    2.0240   -0.2764 H   0  0  0  0  0  0  0  0  0  0  0  0
   -0.0803   -1.1936   -1.5060 H   0  0  0  0  0  0  0  0  0  0  0  0
   -0.4971   -2.1915   -0.0139 H   0  0  0  0  0  0  0  0  0  0  0  0
    5.2566   -1.0741   -0.1189 H   0  0  0  0  0  0  0  0  0  0  0  0
    4.1429   -0.3641    1.1598 H   0  0  0  0  0  0  0  0  0  0  0  0
   -0.7094    0.1224    1.1265 H   0  0  0  0  0  0  0  0  0  0  0  0
    6.8432   -0.0419    0.7283 H   0  0  0  0  0  0  0  0  0  0  0  0
   -6.5046   -0.6307   -0.7857 H   0  0  0  0  0  0  0  0  0  0  0  0
   -7.0704    0.3217    1.4621 H   0  0  0  0  0  0  0  0  0  0  0  0
   -5.2165    0.9550    2.9698 H   0  0  0  0  0  0  0  0  0  0  0  0
   -2.8825    0.7584    2.2562 H   0  0  0  0  0  0  0  0  0  0  0  0
  1  2  1  0
  1  5  1  0
  2  3  1  0
  2  4  1  0
  3  6  1  0
  4  7  1  0
  5  8  1  0
  6  9  1  0
  7  9  1  0
  8 10  1  0
  9 11  1  0
 11 12  2  0
 11 13  1  0
 12 15  1  0
 13 14  2  0
 13 19  1  0
 14 15  1  0
 14 16  1  0
 16 17  2  0
 17 18  1  0
 18 19  2  0
  1 20  1  0
  1 21  1  0
  3 22  1  0
  3 23  1  0
  4 24  1  0
  4 25  1  0
  5 26  1  0
  5 27  1  0
  6 28  1  0
  6 29  1  0
  7 30  1  0
  7 31  1  0
  8 32  1  0
  8 33  1  0
  9 34  1  0
 10 35  1  0
 16 36  1  0
 17 37  1  0
 18 38  1  0
 19 39  1  0
M  END
>  <JobName>  (25) 
CHEMBL14393_f004

>  <Status>  (25) 
ok

>  <E_el>  (25) 
-841.7002841882

>  <HBA_atom_index>  (25) 
2
10

>  <Function>  (25) 
tertiary amine
alcohol

>  <Atom>  (25) 
N
O

>  <Molecular_Weight>  (25) 
260.3315

>  <Mol_ID>  (25) 
CHEMBL14393_f004

>  <Atom_and_Type>  (25) 
N-ring fragment

>  <E_el_PW6B95>  (25) 
-844.9793178004

>  <E_el_PBEh-3c>  (25) 
-841.7002841882

>  <E_el complex_PW6B95>  (25) 
-1252.402700213
-1252.396838161

>  <E_el complex_PBEh-3c>  (25) 
-1247.581442751
-1247.57272632

>  <HB_distance>  (25) 
1.70
1.84

>  <dG(298)_RRHO (kJ/mol)>  (25) 
792.9567

>  <dG(298)_RRHO complex (kJ/mol)>  (25) 
1045.6980
1036.8081

>  <dG_solv_SMD_CCl4 (kJ/mol)>  (25) 
-49.4855

>  <dG_solv_SMD_CCl4 complex (kJ/mol)>  (25) 
-66.2149
-66.2793

>  <pKBHX_QC>  (25) 
3.64
3.00

>  <Delta G_sol (kJ/mol)>  (25) 
-1.11
5.32

>  <Delta G (kcal/mol)>  (25) 
-4.96
-4.10

>  <cm5>  (25) 
0.0772
-0.6640
0.0303
0.0893
-0.1895
-0.1659
-0.1544
0.1303
-0.0795
-0.7639
0.1786
-0.2533
-0.0353
0.2740
-0.2381
-0.1133
-0.0798
-0.0992
-0.0820
0.0711
0.0760
0.0958
0.0886
0.0693
0.0838
0.0947
0.0882
0.1187
0.0762
0.0941
0.0825
0.0585
0.0877
0.1018
0.4845
0.0981
0.0907
0.0939
0.0845


>  <Mulliken>  (25) 
    0.10948718
   -0.35977187
    0.08225090
    0.11876621
   -0.08813035
   -0.06113786
   -0.05975440
    0.21047934
   -0.01652107
   -0.55947841
    0.10931215
   -0.10353819
   -0.04356731
    0.24065487
   -0.23815805
   -0.06527261
   -0.02550621
   -0.04127208
   -0.03085165
    0.01066979
    0.01283285
    0.02816570
    0.02277130
    0.00533222
    0.02028802
    0.03637214
    0.03007679
    0.04951390
    0.02222051
    0.03180043
    0.02571568
   -0.00278509
    0.02074920
    0.03307921
    0.33218454
    0.04289026
    0.03659970
    0.03534092
    0.02819133


$$$$

     RDKit          3D

 29 31  0  0  1  0  0  0  0  0999 V2000
    0.2817    0.1369   -0.3538 C   0  0  0  0  0  0  0  0  0  0  0  0
    0.2608    0.1646   -1.6909 N   0  0  0  0  0  0  0  0  0  0  0  0
    1.4767    0.1640   -2.1819 O   0  0  0  0  0  0  0  0  0  0  0  0
   -0.8192    0.2265    0.6514 C   0  0  0  0  0  0  0  0  0  0  0  0
    1.6488    0.1203   -0.0539 C   0  0  0  0  0  0  0  0  0  0  0  0
    2.3803    0.1350   -1.2128 C   0  0  0  0  0  0  0  0  0  0  0  0
   -1.4404   -1.1678    0.6201 C   0  0  0  0  0  0  0  0  0  0  0  0
   -1.8440    1.2388    0.1596 C   0  0  0  0  0  0  0  0  0  0  0  0
    2.2927    0.0548    1.1543 C   0  0  0  0  0  0  0  0  0  0  0  0
    3.7646    0.1021   -1.2052 C   0  0  0  0  0  0  0  0  0  0  0  0
   -2.3679   -1.2985   -0.5206 C   0  0  0  0  0  0  0  0  0  0  0  0
   -3.2629    0.8030    0.1884 C   0  0  0  0  0  0  0  0  0  0  0  0
    3.6856    0.0157    1.1710 C   0  0  0  0  0  0  0  0  0  0  0  0
    4.4360    0.0408    0.0105 C   0  0  0  0  0  0  0  0  0  0  0  0
   -3.5765   -0.5424   -0.1339 N   0  0  0  0  0  0  0  0  0  0  0  0
   -0.4102    0.4480    1.6310 H   0  0  0  0  0  0  0  0  0  0  0  0
   -0.6079   -1.9058    0.5429 H   0  0  0  0  0  0  0  0  0  0  0  0
   -1.8868   -1.3139    1.6130 H   0  0  0  0  0  0  0  0  0  0  0  0
   -1.5462    1.6267   -0.8535 H   0  0  0  0  0  0  0  0  0  0  0  0
   -1.7490    2.1349    0.8331 H   0  0  0  0  0  0  0  0  0  0  0  0
    1.6956    0.0248    2.0736 H   0  0  0  0  0  0  0  0  0  0  0  0
    4.3432    0.1250   -2.1072 H   0  0  0  0  0  0  0  0  0  0  0  0
   -1.9770   -0.7955   -1.4359 H   0  0  0  0  0  0  0  0  0  0  0  0
   -2.6640   -2.3280   -0.7270 H   0  0  0  0  0  0  0  0  0  0  0  0
   -3.8133    1.4481   -0.5533 H   0  0  0  0  0  0  0  0  0  0  0  0
   -3.7680    1.0592    1.1576 H   0  0  0  0  0  0  0  0  0  0  0  0
    4.1962   -0.0598    2.1076 H   0  0  0  0  0  0  0  0  0  0  0  0
    5.5178    0.0210    0.0267 H   0  0  0  0  0  0  0  0  0  0  0  0
   -4.2467   -0.6784   -0.9109 H   0  0  0  0  0  0  0  0  0  0  0  0
  1  2  2  0
  1  4  1  0
  1  5  1  0
  2  3  1  0
  3  6  1  0
  4  7  1  0
  4  8  1  0
  5  6  2  0
  5  9  1  0
  6 10  1  0
  7 11  1  0
  8 12  1  0
  9 13  2  0
 10 14  2  0
 11 15  1  0
 12 15  1  0
 13 14  1  0
  4 16  1  0
  7 17  1  0
  7 18  1  0
  8 19  1  0
  8 20  1  0
  9 21  1  0
 10 22  1  0
 11 23  1  0
 11 24  1  0
 12 25  1  0
 12 26  1  0
 13 27  1  0
 14 28  1  0
 15 29  1  0
M  END
>  <JobName>  (26) 
CHEMBL14393_f005

>  <Status>  (26) 
ok

>  <E_el>  (26) 
-648.974182959

>  <HBA_atom_index>  (26) 
15

>  <Function>  (26) 
secondary amine

>  <Atom>  (26) 
N

>  <Molecular_Weight>  (26) 
202.25236

>  <Mol_ID>  (26) 
CHEMBL14393_f005

>  <Atom_and_Type>  (26) 
N-ring fragment

>  <E_el_PW6B95>  (26) 
-651.5103983477

>  <E_el_PBEh-3c>  (26) 
-648.974182959

>  <E_el complex_PW6B95>  (26) 
-1058.921542185

>  <E_el complex_PBEh-3c>  (26) 
-1054.843230033

>  <HB_distance>  (26) 
1.76

>  <dG(298)_RRHO (kJ/mol)>  (26) 
567.0690

>  <dG(298)_RRHO complex (kJ/mol)>  (26) 
809.6024

>  <dG_solv_SMD_CCl4 (kJ/mol)>  (26) 
-38.8907

>  <dG_solv_SMD_CCl4 complex (kJ/mol)>  (26) 
-60.5020

>  <pKBHX_QC>  (26) 
1.96

>  <Delta G_sol (kJ/mol)>  (26) 
15.93

>  <Delta G (kcal/mol)>  (26) 
-2.68

>  <cm5>  (26) 
0.1779
-0.2566
-0.2447
-0.0743
-0.0355
0.2741
-0.1371
-0.1460
-0.0860
-0.1201
0.0362
0.0681
-0.0998
-0.0796
-0.7848
0.0951
0.0759
0.0952
0.0914
0.0759
0.0863
0.1056
0.0929
0.0872
0.0732
0.0707
0.0903
0.0936
0.3750


>  <Mulliken>  (26) 
    0.10888404
   -0.10428504
   -0.24421902
   -0.01416225
   -0.04389717
    0.24106138
   -0.04119336
   -0.05148447
   -0.03479386
   -0.06823998
    0.08742735
    0.10738782
   -0.04286776
   -0.02328409
   -0.42573079
    0.03367063
    0.01987190
    0.03590277
    0.03210483
    0.02331353
    0.03057779
    0.04646863
    0.02163717
    0.02289825
    0.01096432
    0.00905736
    0.03220395
    0.03762295
    0.19310312


$$$$

     RDKit          3D

 29 31  0  0  1  0  0  0  0  0999 V2000
    0.8109   -1.3243    1.4162 N   0  0  0  0  0  0  0  0  0  0  0  0
    2.0765   -1.5755    1.4424 O   0  0  0  0  0  0  0  0  0  0  0  0
    2.6912   -0.8231    0.5746 C   0  0  0  0  0  0  0  0  0  0  0  0
    0.5342   -0.3769    0.5038 C   0  0  0  0  0  0  0  0  0  0  0  0
    4.0288   -0.6437    0.1903 C   0  0  0  0  0  0  0  0  0  0  0  0
    1.7700   -0.0251   -0.0732 C   0  0  0  0  0  0  0  0  0  0  0  0
   -0.8195    0.0176    0.1476 C   0  0  0  0  0  0  0  0  0  0  0  0
    4.3610    0.2839   -0.7596 C   0  0  0  0  0  0  0  0  0  0  0  0
    2.0490    0.9150   -1.0294 C   0  0  0  0  0  0  0  0  0  0  0  0
   -1.4573    0.9272    1.1733 C   0  0  0  0  0  0  0  0  0  0  0  0
   -1.6939   -1.2706    0.3077 C   0  0  0  0  0  0  0  0  0  0  0  0
    5.6878    0.4541   -1.0650 F   0  0  0  0  0  0  0  0  0  0  0  0
    3.3985    1.0861   -1.3936 C   0  0  0  0  0  0  0  0  0  0  0  0
   -2.9171    1.0249    0.8447 C   0  0  0  0  0  0  0  0  0  0  0  0
   -2.9363   -1.0097   -0.4811 C   0  0  0  0  0  0  0  0  0  0  0  0
   -3.2048    0.4066   -0.4687 N   0  0  0  0  0  0  0  0  0  0  0  0
    4.7614   -1.2780    0.6983 H   0  0  0  0  0  0  0  0  0  0  0  0
   -0.9140    0.3986   -0.8712 H   0  0  0  0  0  0  0  0  0  0  0  0
    1.2883    1.5083   -1.5086 H   0  0  0  0  0  0  0  0  0  0  0  0
   -1.2906    0.6909    2.2081 H   0  0  0  0  0  0  0  0  0  0  0  0
   -1.0847    2.0178    0.9081 H   0  0  0  0  0  0  0  0  0  0  0  0
   -2.0270   -1.3314    1.3901 H   0  0  0  0  0  0  0  0  0  0  0  0
   -1.1406   -2.1854    0.0678 H   0  0  0  0  0  0  0  0  0  0  0  0
    3.6182    1.8226   -2.1235 H   0  0  0  0  0  0  0  0  0  0  0  0
   -3.5596    0.5741    1.6624 H   0  0  0  0  0  0  0  0  0  0  0  0
   -3.2681    2.0654    0.7758 H   0  0  0  0  0  0  0  0  0  0  0  0
   -2.7598   -1.3377   -1.5341 H   0  0  0  0  0  0  0  0  0  0  0  0
   -3.8199   -1.5584   -0.0596 H   0  0  0  0  0  0  0  0  0  0  0  0
   -4.1829    0.5467   -0.6652 H   0  0  0  0  0  0  0  0  0  0  0  0
  1  2  1  0
  1  4  2  0
  2  3  1  0
  3  5  2  0
  3  6  1  0
  4  7  1  0
  4  6  1  0
  5  8  1  0
  6  9  2  0
  7 10  1  0
  7 11  1  0
  8 12  1  0
  8 13  2  0
  9 13  1  0
 10 14  1  0
 11 15  1  0
 14 16  1  0
 15 16  1  0
  5 17  1  0
  7 18  1  0
  9 19  1  0
 10 20  1  0
 10 21  1  0
 11 22  1  0
 11 23  1  0
 13 24  1  0
 14 25  1  0
 14 26  1  0
 15 27  1  0
 15 28  1  0
 16 29  1  0
M  END
>  <JobName>  (27) 
CHEMBL14393_f006

>  <Status>  (27) 
ok

>  <E_el>  (27) 
-748.028480741

>  <HBA_atom_index>  (27) 
16

>  <Function>  (27) 
secondary amine

>  <Atom>  (27) 
N

>  <Molecular_Weight>  (27) 
220.24282

>  <Mol_ID>  (27) 
CHEMBL14393_f006

>  <Atom_and_Type>  (27) 
O-ring fragment

>  <E_el_PW6B95>  (27) 
-750.9028712087

>  <E_el_PBEh-3c>  (27) 
-748.028480741

>  <E_el complex_PW6B95>  (27) 
-1158.313093128

>  <E_el complex_PBEh-3c>  (27) 
-1153.89652965

>  <HB_distance>  (27) 
1.78

>  <dG(298)_RRHO (kJ/mol)>  (27) 
542.0480

>  <dG(298)_RRHO complex (kJ/mol)>  (27) 
785.9886

>  <dG_solv_SMD_CCl4 (kJ/mol)>  (27) 
-36.0581

>  <dG_solv_SMD_CCl4 complex (kJ/mol)>  (27) 
-57.9267

>  <pKBHX_QC>  (27) 
1.61

>  <Delta G_sol (kJ/mol)>  (27) 
19.50

>  <Delta G (kcal/mol)>  (27) 
-2.20

>  <cm5>  (27) 
-0.2595
-0.2206
0.2865
0.1779
-0.1459
-0.0538
-0.0589
0.2634
-0.0765
-0.1340
-0.1458
-0.2805
-0.1290
0.0376
0.0534
-0.7944
0.1241
0.1126
0.1015
0.0970
0.0629
0.0849
0.0922
0.1174
0.0658
0.0835
0.0761
0.0692
0.3929


>  <Mulliken>  (27) 
   -0.10830884
   -0.22079413
    0.25050951
    0.10790208
   -0.10175858
   -0.06136483
   -0.00637894
    0.25256367
   -0.02341606
   -0.03944234
   -0.05206868
   -0.25827702
   -0.07542272
    0.08930031
    0.09842065
   -0.42328622
    0.06656812
    0.04398880
    0.04379459
    0.03715470
    0.01503596
    0.02683079
    0.03224433
    0.05776531
    0.00763556
    0.01999692
    0.01423858
    0.00860915
    0.19795934


$$$$

     RDKit          3D

 22 22  0  0  1  0  0  0  0  0999 V2000
    0.0863    1.6997    0.1197 C   0  0  0  0  0  0  0  0  0  0  0  0
    0.8423    2.7279    0.0536 O   0  0  0  0  0  0  0  0  0  0  0  0
   -1.2178    1.5940    0.8256 C   0  0  0  0  0  0  0  0  0  0  0  0
    0.3202    0.4295   -0.4643 N   0  0  0  0  0  0  0  0  0  0  0  0
   -1.9483    0.5898   -0.0196 C   0  0  0  0  0  0  0  0  0  0  0  0
   -0.9219   -0.2913   -0.6628 C   0  0  0  0  0  0  0  0  0  0  0  0
    1.6702   -0.0437   -0.8045 C   0  0  0  0  0  0  0  0  0  0  0  0
   -0.8507   -1.6380    0.0177 C   0  0  0  0  0  0  0  0  0  0  0  0
    2.2999   -0.7865    0.3487 C   0  0  0  0  0  0  0  0  0  0  0  0
   -1.0532    1.1084    1.8271 H   0  0  0  0  0  0  0  0  0  0  0  0
   -1.7320    2.5625    0.9052 H   0  0  0  0  0  0  0  0  0  0  0  0
   -2.5147    1.1223   -0.7983 H   0  0  0  0  0  0  0  0  0  0  0  0
   -2.6554    0.0079    0.6057 H   0  0  0  0  0  0  0  0  0  0  0  0
   -1.0833   -0.3892   -1.7628 H   0  0  0  0  0  0  0  0  0  0  0  0
    2.3058    0.8080   -1.0754 H   0  0  0  0  0  0  0  0  0  0  0  0
    1.5721   -0.7561   -1.6406 H   0  0  0  0  0  0  0  0  0  0  0  0
   -1.7474   -2.2378   -0.2374 H   0  0  0  0  0  0  0  0  0  0  0  0
    0.0880   -2.1491   -0.2978 H   0  0  0  0  0  0  0  0  0  0  0  0
   -0.7677   -1.4510    1.1064 H   0  0  0  0  0  0  0  0  0  0  0  0
    1.5453   -0.8146    1.1693 H   0  0  0  0  0  0  0  0  0  0  0  0
    3.2311   -0.2510    0.6870 H   0  0  0  0  0  0  0  0  0  0  0  0
    2.5311   -1.8419    0.0976 H   0  0  0  0  0  0  0  0  0  0  0  0
  1  2  2  0
  1  3  1  0
  1  4  1  0
  3  5  1  0
  4  6  1  0
  4  7  1  0
  5  6  1  0
  6  8  1  0
  7  9  1  0
  3 10  1  0
  3 11  1  0
  5 12  1  0
  5 13  1  0
  6 14  1  0
  7 15  1  0
  7 16  1  0
  8 17  1  0
  8 18  1  0
  8 19  1  0
  9 20  1  0
  9 21  1  0
  9 22  1  0
M  END
>  <JobName>  (28) 
CHEMBL15096_f002

>  <Status>  (28) 
ok

>  <E_el>  (28) 
-403.7100371869

>  <HBA_atom_index>  (28) 
2
4

>  <Function>  (28) 
carbonyl
tertiary amine

>  <Atom>  (28) 
O
N

>  <Molecular_Weight>  (28) 
127.18422

>  <Mol_ID>  (28) 
CHEMBL15096_f002

>  <Atom_and_Type>  (28) 
O-ring_sidechain fragment

>  <E_el_PW6B95>  (28) 
-405.2683775518

>  <E_el_PBEh-3c>  (28) 
-403.7100371869

>  <E_el complex_PW6B95>  (28) 
-812.6809143483
-812.6819507646

>  <E_el complex_PBEh-3c>  (28) 
-809.5764732396
no_value!

>  <HB_distance>  (28) 
1.77
no_value!

>  <dG(298)_RRHO (kJ/mol)>  (28) 
441.4492

>  <dG(298)_RRHO complex (kJ/mol)>  (28) 
681.3597
682.6515

>  <dG_solv_SMD_CCl4 (kJ/mol)>  (28) 
-30.6633

>  <dG_solv_SMD_CCl4 complex (kJ/mol)>  (28) 
-47.6485
CHEMBL15096_f002_c002no_value!

>  <pKBHX_QC>  (28) 
2.13
no computed pKBHX value!

>  <Delta G_sol (kJ/mol)>  (28) 
14.28
no computed Delta G!

>  <Delta G (kcal/mol)>  (28) 
-2.90
no computed Delta G!

>  <cm5>  (28) 
0.5341
-0.5925
-0.1630
-0.5616
-0.1534
0.1172
0.0567
-0.2341
-0.2301
0.1045
0.1131
0.0933
0.0867
0.0932
0.1232
0.0911
0.0850
0.0919
0.0896
0.0914
0.0873
0.0766


>  <Mulliken>  (28) 
    0.45147681
   -0.55566182
   -0.07291665
   -0.30504134
   -0.05586281
    0.12463313
    0.10720436
   -0.09661527
   -0.09214714
    0.04911705
    0.05679496
    0.03686505
    0.03177522
    0.02780091
    0.05696418
    0.02679393
    0.03468684
    0.03771240
    0.03520267
    0.03513311
    0.03924735
    0.02683705


$$$$

     RDKit          3D

 15 14  0  0  1  0  0  0  0  0999 V2000
    0.6287   -0.9885   -0.6451 C   0  0  0  0  0  0  0  0  0  0  0  0
    0.1620   -1.6159   -1.6197 O   0  0  0  0  0  0  0  0  0  0  0  0
   -0.2516   -0.3046    0.2885 C   0  0  0  0  0  0  0  0  0  0  0  0
    1.9991   -0.9721   -0.4940 O   0  0  0  0  0  0  0  0  0  0  0  0
   -1.7219   -0.4489   -0.0618 C   0  0  0  0  0  0  0  0  0  0  0  0
   -0.0286    1.1978    0.3500 C   0  0  0  0  0  0  0  0  0  0  0  0
    1.5955    1.6834    0.8442 S   0  0  0  0  0  0  0  0  0  0  0  0
   -0.1401   -0.7456    1.3038 H   0  0  0  0  0  0  0  0  0  0  0  0
    2.4905   -1.4424    0.2625 H   0  0  0  0  0  0  0  0  0  0  0  0
   -1.9062   -1.5204   -0.2812 H   0  0  0  0  0  0  0  0  0  0  0  0
   -2.3388   -0.0868    0.7759 H   0  0  0  0  0  0  0  0  0  0  0  0
   -1.8729    0.1794   -0.9824 H   0  0  0  0  0  0  0  0  0  0  0  0
   -0.3445    1.6292   -0.6382 H   0  0  0  0  0  0  0  0  0  0  0  0
   -0.7808    1.5802    1.0855 H   0  0  0  0  0  0  0  0  0  0  0  0
    2.5096    1.8552   -0.1881 H   0  0  0  0  0  0  0  0  0  0  0  0
  1  2  2  0
  1  3  1  0
  1  4  1  0
  3  5  1  0
  3  6  1  0
  6  7  1  0
  3  8  1  0
  4  9  1  0
  5 10  1  0
  5 11  1  0
  5 12  1  0
  6 13  1  0
  6 14  1  0
  7 15  1  0
M  END
>  <JobName>  (29) 
CHEMBL15132_f005

>  <Status>  (29) 
ok

>  <E_el>  (29) 
-704.8000081313

>  <HBA_atom_index>  (29) 
2
4

>  <Function>  (29) 
carbonyl
alcohol

>  <Atom>  (29) 
O
O

>  <Molecular_Weight>  (29) 
120.17012

>  <Mol_ID>  (29) 
CHEMBL15132_f005

>  <Atom_and_Type>  (29) 
O-chain fragment

>  <E_el_PW6B95>  (29) 
-706.7710778695

>  <E_el_PBEh-3c>  (29) 
-704.8000081313

>  <E_el complex_PW6B95>  (29) 
-1114.176314477
-1114.172925145

>  <E_el complex_PBEh-3c>  (29) 
-1110.659229706
-1110.655392364

>  <HB_distance>  (29) 
1.92
2.20

>  <dG(298)_RRHO (kJ/mol)>  (29) 
237.6804

>  <dG(298)_RRHO complex (kJ/mol)>  (29) 
475.2946
476.3553

>  <dG_solv_SMD_CCl4 (kJ/mol)>  (29) 
-25.9829

>  <dG_solv_SMD_CCl4 complex (kJ/mol)>  (29) 
-42.7063
-43.6185

>  <pKBHX_QC>  (29) 
0.44
-0.44

>  <Delta G_sol (kJ/mol)>  (29) 
31.41
40.46

>  <Delta G (kcal/mol)>  (29) 
-0.61
0.61

>  <cm5>  (29) 
0.6245
-0.5553
-0.1083
-0.7093
-0.2183
-0.0430
-0.2777
0.1053
0.5220
0.1072
0.0818
0.0927
0.0896
0.0925
0.1963


>  <Mulliken>  (29) 
    0.57756294
   -0.51047551
   -0.04921953
   -0.53355745
   -0.07695165
    0.03916818
   -0.19610299
    0.04544469
    0.37113337
    0.05259644
    0.03062712
    0.04087553
    0.03524353
    0.03770177
    0.13595354


$$$$

     RDKit          3D

 18 17  0  0  1  0  0  0  0  0999 V2000
    0.7794   -0.2848   -0.0443 C   0  0  0  0  0  0  0  0  0  0  0  0
    0.8033   -1.4666   -0.4863 O   0  0  0  0  0  0  0  0  0  0  0  0
   -0.5609    0.3363    0.0920 C   0  0  0  0  0  0  0  0  0  0  0  0
    1.9399    0.4326    0.3091 N   0  0  0  0  0  0  0  0  0  0  0  0
   -1.6744   -0.5917   -0.3370 C   0  0  0  0  0  0  0  0  0  0  0  0
    3.2808   -0.0925    0.2088 C   0  0  0  0  0  0  0  0  0  0  0  0
   -2.9760    0.1967   -0.1355 C   0  0  0  0  0  0  0  0  0  0  0  0
   -0.5504    1.2701   -0.5003 H   0  0  0  0  0  0  0  0  0  0  0  0
   -0.7641    0.6295    1.1447 H   0  0  0  0  0  0  0  0  0  0  0  0
    1.8397    1.4049    0.6669 H   0  0  0  0  0  0  0  0  0  0  0  0
   -1.7589   -1.4769    0.2947 H   0  0  0  0  0  0  0  0  0  0  0  0
   -1.5637   -0.9116   -1.3789 H   0  0  0  0  0  0  0  0  0  0  0  0
    3.7914    0.4595   -0.6337 H   0  0  0  0  0  0  0  0  0  0  0  0
    3.8540    0.1179    1.1333 H   0  0  0  0  0  0  0  0  0  0  0  0
    3.3250   -1.1535   -0.0600 H   0  0  0  0  0  0  0  0  0  0  0  0
   -2.9371    0.5541    0.9213 H   0  0  0  0  0  0  0  0  0  0  0  0
   -3.8027   -0.4834   -0.3444 H   0  0  0  0  0  0  0  0  0  0  0  0
   -3.0252    1.0595   -0.8504 H   0  0  0  0  0  0  0  0  0  0  0  0
  1  2  2  0
  1  3  1  0
  1  4  1  0
  3  5  1  0
  4  6  1  0
  5  7  1  0
  3  8  1  0
  3  9  1  0
  4 10  1  0
  5 11  1  0
  5 12  1  0
  6 13  1  0
  6 14  1  0
  6 15  1  0
  7 16  1  0
  7 17  1  0
  7 18  1  0
M  END
>  <JobName>  (30) 
CHEMBL15755_f001

>  <Status>  (30) 
ok

>  <E_el>  (30) 
-326.4436703563

>  <HBA_atom_index>  (30) 
2

>  <Function>  (30) 
carbonyl

>  <Atom>  (30) 
O

>  <Molecular_Weight>  (30) 
101.14694

>  <Mol_ID>  (30) 
CHEMBL15755_f001

>  <Atom_and_Type>  (30) 
O-chain fragment

>  <E_el_PW6B95>  (30) 
-327.7034651347

>  <E_el_PBEh-3c>  (30) 
-326.4436703563

>  <E_el complex_PW6B95>  (30) 
-735.1162154248

>  <E_el complex_PBEh-3c>  (30) 
-732.3104727593

>  <HB_distance>  (30) 
1.77

>  <dG(298)_RRHO (kJ/mol)>  (30) 
344.3188

>  <dG(298)_RRHO complex (kJ/mol)>  (30) 
583.8092

>  <dG_solv_SMD_CCl4 (kJ/mol)>  (30) 
-26.1131

>  <dG_solv_SMD_CCl4 complex (kJ/mol)>  (30) 
-41.6554

>  <pKBHX_QC>  (30) 
2.08

>  <Delta G_sol (kJ/mol)>  (30) 
14.74

>  <Delta G (kcal/mol)>  (30) 
-2.84

>  <cm5>  (30) 
0.5367
-0.6081
-0.1658
-0.6895
-0.1329
-0.0014
-0.2338
0.0938
0.0934
0.3927
0.0972
0.0974
0.0816
0.0844
0.1250
0.0743
0.0848
0.0703


>  <Mulliken>  (30) 
    0.45568269
   -0.56378202
   -0.07117632
   -0.35017858
   -0.02189732
    0.08002904
   -0.08812155
    0.03628254
    0.03689403
    0.21370288
    0.03938872
    0.03997416
    0.02462291
    0.02623519
    0.06261121
    0.02428750
    0.03326537
    0.02217956


$$$$

     RDKit          3D

 27 28  0  0  1  0  0  0  0  0999 V2000
   -0.8307    0.4999   -0.0511 C   0  0  0  0  0  0  0  0  0  0  0  0
    0.3162   -0.0418   -0.5016 N   0  0  0  0  0  0  0  0  0  0  0  0
    1.3264    0.7544   -0.1742 N   0  0  0  0  0  0  0  0  0  0  0  0
   -2.1748   -0.0462   -0.1947 C   0  0  0  0  0  0  0  0  0  0  0  0
   -0.4760    1.6142    0.5386 O   0  0  0  0  0  0  0  0  0  0  0  0
    2.7450    0.6018   -0.4373 C   0  0  0  0  0  0  0  0  0  0  0  0
    0.8159    1.8072    0.4879 C   0  0  0  0  0  0  0  0  0  0  0  0
   -2.4365   -1.2341   -0.8378 C   0  0  0  0  0  0  0  0  0  0  0  0
   -3.2555    0.6354    0.3270 C   0  0  0  0  0  0  0  0  0  0  0  0
    3.3009   -0.1637    0.7597 C   0  0  0  0  0  0  0  0  0  0  0  0
    1.4756    2.7918    0.9659 O   0  0  0  0  0  0  0  0  0  0  0  0
   -3.7199   -1.7429   -0.9678 C   0  0  0  0  0  0  0  0  0  0  0  0
   -4.5456    0.1583    0.2159 C   0  0  0  0  0  0  0  0  0  0  0  0
    4.7683   -0.4096    0.6498 C   0  0  0  0  0  0  0  0  0  0  0  0
   -4.7909   -1.0323   -0.4307 C   0  0  0  0  0  0  0  0  0  0  0  0
    2.8647    0.0359   -1.3803 H   0  0  0  0  0  0  0  0  0  0  0  0
    3.2369    1.5906   -0.5455 H   0  0  0  0  0  0  0  0  0  0  0  0
   -1.6028   -1.7817   -1.2527 H   0  0  0  0  0  0  0  0  0  0  0  0
   -3.0350    1.5780    0.8357 H   0  0  0  0  0  0  0  0  0  0  0  0
    2.7187   -1.1107    0.8100 H   0  0  0  0  0  0  0  0  0  0  0  0
    3.0526    0.4816    1.6519 H   0  0  0  0  0  0  0  0  0  0  0  0
   -3.9064   -2.6919   -1.4843 H   0  0  0  0  0  0  0  0  0  0  0  0
   -5.3816    0.6981    0.6267 H   0  0  0  0  0  0  0  0  0  0  0  0
    4.9027   -1.4787    0.3170 H   0  0  0  0  0  0  0  0  0  0  0  0
    5.1888    0.2401   -0.1169 H   0  0  0  0  0  0  0  0  0  0  0  0
    5.2179   -0.2887    1.6535 H   0  0  0  0  0  0  0  0  0  0  0  0
   -5.7745   -1.4651   -0.5547 H   0  0  0  0  0  0  0  0  0  0  0  0
  1  2  2  0
  1  4  1  0
  1  5  1  0
  2  3  1  0
  3  6  1  0
  3  7  1  0
  4  8  2  0
  4  9  1  0
  5  7  1  0
  6 10  1  0
  7 11  2  0
  8 12  1  0
  9 13  2  0
 10 14  1  0
 12 15  2  0
 13 15  1  0
  6 16  1  0
  6 17  1  0
  8 18  1  0
  9 19  1  0
 10 20  1  0
 10 21  1  0
 12 22  1  0
 13 23  1  0
 14 24  1  0
 14 25  1  0
 14 26  1  0
 15 27  1  0
M  END
>  <JobName>  (31) 
CHEMBL16660_f003

>  <Status>  (31) 
ok

>  <E_el>  (31) 
-684.8815746981

>  <HBA_atom_index>  (31) 
11

>  <Function>  (31) 
carbonyl

>  <Atom>  (31) 
O

>  <Molecular_Weight>  (31) 
204.22518

>  <Mol_ID>  (31) 
CHEMBL16660_f003

>  <Atom_and_Type>  (31) 
N-ring fragment

>  <E_el_PW6B95>  (31) 
-687.5346561901

>  <E_el_PBEh-3c>  (31) 
-684.8815746981

>  <E_el complex_PW6B95>  (31) 
-1094.941342427

>  <E_el complex_PBEh-3c>  (31) 
-1090.741050071

>  <HB_distance>  (31) 
1.94

>  <dG(298)_RRHO (kJ/mol)>  (31) 
489.0417

>  <dG(298)_RRHO complex (kJ/mol)>  (31) 
728.0621

>  <dG_solv_SMD_CCl4 (kJ/mol)>  (31) 
-39.2607

>  <dG_solv_SMD_CCl4 complex (kJ/mol)>  (31) 
-57.0325

>  <pKBHX_QC>  (31) 
0.78

>  <Delta G_sol (kJ/mol)>  (31) 
27.96

>  <Delta G (kcal/mol)>  (31) 
-1.07

>  <cm5>  (31) 
0.4585
-0.3823
-0.2569
-0.0094
-0.3909
0.0496
0.7564
-0.0767
-0.0734
-0.1440
-0.6334
-0.0792
-0.0772
-0.2260
-0.0788
0.1088
0.1254
0.0992
0.1065
0.0907
0.1016
0.0902
0.0955
0.0756
0.0873
0.0900
0.0930


>  <Mulliken>  (31) 
    0.34877108
   -0.27448846
   -0.06827090
   -0.00731688
   -0.33827612
    0.08891567
    0.61487403
   -0.02529453
   -0.02291826
   -0.04460418
   -0.60038483
   -0.02458208
   -0.02098513
   -0.08108477
   -0.02249357
    0.04294145
    0.05961229
    0.03848071
    0.04714977
    0.03238144
    0.04427750
    0.03602458
    0.03835908
    0.02793386
    0.03401424
    0.04013134
    0.03683267


$$$$

     RDKit          3D

 30 30  0  0  1  0  0  0  0  0999 V2000
    1.1042   -0.8515   -0.3126 C   0  0  0  0  0  0  0  0  0  0  0  0
    1.6788   -2.2017   -0.4482 N   0  0  0  0  0  0  0  0  0  0  0  0
    2.1827    0.0578    0.2599 C   0  0  0  0  0  0  0  0  0  0  0  0
   -0.0375   -1.0136    0.5949 C   0  0  0  0  0  0  0  0  0  0  0  0
    3.3358    0.0207   -0.7368 C   0  0  0  0  0  0  0  0  0  0  0  0
    1.7208    1.4796    0.3428 C   0  0  0  0  0  0  0  0  0  0  0  0
    0.0646   -1.8523    1.5548 O   0  0  0  0  0  0  0  0  0  0  0  0
   -1.2396   -0.3091    0.4732 N   0  0  0  0  0  0  0  0  0  0  0  0
   -1.5276    0.6548   -0.5841 C   0  0  0  0  0  0  0  0  0  0  0  0
   -2.4209   -0.4035    1.3387 C   0  0  0  0  0  0  0  0  0  0  0  0
   -3.0596    0.5577   -0.7105 C   0  0  0  0  0  0  0  0  0  0  0  0
   -3.3786    0.6004    0.7909 C   0  0  0  0  0  0  0  0  0  0  0  0
    0.7993   -0.5356   -1.3146 H   0  0  0  0  0  0  0  0  0  0  0  0
    2.1408   -2.5111    0.4083 H   0  0  0  0  0  0  0  0  0  0  0  0
    2.2053   -2.3160   -1.3196 H   0  0  0  0  0  0  0  0  0  0  0  0
    2.5011   -0.2903    1.2508 H   0  0  0  0  0  0  0  0  0  0  0  0
    4.1141    0.7515   -0.4916 H   0  0  0  0  0  0  0  0  0  0  0  0
    3.7921   -0.9993   -0.7765 H   0  0  0  0  0  0  0  0  0  0  0  0
    2.9007    0.2953   -1.7241 H   0  0  0  0  0  0  0  0  0  0  0  0
    0.9122    1.6422    1.0876 H   0  0  0  0  0  0  0  0  0  0  0  0
    1.3699    1.8049   -0.6753 H   0  0  0  0  0  0  0  0  0  0  0  0
    2.5638    2.1312    0.6783 H   0  0  0  0  0  0  0  0  0  0  0  0
   -1.0112    0.3844   -1.5038 H   0  0  0  0  0  0  0  0  0  0  0  0
   -1.2868    1.6679   -0.2482 H   0  0  0  0  0  0  0  0  0  0  0  0
   -2.1504   -0.2204    2.3973 H   0  0  0  0  0  0  0  0  0  0  0  0
   -2.8903   -1.4197    1.1988 H   0  0  0  0  0  0  0  0  0  0  0  0
   -3.3050   -0.4467   -1.0940 H   0  0  0  0  0  0  0  0  0  0  0  0
   -3.4867    1.3951   -1.2561 H   0  0  0  0  0  0  0  0  0  0  0  0
   -4.4237    0.2944    0.9887 H   0  0  0  0  0  0  0  0  0  0  0  0
   -3.1682    1.6327    1.1636 H   0  0  0  0  0  0  0  0  0  0  0  0
  1  2  1  0
  1  3  1  0
  1  4  1  0
  3  5  1  0
  3  6  1  0
  4  7  2  0
  4  8  1  0
  8  9  1  0
  8 10  1  0
  9 11  1  0
 10 12  1  0
 11 12  1  0
  1 13  1  0
  2 14  1  0
  2 15  1  0
  3 16  1  0
  5 17  1  0
  5 18  1  0
  5 19  1  0
  6 20  1  0
  6 21  1  0
  6 22  1  0
  9 23  1  0
  9 24  1  0
 10 25  1  0
 10 26  1  0
 11 27  1  0
 11 28  1  0
 12 29  1  0
 12 30  1  0
M  END
>  <JobName>  (32) 
CHEMBL16709_f001

>  <Status>  (32) 
ok

>  <E_el>  (32) 
-537.3833172884

>  <HBA_atom_index>  (32) 
7
8

>  <Function>  (32) 
carbonyl
tertiary amine

>  <Atom>  (32) 
O
N

>  <Molecular_Weight>  (32) 
170.25202

>  <Mol_ID>  (32) 
CHEMBL16709_f001

>  <Atom_and_Type>  (32) 
N-ring_sidechain fragment

>  <E_el_PW6B95>  (32) 
-539.4649851452

>  <E_el_PBEh-3c>  (32) 
-537.3833172884

>  <E_el complex_PW6B95>  (32) 
-946.8787032885
-946.8774597278

>  <E_el complex_PBEh-3c>  (32) 
-943.2502973767
no_value!

>  <HB_distance>  (32) 
1.73
no_value!

>  <dG(298)_RRHO (kJ/mol)>  (32) 
633.9773

>  <dG(298)_RRHO complex (kJ/mol)>  (32) 
877.1539
874.5757

>  <dG_solv_SMD_CCl4 (kJ/mol)>  (32) 
-34.4173

>  <dG_solv_SMD_CCl4 complex (kJ/mol)>  (32) 
-51.3177
CHEMBL16709_f001_c002no_value!

>  <pKBHX_QC>  (32) 
2.10
no computed pKBHX value!

>  <Delta G_sol (kJ/mol)>  (32) 
14.53
no computed Delta G!

>  <Delta G (kcal/mol)>  (32) 
-2.87
no computed Delta G!

>  <cm5>  (32) 
0.0898
-0.9325
-0.0725
0.5352
-0.2289
-0.2285
-0.6153
-0.5376
0.0296
0.0636
-0.1566
-0.1508
0.0949
0.4037
0.3751
0.1031
0.0817
0.0841
0.0746
0.0815
0.0684
0.0809
0.0964
0.0940
0.1087
0.1023
0.0974
0.0894
0.0851
0.0831


>  <Mulliken>  (32) 
    0.09352893
   -0.48461915
   -0.00608845
    0.44221348
   -0.08647046
   -0.08822167
   -0.57696506
   -0.28244886
    0.07905887
    0.10660900
   -0.05445089
   -0.05166518
    0.02169241
    0.21424603
    0.19182122
    0.04080255
    0.02999542
    0.03015708
    0.02227669
    0.02964765
    0.01815263
    0.03151867
    0.03069597
    0.02814106
    0.04579319
    0.04052316
    0.03934069
    0.03428941
    0.03182746
    0.02859816


$$$$

     RDKit          3D

 24 25  0  0  1  0  0  0  0  0999 V2000
   -0.1697    0.2861   -0.0605 C   0  0  0  0  0  0  0  0  0  0  0  0
   -0.5566    1.5965   -0.2508 O   0  0  0  0  0  0  0  0  0  0  0  0
   -1.8612    1.9918   -0.6316 C   0  0  0  0  0  0  0  0  0  0  0  0
    1.2711   -0.0378   -0.0596 C   0  0  0  0  0  0  0  0  0  0  0  0
   -1.0341   -0.6558    0.1156 N   0  0  0  0  0  0  0  0  0  0  0  0
   -2.8332    1.0239   -0.0837 C   0  0  0  0  0  0  0  0  0  0  0  0
    2.2275    0.9281   -0.2426 C   0  0  0  0  0  0  0  0  0  0  0  0
    1.6743   -1.3428    0.1295 C   0  0  0  0  0  0  0  0  0  0  0  0
   -2.4007   -0.3166    0.1098 N   0  0  0  0  0  0  0  0  0  0  0  0
   -3.9940    1.4258    0.1859 O   0  0  0  0  0  0  0  0  0  0  0  0
    3.5774    0.6492   -0.2456 C   0  0  0  0  0  0  0  0  0  0  0  0
    3.0250   -1.6596    0.1324 C   0  0  0  0  0  0  0  0  0  0  0  0
   -3.4422   -1.3195    0.3017 C   0  0  0  0  0  0  0  0  0  0  0  0
    3.9729   -0.6546   -0.0564 C   0  0  0  0  0  0  0  0  0  0  0  0
   -2.0522    3.0222   -0.2797 H   0  0  0  0  0  0  0  0  0  0  0  0
   -1.8760    2.0113   -1.7579 H   0  0  0  0  0  0  0  0  0  0  0  0
    1.9237    1.9616   -0.3929 H   0  0  0  0  0  0  0  0  0  0  0  0
    0.9800   -2.1561    0.2797 H   0  0  0  0  0  0  0  0  0  0  0  0
    4.3383    1.4253   -0.3924 H   0  0  0  0  0  0  0  0  0  0  0  0
    3.3624   -2.6816    0.2797 H   0  0  0  0  0  0  0  0  0  0  0  0
   -3.8733   -1.1292    1.3112 H   0  0  0  0  0  0  0  0  0  0  0  0
   -4.2563   -1.1308   -0.4261 H   0  0  0  0  0  0  0  0  0  0  0  0
   -3.0379   -2.3471    0.2155 H   0  0  0  0  0  0  0  0  0  0  0  0
    5.0348   -0.8902   -0.0562 H   0  0  0  0  0  0  0  0  0  0  0  0
  1  2  1  0
  1  4  1  0
  1  5  2  0
  2  3  1  0
  3  6  1  0
  4  7  2  0
  4  8  1  0
  5  9  1  0
  6  9  1  0
  6 10  2  0
  7 11  1  0
  8 12  2  0
  9 13  1  0
 11 14  2  0
 12 14  1  0
  3 15  1  0
  3 16  1  0
  7 17  1  0
  8 18  1  0
 11 19  1  0
 12 20  1  0
 13 21  1  0
 13 22  1  0
 13 23  1  0
 14 24  1  0
M  END
>  <JobName>  (33) 
CHEMBL16752_f007

>  <Status>  (33) 
ok

>  <E_el>  (33) 
-645.6147988156

>  <HBA_atom_index>  (33) 
5
10

>  <Function>  (33) 
imine
carbonyl

>  <Atom>  (33) 
N
O

>  <Molecular_Weight>  (33) 
190.19859

>  <Mol_ID>  (33) 
CHEMBL16752_f007

>  <Atom_and_Type>  (33) 
O-ring fragment

>  <E_el_PW6B95>  (33) 
-648.1206552899

>  <E_el_PBEh-3c>  (33) 
-645.6147988156

>  <E_el complex_PW6B95>  (33) 
-1055.529535467
-1055.528521219

>  <E_el complex_PBEh-3c>  (33) 
-1051.478051423
-1051.476272779

>  <HB_distance>  (33) 
2.19
1.85

>  <dG(298)_RRHO (kJ/mol)>  (33) 
415.6327

>  <dG(298)_RRHO complex (kJ/mol)>  (33) 
658.1503
657.5674

>  <dG_solv_SMD_CCl4 (kJ/mol)>  (33) 
-36.5508

>  <dG_solv_SMD_CCl4 complex (kJ/mol)>  (33) 
-50.2131
-53.7337

>  <pKBHX_QC>  (33) 
0.60
0.74

>  <Delta G_sol (kJ/mol)>  (33) 
29.81
28.37

>  <Delta G (kcal/mol)>  (33) 
-0.82
-1.01

>  <cm5>  (33) 
0.4897
-0.5099
0.1263
-0.0047
-0.3897
0.5257
-0.0704
-0.0747
-0.2893
-0.5934
-0.0790
-0.0833
-0.0103
-0.0786
0.1297
0.1077
0.1038
0.1017
0.0891
0.0900
0.1133
0.1130
0.1058
0.0877


>  <Mulliken>  (33) 
    0.37693211
   -0.43776705
    0.18584030
   -0.00475345
   -0.27331564
    0.43417646
   -0.01952589
   -0.02410888
   -0.11759029
   -0.55198660
   -0.02443341
   -0.02773675
    0.06547773
   -0.02314692
    0.06536223
    0.04574054
    0.04324163
    0.03960553
    0.03485800
    0.03444994
    0.05123742
    0.05036408
    0.04483500
    0.03224393


$$$$

     RDKit          3D

 17 17  0  0  1  0  0  0  0  0999 V2000
    0.2138   -0.3473   -0.0976 C   0  0  0  0  0  0  0  0  0  0  0  0
    1.4842    0.0688    0.0507 N   0  0  0  0  0  0  0  0  0  0  0  0
    2.6700   -0.7801   -0.1099 C   0  0  0  0  0  0  0  0  0  0  0  0
    1.4331    1.3764    0.3649 C   0  0  0  0  0  0  0  0  0  0  0  0
   -0.6455    0.7108    0.1259 C   0  0  0  0  0  0  0  0  0  0  0  0
    0.1330    1.7602    0.4088 N   0  0  0  0  0  0  0  0  0  0  0  0
   -2.4056    0.6558    0.0465 S   0  0  0  0  0  0  0  0  0  0  0  0
   -2.8964   -0.9454   -0.3591 N   0  0  0  0  0  0  0  0  0  0  0  0
   -2.9853    1.0708    1.3547 O   0  0  0  0  0  0  0  0  0  0  0  0
   -2.8548    1.5897   -1.0160 O   0  0  0  0  0  0  0  0  0  0  0  0
   -0.0861   -1.3520   -0.3517 H   0  0  0  0  0  0  0  0  0  0  0  0
    2.4326   -1.8014    0.2050 H   0  0  0  0  0  0  0  0  0  0  0  0
    3.0858   -0.7028   -1.1185 H   0  0  0  0  0  0  0  0  0  0  0  0
    3.4357   -0.3907    0.6084 H   0  0  0  0  0  0  0  0  0  0  0  0
    2.3236    1.9762    0.5434 H   0  0  0  0  0  0  0  0  0  0  0  0
   -3.0146   -1.5466    0.4631 H   0  0  0  0  0  0  0  0  0  0  0  0
   -2.3233   -1.3424   -1.1186 H   0  0  0  0  0  0  0  0  0  0  0  0
  1  2  1  0
  1  5  2  0
  2  3  1  0
  2  4  1  0
  4  6  2  0
  5  7  1  0
  5  6  1  0
  7  8  1  0
  7  9  2  0
  7 10  2  0
  1 11  1  0
  3 12  1  0
  3 13  1  0
  3 14  1  0
  4 15  1  0
  8 16  1  0
  8 17  1  0
M  END
>  <JobName>  (34) 
CHEMBL16856_f007

>  <Status>  (34) 
ok

>  <E_el>  (34) 
-868.0034248393

>  <HBA_atom_index>  (34) 
6
9
10

>  <Function>  (34) 
imidazole
sulfinyl
sulfinyl

>  <Atom>  (34) 
N
O
O

>  <Molecular_Weight>  (34) 
161.18228

>  <Mol_ID>  (34) 
CHEMBL16856_f007

>  <Atom_and_Type>  (34) 
N-ring fragment

>  <E_el_PW6B95>  (34) 
-870.6529448853

>  <E_el_PBEh-3c>  (34) 
-868.0034248393

>  <E_el complex_PW6B95>  (34) 
-1278.070251388
-1278.069396390
-1278.063925353

>  <E_el complex_PBEh-3c>  (34) 
-1273.878186892
-1273.875577343
-1273.868783968

>  <HB_distance>  (34) 
1.86
1.99
1.92

>  <dG(298)_RRHO (kJ/mol)>  (34) 
250.3153

>  <dG(298)_RRHO complex (kJ/mol)>  (34) 
494.1588
492.4995
494.4713

>  <dG_solv_SMD_CCl4 (kJ/mol)>  (34) 
-46.4248

>  <dG_solv_SMD_CCl4 complex (kJ/mol)>  (34) 
-61.9461
-51.4690
-57.1840

>  <pKBHX_QC>  (34) 
2.82
1.74
0.70

>  <Delta G_sol (kJ/mol)>  (34) 
7.15
18.21
28.83

>  <Delta G (kcal/mol)>  (34) 
-3.85
-2.37
-0.95

>  <cm5>  (34) 
0.0626
-0.4134
-0.0348
0.2995
0.2762
-0.5060
0.6192
-0.7769
-0.4527
-0.4491
0.0982
0.1155
0.1165
0.1100
0.1150
0.4181
0.4019


>  <Mulliken>  (34) 
    0.02874117
   -0.14363448
    0.05055388
    0.20351255
    0.17992706
   -0.33380554
    0.51102149
   -0.36421803
   -0.41312450
   -0.40975642
    0.03051065
    0.05469495
    0.05680211
    0.05132305
    0.04525243
    0.23306175
    0.21913786


$$$$

     RDKit          3D

 41 43  0  0  1  0  0  0  0  0999 V2000
    0.3379   -0.0952   -0.5690 C   0  0  0  0  0  0  0  0  0  0  0  0
    0.4076   -0.4208   -1.9856 O   0  0  0  0  0  0  0  0  0  0  0  0
   -1.0734   -0.3902   -0.2221 C   0  0  0  0  0  0  0  0  0  0  0  0
    1.2242   -1.0948    0.0931 C   0  0  0  0  0  0  0  0  0  0  0  0
    0.7796    1.2915   -0.5019 C   0  0  0  0  0  0  0  0  0  0  0  0
   -2.0786    0.4477   -1.0391 C   0  0  0  0  0  0  0  0  0  0  0  0
   -1.5026   -0.2718    1.1919 C   0  0  0  0  0  0  0  0  0  0  0  0
    1.7056   -0.9245    1.3604 C   0  0  0  0  0  0  0  0  0  0  0  0
    1.5834   -2.2547   -0.5766 C   0  0  0  0  0  0  0  0  0  0  0  0
    0.6750    2.1318    0.5907 C   0  0  0  0  0  0  0  0  0  0  0  0
    1.3873    1.9061   -1.6172 C   0  0  0  0  0  0  0  0  0  0  0  0
   -3.4204   -0.2509   -0.9427 C   0  0  0  0  0  0  0  0  0  0  0  0
   -2.8609   -1.0277    1.2734 C   0  0  0  0  0  0  0  0  0  0  0  0
    2.5114   -1.8787    1.9255 C   0  0  0  0  0  0  0  0  0  0  0  0
    2.3935   -3.2285   -0.0274 C   0  0  0  0  0  0  0  0  0  0  0  0
    1.1169    3.4355    0.5967 C   0  0  0  0  0  0  0  0  0  0  0  0
    1.8282    3.1979   -1.6203 C   0  0  0  0  0  0  0  0  0  0  0  0
   -3.8254   -0.3139    0.4364 N   0  0  0  0  0  0  0  0  0  0  0  0
    2.8586   -3.0183    1.2543 C   0  0  0  0  0  0  0  0  0  0  0  0
    1.7001    3.9877   -0.5091 C   0  0  0  0  0  0  0  0  0  0  0  0
    1.3824   -0.5875   -2.1310 H   0  0  0  0  0  0  0  0  0  0  0  0
   -1.3527   -1.4512   -0.5425 H   0  0  0  0  0  0  0  0  0  0  0  0
   -1.7003    0.4579   -2.0659 H   0  0  0  0  0  0  0  0  0  0  0  0
   -2.1207    1.4567   -0.6341 H   0  0  0  0  0  0  0  0  0  0  0  0
   -1.8089    0.7673    1.4964 H   0  0  0  0  0  0  0  0  0  0  0  0
   -0.8761   -0.7517    1.9303 H   0  0  0  0  0  0  0  0  0  0  0  0
    1.4908   -0.0619    1.9766 H   0  0  0  0  0  0  0  0  0  0  0  0
    1.2444   -2.4893   -1.5937 H   0  0  0  0  0  0  0  0  0  0  0  0
    0.2339    1.7794    1.4800 H   0  0  0  0  0  0  0  0  0  0  0  0
    1.5151    1.3484   -2.5156 H   0  0  0  0  0  0  0  0  0  0  0  0
   -4.1498    0.3667   -1.4947 H   0  0  0  0  0  0  0  0  0  0  0  0
   -3.3168   -1.2662   -1.3978 H   0  0  0  0  0  0  0  0  0  0  0  0
   -2.7480   -2.0777    1.0067 H   0  0  0  0  0  0  0  0  0  0  0  0
   -3.2283   -0.9569    2.3119 H   0  0  0  0  0  0  0  0  0  0  0  0
    2.8986   -1.7515    2.9336 H   0  0  0  0  0  0  0  0  0  0  0  0
    2.6627   -4.1397   -0.5849 H   0  0  0  0  0  0  0  0  0  0  0  0
    1.0099    4.0638    1.4944 H   0  0  0  0  0  0  0  0  0  0  0  0
    2.2931    3.6183   -2.5200 H   0  0  0  0  0  0  0  0  0  0  0  0
   -4.7414   -0.7775    0.5773 H   0  0  0  0  0  0  0  0  0  0  0  0
    3.5047   -3.7945    1.6932 H   0  0  0  0  0  0  0  0  0  0  0  0
    2.0595    5.0189   -0.5316 H   0  0  0  0  0  0  0  0  0  0  0  0
  1  2  1  0
  1  3  1  0
  1  4  1  0
  1  5  1  0
  3  6  1  0
  3  7  1  0
  4  8  2  0
  4  9  1  0
  5 10  2  0
  5 11  1  0
  6 12  1  0
  7 13  1  0
  8 14  1  0
  9 15  2  0
 10 16  1  0
 11 17  2  0
 12 18  1  0
 13 18  1  0
 14 19  2  0
 15 19  1  0
 16 20  2  0
 17 20  1  0
  2 21  1  0
  3 22  1  0
  6 23  1  0
  6 24  1  0
  7 25  1  0
  7 26  1  0
  8 27  1  0
  9 28  1  0
 10 29  1  0
 11 30  1  0
 12 31  1  0
 12 32  1  0
 13 33  1  0
 13 34  1  0
 14 35  1  0
 15 36  1  0
 16 37  1  0
 17 38  1  0
 18 39  1  0
 19 40  1  0
 20 41  1  0
M  END
>  <JobName>  (35) 
CHEMBL17157_f003

>  <Status>  (35) 
ok

>  <E_el>  (35) 
-826.7073158959

>  <HBA_atom_index>  (35) 
2
18

>  <Function>  (35) 
alcohol
secondary amine

>  <Atom>  (35) 
O
N

>  <Molecular_Weight>  (35) 
267.36544

>  <Mol_ID>  (35) 
CHEMBL17157_f003

>  <Atom_and_Type>  (35) 
O-ring_sidechain fragment

>  <E_el_PW6B95>  (35) 
-829.9706818499

>  <E_el_PBEh-3c>  (35) 
-826.7073158959

>  <E_el complex_PW6B95>  (35) 
-1237.379026063
-1237.386906549

>  <E_el complex_PBEh-3c>  (35) 
-1232.569727721
-1232.582014123

>  <HB_distance>  (35) 
1.83
1.76

>  <dG(298)_RRHO (kJ/mol)>  (35) 
847.1733

>  <dG(298)_RRHO complex (kJ/mol)>  (35) 
1088.4911
1090.3998

>  <dG_solv_SMD_CCl4 (kJ/mol)>  (35) 
-51.0104

>  <dG_solv_SMD_CCl4 complex (kJ/mol)>  (35) 
-68.9347
-70.7937

>  <pKBHX_QC>  (35) 
1.00
3.02

>  <Delta G_sol (kJ/mol)>  (35) 
25.75
5.11

>  <Delta G (kcal/mol)>  (35) 
-1.36
-4.13

>  <cm5>  (35) 
0.2377
-0.7818
-0.0601
-0.0205
-0.0162
-0.1579
-0.1667
-0.0945
-0.0901
-0.1030
-0.0885
0.0536
0.0335
-0.0797
-0.0821
-0.0783
-0.0816
-0.7763
-0.0834
-0.0842
0.4930
0.0972
0.1082
0.0880
0.0910
0.0811
0.0896
0.1015
0.0905
0.1088
0.0811
0.0704
0.0752
0.0789
0.0847
0.0842
0.0800
0.0810
0.3717
0.0812
0.0829


>  <Mulliken>  (35) 
    0.23274924
   -0.57339240
   -0.00592745
   -0.01141610
   -0.00789145
   -0.05545522
   -0.06573266
   -0.04025478
   -0.03773051
   -0.04511107
   -0.03345249
    0.09959103
    0.08822218
   -0.02382021
   -0.02746281
   -0.02384691
   -0.02655093
   -0.41898769
   -0.02923181
   -0.02889090
    0.32737541
    0.03338863
    0.04506678
    0.02709080
    0.03301701
    0.02168718
    0.03026094
    0.03928534
    0.02703666
    0.04007661
    0.01755985
    0.00857689
    0.01113530
    0.01566613
    0.02869390
    0.03069348
    0.02600048
    0.02629090
    0.19032056
    0.02739090
    0.02797919


$$$$

     RDKit          3D

 25 25  0  0  1  0  0  0  0  0999 V2000
   -1.2949   -0.8019    0.6061 C   0  0  0  0  0  0  0  0  0  0  0  0
   -2.6325   -0.4162    0.5705 O   0  0  0  0  0  0  0  0  0  0  0  0
   -0.5492    0.1139   -0.3434 C   0  0  0  0  0  0  0  0  0  0  0  0
   -1.1155   -2.2576    0.2645 C   0  0  0  0  0  0  0  0  0  0  0  0
   -0.7527    1.5319    0.1763 C   0  0  0  0  0  0  0  0  0  0  0  0
    0.8601   -0.2310   -0.3724 N   0  0  0  0  0  0  0  0  0  0  0  0
   -0.0688    2.5583   -0.6654 C   0  0  0  0  0  0  0  0  0  0  0  0
    1.5677   -0.6677   -1.4399 C   0  0  0  0  0  0  0  0  0  0  0  0
    1.7152   -0.1767    0.6635 C   0  0  0  0  0  0  0  0  0  0  0  0
    2.8380   -0.8804   -1.0737 N   0  0  0  0  0  0  0  0  0  0  0  0
    2.9581   -0.5832    0.2291 C   0  0  0  0  0  0  0  0  0  0  0  0
   -0.9231   -0.5662    1.6359 H   0  0  0  0  0  0  0  0  0  0  0  0
   -2.9912   -0.2424    1.4934 H   0  0  0  0  0  0  0  0  0  0  0  0
   -0.9700    0.0212   -1.3668 H   0  0  0  0  0  0  0  0  0  0  0  0
   -0.8700   -2.7922    1.2154 H   0  0  0  0  0  0  0  0  0  0  0  0
   -2.0323   -2.7224   -0.1512 H   0  0  0  0  0  0  0  0  0  0  0  0
   -0.2999   -2.3291   -0.4796 H   0  0  0  0  0  0  0  0  0  0  0  0
   -1.8501    1.6734    0.2565 H   0  0  0  0  0  0  0  0  0  0  0  0
   -0.3635    1.5328    1.2164 H   0  0  0  0  0  0  0  0  0  0  0  0
    0.9444    2.7394   -0.2465 H   0  0  0  0  0  0  0  0  0  0  0  0
   -0.0291    2.3113   -1.7304 H   0  0  0  0  0  0  0  0  0  0  0  0
   -0.6508    3.5138   -0.5624 H   0  0  0  0  0  0  0  0  0  0  0  0
    1.2075   -0.8333   -2.4465 H   0  0  0  0  0  0  0  0  0  0  0  0
    1.4726    0.1365    1.6826 H   0  0  0  0  0  0  0  0  0  0  0  0
    3.8298   -0.6321    0.8680 H   0  0  0  0  0  0  0  0  0  0  0  0
  1  2  1  0
  1  3  1  0
  1  4  1  0
  3  5  1  0
  3  6  1  0
  5  7  1  0
  6  8  1  0
  6  9  1  0
  8 10  2  0
  9 11  2  0
 10 11  1  0
  1 12  1  0
  2 13  1  0
  3 14  1  0
  4 15  1  0
  4 16  1  0
  4 17  1  0
  5 18  1  0
  5 19  1  0
  7 20  1  0
  7 21  1  0
  7 22  1  0
  8 23  1  0
  9 24  1  0
 11 25  1  0
M  END
>  <JobName>  (36) 
CHEMBL18078_f001

>  <Status>  (36) 
ok

>  <E_el>  (36) 
-496.9213519848

>  <HBA_atom_index>  (36) 
2
10

>  <Function>  (36) 
alcohol
imidazole

>  <Atom>  (36) 
O
N

>  <Molecular_Weight>  (36) 
154.20955

>  <Mol_ID>  (36) 
CHEMBL18078_f001

>  <Atom_and_Type>  (36) 
O-ring_sidechain fragment

>  <E_el_PW6B95>  (36) 
-498.8569072404

>  <E_el_PBEh-3c>  (36) 
-496.9213519848

>  <E_el complex_PW6B95>  (36) 
-906.2654256720
-906.2689431743

>  <E_el complex_PBEh-3c>  (36) 
-902.7834412376
-902.7907283043

>  <HB_distance>  (36) 
1.88
1.80

>  <dG(298)_RRHO (kJ/mol)>  (36) 
494.1825

>  <dG(298)_RRHO complex (kJ/mol)>  (36) 
735.0618
731.6197

>  <dG_solv_SMD_CCl4 (kJ/mol)>  (36) 
-39.6424

>  <dG_solv_SMD_CCl4 complex (kJ/mol)>  (36) 
-56.7094
-57.6845

>  <pKBHX_QC>  (36) 
1.00
2.34

>  <Delta G_sol (kJ/mol)>  (36) 
25.71
12.06

>  <Delta G (kcal/mol)>  (36) 
-1.37
-3.20

>  <cm5>  (36) 
0.1883
-0.7690
0.0921
-0.2431
-0.1488
-0.4430
-0.2198
0.2910
0.0512
-0.5652
0.1084
0.0762
0.4956
0.1141
0.0810
0.1018
0.0986
0.1022
0.0815
0.0850
0.0868
0.0757
0.0964
0.0810
0.0819


>  <Mulliken>  (36) 
    0.22630025
   -0.56298408
    0.09447160
   -0.10609282
   -0.04747315
   -0.16916468
   -0.07725058
    0.19514733
    0.02118132
   -0.38332779
    0.07745764
    0.00808159
    0.34001016
    0.04385792
    0.03101895
    0.04878923
    0.03910405
    0.04105100
    0.02291731
    0.03362402
    0.03364112
    0.02770358
    0.02507851
    0.01781184
    0.01904567


$$$$

     RDKit          3D

 24 25  0  0  1  0  0  0  0  0999 V2000
    0.9049    0.0737   -0.1451 C   0  0  0  0  0  0  0  0  0  0  0  0
   -0.1349    0.2432   -0.9789 N   0  0  0  0  0  0  0  0  0  0  0  0
   -1.4061    0.1004   -0.5017 C   0  0  0  0  0  0  0  0  0  0  0  0
    2.3193    0.2171   -0.6098 C   0  0  0  0  0  0  0  0  0  0  0  0
    0.6887   -0.2414    1.1802 C   0  0  0  0  0  0  0  0  0  0  0  0
   -1.6388   -0.2143    0.8197 C   0  0  0  0  0  0  0  0  0  0  0  0
   -2.4798    0.2771   -1.3702 C   0  0  0  0  0  0  0  0  0  0  0  0
    3.2151    0.0001    0.4125 O   0  0  0  0  0  0  0  0  0  0  0  0
   -0.5774   -0.3944    1.7014 C   0  0  0  0  0  0  0  0  0  0  0  0
   -2.9532   -0.3528    1.2742 C   0  0  0  0  0  0  0  0  0  0  0  0
   -3.7727    0.1379   -0.9105 C   0  0  0  0  0  0  0  0  0  0  0  0
    4.5078    0.1348   -0.0276 C   0  0  0  0  0  0  0  0  0  0  0  0
   -4.0064   -0.1769    0.4117 C   0  0  0  0  0  0  0  0  0  0  0  0
    2.4580   -0.4406   -1.4774 H   0  0  0  0  0  0  0  0  0  0  0  0
    2.4447    1.2942   -0.9261 H   0  0  0  0  0  0  0  0  0  0  0  0
    1.5430   -0.3795    1.8606 H   0  0  0  0  0  0  0  0  0  0  0  0
   -2.2986    0.5284   -2.4259 H   0  0  0  0  0  0  0  0  0  0  0  0
   -0.7610   -0.6416    2.7398 H   0  0  0  0  0  0  0  0  0  0  0  0
   -3.0608   -0.5991    2.3167 H   0  0  0  0  0  0  0  0  0  0  0  0
   -4.6137    0.2797   -1.6051 H   0  0  0  0  0  0  0  0  0  0  0  0
    4.7316    1.1580   -0.4418 H   0  0  0  0  0  0  0  0  0  0  0  0
    4.6488   -0.6168   -0.8582 H   0  0  0  0  0  0  0  0  0  0  0  0
    5.2421   -0.0909    0.7538 H   0  0  0  0  0  0  0  0  0  0  0  0
   -5.0005   -0.2964    0.8182 H   0  0  0  0  0  0  0  0  0  0  0  0
  1  2  2  0
  1  4  1  0
  1  5  1  0
  2  3  1  0
  3  6  2  0
  3  7  1  0
  4  8  1  0
  5  9  2  0
  6  9  1  0
  6 10  1  0
  7 11  2  0
  8 12  1  0
 10 13  2  0
 11 13  1  0
  4 14  1  0
  4 15  1  0
  5 16  1  0
  7 17  1  0
  9 18  1  0
 10 19  1  0
 11 20  1  0
 12 21  1  0
 12 22  1  0
 12 23  1  0
 13 24  1  0
M  END
>  <JobName>  (37) 
CHEMBL18558_f007

>  <Status>  (37) 
ok

>  <E_el>  (37) 
-554.5391814598

>  <HBA_atom_index>  (37) 
2
8

>  <Function>  (37) 
pyridine
ether

>  <Atom>  (37) 
N
O

>  <Molecular_Weight>  (37) 
173.21113

>  <Mol_ID>  (37) 
CHEMBL18558_f007

>  <Atom_and_Type>  (37) 
N-ring fragment

>  <E_el_PW6B95>  (37) 
-556.7252976195

>  <E_el_PBEh-3c>  (37) 
-554.5391814598

>  <E_el complex_PW6B95>  (37) 
-964.1365956645
-964.1307930814

>  <E_el complex_PBEh-3c>  (37) 
-960.4070632513
-960.399131074

>  <HB_distance>  (37) 
1.83
1.90

>  <dG(298)_RRHO (kJ/mol)>  (37) 
435.9777

>  <dG(298)_RRHO complex (kJ/mol)>  (37) 
682.1474
680.2072

>  <dG_solv_SMD_CCl4 (kJ/mol)>  (37) 
-34.3726

>  <dG_solv_SMD_CCl4 complex (kJ/mol)>  (37) 
-52.9244
-54.2345

>  <pKBHX_QC>  (37) 
1.35
0.17

>  <Delta G_sol (kJ/mol)>  (37) 
22.22
34.21

>  <Delta G (kcal/mol)>  (37) 
-1.84
-0.23

>  <cm5>  (37) 
0.2322
-0.5496
0.2306
0.1322
-0.0877
-0.0132
-0.0868
-0.5666
-0.0635
-0.0934
-0.0779
0.0729
-0.0853
0.0925
0.0880
0.1112
0.0963
0.0919
0.0908
0.0834
0.0615
0.0639
0.0893
0.0872


>  <Mulliken>  (37) 
    0.16741464
   -0.37149314
    0.16435394
    0.19768775
   -0.04427753
   -0.01081262
   -0.04227265
   -0.45169550
   -0.01202478
   -0.03911535
   -0.02459322
    0.18521895
   -0.02953637
    0.02721727
    0.02458152
    0.04874316
    0.03906614
    0.03502249
    0.03245209
    0.02947605
    0.00644206
    0.00659671
    0.03091372
    0.03063469


$$$$

     RDKit          3D

 27 28  0  0  1  0  0  0  0  0999 V2000
   -1.8932   -0.6156   -0.4120 C   0  0  0  0  0  0  0  0  0  0  0  0
   -2.2494   -1.5195    0.5182 N   0  0  0  0  0  0  0  0  0  0  0  0
   -3.4849   -1.2152    1.0005 C   0  0  0  0  0  0  0  0  0  0  0  0
   -0.6295   -0.6174   -1.1522 C   0  0  0  0  0  0  0  0  0  0  0  0
   -2.9576    0.2720   -0.4956 C   0  0  0  0  0  0  0  0  0  0  0  0
   -3.9158   -0.1081    0.3701 N   0  0  0  0  0  0  0  0  0  0  0  0
    0.4359    0.1633   -0.4609 C   0  0  0  0  0  0  0  0  0  0  0  0
    0.7625   -0.3592    0.9099 C   0  0  0  0  0  0  0  0  0  0  0  0
    1.7138    0.1463   -1.2749 C   0  0  0  0  0  0  0  0  0  0  0  0
    1.9214    0.3351    1.5158 C   0  0  0  0  0  0  0  0  0  0  0  0
    2.9912    0.6637    0.6526 N   0  0  0  0  0  0  0  0  0  0  0  0
    2.5913    1.2075   -0.6111 C   0  0  0  0  0  0  0  0  0  0  0  0
   -4.0589   -1.7305    1.7487 H   0  0  0  0  0  0  0  0  0  0  0  0
   -0.2884   -1.6616   -1.3812 H   0  0  0  0  0  0  0  0  0  0  0  0
   -0.8099   -0.1480   -2.1414 H   0  0  0  0  0  0  0  0  0  0  0  0
   -2.9969    1.1422   -1.1669 H   0  0  0  0  0  0  0  0  0  0  0  0
   -4.8273    0.4090    0.4924 H   0  0  0  0  0  0  0  0  0  0  0  0
    0.1174    1.2236   -0.4033 H   0  0  0  0  0  0  0  0  0  0  0  0
   -0.1396   -0.1462    1.5524 H   0  0  0  0  0  0  0  0  0  0  0  0
    0.8856   -1.4502    0.8775 H   0  0  0  0  0  0  0  0  0  0  0  0
    1.5575    0.3492   -2.3366 H   0  0  0  0  0  0  0  0  0  0  0  0
    2.2548   -0.8250   -1.1051 H   0  0  0  0  0  0  0  0  0  0  0  0
    2.3300   -0.3385    2.3273 H   0  0  0  0  0  0  0  0  0  0  0  0
    1.5806    1.2453    2.0786 H   0  0  0  0  0  0  0  0  0  0  0  0
    3.7191   -0.0483    0.5230 H   0  0  0  0  0  0  0  0  0  0  0  0
    1.9564    2.1172   -0.4106 H   0  0  0  0  0  0  0  0  0  0  0  0
    3.4338    1.5088   -1.2151 H   0  0  0  0  0  0  0  0  0  0  0  0
  1  2  1  0
  1  4  1  0
  1  5  2  0
  2  3  2  0
  3  6  1  0
  4  7  1  0
  5  6  1  0
  7  8  1  0
  7  9  1  0
  8 10  1  0
  9 12  1  0
 10 11  1  0
 11 12  1  0
  3 13  1  0
  4 14  1  0
  4 15  1  0
  5 16  1  0
  6 17  1  0
  7 18  1  0
  8 19  1  0
  8 20  1  0
  9 21  1  0
  9 22  1  0
 10 23  1  0
 10 24  1  0
 11 25  1  0
 12 26  1  0
 12 27  1  0
M  END
>  <JobName>  (38) 
CHEMBL18661_f003

>  <Status>  (38) 
ok

>  <E_el>  (38) 
-515.1090984329

>  <HBA_atom_index>  (38) 
2
11

>  <Function>  (38) 
imidazole
secondary amine

>  <Atom>  (38) 
N
N

>  <Molecular_Weight>  (38) 
165.2355

>  <Mol_ID>  (38) 
CHEMBL18661_f003

>  <Atom_and_Type>  (38) 
N-ring fragment

>  <E_el_PW6B95>  (38) 
-517.1269831780

>  <E_el_PBEh-3c>  (38) 
-515.1090984329

>  <E_el complex_PW6B95>  (38) 
-924.5438094453
-924.5398462156

>  <E_el complex_PBEh-3c>  (38) 
-920.9827628955
-920.9796471662

>  <HB_distance>  (38) 
1.80
1.83

>  <dG(298)_RRHO (kJ/mol)>  (38) 
554.9235

>  <dG(298)_RRHO complex (kJ/mol)>  (38) 
798.4125
799.1398

>  <dG_solv_SMD_CCl4 (kJ/mol)>  (38) 
-46.1289

>  <dG_solv_SMD_CCl4 complex (kJ/mol)>  (38) 
-62.7727
-66.0623

>  <pKBHX_QC>  (38) 
2.85
2.08

>  <Delta G_sol (kJ/mol)>  (38) 
6.93
14.78

>  <Delta G (kcal/mol)>  (38) 
-3.88
-2.83

>  <cm5>  (38) 
0.1848
-0.5746
0.2909
-0.1414
0.0491
-0.5638
-0.0637
-0.1593
-0.1693
0.0697
-0.7938
0.0476
0.0970
0.0897
0.0750
0.0811
0.3949
0.0754
0.0817
0.0869
0.0765
0.0828
0.0734
0.0705
0.3799
0.0770
0.0822


>  <Mulliken>  (38) 
    0.11564020
   -0.39645018
    0.19923635
   -0.04883525
    0.01794375
   -0.22162126
    0.00280027
   -0.06047994
   -0.06980318
    0.10823037
   -0.42206801
    0.09484124
    0.02574635
    0.03434511
    0.01907634
    0.01980794
    0.22267358
    0.01417768
    0.02524468
    0.02879731
    0.02085899
    0.02381700
    0.01237171
    0.00907041
    0.19348339
    0.01388854
    0.01720660


$$$$

     RDKit          3D

 23 23  0  0  1  0  0  0  0  0999 V2000
   -0.8726   -0.3126    1.1426 C   0  0  0  0  0  0  0  0  0  0  0  0
   -1.4057    0.2017   -0.0777 N   0  0  0  0  0  0  0  0  0  0  0  0
   -2.8272    0.2108   -0.1653 C   0  0  0  0  0  0  0  0  0  0  0  0
   -0.7262   -0.3354   -1.2101 C   0  0  0  0  0  0  0  0  0  0  0  0
    0.5585    0.1932    1.2703 C   0  0  0  0  0  0  0  0  0  0  0  0
    0.6927    0.2504   -1.1904 C   0  0  0  0  0  0  0  0  0  0  0  0
    1.3375   -0.2880    0.0815 C   0  0  0  0  0  0  0  0  0  0  0  0
    2.7685    0.1744    0.1304 C   0  0  0  0  0  0  0  0  0  0  0  0
   -1.4562    0.0773    1.9965 H   0  0  0  0  0  0  0  0  0  0  0  0
   -0.8404   -1.4089    1.2105 H   0  0  0  0  0  0  0  0  0  0  0  0
   -3.1161    0.7731   -1.0777 H   0  0  0  0  0  0  0  0  0  0  0  0
   -3.2181    0.7710    0.7170 H   0  0  0  0  0  0  0  0  0  0  0  0
   -3.3021   -0.7767   -0.2260 H   0  0  0  0  0  0  0  0  0  0  0  0
   -1.1725   -0.0447   -2.1703 H   0  0  0  0  0  0  0  0  0  0  0  0
   -0.5751   -1.4422   -1.1581 H   0  0  0  0  0  0  0  0  0  0  0  0
    0.5865    1.3047    1.2592 H   0  0  0  0  0  0  0  0  0  0  0  0
    1.0465   -0.1776    2.1995 H   0  0  0  0  0  0  0  0  0  0  0  0
    0.5511    1.3405   -1.0269 H   0  0  0  0  0  0  0  0  0  0  0  0
    1.2550    0.0080   -2.0908 H   0  0  0  0  0  0  0  0  0  0  0  0
    1.2806   -1.3828    0.0190 H   0  0  0  0  0  0  0  0  0  0  0  0
    2.9213    1.1879   -0.2787 H   0  0  0  0  0  0  0  0  0  0  0  0
    3.3726   -0.5096   -0.5232 H   0  0  0  0  0  0  0  0  0  0  0  0
    3.1416    0.1857    1.1684 H   0  0  0  0  0  0  0  0  0  0  0  0
  1  2  1  0
  1  5  1  0
  2  3  1  0
  2  4  1  0
  4  6  1  0
  5  7  1  0
  6  7  1  0
  7  8  1  0
  1  9  1  0
  1 10  1  0
  3 11  1  0
  3 12  1  0
  3 13  1  0
  4 14  1  0
  4 15  1  0
  5 16  1  0
  5 17  1  0
  6 18  1  0
  6 19  1  0
  7 20  1  0
  8 21  1  0
  8 22  1  0
  8 23  1  0
M  END
>  <JobName>  (39) 
CHEMBL18667_f008

>  <Status>  (39) 
ok

>  <E_el>  (39) 
-329.7983343932

>  <HBA_atom_index>  (39) 
2

>  <Function>  (39) 
tertiary amine

>  <Atom>  (39) 
N

>  <Molecular_Weight>  (39) 
113.2007

>  <Mol_ID>  (39) 
CHEMBL18667_f008

>  <Atom_and_Type>  (39) 
N-ring fragment

>  <E_el_PW6B95>  (39) 
-331.0873554595

>  <E_el_PBEh-3c>  (39) 
-329.7983343932

>  <E_el complex_PW6B95>  (39) 
-738.5122119485

>  <E_el complex_PBEh-3c>  (39) 
-735.6807538659

>  <HB_distance>  (39) 
1.79

>  <dG(298)_RRHO (kJ/mol)>  (39) 
496.0150

>  <dG(298)_RRHO complex (kJ/mol)>  (39) 
736.7552

>  <dG_solv_SMD_CCl4 (kJ/mol)>  (39) 
-21.4576

>  <dG_solv_SMD_CCl4 complex (kJ/mol)>  (39) 
-42.1395

>  <pKBHX_QC>  (39) 
5.58

>  <Delta G_sol (kJ/mol)>  (39) 
-20.94

>  <Delta G (kcal/mol)>  (39) 
-7.61

>  <cm5>  (39) 
0.0516
-0.6307
-0.0126
0.0513
-0.1537
-0.1666
-0.0730
-0.2305
0.0816
0.0739
0.0791
0.0792
0.0698
0.0823
0.0693
0.0844
0.0722
0.0887
0.0798
0.0769
0.0775
0.0720
0.0776


>  <Mulliken>  (39) 
    0.09520164
   -0.33906841
    0.06734504
    0.09369163
   -0.05468219
   -0.06452170
   -0.00146980
   -0.08707773
    0.01735791
    0.00956680
    0.01870006
    0.01935061
    0.01023483
    0.01849841
    0.00635748
    0.02682088
    0.01881423
    0.02834171
    0.02399151
    0.01604002
    0.02647263
    0.02347671
    0.02655773


$$$$

     RDKit          3D

 21 22  0  0  1  0  0  0  0  0999 V2000
   -2.9946   -0.7580    0.6311 C   0  0  0  0  0  0  0  0  0  0  0  0
   -3.1160    0.3493   -0.2633 N   0  0  0  0  0  0  0  0  0  0  0  0
   -1.8021    0.8033   -0.5914 C   0  0  0  0  0  0  0  0  0  0  0  0
   -1.6000   -0.9505    0.8253 N   0  0  0  0  0  0  0  0  0  0  0  0
   -3.9564   -1.4262    1.1418 O   0  0  0  0  0  0  0  0  0  0  0  0
   -0.9654    0.3202    0.5375 C   0  0  0  0  0  0  0  0  0  0  0  0
   -1.5066    1.4575   -1.6216 O   0  0  0  0  0  0  0  0  0  0  0  0
    0.4556    0.1613    0.1564 C   0  0  0  0  0  0  0  0  0  0  0  0
    1.3746    1.0031    0.7077 C   0  0  0  0  0  0  0  0  0  0  0  0
    0.8931   -0.7929   -0.7252 C   0  0  0  0  0  0  0  0  0  0  0  0
    2.2223   -0.9282   -1.0700 C   0  0  0  0  0  0  0  0  0  0  0  0
    3.1327   -0.0614   -0.4961 C   0  0  0  0  0  0  0  0  0  0  0  0
    2.7261    0.9087    0.3936 C   0  0  0  0  0  0  0  0  0  0  0  0
   -4.0135    0.7816   -0.6368 H   0  0  0  0  0  0  0  0  0  0  0  0
   -1.1710   -1.8555    1.1192 H   0  0  0  0  0  0  0  0  0  0  0  0
   -1.1191    0.9887    1.3813 H   0  0  0  0  0  0  0  0  0  0  0  0
    1.0501    1.7614    1.4043 H   0  0  0  0  0  0  0  0  0  0  0  0
    0.1824   -1.4623   -1.1672 H   0  0  0  0  0  0  0  0  0  0  0  0
    2.5590   -1.6931   -1.7743 H   0  0  0  0  0  0  0  0  0  0  0  0
    4.1847   -0.1846   -0.7826 H   0  0  0  0  0  0  0  0  0  0  0  0
    3.4639    1.5775    0.8303 H   0  0  0  0  0  0  0  0  0  0  0  0
  1  2  1  0
  1  4  1  0
  1  5  2  0
  2  3  1  0
  3  6  1  0
  3  7  2  0
  4  6  1  0
  6  8  1  0
  8  9  2  0
  8 10  1  0
  9 13  1  0
 10 11  2  0
 11 12  1  0
 12 13  2  0
  2 14  1  0
  4 15  1  0
  6 16  1  0
  9 17  1  0
 10 18  1  0
 11 19  1  0
 12 20  1  0
 13 21  1  0
M  END
>  <JobName>  (40) 
CHEMBL18865_f005

>  <Status>  (40) 
ok

>  <E_el>  (40) 
-606.4662123032

>  <HBA_atom_index>  (40) 
5
7

>  <Function>  (40) 
carbonyl
carbonyl

>  <Atom>  (40) 
O
O

>  <Molecular_Weight>  (40) 
176.17202

>  <Mol_ID>  (40) 
CHEMBL18865_f005

>  <Atom_and_Type>  (40) 
N-ring fragment

>  <E_el_PW6B95>  (40) 
-608.8145800512

>  <E_el_PBEh-3c>  (40) 
-606.4662123032

>  <E_el complex_PW6B95>  (40) 
-1016.223296241
-1016.225396188

>  <E_el complex_PBEh-3c>  (40) 
-1012.328840968
-1012.329784061

>  <HB_distance>  (40) 
1.89
2.01

>  <dG(298)_RRHO (kJ/mol)>  (40) 
345.6815

>  <dG(298)_RRHO complex (kJ/mol)>  (40) 
585.3110
587.7081

>  <dG_solv_SMD_CCl4 (kJ/mol)>  (40) 
-50.4320

>  <dG_solv_SMD_CCl4 complex (kJ/mol)>  (40) 
-64.8752
-61.4488

>  <pKBHX_QC>  (40) 
0.92
0.89

>  <Delta G_sol (kJ/mol)>  (40) 
26.57
26.88

>  <Delta G (kcal/mol)>  (40) 
-1.25
-1.21

>  <cm5>  (40) 
0.6962
-0.6422
0.5631
-0.7045
-0.5721
0.1098
-0.5401
-0.0060
-0.0866
-0.0804
-0.0748
-0.0760
-0.0751
0.4469
0.4412
0.1409
0.0900
0.0975
0.0926
0.0874
0.0922


>  <Mulliken>  (40) 
    0.55084846
   -0.34476252
    0.47026246
   -0.38354905
   -0.54235469
    0.09689667
   -0.50465247
    0.00030894
   -0.03307371
   -0.02770105
   -0.01963392
   -0.02160853
   -0.01989215
    0.27614603
    0.26256696
    0.06578875
    0.03168502
    0.03499276
    0.03791274
    0.03303856
    0.03678075


$$$$

     RDKit          3D

 30 31  0  0  1  0  0  0  0  0999 V2000
   -0.7782   -0.6764    1.1099 S   0  0  0  0  0  0  0  0  0  0  0  0
   -1.0578   -2.0136    1.7568 O   0  0  0  0  0  0  0  0  0  0  0  0
   -2.0808   -0.3319    0.0176 C   0  0  0  0  0  0  0  0  0  0  0  0
   -0.7246    0.3879    2.1723 O   0  0  0  0  0  0  0  0  0  0  0  0
    0.7415   -0.7972    0.3037 N   0  0  0  0  0  0  0  0  0  0  0  0
   -2.3949    0.9825   -0.2358 C   0  0  0  0  0  0  0  0  0  0  0  0
   -2.7960   -1.3361   -0.5917 C   0  0  0  0  0  0  0  0  0  0  0  0
    0.8897   -1.8379   -0.6948 C   0  0  0  0  0  0  0  0  0  0  0  0
    1.8442    0.0449    0.5499 C   0  0  0  0  0  0  0  0  0  0  0  0
   -3.4398    1.2566   -1.1120 C   0  0  0  0  0  0  0  0  0  0  0  0
   -3.8354   -1.0833   -1.4635 C   0  0  0  0  0  0  0  0  0  0  0  0
    1.9976    1.2050   -0.1678 C   0  0  0  0  0  0  0  0  0  0  0  0
    2.7742   -0.2827    1.5057 C   0  0  0  0  0  0  0  0  0  0  0  0
   -4.1501    0.2360   -1.7173 C   0  0  0  0  0  0  0  0  0  0  0  0
    3.0840    2.0601    0.0564 C   0  0  0  0  0  0  0  0  0  0  0  0
    4.0021    1.6837    1.0382 C   0  0  0  0  0  0  0  0  0  0  0  0
    3.8698    0.5321    1.7661 C   0  0  0  0  0  0  0  0  0  0  0  0
   -1.8631    1.8181    0.2180 H   0  0  0  0  0  0  0  0  0  0  0  0
   -2.5683   -2.3784   -0.4087 H   0  0  0  0  0  0  0  0  0  0  0  0
    1.5492   -2.6189   -0.2311 H   0  0  0  0  0  0  0  0  0  0  0  0
    1.4777   -1.4445   -1.5563 H   0  0  0  0  0  0  0  0  0  0  0  0
   -0.0761   -2.2714   -1.0093 H   0  0  0  0  0  0  0  0  0  0  0  0
   -3.7139    2.2933   -1.3341 H   0  0  0  0  0  0  0  0  0  0  0  0
   -4.4142   -1.8402   -1.9561 H   0  0  0  0  0  0  0  0  0  0  0  0
    1.2990    1.5181   -0.9341 H   0  0  0  0  0  0  0  0  0  0  0  0
    2.6906   -1.1872    2.0930 H   0  0  0  0  0  0  0  0  0  0  0  0
   -4.9672    0.5052   -2.4021 H   0  0  0  0  0  0  0  0  0  0  0  0
    3.2256    2.9758   -0.4941 H   0  0  0  0  0  0  0  0  0  0  0  0
    4.8320    2.3423    1.2056 H   0  0  0  0  0  0  0  0  0  0  0  0
    4.5831    0.2582    2.5155 H   0  0  0  0  0  0  0  0  0  0  0  0
  1  2  2  0
  1  3  1  0
  1  4  2  0
  1  5  1  0
  3  6  2  0
  3  7  1  0
  5  8  1  0
  5  9  1  0
  6 10  1  0
  7 11  2  0
  9 12  2  0
  9 13  1  0
 10 14  2  0
 11 14  1  0
 12 15  1  0
 13 17  2  0
 15 16  2  0
 16 17  1  0
  6 18  1  0
  7 19  1  0
  8 20  1  0
  8 21  1  0
  8 22  1  0
 10 23  1  0
 11 24  1  0
 12 25  1  0
 13 26  1  0
 14 27  1  0
 15 28  1  0
 16 29  1  0
 17 30  1  0
M  END
>  <JobName>  (41) 
CHEMBL19005_f002

>  <Status>  (41) 
ok

>  <E_el>  (41) 
-1104.55092255

>  <HBA_atom_index>  (41) 
2
4

>  <Function>  (41) 
sulfinyl
sulfinyl

>  <Atom>  (41) 
O
O

>  <Molecular_Weight>  (41) 
247.31282

>  <Mol_ID>  (41) 
CHEMBL19005_f002

>  <Atom_and_Type>  (41) 
O-ring_sidechain fragment

>  <E_el_PW6B95>  (41) 
-1108.161403523

>  <E_el_PBEh-3c>  (41) 
-1104.55092255

>  <E_el complex_PW6B95>  (41) 
-1515.568310787
-1515.570982118

>  <E_el complex_PBEh-3c>  (41) 
-1510.414408918
-1510.415147744

>  <HB_distance>  (41) 
1.85
1.98

>  <dG(298)_RRHO (kJ/mol)>  (41) 
537.1357

>  <dG(298)_RRHO complex (kJ/mol)>  (41) 
778.8840
777.9835

>  <dG_solv_SMD_CCl4 (kJ/mol)>  (41) 
-47.6040

>  <dG_solv_SMD_CCl4 complex (kJ/mol)>  (41) 
-60.2290
-62.0222

>  <pKBHX_QC>  (41) 
0.07
1.02

>  <Delta G_sol (kJ/mol)>  (41) 
35.25
25.55

>  <Delta G (kcal/mol)>  (41) 
-0.09
-1.39

>  <cm5>  (41) 
0.6088
-0.4893
0.0986
-0.4724
-0.4829
-0.0642
-0.0669
-0.0072
0.2110
-0.0779
-0.0791
-0.0932
-0.0804
-0.0704
-0.0853
-0.0832
-0.0806
0.1230
0.1206
0.1012
0.0869
0.1042
0.0962
0.1039
0.0926
0.1116
0.0929
0.0931
0.0904
0.0978


>  <Mulliken>  (41) 
    0.50721141
   -0.44844522
    0.08882075
   -0.43223013
   -0.24918724
   -0.01455479
   -0.01591488
    0.06980488
    0.15575322
   -0.02335606
   -0.02175309
   -0.04595499
   -0.03271699
   -0.01593651
   -0.02843072
   -0.02591950
   -0.02292002
    0.06366425
    0.05986465
    0.04150064
    0.02764862
    0.04225746
    0.04160814
    0.04652550
    0.03285808
    0.05147612
    0.03889203
    0.03676439
    0.03260174
    0.04006826


$$$$

     RDKit          3D

 19 19  0  0  1  0  0  0  0  0999 V2000
    1.5400    0.2393   -0.2083 C   0  0  0  0  0  0  0  0  0  0  0  0
    1.8368    1.2705   -0.8740 O   0  0  0  0  0  0  0  0  0  0  0  0
    0.1491   -0.0701    0.0814 C   0  0  0  0  0  0  0  0  0  0  0  0
    2.6081   -0.5835    0.2325 N   0  0  0  0  0  0  0  0  0  0  0  0
   -0.8271    0.7814   -0.3838 C   0  0  0  0  0  0  0  0  0  0  0  0
   -0.2622   -1.1614    0.7926 C   0  0  0  0  0  0  0  0  0  0  0  0
    3.8844   -0.3008   -0.0325 O   0  0  0  0  0  0  0  0  0  0  0  0
   -0.4483    1.9252   -1.1257 N   0  0  0  0  0  0  0  0  0  0  0  0
   -2.1755    0.5590   -0.1514 C   0  0  0  0  0  0  0  0  0  0  0  0
   -1.6163   -1.4051    1.0387 C   0  0  0  0  0  0  0  0  0  0  0  0
   -2.5820   -0.5445    0.5671 C   0  0  0  0  0  0  0  0  0  0  0  0
    2.4239   -1.4481    0.7861 H   0  0  0  0  0  0  0  0  0  0  0  0
    0.4712   -1.8425    1.1680 H   0  0  0  0  0  0  0  0  0  0  0  0
    4.1399   -0.3683   -0.9782 H   0  0  0  0  0  0  0  0  0  0  0  0
   -0.4284    2.8417   -0.6382 H   0  0  0  0  0  0  0  0  0  0  0  0
   -0.1888    1.9026   -2.1305 H   0  0  0  0  0  0  0  0  0  0  0  0
   -2.9526    1.2188   -0.5105 H   0  0  0  0  0  0  0  0  0  0  0  0
   -1.9271   -2.2880    1.6126 H   0  0  0  0  0  0  0  0  0  0  0  0
   -3.6451   -0.7262    0.7543 H   0  0  0  0  0  0  0  0  0  0  0  0
  1  2  2  0
  1  3  1  0
  1  4  1  0
  3  5  2  0
  3  6  1  0
  4  7  1  0
  5  8  1  0
  5  9  1  0
  6 10  2  0
  9 11  2  0
 10 11  1  0
  4 12  1  0
  6 13  1  0
  7 14  1  0
  8 15  1  0
  8 16  1  0
  9 17  1  0
 10 18  1  0
 11 19  1  0
M  END
>  <JobName>  (42) 
CHEMBL19005_f005

>  <Status>  (42) 
ok

>  <E_el>  (42) 
-530.3193578979

>  <HBA_atom_index>  (42) 
2

>  <Function>  (42) 
carbonyl

>  <Atom>  (42) 
O

>  <Molecular_Weight>  (42) 
152.15061

>  <Mol_ID>  (42) 
CHEMBL19005_f005

>  <Atom_and_Type>  (42) 
O-ring_sidechain fragment

>  <E_el_PW6B95>  (42) 
-532.3790857629

>  <E_el_PBEh-3c>  (42) 
-530.3193578979

>  <E_el complex_PW6B95>  (42) 
-939.7884105236

>  <E_el complex_PBEh-3c>  (42) 
-936.183096798

>  <HB_distance>  (42) 
1.82

>  <dG(298)_RRHO (kJ/mol)>  (42) 
311.9306

>  <dG(298)_RRHO complex (kJ/mol)>  (42) 
551.8175

>  <dG_solv_SMD_CCl4 (kJ/mol)>  (42) 
-32.3573

>  <dG_solv_SMD_CCl4 complex (kJ/mol)>  (42) 
-47.9880

>  <pKBHX_QC>  (42) 
1.17

>  <Delta G_sol (kJ/mol)>  (42) 
24.04

>  <Delta G (kcal/mol)>  (42) 
-1.59

>  <cm5>  (42) 
0.5220
-0.5908
-0.0455
-0.3808
0.2388
-0.0903
-0.5628
-0.9169
-0.1029
-0.0895
-0.0713
0.3952
0.0865
0.5378
0.3936
0.4037
0.0997
0.0850
0.0886


>  <Mulliken>  (42) 
    0.42997893
   -0.55349041
   -0.05124637
   -0.08451012
    0.18642263
   -0.03716112
   -0.42661433
   -0.49321178
   -0.05489022
   -0.03559592
   -0.01652702
    0.20840392
    0.02397296
    0.35983159
    0.21552955
    0.22391490
    0.04023528
    0.03080214
    0.03415540


$$$$

     RDKit          3D

 17 17  0  0  1  0  0  0  0  0999 V2000
    2.4560   -0.3739   -0.4857 N   0  0  0  0  0  0  0  0  0  0  0  0
    3.7771   -0.3615   -0.2238 O   0  0  0  0  0  0  0  0  0  0  0  0
    1.5679    0.2090    0.4405 C   0  0  0  0  0  0  0  0  0  0  0  0
    0.1394    0.2272    0.2148 C   0  0  0  0  0  0  0  0  0  0  0  0
    2.0348    0.7400    1.5171 O   0  0  0  0  0  0  0  0  0  0  0  0
   -0.6765    0.6903    1.2558 C   0  0  0  0  0  0  0  0  0  0  0  0
   -0.3970   -0.1863   -0.9645 C   0  0  0  0  0  0  0  0  0  0  0  0
   -2.0276    0.7081    1.0356 C   0  0  0  0  0  0  0  0  0  0  0  0
   -2.6184    0.3006   -0.1385 C   0  0  0  0  0  0  0  0  0  0  0  0
   -1.7872   -0.1458   -1.1334 C   0  0  0  0  0  0  0  0  0  0  0  0
    2.1265   -0.8105   -1.3559 H   0  0  0  0  0  0  0  0  0  0  0  0
    4.0256    0.5827   -0.0686 H   0  0  0  0  0  0  0  0  0  0  0  0
   -0.2284    1.0204    2.2008 H   0  0  0  0  0  0  0  0  0  0  0  0
    0.2193   -0.5410   -1.7688 H   0  0  0  0  0  0  0  0  0  0  0  0
   -2.6900    1.0663    1.8345 H   0  0  0  0  0  0  0  0  0  0  0  0
   -3.7082    0.3282   -0.2817 H   0  0  0  0  0  0  0  0  0  0  0  0
   -2.2132   -0.4776   -2.0783 H   0  0  0  0  0  0  0  0  0  0  0  0
  1  2  1  0
  1  3  1  0
  3  4  1  0
  3  5  2  0
  4  6  2  0
  4  7  1  0
  6  8  1  0
  7 10  2  0
  8  9  2  0
  9 10  1  0
  1 11  1  0
  2 12  1  0
  6 13  1  0
  7 14  1  0
  8 15  1  0
  9 16  1  0
 10 17  1  0
M  END
>  <JobName>  (43) 
CHEMBL19005_f007

>  <Status>  (43) 
ok

>  <E_el>  (43) 
-475.0788716388

>  <HBA_atom_index>  (43) 
5

>  <Function>  (43) 
carbonyl

>  <Atom>  (43) 
O

>  <Molecular_Weight>  (43) 
137.13597

>  <Mol_ID>  (43) 
CHEMBL19005_f007

>  <Atom_and_Type>  (43) 
O-ring_sidechain fragment

>  <E_el_PW6B95>  (43) 
-476.9299135861

>  <E_el_PBEh-3c>  (43) 
-475.0788716388

>  <E_el complex_PW6B95>  (43) 
-884.3391849357

>  <E_el complex_PBEh-3c>  (43) 
-880.9420107839

>  <HB_distance>  (43) 
1.85

>  <dG(298)_RRHO (kJ/mol)>  (43) 
269.4027

>  <dG(298)_RRHO complex (kJ/mol)>  (43) 
506.7087

>  <dG_solv_SMD_CCl4 (kJ/mol)>  (43) 
-32.2496

>  <dG_solv_SMD_CCl4 complex (kJ/mol)>  (43) 
-49.0674

>  <pKBHX_QC>  (43) 
1.52

>  <Delta G_sol (kJ/mol)>  (43) 
20.41

>  <Delta G (kcal/mol)>  (43) 
-2.08

>  <cm5>  (43) 
-0.3913
-0.5574
0.5040
-0.0254
-0.6095
-0.0490
-0.0916
-0.0760
-0.0696
-0.0784
0.4139
0.5481
0.1266
0.0891
0.0875
0.0913
0.0876


>  <Mulliken>  (43) 
   -0.08355128
   -0.42311674
    0.41580070
   -0.02377578
   -0.57049894
    0.00099488
   -0.03863513
   -0.02226035
   -0.01516245
   -0.02322371
    0.22095998
    0.36669482
    0.06647462
    0.02690730
    0.03280427
    0.03756775
    0.03202006


$$$$

     RDKit          3D

 13 12  0  0  1  0  0  0  0  0999 V2000
   -1.3105   -0.2143   -0.3343 C   0  0  0  0  0  0  0  0  0  0  0  0
   -1.7251   -0.3375    0.9728 O   0  0  0  0  0  0  0  0  0  0  0  0
   -0.0653    0.6271   -0.4783 C   0  0  0  0  0  0  0  0  0  0  0  0
    1.1092    0.0492    0.2858 C   0  0  0  0  0  0  0  0  0  0  0  0
    1.4288   -1.2297   -0.1619 O   0  0  0  0  0  0  0  0  0  0  0  0
   -2.1172    0.3332   -0.8813 H   0  0  0  0  0  0  0  0  0  0  0  0
   -1.1638   -1.2067   -0.7964 H   0  0  0  0  0  0  0  0  0  0  0  0
   -1.4130    0.4132    1.5179 H   0  0  0  0  0  0  0  0  0  0  0  0
    0.2291    0.6258   -1.5478 H   0  0  0  0  0  0  0  0  0  0  0  0
   -0.2302    1.6777   -0.1834 H   0  0  0  0  0  0  0  0  0  0  0  0
    1.9876    0.6930    0.0253 H   0  0  0  0  0  0  0  0  0  0  0  0
    0.9397    0.0031    1.3633 H   0  0  0  0  0  0  0  0  0  0  0  0
    2.3307   -1.4342    0.2184 H   0  0  0  0  0  0  0  0  0  0  0  0
  1  2  1  0
  1  3  1  0
  3  4  1  0
  4  5  1  0
  1  6  1  0
  1  7  1  0
  2  8  1  0
  3  9  1  0
  3 10  1  0
  4 11  1  0
  4 12  1  0
  5 13  1  0
M  END
>  <JobName>  (44) 
CHEMBL19067_f004

>  <Status>  (44) 
ok

>  <E_el>  (44) 
-268.9843253155

>  <HBA_atom_index>  (44) 
2
5

>  <Function>  (44) 
alcohol
alcohol

>  <Atom>  (44) 
O
O

>  <Molecular_Weight>  (44) 
76.09442

>  <Mol_ID>  (44) 
CHEMBL19067_f004

>  <Atom_and_Type>  (44) 
O-chain fragment

>  <E_el_PW6B95>  (44) 
-270.0179075634

>  <E_el_PBEh-3c>  (44) 
-268.9843253155

>  <E_el complex_PW6B95>  (44) 
-677.4226608834
-677.4259760139

>  <E_el complex_PBEh-3c>  (44) 
-674.8436996364
-674.8466168589

>  <HB_distance>  (44) 
1.86
1.76

>  <dG(298)_RRHO (kJ/mol)>  (44) 
234.4809

>  <dG(298)_RRHO complex (kJ/mol)>  (44) 
470.0462
472.1125

>  <dG_solv_SMD_CCl4 (kJ/mol)>  (44) 
-18.9391

>  <dG_solv_SMD_CCl4 complex (kJ/mol)>  (44) 
-39.8867
-34.3161

>  <pKBHX_QC>  (44) 
0.93
1.04

>  <Delta G_sol (kJ/mol)>  (44) 
26.40
25.34

>  <Delta G (kcal/mol)>  (44) 
-1.28
-1.42

>  <cm5>  (44) 
0.1351
-0.7738
-0.1854
0.1242
-0.7675
0.0629
0.1027
0.4996
0.0952
0.0761
0.0620
0.0765
0.4924


>  <Mulliken>  (44) 
    0.21425992
   -0.55924485
   -0.08126458
    0.20711590
   -0.55988699
    0.00180250
    0.03883917
    0.33194244
    0.03890287
    0.02094827
    0.00115630
    0.01081184
    0.33461721


$$$$

     RDKit          3D

 27 28  0  0  1  0  0  0  0  0999 V2000
   -0.4622    1.3343    1.4745 S   0  0  0  0  0  0  0  0  0  0  0  0
   -1.2077    2.5805    1.9655 O   0  0  0  0  0  0  0  0  0  0  0  0
   -1.6717    0.3304    0.7360 C   0  0  0  0  0  0  0  0  0  0  0  0
    0.0437    0.5816    2.7009 O   0  0  0  0  0  0  0  0  0  0  0  0
    0.8422    1.7774    0.4975 N   0  0  0  0  0  0  0  0  0  0  0  0
   -2.6022    0.8459   -0.1469 C   0  0  0  0  0  0  0  0  0  0  0  0
   -1.7864   -1.0366    1.0282 C   0  0  0  0  0  0  0  0  0  0  0  0
    1.7368    0.8525   -0.0792 C   0  0  0  0  0  0  0  0  0  0  0  0
   -3.5862    0.0585   -0.7070 C   0  0  0  0  0  0  0  0  0  0  0  0
   -2.7709   -1.8226    0.4673 C   0  0  0  0  0  0  0  0  0  0  0  0
    3.1200    0.9762    0.1361 C   0  0  0  0  0  0  0  0  0  0  0  0
    1.3302   -0.2069   -0.8421 C   0  0  0  0  0  0  0  0  0  0  0  0
   -3.6835   -1.2794   -0.4091 C   0  0  0  0  0  0  0  0  0  0  0  0
    4.0252    0.0831   -0.3880 C   0  0  0  0  0  0  0  0  0  0  0  0
    3.6132   -0.9827   -1.1547 C   0  0  0  0  0  0  0  0  0  0  0  0
    2.2605   -1.1013   -1.3643 C   0  0  0  0  0  0  0  0  0  0  0  0
    0.9941    2.8163    0.3087 H   0  0  0  0  0  0  0  0  0  0  0  0
   -2.5113    1.9067   -0.3721 H   0  0  0  0  0  0  0  0  0  0  0  0
   -1.0446   -1.4308    1.7274 H   0  0  0  0  0  0  0  0  0  0  0  0
   -4.3113    0.4677   -1.3971 H   0  0  0  0  0  0  0  0  0  0  0  0
   -2.8358   -2.8749    0.7109 H   0  0  0  0  0  0  0  0  0  0  0  0
    3.4298    1.8152    0.7384 H   0  0  0  0  0  0  0  0  0  0  0  0
    0.2846   -0.3442   -1.0594 H   0  0  0  0  0  0  0  0  0  0  0  0
   -4.4378   -1.9312   -0.8250 H   0  0  0  0  0  0  0  0  0  0  0  0
    5.0874    0.1941   -0.2117 H   0  0  0  0  0  0  0  0  0  0  0  0
    4.3026   -1.6897   -1.5718 H   0  0  0  0  0  0  0  0  0  0  0  0
    1.8412   -1.9200   -1.9630 H   0  0  0  0  0  0  0  0  0  0  0  0
  1  2  2  0
  1  3  1  0
  1  4  2  0
  1  5  1  0
  3  6  2  0
  3  7  1  0
  5  8  1  0
  6  9  1  0
  7 10  2  0
  8 11  2  0
  8 12  1  0
  9 13  2  0
 10 13  1  0
 11 14  1  0
 12 16  2  0
 14 15  2  0
 15 16  1  0
  5 17  1  0
  6 18  1  0
  7 19  1  0
  9 20  1  0
 10 21  1  0
 11 22  1  0
 12 23  1  0
 13 24  1  0
 14 25  1  0
 15 26  1  0
 16 27  1  0
M  END
>  <JobName>  (45) 
CHEMBL19320_f002

>  <Status>  (45) 
ok

>  <E_el>  (45) 
-1065.325177946

>  <HBA_atom_index>  (45) 
2
4

>  <Function>  (45) 
sulfinyl
sulfinyl

>  <Atom>  (45) 
O
O

>  <Molecular_Weight>  (45) 
233.28624

>  <Mol_ID>  (45) 
CHEMBL19320_f002

>  <Atom_and_Type>  (45) 
O-ring_sidechain fragment

>  <E_el_PW6B95>  (45) 
-1068.784189891

>  <E_el_PBEh-3c>  (45) 
-1065.325177946

>  <E_el complex_PW6B95>  (45) 
-1476.196723043
-1476.195219942

>  <E_el complex_PBEh-3c>  (45) 
-1471.191346905
-1471.18979438

>  <HB_distance>  (45) 
2.02
1.87

>  <dG(298)_RRHO (kJ/mol)>  (45) 
462.5872

>  <dG(298)_RRHO complex (kJ/mol)>  (45) 
704.7635
705.1179

>  <dG_solv_SMD_CCl4 (kJ/mol)>  (45) 
-47.9457

>  <dG_solv_SMD_CCl4 complex (kJ/mol)>  (45) 
-58.5715
-59.2357

>  <pKBHX_QC>  (45) 
1.28
0.92

>  <Delta G_sol (kJ/mol)>  (45) 
22.91
26.55

>  <Delta G (kcal/mol)>  (45) 
-1.74
-1.26

>  <cm5>  (45) 
0.6095
-0.4866
0.0982
-0.4833
-0.5838
-0.0669
-0.0632
0.1996
-0.0752
-0.0765
-0.0979
-0.1069
-0.0707
-0.0717
-0.0877
-0.0744
0.4229
0.1166
0.1275
0.0997
0.1009
0.1044
0.0915
0.1001
0.0932
0.0964
0.0844


>  <Mulliken>  (45) 
    0.50829274
   -0.44819905
    0.08973448
   -0.44355962
   -0.28028235
   -0.01665346
   -0.01321257
    0.14683748
   -0.01950340
   -0.02049451
   -0.04910396
   -0.05821541
   -0.01380191
   -0.01603694
   -0.03028912
   -0.02030658
    0.25146189
    0.05683431
    0.06682814
    0.04312256
    0.04452793
    0.04376349
    0.02908402
    0.04364807
    0.03672227
    0.03897066
    0.02983085


$$$$

     RDKit          3D

 14 14  0  0  1  0  0  0  0  0999 V2000
   -1.4584   -0.0958    0.0516 C   0  0  0  0  0  0  0  0  0  0  0  0
   -1.9846   -1.1729    0.4726 N   0  0  0  0  0  0  0  0  0  0  0  0
   -0.0071    0.0358   -0.0147 C   0  0  0  0  0  0  0  0  0  0  0  0
   -2.2758    0.9676   -0.3497 N   0  0  0  0  0  0  0  0  0  0  0  0
    0.9627   -0.8662    0.3228 C   0  0  0  0  0  0  0  0  0  0  0  0
    0.9302    1.3847   -0.5449 S   0  0  0  0  0  0  0  0  0  0  0  0
    2.2392   -0.5118    0.1725 C   0  0  0  0  0  0  0  0  0  0  0  0
    2.4929    0.7471   -0.3157 C   0  0  0  0  0  0  0  0  0  0  0  0
   -2.9824   -1.3769    0.5619 H   0  0  0  0  0  0  0  0  0  0  0  0
   -2.9097    0.8767   -1.1636 H   0  0  0  0  0  0  0  0  0  0  0  0
   -2.2445    1.8567    0.1760 H   0  0  0  0  0  0  0  0  0  0  0  0
    0.6576   -1.8641    0.7109 H   0  0  0  0  0  0  0  0  0  0  0  0
    3.0971   -1.1795    0.4208 H   0  0  0  0  0  0  0  0  0  0  0  0
    3.4829    1.1989   -0.5005 H   0  0  0  0  0  0  0  0  0  0  0  0
  1  2  2  3
  1  3  1  0
  1  4  1  0
  3  5  2  0
  3  6  1  0
  5  7  1  0
  6  8  1  0
  7  8  2  0
  2  9  1  0
  4 10  1  0
  4 11  1  0
  5 12  1  0
  7 13  1  0
  8 14  1  0
M  END
>  <JobName>  (46) 
CHEMBL19666_f008

>  <Status>  (46) 
ok

>  <E_el>  (46) 
-700.7050375576

>  <HBA_atom_index>  (46) 
2

>  <Function>  (46) 
imine

>  <Atom>  (46) 
N

>  <Molecular_Weight>  (46) 
126.17954

>  <Mol_ID>  (46) 
CHEMBL19666_f008

>  <Atom_and_Type>  (46) 
N-ring_sidechain fragment

>  <E_el_PW6B95>  (46) 
-702.7105870420

>  <E_el_PBEh-3c>  (46) 
-700.7050375576

>  <E_el complex_PW6B95>  (46) 
-1110.124466590

>  <E_el complex_PBEh-3c>  (46) 
-1106.576782888

>  <HB_distance>  (46) 
1.76

>  <dG(298)_RRHO (kJ/mol)>  (46) 
206.7987

>  <dG(298)_RRHO complex (kJ/mol)>  (46) 
445.9178

>  <dG_solv_SMD_CCl4 (kJ/mol)>  (46) 
-28.1554

>  <dG_solv_SMD_CCl4 complex (kJ/mol)>  (46) 
-46.2279

>  <pKBHX_QC>  (46) 
2.66

>  <Delta G_sol (kJ/mol)>  (46) 
8.87

>  <Delta G (kcal/mol)>  (46) 
-3.62

>  <cm5>  (46) 
0.4733
-0.7536
0.0345
-0.9322
-0.0822
-0.0621
-0.1008
-0.0303
0.3946
0.3990
0.3952
0.0902
0.0763
0.0983


>  <Mulliken>  (46) 
    0.33162963
   -0.47325905
    0.01493599
   -0.51258468
   -0.03754543
   -0.02448086
   -0.05215900
    0.00473555
    0.20846147
    0.22038668
    0.21580366
    0.03434224
    0.02399852
    0.04573529


$$$$

     RDKit          3D

 26 27  0  0  1  0  0  0  0  0999 V2000
    2.8014    0.3363    0.3765 S   0  0  0  0  0  0  0  0  0  0  0  0
    3.5811    0.7287   -0.8509 O   0  0  0  0  0  0  0  0  0  0  0  0
    1.0845    0.4370    0.1135 C   0  0  0  0  0  0  0  0  0  0  0  0
    3.1720    1.2279    1.5457 O   0  0  0  0  0  0  0  0  0  0  0  0
    3.2591   -1.3418    0.7299 C   0  0  0  0  0  0  0  0  0  0  0  0
    0.4435    1.6334   -0.1836 C   0  0  0  0  0  0  0  0  0  0  0  0
    0.3432   -0.7193    0.2058 C   0  0  0  0  0  0  0  0  0  0  0  0
    1.2091    2.8263   -0.2788 N   0  0  0  0  0  0  0  0  0  0  0  0
   -0.9382    1.6427   -0.3830 C   0  0  0  0  0  0  0  0  0  0  0  0
   -1.0205   -0.7144    0.0098 C   0  0  0  0  0  0  0  0  0  0  0  0
   -1.6586    0.4741   -0.2856 C   0  0  0  0  0  0  0  0  0  0  0  0
   -3.0321    0.4712   -0.4818 C   0  0  0  0  0  0  0  0  0  0  0  0
   -3.7153   -0.7043   -0.3778 C   0  0  0  0  0  0  0  0  0  0  0  0
   -3.1212   -1.9208   -0.0840 C   0  0  0  0  0  0  0  0  0  0  0  0
   -1.7382   -1.8862    0.1081 C   0  0  0  0  0  0  0  0  0  0  0  0
    3.2264   -1.9049   -0.2380 H   0  0  0  0  0  0  0  0  0  0  0  0
    2.6012   -1.8377    1.4400 H   0  0  0  0  0  0  0  0  0  0  0  0
    4.3293   -1.3154    1.0810 H   0  0  0  0  0  0  0  0  0  0  0  0
    0.8297   -1.6800    0.4404 H   0  0  0  0  0  0  0  0  0  0  0  0
    0.8677    3.6894    0.1917 H   0  0  0  0  0  0  0  0  0  0  0  0
    2.1078    2.9043   -0.7963 H   0  0  0  0  0  0  0  0  0  0  0  0
   -1.4242    2.5861   -0.6145 H   0  0  0  0  0  0  0  0  0  0  0  0
   -3.4883    1.4246   -0.7107 H   0  0  0  0  0  0  0  0  0  0  0  0
   -4.7826   -0.6985   -0.5316 H   0  0  0  0  0  0  0  0  0  0  0  0
   -3.6855   -2.8480   -0.0056 H   0  0  0  0  0  0  0  0  0  0  0  0
   -1.2511   -2.8107    0.3365 H   0  0  0  0  0  0  0  0  0  0  0  0
  1  2  2  0
  1  3  1  0
  1  4  2  0
  1  5  1  0
  3  6  2  0
  3  7  1  0
  6  8  1  0
  6  9  1  0
  7 10  2  0
  9 11  2  0
 10 11  1  0
 10 15  1  0
 11 12  1  0
 12 13  2  0
 13 14  1  0
 14 15  2  0
  5 16  1  0
  5 17  1  0
  5 18  1  0
  7 19  1  0
  8 20  1  0
  8 21  1  0
  9 22  1  0
 12 23  1  0
 13 24  1  0
 14 25  1  0
 15 26  1  0
M  END
>  <JobName>  (47) 
CHEMBL20488_f007

>  <Status>  (47) 
ok

>  <E_el>  (47) 
-1027.331914035

>  <HBA_atom_index>  (47) 
2
4

>  <Function>  (47) 
sulfinyl
sulfinyl

>  <Atom>  (47) 
O
O

>  <Molecular_Weight>  (47) 
221.27554

>  <Mol_ID>  (47) 
CHEMBL20488_f007

>  <Atom_and_Type>  (47) 
O-ring_sidechain fragment

>  <E_el_PW6B95>  (47) 
-1030.634051030

>  <E_el_PBEh-3c>  (47) 
-1027.331914035

>  <E_el complex_PW6B95>  (47) 
-1438.044705681
-1438.042194258

>  <E_el complex_PBEh-3c>  (47) 
-1433.196211331
-1433.195322443

>  <HB_distance>  (47) 
2.18
1.89

>  <dG(298)_RRHO (kJ/mol)>  (47) 
451.0638

>  <dG(298)_RRHO complex (kJ/mol)>  (47) 
695.3747
691.1765

>  <dG_solv_SMD_CCl4 (kJ/mol)>  (47) 
-42.7294

>  <dG_solv_SMD_CCl4 complex (kJ/mol)>  (47) 
-52.7133
-58.3729

>  <pKBHX_QC>  (47) 
0.52
0.84

>  <Delta G_sol (kJ/mol)>  (47) 
30.62
27.36

>  <Delta G (kcal/mol)>  (47) 
-0.71
-1.15

>  <cm5>  (47) 
0.4935
-0.5017
0.0652
-0.4968
-0.1293
0.2241
-0.0881
-0.8692
-0.1221
-0.0013
0.0125
-0.0924
-0.0732
-0.0867
-0.0876
0.1144
0.1103
0.1382
0.0939
0.3954
0.4269
0.1051
0.0954
0.0887
0.0929
0.0919


>  <Mulliken>  (47) 
    0.46577573
   -0.45668780
    0.04989552
   -0.45554447
   -0.00612732
    0.17186128
   -0.04124445
   -0.45084561
   -0.07651898
    0.00641037
    0.02026098
   -0.03853542
   -0.01723799
   -0.03088606
   -0.03265695
    0.06188418
    0.05565384
    0.08623204
    0.03538796
    0.22025669
    0.24745200
    0.04537572
    0.03771056
    0.03141561
    0.03802591
    0.03268667


$$$$

     RDKit          3D

 10  9  0  0  1  0  0  0  0  0999 V2000
    1.8809   -0.0489    0.3343 C   0  0  0  0  0  0  0  0  0  0  0  0
    2.9496   -0.2443   -0.0051 N   0  0  0  0  0  0  0  0  0  0  0  0
    0.5822    0.1862    0.7718 N   0  0  0  0  0  0  0  0  0  0  0  0
   -0.5136    0.2207   -0.1364 C   0  0  0  0  0  0  0  0  0  0  0  0
   -0.9930    1.2896   -0.6512 N   0  0  0  0  0  0  0  0  0  0  0  0
   -1.1002   -1.0144   -0.4828 N   0  0  0  0  0  0  0  0  0  0  0  0
    0.3552    0.3459    1.7733 H   0  0  0  0  0  0  0  0  0  0  0  0
   -0.5442    2.1899   -0.3811 H   0  0  0  0  0  0  0  0  0  0  0  0
   -0.6212   -1.6260   -1.1607 H   0  0  0  0  0  0  0  0  0  0  0  0
   -1.9958   -1.2986   -0.0621 H   0  0  0  0  0  0  0  0  0  0  0  0
  1  2  3  0
  1  3  1  0
  3  4  1  0
  4  5  2  3
  4  6  1  0
  3  7  1  0
  5  8  1  0
  6  9  1  0
  6 10  1  0
M  END
>  <JobName>  (48) 
CHEMBL21072_f003

>  <Status>  (48) 
ok

>  <E_el>  (48) 
-296.9390565354

>  <HBA_atom_index>  (48) 
2
5

>  <Function>  (48) 
nitrile
imine

>  <Atom>  (48) 
N
N

>  <Molecular_Weight>  (48) 
84.07996

>  <Mol_ID>  (48) 
CHEMBL21072_f003

>  <Atom_and_Type>  (48) 
N-chain fragment

>  <E_el_PW6B95>  (48) 
-298.1029261499

>  <E_el_PBEh-3c>  (48) 
-296.9390565354

>  <E_el complex_PW6B95>  (48) 
-705.5091420414
-705.5216802662

>  <E_el complex_PBEh-3c>  (48) 
-702.801356006
-702.814792096

>  <HB_distance>  (48) 
1.93
1.79

>  <dG(298)_RRHO (kJ/mol)>  (48) 
124.6105

>  <dG(298)_RRHO complex (kJ/mol)>  (48) 
356.7191
361.7128

>  <dG_solv_SMD_CCl4 (kJ/mol)>  (48) 
-53.5609

>  <dG_solv_SMD_CCl4 complex (kJ/mol)>  (48) 
-74.3304
-64.1330

>  <pKBHX_QC>  (48) 
1.63
3.37

>  <Delta G_sol (kJ/mol)>  (48) 
19.29
1.56

>  <Delta G (kcal/mol)>  (48) 
-2.23
-4.60

>  <cm5>  (48) 
0.5152
-0.4729
-0.6965
0.6355
-0.6855
-0.9276
0.4251
0.3848
0.4120
0.4099


>  <Mulliken>  (48) 
    0.32867997
   -0.34826774
   -0.39227729
    0.44122719
   -0.42328532
   -0.51292662
    0.24314250
    0.20497549
    0.23058094
    0.22815087


$$$$

     RDKit          3D

 39 40  0  0  1  0  0  0  0  0999 V2000
    1.5278   -1.2846    0.4333 S   0  0  0  0  0  0  0  0  0  0  0  0
    1.6312   -2.4156    1.4520 O   0  0  0  0  0  0  0  0  0  0  0  0
    1.8096    0.2500    1.1715 C   0  0  0  0  0  0  0  0  0  0  0  0
    2.6019   -1.6173   -0.5955 O   0  0  0  0  0  0  0  0  0  0  0  0
    0.0262   -1.4556   -0.3381 N   0  0  0  0  0  0  0  0  0  0  0  0
    1.5078    0.5005    2.5003 C   0  0  0  0  0  0  0  0  0  0  0  0
    2.3527    1.2728    0.4303 C   0  0  0  0  0  0  0  0  0  0  0  0
   -0.2505   -0.5970   -1.4148 C   0  0  0  0  0  0  0  0  0  0  0  0
   -0.3175   -2.8238   -0.4708 C   0  0  0  0  0  0  0  0  0  0  0  0
    1.7480    1.7514    3.0662 C   0  0  0  0  0  0  0  0  0  0  0  0
    2.6028    2.5257    0.9646 C   0  0  0  0  0  0  0  0  0  0  0  0
   -0.9749    0.6530   -1.0868 C   0  0  0  0  0  0  0  0  0  0  0  0
   -0.4653   -3.2895   -1.8992 C   0  0  0  0  0  0  0  0  0  0  0  0
   -1.5692   -3.1825    0.3431 C   0  0  0  0  0  0  0  0  0  0  0  0
    2.2927    2.7448    2.2867 C   0  0  0  0  0  0  0  0  0  0  0  0
   -1.5380    0.9281    0.1402 C   0  0  0  0  0  0  0  0  0  0  0  0
   -2.2035    2.0738    0.4472 C   0  0  0  0  0  0  0  0  0  0  0  0
   -2.3425    3.0530   -0.5191 C   0  0  0  0  0  0  0  0  0  0  0  0
   -1.7944    2.8194   -1.7613 C   0  0  0  0  0  0  0  0  0  0  0  0
   -1.1223    1.6486   -2.0522 C   0  0  0  0  0  0  0  0  0  0  0  0
    1.0803   -0.2844    3.1060 H   0  0  0  0  0  0  0  0  0  0  0  0
    2.6062    1.1296   -0.6109 H   0  0  0  0  0  0  0  0  0  0  0  0
    0.7334   -0.2623   -1.8615 H   0  0  0  0  0  0  0  0  0  0  0  0
   -0.7941   -1.0534   -2.2657 H   0  0  0  0  0  0  0  0  0  0  0  0
    0.4953   -3.4355   -0.0294 H   0  0  0  0  0  0  0  0  0  0  0  0
    1.5256    1.9806    4.0952 H   0  0  0  0  0  0  0  0  0  0  0  0
    3.0282    3.3280    0.3848 H   0  0  0  0  0  0  0  0  0  0  0  0
   -1.5183   -3.1480   -2.2095 H   0  0  0  0  0  0  0  0  0  0  0  0
   -0.2647   -4.3934   -1.9909 H   0  0  0  0  0  0  0  0  0  0  0  0
    0.2083   -2.7964   -2.5952 H   0  0  0  0  0  0  0  0  0  0  0  0
   -2.4880   -2.9742   -0.2137 H   0  0  0  0  0  0  0  0  0  0  0  0
   -1.4937   -2.6205    1.2984 H   0  0  0  0  0  0  0  0  0  0  0  0
   -1.5666   -4.2638    0.6185 H   0  0  0  0  0  0  0  0  0  0  0  0
    2.4903    3.7211    2.6939 H   0  0  0  0  0  0  0  0  0  0  0  0
   -1.4194    0.1401    0.8989 H   0  0  0  0  0  0  0  0  0  0  0  0
   -2.6325    2.2416    1.4401 H   0  0  0  0  0  0  0  0  0  0  0  0
   -2.8677    3.9821   -0.3116 H   0  0  0  0  0  0  0  0  0  0  0  0
   -1.9235    3.6174   -2.5043 H   0  0  0  0  0  0  0  0  0  0  0  0
   -0.7218    1.5364   -3.0410 H   0  0  0  0  0  0  0  0  0  0  0  0
  1  2  2  0
  1  3  1  0
  1  4  2  0
  1  5  1  0
  3  6  2  0
  3  7  1  0
  5  8  1  0
  5  9  1  0
  6 10  1  0
  7 11  2  0
  8 12  1  0
  9 13  1  0
  9 14  1  0
 10 15  2  0
 11 15  1  0
 12 20  1  0
 12 16  2  0
 16 17  1  0
 17 18  2  0
 18 19  1  0
 19 20  2  0
  6 21  1  0
  7 22  1  0
  8 23  1  0
  8 24  1  0
  9 25  1  0
 10 26  1  0
 11 27  1  0
 13 28  1  0
 13 29  1  0
 13 30  1  0
 14 31  1  0
 14 32  1  0
 14 33  1  0
 15 34  1  0
 16 35  1  0
 17 36  1  0
 18 37  1  0
 19 38  1  0
 20 39  1  0
M  END
>  <JobName>  (49) 
CHEMBL21714_f002

>  <Status>  (49) 
ok

>  <E_el>  (49) 
-1222.234714907

>  <HBA_atom_index>  (49) 
2
4

>  <Function>  (49) 
sulfinyl
sulfinyl

>  <Atom>  (49) 
O
O

>  <Molecular_Weight>  (49) 
289.39256

>  <Mol_ID>  (49) 
CHEMBL21714_f002

>  <Atom_and_Type>  (49) 
O-ring_sidechain fragment

>  <E_el_PW6B95>  (49) 
-1226.307668463

>  <E_el_PBEh-3c>  (49) 
-1222.234714907

>  <E_el complex_PW6B95>  (49) 
-1633.718751320
-1633.719288234

>  <E_el complex_PBEh-3c>  (49) 
-1628.099450394
-1628.098676615

>  <HB_distance>  (49) 
1.96
1.86

>  <dG(298)_RRHO (kJ/mol)>  (49) 
756.5095

>  <dG(298)_RRHO complex (kJ/mol)>  (49) 
999.4025
1001.1432

>  <dG_solv_SMD_CCl4 (kJ/mol)>  (49) 
-53.1659

>  <dG_solv_SMD_CCl4 complex (kJ/mol)>  (49) 
-66.6348
-65.6838

>  <pKBHX_QC>  (49) 
1.11
0.99

>  <Delta G_sol (kJ/mol)>  (49) 
24.59
25.87

>  <Delta G (kcal/mol)>  (49) 
-1.52
-1.35

>  <cm5>  (49) 
0.6013
-0.5022
0.1038
-0.5046
-0.4915
-0.0620
-0.0650
0.0619
0.1265
-0.0772
-0.0781
-0.0211
-0.2423
-0.2385
-0.0701
-0.0891
-0.0781
-0.0894
-0.0786
-0.1020
0.1251
0.1204
0.1137
0.1174
0.1583
0.1045
0.1043
0.0777
0.0865
0.1032
0.0798
0.0940
0.0839
0.0995
0.0858
0.0838
0.0865
0.0832
0.0888


>  <Mulliken>  (49) 
    0.50561930
   -0.45420582
    0.09443791
   -0.46225263
   -0.23063507
   -0.01087860
   -0.01401002
    0.08941668
    0.12889234
   -0.02062407
   -0.02091251
   -0.01000986
   -0.10126794
   -0.10007668
   -0.01275855
   -0.03968461
   -0.02363473
   -0.03348211
   -0.02408540
   -0.04688361
    0.06481840
    0.05956754
    0.04513826
    0.05077185
    0.07577530
    0.04768631
    0.04747539
    0.02493875
    0.03838724
    0.04635718
    0.02661169
    0.03907573
    0.03471826
    0.04221814
    0.02417564
    0.02907710
    0.03107330
    0.02883970
    0.03033020


$$$$

     RDKit          3D

 35 36  0  0  1  0  0  0  0  0999 V2000
   -0.7765   -0.8256   -0.8823 C   0  0  0  0  0  0  0  0  0  0  0  0
    0.3505   -0.4796   -0.0051 N   0  0  0  0  0  0  0  0  0  0  0  0
    1.6406   -0.3311   -0.5951 C   0  0  0  0  0  0  0  0  0  0  0  0
   -2.0533   -0.9388   -0.0810 C   0  0  0  0  0  0  0  0  0  0  0  0
    1.6916   -0.5129   -1.8260 O   0  0  0  0  0  0  0  0  0  0  0  0
    2.8351    0.0076    0.1536 C   0  0  0  0  0  0  0  0  0  0  0  0
   -2.3608    0.2993    0.5758 N   0  0  0  0  0  0  0  0  0  0  0  0
   -3.2328   -1.1805   -0.9830 C   0  0  0  0  0  0  0  0  0  0  0  0
    2.6950    0.1964    1.5362 C   0  0  0  0  0  0  0  0  0  0  0  0
    4.0720    0.1476   -0.4270 C   0  0  0  0  0  0  0  0  0  0  0  0
   -2.1356    1.4212   -0.3131 C   0  0  0  0  0  0  0  0  0  0  0  0
   -3.7932    0.2106    0.8343 C   0  0  0  0  0  0  0  0  0  0  0  0
   -4.3294   -0.2725   -0.4841 C   0  0  0  0  0  0  0  0  0  0  0  0
    3.7813    0.5207    2.3224 C   0  0  0  0  0  0  0  0  0  0  0  0
    5.1679    0.4824    0.4150 C   0  0  0  0  0  0  0  0  0  0  0  0
    4.3215   -0.0125   -1.7557 O   0  0  0  0  0  0  0  0  0  0  0  0
    5.0251    0.6640    1.7544 C   0  0  0  0  0  0  0  0  0  0  0  0
   -0.5474   -1.7601   -1.4210 H   0  0  0  0  0  0  0  0  0  0  0  0
   -0.8895    0.0276   -1.5764 H   0  0  0  0  0  0  0  0  0  0  0  0
    0.1200   -0.3676    0.9913 H   0  0  0  0  0  0  0  0  0  0  0  0
   -1.9628   -1.7371    0.7025 H   0  0  0  0  0  0  0  0  0  0  0  0
   -2.9599   -0.9653   -2.0494 H   0  0  0  0  0  0  0  0  0  0  0  0
   -3.5321   -2.2402   -0.9295 H   0  0  0  0  0  0  0  0  0  0  0  0
    1.7112    0.0785    1.9563 H   0  0  0  0  0  0  0  0  0  0  0  0
   -1.0745    1.6928   -0.4129 H   0  0  0  0  0  0  0  0  0  0  0  0
   -2.6617    2.3407    0.0686 H   0  0  0  0  0  0  0  0  0  0  0  0
   -2.5338    1.2058   -1.3140 H   0  0  0  0  0  0  0  0  0  0  0  0
   -4.1954    1.2014    1.1351 H   0  0  0  0  0  0  0  0  0  0  0  0
   -3.9540   -0.5621    1.5879 H   0  0  0  0  0  0  0  0  0  0  0  0
   -5.2926   -0.8045   -0.3499 H   0  0  0  0  0  0  0  0  0  0  0  0
   -4.4776    0.5600   -1.1949 H   0  0  0  0  0  0  0  0  0  0  0  0
    3.5960    0.6529    3.3947 H   0  0  0  0  0  0  0  0  0  0  0  0
    6.1372    0.5903   -0.0515 H   0  0  0  0  0  0  0  0  0  0  0  0
    3.7454   -0.2320   -2.4784 H   0  0  0  0  0  0  0  0  0  0  0  0
    5.8726    0.9226    2.4038 H   0  0  0  0  0  0  0  0  0  0  0  0
  1  2  1  0
  1  4  1  0
  2  3  1  0
  3  5  2  0
  3  6  1  0
  4  7  1  0
  4  8  1  0
  6  9  2  0
  6 10  1  0
  7 11  1  0
  7 12  1  0
  8 13  1  0
  9 14  1  0
 10 15  2  0
 10 16  1  0
 12 13  1  0
 14 17  2  0
 15 17  1  0
  1 18  1  0
  1 19  1  0
  2 20  1  0
  4 21  1  0
  8 22  1  0
  8 23  1  0
  9 24  1  0
 11 25  1  0
 11 26  1  0
 11 27  1  0
 12 28  1  0
 12 29  1  0
 13 30  1  0
 13 31  1  0
 14 32  1  0
 15 33  1  0
 16 34  1  0
 17 35  1  0
M  END
>  <JobName>  (50) 
CHEMBL21940_f002

>  <Status>  (50) 
ok

>  <E_el>  (50) 
-764.5374882018

>  <HBA_atom_index>  (50) 
5
7
16

>  <Function>  (50) 
carbonyl
tertiary amine
alcohol

>  <Atom>  (50) 
O
N
O

>  <Molecular_Weight>  (50) 
234.29422

>  <Mol_ID>  (50) 
CHEMBL21940_f002

>  <Atom_and_Type>  (50) 
N-ring_sidechain fragment

>  <E_el_PW6B95>  (50) 
-767.5119455975

>  <E_el_PBEh-3c>  (50) 
-764.5374882018

>  <E_el complex_PW6B95>  (50) 
-1174.909879334
-1174.925081677
-1174.917700940

>  <E_el complex_PBEh-3c>  (50) 
-1170.392311765
no_value!
-1170.396515486

>  <HB_distance>  (50) 
1.81
no_value!
1.92

>  <dG(298)_RRHO (kJ/mol)>  (50) 
701.4763

>  <dG(298)_RRHO complex (kJ/mol)>  (50) 
942.8519
942.8098
942.8203

>  <dG_solv_SMD_CCl4 (kJ/mol)>  (50) 
-46.8068

>  <dG_solv_SMD_CCl4 complex (kJ/mol)>  (50) 
-61.7947
CHEMBL21940_f002_c002no_value!
-65.7815

>  <pKBHX_QC>  (50) 
-1.98
no computed pKBHX value!
0.43

>  <Delta G_sol (kJ/mol)>  (50) 
56.08
no computed Delta G!
31.53

>  <Delta G (kcal/mol)>  (50) 
2.70
no computed Delta G!
-0.59

>  <cm5>  (50) 
0.0486
-0.7067
0.5473
0.1059
-0.6275
-0.0824
-0.6242
-0.1572
-0.0847
0.3199
-0.0323
0.0375
-0.1532
-0.1005
-0.1181
-0.7328
-0.0647
0.1095
0.1203
0.4118
0.0842
0.0799
0.0799
0.0952
0.0911
0.0774
0.0856
0.0850
0.0895
0.0765
0.0830
0.0848
0.1096
0.5735
0.0884


>  <Mulliken>  (50) 
    0.09147414
   -0.36398890
    0.45956469
    0.10554859
   -0.57887330
   -0.08484800
   -0.34742249
   -0.05948367
   -0.03210374
    0.30166703
    0.05301286
    0.08544732
   -0.05263915
   -0.04619529
   -0.06743968
   -0.52863281
   -0.01085753
    0.04272968
    0.04662662
    0.22225848
    0.01636607
    0.02557891
    0.02503006
    0.03155919
    0.02741814
    0.02000208
    0.02005967
    0.02292200
    0.02270099
    0.02337238
    0.02633569
    0.03024998
    0.04994087
    0.38841981
    0.03419933


$$$$

     RDKit          3D

 22 22  0  0  1  0  0  0  0  0999 V2000
    0.2405    0.4444   -1.7093 S   0  0  0  0  0  0  0  0  0  0  0  0
    0.6202   -0.8339   -2.4103 O   0  0  0  0  0  0  0  0  0  0  0  0
    1.6564    1.1566   -1.0518 N   0  0  0  0  0  0  0  0  0  0  0  0
   -0.3935    1.4198   -2.6440 O   0  0  0  0  0  0  0  0  0  0  0  0
   -0.9055    0.0670   -0.4429 C   0  0  0  0  0  0  0  0  0  0  0  0
    2.4327    0.3879   -0.1311 C   0  0  0  0  0  0  0  0  0  0  0  0
   -0.9159   -1.1416    0.2081 C   0  0  0  0  0  0  0  0  0  0  0  0
   -1.8632    1.0048   -0.0494 C   0  0  0  0  0  0  0  0  0  0  0  0
    2.4168    0.7189    1.1165 N   0  0  0  0  0  0  0  0  0  0  0  0
    3.1729   -0.6946   -0.6570 N   0  0  0  0  0  0  0  0  0  0  0  0
   -1.8317   -1.4099    1.2026 C   0  0  0  0  0  0  0  0  0  0  0  0
   -2.7802    0.7482    0.9399 C   0  0  0  0  0  0  0  0  0  0  0  0
   -2.7815   -0.4711    1.5881 C   0  0  0  0  0  0  0  0  0  0  0  0
    1.9514    2.1132   -1.3054 H   0  0  0  0  0  0  0  0  0  0  0  0
   -0.2048   -1.9093   -0.0463 H   0  0  0  0  0  0  0  0  0  0  0  0
   -1.8352    1.9446   -0.5742 H   0  0  0  0  0  0  0  0  0  0  0  0
    2.9549    0.2063    1.8362 H   0  0  0  0  0  0  0  0  0  0  0  0
    3.6268   -0.6393   -1.5842 H   0  0  0  0  0  0  0  0  0  0  0  0
    3.2616   -1.5615   -0.1000 H   0  0  0  0  0  0  0  0  0  0  0  0
   -1.8007   -2.3737    1.6852 H   0  0  0  0  0  0  0  0  0  0  0  0
   -3.5217    1.4968    1.2327 H   0  0  0  0  0  0  0  0  0  0  0  0
   -3.5001   -0.6735    2.3642 H   0  0  0  0  0  0  0  0  0  0  0  0
  1  2  2  0
  1  3  1  0
  1  4  2  0
  1  5  1  0
  3  6  1  0
  5  7  2  0
  5  8  1  0
  6  9  2  3
  6 10  1  0
  7 11  1  0
  8 12  2  0
 11 13  2  0
 12 13  1  0
  3 14  1  0
  7 15  1  0
  8 16  1  0
  9 17  1  0
 10 18  1  0
 10 19  1  0
 11 20  1  0
 12 21  1  0
 13 22  1  0
M  END
>  <JobName>  (51) 
CHEMBL21954_f007

>  <Status>  (51) 
ok

>  <E_el>  (51) 
-983.2813840589

>  <HBA_atom_index>  (51) 
2
4
9

>  <Function>  (51) 
sulfinyl
sulfinyl
imine

>  <Atom>  (51) 
O
O
N

>  <Molecular_Weight>  (51) 
199.23026

>  <Mol_ID>  (51) 
CHEMBL21954_f007

>  <Atom_and_Type>  (51) 
O-ring_sidechain fragment

>  <E_el_PW6B95>  (51) 
-986.4009831108

>  <E_el_PBEh-3c>  (51) 
-983.2813840589

>  <E_el complex_PW6B95>  (51) 
-1393.810747155
-1393.809793090
-1393.813947078

>  <E_el complex_PBEh-3c>  (51) 
-1389.145814608
-1389.143986205
-1389.152199561

>  <HB_distance>  (51) 
2.02
2.03
1.77

>  <dG(298)_RRHO (kJ/mol)>  (51) 
357.1313

>  <dG(298)_RRHO complex (kJ/mol)>  (51) 
598.0053
597.9607
597.4382

>  <dG_solv_SMD_CCl4 (kJ/mol)>  (51) 
-50.3893

>  <dG_solv_SMD_CCl4 complex (kJ/mol)>  (51) 
-61.2135
-61.8356
-67.5974

>  <pKBHX_QC>  (51) 
0.71
0.53
2.22

>  <Delta G_sol (kJ/mol)>  (51) 
28.68
30.52
13.33

>  <Delta G (kcal/mol)>  (51) 
-0.97
-0.72
-3.03

>  <cm5>  (51) 
0.6210
-0.4776
-0.6182
-0.4679
0.0980
0.6177
-0.0634
-0.0656
-0.7552
-0.8693
-0.0787
-0.0717
-0.0710
0.4458
0.1198
0.1253
0.3872
0.4193
0.4077
0.0989
0.0979
0.1001


>  <Mulliken>  (51) 
    0.51490903
   -0.43772857
   -0.31965759
   -0.42516493
    0.08871483
    0.42455816
   -0.01184553
   -0.01428513
   -0.49142598
   -0.45484922
   -0.02222534
   -0.01714060
   -0.01419497
    0.25895361
    0.05831800
    0.06285293
    0.20613409
    0.23821680
    0.22735173
    0.04196370
    0.04309058
    0.04345440


$$$$

     RDKit          3D

 33 34  0  0  1  0  0  0  0  0999 V2000
    1.5577    0.9342    0.8972 S   0  0  0  0  0  0  0  0  0  0  0  0
    0.3862    1.7394   -0.0180 N   0  0  0  0  0  0  0  0  0  0  0  0
   -0.5760    0.7969   -0.4918 C   0  0  0  0  0  0  0  0  0  0  0  0
    3.1252    0.5859    0.3676 C   0  0  0  0  0  0  0  0  0  0  0  0
    0.8960   -0.3960    1.4233 O   0  0  0  0  0  0  0  0  0  0  0  0
    1.6406    1.8114    2.1771 O   0  0  0  0  0  0  0  0  0  0  0  0
   -1.8106    1.0766    0.3444 C   0  0  0  0  0  0  0  0  0  0  0  0
    4.0276    0.1617    1.3481 C   0  0  0  0  0  0  0  0  0  0  0  0
    3.3654    0.2882   -0.9500 C   0  0  0  0  0  0  0  0  0  0  0  0
   -2.9375    0.2270    0.1010 C   0  0  0  0  0  0  0  0  0  0  0  0
    5.1040   -0.6297    1.0323 C   0  0  0  0  0  0  0  0  0  0  0  0
    4.4572   -0.4828   -1.2523 C   0  0  0  0  0  0  0  0  0  0  0  0
   -2.9793   -0.8666   -0.7043 C   0  0  0  0  0  0  0  0  0  0  0  0
   -4.0835    0.4632    0.8675 C   0  0  0  0  0  0  0  0  0  0  0  0
    5.3005   -0.9832   -0.2884 C   0  0  0  0  0  0  0  0  0  0  0  0
   -4.0670   -1.6450   -0.8589 C   0  0  0  0  0  0  0  0  0  0  0  0
   -5.2055   -1.4402   -0.0910 C   0  0  0  0  0  0  0  0  0  0  0  0
   -5.1657   -0.3709    0.7840 C   0  0  0  0  0  0  0  0  0  0  0  0
    0.9732    2.0918   -0.9446 H   0  0  0  0  0  0  0  0  0  0  0  0
   -1.0209    1.4200   -1.4805 H   0  0  0  0  0  0  0  0  0  0  0  0
   -0.3778   -0.1169   -0.8495 H   0  0  0  0  0  0  0  0  0  0  0  0
   -2.0135    2.0736    0.5823 H   0  0  0  0  0  0  0  0  0  0  0  0
   -1.4088    0.6431    1.4337 H   0  0  0  0  0  0  0  0  0  0  0  0
    3.9421    0.5436    2.3623 H   0  0  0  0  0  0  0  0  0  0  0  0
    2.6464    0.6310   -1.6683 H   0  0  0  0  0  0  0  0  0  0  0  0
    5.7289   -1.1108    1.7683 H   0  0  0  0  0  0  0  0  0  0  0  0
    4.6876   -0.7038   -2.2751 H   0  0  0  0  0  0  0  0  0  0  0  0
   -2.0003   -1.3193   -1.0061 H   0  0  0  0  0  0  0  0  0  0  0  0
   -4.1226    1.2695    1.5744 H   0  0  0  0  0  0  0  0  0  0  0  0
    6.0362   -1.7605   -0.5258 H   0  0  0  0  0  0  0  0  0  0  0  0
   -4.0956   -2.5166   -1.5022 H   0  0  0  0  0  0  0  0  0  0  0  0
   -6.0263   -2.1096   -0.1116 H   0  0  0  0  0  0  0  0  0  0  0  0
   -5.9842   -0.3056    1.5042 H   0  0  0  0  0  0  0  0  0  0  0  0
  1  2  1  0
  1  4  1  0
  1  5  2  0
  1  6  2  0
  2  3  1  0
  3  7  1  0
  4  8  2  0
  4  9  1  0
  7 10  1  0
  8 11  1  0
  9 12  2  0
 10 13  2  0
 10 14  1  0
 11 15  2  0
 12 15  1  0
 13 16  1  0
 14 18  2  0
 16 17  2  0
 17 18  1  0
  2 19  1  0
  3 20  1  0
  3 21  1  0
  7 22  1  0
  7 23  1  0
  8 24  1  0
  9 25  1  0
 11 26  1  0
 12 27  1  0
 13 28  1  0
 14 29  1  0
 15 30  1  0
 16 31  1  0
 17 32  1  0
 18 33  1  0
M  END
>  <JobName>  (52) 
CHEMBL23377_f005

>  <Status>  (52) 
ok

>  <E_el>  (52) 
-1143.778601447

>  <HBA_atom_index>  (52) 
5
6

>  <Function>  (52) 
sulfinyl
sulfinyl

>  <Atom>  (52) 
O
O

>  <Molecular_Weight>  (52) 
261.3394

>  <Mol_ID>  (52) 
CHEMBL23377_f005

>  <Atom_and_Type>  (52) 
N-ring_sidechain fragment

>  <E_el_PW6B95>  (52) 
-1147.548164111

>  <E_el_PBEh-3c>  (52) 
-1143.778601447

>  <E_el complex_PW6B95>  (52) 
-1554.960855007
-1554.956845388

>  <E_el complex_PBEh-3c>  (52) 
-1549.645408222
-1549.641620522

>  <HB_distance>  (52) 
1.95
1.91

>  <dG(298)_RRHO (kJ/mol)>  (52) 
608.3183

>  <dG(298)_RRHO complex (kJ/mol)>  (52) 
852.3009
847.7430

>  <dG_solv_SMD_CCl4 (kJ/mol)>  (52) 
-56.6788

>  <dG_solv_SMD_CCl4 complex (kJ/mol)>  (52) 
-67.8071
-72.0723

>  <pKBHX_QC>  (52) 
1.19
1.02

>  <Delta G_sol (kJ/mol)>  (52) 
23.80
25.51

>  <Delta G (kcal/mol)>  (52) 
-1.62
-1.40

>  <cm5>  (52) 
0.5807
-0.5122
0.0586
0.1038
-0.5183
-0.5117
-0.1376
-0.0393
-0.0825
0.0005
-0.0733
-0.0722
-0.0996
-0.1028
-0.0668
-0.0779
-0.1023
-0.0805
0.3313
0.0573
0.1353
0.1176
0.1191
0.1397
0.1027
0.1100
0.1016
0.0771
0.0897
0.1002
0.0811
0.0905
0.0803


>  <Mulliken>  (52) 
    0.49261378
   -0.21778626
    0.09969546
    0.09371077
   -0.47882413
   -0.47548922
   -0.04835108
    0.01037093
   -0.02998720
    0.01723344
   -0.01671052
   -0.01525259
   -0.04966155
   -0.04719120
   -0.01162812
   -0.02163101
   -0.04258183
   -0.02510860
    0.18885651
    0.00491538
    0.05609570
    0.05115628
    0.06774607
    0.07913741
    0.04162857
    0.05319914
    0.04346105
    0.02240760
    0.03104957
    0.04579340
    0.02462608
    0.03145960
    0.02504655


$$$$

     RDKit          3D

 24 24  0  0  1  0  0  0  0  0999 V2000
   -0.5682   -0.1409   -0.5165 C   0  0  0  0  0  0  0  0  0  0  0  0
   -1.0868   -1.2499   -0.9373 O   0  0  0  0  0  0  0  0  0  0  0  0
   -1.3958    0.9804   -0.4975 N   0  0  0  0  0  0  0  0  0  0  0  0
    0.8096   -0.1887   -0.1136 C   0  0  0  0  0  0  0  0  0  0  0  0
   -2.8114    0.8405   -0.9564 C   0  0  0  0  0  0  0  0  0  0  0  0
    1.4409    0.9378    0.3452 C   0  0  0  0  0  0  0  0  0  0  0  0
    1.5154   -1.4219   -0.1957 C   0  0  0  0  0  0  0  0  0  0  0  0
   -3.4563   -0.1689   -0.0649 C   0  0  0  0  0  0  0  0  0  0  0  0
    0.8369    2.1858    0.4615 O   0  0  0  0  0  0  0  0  0  0  0  0
    2.7893    0.8354    0.7263 C   0  0  0  0  0  0  0  0  0  0  0  0
    2.8638   -1.4946    0.1925 C   0  0  0  0  0  0  0  0  0  0  0  0
    0.9699   -2.5567   -0.6307 O   0  0  0  0  0  0  0  0  0  0  0  0
    3.4647   -0.3543    0.6454 C   0  0  0  0  0  0  0  0  0  0  0  0
   -1.1314    1.9150   -0.1950 H   0  0  0  0  0  0  0  0  0  0  0  0
   -3.3060    1.8215   -0.8588 H   0  0  0  0  0  0  0  0  0  0  0  0
   -2.8006    0.5450   -2.0184 H   0  0  0  0  0  0  0  0  0  0  0  0
   -3.5233   -1.1590   -0.5910 H   0  0  0  0  0  0  0  0  0  0  0  0
   -2.8832   -0.2851    0.8624 H   0  0  0  0  0  0  0  0  0  0  0  0
   -4.5099    0.1237    0.1403 H   0  0  0  0  0  0  0  0  0  0  0  0
    1.3409    2.9829    0.8034 H   0  0  0  0  0  0  0  0  0  0  0  0
    3.2659    1.7413    1.0859 H   0  0  0  0  0  0  0  0  0  0  0  0
    3.3878   -2.4359    0.1253 H   0  0  0  0  0  0  0  0  0  0  0  0
    0.2665   -3.0552   -0.9613 H   0  0  0  0  0  0  0  0  0  0  0  0
    4.5212   -0.3981    0.9527 H   0  0  0  0  0  0  0  0  0  0  0  0
  1  2  2  0
  1  3  1  0
  1  4  1  0
  3  5  1  0
  4  6  2  0
  4  7  1  0
  5  8  1  0
  6  9  1  0
  6 10  1  0
  7 11  2  0
  7 12  1  0
 10 13  2  0
 11 13  1  0
  3 14  1  0
  5 15  1  0
  5 16  1  0
  8 17  1  0
  8 18  1  0
  8 19  1  0
  9 20  1  0
 10 21  1  0
 11 22  1  0
 12 23  1  0
 13 24  1  0
M  END
>  <JobName>  (53) 
CHEMBL23437_f003

>  <Status>  (53) 
ok

>  <E_el>  (53) 
-628.6668741292

>  <HBA_atom_index>  (53) 
2
9
12

>  <Function>  (53) 
carbonyl
alcohol
alcohol

>  <Atom>  (53) 
O
O
O

>  <Molecular_Weight>  (53) 
181.18854

>  <Mol_ID>  (53) 
CHEMBL23437_f003

>  <Atom_and_Type>  (53) 
O-ring_sidechain fragment

>  <E_el_PW6B95>  (53) 
-631.0909420946

>  <E_el_PBEh-3c>  (53) 
-628.6668741292

>  <E_el complex_PW6B95>  (53) 
-1038.521969762
-1038.508029306
-1038.519712413

>  <E_el complex_PBEh-3c>  (53) 
-1034.54737339
no_value!
no_value!

>  <HB_distance>  (53) 
1.83
no_value!
no_value!

>  <dG(298)_RRHO (kJ/mol)>  (53) 
421.4088

>  <dG(298)_RRHO complex (kJ/mol)>  (53) 
666.4626
666.6779
666.1738

>  <dG_solv_SMD_CCl4 (kJ/mol)>  (53) 
-44.6549

>  <dG_solv_SMD_CCl4 complex (kJ/mol)>  (53) 
-54.7280
CHEMBL23437_f003_c002no_value!
CHEMBL23437_f003_c003no_value!

>  <pKBHX_QC>  (53) 
5.71
no computed pKBHX value!
no computed pKBHX value!

>  <Delta G_sol (kJ/mol)>  (53) 
-22.22
no computed Delta G!
no computed Delta G!

>  <Delta G (kcal/mol)>  (53) 
-7.78
no computed Delta G!
no computed Delta G!

>  <cm5>  (53) 
0.5461
-0.6536
-0.6911
-0.1033
0.0558
0.2799
0.3488
-0.2141
-0.7283
-0.1674
-0.1492
-0.7500
-0.0583
0.4337
0.0774
0.1055
0.0983
0.1004
0.0636
0.5152
0.0912
0.1113
0.6022
0.0858


>  <Mulliken>  (53) 
    0.45579478
   -0.60618583
   -0.34647359
   -0.11146744
    0.11056750
    0.26361613
    0.32745342
   -0.07713302
   -0.53792105
   -0.11617383
   -0.09850587
   -0.53165698
   -0.00504311
    0.23400353
    0.01542209
    0.04105676
    0.04521660
    0.04045697
    0.01412069
    0.35934015
    0.03199840
    0.05157073
    0.40826607
    0.03167688


$$$$

     RDKit          3D

 36 37  0  0  1  0  0  0  0  0999 V2000
   -1.2907    0.3344    0.0347 C   0  0  0  0  0  0  0  0  0  0  0  0
   -1.5485    1.5236    0.2552 O   0  0  0  0  0  0  0  0  0  0  0  0
   -2.4839   -0.5736   -0.0755 C   0  0  0  0  0  0  0  0  0  0  0  0
    0.0024   -0.1784   -0.1099 N   0  0  0  0  0  0  0  0  0  0  0  0
   -3.7470    0.1912    0.1111 C   0  0  0  0  0  0  0  0  0  0  0  0
   -2.3582   -1.5382    1.1122 C   0  0  0  0  0  0  0  0  0  0  0  0
   -2.4520   -1.3864   -1.3266 C   0  0  0  0  0  0  0  0  0  0  0  0
    1.2091    0.5326   -0.0350 C   0  0  0  0  0  0  0  0  0  0  0  0
   -3.9576    1.2814   -0.8857 C   0  0  0  0  0  0  0  0  0  0  0  0
    1.3305    1.8802    0.1987 C   0  0  0  0  0  0  0  0  0  0  0  0
    2.4398   -0.1468   -0.2065 C   0  0  0  0  0  0  0  0  0  0  0  0
    3.6345    0.4869   -0.1438 C   0  0  0  0  0  0  0  0  0  0  0  0
    3.7283    1.8537    0.0944 C   0  0  0  0  0  0  0  0  0  0  0  0
    2.5639    2.5326    0.2630 C   0  0  0  0  0  0  0  0  0  0  0  0
    4.7044   -0.5474   -0.3691 C   0  0  0  0  0  0  0  0  0  0  0  0
    2.6030   -1.5276   -0.4583 O   0  0  0  0  0  0  0  0  0  0  0  0
    3.9113   -1.6697   -0.9877 C   0  0  0  0  0  0  0  0  0  0  0  0
    0.0986   -1.2314   -0.2997 H   0  0  0  0  0  0  0  0  0  0  0  0
   -4.6246   -0.4902    0.1376 H   0  0  0  0  0  0  0  0  0  0  0  0
   -3.6983    0.6618    1.1383 H   0  0  0  0  0  0  0  0  0  0  0  0
   -2.2510   -0.8810    2.0057 H   0  0  0  0  0  0  0  0  0  0  0  0
   -1.5323   -2.2404    0.9874 H   0  0  0  0  0  0  0  0  0  0  0  0
   -3.3550   -2.0272    1.2043 H   0  0  0  0  0  0  0  0  0  0  0  0
   -2.2133   -0.7898   -2.2168 H   0  0  0  0  0  0  0  0  0  0  0  0
   -3.4593   -1.8264   -1.4728 H   0  0  0  0  0  0  0  0  0  0  0  0
   -1.7383   -2.2361   -1.2290 H   0  0  0  0  0  0  0  0  0  0  0  0
   -5.0155    1.2565   -1.2192 H   0  0  0  0  0  0  0  0  0  0  0  0
   -3.3418    1.1249   -1.7956 H   0  0  0  0  0  0  0  0  0  0  0  0
   -3.7934    2.2706   -0.4310 H   0  0  0  0  0  0  0  0  0  0  0  0
    0.4481    2.4958    0.3444 H   0  0  0  0  0  0  0  0  0  0  0  0
    4.6917    2.3265    0.1381 H   0  0  0  0  0  0  0  0  0  0  0  0
    2.5958    3.6143    0.4533 H   0  0  0  0  0  0  0  0  0  0  0  0
    5.1327   -0.8184    0.6127 H   0  0  0  0  0  0  0  0  0  0  0  0
    5.4503   -0.1222   -1.0597 H   0  0  0  0  0  0  0  0  0  0  0  0
    3.9249   -1.5163   -2.0876 H   0  0  0  0  0  0  0  0  0  0  0  0
    4.3915   -2.6196   -0.6975 H   0  0  0  0  0  0  0  0  0  0  0  0
  1  2  2  0
  1  3  1  0
  1  4  1  0
  3  5  1  0
  3  6  1  0
  3  7  1  0
  4  8  1  0
  5  9  1  0
  8 10  2  0
  8 11  1  0
 10 14  1  0
 11 12  2  0
 11 16  1  0
 12 13  1  0
 12 15  1  0
 13 14  2  0
 15 17  1  0
 16 17  1  0
  4 18  1  0
  5 19  1  0
  5 20  1  0
  6 21  1  0
  6 22  1  0
  6 23  1  0
  7 24  1  0
  7 25  1  0
  7 26  1  0
  9 27  1  0
  9 28  1  0
  9 29  1  0
 10 30  1  0
 13 31  1  0
 14 32  1  0
 15 33  1  0
 15 34  1  0
 17 35  1  0
 17 36  1  0
M  END
>  <JobName>  (54) 
CHEMBL23624_f002

>  <Status>  (54) 
ok

>  <E_el>  (54) 
-748.5392372029

>  <HBA_atom_index>  (54) 
2
16

>  <Function>  (54) 
carbonyl
phenol ether

>  <Atom>  (54) 
O
O

>  <Molecular_Weight>  (54) 
233.30616

>  <Mol_ID>  (54) 
CHEMBL23624_f002

>  <Atom_and_Type>  (54) 
O-ring_sidechain fragment

>  <E_el_PW6B95>  (54) 
-751.4485655389

>  <E_el_PBEh-3c>  (54) 
-748.5392372029

>  <E_el complex_PW6B95>  (54) 
-1158.855344991
-1158.855991487

>  <E_el complex_PBEh-3c>  (54) 
-1154.401042655
-1154.399988172

>  <HB_distance>  (54) 
1.81
1.89

>  <dG(298)_RRHO (kJ/mol)>  (54) 
725.0481

>  <dG(298)_RRHO complex (kJ/mol)>  (54) 
967.0511
968.1512

>  <dG_solv_SMD_CCl4 (kJ/mol)>  (54) 
-45.6090

>  <dG_solv_SMD_CCl4 complex (kJ/mol)>  (54) 
-54.7280
CHEMBL23624_f002_c002no_value!

>  <pKBHX_QC>  (54) 
-0.34
no computed pKBHX value!

>  <Delta G_sol (kJ/mol)>  (54) 
39.35
no computed Delta G!

>  <Delta G (kcal/mol)>  (54) 
0.46
no computed Delta G!

>  <cm5>  (54) 
0.5466
-0.6003
-0.0228
-0.6246
-0.1293
-0.2375
-0.2338
0.1865
-0.2147
-0.1071
0.2236
-0.0453
-0.1026
-0.0884
-0.1590
-0.5227
0.1256
0.4004
0.0708
0.0923
0.0945
0.0859
0.0880
0.0912
0.0892
0.0778
0.0638
0.0790
0.0996
0.1350
0.0907
0.0873
0.0981
0.0885
0.0819
0.0916


>  <Mulliken>  (54) 
    0.45812526
   -0.54327478
    0.00183452
   -0.30985559
   -0.02723420
   -0.09631673
   -0.09311488
    0.12833221
   -0.07032164
   -0.06026220
    0.20004788
   -0.03597260
   -0.04812730
   -0.03454070
   -0.06088100
   -0.44739019
    0.20181450
    0.22831567
    0.01656885
    0.03537235
    0.04124658
    0.03071795
    0.03668949
    0.03767794
    0.03741234
    0.02552881
    0.01408289
    0.02531696
    0.04499122
    0.06836138
    0.03299558
    0.03306170
    0.04261772
    0.03368348
    0.02116561
    0.03133090


$$$$

     RDKit          3D

 52 52  0  0  1  0  0  0  0  0999 V2000
    0.4585   -1.2547   -0.9103 C   0  0  0  0  0  0  0  0  0  0  0  0
    0.8757    0.1038   -0.6747 N   0  0  0  0  0  0  0  0  0  0  0  0
   -0.0797    1.1708   -0.8351 C   0  0  0  0  0  0  0  0  0  0  0  0
    2.1998    0.4299   -0.2886 C   0  0  0  0  0  0  0  0  0  0  0  0
   -0.4206   -1.8079    0.1716 C   0  0  0  0  0  0  0  0  0  0  0  0
   -0.4145    1.8794    0.4385 C   0  0  0  0  0  0  0  0  0  0  0  0
    2.5821    1.6060   -0.0790 O   0  0  0  0  0  0  0  0  0  0  0  0
    3.1830   -0.5588   -0.1135 O   0  0  0  0  0  0  0  0  0  0  0  0
   -1.7610   -2.1587   -0.4769 C   0  0  0  0  0  0  0  0  0  0  0  0
   -1.6367    2.7606    0.1488 C   0  0  0  0  0  0  0  0  0  0  0  0
    4.5066   -0.2340    0.2723 C   0  0  0  0  0  0  0  0  0  0  0  0
   -2.7644   -2.6308    0.5187 C   0  0  0  0  0  0  0  0  0  0  0  0
   -2.8679    2.1269    0.7139 C   0  0  0  0  0  0  0  0  0  0  0  0
    4.5629    0.4676    1.6042 C   0  0  0  0  0  0  0  0  0  0  0  0
    5.1875    0.6372   -0.7631 C   0  0  0  0  0  0  0  0  0  0  0  0
    5.2721   -1.5439    0.3372 C   0  0  0  0  0  0  0  0  0  0  0  0
   -3.7996   -1.5905    0.8780 C   0  0  0  0  0  0  0  0  0  0  0  0
   -3.8735    1.7498   -0.3491 C   0  0  0  0  0  0  0  0  0  0  0  0
   -4.6424    0.5448    0.1693 C   0  0  0  0  0  0  0  0  0  0  0  0
   -3.8719   -0.6330   -0.1803 N   0  0  0  0  0  0  0  0  0  0  0  0
   -0.0078   -1.3402   -1.9310 H   0  0  0  0  0  0  0  0  0  0  0  0
    1.3622   -1.9293   -0.9734 H   0  0  0  0  0  0  0  0  0  0  0  0
   -1.0124    0.8408   -1.3347 H   0  0  0  0  0  0  0  0  0  0  0  0
    0.3608    1.9447   -1.5283 H   0  0  0  0  0  0  0  0  0  0  0  0
   -0.0364   -2.7925    0.5706 H   0  0  0  0  0  0  0  0  0  0  0  0
   -0.5396   -1.1569    1.0383 H   0  0  0  0  0  0  0  0  0  0  0  0
    0.4419    2.5119    0.7850 H   0  0  0  0  0  0  0  0  0  0  0  0
   -0.6813    1.2274    1.2743 H   0  0  0  0  0  0  0  0  0  0  0  0
   -2.0604   -1.3087   -1.0859 H   0  0  0  0  0  0  0  0  0  0  0  0
   -1.5207   -2.9929   -1.1983 H   0  0  0  0  0  0  0  0  0  0  0  0
   -1.7137    2.9520   -0.9538 H   0  0  0  0  0  0  0  0  0  0  0  0
   -1.4456    3.7398    0.6351 H   0  0  0  0  0  0  0  0  0  0  0  0
   -3.2345   -3.5884    0.1744 H   0  0  0  0  0  0  0  0  0  0  0  0
   -2.2061   -2.9241    1.4554 H   0  0  0  0  0  0  0  0  0  0  0  0
   -2.6011    1.2129    1.2858 H   0  0  0  0  0  0  0  0  0  0  0  0
   -3.3755    2.8114    1.4370 H   0  0  0  0  0  0  0  0  0  0  0  0
    3.8114    0.0579    2.3099 H   0  0  0  0  0  0  0  0  0  0  0  0
    4.5069    1.5478    1.4613 H   0  0  0  0  0  0  0  0  0  0  0  0
    5.5540    0.2449    2.0494 H   0  0  0  0  0  0  0  0  0  0  0  0
    4.5856    0.5859   -1.7107 H   0  0  0  0  0  0  0  0  0  0  0  0
    5.2863    1.6877   -0.4007 H   0  0  0  0  0  0  0  0  0  0  0  0
    6.1966    0.2466   -1.0031 H   0  0  0  0  0  0  0  0  0  0  0  0
    6.3122   -1.4321   -0.0240 H   0  0  0  0  0  0  0  0  0  0  0  0
    5.2146   -1.9204    1.3731 H   0  0  0  0  0  0  0  0  0  0  0  0
    4.7969   -2.3214   -0.3250 H   0  0  0  0  0  0  0  0  0  0  0  0
   -3.4750   -1.0797    1.7955 H   0  0  0  0  0  0  0  0  0  0  0  0
   -4.7723   -2.1323    1.0165 H   0  0  0  0  0  0  0  0  0  0  0  0
   -3.3899    1.5329   -1.3241 H   0  0  0  0  0  0  0  0  0  0  0  0
   -4.5482    2.6114   -0.5163 H   0  0  0  0  0  0  0  0  0  0  0  0
   -4.7297    0.5859    1.2771 H   0  0  0  0  0  0  0  0  0  0  0  0
   -5.6519    0.5441   -0.2895 H   0  0  0  0  0  0  0  0  0  0  0  0
   -4.1233   -1.0318   -1.1012 H   0  0  0  0  0  0  0  0  0  0  0  0
  1  2  1  0
  1  5  1  0
  2  3  1  0
  2  4  1  0
  3  6  1  0
  4  7  2  0
  4  8  1  0
  5  9  1  0
  6 10  1  0
  8 11  1  0
  9 12  1  0
 10 13  1  0
 11 14  1  0
 11 15  1  0
 11 16  1  0
 12 17  1  0
 13 18  1  0
 17 20  1  0
 18 19  1  0
 19 20  1  0
  1 21  1  0
  1 22  1  0
  3 23  1  0
  3 24  1  0
  5 25  1  0
  5 26  1  0
  6 27  1  0
  6 28  1  0
  9 29  1  0
  9 30  1  0
 10 31  1  0
 10 32  1  0
 12 33  1  0
 12 34  1  0
 13 35  1  0
 13 36  1  0
 14 37  1  0
 14 38  1  0
 14 39  1  0
 15 40  1  0
 15 41  1  0
 15 42  1  0
 16 43  1  0
 16 44  1  0
 16 45  1  0
 17 46  1  0
 17 47  1  0
 18 48  1  0
 18 49  1  0
 19 50  1  0
 19 51  1  0
 20 52  1  0
M  END
>  <JobName>  (55) 
CHEMBL23725_f003

>  <Status>  (55) 
ok

>  <E_el>  (55) 
-887.0494554799

>  <HBA_atom_index>  (55) 
2
7
20

>  <Function>  (55) 
tertiary amine
carbonyl
secondary amine

>  <Atom>  (55) 
N
O
N

>  <Molecular_Weight>  (55) 
284.43748

>  <Mol_ID>  (55) 
CHEMBL23725_f003

>  <Atom_and_Type>  (55) 
N-ring fragment

>  <E_el_PW6B95>  (55) 
-890.4797257912

>  <E_el_PBEh-3c>  (55) 
-887.0494554799

>  <E_el complex_PW6B95>  (55) 
-1297.884125609
-1297.889996553
-1297.893263769

>  <E_el complex_PBEh-3c>  (55) 
no_value!
-1292.913201276
-1292.918857287

>  <HB_distance>  (55) 
no_value!
1.78
1.80

>  <dG(298)_RRHO (kJ/mol)>  (55) 
1166.6627

>  <dG(298)_RRHO complex (kJ/mol)>  (55) 
1408.1328
1411.0051
1414.6519

>  <dG_solv_SMD_CCl4 (kJ/mol)>  (55) 
-46.4045

>  <dG_solv_SMD_CCl4 complex (kJ/mol)>  (55) 
CHEMBL23725_f003_c001no_value!
-63.4245
-60.7670

>  <pKBHX_QC>  (55) 
no computed pKBHX value!
1.11
1.33

>  <Delta G_sol (kJ/mol)>  (55) 
no computed Delta G!
24.62
22.35

>  <Delta G (kcal/mol)>  (55) 
no computed Delta G!
-1.51
-1.82

>  <cm5>  (55) 
0.0591
-0.5333
0.0653
0.7413
-0.1599
-0.1604
-0.6261
-0.5174
-0.1521
-0.1548
0.2680
-0.1466
-0.1499
-0.2414
-0.2383
-0.2386
0.0554
-0.1545
0.0461
-0.7989
0.0879
0.1060
0.0927
0.1018
0.0759
0.0973
0.1050
0.0883
0.1019
0.0661
0.0759
0.0802
0.0717
0.0735
0.0883
0.0720
0.0926
0.1127
0.0720
0.1004
0.0966
0.0734
0.0823
0.0855
0.0923
0.0861
0.0674
0.0818
0.0724
0.0868
0.0717
0.3786


>  <Mulliken>  (55) 
    0.09750558
   -0.28069337
    0.10587652
    0.62933624
   -0.05697134
   -0.05703615
   -0.57684678
   -0.44613627
   -0.04619444
   -0.04789187
    0.27551493
   -0.04788789
   -0.04324992
   -0.10093147
   -0.10188550
   -0.10059202
    0.10103683
   -0.05226636
    0.09491853
   -0.42074072
    0.02570328
    0.04079615
    0.02736579
    0.03741196
    0.02395647
    0.03680034
    0.04748519
    0.02864017
    0.03197497
    0.01371690
    0.02198463
    0.02715803
    0.01946592
    0.02068922
    0.02869683
    0.01949450
    0.03885404
    0.05419881
    0.01995413
    0.04501161
    0.04348952
    0.02162788
    0.03076877
    0.03241181
    0.04004211
    0.02028482
    0.00689334
    0.02371889
    0.01873607
    0.02191421
    0.01075764
    0.19513148


$$$$

     RDKit          3D

 16 15  0  0  1  0  0  0  0  0999 V2000
    1.0821    0.4192   -0.1609 C   0  0  0  0  0  0  0  0  0  0  0  0
    0.8774    1.6076   -0.3289 O   0  0  0  0  0  0  0  0  0  0  0  0
    2.4190   -0.0045    0.3415 C   0  0  0  0  0  0  0  0  0  0  0  0
   -0.0165   -0.5183   -0.4693 C   0  0  0  0  0  0  0  0  0  0  0  0
   -1.2991   -0.1895    0.2019 C   0  0  0  0  0  0  0  0  0  0  0  0
   -1.8849    1.1476   -0.1014 C   0  0  0  0  0  0  0  0  0  0  0  0
    2.2975   -0.8043    1.1395 H   0  0  0  0  0  0  0  0  0  0  0  0
    3.1116   -0.2935   -0.4367 H   0  0  0  0  0  0  0  0  0  0  0  0
    2.8577    0.8599    0.8921 H   0  0  0  0  0  0  0  0  0  0  0  0
   -0.2106   -0.5616   -1.5871 H   0  0  0  0  0  0  0  0  0  0  0  0
    0.2868   -1.5444   -0.2076 H   0  0  0  0  0  0  0  0  0  0  0  0
   -2.0507   -0.9642   -0.1380 H   0  0  0  0  0  0  0  0  0  0  0  0
   -1.2125   -0.3867    1.2973 H   0  0  0  0  0  0  0  0  0  0  0  0
   -3.0154    1.1287   -0.1034 H   0  0  0  0  0  0  0  0  0  0  0  0
   -1.6629    1.9041    0.7098 H   0  0  0  0  0  0  0  0  0  0  0  0
   -1.5793    1.5981   -1.0487 H   0  0  0  0  0  0  0  0  0  0  0  0
  1  2  2  0
  1  3  1  0
  1  4  1  0
  4  5  1  0
  5  6  1  0
  3  7  1  0
  3  8  1  0
  3  9  1  0
  4 10  1  0
  4 11  1  0
  5 12  1  0
  5 13  1  0
  6 14  1  0
  6 15  1  0
  6 16  1  0
M  END
>  <JobName>  (56) 
CHEMBL24353_f001

>  <Status>  (56) 
ok

>  <E_el>  (56) 
-271.1956834726

>  <HBA_atom_index>  (56) 
2

>  <Function>  (56) 
carbonyl

>  <Atom>  (56) 
O

>  <Molecular_Weight>  (56) 
86.1323

>  <Mol_ID>  (56) 
CHEMBL24353_f001

>  <Atom_and_Type>  (56) 
O-chain fragment

>  <E_el_PW6B95>  (56) 
-272.2435045064

>  <E_el_PBEh-3c>  (56) 
-271.1956834726

>  <E_el complex_PW6B95>  (56) 
-679.6513887291

>  <E_el complex_PBEh-3c>  (56) 
-677.0574427917

>  <HB_distance>  (56) 
1.87

>  <dG(298)_RRHO (kJ/mol)>  (56) 
300.4966

>  <dG(298)_RRHO complex (kJ/mol)>  (56) 
536.1275

>  <dG_solv_SMD_CCl4 (kJ/mol)>  (56) 
-22.1539

>  <dG_solv_SMD_CCl4 complex (kJ/mol)>  (56) 
-40.3840

>  <pKBHX_QC>  (56) 
1.47

>  <Delta G_sol (kJ/mol)>  (56) 
20.97

>  <Delta G (kcal/mol)>  (56) 
-2.00

>  <cm5>  (56) 
0.4175
-0.5578
-0.2566
-0.1692
-0.1164
-0.2130
0.0867
0.1172
0.1165
0.1093
0.0794
0.0694
0.0743
0.0642
0.0815
0.0970


>  <Mulliken>  (56) 
    0.40074828
   -0.50123121
   -0.12130905
   -0.07265042
   -0.01228300
   -0.07207554
    0.03931015
    0.06346449
    0.06336605
    0.05660094
    0.02381010
    0.01847745
    0.02154404
    0.01753071
    0.03271404
    0.04198298


$$$$

     RDKit          3D

 20 19  0  0  1  0  0  0  0  0999 V2000
   -0.4447   -0.9536    0.5702 C   0  0  0  0  0  0  0  0  0  0  0  0
    0.0633   -2.1010    0.5144 O   0  0  0  0  0  0  0  0  0  0  0  0
    0.3580    0.1587    0.0362 C   0  0  0  0  0  0  0  0  0  0  0  0
   -1.7463   -0.7996    1.1384 N   0  0  0  0  0  0  0  0  0  0  0  0
    1.6209   -0.3400   -0.4441 N   0  0  0  0  0  0  0  0  0  0  0  0
   -0.2900    0.9238   -1.0854 C   0  0  0  0  0  0  0  0  0  0  0  0
    2.4330   -0.9306    0.5780 C   0  0  0  0  0  0  0  0  0  0  0  0
   -1.5931    1.5656   -0.7201 C   0  0  0  0  0  0  0  0  0  0  0  0
    0.5007    0.8705    0.8933 H   0  0  0  0  0  0  0  0  0  0  0  0
   -2.6085   -0.6173    0.5835 H   0  0  0  0  0  0  0  0  0  0  0  0
   -1.8777   -0.8689    2.1703 H   0  0  0  0  0  0  0  0  0  0  0  0
    1.5111   -0.9206   -1.2937 H   0  0  0  0  0  0  0  0  0  0  0  0
    0.4043    1.7237   -1.4153 H   0  0  0  0  0  0  0  0  0  0  0  0
   -0.4760    0.2925   -1.9779 H   0  0  0  0  0  0  0  0  0  0  0  0
    2.5638   -2.0167    0.3509 H   0  0  0  0  0  0  0  0  0  0  0  0
    3.4421   -0.4669    0.5270 H   0  0  0  0  0  0  0  0  0  0  0  0
    2.0472   -0.7612    1.6024 H   0  0  0  0  0  0  0  0  0  0  0  0
   -1.6655    2.5856   -1.2015 H   0  0  0  0  0  0  0  0  0  0  0  0
   -1.7844    1.6571    0.3444 H   0  0  0  0  0  0  0  0  0  0  0  0
   -2.4583    0.9987   -1.1709 H   0  0  0  0  0  0  0  0  0  0  0  0
  1  2  2  0
  1  3  1  0
  1  4  1  0
  3  5  1  0
  3  6  1  0
  5  7  1  0
  6  8  1  0
  3  9  1  0
  4 10  1  0
  4 11  1  0
  5 12  1  0
  6 13  1  0
  6 14  1  0
  7 15  1  0
  7 16  1  0
  7 17  1  0
  8 18  1  0
  8 19  1  0
  8 20  1  0
M  END
>  <JobName>  (57) 
CHEMBL24353_f008

>  <Status>  (57) 
ok

>  <E_el>  (57) 
-381.6743839993

>  <HBA_atom_index>  (57) 
2
5

>  <Function>  (57) 
carbonyl
secondary amine

>  <Atom>  (57) 
O
N

>  <Molecular_Weight>  (57) 
116.16158

>  <Mol_ID>  (57) 
CHEMBL24353_f008

>  <Atom_and_Type>  (57) 
O-chain fragment

>  <E_el_PW6B95>  (57) 
-383.1476459757

>  <E_el_PBEh-3c>  (57) 
-381.6743839993

>  <E_el complex_PW6B95>  (57) 
-790.5594642285
-790.5594522404

>  <E_el complex_PBEh-3c>  (57) 
-787.5406499456
-787.5429512476

>  <HB_distance>  (57) 
1.79
1.75

>  <dG(298)_RRHO (kJ/mol)>  (57) 
388.3432

>  <dG(298)_RRHO complex (kJ/mol)>  (57) 
628.7604
636.1144

>  <dG_solv_SMD_CCl4 (kJ/mol)>  (57) 
-25.0925

>  <dG_solv_SMD_CCl4 complex (kJ/mol)>  (57) 
-40.5464
-44.2082

>  <pKBHX_QC>  (57) 
1.74
1.37

>  <Delta G_sol (kJ/mol)>  (57) 
18.20
21.92

>  <Delta G (kcal/mol)>  (57) 
-2.37
-1.87

>  <cm5>  (57) 
0.5666
-0.5560
0.1048
-0.9326
-0.7704
-0.1419
-0.0013
-0.2288
0.1062
0.4028
0.4067
0.3907
0.0930
0.0900
0.0921
0.0628
0.0831
0.0776
0.0834
0.0713


>  <Mulliken>  (57) 
    0.48253809
   -0.51153917
    0.09971914
   -0.51642782
   -0.41004164
   -0.04254745
    0.07893195
   -0.08594059
    0.03782974
    0.22742739
    0.23184312
    0.20467481
    0.03610878
    0.03309338
    0.03020834
    0.00360932
    0.02065080
    0.03062875
    0.02653832
    0.02269474


$$$$

     RDKit          3D

 22 21  0  0  1  0  0  0  0  0999 V2000
   -2.0288   -0.2252   -0.4846 C   0  0  0  0  0  0  0  0  0  0  0  0
   -1.0198   -0.5161   -1.2359 N   0  0  0  0  0  0  0  0  0  0  0  0
    0.2426   -0.5642   -0.7485 O   0  0  0  0  0  0  0  0  0  0  0  0
   -1.9236    0.0804    0.9555 C   0  0  0  0  0  0  0  0  0  0  0  0
   -3.3676   -0.2074   -1.1518 C   0  0  0  0  0  0  0  0  0  0  0  0
    1.1143    0.5455   -0.6755 C   0  0  0  0  0  0  0  0  0  0  0  0
    2.4444    0.2026   -0.0947 C   0  0  0  0  0  0  0  0  0  0  0  0
    3.1298   -0.7632   -0.8216 O   0  0  0  0  0  0  0  0  0  0  0  0
    2.3240   -0.1972    1.3720 C   0  0  0  0  0  0  0  0  0  0  0  0
   -1.0742   -0.4138    1.4478 H   0  0  0  0  0  0  0  0  0  0  0  0
   -1.7964    1.1772    1.1108 H   0  0  0  0  0  0  0  0  0  0  0  0
   -2.8530   -0.2843    1.4546 H   0  0  0  0  0  0  0  0  0  0  0  0
   -3.7686   -1.2325   -1.3024 H   0  0  0  0  0  0  0  0  0  0  0  0
   -4.1136    0.3488   -0.5744 H   0  0  0  0  0  0  0  0  0  0  0  0
   -3.2465    0.2757   -2.1462 H   0  0  0  0  0  0  0  0  0  0  0  0
    0.6307    1.2837   -0.0025 H   0  0  0  0  0  0  0  0  0  0  0  0
    1.2516    1.0472   -1.6465 H   0  0  0  0  0  0  0  0  0  0  0  0
    3.0744    1.1161   -0.1107 H   0  0  0  0  0  0  0  0  0  0  0  0
    4.0703   -0.7380   -0.4981 H   0  0  0  0  0  0  0  0  0  0  0  0
    2.5400    0.6615    2.0310 H   0  0  0  0  0  0  0  0  0  0  0  0
    3.0551   -0.9851    1.5676 H   0  0  0  0  0  0  0  0  0  0  0  0
    1.3152   -0.6116    1.5540 H   0  0  0  0  0  0  0  0  0  0  0  0
  1  2  2  0
  1  4  1  0
  1  5  1  0
  2  3  1  0
  3  6  1  0
  6  7  1  0
  7  8  1  0
  7  9  1  0
  4 10  1  0
  4 11  1  0
  4 12  1  0
  5 13  1  0
  5 14  1  0
  5 15  1  0
  6 16  1  0
  6 17  1  0
  7 18  1  0
  8 19  1  0
  9 20  1  0
  9 21  1  0
  9 22  1  0
M  END
>  <JobName>  (58) 
CHEMBL24480_f001

>  <Status>  (58) 
ok

>  <E_el>  (58) 
-440.6504841747

>  <HBA_atom_index>  (58) 
2
8

>  <Function>  (58) 
imine
alcohol

>  <Atom>  (58) 
N
O

>  <Molecular_Weight>  (58) 
131.17292

>  <Mol_ID>  (58) 
CHEMBL24480_f001

>  <Atom_and_Type>  (58) 
N-chain fragment

>  <E_el_PW6B95>  (58) 
-442.3476887263

>  <E_el_PBEh-3c>  (58) 
-440.6504841747

>  <E_el complex_PW6B95>  (58) 
-849.7598894628
-849.7591504689

>  <E_el complex_PBEh-3c>  (58) 
no_value!
-846.5159499602

>  <HB_distance>  (58) 
no_value!
1.81

>  <dG(298)_RRHO (kJ/mol)>  (58) 
421.2093

>  <dG(298)_RRHO complex (kJ/mol)>  (58) 
664.5618
665.9507

>  <dG_solv_SMD_CCl4 (kJ/mol)>  (58) 
-26.1629

>  <dG_solv_SMD_CCl4 complex (kJ/mol)>  (58) 
CHEMBL24480_f001_c001no_value!
-41.7596

>  <pKBHX_QC>  (58) 
no computed pKBHX value!
1.24

>  <Delta G_sol (kJ/mol)>  (58) 
no computed Delta G!
23.32

>  <Delta G (kcal/mol)>  (58) 
no computed Delta G!
-1.69

>  <cm5>  (58) 
0.2279
-0.2597
-0.3800
-0.2263
-0.2279
0.1297
0.1872
-0.7500
-0.2594
0.1094
0.0910
0.0823
0.0999
0.0853
0.0982
0.0714
0.0914
0.0660
0.4935
0.0720
0.0968
0.1014


>  <Mulliken>  (58) 
    0.16272670
   -0.10822224
   -0.35664091
   -0.09341042
   -0.09462933
    0.19912607
    0.23109405
   -0.54809757
   -0.11598523
    0.05266897
    0.04006389
    0.03180573
    0.04892183
    0.03312139
    0.04464948
    0.00543126
    0.02688836
    0.00012504
    0.33260471
    0.02147502
    0.04056666
    0.04571654


$$$$

     RDKit          3D

 27 26  0  0  1  0  0  0  0  0999 V2000
    0.7912    0.2158   -0.0981 C   0  0  0  0  0  0  0  0  0  0  0  0
   -0.3666   -0.6045    0.0518 N   0  0  0  0  0  0  0  0  0  0  0  0
   -1.6259    0.0510    0.0043 C   0  0  0  0  0  0  0  0  0  0  0  0
    1.9988   -0.7183   -0.0192 C   0  0  0  0  0  0  0  0  0  0  0  0
   -1.8579    1.0571    1.1014 C   0  0  0  0  0  0  0  0  0  0  0  0
   -1.9434    0.6728   -1.3386 C   0  0  0  0  0  0  0  0  0  0  0  0
   -2.6854   -1.0358    0.2218 C   0  0  0  0  0  0  0  0  0  0  0  0
    3.2937    0.0174    0.0696 C   0  0  0  0  0  0  0  0  0  0  0  0
    1.9143   -1.6426   -1.0280 O   0  0  0  0  0  0  0  0  0  0  0  0
    3.6351    0.7431   -1.0408 O   0  0  0  0  0  0  0  0  0  0  0  0
    0.7785    0.6442   -1.1252 H   0  0  0  0  0  0  0  0  0  0  0  0
    0.8768    1.0407    0.6142 H   0  0  0  0  0  0  0  0  0  0  0  0
   -0.2728   -1.1958    0.9024 H   0  0  0  0  0  0  0  0  0  0  0  0
    1.8759   -1.2919    0.9438 H   0  0  0  0  0  0  0  0  0  0  0  0
   -1.1869    0.8009    1.9546 H   0  0  0  0  0  0  0  0  0  0  0  0
   -2.8921    0.9972    1.5086 H   0  0  0  0  0  0  0  0  0  0  0  0
   -1.7365    2.1130    0.7633 H   0  0  0  0  0  0  0  0  0  0  0  0
   -2.9410    1.1764   -1.2126 H   0  0  0  0  0  0  0  0  0  0  0  0
   -1.2310    1.4531   -1.6110 H   0  0  0  0  0  0  0  0  0  0  0  0
   -2.0026   -0.1280   -2.1279 H   0  0  0  0  0  0  0  0  0  0  0  0
   -2.3174   -2.0265   -0.1320 H   0  0  0  0  0  0  0  0  0  0  0  0
   -3.6272   -0.8019   -0.3004 H   0  0  0  0  0  0  0  0  0  0  0  0
   -2.8450   -1.1765    1.3285 H   0  0  0  0  0  0  0  0  0  0  0  0
    3.2712    0.6120    1.0127 H   0  0  0  0  0  0  0  0  0  0  0  0
    4.0917   -0.7564    0.2370 H   0  0  0  0  0  0  0  0  0  0  0  0
    2.6736   -1.6345   -1.6422 H   0  0  0  0  0  0  0  0  0  0  0  0
    4.3307    1.4180   -0.7553 H   0  0  0  0  0  0  0  0  0  0  0  0
  1  2  1  0
  1  4  1  0
  2  3  1  0
  3  5  1  0
  3  6  1  0
  3  7  1  0
  4  8  1  0
  4  9  1  0
  8 10  1  0
  1 11  1  0
  1 12  1  0
  2 13  1  0
  4 14  1  0
  5 15  1  0
  5 16  1  0
  5 17  1  0
  6 18  1  0
  6 19  1  0
  6 20  1  0
  7 21  1  0
  7 22  1  0
  7 23  1  0
  8 24  1  0
  8 25  1  0
  9 26  1  0
 10 27  1  0
M  END
>  <JobName>  (59) 
CHEMBL24480_f004

>  <Status>  (59) 
ok

>  <E_el>  (59) 
-481.1283552195

>  <HBA_atom_index>  (59) 
2
9
10

>  <Function>  (59) 
secondary amine
alcohol
alcohol

>  <Atom>  (59) 
N
O
O

>  <Molecular_Weight>  (59) 
147.21537

>  <Mol_ID>  (59) 
CHEMBL24480_f004

>  <Atom_and_Type>  (59) 
N-chain fragment

>  <E_el_PW6B95>  (59) 
-482.9860385252

>  <E_el_PBEh-3c>  (59) 
-481.1283552195

>  <E_el complex_PW6B95>  (59) 
-890.4028613228
-890.3934271568
-890.3885011053

>  <E_el complex_PBEh-3c>  (59) 
-887.0034618308
-886.9914167228
-886.9868269309

>  <HB_distance>  (59) 
1.70
1.81
1.91

>  <dG(298)_RRHO (kJ/mol)>  (59) 
563.6349

>  <dG(298)_RRHO complex (kJ/mol)>  (59) 
809.5157
803.1541
805.9792

>  <dG_solv_SMD_CCl4 (kJ/mol)>  (59) 
-27.0096

>  <dG_solv_SMD_CCl4 complex (kJ/mol)>  (59) 
-42.6146
-44.2569
-46.5508

>  <pKBHX_QC>  (59) 
2.51
0.86
-0.46

>  <Delta G_sol (kJ/mol)>  (59) 
10.37
27.14
40.60

>  <Delta G (kcal/mol)>  (59) 
-3.42
-1.18
0.63

>  <cm5>  (59) 
0.0382
-0.7681
0.1930
0.1882
-0.2454
-0.2291
-0.2350
0.1104
-0.7633
-0.7565
0.1028
0.0668
0.3730
0.0746
0.0803
0.0772
0.0765
0.0711
0.0851
0.0859
0.0881
0.0790
0.0701
0.0598
0.0666
0.5180
0.4928


>  <Mulliken>  (59) 
    0.07920277
   -0.40430923
    0.16739074
    0.22098725
   -0.10908602
   -0.09343472
   -0.09972570
    0.18554408
   -0.55483601
   -0.55464129
    0.03332970
    0.00123690
    0.18836795
    0.00597294
    0.02605944
    0.02604804
    0.02589071
    0.02060105
    0.03030965
    0.03504833
    0.03374528
    0.02680869
    0.01944079
   -0.00056186
    0.00421686
    0.34748661
    0.33890705


$$$$

     RDKit          3D

 27 28  0  0  1  0  0  0  0  0999 V2000
    2.4621   -0.2632   -0.1678 C   0  0  0  0  0  0  0  0  0  0  0  0
    2.9882   -1.3879   -0.2909 O   0  0  0  0  0  0  0  0  0  0  0  0
    3.3507    0.9294   -0.1225 C   0  0  0  0  0  0  0  0  0  0  0  0
    1.0248   -0.0537   -0.0660 C   0  0  0  0  0  0  0  0  0  0  0  0
    0.5767    1.1778    0.0613 C   0  0  0  0  0  0  0  0  0  0  0  0
    0.2339   -1.3083   -0.1222 C   0  0  0  0  0  0  0  0  0  0  0  0
   -0.7926    1.6492    0.1806 C   0  0  0  0  0  0  0  0  0  0  0  0
   -0.7312   -1.1802   -1.2828 C   0  0  0  0  0  0  0  0  0  0  0  0
   -0.5697   -1.3614    1.0819 N   0  0  0  0  0  0  0  0  0  0  0  0
   -1.6584    0.8437    1.1053 C   0  0  0  0  0  0  0  0  0  0  0  0
   -1.7370   -0.6064    0.7606 C   0  0  0  0  0  0  0  0  0  0  0  0
   -2.0730   -0.8657   -0.6848 C   0  0  0  0  0  0  0  0  0  0  0  0
    3.1817    1.4557    0.8481 H   0  0  0  0  0  0  0  0  0  0  0  0
    3.1105    1.6507   -0.9212 H   0  0  0  0  0  0  0  0  0  0  0  0
    4.4213    0.6371   -0.1526 H   0  0  0  0  0  0  0  0  0  0  0  0
    1.3528    1.9239    0.0765 H   0  0  0  0  0  0  0  0  0  0  0  0
    0.8593   -2.2035   -0.1982 H   0  0  0  0  0  0  0  0  0  0  0  0
   -0.7831    2.6904    0.5644 H   0  0  0  0  0  0  0  0  0  0  0  0
   -1.2591    1.6980   -0.8242 H   0  0  0  0  0  0  0  0  0  0  0  0
   -0.4495   -0.3456   -1.9460 H   0  0  0  0  0  0  0  0  0  0  0  0
   -0.7619   -2.1116   -1.8490 H   0  0  0  0  0  0  0  0  0  0  0  0
   -0.7822   -2.3497    1.3014 H   0  0  0  0  0  0  0  0  0  0  0  0
   -1.3828    0.9466    2.1555 H   0  0  0  0  0  0  0  0  0  0  0  0
   -2.7021    1.2563    1.0067 H   0  0  0  0  0  0  0  0  0  0  0  0
   -2.5853   -1.0391    1.3601 H   0  0  0  0  0  0  0  0  0  0  0  0
   -2.5738    0.0005   -1.1103 H   0  0  0  0  0  0  0  0  0  0  0  0
   -2.7204   -1.7827   -0.7636 H   0  0  0  0  0  0  0  0  0  0  0  0
  1  2  2  0
  1  3  1  0
  1  4  1  0
  4  5  2  0
  4  6  1  0
  5  7  1  0
  6  8  1  0
  6  9  1  0
  7 10  1  0
  8 12  1  0
  9 11  1  0
 10 11  1  0
 11 12  1  0
  3 13  1  0
  3 14  1  0
  3 15  1  0
  5 16  1  0
  6 17  1  0
  7 18  1  0
  7 19  1  0
  8 20  1  0
  8 21  1  0
  9 22  1  0
 10 23  1  0
 10 24  1  0
 11 25  1  0
 12 26  1  0
 12 27  1  0
M  END
>  <JobName>  (60) 
CHEMBL25619_f001

>  <Status>  (60) 
ok

>  <E_el>  (60) 
-518.9240855833

>  <HBA_atom_index>  (60) 
2
9

>  <Function>  (60) 
carbonyl
secondary amine

>  <Atom>  (60) 
O
N

>  <Molecular_Weight>  (60) 
165.2322

>  <Mol_ID>  (60) 
CHEMBL25619_f001

>  <Atom_and_Type>  (60) 
O-ring_sidechain fragment

>  <E_el_PW6B95>  (60) 
-520.9437083853

>  <E_el_PBEh-3c>  (60) 
-518.9240855833

>  <E_el complex_PW6B95>  (60) 
-928.3526186374
-928.3553248895

>  <E_el complex_PBEh-3c>  (60) 
-924.7867494535
-924.7928861574

>  <HB_distance>  (60) 
1.85
1.78

>  <dG(298)_RRHO (kJ/mol)>  (60) 
550.9091

>  <dG(298)_RRHO complex (kJ/mol)>  (60) 
790.0109
793.5317

>  <dG_solv_SMD_CCl4 (kJ/mol)>  (60) 
-35.1630

>  <dG_solv_SMD_CCl4 complex (kJ/mol)>  (60) 
-52.9057
-56.0459

>  <pKBHX_QC>  (60) 
1.34
2.00

>  <Delta G_sol (kJ/mol)>  (60) 
22.23
15.51

>  <Delta G (kcal/mol)>  (60) 
-1.83
-2.73

>  <cm5>  (60) 
0.4001
-0.5662
-0.2566
-0.0491
-0.0700
0.1201
-0.1361
-0.1593
-0.7694
-0.1486
0.1204
-0.1654
0.0985
0.0990
0.1151
0.0959
0.1249
0.0833
0.1001
0.0818
0.0875
0.3829
0.0963
0.0738
0.0789
0.0849
0.0774


>  <Mulliken>  (60) 
    0.38021159
   -0.51554307
   -0.11950154
   -0.04410448
   -0.01063235
    0.12202569
   -0.03394750
   -0.05972214
   -0.41930906
   -0.04887784
    0.12442964
   -0.06557808
    0.04757816
    0.04695885
    0.06215267
    0.03317659
    0.05006819
    0.02947637
    0.04428437
    0.02369472
    0.03091790
    0.19925919
    0.03754192
    0.02110248
    0.01314619
    0.02692161
    0.02426993


$$$$

     RDKit          3D

 28 29  0  0  1  0  0  0  0  0999 V2000
    4.1686   -1.4245   -0.3956 N   0  0  0  0  0  0  0  0  0  0  0  0
    4.1056    0.3180   -0.3116 S   0  0  0  0  0  0  0  0  0  0  0  0
    4.0835    0.9137   -1.6729 O   0  0  0  0  0  0  0  0  0  0  0  0
    5.4284    0.7358    0.3194 O   0  0  0  0  0  0  0  0  0  0  0  0
    2.8846    0.8547    0.6988 O   0  0  0  0  0  0  0  0  0  0  0  0
    1.5435    0.8506    0.4379 C   0  0  0  0  0  0  0  0  0  0  0  0
    0.9839    1.9513   -0.1660 C   0  0  0  0  0  0  0  0  0  0  0  0
    0.7164   -0.2096    0.7519 C   0  0  0  0  0  0  0  0  0  0  0  0
   -0.6527   -0.1604    0.4615 C   0  0  0  0  0  0  0  0  0  0  0  0
   -1.1555    0.9541   -0.1374 C   0  0  0  0  0  0  0  0  0  0  0  0
   -0.3601    2.0413   -0.4697 C   0  0  0  0  0  0  0  0  0  0  0  0
   -2.6268    0.9592   -0.4279 C   0  0  0  0  0  0  0  0  0  0  0  0
   -2.9709   -0.4093   -0.9279 C   0  0  0  0  0  0  0  0  0  0  0  0
   -2.7164   -1.4966    0.0707 C   0  0  0  0  0  0  0  0  0  0  0  0
   -1.4443   -1.3447    0.8383 C   0  0  0  0  0  0  0  0  0  0  0  0
    3.8232   -1.7509    0.5462 H   0  0  0  0  0  0  0  0  0  0  0  0
    3.5379   -1.7785   -1.1512 H   0  0  0  0  0  0  0  0  0  0  0  0
    1.6346    2.7772   -0.4094 H   0  0  0  0  0  0  0  0  0  0  0  0
    1.1480   -1.0847    1.2294 H   0  0  0  0  0  0  0  0  0  0  0  0
   -0.8168    2.8822   -0.9368 H   0  0  0  0  0  0  0  0  0  0  0  0
   -2.7547    1.6643   -1.2833 H   0  0  0  0  0  0  0  0  0  0  0  0
   -3.2225    1.2899    0.4225 H   0  0  0  0  0  0  0  0  0  0  0  0
   -4.0823   -0.4060   -1.1292 H   0  0  0  0  0  0  0  0  0  0  0  0
   -2.4801   -0.5889   -1.8904 H   0  0  0  0  0  0  0  0  0  0  0  0
   -2.7594   -2.4671   -0.4674 H   0  0  0  0  0  0  0  0  0  0  0  0
   -3.5762   -1.5051    0.7915 H   0  0  0  0  0  0  0  0  0  0  0  0
   -1.6331   -1.3113    1.9347 H   0  0  0  0  0  0  0  0  0  0  0  0
   -0.8063   -2.2549    0.6757 H   0  0  0  0  0  0  0  0  0  0  0  0
  1  2  1  0
  2  3  2  0
  2  4  2  0
  2  5  1  0
  5  6  1  0
  6  7  2  0
  6  8  1  0
  7 11  1  0
  8  9  2  0
  9 10  1  0
  9 15  1  0
 10 11  2  0
 10 12  1  0
 12 13  1  0
 13 14  1  0
 14 15  1  0
  1 16  1  0
  1 17  1  0
  7 18  1  0
  8 19  1  0
 11 20  1  0
 12 21  1  0
 12 22  1  0
 13 23  1  0
 13 24  1  0
 14 25  1  0
 14 26  1  0
 15 27  1  0
 15 28  1  0
M  END
>  <JobName>  (61) 
CHEMBL26036_f001

>  <Status>  (61) 
ok

>  <E_el>  (61) 
-1065.577914052

>  <HBA_atom_index>  (61) 
3
4

>  <Function>  (61) 
sulfinyl
sulfinyl

>  <Atom>  (61) 
O
O

>  <Molecular_Weight>  (61) 
227.28012

>  <Mol_ID>  (61) 
CHEMBL26036_f001

>  <Atom_and_Type>  (61) 
N-ring_sidechain fragment

>  <E_el_PW6B95>  (61) 
-1069.001707373

>  <E_el_PBEh-3c>  (61) 
-1065.577914052

>  <E_el complex_PW6B95>  (61) 
-1476.414619613
-1476.414944676

>  <E_el complex_PBEh-3c>  (61) 
-1471.443061968
-1471.445283999

>  <HB_distance>  (61) 
1.93
2.04

>  <dG(298)_RRHO (kJ/mol)>  (61) 
507.1551

>  <dG(298)_RRHO complex (kJ/mol)>  (61) 
749.5992
751.3871

>  <dG_solv_SMD_CCl4 (kJ/mol)>  (61) 
-44.8635

>  <dG_solv_SMD_CCl4 complex (kJ/mol)>  (61) 
-55.0540
-54.7133

>  <pKBHX_QC>  (61) 
1.31
1.18

>  <Delta G_sol (kJ/mol)>  (61) 
22.62
23.89

>  <Delta G (kcal/mol)>  (61) 
-1.78
-1.61

>  <cm5>  (61) 
-0.6870
0.7281
-0.4106
-0.4176
-0.3869
0.2660
-0.0968
-0.1297
-0.0051
-0.0156
-0.0894
-0.1500
-0.1432
-0.1452
-0.1390
0.4061
0.4107
0.1236
0.0971
0.1051
0.0864
0.0973
0.0761
0.0846
0.0816
0.0776
0.0942
0.0816


>  <Mulliken>  (61) 
   -0.29885783
    0.59409824
   -0.37072525
   -0.38267200
   -0.32639789
    0.24744118
   -0.04661477
   -0.08123987
    0.00768317
   -0.00240843
   -0.03324918
   -0.04817175
   -0.03786976
   -0.04092638
   -0.04107580
    0.23147422
    0.23429751
    0.06246309
    0.03712174
    0.04577044
    0.03202493
    0.04125448
    0.02481502
    0.02873971
    0.02869857
    0.02532882
    0.04055224
    0.02844554


$$$$

     RDKit          3D

 27 28  0  0  1  0  0  0  0  0999 V2000
   -2.3838   -1.4143    0.5174 C   0  0  0  0  0  0  0  0  0  0  0  0
   -2.4152   -2.3333    1.3755 O   0  0  0  0  0  0  0  0  0  0  0  0
   -1.1893   -0.5586    0.4871 C   0  0  0  0  0  0  0  0  0  0  0  0
   -3.4628   -1.2656   -0.3365 O   0  0  0  0  0  0  0  0  0  0  0  0
   -1.2583    0.4652   -0.5374 N   0  0  0  0  0  0  0  0  0  0  0  0
    0.0284   -1.3985    0.1958 C   0  0  0  0  0  0  0  0  0  0  0  0
   -2.4988    1.1823   -0.5450 C   0  0  0  0  0  0  0  0  0  0  0  0
   -0.1933    1.3996   -0.2270 C   0  0  0  0  0  0  0  0  0  0  0  0
    1.2308   -0.5963   -0.0833 C   0  0  0  0  0  0  0  0  0  0  0  0
    1.1271    0.7557   -0.2890 C   0  0  0  0  0  0  0  0  0  0  0  0
    2.2736    1.5141   -0.5550 C   0  0  0  0  0  0  0  0  0  0  0  0
    3.5052    0.9302   -0.6145 C   0  0  0  0  0  0  0  0  0  0  0  0
    3.5833   -0.4452   -0.4018 C   0  0  0  0  0  0  0  0  0  0  0  0
    2.4558   -1.2093   -0.1373 C   0  0  0  0  0  0  0  0  0  0  0  0
   -1.0544   -0.1101    1.5008 H   0  0  0  0  0  0  0  0  0  0  0  0
   -4.2536   -1.8855   -0.2684 H   0  0  0  0  0  0  0  0  0  0  0  0
    0.1966   -2.0393    1.1114 H   0  0  0  0  0  0  0  0  0  0  0  0
   -0.1758   -2.1372   -0.6139 H   0  0  0  0  0  0  0  0  0  0  0  0
   -2.3217    2.2854   -0.6206 H   0  0  0  0  0  0  0  0  0  0  0  0
   -3.0877    1.0574    0.4025 H   0  0  0  0  0  0  0  0  0  0  0  0
   -3.1246    0.9346   -1.4448 H   0  0  0  0  0  0  0  0  0  0  0  0
   -0.3592    1.6993    0.8461 H   0  0  0  0  0  0  0  0  0  0  0  0
   -0.2596    2.3308   -0.8239 H   0  0  0  0  0  0  0  0  0  0  0  0
    2.1825    2.5750   -0.7152 H   0  0  0  0  0  0  0  0  0  0  0  0
    4.4075    1.4651   -0.8138 H   0  0  0  0  0  0  0  0  0  0  0  0
    4.5503   -0.9234   -0.4453 H   0  0  0  0  0  0  0  0  0  0  0  0
    2.4970   -2.2781    0.0304 H   0  0  0  0  0  0  0  0  0  0  0  0
  1  2  2  0
  1  3  1  0
  1  4  1  0
  3  5  1  0
  3  6  1  0
  5  7  1  0
  5  8  1  0
  6  9  1  0
  8 10  1  0
  9 10  2  0
  9 14  1  0
 10 11  1  0
 11 12  2  0
 12 13  1  0
 13 14  2  0
  3 15  1  0
  4 16  1  0
  6 17  1  0
  6 18  1  0
  7 19  1  0
  7 20  1  0
  7 21  1  0
  8 22  1  0
  8 23  1  0
 11 24  1  0
 12 25  1  0
 13 26  1  0
 14 27  1  0
M  END
>  <JobName>  (62) 
CHEMBL26226_f006

>  <Status>  (62) 
ok

>  <E_el>  (62) 
-630.8352330716

>  <HBA_atom_index>  (62) 
2
4
5

>  <Function>  (62) 
carbonyl
alcohol
tertiary amine

>  <Atom>  (62) 
O
O
N

>  <Molecular_Weight>  (62) 
191.22642

>  <Mol_ID>  (62) 
CHEMBL26226_f006

>  <Atom_and_Type>  (62) 
O-ring_sidechain fragment

>  <E_el_PW6B95>  (62) 
-633.2891661249

>  <E_el_PBEh-3c>  (62) 
-630.8352330716

>  <E_el complex_PW6B95>  (62) 
-1040.703971741
-1040.692000349
-1040.703590967

>  <E_el complex_PBEh-3c>  (62) 
-1036.70514113
-1036.692391386
-1036.708666027

>  <HB_distance>  (62) 
1.94
2.20
1.86

>  <dG(298)_RRHO (kJ/mol)>  (62) 
511.1091

>  <dG(298)_RRHO complex (kJ/mol)>  (62) 
752.5082
746.4276
755.1285

>  <dG_solv_SMD_CCl4 (kJ/mol)>  (62) 
-44.3997

>  <dG_solv_SMD_CCl4 complex (kJ/mol)>  (62) 
-54.9521
-62.0851
-59.1108

>  <pKBHX_QC>  (62) 
1.93
0.14
1.99

>  <Delta G_sol (kJ/mol)>  (62) 
16.24
34.46
15.70

>  <Delta G (kcal/mol)>  (62) 
-2.64
-0.20
-2.71

>  <cm5>  (62) 
0.6166
-0.5946
0.1100
-0.6913
-0.6067
-0.1264
-0.0089
0.0511
-0.0027
-0.0184
-0.0944
-0.0879
-0.0883
-0.0936
0.1197
0.5378
0.1020
0.1047
0.0745
0.0794
0.0880
0.0838
0.0926
0.0861
0.0915
0.0852
0.0901


>  <Mulliken>  (62) 
    0.56705688
   -0.54886412
    0.10510465
   -0.50797938
   -0.33923206
   -0.03952636
    0.06628483
    0.08911068
    0.00758753
   -0.01131092
   -0.04007354
   -0.02978830
   -0.03202063
   -0.03965658
    0.04896738
    0.38088244
    0.04607520
    0.04724560
    0.01527989
    0.01664259
    0.02769184
    0.01828295
    0.02946387
    0.02796251
    0.03344996
    0.02856891
    0.03279417


$$$$

     RDKit          3D

 17 16  0  0  1  0  0  0  0  0999 V2000
   -2.4015    0.3114    0.8434 C   0  0  0  0  0  0  0  0  0  0  0  0
   -1.1765   -0.2123    0.3153 N   0  0  0  0  0  0  0  0  0  0  0  0
   -0.5855    0.2930   -0.8607 C   0  0  0  0  0  0  0  0  0  0  0  0
   -1.1879    1.2508   -1.4557 O   0  0  0  0  0  0  0  0  0  0  0  0
    0.6638   -0.1988   -1.4455 C   0  0  0  0  0  0  0  0  0  0  0  0
    0.9122    0.4446   -2.6644 F   0  0  0  0  0  0  0  0  0  0  0  0
    0.6057   -1.5340   -1.7028 F   0  0  0  0  0  0  0  0  0  0  0  0
    1.7736    0.1466   -0.5116 C   0  0  0  0  0  0  0  0  0  0  0  0
    2.6966    0.8813   -0.8825 O   0  0  0  0  0  0  0  0  0  0  0  0
    1.8514   -0.3432    0.8720 C   0  0  0  0  0  0  0  0  0  0  0  0
   -3.3045   -0.2228    0.4920 H   0  0  0  0  0  0  0  0  0  0  0  0
   -2.5209    1.3661    0.5036 H   0  0  0  0  0  0  0  0  0  0  0  0
   -2.3411    0.3529    1.9561 H   0  0  0  0  0  0  0  0  0  0  0  0
   -0.7243   -0.9947    0.8293 H   0  0  0  0  0  0  0  0  0  0  0  0
    1.2118    0.1962    1.5882 H   0  0  0  0  0  0  0  0  0  0  0  0
    1.6249   -1.4467    0.8523 H   0  0  0  0  0  0  0  0  0  0  0  0
    2.9023   -0.2905    1.2710 H   0  0  0  0  0  0  0  0  0  0  0  0
  1  2  1  0
  2  3  1  0
  3  4  2  0
  3  5  1  0
  5  6  1  0
  5  7  1  0
  5  8  1  0
  8  9  2  0
  8 10  1  0
  1 11  1  0
  1 12  1  0
  1 13  1  0
  2 14  1  0
 10 15  1  0
 10 16  1  0
 10 17  1  0
M  END
>  <JobName>  (63) 
CHEMBL26496_f001

>  <Status>  (63) 
ok

>  <E_el>  (63) 
-598.4071725877

>  <HBA_atom_index>  (63) 
4
9

>  <Function>  (63) 
carbonyl
carbonyl

>  <Atom>  (63) 
O
O

>  <Molecular_Weight>  (63) 
151.11138

>  <Mol_ID>  (63) 
CHEMBL26496_f001

>  <Atom_and_Type>  (63) 
N-chain fragment

>  <E_el_PW6B95>  (63) 
-600.6176443200

>  <E_el_PBEh-3c>  (63) 
-598.4071725877

>  <E_el complex_PW6B95>  (63) 
-1008.024961104
-1008.023815690

>  <E_el complex_PBEh-3c>  (63) 
-1004.268332348
no_value!

>  <HB_distance>  (63) 
1.94
no_value!

>  <dG(298)_RRHO (kJ/mol)>  (63) 
242.7387

>  <dG(298)_RRHO complex (kJ/mol)>  (63) 
485.8859
483.3706

>  <dG_solv_SMD_CCl4 (kJ/mol)>  (63) 
-25.4544

>  <dG_solv_SMD_CCl4 complex (kJ/mol)>  (63) 
-38.4344
CHEMBL26496_f001_c002no_value!

>  <pKBHX_QC>  (63) 
0.07
no computed pKBHX value!

>  <Delta G_sol (kJ/mol)>  (63) 
35.22
no computed Delta G!

>  <Delta G (kcal/mol)>  (63) 
-0.09
no computed Delta G!

>  <cm5>  (63) 
-0.0018
-0.6698
0.5217
-0.5538
0.4572
-0.2420
-0.2752
0.4104
-0.4898
-0.2519
0.1067
0.1341
0.0910
0.3998
0.1226
0.1039
0.1369


>  <Mulliken>  (63) 
    0.07750310
   -0.32625960
    0.43054734
   -0.51575807
    0.41717963
   -0.22401416
   -0.25359414
    0.38293805
   -0.44399859
   -0.12082112
    0.04854349
    0.06990372
    0.03296928
    0.21862633
    0.06814449
    0.05272991
    0.08536034


$$$$

     RDKit          3D

 43 44  0  0  1  0  0  0  0  0999 V2000
   -0.5705    2.0584   -0.7620 C   0  0  0  0  0  0  0  0  0  0  0  0
   -0.7253    0.6669   -0.2548 N   0  0  0  0  0  0  0  0  0  0  0  0
   -1.8500    0.6794    0.5825 C   0  0  0  0  0  0  0  0  0  0  0  0
    0.5328    0.2521    0.2424 C   0  0  0  0  0  0  0  0  0  0  0  0
   -1.6102    2.4222   -1.7659 C   0  0  0  0  0  0  0  0  0  0  0  0
   -2.3604   -0.5803    1.1779 C   0  0  0  0  0  0  0  0  0  0  0  0
    1.0934    0.9179    1.4330 C   0  0  0  0  0  0  0  0  0  0  0  0
    0.7877   -1.2357    0.2898 C   0  0  0  0  0  0  0  0  0  0  0  0
   -1.3562    3.8455   -2.2246 C   0  0  0  0  0  0  0  0  0  0  0  0
   -2.8280   -1.6370    0.2395 C   0  0  0  0  0  0  0  0  0  0  0  0
    2.2384    0.1693    1.8754 O   0  0  0  0  0  0  0  0  0  0  0  0
    2.2766   -1.3617    0.1033 C   0  0  0  0  0  0  0  0  0  0  0  0
   -3.3359   -2.8094    1.0914 C   0  0  0  0  0  0  0  0  0  0  0  0
    3.0035   -0.5630    0.9916 C   0  0  0  0  0  0  0  0  0  0  0  0
    2.8917   -2.1336   -0.8149 C   0  0  0  0  0  0  0  0  0  0  0  0
    4.3585   -0.5799    0.9063 C   0  0  0  0  0  0  0  0  0  0  0  0
    4.9939   -1.3829   -0.0514 C   0  0  0  0  0  0  0  0  0  0  0  0
    4.2776   -2.1695   -0.9226 C   0  0  0  0  0  0  0  0  0  0  0  0
    0.4365    2.1726   -1.1894 H   0  0  0  0  0  0  0  0  0  0  0  0
   -0.6258    2.7630    0.0853 H   0  0  0  0  0  0  0  0  0  0  0  0
   -2.7321    1.0908   -0.0155 H   0  0  0  0  0  0  0  0  0  0  0  0
   -1.7842    1.4377    1.4143 H   0  0  0  0  0  0  0  0  0  0  0  0
    1.2628    0.5850   -0.6128 H   0  0  0  0  0  0  0  0  0  0  0  0
   -2.6364    2.3271   -1.4347 H   0  0  0  0  0  0  0  0  0  0  0  0
   -1.4872    1.7414   -2.6670 H   0  0  0  0  0  0  0  0  0  0  0  0
   -3.2710   -0.2809    1.7853 H   0  0  0  0  0  0  0  0  0  0  0  0
   -1.6790   -1.0358    1.9260 H   0  0  0  0  0  0  0  0  0  0  0  0
    1.5005    1.9030    1.1629 H   0  0  0  0  0  0  0  0  0  0  0  0
    0.4300    0.9596    2.3188 H   0  0  0  0  0  0  0  0  0  0  0  0
    0.3150   -1.8058   -0.5143 H   0  0  0  0  0  0  0  0  0  0  0  0
    0.6063   -1.6725    1.3154 H   0  0  0  0  0  0  0  0  0  0  0  0
   -0.6425    4.3827   -1.5691 H   0  0  0  0  0  0  0  0  0  0  0  0
   -2.3438    4.4015   -2.1903 H   0  0  0  0  0  0  0  0  0  0  0  0
   -1.0060    3.8918   -3.2612 H   0  0  0  0  0  0  0  0  0  0  0  0
   -3.7330   -1.2923   -0.3408 H   0  0  0  0  0  0  0  0  0  0  0  0
   -2.0983   -2.0276   -0.4719 H   0  0  0  0  0  0  0  0  0  0  0  0
   -2.5406   -3.5475    1.2199 H   0  0  0  0  0  0  0  0  0  0  0  0
   -4.1907   -3.2961    0.5618 H   0  0  0  0  0  0  0  0  0  0  0  0
   -3.6957   -2.3529    2.0362 H   0  0  0  0  0  0  0  0  0  0  0  0
    2.3047   -2.7358   -1.4818 H   0  0  0  0  0  0  0  0  0  0  0  0
    4.9427    0.0201    1.5735 H   0  0  0  0  0  0  0  0  0  0  0  0
    6.0829   -1.3887   -0.1138 H   0  0  0  0  0  0  0  0  0  0  0  0
    4.7669   -2.7991   -1.6740 H   0  0  0  0  0  0  0  0  0  0  0  0
  1  2  1  0
  1  5  1  0
  2  3  1  0
  2  4  1  0
  3  6  1  0
  4  7  1  0
  4  8  1  0
  5  9  1  0
  6 10  1  0
  7 11  1  0
  8 12  1  0
 10 13  1  0
 11 14  1  0
 12 14  2  0
 12 15  1  0
 14 16  1  0
 15 18  2  0
 16 17  2  0
 17 18  1  0
  1 19  1  0
  1 20  1  0
  3 21  1  0
  3 22  1  0
  4 23  1  0
  5 24  1  0
  5 25  1  0
  6 26  1  0
  6 27  1  0
  7 28  1  0
  7 29  1  0
  8 30  1  0
  8 31  1  0
  9 32  1  0
  9 33  1  0
  9 34  1  0
 10 35  1  0
 10 36  1  0
 13 37  1  0
 13 38  1  0
 13 39  1  0
 15 40  1  0
 16 41  1  0
 17 42  1  0
 18 43  1  0
M  END
>  <JobName>  (64) 
CHEMBL26926_f001

>  <Status>  (64) 
ok

>  <E_el>  (64) 
-753.0868618691

>  <HBA_atom_index>  (64) 
2
11

>  <Function>  (64) 
tertiary amine
phenol ether

>  <Atom>  (64) 
N
O

>  <Molecular_Weight>  (64) 
247.37579

>  <Mol_ID>  (64) 
CHEMBL26926_f001

>  <Atom_and_Type>  (64) 
N-ring_sidechain fragment

>  <E_el_PW6B95>  (64) 
-756.0342264423

>  <E_el_PBEh-3c>  (64) 
-753.0868618691

>  <E_el complex_PW6B95>  (64) 
-1163.446027957
-1163.439558619

>  <E_el complex_PBEh-3c>  (64) 
-1158.95344353
-1158.945743814

>  <HB_distance>  (64) 
1.89
1.90

>  <dG(298)_RRHO (kJ/mol)>  (64) 
924.3499

>  <dG(298)_RRHO complex (kJ/mol)>  (64) 
1170.0312
1170.6456

>  <dG_solv_SMD_CCl4 (kJ/mol)>  (64) 
-46.7612

>  <dG_solv_SMD_CCl4 complex (kJ/mol)>  (64) 
-65.7180
-66.4953

>  <pKBHX_QC>  (64) 
1.56
-0.09

>  <Delta G_sol (kJ/mol)>  (64) 
20.01
36.83

>  <Delta G (kcal/mol)>  (64) 
-2.13
0.12

>  <cm5>  (64) 
0.0247
-0.6242
0.0669
0.1215
-0.1494
-0.1471
0.1063
-0.1394
-0.2279
-0.1451
-0.5368
-0.0466
-0.2332
0.2602
-0.0949
-0.1237
-0.0859
-0.0971
0.0896
0.0770
0.0785
0.0615
0.0870
0.0901
0.0776
0.0721
0.0794
0.0927
0.1004
0.0951
0.0987
0.0770
0.0718
0.0816
0.0685
0.0829
0.0804
0.0734
0.0794
0.0875
0.1031
0.0829
0.0835


>  <Mulliken>  (64) 
    0.08039106
   -0.34763787
    0.10051421
    0.11309568
   -0.04369468
   -0.04549213
    0.18077125
   -0.04787331
   -0.08321939
   -0.03568424
   -0.45180272
   -0.03422047
   -0.08592927
    0.24340496
   -0.04004400
   -0.07149952
   -0.03120203
   -0.04240918
    0.02392204
    0.01144563
    0.01476671
   -0.00040967
    0.01645875
    0.03153668
    0.02520465
    0.01978187
    0.02314459
    0.02672793
    0.03584753
    0.03563761
    0.04087307
    0.02645095
    0.02527057
    0.03087145
    0.01717079
    0.02648143
    0.02907178
    0.02525426
    0.02802596
    0.02883588
    0.04307356
    0.02774531
    0.02934232


$$$$

     RDKit          3D

 24 25  0  0  1  0  0  0  0  0999 V2000
    1.1370   -0.1475   -0.0548 C   0  0  0  0  0  0  0  0  0  0  0  0
    1.6663   -1.4053   -0.1276 O   0  0  0  0  0  0  0  0  0  0  0  0
    3.0552   -1.6825   -0.1258 C   0  0  0  0  0  0  0  0  0  0  0  0
    1.9861    0.9631    0.0280 C   0  0  0  0  0  0  0  0  0  0  0  0
   -0.2240    0.0121   -0.0636 C   0  0  0  0  0  0  0  0  0  0  0  0
    1.4650    2.2501    0.1028 C   0  0  0  0  0  0  0  0  0  0  0  0
   -0.7249    1.2996    0.0115 C   0  0  0  0  0  0  0  0  0  0  0  0
   -1.0798   -1.1835   -0.1519 C   0  0  0  0  0  0  0  0  0  0  0  0
    0.0950    2.4063    0.0936 C   0  0  0  0  0  0  0  0  0  0  0  0
   -2.0902    1.4428    0.0015 O   0  0  0  0  0  0  0  0  0  0  0  0
   -2.5205   -0.9579    0.0159 C   0  0  0  0  0  0  0  0  0  0  0  0
   -3.0106    0.4092    0.2052 C   0  0  0  0  0  0  0  0  0  0  0  0
    3.2081   -2.7763    0.1118 H   0  0  0  0  0  0  0  0  0  0  0  0
    3.6309   -1.0416    0.5500 H   0  0  0  0  0  0  0  0  0  0  0  0
    3.3772   -1.5843   -1.2025 H   0  0  0  0  0  0  0  0  0  0  0  0
    3.0481    0.8438    0.0352 H   0  0  0  0  0  0  0  0  0  0  0  0
    2.0676    3.1348    0.1676 H   0  0  0  0  0  0  0  0  0  0  0  0
   -0.6685   -1.9187    0.6029 H   0  0  0  0  0  0  0  0  0  0  0  0
   -0.8320   -1.6731   -1.1409 H   0  0  0  0  0  0  0  0  0  0  0  0
   -0.3342    3.3966    0.1507 H   0  0  0  0  0  0  0  0  0  0  0  0
   -3.0550   -1.4094   -0.8727 H   0  0  0  0  0  0  0  0  0  0  0  0
   -2.8812   -1.5903    0.8810 H   0  0  0  0  0  0  0  0  0  0  0  0
   -3.4240    0.5677    1.2454 H   0  0  0  0  0  0  0  0  0  0  0  0
   -3.8916    0.6440   -0.4634 H   0  0  0  0  0  0  0  0  0  0  0  0
  1  2  1  0
  1  4  2  0
  1  5  1  0
  2  3  1  0
  4  6  1  0
  5  7  2  0
  5  8  1  0
  6  9  2  0
  7 10  1  0
  7  9  1  0
  8 11  1  0
 10 12  1  0
 11 12  1  0
  3 13  1  0
  3 14  1  0
  3 15  1  0
  4 16  1  0
  6 17  1  0
  8 18  1  0
  8 19  1  0
  9 20  1  0
 11 21  1  0
 11 22  1  0
 12 23  1  0
 12 24  1  0
M  END
>  <JobName>  (65) 
CHEMBL26926_f006

>  <Status>  (65) 
ok

>  <E_el>  (65) 
-537.5617358204

>  <HBA_atom_index>  (65) 
2
10

>  <Function>  (65) 
phenol ether
phenol ether

>  <Atom>  (65) 
O
O

>  <Molecular_Weight>  (65) 
164.20108

>  <Mol_ID>  (65) 
CHEMBL26926_f006

>  <Atom_and_Type>  (65) 
O-ring_sidechain fragment

>  <E_el_PW6B95>  (65) 
-539.6520653223

>  <E_el_PBEh-3c>  (65) 
-537.5617358204

>  <E_el complex_PW6B95>  (65) 
-947.0577548775
-947.0575997137

>  <E_el complex_PBEh-3c>  (65) 
-943.4207151018
no_value!

>  <HB_distance>  (65) 
1.95
no_value!

>  <dG(298)_RRHO (kJ/mol)>  (65) 
457.1865

>  <dG(298)_RRHO complex (kJ/mol)>  (65) 
695.8867
695.8472

>  <dG_solv_SMD_CCl4 (kJ/mol)>  (65) 
-31.0001

>  <dG_solv_SMD_CCl4 complex (kJ/mol)>  (65) 
-48.9405
CHEMBL26926_f006_c002no_value!

>  <pKBHX_QC>  (65) 
0.57
no computed pKBHX value!

>  <Delta G_sol (kJ/mol)>  (65) 
30.09
no computed Delta G!

>  <Delta G (kcal/mol)>  (65) 
-0.78
no computed Delta G!

>  <cm5>  (65) 
0.2684
-0.5236
0.0643
-0.1712
-0.0858
-0.0820
0.2715
-0.1094
-0.1430
-0.5168
-0.1541
0.1395
0.0860
0.0876
0.0812
0.0960
0.0891
0.0933
0.0915
0.1028
0.0767
0.0757
0.0780
0.0842


>  <Mulliken>  (65) 
    0.25066282
   -0.43108340
    0.17781032
   -0.11793851
   -0.08091255
   -0.02484359
    0.25198671
   -0.01661143
   -0.09194814
   -0.43415815
   -0.05605978
    0.21102133
    0.03196042
    0.02874262
    0.02496000
    0.03407058
    0.03166416
    0.03726427
    0.03712456
    0.04360344
    0.02483195
    0.02404104
    0.01860348
    0.02520783


$$$$

     RDKit          3D

 35 36  0  0  1  0  0  0  0  0999 V2000
    2.6890   -0.3264    0.6467 C   0  0  0  0  0  0  0  0  0  0  0  0
    1.6785   -0.0599    1.4829 O   0  0  0  0  0  0  0  0  0  0  0  0
    0.8325    0.9707    1.7403 C   0  0  0  0  0  0  0  0  0  0  0  0
    3.2156    0.5146   -0.3042 C   0  0  0  0  0  0  0  0  0  0  0  0
    3.2780   -1.6014    0.7456 C   0  0  0  0  0  0  0  0  0  0  0  0
   -0.0798    1.3773    0.6068 C   0  0  0  0  0  0  0  0  0  0  0  0
    4.2709    0.1462   -1.1325 C   0  0  0  0  0  0  0  0  0  0  0  0
    4.3202   -1.9981   -0.0555 C   0  0  0  0  0  0  0  0  0  0  0  0
   -0.9490    0.2139    0.1977 C   0  0  0  0  0  0  0  0  0  0  0  0
    4.7954   -1.1062   -0.9835 C   0  0  0  0  0  0  0  0  0  0  0  0
   -1.8512    0.4981   -0.8709 N   0  0  0  0  0  0  0  0  0  0  0  0
   -2.9078    1.4221   -0.5232 C   0  0  0  0  0  0  0  0  0  0  0  0
   -3.9676    0.7812    0.3392 C   0  0  0  0  0  0  0  0  0  0  0  0
   -4.3623   -0.4542   -0.1181 O   0  0  0  0  0  0  0  0  0  0  0  0
   -3.3486   -1.3542   -0.3293 C   0  0  0  0  0  0  0  0  0  0  0  0
   -2.3874   -0.7596   -1.3634 C   0  0  0  0  0  0  0  0  0  0  0  0
    1.4296    1.8703    2.0450 H   0  0  0  0  0  0  0  0  0  0  0  0
    0.1575    0.6599    2.5908 H   0  0  0  0  0  0  0  0  0  0  0  0
    2.8146    1.5137   -0.4261 H   0  0  0  0  0  0  0  0  0  0  0  0
    2.9101   -2.3039    1.4680 H   0  0  0  0  0  0  0  0  0  0  0  0
    0.5334    1.7909   -0.2021 H   0  0  0  0  0  0  0  0  0  0  0  0
   -0.7538    2.2135    0.9219 H   0  0  0  0  0  0  0  0  0  0  0  0
    4.6342    0.8577   -1.8582 H   0  0  0  0  0  0  0  0  0  0  0  0
    4.7289   -2.9958    0.0716 H   0  0  0  0  0  0  0  0  0  0  0  0
   -1.4454   -0.1830    1.1083 H   0  0  0  0  0  0  0  0  0  0  0  0
   -0.2524   -0.5840   -0.1624 H   0  0  0  0  0  0  0  0  0  0  0  0
    5.6197   -1.4061   -1.6248 H   0  0  0  0  0  0  0  0  0  0  0  0
   -2.5351    2.3075   -0.0253 H   0  0  0  0  0  0  0  0  0  0  0  0
   -3.3911    1.7410   -1.4816 H   0  0  0  0  0  0  0  0  0  0  0  0
   -4.8572    1.4436    0.3128 H   0  0  0  0  0  0  0  0  0  0  0  0
   -3.6354    0.7628    1.4078 H   0  0  0  0  0  0  0  0  0  0  0  0
   -2.8085   -1.6577    0.5916 H   0  0  0  0  0  0  0  0  0  0  0  0
   -3.7797   -2.2546   -0.8029 H   0  0  0  0  0  0  0  0  0  0  0  0
   -1.5939   -1.4864   -1.5184 H   0  0  0  0  0  0  0  0  0  0  0  0
   -3.0020   -0.5533   -2.2618 H   0  0  0  0  0  0  0  0  0  0  0  0
  1  2  1  0
  1  4  2  0
  1  5  1  0
  2  3  1  0
  3  6  1  0
  4  7  1  0
  5  8  2  0
  6  9  1  0
  7 10  2  0
  8 10  1  0
  9 11  1  0
 11 16  1  0
 11 12  1  0
 12 13  1  0
 13 14  1  0
 14 15  1  0
 15 16  1  0
  3 17  1  0
  3 18  1  0
  4 19  1  0
  5 20  1  0
  6 21  1  0
  6 22  1  0
  7 23  1  0
  8 24  1  0
  9 25  1  0
  9 26  1  0
 10 27  1  0
 12 28  1  0
 12 29  1  0
 13 30  1  0
 13 31  1  0
 15 32  1  0
 15 33  1  0
 16 34  1  0
 16 35  1  0
M  END
>  <JobName>  (66) 
CHEMBL27343_f003

>  <Status>  (66) 
ok

>  <E_el>  (66) 
-710.4295829443

>  <HBA_atom_index>  (66) 
2
11
14

>  <Function>  (66) 
phenol ether
tertiary amine
ether

>  <Atom>  (66) 
O
N
O

>  <Molecular_Weight>  (66) 
221.29546

>  <Mol_ID>  (66) 
CHEMBL27343_f003

>  <Atom_and_Type>  (66) 
O-ring_sidechain fragment

>  <E_el_PW6B95>  (66) 
-713.2023592674

>  <E_el_PBEh-3c>  (66) 
-710.4295829443

>  <E_el complex_PW6B95>  (66) 
-1120.607295101
-1120.615404209
-1120.617704305

>  <E_el complex_PBEh-3c>  (66) 
-1116.288359252
-1116.297089291
-1116.298959

>  <HB_distance>  (66) 
2.16
1.85
1.92

>  <dG(298)_RRHO (kJ/mol)>  (66) 
718.6733

>  <dG(298)_RRHO complex (kJ/mol)>  (66) 
957.9091
966.5103
965.8959

>  <dG_solv_SMD_CCl4 (kJ/mol)>  (66) 
-45.1171

>  <dG_solv_SMD_CCl4 complex (kJ/mol)>  (66) 
-61.6001
-60.1952
-58.3843

>  <pKBHX_QC>  (66) 
0.18
1.29
1.77

>  <Delta G_sol (kJ/mol)>  (66) 
34.06
22.78
17.93

>  <Delta G (kcal/mol)>  (66) 
-0.25
-1.76
-2.41

>  <cm5>  (66) 
0.2882
-0.5178
0.1479
-0.1478
-0.1283
-0.1799
-0.0787
-0.0798
0.0514
-0.1028
-0.6173
0.0224
0.1242
-0.5554
0.1189
0.0190
0.0773
0.0835
0.0904
0.1005
0.0961
0.0804
0.0877
0.0868
0.0754
0.0955
0.0799
0.0895
0.0921
0.0860
0.0650
0.0728
0.0869
0.0894
0.1007


>  <Mulliken>  (66) 
    0.27043870
   -0.42365232
    0.21929798
   -0.09616695
   -0.07636294
   -0.07868418
   -0.02194287
   -0.02373442
    0.09250411
   -0.04745250
   -0.34175723
    0.06666132
    0.19479606
   -0.45087132
    0.19105876
    0.06489309
    0.01663104
    0.02287270
    0.03112191
    0.03958856
    0.03713883
    0.02492639
    0.03116958
    0.03103637
    0.00902398
    0.02679992
    0.02381043
    0.02227966
    0.02753595
    0.02337544
    0.00367896
    0.00952463
    0.02389639
    0.02301210
    0.03355188


$$$$

     RDKit          3D

 18 18  0  0  1  0  0  0  0  0999 V2000
   -1.4916    1.0173    0.1057 C   0  0  0  0  0  0  0  0  0  0  0  0
   -1.9310   -0.3301    0.0767 N   0  0  0  0  0  0  0  0  0  0  0  0
   -0.9718   -1.2957   -0.3345 C   0  0  0  0  0  0  0  0  0  0  0  0
   -0.0613    1.2228   -0.1529 C   0  0  0  0  0  0  0  0  0  0  0  0
    0.3887   -1.1262    0.2617 C   0  0  0  0  0  0  0  0  0  0  0  0
    0.8559    0.2589   -0.0936 C   0  0  0  0  0  0  0  0  0  0  0  0
    2.3017    0.4914   -0.3601 C   0  0  0  0  0  0  0  0  0  0  0  0
   -2.0607    1.6706   -0.5945 H   0  0  0  0  0  0  0  0  0  0  0  0
   -1.7115    1.4384    1.1285 H   0  0  0  0  0  0  0  0  0  0  0  0
   -2.8114   -0.4927   -0.4445 H   0  0  0  0  0  0  0  0  0  0  0  0
   -1.3431   -2.3001   -0.0578 H   0  0  0  0  0  0  0  0  0  0  0  0
   -0.8486   -1.2024   -1.4519 H   0  0  0  0  0  0  0  0  0  0  0  0
    0.2982    2.2104   -0.4102 H   0  0  0  0  0  0  0  0  0  0  0  0
    0.4326   -1.2928    1.3426 H   0  0  0  0  0  0  0  0  0  0  0  0
    1.0697   -1.8434   -0.2754 H   0  0  0  0  0  0  0  0  0  0  0  0
    2.6835   -0.4418   -0.8616 H   0  0  0  0  0  0  0  0  0  0  0  0
    2.4024    1.3463   -1.0507 H   0  0  0  0  0  0  0  0  0  0  0  0
    2.7983    0.6691    0.6128 H   0  0  0  0  0  0  0  0  0  0  0  0
  1  2  1  0
  1  4  1  0
  2  3  1  0
  3  5  1  0
  4  6  2  0
  5  6  1  0
  6  7  1  0
  1  8  1  0
  1  9  1  0
  2 10  1  0
  3 11  1  0
  3 12  1  0
  4 13  1  0
  5 14  1  0
  5 15  1  0
  7 16  1  0
  7 17  1  0
  7 18  1  0
M  END
>  <JobName>  (67) 
CHEMBL27592_f002

>  <Status>  (67) 
ok

>  <E_el>  (67) 
-289.3550887369

>  <HBA_atom_index>  (67) 
2

>  <Function>  (67) 
secondary amine

>  <Atom>  (67) 
N

>  <Molecular_Weight>  (67) 
97.15824

>  <Mol_ID>  (67) 
CHEMBL27592_f002

>  <Atom_and_Type>  (67) 
N-ring fragment

>  <E_el_PW6B95>  (67) 
-290.4947326397

>  <E_el_PBEh-3c>  (67) 
-289.3550887369

>  <E_el complex_PW6B95>  (67) 
-697.9061107442

>  <E_el complex_PBEh-3c>  (67) 
-695.2243451878

>  <HB_distance>  (67) 
1.79

>  <dG(298)_RRHO (kJ/mol)>  (67) 
360.9146

>  <dG(298)_RRHO complex (kJ/mol)>  (67) 
599.6121

>  <dG_solv_SMD_CCl4 (kJ/mol)>  (67) 
-21.8792

>  <dG_solv_SMD_CCl4 complex (kJ/mol)>  (67) 
-43.1837

>  <pKBHX_QC>  (67) 
2.37

>  <Delta G_sol (kJ/mol)>  (67) 
11.79

>  <Delta G (kcal/mol)>  (67) 
-3.23

>  <cm5>  (67) 
0.0812
-0.7846
0.0684
-0.1374
-0.1488
-0.0269
-0.2193
0.0731
0.0779
0.3742
0.0763
0.0664
0.0826
0.0941
0.0733
0.0776
0.0842
0.0878


>  <Mulliken>  (67) 
    0.11633271
   -0.42271882
    0.10922863
   -0.08241672
   -0.05283892
   -0.00378633
   -0.08112437
    0.01164227
    0.01631187
    0.19256747
    0.01247432
    0.00317496
    0.02478213
    0.03727490
    0.02020573
    0.02870044
    0.03299066
    0.03719906


$$$$

     RDKit          3D

 26 27  0  0  1  0  0  0  0  0999 V2000
    1.3683    0.1507   -0.2873 C   0  0  0  0  0  0  0  0  0  0  0  0
    2.2990   -0.8725   -0.2272 O   0  0  0  0  0  0  0  0  0  0  0  0
    3.6703   -0.5356   -0.2025 C   0  0  0  0  0  0  0  0  0  0  0  0
    1.7810    1.4599   -0.3216 C   0  0  0  0  0  0  0  0  0  0  0  0
   -0.0007   -0.1494   -0.3132 C   0  0  0  0  0  0  0  0  0  0  0  0
    0.8530    2.4752   -0.3813 C   0  0  0  0  0  0  0  0  0  0  0  0
   -0.9244    0.8346   -0.3717 C   0  0  0  0  0  0  0  0  0  0  0  0
   -0.3641   -1.5667   -0.2737 C   0  0  0  0  0  0  0  0  0  0  0  0
   -0.5010    2.1465   -0.4058 C   0  0  0  0  0  0  0  0  0  0  0  0
   -2.3574    0.5667   -0.4004 C   0  0  0  0  0  0  0  0  0  0  0  0
   -1.7768   -1.8374    0.1066 C   0  0  0  0  0  0  0  0  0  0  0  0
   -2.7798   -0.8370   -0.3351 C   0  0  0  0  0  0  0  0  0  0  0  0
    3.9385    0.0841    0.6789 H   0  0  0  0  0  0  0  0  0  0  0  0
    4.2288   -1.4889   -0.0845 H   0  0  0  0  0  0  0  0  0  0  0  0
    3.9003   -0.0027   -1.1390 H   0  0  0  0  0  0  0  0  0  0  0  0
    2.8270    1.7582   -0.3042 H   0  0  0  0  0  0  0  0  0  0  0  0
    1.1434    3.5140   -0.4096 H   0  0  0  0  0  0  0  0  0  0  0  0
    0.3347   -2.0623    0.4456 H   0  0  0  0  0  0  0  0  0  0  0  0
   -0.1188   -2.0090   -1.2664 H   0  0  0  0  0  0  0  0  0  0  0  0
   -1.1958    2.9754   -0.4529 H   0  0  0  0  0  0  0  0  0  0  0  0
   -2.7582    1.0475   -1.3430 H   0  0  0  0  0  0  0  0  0  0  0  0
   -2.8208    1.1990    0.4167 H   0  0  0  0  0  0  0  0  0  0  0  0
   -2.0491   -2.8275   -0.3194 H   0  0  0  0  0  0  0  0  0  0  0  0
   -1.8260   -1.9645    1.2127 H   0  0  0  0  0  0  0  0  0  0  0  0
   -3.6521   -0.8999    0.3840 H   0  0  0  0  0  0  0  0  0  0  0  0
   -3.2193   -1.1585   -1.3145 H   0  0  0  0  0  0  0  0  0  0  0  0
  1  2  1  0
  1  4  2  0
  1  5  1  0
  2  3  1  0
  4  6  1  0
  5  7  2  0
  5  8  1  0
  6  9  2  0
  7 10  1  0
  7  9  1  0
  8 11  1  0
 10 12  1  0
 11 12  1  0
  3 13  1  0
  3 14  1  0
  3 15  1  0
  4 16  1  0
  6 17  1  0
  8 18  1  0
  8 19  1  0
  9 20  1  0
 10 21  1  0
 10 22  1  0
 11 23  1  0
 11 24  1  0
 12 25  1  0
 12 26  1  0
M  END
>  <JobName>  (68) 
CHEMBL28111_f002

>  <Status>  (68) 
ok

>  <E_el>  (68) 
-501.7337966828

>  <HBA_atom_index>  (68) 
2

>  <Function>  (68) 
phenol ether

>  <Atom>  (68) 
O

>  <Molecular_Weight>  (68) 
162.22826

>  <Mol_ID>  (68) 
CHEMBL28111_f002

>  <Atom_and_Type>  (68) 
O-ring_sidechain fragment

>  <E_el_PW6B95>  (68) 
-503.7022814140

>  <E_el_PBEh-3c>  (68) 
-501.7337966828

>  <E_el complex_PW6B95>  (68) 
-911.1085558624

>  <E_el complex_PBEh-3c>  (68) 
-907.5934945127

>  <HB_distance>  (68) 
1.99

>  <dG(298)_RRHO (kJ/mol)>  (68) 
521.0177

>  <dG(298)_RRHO complex (kJ/mol)>  (68) 
758.7858

>  <dG_solv_SMD_CCl4 (kJ/mol)>  (68) 
-32.5244

>  <dG_solv_SMD_CCl4 complex (kJ/mol)>  (68) 
-50.4894

>  <pKBHX_QC>  (68) 
0.82

>  <Delta G_sol (kJ/mol)>  (68) 
27.60

>  <Delta G (kcal/mol)>  (68) 
-1.12

>  <cm5>  (68) 
0.2569
-0.5236
0.0587
-0.1464
-0.0434
-0.0872
-0.0069
-0.1325
-0.1225
-0.1313
-0.1454
-0.1375
0.0782
0.0930
0.0864
0.0902
0.0841
0.0997
0.0902
0.0826
0.0820
0.0804
0.0756
0.0750
0.0707
0.0728


>  <Mulliken>  (68) 
    0.24066993
   -0.43077274
    0.17545543
   -0.09485242
   -0.03542533
   -0.03029919
    0.00601422
   -0.03554897
   -0.06802458
   -0.03602564
   -0.04050240
   -0.03541658
    0.02123983
    0.03557628
    0.02649918
    0.03057789
    0.02759497
    0.04097947
    0.03475171
    0.02535797
    0.02969713
    0.02835163
    0.02228809
    0.02165868
    0.01965228
    0.02050315


$$$$

     RDKit          3D

 19 19  0  0  1  0  0  0  0  0999 V2000
    0.9936   -0.1386    0.2146 C   0  0  0  0  0  0  0  0  0  0  0  0
    1.6181   -0.3256    1.2978 O   0  0  0  0  0  0  0  0  0  0  0  0
   -0.4561    0.0147    0.3055 C   0  0  0  0  0  0  0  0  0  0  0  0
    1.6492   -0.0806   -1.0076 O   0  0  0  0  0  0  0  0  0  0  0  0
   -1.1301   -0.0379    1.4970 C   0  0  0  0  0  0  0  0  0  0  0  0
   -1.2221    0.2235   -0.8329 C   0  0  0  0  0  0  0  0  0  0  0  0
    3.0155   -0.2344   -1.0069 C   0  0  0  0  0  0  0  0  0  0  0  0
   -2.4982    0.1077    1.5731 C   0  0  0  0  0  0  0  0  0  0  0  0
   -2.5921    0.3752   -0.8099 C   0  0  0  0  0  0  0  0  0  0  0  0
    3.7898    0.8170   -0.8855 C   0  0  0  0  0  0  0  0  0  0  0  0
   -3.2201    0.3111    0.4394 C   0  0  0  0  0  0  0  0  0  0  0  0
   -0.5218   -0.2032    2.3953 H   0  0  0  0  0  0  0  0  0  0  0  0
   -0.7099    0.2689   -1.7884 H   0  0  0  0  0  0  0  0  0  0  0  0
    3.4399   -1.2092   -1.1053 H   0  0  0  0  0  0  0  0  0  0  0  0
   -2.9557    0.0546    2.5437 H   0  0  0  0  0  0  0  0  0  0  0  0
   -3.1930    0.5371   -1.6851 H   0  0  0  0  0  0  0  0  0  0  0  0
    4.8823    0.7478   -0.8792 H   0  0  0  0  0  0  0  0  0  0  0  0
    3.4070    1.8286   -0.7827 H   0  0  0  0  0  0  0  0  0  0  0  0
   -4.2962    0.4238    0.5171 H   0  0  0  0  0  0  0  0  0  0  0  0
  1  2  2  0
  1  3  1  0
  1  4  1  0
  3  5  2  0
  3  6  1  0
  4  7  1  0
  5  8  1  0
  6  9  2  0
  7 10  2  3
  8 11  2  0
  9 11  1  0
  5 12  1  0
  6 13  1  0
  7 14  1  0
  8 15  1  0
  9 16  1  0
 10 17  1  0
 10 18  1  0
 11 19  1  0
M  END
>  <JobName>  (69) 
CHEMBL31036_f004

>  <Status>  (69) 
ok

>  <E_el>  (69) 
-497.1247358398

>  <HBA_atom_index>  (69) 
2
4

>  <Function>  (69) 
carbonyl
aromatic ether

>  <Atom>  (69) 
O
O

>  <Molecular_Weight>  (69) 
148.15862

>  <Mol_ID>  (69) 
CHEMBL31036_f004

>  <Atom_and_Type>  (69) 
O-ring_sidechain fragment

>  <E_el_PW6B95>  (69) 
-499.0662065753

>  <E_el_PBEh-3c>  (69) 
-497.1247358398

>  <E_el complex_PW6B95>  (69) 
-906.4725780551
-906.4683206184

>  <E_el complex_PBEh-3c>  (69) 
-902.98434572
-902.980440739

>  <HB_distance>  (69) 
1.92
2.36

>  <dG(298)_RRHO (kJ/mol)>  (69) 
310.2739

>  <dG(298)_RRHO complex (kJ/mol)>  (69) 
548.0682
546.9156

>  <dG_solv_SMD_CCl4 (kJ/mol)>  (69) 
-27.3601

>  <dG_solv_SMD_CCl4 complex (kJ/mol)>  (69) 
-43.8824
-43.6621

>  <pKBHX_QC>  (69) 
0.70
-0.31

>  <Delta G_sol (kJ/mol)>  (69) 
28.81
39.06

>  <Delta G (kcal/mol)>  (69) 
-0.95
0.42

>  <cm5>  (69) 
0.6101
-0.5862
-0.0248
-0.4717
-0.0488
-0.0673
0.2091
-0.0837
-0.0860
-0.1937
-0.0669
0.1175
0.1044
0.1043
0.0974
0.0974
0.0926
0.1055
0.0910


>  <Mulliken>  (69) 
    0.55738195
   -0.54403556
   -0.02068753
   -0.40287693
    0.00154464
   -0.01586768
    0.24200478
   -0.02666230
   -0.02898502
   -0.09653027
   -0.01102241
    0.05720170
    0.04343193
    0.03884012
    0.03982336
    0.04038527
    0.04103094
    0.05007110
    0.03495190


$$$$

     RDKit          3D

 35 37  0  0  1  0  0  0  0  0999 V2000
    1.1779    1.9332   -0.7770 C   0  0  0  0  0  0  0  0  0  0  0  0
    1.7427    3.0425   -0.8983 O   0  0  0  0  0  0  0  0  0  0  0  0
    1.5997    1.0200    0.2954 C   0  0  0  0  0  0  0  0  0  0  0  0
    0.1754    1.5955   -1.6509 O   0  0  0  0  0  0  0  0  0  0  0  0
    2.0448   -0.3584   -0.2068 C   0  0  0  0  0  0  0  0  0  0  0  0
    0.4852    0.3114    1.0477 C   0  0  0  0  0  0  0  0  0  0  0  0
    1.1480   -0.9644    0.8245 C   0  0  0  0  0  0  0  0  0  0  0  0
    3.5212   -0.6342   -0.0180 C   0  0  0  0  0  0  0  0  0  0  0  0
   -0.8660    0.5561    0.6342 C   0  0  0  0  0  0  0  0  0  0  0  0
   -1.2468    1.8385    1.0753 C   0  0  0  0  0  0  0  0  0  0  0  0
   -2.5022    2.3523    0.8269 C   0  0  0  0  0  0  0  0  0  0  0  0
   -3.4323    1.6113    0.1287 C   0  0  0  0  0  0  0  0  0  0  0  0
   -3.0563    0.3576   -0.3010 C   0  0  0  0  0  0  0  0  0  0  0  0
   -1.7788   -0.1752   -0.0529 C   0  0  0  0  0  0  0  0  0  0  0  0
   -1.6991   -1.5026   -0.6283 C   0  0  0  0  0  0  0  0  0  0  0  0
    0.3554   -2.1529    0.4598 C   0  0  0  0  0  0  0  0  0  0  0  0
   -0.3596   -2.0915   -0.8463 C   0  0  0  0  0  0  0  0  0  0  0  0
    2.4249    1.4245    0.9376 H   0  0  0  0  0  0  0  0  0  0  0  0
    0.2902    1.5678   -2.6679 H   0  0  0  0  0  0  0  0  0  0  0  0
    1.7838   -0.4531   -1.2526 H   0  0  0  0  0  0  0  0  0  0  0  0
    0.5955    0.6640    2.1349 H   0  0  0  0  0  0  0  0  0  0  0  0
    1.8026   -1.2558    1.7080 H   0  0  0  0  0  0  0  0  0  0  0  0
    3.6115   -1.7041    0.3290 H   0  0  0  0  0  0  0  0  0  0  0  0
    4.0713   -0.6165   -1.0033 H   0  0  0  0  0  0  0  0  0  0  0  0
    3.9832   -0.0013    0.7359 H   0  0  0  0  0  0  0  0  0  0  0  0
   -0.5487    2.4575    1.6281 H   0  0  0  0  0  0  0  0  0  0  0  0
   -2.8099    3.3348    1.1587 H   0  0  0  0  0  0  0  0  0  0  0  0
   -4.4324    1.9883   -0.0840 H   0  0  0  0  0  0  0  0  0  0  0  0
   -3.7805   -0.2306   -0.8498 H   0  0  0  0  0  0  0  0  0  0  0  0
   -2.2966   -2.1847    0.0524 H   0  0  0  0  0  0  0  0  0  0  0  0
   -2.2700   -1.5891   -1.6040 H   0  0  0  0  0  0  0  0  0  0  0  0
    1.0236   -3.0392    0.4592 H   0  0  0  0  0  0  0  0  0  0  0  0
   -0.4032   -2.3384    1.2528 H   0  0  0  0  0  0  0  0  0  0  0  0
    0.1600   -1.6019   -1.6664 H   0  0  0  0  0  0  0  0  0  0  0  0
   -0.5143   -3.1613   -1.1816 H   0  0  0  0  0  0  0  0  0  0  0  0
  1  2  2  0
  1  3  1  0
  1  4  1  0
  3  5  1  0
  3  6  1  0
  5  7  1  0
  5  8  1  0
  6  7  1  0
  6  9  1  0
  7 16  1  0
  9 14  2  0
  9 10  1  0
 10 11  2  0
 11 12  1  0
 12 13  2  0
 13 14  1  0
 14 15  1  0
 15 17  1  0
 16 17  1  0
  3 18  1  0
  4 19  1  0
  5 20  1  0
  6 21  1  0
  7 22  1  0
  8 23  1  0
  8 24  1  0
  8 25  1  0
 10 26  1  0
 11 27  1  0
 12 28  1  0
 13 29  1  0
 15 30  1  0
 15 31  1  0
 16 32  1  0
 16 33  1  0
 17 34  1  0
 17 35  1  0
M  END
>  <JobName>  (70) 
CHEMBL31662_f002

>  <Status>  (70) 
ok

>  <E_el>  (70) 
-731.3104838649

>  <HBA_atom_index>  (70) 
2
4

>  <Function>  (70) 
carbonyl
alcohol

>  <Atom>  (70) 
O
O

>  <Molecular_Weight>  (70) 
230.30222

>  <Mol_ID>  (70) 
CHEMBL31662_f002

>  <Atom_and_Type>  (70) 
O-ring_sidechain fragment

>  <E_el_PW6B95>  (70) 
-734.1619262317

>  <E_el_PBEh-3c>  (70) 
-731.3104838649

>  <E_el complex_PW6B95>  (70) 
-1141.580296480
-1141.568887081

>  <E_el complex_PBEh-3c>  (70) 
-1137.182298498
no_value!

>  <HB_distance>  (70) 
1.93
no_value!

>  <dG(298)_RRHO (kJ/mol)>  (70) 
709.9383

>  <dG(298)_RRHO complex (kJ/mol)>  (70) 
950.7021
946.8190

>  <dG_solv_SMD_CCl4 (kJ/mol)>  (70) 
-49.8399

>  <dG_solv_SMD_CCl4 complex (kJ/mol)>  (70) 
-58.5987
CHEMBL31662_f002_c002no_value!

>  <pKBHX_QC>  (70) 
2.74
no computed pKBHX value!

>  <Delta G_sol (kJ/mol)>  (70) 
8.04
no computed Delta G!

>  <Delta G (kcal/mol)>  (70) 
-3.73
no computed Delta G!

>  <cm5>  (70) 
0.6236
-0.5716
-0.1000
-0.7103
-0.0788
-0.0487
-0.0726
-0.2286
-0.0078
-0.0909
-0.0821
-0.0842
-0.0989
-0.0036
-0.1326
-0.1517
-0.1505
0.1177
0.5293
0.1001
0.0841
0.0801
0.0781
0.0808
0.0915
0.0914
0.0858
0.0830
0.0838
0.0817
0.0792
0.0786
0.0863
0.0854
0.0722


>  <Mulliken>  (70) 
    0.57538328
   -0.52966937
   -0.04904016
   -0.53443883
   -0.01136664
    0.00213882
   -0.01276858
   -0.08706143
    0.00062409
   -0.03742091
   -0.02598494
   -0.02841780
   -0.04386091
    0.00905278
   -0.03572413
   -0.04822951
   -0.04344498
    0.05775504
    0.38010606
    0.03442288
    0.02850738
    0.02398239
    0.02945226
    0.03373883
    0.03845499
    0.03214449
    0.02936891
    0.02795604
    0.02576852
    0.02876727
    0.02707339
    0.02452526
    0.02997275
    0.02711976
    0.02111296


$$$$

     RDKit          3D

 30 32  0  0  1  0  0  0  0  0999 V2000
   -0.6356    0.9954   -0.2100 C   0  0  0  0  0  0  0  0  0  0  0  0
    0.5720    0.8817   -0.9518 N   0  0  0  0  0  0  0  0  0  0  0  0
    1.7290    0.2449   -0.4416 C   0  0  0  0  0  0  0  0  0  0  0  0
   -0.8632    2.0849    0.6048 C   0  0  0  0  0  0  0  0  0  0  0  0
   -1.6034    0.0172   -0.2913 C   0  0  0  0  0  0  0  0  0  0  0  0
    2.8604    0.1756   -1.2227 C   0  0  0  0  0  0  0  0  0  0  0  0
    1.7900   -0.3190    0.8123 C   0  0  0  0  0  0  0  0  0  0  0  0
   -2.0509    2.2031    1.3384 C   0  0  0  0  0  0  0  0  0  0  0  0
    0.0985    3.1265    0.7296 C   0  0  0  0  0  0  0  0  0  0  0  0
   -2.7856    0.1352    0.4391 C   0  0  0  0  0  0  0  0  0  0  0  0
   -1.4615   -1.1050   -1.0792 C   0  0  0  0  0  0  0  0  0  0  0  0
    4.0246   -0.4252   -0.8017 C   0  0  0  0  0  0  0  0  0  0  0  0
    2.9548   -0.9230    1.2400 C   0  0  0  0  0  0  0  0  0  0  0  0
   -2.9584    1.2261    1.2244 N   0  0  0  0  0  0  0  0  0  0  0  0
    0.8663    3.9786    0.8446 N   0  0  0  0  0  0  0  0  0  0  0  0
   -3.7652   -0.8232    0.3769 C   0  0  0  0  0  0  0  0  0  0  0  0
   -2.4474   -2.0776   -1.1469 C   0  0  0  0  0  0  0  0  0  0  0  0
    4.0802   -0.9880    0.4540 C   0  0  0  0  0  0  0  0  0  0  0  0
    3.0526   -1.6484    2.8368 Cl  0  0  0  0  0  0  0  0  0  0  0  0
   -3.6061   -1.9256   -0.4080 C   0  0  0  0  0  0  0  0  0  0  0  0
    0.5627    1.2984   -1.9078 H   0  0  0  0  0  0  0  0  0  0  0  0
    2.8513    0.6150   -2.2315 H   0  0  0  0  0  0  0  0  0  0  0  0
    0.9100   -0.2783    1.4503 H   0  0  0  0  0  0  0  0  0  0  0  0
   -2.2239    3.0596    1.9757 H   0  0  0  0  0  0  0  0  0  0  0  0
   -0.5573   -1.2228   -1.6552 H   0  0  0  0  0  0  0  0  0  0  0  0
    4.9110   -0.4633   -1.4513 H   0  0  0  0  0  0  0  0  0  0  0  0
   -4.6746   -0.7168    0.9487 H   0  0  0  0  0  0  0  0  0  0  0  0
   -2.2957   -2.9363   -1.7738 H   0  0  0  0  0  0  0  0  0  0  0  0
    5.0065   -1.4704    0.7990 H   0  0  0  0  0  0  0  0  0  0  0  0
   -4.3411   -2.7193   -0.5019 H   0  0  0  0  0  0  0  0  0  0  0  0
  1  2  1  0
  1  4  2  0
  1  5  1  0
  2  3  1  0
  3  6  2  0
  3  7  1  0
  4  8  1  0
  4  9  1  0
  5 10  2  0
  5 11  1  0
  6 12  1  0
  7 13  2  0
  8 14  2  0
  9 15  3  0
 10 16  1  0
 10 14  1  0
 11 17  2  0
 12 18  2  0
 13 18  1  0
 13 19  1  0
 16 20  2  0
 17 20  1  0
  2 21  1  0
  6 22  1  0
  7 23  1  0
  8 24  1  0
 11 25  1  0
 12 26  1  0
 16 27  1  0
 17 28  1  0
 18 29  1  0
 20 30  1  0
M  END
>  <JobName>  (71) 
CHEMBL31876_f005

>  <Status>  (71) 
ok

>  <E_el>  (71) 
-1237.958474826

>  <HBA_atom_index>  (71) 
14
15

>  <Function>  (71) 
pyridine
nitrile

>  <Atom>  (71) 
N
N

>  <Molecular_Weight>  (71) 
279.7237

>  <Mol_ID>  (71) 
CHEMBL31876_f005

>  <Atom_and_Type>  (71) 
N-ring_sidechain fragment

>  <E_el_PW6B95>  (71) 
-1241.933735348

>  <E_el_PBEh-3c>  (71) 
-1237.958474826

>  <E_el complex_PW6B95>  (71) 
-1649.340489426
-1649.338426149

>  <E_el complex_PBEh-3c>  (71) 
-1643.821038316
-1643.818088467

>  <HB_distance>  (71) 
1.94
1.96

>  <dG(298)_RRHO (kJ/mol)>  (71) 
494.2796

>  <dG(298)_RRHO complex (kJ/mol)>  (71) 
735.8521
729.8239

>  <dG_solv_SMD_CCl4 (kJ/mol)>  (71) 
-52.6153

>  <dG_solv_SMD_CCl4 complex (kJ/mol)>  (71) 
-69.8706
-73.9146

>  <pKBHX_QC>  (71) 
0.50
0.96

>  <Delta G_sol (kJ/mol)>  (71) 
30.85
26.20

>  <Delta G (kcal/mol)>  (71) 
-0.68
-1.30

>  <cm5>  (71) 
0.2281
-0.7064
0.2154
-0.0298
-0.0170
-0.1249
-0.1378
0.1798
0.3241
0.2351
-0.0790
-0.0662
0.1157
-0.5243
-0.4152
-0.0804
-0.0849
-0.1177
-0.1393
-0.0721
0.4098
0.0865
0.1018
0.1131
0.1019
0.0873
0.1099
0.0969
0.0944
0.0951


>  <Mulliken>  (71) 
    0.17052587
   -0.37842010
    0.16459847
   -0.04025860
   -0.02303174
   -0.07881273
   -0.09381134
    0.15297014
    0.20451573
    0.16707819
   -0.02772899
   -0.01243454
    0.12270180
   -0.34011828
   -0.29111764
   -0.03380633
   -0.02758431
   -0.06723157
   -0.13733144
   -0.01661482
    0.23039027
    0.02891462
    0.04004874
    0.04707253
    0.03852497
    0.03328560
    0.04946375
    0.03963922
    0.03938860
    0.03918394


$$$$

     RDKit          3D

 23 22  0  0  1  0  0  0  0  0999 V2000
    0.5795   -0.1935   -0.0122 C   0  0  0  0  0  0  0  0  0  0  0  0
    0.6993   -0.3530    1.2217 O   0  0  0  0  0  0  0  0  0  0  0  0
   -0.7140   -0.1341   -0.5714 N   0  0  0  0  0  0  0  0  0  0  0  0
    1.7435   -0.0801   -0.7906 N   0  0  0  0  0  0  0  0  0  0  0  0
   -1.9303   -0.2474    0.2018 C   0  0  0  0  0  0  0  0  0  0  0  0
    3.0527   -0.1410   -0.2191 C   0  0  0  0  0  0  0  0  0  0  0  0
   -2.7379   -1.4675   -0.1780 C   0  0  0  0  0  0  0  0  0  0  0  0
   -2.7240    1.0251    0.0537 C   0  0  0  0  0  0  0  0  0  0  0  0
    3.2836    0.9569    0.8057 C   0  0  0  0  0  0  0  0  0  0  0  0
   -0.7771   -0.0004   -1.6025 H   0  0  0  0  0  0  0  0  0  0  0  0
    1.6423    0.0524   -1.8163 H   0  0  0  0  0  0  0  0  0  0  0  0
   -1.6531   -0.3850    1.2801 H   0  0  0  0  0  0  0  0  0  0  0  0
    3.8672   -0.1243   -0.9515 H   0  0  0  0  0  0  0  0  0  0  0  0
    3.1706   -1.1142    0.3394 H   0  0  0  0  0  0  0  0  0  0  0  0
   -2.6525   -2.2808    0.5733 H   0  0  0  0  0  0  0  0  0  0  0  0
   -3.8225   -1.2348   -0.2936 H   0  0  0  0  0  0  0  0  0  0  0  0
   -2.4145   -1.9000   -1.1449 H   0  0  0  0  0  0  0  0  0  0  0  0
   -3.7752    0.7706   -0.1723 H   0  0  0  0  0  0  0  0  0  0  0  0
   -2.3565    1.5943   -0.8470 H   0  0  0  0  0  0  0  0  0  0  0  0
   -2.6367    1.6999    0.9156 H   0  0  0  0  0  0  0  0  0  0  0  0
    4.3989    1.0344    0.9344 H   0  0  0  0  0  0  0  0  0  0  0  0
    2.8535    1.9244    0.4951 H   0  0  0  0  0  0  0  0  0  0  0  0
    2.9032    0.5982    1.7786 H   0  0  0  0  0  0  0  0  0  0  0  0
  1  2  2  0
  1  3  1  0
  1  4  1  0
  3  5  1  0
  4  6  1  0
  5  7  1  0
  5  8  1  0
  6  9  1  0
  3 10  1  0
  4 11  1  0
  5 12  1  0
  6 13  1  0
  6 14  1  0
  7 15  1  0
  7 16  1  0
  7 17  1  0
  8 18  1  0
  8 19  1  0
  8 20  1  0
  9 21  1  0
  9 22  1  0
  9 23  1  0
M  END
>  <JobName>  (72) 
CHEMBL32845_f002

>  <Status>  (72) 
ok

>  <E_el>  (72) 
-420.9247531999

>  <HBA_atom_index>  (72) 
2

>  <Function>  (72) 
carbonyl

>  <Atom>  (72) 
O

>  <Molecular_Weight>  (72) 
130.18816

>  <Mol_ID>  (72) 
CHEMBL32845_f002

>  <Atom_and_Type>  (72) 
O-chain fragment

>  <E_el_PW6B95>  (72) 
-422.5486816993

>  <E_el_PBEh-3c>  (72) 
-420.9247531999

>  <E_el complex_PW6B95>  (72) 
-829.9607401143

>  <E_el complex_PBEh-3c>  (72) 
-826.7911465463

>  <HB_distance>  (72) 
1.74

>  <dG(298)_RRHO (kJ/mol)>  (72) 
461.9098

>  <dG(298)_RRHO complex (kJ/mol)>  (72) 
699.9352

>  <dG_solv_SMD_CCl4 (kJ/mol)>  (72) 
-31.9351

>  <dG_solv_SMD_CCl4 complex (kJ/mol)>  (72) 
-50.5347

>  <pKBHX_QC>  (72) 
2.35

>  <Delta G_sol (kJ/mol)>  (72) 
12.03

>  <Delta G (kcal/mol)>  (72) 
-3.20

>  <cm5>  (72) 
0.6964
-0.6335
-0.7099
-0.7070
0.1379
0.0764
-0.2376
-0.2362
-0.2251
0.3873
0.3897
0.1255
0.0799
0.0968
0.0876
0.0782
0.0825
0.0809
0.0788
0.0919
0.0649
0.0847
0.1098


>  <Mulliken>  (72) 
    0.54764549
   -0.59122430
   -0.37626529
   -0.37106646
    0.14654663
    0.12008358
   -0.09991186
   -0.09919767
   -0.08690601
    0.20491094
    0.20761009
    0.05488107
    0.01747883
    0.03416960
    0.03772079
    0.02819842
    0.02872728
    0.02895213
    0.02549500
    0.04035314
    0.01676390
    0.03106348
    0.05397122


$$$$

     RDKit          3D

 17 18  0  0  1  0  0  0  0  0999 V2000
    1.4181    0.0122   -0.4474 C   0  0  0  0  0  0  0  0  0  0  0  0
    2.1563   -0.9270   -1.0613 N   0  0  0  0  0  0  0  0  0  0  0  0
    3.3922   -0.4451   -1.2615 N   0  0  0  0  0  0  0  0  0  0  0  0
    0.0230   -0.0655   -0.0337 C   0  0  0  0  0  0  0  0  0  0  0  0
    2.2517    1.0665   -0.2887 N   0  0  0  0  0  0  0  0  0  0  0  0
    3.4358    0.7825   -0.7808 N   0  0  0  0  0  0  0  0  0  0  0  0
   -0.6133    0.9845    0.5923 C   0  0  0  0  0  0  0  0  0  0  0  0
   -0.7071   -1.2128   -0.2630 C   0  0  0  0  0  0  0  0  0  0  0  0
   -1.9468    0.9004    0.9838 C   0  0  0  0  0  0  0  0  0  0  0  0
   -2.0343   -1.2906    0.1290 C   0  0  0  0  0  0  0  0  0  0  0  0
   -2.6802   -0.2447    0.7564 C   0  0  0  0  0  0  0  0  0  0  0  0
    4.2831    1.3788   -0.8109 H   0  0  0  0  0  0  0  0  0  0  0  0
   -0.0340    1.8824    0.7692 H   0  0  0  0  0  0  0  0  0  0  0  0
   -0.2012   -2.0397   -0.7575 H   0  0  0  0  0  0  0  0  0  0  0  0
   -2.4457    1.7321    1.4780 H   0  0  0  0  0  0  0  0  0  0  0  0
   -2.5753   -2.2097   -0.0687 H   0  0  0  0  0  0  0  0  0  0  0  0
   -3.7223   -0.3042    1.0648 H   0  0  0  0  0  0  0  0  0  0  0  0
  1  2  1  0
  1  4  1  0
  1  5  2  0
  2  3  2  0
  3  6  1  0
  4  7  2  0
  4  8  1  0
  5  6  1  0
  7  9  1  0
  8 10  2  0
  9 11  2  0
 10 11  1  0
  6 12  1  0
  7 13  1  0
  8 14  1  0
  9 15  1  0
 10 16  1  0
 11 17  1  0
M  END
>  <JobName>  (73) 
CHEMBL33632_f004

>  <Status>  (73) 
ok

>  <E_el>  (73) 
-488.2490165465

>  <HBA_atom_index>  (73) 
2

>  <Function>  (73) 
undefined acceptor function

>  <Atom>  (73) 
N

>  <Molecular_Weight>  (73) 
146.14934

>  <Mol_ID>  (73) 
CHEMBL33632_f004

>  <Atom_and_Type>  (73) 
N-ring fragment

>  <E_el_PW6B95>  (73) 
-490.1652921125

>  <E_el_PBEh-3c>  (73) 
-488.2490165465

>  <E_el complex_PW6B95>  (73) 
-897.5733888053

>  <E_el complex_PBEh-3c>  (73) 
-894.1126397814

>  <HB_distance>  (73) 
1.93

>  <dG(298)_RRHO (kJ/mol)>  (73) 
265.1363

>  <dG(298)_RRHO complex (kJ/mol)>  (73) 
504.4403

>  <dG_solv_SMD_CCl4 (kJ/mol)>  (73) 
-28.6554

>  <dG_solv_SMD_CCl4 complex (kJ/mol)>  (73) 
-47.8910

>  <pKBHX_QC>  (73) 
1.26

>  <Delta G_sol (kJ/mol)>  (73) 
23.08

>  <Delta G (kcal/mol)>  (73) 
-1.72

>  <cm5>  (73) 
0.4179
-0.3157
-0.1212
-0.0003
-0.3599
-0.1045
-0.0801
-0.0773
-0.0815
-0.0811
-0.0810
0.4307
0.0956
0.1003
0.0849
0.0854
0.0877


>  <Mulliken>  (73) 
    0.25507050
   -0.23143836
   -0.09835938
   -0.00103690
   -0.26681798
    0.07717635
   -0.02926098
   -0.02679482
   -0.02647555
   -0.02591881
   -0.02537254
    0.23286000
    0.03489208
    0.04013866
    0.02945152
    0.02930234
    0.03258387


$$$$

     RDKit          3D

 47 49  0  0  1  0  0  0  0  0999 V2000
    0.5465    0.7303    1.2152 C   0  0  0  0  0  0  0  0  0  0  0  0
   -0.7655    0.3885    1.3244 O   0  0  0  0  0  0  0  0  0  0  0  0
   -1.2852   -0.1254    0.1608 C   0  0  0  0  0  0  0  0  0  0  0  0
    1.4902   -0.3593    0.8803 C   0  0  0  0  0  0  0  0  0  0  0  0
   -2.2891    0.9017   -0.3568 C   0  0  0  0  0  0  0  0  0  0  0  0
   -2.0341   -1.3877    0.3352 C   0  0  0  0  0  0  0  0  0  0  0  0
    2.8984    0.2583    0.8163 C   0  0  0  0  0  0  0  0  0  0  0  0
   -2.2370    1.3428   -1.6489 C   0  0  0  0  0  0  0  0  0  0  0  0
   -3.2364    1.3657    0.5030 C   0  0  0  0  0  0  0  0  0  0  0  0
   -1.6252   -2.4079    1.1779 C   0  0  0  0  0  0  0  0  0  0  0  0
   -3.1931   -1.5816   -0.3716 C   0  0  0  0  0  0  0  0  0  0  0  0
    3.8245   -0.8804    0.4743 C   0  0  0  0  0  0  0  0  0  0  0  0
    2.8702    1.3449   -0.1907 C   0  0  0  0  0  0  0  0  0  0  0  0
   -3.1685    2.2760   -2.0765 C   0  0  0  0  0  0  0  0  0  0  0  0
   -4.1655    2.2960    0.0784 C   0  0  0  0  0  0  0  0  0  0  0  0
   -2.3849   -3.5569    1.2707 C   0  0  0  0  0  0  0  0  0  0  0  0
   -3.9546   -2.7075   -0.2925 C   0  0  0  0  0  0  0  0  0  0  0  0
    5.1151   -0.4533   -0.1281 C   0  0  0  0  0  0  0  0  0  0  0  0
    4.2069    1.6670   -0.7971 C   0  0  0  0  0  0  0  0  0  0  0  0
    4.9615    0.5158   -1.1793 N   0  0  0  0  0  0  0  0  0  0  0  0
   -4.1436    2.7623   -1.2146 C   0  0  0  0  0  0  0  0  0  0  0  0
   -3.5328   -3.7188    0.5538 C   0  0  0  0  0  0  0  0  0  0  0  0
    0.6508    1.5066    0.4138 H   0  0  0  0  0  0  0  0  0  0  0  0
    0.8915    1.2489    2.1542 H   0  0  0  0  0  0  0  0  0  0  0  0
   -0.5427   -0.2527   -0.6431 H   0  0  0  0  0  0  0  0  0  0  0  0
    1.5148   -1.1144    1.7157 H   0  0  0  0  0  0  0  0  0  0  0  0
    1.2579   -0.8556   -0.0693 H   0  0  0  0  0  0  0  0  0  0  0  0
    3.1185    0.6287    1.8399 H   0  0  0  0  0  0  0  0  0  0  0  0
   -1.4771    0.9655   -2.3251 H   0  0  0  0  0  0  0  0  0  0  0  0
   -3.2405    0.9871    1.5225 H   0  0  0  0  0  0  0  0  0  0  0  0
   -0.7235   -2.2738    1.7458 H   0  0  0  0  0  0  0  0  0  0  0  0
   -3.5709   -0.8069   -1.0558 H   0  0  0  0  0  0  0  0  0  0  0  0
    4.0574   -1.3928    1.4530 H   0  0  0  0  0  0  0  0  0  0  0  0
    3.3291   -1.6426   -0.1429 H   0  0  0  0  0  0  0  0  0  0  0  0
    2.5338    2.2858    0.3374 H   0  0  0  0  0  0  0  0  0  0  0  0
    2.1060    1.1634   -0.9733 H   0  0  0  0  0  0  0  0  0  0  0  0
   -3.1650    2.6488   -3.0789 H   0  0  0  0  0  0  0  0  0  0  0  0
   -4.8953    2.6363    0.7863 H   0  0  0  0  0  0  0  0  0  0  0  0
   -2.0589   -4.3470    1.9294 H   0  0  0  0  0  0  0  0  0  0  0  0
   -4.8655   -2.8291   -0.8648 H   0  0  0  0  0  0  0  0  0  0  0  0
    5.8700   -0.1435    0.6397 H   0  0  0  0  0  0  0  0  0  0  0  0
    5.5745   -1.3662   -0.6084 H   0  0  0  0  0  0  0  0  0  0  0  0
    4.8264    2.3251   -0.1469 H   0  0  0  0  0  0  0  0  0  0  0  0
    4.0062    2.2617   -1.7223 H   0  0  0  0  0  0  0  0  0  0  0  0
    5.9198    0.8362   -1.4452 H   0  0  0  0  0  0  0  0  0  0  0  0
   -4.8786    3.4825   -1.5087 H   0  0  0  0  0  0  0  0  0  0  0  0
   -4.1363   -4.6226    0.6227 H   0  0  0  0  0  0  0  0  0  0  0  0
  1  2  1  0
  1  4  1  0
  2  3  1  0
  3  5  1  0
  3  6  1  0
  4  7  1  0
  5  8  2  0
  5  9  1  0
  6 10  2  0
  6 11  1  0
  7 12  1  0
  7 13  1  0
  8 14  1  0
  9 15  2  0
 10 16  1  0
 11 17  2  0
 12 18  1  0
 13 19  1  0
 14 21  2  0
 15 21  1  0
 16 22  2  0
 17 22  1  0
 18 20  1  0
 19 20  1  0
  1 23  1  0
  1 24  1  0
  3 25  1  0
  4 26  1  0
  4 27  1  0
  7 28  1  0
  8 29  1  0
  9 30  1  0
 10 31  1  0
 11 32  1  0
 12 33  1  0
 12 34  1  0
 13 35  1  0
 13 36  1  0
 14 37  1  0
 15 38  1  0
 16 39  1  0
 17 40  1  0
 18 41  1  0
 18 42  1  0
 19 43  1  0
 19 44  1  0
 20 45  1  0
 21 46  1  0
 22 47  1  0
M  END
>  <JobName>  (74) 
CHEMBL33903_f002

>  <Status>  (74) 
ok

>  <E_el>  (74) 
-905.1669258758

>  <HBA_atom_index>  (74) 
2
20

>  <Function>  (74) 
ether
secondary amine

>  <Atom>  (74) 
O
N

>  <Molecular_Weight>  (74) 
295.4186

>  <Mol_ID>  (74) 
CHEMBL33903_f002

>  <Atom_and_Type>  (74) 
O-ring_sidechain fragment

>  <E_el_PW6B95>  (74) 
-908.7381236727

>  <E_el_PBEh-3c>  (74) 
-905.1669258758

>  <E_el complex_PW6B95>  (74) 
-1316.152307498
-1316.146933799

>  <E_el complex_PBEh-3c>  (74) 
-1311.032823066
-1311.033144531

>  <HB_distance>  (74) 
1.95
1.77

>  <dG(298)_RRHO (kJ/mol)>  (74) 
991.6127

>  <dG(298)_RRHO complex (kJ/mol)>  (74) 
1235.6871
1239.5571

>  <dG_solv_SMD_CCl4 (kJ/mol)>  (74) 
-58.1701

>  <dG_solv_SMD_CCl4 complex (kJ/mol)>  (74) 
-70.8101
-73.6407

>  <pKBHX_QC>  (74) 
1.71
0.23

>  <Delta G_sol (kJ/mol)>  (74) 
18.46
33.61

>  <Delta G (kcal/mol)>  (74) 
-2.34
-0.31

>  <cm5>  (74) 
0.1334
-0.5502
0.1916
-0.1849
-0.0153
-0.0163
-0.0756
-0.0997
-0.0777
-0.0840
-0.0945
-0.1494
-0.1524
-0.0852
-0.0858
-0.0826
-0.0829
0.0572
0.0578
-0.7688
-0.0919
-0.0863
0.0701
0.0830
0.0914
0.0833
0.0899
0.0783
0.0826
0.1022
0.0962
0.0861
0.0717
0.0878
0.0724
0.0866
0.0861
0.0869
0.0842
0.0855
0.0640
0.0736
0.0677
0.0763
0.3668
0.0886
0.0823


>  <Mulliken>  (74) 
    0.20823100
   -0.44870569
    0.22010780
   -0.07887032
   -0.00273751
   -0.00596878
   -0.00730935
   -0.04500027
   -0.02501125
   -0.02996342
   -0.04325745
   -0.05053254
   -0.05338097
   -0.02766259
   -0.02815611
   -0.02638705
   -0.02622525
    0.09981289
    0.10090824
   -0.41416663
   -0.03391778
   -0.03062742
    0.00429647
    0.02252809
    0.02102261
    0.02903393
    0.03078920
    0.02022356
    0.02546732
    0.04125563
    0.03512617
    0.02531483
    0.01940307
    0.03038377
    0.01915951
    0.02952513
    0.02801944
    0.02914401
    0.02719799
    0.02933337
    0.00395193
    0.01240263
    0.00539905
    0.01397318
    0.18813537
    0.03087559
    0.02685860


$$$$

     RDKit          3D

 34 36  0  0  1  0  0  0  0  0999 V2000
    2.7310    0.4934   -0.4166 C   0  0  0  0  0  0  0  0  0  0  0  0
    2.4412    1.2415   -1.3941 O   0  0  0  0  0  0  0  0  0  0  0  0
    1.6878    0.1158    0.4155 O   0  0  0  0  0  0  0  0  0  0  0  0
    4.0691    0.0852   -0.2193 N   0  0  0  0  0  0  0  0  0  0  0  0
    0.3636    0.5354    0.1894 C   0  0  0  0  0  0  0  0  0  0  0  0
    5.1082    0.5103   -1.1175 C   0  0  0  0  0  0  0  0  0  0  0  0
    4.4008   -0.7666    0.8935 C   0  0  0  0  0  0  0  0  0  0  0  0
    0.0831    1.6921    0.7525 C   0  0  0  0  0  0  0  0  0  0  0  0
   -0.4429   -0.3748   -0.6139 C   0  0  0  0  0  0  0  0  0  0  0  0
   -1.4888    2.5402    0.6831 S   0  0  0  0  0  0  0  0  0  0  0  0
   -2.7431    1.2806    0.8142 C   0  0  0  0  0  0  0  0  0  0  0  0
   -2.7527    0.0190    0.2504 C   0  0  0  0  0  0  0  0  0  0  0  0
   -1.7768   -0.5876   -0.5862 N   0  0  0  0  0  0  0  0  0  0  0  0
    0.0850   -1.2002   -1.5874 C   0  0  0  0  0  0  0  0  0  0  0  0
   -2.1265   -1.5094   -1.4972 C   0  0  0  0  0  0  0  0  0  0  0  0
   -0.9813   -1.9161   -2.1443 C   0  0  0  0  0  0  0  0  0  0  0  0
   -3.8166   -0.8179    0.4807 C   0  0  0  0  0  0  0  0  0  0  0  0
   -4.8427   -0.3441    1.2798 C   0  0  0  0  0  0  0  0  0  0  0  0
   -4.8485    0.9084    1.8477 C   0  0  0  0  0  0  0  0  0  0  0  0
   -3.7682    1.7283    1.6011 C   0  0  0  0  0  0  0  0  0  0  0  0
    5.5284   -0.3900   -1.6496 H   0  0  0  0  0  0  0  0  0  0  0  0
    4.7673    1.2529   -1.8593 H   0  0  0  0  0  0  0  0  0  0  0  0
    5.9541    0.9943   -0.5691 H   0  0  0  0  0  0  0  0  0  0  0  0
    3.8516   -1.7485    0.8034 H   0  0  0  0  0  0  0  0  0  0  0  0
    3.9560   -0.3021    1.8217 H   0  0  0  0  0  0  0  0  0  0  0  0
    5.4732   -0.9471    1.0034 H   0  0  0  0  0  0  0  0  0  0  0  0
    0.8845    2.1727    1.3109 H   0  0  0  0  0  0  0  0  0  0  0  0
    1.1212   -1.2639   -1.8455 H   0  0  0  0  0  0  0  0  0  0  0  0
   -3.0977   -1.9076   -1.7435 H   0  0  0  0  0  0  0  0  0  0  0  0
   -0.8573   -2.6445   -2.9392 H   0  0  0  0  0  0  0  0  0  0  0  0
   -3.8448   -1.8056    0.0611 H   0  0  0  0  0  0  0  0  0  0  0  0
   -5.6674   -1.0106    1.4501 H   0  0  0  0  0  0  0  0  0  0  0  0
   -5.6765    1.2421    2.4704 H   0  0  0  0  0  0  0  0  0  0  0  0
   -3.7743    2.7244    2.0537 H   0  0  0  0  0  0  0  0  0  0  0  0
  1  2  2  0
  1  3  1  0
  1  4  1  0
  3  5  1  0
  4  6  1  0
  4  7  1  0
  5  8  2  0
  5  9  1  0
  8 10  1  0
  9 13  1  0
  9 14  2  0
 10 11  1  0
 11 12  2  0
 11 20  1  0
 12 13  1  0
 12 17  1  0
 13 15  1  0
 14 16  1  0
 15 16  2  0
 17 18  2  0
 18 19  1  0
 19 20  2  0
  6 21  1  0
  6 22  1  0
  6 23  1  0
  7 24  1  0
  7 25  1  0
  7 26  1  0
  8 27  1  0
 14 28  1  0
 15 29  1  0
 16 30  1  0
 17 31  1  0
 18 32  1  0
 19 33  1  0
 20 34  1  0
M  END
>  <JobName>  (75) 
CHEMBL33999_f003

>  <Status>  (75) 
ok

>  <E_el>  (75) 
-1235.889961264

>  <HBA_atom_index>  (75) 
2
3
4

>  <Function>  (75) 
carbonyl
aromatic ether
tertiary amine

>  <Atom>  (75) 
O
O
N

>  <Molecular_Weight>  (75) 
286.34886

>  <Mol_ID>  (75) 
CHEMBL33999_f003

>  <Atom_and_Type>  (75) 
O-ring_sidechain fragment

>  <E_el_PW6B95>  (75) 
-1239.959724298

>  <E_el_PBEh-3c>  (75) 
-1235.889961264

>  <E_el complex_PW6B95>  (75) 
-1647.373193518
-1647.368110054
-1647.363478833

>  <E_el complex_PBEh-3c>  (75) 
-1641.756958775
no_value!
-1641.74902079

>  <HB_distance>  (75) 
1.93
no_value!
2.06

>  <dG(298)_RRHO (kJ/mol)>  (75) 
602.4608

>  <dG(298)_RRHO complex (kJ/mol)>  (75) 
846.1913
844.2642
846.0496

>  <dG_solv_SMD_CCl4 (kJ/mol)>  (75) 
-52.4233

>  <dG_solv_SMD_CCl4 complex (kJ/mol)>  (75) 
-63.0150
CHEMBL33999_f003_c002no_value!
-69.9762

>  <pKBHX_QC>  (75) 
1.36
no computed pKBHX value!
-0.44

>  <Delta G_sol (kJ/mol)>  (75) 
22.04
no computed Delta G!
40.44

>  <Delta G (kcal/mol)>  (75) 
-1.86
no computed Delta G!
0.60

>  <cm5>  (75) 
0.7428
-0.6250
-0.4881
-0.5282
0.2568
-0.0015
-0.0128
-0.0451
0.1415
-0.1237
0.0598
0.1706
-0.4048
-0.1067
0.0709
-0.1296
-0.1015
-0.0897
-0.0870
-0.0827
0.0843
0.1294
0.0833
0.0935
0.0984
0.0974
0.1193
0.1065
0.0982
0.0846
0.1111
0.0898
0.0912
0.0969


>  <Mulliken>  (75) 
    0.62930227
   -0.58600248
   -0.42745518
   -0.27031289
    0.23356801
    0.07488870
    0.06395314
   -0.01266321
    0.07027707
   -0.09032532
    0.04749585
    0.11326548
   -0.14564643
   -0.06279319
    0.05088239
   -0.08379803
   -0.05310556
   -0.03305829
   -0.03151854
   -0.03350913
    0.02697453
    0.06534859
    0.02575450
    0.03546863
    0.03845694
    0.03703969
    0.05681721
    0.04377278
    0.03335387
    0.02935149
    0.04669761
    0.03190393
    0.03590647
    0.03970913


$$$$

     RDKit          3D

 19 19  0  0  1  0  0  0  0  0999 V2000
    1.7425   -0.7598   -0.7327 S   0  0  0  0  0  0  0  0  0  0  0  0
    2.7442    0.1384   -1.3791 O   0  0  0  0  0  0  0  0  0  0  0  0
    0.2934    0.1636   -0.4005 C   0  0  0  0  0  0  0  0  0  0  0  0
    1.3888   -1.9137   -1.6402 O   0  0  0  0  0  0  0  0  0  0  0  0
    2.3527   -1.3918    0.7723 N   0  0  0  0  0  0  0  0  0  0  0  0
    0.1828    1.5028   -0.7029 C   0  0  0  0  0  0  0  0  0  0  0  0
   -0.8138   -0.4334    0.1899 C   0  0  0  0  0  0  0  0  0  0  0  0
   -0.9678    2.2161   -0.4339 C   0  0  0  0  0  0  0  0  0  0  0  0
   -0.7163   -1.8110    0.5074 N   0  0  0  0  0  0  0  0  0  0  0  0
   -1.9665    0.2840    0.4586 C   0  0  0  0  0  0  0  0  0  0  0  0
   -2.0666    1.6236    0.1519 C   0  0  0  0  0  0  0  0  0  0  0  0
    1.6848   -1.2102    1.5545 H   0  0  0  0  0  0  0  0  0  0  0  0
    3.2994   -1.0197    0.9912 H   0  0  0  0  0  0  0  0  0  0  0  0
    1.0345    1.9873   -1.1635 H   0  0  0  0  0  0  0  0  0  0  0  0
   -1.0509    3.2700   -0.6735 H   0  0  0  0  0  0  0  0  0  0  0  0
   -0.8022   -2.4993   -0.2560 H   0  0  0  0  0  0  0  0  0  0  0  0
   -0.5625   -2.1315    1.4793 H   0  0  0  0  0  0  0  0  0  0  0  0
   -2.8063   -0.2123    0.9175 H   0  0  0  0  0  0  0  0  0  0  0  0
   -2.9699    2.1969    0.3596 H   0  0  0  0  0  0  0  0  0  0  0  0
  1  2  2  0
  1  3  1  0
  1  4  2  0
  1  5  1  0
  3  6  2  0
  3  7  1  0
  6  8  1  0
  7  9  1  0
  7 10  2  0
  8 11  2  0
 10 11  1  0
  5 12  1  0
  5 13  1  0
  6 14  1  0
  8 15  1  0
  9 16  1  0
  9 17  1  0
 10 18  1  0
 11 19  1  0
M  END
>  <JobName>  (76) 
CHEMBL34354_f011

>  <Status>  (76) 
ok

>  <E_el>  (76) 
-890.0325171649

>  <HBA_atom_index>  (76) 
2
4

>  <Function>  (76) 
sulfinyl
sulfinyl

>  <Atom>  (76) 
O
O

>  <Molecular_Weight>  (76) 
172.20492

>  <Mol_ID>  (76) 
CHEMBL34354_f011

>  <Atom_and_Type>  (76) 
O-ring_sidechain fragment

>  <E_el_PW6B95>  (76) 
-892.7861096527

>  <E_el_PBEh-3c>  (76) 
-890.0325171649

>  <E_el complex_PW6B95>  (76) 
-1300.194196163
-1300.192970264

>  <E_el complex_PBEh-3c>  (76) 
-1295.894620165
-1295.895181155

>  <HB_distance>  (76) 
1.99
1.95

>  <dG(298)_RRHO (kJ/mol)>  (76) 
300.9298

>  <dG(298)_RRHO complex (kJ/mol)>  (76) 
541.9088
541.0293

>  <dG_solv_SMD_CCl4 (kJ/mol)>  (76) 
-32.3284

>  <dG_solv_SMD_CCl4 complex (kJ/mol)>  (76) 
-44.6813
-47.2853

>  <pKBHX_QC>  (76) 
0.42
0.44

>  <Delta G_sol (kJ/mol)>  (76) 
31.66
31.40

>  <Delta G (kcal/mol)>  (76) 
-0.57
-0.61

>  <cm5>  (76) 
0.6140
-0.4702
0.0702
-0.4639
-0.7567
-0.0647
0.2136
-0.0868
-0.9400
-0.0991
-0.0690
0.3883
0.4145
0.1282
0.0993
0.4237
0.3944
0.1059
0.0982


>  <Mulliken>  (76) 
    0.51535903
   -0.42613860
    0.05355719
   -0.42463117
   -0.35952624
   -0.01436259
    0.16165479
   -0.03123916
   -0.51119583
   -0.05041828
   -0.01360920
    0.20898067
    0.23575441
    0.06665506
    0.04302618
    0.24120132
    0.21583478
    0.04587840
    0.04321925


$$$$

     RDKit          3D

 35 36  0  0  1  0  0  0  0  0999 V2000
   -2.9493    0.3848   -0.2211 C   0  0  0  0  0  0  0  0  0  0  0  0
   -1.5128    0.2907   -0.2562 N   0  0  0  0  0  0  0  0  0  0  0  0
   -0.8270    0.6169   -1.4649 C   0  0  0  0  0  0  0  0  0  0  0  0
   -0.8615   -0.1342    0.9558 C   0  0  0  0  0  0  0  0  0  0  0  0
   -3.7121    0.0602    1.0002 C   0  0  0  0  0  0  0  0  0  0  0  0
   -3.5739    0.7520   -1.2535 O   0  0  0  0  0  0  0  0  0  0  0  0
    0.5880    1.1241   -1.1509 C   0  0  0  0  0  0  0  0  0  0  0  0
    0.5826   -0.4119    0.8208 C   0  0  0  0  0  0  0  0  0  0  0  0
   -5.0607    0.1196    0.9258 O   0  0  0  0  0  0  0  0  0  0  0  0
    1.2678    0.2846   -0.2298 N   0  0  0  0  0  0  0  0  0  0  0  0
   -5.7212   -0.7172    0.0891 C   0  0  0  0  0  0  0  0  0  0  0  0
    2.6976    0.0912   -0.3022 C   0  0  0  0  0  0  0  0  0  0  0  0
    3.4776    0.7483   -1.2201 C   0  0  0  0  0  0  0  0  0  0  0  0
    4.8612    0.5412   -1.2710 C   0  0  0  0  0  0  0  0  0  0  0  0
    5.4770   -0.3295   -0.3991 C   0  0  0  0  0  0  0  0  0  0  0  0
    4.7103   -0.9924    0.5226 C   0  0  0  0  0  0  0  0  0  0  0  0
    3.3498   -0.7748    0.5567 C   0  0  0  0  0  0  0  0  0  0  0  0
   -0.7112   -0.2378   -2.1556 H   0  0  0  0  0  0  0  0  0  0  0  0
   -1.3593    1.4355   -2.0018 H   0  0  0  0  0  0  0  0  0  0  0  0
   -1.0207    0.6629    1.7112 H   0  0  0  0  0  0  0  0  0  0  0  0
   -1.4067   -1.0396    1.3159 H   0  0  0  0  0  0  0  0  0  0  0  0
   -3.4430   -0.9572    1.3845 H   0  0  0  0  0  0  0  0  0  0  0  0
   -3.3962    0.7589    1.8378 H   0  0  0  0  0  0  0  0  0  0  0  0
    0.4325    2.1327   -0.6788 H   0  0  0  0  0  0  0  0  0  0  0  0
    1.0452    1.2747   -2.1262 H   0  0  0  0  0  0  0  0  0  0  0  0
    0.7503   -1.4975    0.6736 H   0  0  0  0  0  0  0  0  0  0  0  0
    1.1290   -0.1531    1.7750 H   0  0  0  0  0  0  0  0  0  0  0  0
   -5.4717   -1.7748    0.4100 H   0  0  0  0  0  0  0  0  0  0  0  0
   -5.4841   -0.6227   -0.9585 H   0  0  0  0  0  0  0  0  0  0  0  0
   -6.8284   -0.5984    0.1891 H   0  0  0  0  0  0  0  0  0  0  0  0
    3.0444    1.4289   -1.9098 H   0  0  0  0  0  0  0  0  0  0  0  0
    5.4884    1.0552   -1.9925 H   0  0  0  0  0  0  0  0  0  0  0  0
    6.5487   -0.5114   -0.4139 H   0  0  0  0  0  0  0  0  0  0  0  0
    5.1539   -1.7004    1.2435 H   0  0  0  0  0  0  0  0  0  0  0  0
    2.7355   -1.3094    1.2985 H   0  0  0  0  0  0  0  0  0  0  0  0
  1  2  1  0
  1  5  1  0
  1  6  2  0
  2  3  1  0
  2  4  1  0
  3  7  1  0
  4  8  1  0
  5  9  1  0
  7 10  1  0
  8 10  1  0
  9 11  1  0
 10 12  1  0
 12 17  1  0
 12 13  2  0
 13 14  1  0
 14 15  2  0
 15 16  1  0
 16 17  2  0
  3 18  1  0
  3 19  1  0
  4 20  1  0
  4 21  1  0
  5 22  1  0
  5 23  1  0
  7 24  1  0
  7 25  1  0
  8 26  1  0
  8 27  1  0
 11 28  1  0
 11 29  1  0
 11 30  1  0
 13 31  1  0
 14 32  1  0
 15 33  1  0
 16 34  1  0
 17 35  1  0
M  END
>  <JobName>  (77) 
CHEMBL34543_f009

>  <Status>  (77) 
ok

>  <E_el>  (77) 
-764.4871649989

>  <HBA_atom_index>  (77) 
2
6
9
10

>  <Function>  (77) 
tertiary amine
carbonyl
ether
tertiary amine

>  <Atom>  (77) 
N
O
O
N

>  <Molecular_Weight>  (77) 
234.29421

>  <Mol_ID>  (77) 
CHEMBL34543_f009

>  <Atom_and_Type>  (77) 
N-ring fragment

>  <E_el_PW6B95>  (77) 
-767.4649900153

>  <E_el_PBEh-3c>  (77) 
-764.4871649989

>  <E_el complex_PW6B95>  (77) 
-1174.872141419
-1174.881157964
-1174.877934433
-1174.876608447

>  <E_el complex_PBEh-3c>  (77) 
-1170.348953462
-1170.356306662
no_value!
no_value!

>  <HB_distance>  (77) 
2.20
1.96
no_value!
no_value!

>  <dG(298)_RRHO (kJ/mol)>  (77) 
698.0579

>  <dG(298)_RRHO complex (kJ/mol)>  (77) 
943.9493
942.2375
940.4022
943.2142

>  <dG_solv_SMD_CCl4 (kJ/mol)>  (77) 
-53.0581

>  <dG_solv_SMD_CCl4 complex (kJ/mol)>  (77) 
-66.7613
-62.6511
CHEMBL34543_f009_c003no_value!
CHEMBL34543_f009_c004no_value!

>  <pKBHX_QC>  (77) 
-0.17
1.92
no computed pKBHX value!
no computed pKBHX value!

>  <Delta G_sol (kJ/mol)>  (77) 
37.68
16.40
no computed Delta G!
no computed Delta G!

>  <Delta G (kcal/mol)>  (77) 
0.23
-2.61
no computed Delta G!
no computed Delta G!

>  <cm5>  (77) 
0.5039
-0.5463
0.0668
0.0482
0.1370
-0.5941
0.0570
0.0626
-0.5445
-0.5705
0.0766
0.1845
-0.1274
-0.0788
-0.1039
-0.0726
-0.1257
0.0992
0.1236
0.0950
0.0916
0.0843
0.1030
0.0872
0.1035
0.0956
0.0935
0.0496
0.0991
0.0810
0.0942
0.0834
0.0826
0.0783
0.0824


>  <Mulliken>  (77) 
    0.42295574
   -0.29183035
    0.10047988
    0.08485808
    0.19636101
   -0.54902377
    0.09148595
    0.09785042
   -0.43111312
   -0.31128034
    0.18857380
    0.13772244
   -0.07587779
   -0.02330772
   -0.04826690
   -0.01897068
   -0.07786973
    0.03407812
    0.05630903
    0.02882730
    0.02626183
    0.01894800
    0.04043934
    0.02235262
    0.03783019
    0.02923144
    0.02977703
   -0.00748571
    0.03254516
    0.02466236
    0.03098799
    0.02753839
    0.02701631
    0.02475778
    0.02317591


$$$$

     RDKit          3D

 26 26  0  0  1  0  0  0  0  0999 V2000
   -0.5356   -0.2915   -0.8864 C   0  0  0  0  0  0  0  0  0  0  0  0
    0.3847   -0.2005    0.1737 O   0  0  0  0  0  0  0  0  0  0  0  0
    1.7423   -0.3392   -0.0771 C   0  0  0  0  0  0  0  0  0  0  0  0
   -1.9277   -0.1179   -0.3959 C   0  0  0  0  0  0  0  0  0  0  0  0
    2.0878   -0.5422   -1.2684 O   0  0  0  0  0  0  0  0  0  0  0  0
    2.7497   -0.2503    1.0316 C   0  0  0  0  0  0  0  0  0  0  0  0
   -3.0232   -0.3855   -1.2024 C   0  0  0  0  0  0  0  0  0  0  0  0
   -2.1153    0.3228    0.8967 C   0  0  0  0  0  0  0  0  0  0  0  0
    4.0826   -0.4075    0.5210 N   0  0  0  0  0  0  0  0  0  0  0  0
   -4.3004   -0.2141   -0.7209 C   0  0  0  0  0  0  0  0  0  0  0  0
   -3.3964    0.4935    1.3762 C   0  0  0  0  0  0  0  0  0  0  0  0
    4.4926    0.7193   -0.3044 C   0  0  0  0  0  0  0  0  0  0  0  0
   -4.4779    0.2283    0.5769 C   0  0  0  0  0  0  0  0  0  0  0  0
   -0.4891   -1.3114   -1.3603 H   0  0  0  0  0  0  0  0  0  0  0  0
   -0.2706    0.4830   -1.6312 H   0  0  0  0  0  0  0  0  0  0  0  0
    2.6168    0.6678    1.6351 H   0  0  0  0  0  0  0  0  0  0  0  0
    2.5528   -1.1315    1.7060 H   0  0  0  0  0  0  0  0  0  0  0  0
   -2.8674   -0.7316   -2.2184 H   0  0  0  0  0  0  0  0  0  0  0  0
   -1.2424    0.5347    1.5356 H   0  0  0  0  0  0  0  0  0  0  0  0
    4.1612   -1.3230    0.0400 H   0  0  0  0  0  0  0  0  0  0  0  0
   -5.1571   -0.4226   -1.3485 H   0  0  0  0  0  0  0  0  0  0  0  0
   -3.5426    0.8402    2.3910 H   0  0  0  0  0  0  0  0  0  0  0  0
    3.6608    1.2683   -0.7599 H   0  0  0  0  0  0  0  0  0  0  0  0
    5.0664    1.4258    0.3641 H   0  0  0  0  0  0  0  0  0  0  0  0
    5.2347    0.3220   -1.0281 H   0  0  0  0  0  0  0  0  0  0  0  0
   -5.4864    0.3632    0.9537 H   0  0  0  0  0  0  0  0  0  0  0  0
  1  2  1  0
  1  4  1  0
  2  3  1  0
  3  5  2  0
  3  6  1  0
  4  7  2  0
  4  8  1  0
  6  9  1  0
  7 10  1  0
  8 11  2  0
  9 12  1  0
 10 13  2  0
 11 13  1  0
  1 14  1  0
  1 15  1  0
  6 16  1  0
  6 17  1  0
  7 18  1  0
  8 19  1  0
  9 20  1  0
 10 21  1  0
 11 22  1  0
 12 23  1  0
 12 24  1  0
 12 25  1  0
 13 26  1  0
M  END
>  <JobName>  (78) 
CHEMBL35189_f004

>  <Status>  (78) 
ok

>  <E_el>  (78) 
-592.7969453231

>  <HBA_atom_index>  (78) 
5
9

>  <Function>  (78) 
carbonyl
secondary amine

>  <Atom>  (78) 
O
N

>  <Molecular_Weight>  (78) 
179.21572

>  <Mol_ID>  (78) 
CHEMBL35189_f004

>  <Atom_and_Type>  (78) 
O-ring_sidechain fragment

>  <E_el_PW6B95>  (78) 
-595.1059952296

>  <E_el_PBEh-3c>  (78) 
-592.7969453231

>  <E_el complex_PW6B95>  (78) 
-1002.513726241
-1002.522767598

>  <E_el complex_PBEh-3c>  (78) 
-998.6589162756
-998.6705537743

>  <HB_distance>  (78) 
1.84
1.81

>  <dG(298)_RRHO (kJ/mol)>  (78) 
488.8789

>  <dG(298)_RRHO complex (kJ/mol)>  (78) 
731.3913
738.7269

>  <dG_solv_SMD_CCl4 (kJ/mol)>  (78) 
-36.7649

>  <dG_solv_SMD_CCl4 complex (kJ/mol)>  (78) 
-53.4212
-53.6646

>  <pKBHX_QC>  (78) 
0.60
2.23

>  <Delta G_sol (kJ/mol)>  (78) 
29.82
13.18

>  <Delta G (kcal/mol)>  (78) 
-0.82
-3.05

>  <cm5>  (78) 
0.1421
-0.5077
0.5974
-0.0187
-0.5904
0.0423
-0.0977
-0.0787
-0.7561
-0.0798
-0.0816
-0.0183
-0.0868
0.1039
0.1137
0.1135
0.1131
0.0860
0.1027
0.3915
0.0874
0.0856
0.0960
0.0658
0.0902
0.0850


>  <Mulliken>  (78) 
    0.21012107
   -0.42450606
    0.54753069
   -0.00601962
   -0.54098087
    0.07629520
   -0.04400567
   -0.02881664
   -0.40054889
   -0.02363527
   -0.02576236
    0.06578645
   -0.03090849
    0.04164479
    0.04799727
    0.04956915
    0.04936270
    0.02910824
    0.04103730
    0.20699462
    0.03122102
    0.02916348
    0.03104825
    0.00899872
    0.03033900
    0.02896594


$$$$

     RDKit          3D

 19 20  0  0  1  0  0  0  0  0999 V2000
    1.3369   -0.0670    1.1802 C   0  0  0  0  0  0  0  0  0  0  0  0
    1.6254    0.1499    2.3375 O   0  0  0  0  0  0  0  0  0  0  0  0
    0.2969   -0.8450    0.4845 C   0  0  0  0  0  0  0  0  0  0  0  0
    1.8916    0.3461   -0.1158 C   0  0  0  0  0  0  0  0  0  0  0  0
   -1.0042   -0.2128    0.2617 C   0  0  0  0  0  0  0  0  0  0  0  0
    1.1588   -0.8202   -0.7337 C   0  0  0  0  0  0  0  0  0  0  0  0
   -1.5293   -0.4757   -1.1068 C   0  0  0  0  0  0  0  0  0  0  0  0
   -1.0475    1.2717    0.5132 C   0  0  0  0  0  0  0  0  0  0  0  0
    0.0224   -0.3801   -2.0871 S   0  0  0  0  0  0  0  0  0  0  0  0
    0.1887   -1.9062    0.8519 H   0  0  0  0  0  0  0  0  0  0  0  0
    2.9769    0.2100   -0.2585 H   0  0  0  0  0  0  0  0  0  0  0  0
    1.5844    1.3490   -0.4745 H   0  0  0  0  0  0  0  0  0  0  0  0
   -1.7451   -0.6664    0.9857 H   0  0  0  0  0  0  0  0  0  0  0  0
    1.7323   -1.7298   -0.9052 H   0  0  0  0  0  0  0  0  0  0  0  0
   -2.2432    0.2883   -1.4235 H   0  0  0  0  0  0  0  0  0  0  0  0
   -1.9208   -1.5075   -1.1941 H   0  0  0  0  0  0  0  0  0  0  0  0
   -0.7756    1.8572   -0.4101 H   0  0  0  0  0  0  0  0  0  0  0  0
   -2.1022    1.5441    0.7228 H   0  0  0  0  0  0  0  0  0  0  0  0
   -0.4464    1.5942    1.3717 H   0  0  0  0  0  0  0  0  0  0  0  0
  1  2  2  0
  1  3  1  0
  1  4  1  0
  3  5  1  0
  3  6  1  0
  4  6  1  0
  5  7  1  0
  5  8  1  0
  6  9  1  0
  7  9  1  0
  3 10  1  0
  4 11  1  0
  4 12  1  0
  5 13  1  0
  6 14  1  0
  7 15  1  0
  7 16  1  0
  8 17  1  0
  8 18  1  0
  8 19  1  0
M  END
>  <JobName>  (79) 
CHEMBL35480_f005

>  <Status>  (79) 
ok

>  <E_el>  (79) 
-744.9674493553

>  <HBA_atom_index>  (79) 
2

>  <Function>  (79) 
carbonyl

>  <Atom>  (79) 
O

>  <Molecular_Weight>  (79) 
142.2187

>  <Mol_ID>  (79) 
CHEMBL35480_f005

>  <Atom_and_Type>  (79) 
O-ring_sidechain fragment

>  <E_el_PW6B95>  (79) 
-747.1111579547

>  <E_el_PBEh-3c>  (79) 
-744.9674493553

>  <E_el complex_PW6B95>  (79) 
-1154.518417810

>  <E_el complex_PBEh-3c>  (79) 
-1150.828266129

>  <HB_distance>  (79) 
1.96

>  <dG(298)_RRHO (kJ/mol)>  (79) 
339.1571

>  <dG(298)_RRHO complex (kJ/mol)>  (79) 
578.2012

>  <dG_solv_SMD_CCl4 (kJ/mol)>  (79) 
-32.8422

>  <dG_solv_SMD_CCl4 complex (kJ/mol)>  (79) 
-49.0026

>  <pKBHX_QC>  (79) 
0.77

>  <Delta G_sol (kJ/mol)>  (79) 
28.09

>  <Delta G (kcal/mol)>  (79) 
-1.05

>  <cm5>  (79) 
0.4332
-0.5279
-0.1112
-0.1927
-0.0514
-0.0181
-0.0819
-0.2387
-0.1793
0.1031
0.1124
0.1218
0.0859
0.0999
0.0984
0.0829
0.0778
0.0828
0.1030


>  <Mulliken>  (79) 
    0.40917397
   -0.48162037
   -0.06027564
   -0.09921091
    0.01071915
    0.02928615
    0.00745847
   -0.09661302
   -0.13627330
    0.04679370
    0.05740082
    0.06569466
    0.03037468
    0.04061881
    0.04149399
    0.02806206
    0.02709490
    0.03243821
    0.04738365


$$$$

     RDKit          3D

 26 27  0  0  1  0  0  0  0  0999 V2000
   -0.1185    1.6672   -0.6364 C   0  0  0  0  0  0  0  0  0  0  0  0
    0.8469    2.0001   -1.3478 O   0  0  0  0  0  0  0  0  0  0  0  0
   -0.1903    0.5461    0.3136 C   0  0  0  0  0  0  0  0  0  0  0  0
   -1.2472    2.5029   -0.8090 O   0  0  0  0  0  0  0  0  0  0  0  0
   -1.2019   -0.4849   -0.1489 C   0  0  0  0  0  0  0  0  0  0  0  0
    1.0082   -0.0811    0.8018 C   0  0  0  0  0  0  0  0  0  0  0  0
   -2.1816    0.0176   -1.1457 C   0  0  0  0  0  0  0  0  0  0  0  0
   -1.8647   -1.1261    1.0194 C   0  0  0  0  0  0  0  0  0  0  0  0
   -0.0542   -1.6343   -1.0147 S   0  0  0  0  0  0  0  0  0  0  0  0
    1.3590   -1.3385    0.0570 C   0  0  0  0  0  0  0  0  0  0  0  0
    2.3829    0.4028    0.5199 C   0  0  0  0  0  0  0  0  0  0  0  0
    2.5610   -0.6876   -0.5472 C   0  0  0  0  0  0  0  0  0  0  0  0
   -0.7222    0.9998    1.2242 H   0  0  0  0  0  0  0  0  0  0  0  0
   -1.2890    3.4209   -0.3938 H   0  0  0  0  0  0  0  0  0  0  0  0
    0.9568   -0.3639    1.9082 H   0  0  0  0  0  0  0  0  0  0  0  0
   -2.9256    0.7055   -0.6957 H   0  0  0  0  0  0  0  0  0  0  0  0
   -1.7022    0.4315   -2.0570 H   0  0  0  0  0  0  0  0  0  0  0  0
   -2.7438   -0.8887   -1.5193 H   0  0  0  0  0  0  0  0  0  0  0  0
   -1.3912   -0.7867    1.9748 H   0  0  0  0  0  0  0  0  0  0  0  0
   -2.9206   -0.8178    1.0526 H   0  0  0  0  0  0  0  0  0  0  0  0
   -1.7214   -2.2239    0.9482 H   0  0  0  0  0  0  0  0  0  0  0  0
    1.5579   -2.2247    0.6738 H   0  0  0  0  0  0  0  0  0  0  0  0
    2.5624    1.4169    0.1867 H   0  0  0  0  0  0  0  0  0  0  0  0
    3.1275    0.2056    1.3603 H   0  0  0  0  0  0  0  0  0  0  0  0
    2.4248   -0.3817   -1.5782 H   0  0  0  0  0  0  0  0  0  0  0  0
    3.4871   -1.2772   -0.3858 H   0  0  0  0  0  0  0  0  0  0  0  0
  1  2  2  0
  1  3  1  0
  1  4  1  0
  3  5  1  0
  3  6  1  0
  5  7  1  0
  5  8  1  0
  5  9  1  0
  6 10  1  0
  6 11  1  0
  9 10  1  0
 10 12  1  0
 11 12  1  0
  3 13  1  0
  4 14  1  0
  6 15  1  0
  7 16  1  0
  7 17  1  0
  7 18  1  0
  8 19  1  0
  8 20  1  0
  8 21  1  0
 10 22  1  0
 11 23  1  0
 11 24  1  0
 12 25  1  0
 12 26  1  0
M  END
>  <JobName>  (80) 
CHEMBL35480_f008

>  <Status>  (80) 
ok

>  <E_el>  (80) 
-898.5073147616

>  <HBA_atom_index>  (80) 
2
4

>  <Function>  (80) 
carbonyl
alcohol

>  <Atom>  (80) 
O
O

>  <Molecular_Weight>  (80) 
186.27126

>  <Mol_ID>  (80) 
CHEMBL35480_f008

>  <Atom_and_Type>  (80) 
O-ring_sidechain fragment

>  <E_el_PW6B95>  (80) 
-901.2320144279

>  <E_el_PBEh-3c>  (80) 
-898.5073147616

>  <E_el complex_PW6B95>  (80) 
-1308.649423032
-1308.649813580

>  <E_el complex_PBEh-3c>  (80) 
-1304.377531374
no_value!

>  <HB_distance>  (80) 
1.97
no_value!

>  <dG(298)_RRHO (kJ/mol)>  (80) 
499.4019

>  <dG(298)_RRHO complex (kJ/mol)>  (80) 
738.4224
743.9175

>  <dG_solv_SMD_CCl4 (kJ/mol)>  (80) 
-38.0759

>  <dG_solv_SMD_CCl4 complex (kJ/mol)>  (80) 
-48.2301
CHEMBL35480_f008_c002no_value!

>  <pKBHX_QC>  (80) 
2.80
no computed pKBHX value!

>  <Delta G_sol (kJ/mol)>  (80) 
7.43
no computed Delta G!

>  <Delta G (kcal/mol)>  (80) 
-3.82
no computed Delta G!

>  <cm5>  (80) 
0.6181
-0.5486
-0.0866
-0.7399
0.0741
-0.0642
-0.2213
-0.2381
-0.1878
-0.0031
-0.1425
-0.1544
0.1056
0.5277
0.0730
0.0934
0.1106
0.0809
0.0795
0.0903
0.0914
0.0831
0.1060
0.0702
0.1068
0.0758


>  <Mulliken>  (80) 
    0.57351275
   -0.50110528
   -0.04198222
   -0.55513144
    0.08932929
   -0.00941860
   -0.08656309
   -0.09850584
   -0.14481439
    0.04411690
   -0.04186044
   -0.05197319
    0.04497300
    0.37324338
    0.01849292
    0.03824619
    0.05283667
    0.03080039
    0.02825012
    0.03777713
    0.03857018
    0.02439243
    0.04492449
    0.02060746
    0.04802296
    0.02325820


$$$$

     RDKit          3D

 18 18  0  0  1  0  0  0  0  0999 V2000
   -0.7734    0.7167   -0.0711 C   0  0  0  0  0  0  0  0  0  0  0  0
   -0.5174    2.1271   -0.0257 N   0  0  0  0  0  0  0  0  0  0  0  0
    0.1910   -0.1236   -0.5841 C   0  0  0  0  0  0  0  0  0  0  0  0
   -1.9677    0.2026    0.3912 C   0  0  0  0  0  0  0  0  0  0  0  0
    1.7613    0.4605   -1.2022 S   0  0  0  0  0  0  0  0  0  0  0  0
   -0.1027   -1.4920   -0.6085 C   0  0  0  0  0  0  0  0  0  0  0  0
   -2.2561   -1.1670    0.3644 C   0  0  0  0  0  0  0  0  0  0  0  0
    2.9433    0.4766    0.1504 C   0  0  0  0  0  0  0  0  0  0  0  0
   -1.2917   -1.9886   -0.1465 C   0  0  0  0  0  0  0  0  0  0  0  0
   -0.3169    2.5835    0.8945 H   0  0  0  0  0  0  0  0  0  0  0  0
   -0.5197    2.7326   -0.8696 H   0  0  0  0  0  0  0  0  0  0  0  0
   -2.7491    0.8364    0.8016 H   0  0  0  0  0  0  0  0  0  0  0  0
    0.6844   -2.1242   -1.0212 H   0  0  0  0  0  0  0  0  0  0  0  0
   -3.2159   -1.5326    0.7413 H   0  0  0  0  0  0  0  0  0  0  0  0
    2.4375    0.2905    1.1242 H   0  0  0  0  0  0  0  0  0  0  0  0
    3.5103    1.4381    0.2254 H   0  0  0  0  0  0  0  0  0  0  0  0
    3.6479   -0.3965    0.0239 H   0  0  0  0  0  0  0  0  0  0  0  0
   -1.4650   -3.0403   -0.1880 H   0  0  0  0  0  0  0  0  0  0  0  0
  1  2  1  0
  1  3  2  0
  1  4  1  0
  3  5  1  0
  3  6  1  0
  4  7  2  0
  5  8  1  0
  6  9  2  0
  7  9  1  0
  2 10  1  0
  2 11  1  0
  4 12  1  0
  6 13  1  0
  7 14  1  0
  8 15  1  0
  8 16  1  0
  8 17  1  0
  9 18  1  0
M  END
>  <JobName>  (81) 
CHEMBL35579_f003

>  <Status>  (81) 
ok

>  <E_el>  (81) 
-723.9437354

>  <HBA_atom_index>  (81) 
2

>  <Function>  (81) 
undefined acceptor function

>  <Atom>  (81) 
N

>  <Molecular_Weight>  (81) 
139.21806

>  <Mol_ID>  (81) 
CHEMBL35579_f003

>  <Atom_and_Type>  (81) 
N-ring_sidechain fragment

>  <E_el_PW6B95>  (81) 
-726.0391818057

>  <E_el_PBEh-3c>  (81) 
-723.9437354

>  <E_el complex_PW6B95>  (81) 
-1133.443985866

>  <E_el complex_PBEh-3c>  (81) 
-1129.806330728

>  <HB_distance>  (81) 
1.86

>  <dG(298)_RRHO (kJ/mol)>  (81) 
309.0268

>  <dG(298)_RRHO complex (kJ/mol)>  (81) 
547.8451

>  <dG_solv_SMD_CCl4 (kJ/mol)>  (81) 
-26.8994

>  <dG_solv_SMD_CCl4 complex (kJ/mol)>  (81) 
-48.2796

>  <pKBHX_QC>  (81) 
0.67

>  <Delta G_sol (kJ/mol)>  (81) 
29.09

>  <Delta G (kcal/mol)>  (81) 
-0.92

>  <cm5>  (81) 
0.2018
-0.9271
0.0500
-0.1054
-0.1728
-0.0915
-0.0836
-0.1269
-0.0907
0.3790
0.3891
0.0912
0.0870
0.0855
0.0796
0.0772
0.0690
0.0886


>  <Mulliken>  (81) 
    0.15206208
   -0.51332368
    0.03871355
   -0.05776592
   -0.13318698
   -0.04076339
   -0.02856174
   -0.00564064
   -0.03331022
    0.20677005
    0.21349192
    0.03267147
    0.02979332
    0.03112685
    0.02893536
    0.02841517
    0.02077626
    0.02979654


$$$$

     RDKit          3D

 20 20  0  0  1  0  0  0  0  0999 V2000
    2.0595    0.1071    0.6585 C   0  0  0  0  0  0  0  0  0  0  0  0
    2.1690    0.9692   -0.4960 N   0  0  0  0  0  0  0  0  0  0  0  0
    1.1164   -1.0373    0.3085 C   0  0  0  0  0  0  0  0  0  0  0  0
   -0.2189   -0.5106   -0.0500 C   0  0  0  0  0  0  0  0  0  0  0  0
   -0.8843   -0.6480   -1.2020 C   0  0  0  0  0  0  0  0  0  0  0  0
   -1.0459    0.2959    0.8970 C   0  0  0  0  0  0  0  0  0  0  0  0
   -2.3810    0.4797    0.2275 C   0  0  0  0  0  0  0  0  0  0  0  0
   -2.1274    0.0127   -1.1211 N   0  0  0  0  0  0  0  0  0  0  0  0
    1.7058    0.6608    1.5528 H   0  0  0  0  0  0  0  0  0  0  0  0
    3.0544   -0.2936    0.9046 H   0  0  0  0  0  0  0  0  0  0  0  0
    3.1548    0.9799   -0.8382 H   0  0  0  0  0  0  0  0  0  0  0  0
    1.5727    0.6675   -1.2914 H   0  0  0  0  0  0  0  0  0  0  0  0
    1.0665   -1.6817    1.2268 H   0  0  0  0  0  0  0  0  0  0  0  0
    1.5730   -1.6371   -0.4850 H   0  0  0  0  0  0  0  0  0  0  0  0
   -0.5170   -1.1877   -2.0644 H   0  0  0  0  0  0  0  0  0  0  0  0
   -1.1020   -0.1458    1.8981 H   0  0  0  0  0  0  0  0  0  0  0  0
   -0.5556    1.3087    0.9270 H   0  0  0  0  0  0  0  0  0  0  0  0
   -3.2047   -0.0540    0.7238 H   0  0  0  0  0  0  0  0  0  0  0  0
   -2.6618    1.5699    0.1525 H   0  0  0  0  0  0  0  0  0  0  0  0
   -2.7735    0.1442   -1.9289 H   0  0  0  0  0  0  0  0  0  0  0  0
  1  2  1  0
  1  3  1  0
  3  4  1  0
  4  5  2  0
  4  6  1  0
  5  8  1  0
  6  7  1  0
  7  8  1  0
  1  9  1  0
  1 10  1  0
  2 11  1  0
  2 12  1  0
  3 13  1  0
  3 14  1  0
  5 15  1  0
  6 16  1  0
  6 17  1  0
  7 18  1  0
  7 19  1  0
  8 20  1  0
M  END
>  <JobName>  (82) 
CHEMBL37123_f007

>  <Status>  (82) 
ok

>  <E_el>  (82) 
-344.5776139526

>  <HBA_atom_index>  (82) 
2

>  <Function>  (82) 
undefined acceptor function

>  <Atom>  (82) 
N

>  <Molecular_Weight>  (82) 
112.17288

>  <Mol_ID>  (82) 
CHEMBL37123_f007

>  <Atom_and_Type>  (82) 
N-ring_sidechain fragment

>  <E_el_PW6B95>  (82) 
-345.9330394022

>  <E_el_PBEh-3c>  (82) 
-344.5776139526

>  <E_el complex_PW6B95>  (82) 
-753.3502639262

>  <E_el complex_PBEh-3c>  (82) 
-750.4520271323

>  <HB_distance>  (82) 
1.80

>  <dG(298)_RRHO (kJ/mol)>  (82) 
402.6837

>  <dG(298)_RRHO complex (kJ/mol)>  (82) 
649.4625

>  <dG_solv_SMD_CCl4 (kJ/mol)>  (82) 
-23.7455

>  <dG_solv_SMD_CCl4 complex (kJ/mol)>  (82) 
-40.3833

>  <pKBHX_QC>  (82) 
2.63

>  <Delta G_sol (kJ/mol)>  (82) 
9.18

>  <Delta G (kcal/mol)>  (82) 
-3.58

>  <cm5>  (82) 
0.0518
-0.9253
-0.1421
-0.0823
0.0855
-0.1328
0.0631
-0.7222
0.0728
0.0728
0.3566
0.3665
0.0719
0.0804
0.0827
0.0782
0.0869
0.0755
0.0723
0.3877


>  <Mulliken>  (82) 
    0.10260664
   -0.49039230
   -0.04592297
   -0.07102649
    0.07759925
   -0.04098393
    0.10606377
   -0.38162017
    0.01096137
    0.00979703
    0.18273702
    0.18699407
    0.01939049
    0.02218636
    0.02007267
    0.02270874
    0.03102523
    0.01383578
    0.01219798
    0.21176945


$$$$

     RDKit          3D

 35 37  0  0  1  0  0  0  0  0999 V2000
    2.4661    1.4018    0.5535 C   0  0  0  0  0  0  0  0  0  0  0  0
    1.2150    0.7595    0.1226 N   0  0  0  0  0  0  0  0  0  0  0  0
    1.3251   -0.0994   -1.0152 C   0  0  0  0  0  0  0  0  0  0  0  0
    0.0316    1.0062    0.8123 C   0  0  0  0  0  0  0  0  0  0  0  0
    3.5247    0.3496    0.7337 C   0  0  0  0  0  0  0  0  0  0  0  0
    2.7683   -0.0802   -1.5100 C   0  0  0  0  0  0  0  0  0  0  0  0
    0.1520    1.8181    1.8168 O   0  0  0  0  0  0  0  0  0  0  0  0
   -1.2831    0.4637    0.5301 C   0  0  0  0  0  0  0  0  0  0  0  0
    3.7028   -0.3767   -0.4773 N   0  0  0  0  0  0  0  0  0  0  0  0
   -2.4216    0.7781    1.2919 C   0  0  0  0  0  0  0  0  0  0  0  0
   -1.7324   -0.3748   -0.4046 N   0  0  0  0  0  0  0  0  0  0  0  0
    5.0465   -0.5483   -0.9143 C   0  0  0  0  0  0  0  0  0  0  0  0
   -3.5264    0.1253    0.8019 C   0  0  0  0  0  0  0  0  0  0  0  0
   -3.0642   -0.5972   -0.2708 C   0  0  0  0  0  0  0  0  0  0  0  0
   -4.8617    0.0745    1.1570 C   0  0  0  0  0  0  0  0  0  0  0  0
   -5.7634   -0.6909    0.4586 C   0  0  0  0  0  0  0  0  0  0  0  0
   -5.2965   -1.4155   -0.6183 C   0  0  0  0  0  0  0  0  0  0  0  0
   -3.9655   -1.3722   -0.9817 C   0  0  0  0  0  0  0  0  0  0  0  0
    2.3218    1.9190    1.5247 H   0  0  0  0  0  0  0  0  0  0  0  0
    2.8012    2.1010   -0.2341 H   0  0  0  0  0  0  0  0  0  0  0  0
    0.7319    0.2778   -1.8561 H   0  0  0  0  0  0  0  0  0  0  0  0
    1.0688   -1.1288   -0.6756 H   0  0  0  0  0  0  0  0  0  0  0  0
    3.3524   -0.2811    1.6290 H   0  0  0  0  0  0  0  0  0  0  0  0
    4.4866    0.9047    0.9354 H   0  0  0  0  0  0  0  0  0  0  0  0
    2.9512    0.9424   -1.8937 H   0  0  0  0  0  0  0  0  0  0  0  0
    2.8545   -0.7608   -2.3641 H   0  0  0  0  0  0  0  0  0  0  0  0
   -2.4422    1.4415    2.1497 H   0  0  0  0  0  0  0  0  0  0  0  0
   -1.1942   -0.8236   -1.1498 H   0  0  0  0  0  0  0  0  0  0  0  0
    5.8120   -0.2399   -0.1770 H   0  0  0  0  0  0  0  0  0  0  0  0
    5.2070    0.0977   -1.8152 H   0  0  0  0  0  0  0  0  0  0  0  0
    5.2954   -1.5847   -1.2220 H   0  0  0  0  0  0  0  0  0  0  0  0
   -5.1890    0.6477    1.9956 H   0  0  0  0  0  0  0  0  0  0  0  0
   -6.8105   -0.7517    0.7101 H   0  0  0  0  0  0  0  0  0  0  0  0
   -5.9729   -2.0345   -1.1998 H   0  0  0  0  0  0  0  0  0  0  0  0
   -3.5912   -1.9483   -1.8387 H   0  0  0  0  0  0  0  0  0  0  0  0
  1  2  1  0
  1  5  1  0
  2  3  1  0
  2  4  1  0
  3  6  1  0
  4  7  2  0
  4  8  1  0
  5  9  1  0
  6  9  1  0
  8 10  2  0
  8 11  1  0
  9 12  1  0
 10 13  1  0
 11 14  1  0
 13 14  2  0
 13 15  1  0
 14 18  1  0
 15 16  2  0
 16 17  1  0
 17 18  2  0
  1 19  1  0
  1 20  1  0
  3 21  1  0
  3 22  1  0
  5 23  1  0
  5 24  1  0
  6 25  1  0
  6 26  1  0
 10 27  1  0
 11 28  1  0
 12 29  1  0
 12 30  1  0
 12 31  1  0
 15 32  1  0
 16 33  1  0
 17 34  1  0
 18 35  1  0
M  END
>  <JobName>  (83) 
CHEMBL37518_f004

>  <Status>  (83) 
ok

>  <E_el>  (83) 
-781.5142630855

>  <HBA_atom_index>  (83) 
2
7
9

>  <Function>  (83) 
tertiary amine
carbonyl
tertiary amine

>  <Atom>  (83) 
N
O
N

>  <Molecular_Weight>  (83) 
243.30427

>  <Mol_ID>  (83) 
CHEMBL37518_f004

>  <Atom_and_Type>  (83) 
N-ring fragment

>  <E_el_PW6B95>  (83) 
-784.5701058869

>  <E_el_PBEh-3c>  (83) 
-781.5142630855

>  <E_el complex_PW6B95>  (83) 
-1191.982279941
-1191.981321633
-1191.986708717

>  <E_el complex_PBEh-3c>  (83) 
no_value!
-1187.378652847
-1187.385940356

>  <HB_distance>  (83) 
no_value!
1.78
1.84

>  <dG(298)_RRHO (kJ/mol)>  (83) 
696.2201

>  <dG(298)_RRHO complex (kJ/mol)>  (83) 
941.6625
937.8109
945.2122

>  <dG_solv_SMD_CCl4 (kJ/mol)>  (83) 
-51.5205

>  <dG_solv_SMD_CCl4 complex (kJ/mol)>  (83) 
CHEMBL37518_f004_c001no_value!
-69.1003
-65.7915

>  <pKBHX_QC>  (83) 
no computed pKBHX value!
1.68
2.02

>  <Delta G_sol (kJ/mol)>  (83) 
no computed Delta G!
18.83
15.40

>  <Delta G (kcal/mol)>  (83) 
no computed Delta G!
-2.29
-2.75

>  <cm5>  (83) 
0.0492
-0.5222
0.0426
0.5158
0.0571
0.0563
-0.6364
0.1578
-0.6381
-0.0962
-0.6222
-0.0088
-0.0193
0.1803
-0.0862
-0.0966
-0.0842
-0.1158
0.1410
0.0988
0.0925
0.0997
0.0885
0.0805
0.0861
0.0880
0.1106
0.4089
0.0843
0.0716
0.0748
0.0920
0.0879
0.0834
0.0782


>  <Mulliken>  (83) 
    0.08923977
   -0.26681927
    0.07859355
    0.42076103
    0.09058569
    0.09462988
   -0.59527324
    0.08333010
   -0.35196764
   -0.05740648
   -0.26271187
    0.07010707
   -0.02008368
    0.11695538
   -0.03194106
   -0.04005800
   -0.02879497
   -0.06850020
    0.07026717
    0.03076694
    0.02538228
    0.03155985
    0.02527710
    0.01696839
    0.01750615
    0.02322037
    0.05118197
    0.21946525
    0.02544134
    0.01175384
    0.01709403
    0.03273764
    0.03126020
    0.02746695
    0.02200448


$$$$

     RDKit          3D

 17 17  0  0  1  0  0  0  0  0999 V2000
    2.6244   -0.6135   -0.4856 C   0  0  0  0  0  0  0  0  0  0  0  0
    1.8142   -1.5489    0.0463 N   0  0  0  0  0  0  0  0  0  0  0  0
    0.5569   -1.2601    0.4532 C   0  0  0  0  0  0  0  0  0  0  0  0
    2.1036    0.6605   -0.5946 C   0  0  0  0  0  0  0  0  0  0  0  0
    0.0104    0.0034    0.3564 C   0  0  0  0  0  0  0  0  0  0  0  0
    0.8230    0.9824   -0.1869 C   0  0  0  0  0  0  0  0  0  0  0  0
   -1.3700    0.2889    0.8107 C   0  0  0  0  0  0  0  0  0  0  0  0
   -2.3256    0.0741   -0.3299 C   0  0  0  0  0  0  0  0  0  0  0  0
    3.6243   -0.8825   -0.7997 H   0  0  0  0  0  0  0  0  0  0  0  0
   -0.1002   -2.0247    0.8860 H   0  0  0  0  0  0  0  0  0  0  0  0
    2.7644    1.4169   -1.0268 H   0  0  0  0  0  0  0  0  0  0  0  0
    0.4316    1.9841   -0.2794 H   0  0  0  0  0  0  0  0  0  0  0  0
   -1.4837    1.3158    1.2124 H   0  0  0  0  0  0  0  0  0  0  0  0
   -1.6760   -0.3994    1.6336 H   0  0  0  0  0  0  0  0  0  0  0  0
   -2.5263   -1.0244   -0.3936 H   0  0  0  0  0  0  0  0  0  0  0  0
   -3.2991    0.5251   -0.0182 H   0  0  0  0  0  0  0  0  0  0  0  0
   -1.9720    0.5021   -1.2838 H   0  0  0  0  0  0  0  0  0  0  0  0
  1  2  2  0
  1  4  1  0
  2  3  1  0
  3  5  2  0
  4  6  2  0
  5  7  1  0
  5  6  1  0
  7  8  1  0
  1  9  1  0
  3 10  1  0
  4 11  1  0
  6 12  1  0
  7 13  1  0
  7 14  1  0
  8 15  1  0
  8 16  1  0
  8 17  1  0
M  END
>  <JobName>  (84) 
CHEMBL37547_f002

>  <Status>  (84) 
ok

>  <E_el>  (84) 
-326.1924496446

>  <HBA_atom_index>  (84) 
2

>  <Function>  (84) 
pyridine

>  <Atom>  (84) 
N

>  <Molecular_Weight>  (84) 
107.15306

>  <Mol_ID>  (84) 
CHEMBL37547_f002

>  <Atom_and_Type>  (84) 
N-ring fragment

>  <E_el_PW6B95>  (84) 
-327.4832973174

>  <E_el_PBEh-3c>  (84) 
-326.1924496446

>  <E_el complex_PW6B95>  (84) 
-734.8931814321

>  <E_el complex_PBEh-3c>  (84) 
-732.0586700152

>  <HB_distance>  (84) 
1.82

>  <dG(298)_RRHO (kJ/mol)>  (84) 
310.6074

>  <dG(298)_RRHO complex (kJ/mol)>  (84) 
546.8527

>  <dG_solv_SMD_CCl4 (kJ/mol)>  (84) 
-25.0918

>  <dG_solv_SMD_CCl4 complex (kJ/mol)>  (84) 
-47.7457

>  <pKBHX_QC>  (84) 
2.36

>  <Delta G_sol (kJ/mol)>  (84) 
11.91

>  <Delta G (kcal/mol)>  (84) 
-3.22

>  <cm5>  (84) 
0.1565
-0.5208
0.1512
-0.0913
-0.0206
-0.0696
-0.1404
-0.2162
0.0943
0.0860
0.0824
0.0881
0.0824
0.0815
0.0775
0.0766
0.0825


>  <Mulliken>  (84) 
    0.13589643
   -0.33568423
    0.12757021
   -0.04374405
   -0.00954730
   -0.01776277
   -0.03756634
   -0.07326346
    0.02972257
    0.02232946
    0.02685611
    0.03031371
    0.02884258
    0.02828334
    0.02830615
    0.02789068
    0.03155691


$$$$

     RDKit          3D

 36 37  0  0  1  0  0  0  0  0999 V2000
   -0.0467   -1.5670    1.3188 C   0  0  0  0  0  0  0  0  0  0  0  0
    1.0471   -0.8676    0.9746 O   0  0  0  0  0  0  0  0  0  0  0  0
    1.4606   -0.7772   -0.3140 C   0  0  0  0  0  0  0  0  0  0  0  0
   -1.3292   -1.0988    0.6958 C   0  0  0  0  0  0  0  0  0  0  0  0
    2.7304    0.0172   -0.3054 C   0  0  0  0  0  0  0  0  0  0  0  0
   -1.3474   -1.1924   -0.6761 O   0  0  0  0  0  0  0  0  0  0  0  0
   -1.6187    0.3263    1.1101 C   0  0  0  0  0  0  0  0  0  0  0  0
    2.6627    1.3724   -0.4099 C   0  0  0  0  0  0  0  0  0  0  0  0
    3.9167   -0.6420   -0.1931 C   0  0  0  0  0  0  0  0  0  0  0  0
   -2.3635   -1.9878   -1.1615 C   0  0  0  0  0  0  0  0  0  0  0  0
   -2.8478    0.8450    0.5441 N   0  0  0  0  0  0  0  0  0  0  0  0
    3.8380    2.1233   -0.4031 C   0  0  0  0  0  0  0  0  0  0  0  0
    5.0886    0.0853   -0.1847 C   0  0  0  0  0  0  0  0  0  0  0  0
    5.0479    1.4683   -0.2898 C   0  0  0  0  0  0  0  0  0  0  0  0
   -2.9775    1.4980   -0.6434 C   0  0  0  0  0  0  0  0  0  0  0  0
   -4.0953    0.7939    1.0648 C   0  0  0  0  0  0  0  0  0  0  0  0
   -4.9494    1.3954    0.2211 N   0  0  0  0  0  0  0  0  0  0  0  0
   -4.2927    1.8508   -0.8612 C   0  0  0  0  0  0  0  0  0  0  0  0
    0.0657   -2.6785    1.1985 H   0  0  0  0  0  0  0  0  0  0  0  0
   -0.1816   -1.4203    2.4419 H   0  0  0  0  0  0  0  0  0  0  0  0
    0.7469   -0.1954   -0.9733 H   0  0  0  0  0  0  0  0  0  0  0  0
    1.6309   -1.7703   -0.7887 H   0  0  0  0  0  0  0  0  0  0  0  0
   -2.1878   -1.7107    1.0582 H   0  0  0  0  0  0  0  0  0  0  0  0
   -1.6310    0.4726    2.1920 H   0  0  0  0  0  0  0  0  0  0  0  0
   -0.7558    0.9394    0.7214 H   0  0  0  0  0  0  0  0  0  0  0  0
    1.7137    1.9222   -0.5015 H   0  0  0  0  0  0  0  0  0  0  0  0
    3.9973   -1.7080   -0.1094 H   0  0  0  0  0  0  0  0  0  0  0  0
   -2.2896   -3.0447   -0.7806 H   0  0  0  0  0  0  0  0  0  0  0  0
   -3.3390   -1.6245   -0.7890 H   0  0  0  0  0  0  0  0  0  0  0  0
   -2.3964   -2.0553   -2.2484 H   0  0  0  0  0  0  0  0  0  0  0  0
    3.8029    3.1950   -0.4848 H   0  0  0  0  0  0  0  0  0  0  0  0
    6.0479   -0.4182   -0.0960 H   0  0  0  0  0  0  0  0  0  0  0  0
    5.9835    2.0319   -0.2819 H   0  0  0  0  0  0  0  0  0  0  0  0
   -2.1540    1.7147   -1.3322 H   0  0  0  0  0  0  0  0  0  0  0  0
   -4.3241    0.3286    2.0202 H   0  0  0  0  0  0  0  0  0  0  0  0
   -4.6538    2.3785   -1.7336 H   0  0  0  0  0  0  0  0  0  0  0  0
  1  2  1  0
  1  4  1  0
  2  3  1  0
  3  5  1  0
  4  6  1  0
  4  7  1  0
  5  8  2  0
  5  9  1  0
  6 10  1  0
  7 11  1  0
  8 12  1  0
  9 13  2  0
 11 15  1  0
 11 16  1  0
 12 14  2  0
 13 14  1  0
 15 18  2  0
 16 17  2  0
 17 18  1  0
  1 19  1  0
  1 20  1  0
  3 21  1  0
  3 22  1  0
  4 23  1  0
  7 24  1  0
  7 25  1  0
  8 26  1  0
  9 27  1  0
 10 28  1  0
 10 29  1  0
 10 30  1  0
 12 31  1  0
 13 32  1  0
 14 33  1  0
 15 34  1  0
 16 35  1  0
 18 36  1  0
M  END
>  <JobName>  (85) 
CHEMBL39172_f004

>  <Status>  (85) 
ok

>  <E_el>  (85) 
-802.4791213342

>  <HBA_atom_index>  (85) 
2
6
17

>  <Function>  (85) 
ether
ether
imidazole

>  <Atom>  (85) 
O
O
N

>  <Molecular_Weight>  (85) 
246.30491

>  <Mol_ID>  (85) 
CHEMBL39172_f004

>  <Atom_and_Type>  (85) 
O-ring_sidechain fragment

>  <E_el_PW6B95>  (85) 
-805.6225766847

>  <E_el_PBEh-3c>  (85) 
-802.4791213342

>  <E_el complex_PW6B95>  (85) 
-1213.029925658
-1213.031078989
-1213.039727079

>  <E_el complex_PBEh-3c>  (85) 
-1208.341092229
no_value!
-1208.356001919

>  <HB_distance>  (85) 
1.87
no_value!
1.79

>  <dG(298)_RRHO (kJ/mol)>  (85) 
706.0710

>  <dG(298)_RRHO complex (kJ/mol)>  (85) 
947.0132
948.3733
952.5347

>  <dG_solv_SMD_CCl4 (kJ/mol)>  (85) 
-58.3167

>  <dG_solv_SMD_CCl4 complex (kJ/mol)>  (85) 
-78.1721
CHEMBL39172_f004_c002no_value!
-77.3866

>  <pKBHX_QC>  (85) 
0.97
no computed pKBHX value!
2.88

>  <Delta G_sol (kJ/mol)>  (85) 
26.06
no computed Delta G!
6.63

>  <Delta G (kcal/mol)>  (85) 
-1.32
no computed Delta G!
-3.92

>  <cm5>  (85) 
0.1374
-0.5535
0.1437
0.1694
-0.0060
-0.5624
0.0295
-0.0842
-0.0884
0.0665
-0.4277
-0.0847
-0.0829
-0.0849
0.0632
0.2880
-0.5671
0.1033
0.0755
0.0791
0.0816
0.0720
0.0852
0.1038
0.1235
0.0849
0.0924
0.0584
0.0793
0.0939
0.0875
0.0836
0.0823
0.0851
0.0887
0.0840


>  <Mulliken>  (85) 
    0.20225138
   -0.44569589
    0.20883002
    0.20118513
    0.00610622
   -0.45161070
    0.06738108
   -0.03257410
   -0.03364203
    0.18261723
   -0.16087135
   -0.02782870
   -0.02710328
   -0.02995976
    0.03417711
    0.19132562
   -0.38771890
    0.07395293
    0.01460724
    0.01826322
    0.01530005
    0.00928236
    0.01365904
    0.03703431
    0.05516405
    0.02943163
    0.03323107
    0.00283989
    0.01724658
    0.03511589
    0.03046778
    0.02800068
    0.02744712
    0.02204749
    0.01832395
    0.02171563


$$$$

     RDKit          3D

 23 23  0  0  1  0  0  0  0  0999 V2000
    0.3338    0.3832   -1.0428 C   0  0  0  0  0  0  0  0  0  0  0  0
    1.4569    0.2464   -0.1740 N   0  0  0  0  0  0  0  0  0  0  0  0
    2.1019   -0.9252   -0.0037 C   0  0  0  0  0  0  0  0  0  0  0  0
    2.0985    1.1198    0.6067 C   0  0  0  0  0  0  0  0  0  0  0  0
   -0.9997    0.1445   -0.4596 C   0  0  0  0  0  0  0  0  0  0  0  0
    3.1351   -0.7458    0.8855 C   0  0  0  0  0  0  0  0  0  0  0  0
    3.1049    0.5375    1.2459 N   0  0  0  0  0  0  0  0  0  0  0  0
   -1.1926   -1.1138    0.0653 O   0  0  0  0  0  0  0  0  0  0  0  0
   -1.4551    1.2380    0.4983 C   0  0  0  0  0  0  0  0  0  0  0  0
   -2.1964   -1.8334   -0.6121 C   0  0  0  0  0  0  0  0  0  0  0  0
   -0.7963    1.2215    1.6995 O   0  0  0  0  0  0  0  0  0  0  0  0
    0.4675   -0.2963   -1.9113 H   0  0  0  0  0  0  0  0  0  0  0  0
    0.3116    1.4137   -1.5076 H   0  0  0  0  0  0  0  0  0  0  0  0
    1.8904   -1.8820   -0.4615 H   0  0  0  0  0  0  0  0  0  0  0  0
    1.8323    2.1559    0.7022 H   0  0  0  0  0  0  0  0  0  0  0  0
   -1.7360    0.2365   -1.3189 H   0  0  0  0  0  0  0  0  0  0  0  0
    3.8475   -1.4720    1.2439 H   0  0  0  0  0  0  0  0  0  0  0  0
   -1.3221    2.2301    0.0142 H   0  0  0  0  0  0  0  0  0  0  0  0
   -2.5425    1.1550    0.7098 H   0  0  0  0  0  0  0  0  0  0  0  0
   -1.9348   -1.9577   -1.6684 H   0  0  0  0  0  0  0  0  0  0  0  0
   -2.4026   -2.7936   -0.1571 H   0  0  0  0  0  0  0  0  0  0  0  0
   -3.1029   -1.1656   -0.5600 H   0  0  0  0  0  0  0  0  0  0  0  0
   -0.8992    2.1032    2.1274 H   0  0  0  0  0  0  0  0  0  0  0  0
  1  2  1  0
  1  5  1  0
  2  3  1  0
  2  4  1  0
  3  6  2  0
  4  7  2  0
  5  8  1  0
  5  9  1  0
  6  7  1  0
  8 10  1  0
  9 11  1  0
  1 12  1  0
  1 13  1  0
  3 14  1  0
  4 15  1  0
  5 16  1  0
  6 17  1  0
  9 18  1  0
  9 19  1  0
 10 20  1  0
 10 21  1  0
 10 22  1  0
 11 23  1  0
M  END
>  <JobName>  (86) 
CHEMBL39172_f006

>  <Status>  (86) 
ok

>  <E_el>  (86) 
-532.7259921632

>  <HBA_atom_index>  (86) 
7
8
11

>  <Function>  (86) 
imidazole
ether
alcohol

>  <Atom>  (86) 
N
O
O

>  <Molecular_Weight>  (86) 
156.18237

>  <Mol_ID>  (86) 
CHEMBL39172_f006

>  <Atom_and_Type>  (86) 
N-ring fragment

>  <E_el_PW6B95>  (86) 
-534.7920028862

>  <E_el_PBEh-3c>  (86) 
-532.7259921632

>  <E_el complex_PW6B95>  (86) 
-942.2031172107
-942.1981048793
-942.1987433813

>  <E_el complex_PBEh-3c>  (86) 
-938.5925390953
-938.5868313182
-938.587460766

>  <HB_distance>  (86) 
1.85
1.93
1.93

>  <dG(298)_RRHO (kJ/mol)>  (86) 
430.1255

>  <dG(298)_RRHO complex (kJ/mol)>  (86) 
671.3146
668.0327
669.2982

>  <dG_solv_SMD_CCl4 (kJ/mol)>  (86) 
-41.0420

>  <dG_solv_SMD_CCl4 complex (kJ/mol)>  (86) 
-51.0519
-61.4855
-61.2814

>  <pKBHX_QC>  (86) 
0.95
1.00
1.02

>  <Delta G_sol (kJ/mol)>  (86) 
26.27
25.71
25.50

>  <Delta G (kcal/mol)>  (86) 
-1.29
-1.37
-1.40

>  <cm5>  (86) 
0.0482
-0.4181
0.0566
0.3111
0.1919
0.1084
-0.5757
-0.5468
0.1224
0.0547
-0.7537
0.1080
0.0875
0.0859
0.0892
0.0702
0.0810
0.0573
0.0775
0.0711
0.1015
0.0690
0.5029


>  <Mulliken>  (86) 
    0.08042992
   -0.14516944
    0.02687224
    0.20913443
    0.22162824
    0.07672037
   -0.38858288
   -0.44465400
    0.19735632
    0.17495333
   -0.54363825
    0.04139537
    0.02551694
    0.02131200
    0.01414440
    0.00317162
    0.01673859
   -0.00505197
    0.01386985
    0.01165104
    0.04213718
    0.01094229
    0.33912242


$$$$

     RDKit          3D

 22 23  0  0  1  0  0  0  0  0999 V2000
    1.5913   -0.6065    0.0920 C   0  0  0  0  0  0  0  0  0  0  0  0
    2.9723   -0.5358    0.0367 O   0  0  0  0  0  0  0  0  0  0  0  0
    3.6515    0.6798   -0.1917 C   0  0  0  0  0  0  0  0  0  0  0  0
    0.8132    0.5149   -0.0746 C   0  0  0  0  0  0  0  0  0  0  0  0
    1.0111   -1.8337    0.3191 C   0  0  0  0  0  0  0  0  0  0  0  0
   -0.5611    0.4072   -0.0133 C   0  0  0  0  0  0  0  0  0  0  0  0
   -0.3643   -1.9224    0.3772 C   0  0  0  0  0  0  0  0  0  0  0  0
   -1.3301    1.5408   -0.1823 C   0  0  0  0  0  0  0  0  0  0  0  0
   -1.1745   -0.8163    0.2142 C   0  0  0  0  0  0  0  0  0  0  0  0
   -2.7081    1.4079   -0.1165 C   0  0  0  0  0  0  0  0  0  0  0  0
   -2.5624   -0.9235    0.2759 C   0  0  0  0  0  0  0  0  0  0  0  0
   -3.3352    0.2068    0.1076 C   0  0  0  0  0  0  0  0  0  0  0  0
    3.1821    1.2507   -1.0426 H   0  0  0  0  0  0  0  0  0  0  0  0
    4.7073    0.5023   -0.4801 H   0  0  0  0  0  0  0  0  0  0  0  0
    3.5854    1.2694    0.7499 H   0  0  0  0  0  0  0  0  0  0  0  0
    1.3150    1.4670   -0.2524 H   0  0  0  0  0  0  0  0  0  0  0  0
    1.6140   -2.7270    0.4523 H   0  0  0  0  0  0  0  0  0  0  0  0
   -0.7878   -2.9013    0.5572 H   0  0  0  0  0  0  0  0  0  0  0  0
   -0.8565    2.4960   -0.3597 H   0  0  0  0  0  0  0  0  0  0  0  0
   -3.3287    2.2907   -0.2474 H   0  0  0  0  0  0  0  0  0  0  0  0
   -3.0132   -1.8923    0.4550 H   0  0  0  0  0  0  0  0  0  0  0  0
   -4.4211    0.1252    0.1555 H   0  0  0  0  0  0  0  0  0  0  0  0
  1  2  1  0
  1  4  2  0
  1  5  1  0
  2  3  1  0
  4  6  1  0
  5  7  2  0
  6  8  2  0
  6  9  1  0
  7  9  1  0
  8 10  1  0
  9 11  2  0
 10 12  2  0
 11 12  1  0
  3 13  1  0
  3 14  1  0
  3 15  1  0
  4 16  1  0
  5 17  1  0
  7 18  1  0
  8 19  1  0
 10 20  1  0
 11 21  1  0
 12 22  1  0
M  END
>  <JobName>  (87) 
CHEMBL39990_f002

>  <Status>  (87) 
ok

>  <E_el>  (87) 
-499.3140439384

>  <HBA_atom_index>  (87) 
2

>  <Function>  (87) 
phenol ether

>  <Atom>  (87) 
O

>  <Molecular_Weight>  (87) 
158.19649

>  <Mol_ID>  (87) 
CHEMBL39990_f002

>  <Atom_and_Type>  (87) 
O-ring_sidechain fragment

>  <E_el_PW6B95>  (87) 
-501.2887127593

>  <E_el_PBEh-3c>  (87) 
-499.3140439384

>  <E_el complex_PW6B95>  (87) 
-908.6933006773

>  <E_el complex_PBEh-3c>  (87) 
-905.1718920749

>  <HB_distance>  (87) 
2.00

>  <dG(298)_RRHO (kJ/mol)>  (87) 
398.3333

>  <dG(298)_RRHO complex (kJ/mol)>  (87) 
636.4374

>  <dG_solv_SMD_CCl4 (kJ/mol)>  (87) 
-33.6588

>  <dG_solv_SMD_CCl4 complex (kJ/mol)>  (87) 
-52.6362

>  <pKBHX_QC>  (87) 
0.45

>  <Delta G_sol (kJ/mol)>  (87) 
31.35

>  <Delta G (kcal/mol)>  (87) 
-0.61

>  <cm5>  (87) 
0.2731
-0.5197
0.0651
-0.1559
-0.1102
0.0127
-0.0872
-0.0971
-0.0099
-0.0813
-0.0877
-0.0868
0.0760
0.0918
0.0831
0.0978
0.1057
0.0898
0.0882
0.0810
0.0873
0.0841


>  <Mulliken>  (87) 
    0.25849370
   -0.43195510
    0.17887875
   -0.10735916
   -0.05984125
    0.02016325
   -0.03380745
   -0.04339424
   -0.00217011
   -0.02618354
   -0.03438307
   -0.03163517
    0.02045557
    0.03572103
    0.02512346
    0.03721846
    0.04715646
    0.03227630
    0.03085151
    0.02506541
    0.03037092
    0.02895428


$$$$

     RDKit          3D

 29 30  0  0  1  0  0  0  0  0999 V2000
   -0.7423   -0.1859    0.6710 C   0  0  0  0  0  0  0  0  0  0  0  0
    0.2358    0.2251   -0.3197 N   0  0  0  0  0  0  0  0  0  0  0  0
   -0.4786    0.6510   -1.4408 N   0  0  0  0  0  0  0  0  0  0  0  0
    1.6452    0.1787   -0.1252 C   0  0  0  0  0  0  0  0  0  0  0  0
   -2.0655   -0.2303   -0.0145 C   0  0  0  0  0  0  0  0  0  0  0  0
   -1.8700    0.7015   -1.1556 C   0  0  0  0  0  0  0  0  0  0  0  0
    2.2090   -0.2725    1.0499 C   0  0  0  0  0  0  0  0  0  0  0  0
    2.5156    0.5879   -1.1157 C   0  0  0  0  0  0  0  0  0  0  0  0
   -3.2104    0.2347    0.8514 C   0  0  0  0  0  0  0  0  0  0  0  0
   -2.2936   -1.6207   -0.5425 C   0  0  0  0  0  0  0  0  0  0  0  0
   -2.7652    1.3924   -1.7441 O   0  0  0  0  0  0  0  0  0  0  0  0
    3.5804   -0.3171    1.2375 C   0  0  0  0  0  0  0  0  0  0  0  0
    3.8947    0.5456   -0.9335 C   0  0  0  0  0  0  0  0  0  0  0  0
   -3.0486    1.5430    1.2755 O   0  0  0  0  0  0  0  0  0  0  0  0
    4.4462    0.0925    0.2458 C   0  0  0  0  0  0  0  0  0  0  0  0
   -0.7113    0.5505    1.5194 H   0  0  0  0  0  0  0  0  0  0  0  0
   -0.4799   -1.2087    1.0551 H   0  0  0  0  0  0  0  0  0  0  0  0
   -0.0690    0.9064   -2.3806 H   0  0  0  0  0  0  0  0  0  0  0  0
    1.5107   -0.5916    1.8210 H   0  0  0  0  0  0  0  0  0  0  0  0
    2.0789    0.9458   -2.0474 H   0  0  0  0  0  0  0  0  0  0  0  0
   -3.3105   -0.4573    1.7136 H   0  0  0  0  0  0  0  0  0  0  0  0
   -4.1441    0.1009    0.2509 H   0  0  0  0  0  0  0  0  0  0  0  0
   -1.6154   -2.3712   -0.0431 H   0  0  0  0  0  0  0  0  0  0  0  0
   -2.0898   -1.7105   -1.6334 H   0  0  0  0  0  0  0  0  0  0  0  0
   -3.3317   -1.9211   -0.3129 H   0  0  0  0  0  0  0  0  0  0  0  0
    3.9819   -0.6847    2.1916 H   0  0  0  0  0  0  0  0  0  0  0  0
    4.5631    0.8715   -1.7236 H   0  0  0  0  0  0  0  0  0  0  0  0
   -3.9569    1.9764    1.2827 H   0  0  0  0  0  0  0  0  0  0  0  0
    5.5214    0.0677    0.3672 H   0  0  0  0  0  0  0  0  0  0  0  0
  1  2  1  0
  1  5  1  0
  2  3  1  0
  2  4  1  0
  3  6  1  0
  4  7  2  0
  4  8  1  0
  5  9  1  0
  5 10  1  0
  5  6  1  0
  6 11  2  0
  7 12  1  0
  8 13  2  0
  9 14  1  0
 12 15  2  0
 13 15  1  0
  1 16  1  0
  1 17  1  0
  3 18  1  0
  7 19  1  0
  8 20  1  0
  9 21  1  0
  9 22  1  0
 10 23  1  0
 10 24  1  0
 10 25  1  0
 12 26  1  0
 13 27  1  0
 14 28  1  0
 15 29  1  0
M  END
>  <JobName>  (88) 
CHEMBL40105_f002

>  <Status>  (88) 
ok

>  <E_el>  (88) 
-686.0351940027

>  <HBA_atom_index>  (88) 
11
14

>  <Function>  (88) 
carbonyl
alcohol

>  <Atom>  (88) 
O
O

>  <Molecular_Weight>  (88) 
206.24106

>  <Mol_ID>  (88) 
CHEMBL40105_f002

>  <Atom_and_Type>  (88) 
N-ring fragment

>  <E_el_PW6B95>  (88) 
-688.7000003005

>  <E_el_PBEh-3c>  (88) 
-686.0351940027

>  <E_el complex_PW6B95>  (88) 
-1096.122852345
-1096.111846031

>  <E_el complex_PBEh-3c>  (88) 
-1091.91065312
-1091.901928184

>  <HB_distance>  (88) 
1.82
1.90

>  <dG(298)_RRHO (kJ/mol)>  (88) 
550.0032

>  <dG(298)_RRHO complex (kJ/mol)>  (88) 
796.8162
794.1539

>  <dG_solv_SMD_CCl4 (kJ/mol)>  (88) 
-46.3777

>  <dG_solv_SMD_CCl4 complex (kJ/mol)>  (88) 
-53.4757
-61.0662

>  <pKBHX_QC>  (88) 
3.14
1.31

>  <Delta G_sol (kJ/mol)>  (88) 
3.98
22.63

>  <Delta G (kcal/mol)>  (88) 
-4.28
-1.78

>  <cm5>  (88) 
0.0553
-0.3539
-0.4785
0.1937
-0.0255
0.5398
-0.1250
-0.1201
0.1356
-0.2246
-0.5892
-0.0705
-0.0756
-0.7541
-0.1077
0.1189
0.0921
0.4304
0.0882
0.0885
0.0668
0.0852
0.0841
0.0985
0.0918
0.0809
0.0842
0.5041
0.0864


>  <Mulliken>  (88) 
    0.08315562
   -0.16925726
   -0.22221739
    0.13891051
   -0.01748018
    0.44729925
   -0.07704977
   -0.07392519
    0.21011975
   -0.08848492
   -0.55272021
   -0.01690957
   -0.02028328
   -0.55345443
   -0.05157119
    0.05175858
    0.02786366
    0.25052184
    0.02767302
    0.02649879
    0.00499988
    0.02240931
    0.03405523
    0.04492136
    0.03943579
    0.02673687
    0.02825283
    0.34837878
    0.03036229


$$$$

     RDKit          3D

 21 21  0  0  1  0  0  0  0  0999 V2000
    0.7129    0.2879   -0.0654 C   0  0  0  0  0  0  0  0  0  0  0  0
    1.8251   -0.4999   -0.1218 O   0  0  0  0  0  0  0  0  0  0  0  0
    3.1428   -0.0220   -0.2506 C   0  0  0  0  0  0  0  0  0  0  0  0
   -0.5242   -0.3077    0.0619 C   0  0  0  0  0  0  0  0  0  0  0  0
    0.7783    1.6632   -0.1310 C   0  0  0  0  0  0  0  0  0  0  0  0
   -0.5764   -1.7276    0.1284 N   0  0  0  0  0  0  0  0  0  0  0  0
   -1.6942    0.4466    0.1245 C   0  0  0  0  0  0  0  0  0  0  0  0
   -0.3938    2.4241   -0.0685 C   0  0  0  0  0  0  0  0  0  0  0  0
   -1.8711   -2.3614    0.2622 C   0  0  0  0  0  0  0  0  0  0  0  0
   -1.6298    1.8279    0.0587 C   0  0  0  0  0  0  0  0  0  0  0  0
    3.7188   -0.8373   -0.7769 H   0  0  0  0  0  0  0  0  0  0  0  0
    3.1474    0.8462   -0.9563 H   0  0  0  0  0  0  0  0  0  0  0  0
    3.6098    0.2197    0.7231 H   0  0  0  0  0  0  0  0  0  0  0  0
    1.7455    2.1381   -0.2310 H   0  0  0  0  0  0  0  0  0  0  0  0
    0.2502   -2.3340    0.0874 H   0  0  0  0  0  0  0  0  0  0  0  0
   -2.6511   -0.0626    0.2251 H   0  0  0  0  0  0  0  0  0  0  0  0
   -0.3122    3.5021   -0.1225 H   0  0  0  0  0  0  0  0  0  0  0  0
   -1.7934   -3.4362    0.5056 H   0  0  0  0  0  0  0  0  0  0  0  0
   -2.4875   -2.2652   -0.6503 H   0  0  0  0  0  0  0  0  0  0  0  0
   -2.4693   -1.9013    1.0902 H   0  0  0  0  0  0  0  0  0  0  0  0
   -2.5280    2.3992    0.1071 H   0  0  0  0  0  0  0  0  0  0  0  0
  1  2  1  0
  1  4  2  0
  1  5  1  0
  2  3  1  0
  4  6  1  0
  4  7  1  0
  5  8  2  0
  6  9  1  0
  7 10  2  0
  8 10  1  0
  3 11  1  0
  3 12  1  0
  3 13  1  0
  5 14  1  0
  6 15  1  0
  7 16  1  0
  8 17  1  0
  9 18  1  0
  9 19  1  0
  9 20  1  0
 10 21  1  0
M  END
>  <JobName>  (89) 
CHEMBL40985_f003

>  <Status>  (89) 
ok

>  <E_el>  (89) 
-440.4672778319

>  <HBA_atom_index>  (89) 
2

>  <Function>  (89) 
phenol ether

>  <Atom>  (89) 
O

>  <Molecular_Weight>  (89) 
137.17904

>  <Mol_ID>  (89) 
CHEMBL40985_f003

>  <Atom_and_Type>  (89) 
O-ring_sidechain fragment

>  <E_el_PW6B95>  (89) 
-442.1963082643

>  <E_el_PBEh-3c>  (89) 
-440.4672778319

>  <E_el complex_PW6B95>  (89) 
-849.5988795011

>  <E_el complex_PBEh-3c>  (89) 
-846.3257840651

>  <HB_distance>  (89) 
1.90

>  <dG(298)_RRHO (kJ/mol)>  (89) 
392.8013

>  <dG(298)_RRHO complex (kJ/mol)>  (89) 
630.8293

>  <dG_solv_SMD_CCl4 (kJ/mol)>  (89) 
-26.6799

>  <dG_solv_SMD_CCl4 complex (kJ/mol)>  (89) 
-43.0132

>  <pKBHX_QC>  (89) 
-0.32

>  <Delta G_sol (kJ/mol)>  (89) 
39.21

>  <Delta G (kcal/mol)>  (89) 
0.44

>  <cm5>  (89) 
0.2511
-0.5248
0.0674
0.1722
-0.1487
-0.7161
-0.1320
-0.1066
-0.0152
-0.1010
0.0846
0.0815
0.0816
0.0908
0.4162
0.0911
0.0789
0.0817
0.0799
0.0815
0.0856


>  <Mulliken>  (89) 
    0.22744011
   -0.43465113
    0.18002840
    0.11799870
   -0.09705811
   -0.37166670
   -0.08333968
   -0.05098187
    0.06920287
   -0.04322441
    0.02912843
    0.02398289
    0.02519410
    0.03084384
    0.22716107
    0.03103312
    0.02267490
    0.02397334
    0.02134444
    0.02374208
    0.02717361


$$$$

     RDKit          3D

 42 44  0  0  1  0  0  0  0  0999 V2000
    1.4270    1.1852    1.1558 C   0  0  0  0  0  0  0  0  0  0  0  0
    0.7504    0.0656    0.6350 N   0  0  0  0  0  0  0  0  0  0  0  0
    1.3708   -0.5559   -0.4465 C   0  0  0  0  0  0  0  0  0  0  0  0
   -0.6454   -0.0314    0.8218 C   0  0  0  0  0  0  0  0  0  0  0  0
    2.9180    1.0086    1.2787 C   0  0  0  0  0  0  0  0  0  0  0  0
    2.4822    0.3543   -0.9879 C   0  0  0  0  0  0  0  0  0  0  0  0
   -1.4070    1.0901    0.2560 C   0  0  0  0  0  0  0  0  0  0  0  0
   -1.1739   -1.3175    0.2899 C   0  0  0  0  0  0  0  0  0  0  0  0
    3.4533    0.5443    0.0417 N   0  0  0  0  0  0  0  0  0  0  0  0
   -1.1959    1.6534   -0.9859 C   0  0  0  0  0  0  0  0  0  0  0  0
   -2.4303    1.6363    1.0310 C   0  0  0  0  0  0  0  0  0  0  0  0
   -0.5675   -2.5235    0.5853 C   0  0  0  0  0  0  0  0  0  0  0  0
   -2.2889   -1.3259   -0.5184 C   0  0  0  0  0  0  0  0  0  0  0  0
    4.2900   -0.6109    0.1381 C   0  0  0  0  0  0  0  0  0  0  0  0
   -1.9767    2.7076   -1.4148 C   0  0  0  0  0  0  0  0  0  0  0  0
   -3.1928    2.6724    0.6014 C   0  0  0  0  0  0  0  0  0  0  0  0
   -1.0839   -3.6923    0.0715 C   0  0  0  0  0  0  0  0  0  0  0  0
   -2.8259   -2.4910   -1.0466 C   0  0  0  0  0  0  0  0  0  0  0  0
   -2.9771    3.2316   -0.6411 C   0  0  0  0  0  0  0  0  0  0  0  0
   -2.1984   -3.6757   -0.7338 C   0  0  0  0  0  0  0  0  0  0  0  0
    1.0339    1.5313    2.1506 H   0  0  0  0  0  0  0  0  0  0  0  0
    1.2632    2.0654    0.4663 H   0  0  0  0  0  0  0  0  0  0  0  0
    1.8816   -1.5303   -0.2087 H   0  0  0  0  0  0  0  0  0  0  0  0
    0.7379   -0.7898   -1.3292 H   0  0  0  0  0  0  0  0  0  0  0  0
   -0.8499   -0.0435    1.9342 H   0  0  0  0  0  0  0  0  0  0  0  0
    3.1947    0.3819    2.1497 H   0  0  0  0  0  0  0  0  0  0  0  0
    3.3485    2.0235    1.4905 H   0  0  0  0  0  0  0  0  0  0  0  0
    2.9274   -0.0959   -1.9002 H   0  0  0  0  0  0  0  0  0  0  0  0
    2.0021    1.3140   -1.2580 H   0  0  0  0  0  0  0  0  0  0  0  0
   -0.4280    1.2652   -1.6096 H   0  0  0  0  0  0  0  0  0  0  0  0
   -2.6375    1.2214    2.0283 H   0  0  0  0  0  0  0  0  0  0  0  0
    0.3030   -2.5607    1.2194 H   0  0  0  0  0  0  0  0  0  0  0  0
   -2.8318   -0.4208   -0.7995 H   0  0  0  0  0  0  0  0  0  0  0  0
    5.3370   -0.3671    0.4460 H   0  0  0  0  0  0  0  0  0  0  0  0
    4.3927   -1.0312   -0.9058 H   0  0  0  0  0  0  0  0  0  0  0  0
    3.8722   -1.4317    0.7483 H   0  0  0  0  0  0  0  0  0  0  0  0
   -1.7740    3.1153   -2.3940 H   0  0  0  0  0  0  0  0  0  0  0  0
   -3.9862    3.0751    1.2354 H   0  0  0  0  0  0  0  0  0  0  0  0
   -0.6305   -4.6470    0.2858 H   0  0  0  0  0  0  0  0  0  0  0  0
   -3.7162   -2.4677   -1.6885 H   0  0  0  0  0  0  0  0  0  0  0  0
   -3.5452    4.0541   -1.0420 H   0  0  0  0  0  0  0  0  0  0  0  0
   -2.6229   -4.5870   -1.1503 H   0  0  0  0  0  0  0  0  0  0  0  0
  1  2  1  0
  1  5  1  0
  2  3  1  0
  2  4  1  0
  3  6  1  0
  4  7  1  0
  4  8  1  0
  5  9  1  0
  6  9  1  0
  7 10  2  0
  7 11  1  0
  8 12  2  0
  8 13  1  0
  9 14  1  0
 10 15  1  0
 11 16  2  0
 12 17  1  0
 13 18  2  0
 15 19  2  0
 16 19  1  0
 17 20  2  0
 18 20  1  0
  1 21  1  0
  1 22  1  0
  3 23  1  0
  3 24  1  0
  4 25  1  0
  5 26  1  0
  5 27  1  0
  6 28  1  0
  6 29  1  0
 10 30  1  0
 11 31  1  0
 12 32  1  0
 13 33  1  0
 14 34  1  0
 14 35  1  0
 14 36  1  0
 15 37  1  0
 16 38  1  0
 17 39  1  0
 18 40  1  0
 19 41  1  0
 20 42  1  0
M  END
>  <JobName>  (90) 
CHEMBL43064_f002

>  <Status>  (90) 
ok

>  <E_el>  (90) 
-806.8727985601

>  <HBA_atom_index>  (90) 
2
9

>  <Function>  (90) 
tertiary amine
tertiary amine

>  <Atom>  (90) 
N
N

>  <Molecular_Weight>  (90) 
266.38068

>  <Mol_ID>  (90) 
CHEMBL43064_f002

>  <Atom_and_Type>  (90) 
N-ring fragment

>  <E_el_PW6B95>  (90) 
-810.0664125832

>  <E_el_PBEh-3c>  (90) 
-806.8727985601

>  <E_el complex_PW6B95>  (90) 
-1217.476071645
-1217.472073528

>  <E_el complex_PBEh-3c>  (90) 
no_value!
-1212.735182815

>  <HB_distance>  (90) 
no_value!
1.85

>  <dG(298)_RRHO (kJ/mol)>  (90) 
880.7089

>  <dG(298)_RRHO complex (kJ/mol)>  (90) 
1125.1982
1121.1838

>  <dG_solv_SMD_CCl4 (kJ/mol)>  (90) 
-51.0715

>  <dG_solv_SMD_CCl4 complex (kJ/mol)>  (90) 
CHEMBL43064_f002_c001no_value!
-69.8351

>  <pKBHX_QC>  (90) 
no computed pKBHX value!
0.47

>  <Delta G_sol (kJ/mol)>  (90) 
no computed Delta G!
31.12

>  <Delta G (kcal/mol)>  (90) 
no computed Delta G!
-0.64

>  <cm5>  (90) 
0.0698
-0.6417
0.0628
0.1423
0.0570
0.0443
-0.0140
-0.0025
-0.6240
-0.0942
-0.0957
-0.0882
-0.0981
-0.0133
-0.0841
-0.0772
-0.0849
-0.0818
-0.0908
-0.0875
0.0750
0.0749
0.0702
0.0754
0.0942
0.0826
0.0720
0.0819
0.0896
0.0966
0.0799
0.0963
0.0889
0.0726
0.0764
0.0735
0.0838
0.0813
0.0853
0.0828
0.0870
0.0816


>  <Mulliken>  (90) 
    0.09872060
   -0.35203437
    0.09145284
    0.12913905
    0.09183484
    0.08250810
   -0.00427338
    0.00503933
   -0.33938431
   -0.03773978
   -0.04290495
   -0.03459236
   -0.04633775
    0.06505380
   -0.02704088
   -0.02217276
   -0.02832513
   -0.02675929
   -0.03373213
   -0.03189315
    0.01369210
    0.00781623
    0.00446110
    0.01046135
    0.02576123
    0.01847302
    0.00968594
    0.01892486
    0.02083941
    0.03302502
    0.02421919
    0.03516980
    0.02828074
    0.01574467
    0.01695299
    0.01358372
    0.02690368
    0.02617979
    0.02829632
    0.02884512
    0.03012780
    0.02599760


$$$$

     RDKit          3D

 33 34  0  0  1  0  0  0  0  0999 V2000
    0.7100    1.2413    0.5554 S   0  0  0  0  0  0  0  0  0  0  0  0
    0.6335    1.9664    1.8687 O   0  0  0  0  0  0  0  0  0  0  0  0
    2.1748    0.2834    0.5764 C   0  0  0  0  0  0  0  0  0  0  0  0
    0.8301    2.3005   -0.5308 O   0  0  0  0  0  0  0  0  0  0  0  0
   -0.6835    0.2821    0.3192 N   0  0  0  0  0  0  0  0  0  0  0  0
    2.6963   -0.2582    1.7360 C   0  0  0  0  0  0  0  0  0  0  0  0
    2.8443    0.0524   -0.6032 C   0  0  0  0  0  0  0  0  0  0  0  0
   -0.7121   -0.4225   -0.9104 C   0  0  0  0  0  0  0  0  0  0  0  0
   -1.8981    0.8744    0.7432 C   0  0  0  0  0  0  0  0  0  0  0  0
    3.8479   -1.0089    1.7386 C   0  0  0  0  0  0  0  0  0  0  0  0
    4.0117   -0.6997   -0.6521 C   0  0  0  0  0  0  0  0  0  0  0  0
   -1.7458   -1.5496   -0.8080 C   0  0  0  0  0  0  0  0  0  0  0  0
   -2.9951   -0.1715    0.7707 C   0  0  0  0  0  0  0  0  0  0  0  0
   -2.3776    2.0291   -0.0596 C   0  0  0  0  0  0  0  0  0  0  0  0
    4.4924   -1.2182    0.5284 C   0  0  0  0  0  0  0  0  0  0  0  0
   -3.0833   -0.8819   -0.5641 C   0  0  0  0  0  0  0  0  0  0  0  0
    2.1910   -0.0931    2.6793 H   0  0  0  0  0  0  0  0  0  0  0  0
    2.4361    0.4762   -1.5099 H   0  0  0  0  0  0  0  0  0  0  0  0
    0.2527   -0.8884   -1.1035 H   0  0  0  0  0  0  0  0  0  0  0  0
   -0.9890    0.1906   -1.7882 H   0  0  0  0  0  0  0  0  0  0  0  0
   -1.7658    1.1973    1.8129 H   0  0  0  0  0  0  0  0  0  0  0  0
    4.2500   -1.4285    2.6442 H   0  0  0  0  0  0  0  0  0  0  0  0
    4.5236   -0.8681   -1.6006 H   0  0  0  0  0  0  0  0  0  0  0  0
   -1.8049   -2.1369   -1.7360 H   0  0  0  0  0  0  0  0  0  0  0  0
   -1.5282   -2.1711    0.0935 H   0  0  0  0  0  0  0  0  0  0  0  0
   -3.9463    0.3719    0.9551 H   0  0  0  0  0  0  0  0  0  0  0  0
   -2.8265   -0.9300    1.5544 H   0  0  0  0  0  0  0  0  0  0  0  0
   -2.9564    2.7092    0.6325 H   0  0  0  0  0  0  0  0  0  0  0  0
   -1.6093    2.6497   -0.5165 H   0  0  0  0  0  0  0  0  0  0  0  0
   -3.0977    1.7472   -0.8574 H   0  0  0  0  0  0  0  0  0  0  0  0
    5.4017   -1.8067    0.5051 H   0  0  0  0  0  0  0  0  0  0  0  0
   -3.3775   -0.2052   -1.3788 H   0  0  0  0  0  0  0  0  0  0  0  0
   -3.8992   -1.6333   -0.4686 H   0  0  0  0  0  0  0  0  0  0  0  0
  1  2  2  0
  1  3  1  0
  1  4  2  0
  1  5  1  0
  3  6  2  0
  3  7  1  0
  5  8  1  0
  5  9  1  0
  6 10  1  0
  7 11  2  0
  8 12  1  0
  9 13  1  0
  9 14  1  0
 10 15  2  0
 11 15  1  0
 12 16  1  0
 13 16  1  0
  6 17  1  0
  7 18  1  0
  8 19  1  0
  8 20  1  0
  9 21  1  0
 10 22  1  0
 11 23  1  0
 12 24  1  0
 12 25  1  0
 13 26  1  0
 13 27  1  0
 14 28  1  0
 14 29  1  0
 14 30  1  0
 15 31  1  0
 16 32  1  0
 16 33  1  0
M  END
>  <JobName>  (91) 
CHEMBL43087_f002

>  <Status>  (91) 
ok

>  <E_el>  (91) 
-1068.953057391

>  <HBA_atom_index>  (91) 
2
4

>  <Function>  (91) 
sulfinyl
sulfinyl

>  <Atom>  (91) 
O
O

>  <Molecular_Weight>  (91) 
239.33388

>  <Mol_ID>  (91) 
CHEMBL43087_f002

>  <Atom_and_Type>  (91) 
O-ring_sidechain fragment

>  <E_el_PW6B95>  (91) 
-1072.403437726

>  <E_el_PBEh-3c>  (91) 
-1068.953057391

>  <E_el complex_PW6B95>  (91) 
-1479.816204882
-1479.804890993

>  <E_el complex_PBEh-3c>  (91) 
-1474.818496159
-1474.808653971

>  <HB_distance>  (91) 
1.94
1.83

>  <dG(298)_RRHO (kJ/mol)>  (91) 
648.5462

>  <dG(298)_RRHO complex (kJ/mol)>  (91) 
890.4783
890.9614

>  <dG_solv_SMD_CCl4 (kJ/mol)>  (91) 
-44.5117

>  <dG_solv_SMD_CCl4 complex (kJ/mol)>  (91) 
-60.2463
CHEMBL43087_f002_c002no_value!

>  <pKBHX_QC>  (91) 
1.86
no computed pKBHX value!

>  <Delta G_sol (kJ/mol)>  (91) 
16.94
no computed Delta G!

>  <Delta G (kcal/mol)>  (91) 
-2.54
no computed Delta G!

>  <cm5>  (91) 
0.6057
-0.4840
0.0952
-0.5040
-0.4891
-0.0629
-0.0688
0.0536
0.1382
-0.0791
-0.0769
-0.1539
-0.1587
-0.2416
-0.0706
-0.1524
0.1212
0.1210
0.0929
0.1023
0.1168
0.1036
0.0995
0.0857
0.0883
0.0873
0.0881
0.0801
0.1277
0.0756
0.0952
0.0853
0.0788


>  <Mulliken>  (91) 
    0.50616740
   -0.43980663
    0.08685704
   -0.45937780
   -0.23481336
   -0.01200173
   -0.01735834
    0.09235008
    0.13697465
   -0.02212481
   -0.02175571
   -0.05313166
   -0.05816655
   -0.10370628
   -0.01470116
   -0.04585634
    0.06089361
    0.05934712
    0.02327573
    0.03684137
    0.04599342
    0.04665001
    0.04464651
    0.03167613
    0.03137949
    0.03243136
    0.03131605
    0.03154097
    0.06729925
    0.02289817
    0.03887834
    0.02918631
    0.02619737


$$$$

     RDKit          3D

 31 33  0  0  1  0  0  0  0  0999 V2000
    0.5463   -0.9344    0.5636 C   0  0  0  0  0  0  0  0  0  0  0  0
    1.2053   -1.9673    0.9178 O   0  0  0  0  0  0  0  0  0  0  0  0
   -0.8542   -0.9326    0.7494 N   0  0  0  0  0  0  0  0  0  0  0  0
    1.2277    0.1502    0.0044 N   0  0  0  0  0  0  0  0  0  0  0  0
   -1.6970   -2.0940    1.1101 C   0  0  0  0  0  0  0  0  0  0  0  0
   -1.7731    0.1353    0.5947 C   0  0  0  0  0  0  0  0  0  0  0  0
    2.6256    0.2811   -0.2386 C   0  0  0  0  0  0  0  0  0  0  0  0
   -2.7870   -1.8915    0.0369 C   0  0  0  0  0  0  0  0  0  0  0  0
   -2.9618   -0.4118    0.1380 C   0  0  0  0  0  0  0  0  0  0  0  0
   -1.6931    1.5109    0.7964 C   0  0  0  0  0  0  0  0  0  0  0  0
    3.4844   -0.7778   -0.3267 C   0  0  0  0  0  0  0  0  0  0  0  0
    3.1788    1.5588   -0.3728 C   0  0  0  0  0  0  0  0  0  0  0  0
   -3.9537    1.7936    0.0929 C   0  0  0  0  0  0  0  0  0  0  0  0
   -2.7714    2.3325    0.5480 C   0  0  0  0  0  0  0  0  0  0  0  0
   -4.0273    0.4129   -0.1059 C   0  0  0  0  0  0  0  0  0  0  0  0
    4.8527   -0.5942   -0.5400 C   0  0  0  0  0  0  0  0  0  0  0  0
    5.3192    0.6830   -0.6609 C   0  0  0  0  0  0  0  0  0  0  0  0
    4.4703    1.7156   -0.5739 N   0  0  0  0  0  0  0  0  0  0  0  0
    0.6678    1.0035   -0.3241 H   0  0  0  0  0  0  0  0  0  0  0  0
   -1.1747   -3.0401    1.0026 H   0  0  0  0  0  0  0  0  0  0  0  0
   -2.1345   -1.8648    2.0820 H   0  0  0  0  0  0  0  0  0  0  0  0
   -3.6943   -2.4498    0.2849 H   0  0  0  0  0  0  0  0  0  0  0  0
   -2.3455   -2.2074   -0.9081 H   0  0  0  0  0  0  0  0  0  0  0  0
   -0.7602    1.9023    1.1694 H   0  0  0  0  0  0  0  0  0  0  0  0
    3.1546   -1.8197   -0.2510 H   0  0  0  0  0  0  0  0  0  0  0  0
    2.5045    2.3923   -0.3029 H   0  0  0  0  0  0  0  0  0  0  0  0
   -4.8348    2.3991   -0.1189 H   0  0  0  0  0  0  0  0  0  0  0  0
   -2.7316    3.3974    0.6959 H   0  0  0  0  0  0  0  0  0  0  0  0
   -4.9490   -0.0406   -0.4646 H   0  0  0  0  0  0  0  0  0  0  0  0
    5.5169   -1.4498   -0.6062 H   0  0  0  0  0  0  0  0  0  0  0  0
    6.3893    0.8073   -0.8270 H   0  0  0  0  0  0  0  0  0  0  0  0
  1  2  2  0
  1  3  1  0
  1  4  1  0
  3  5  1  0
  3  6  1  0
  4  7  1  0
  5  8  1  0
  6  9  2  0
  6 10  1  0
  7 11  2  0
  7 12  1  0
  8  9  1  0
  9 15  1  0
 10 14  2  0
 11 16  1  0
 12 18  2  0
 13 14  1  0
 13 15  2  0
 16 17  2  0
 17 18  1  0
  4 19  1  0
  5 20  1  0
  5 21  1  0
  8 22  1  0
  8 23  1  0
 10 24  1  0
 11 25  1  0
 12 26  1  0
 13 27  1  0
 14 28  1  0
 15 29  1  0
 16 30  1  0
 17 31  1  0
M  END
>  <JobName>  (92) 
CHEMBL43496_f003

>  <Status>  (92) 
ok

>  <E_el>  (92) 
-779.1192324572

>  <HBA_atom_index>  (92) 
2
3
18

>  <Function>  (92) 
carbonyl
tertiary amine
pyridine

>  <Atom>  (92) 
O
N
N

>  <Molecular_Weight>  (92) 
239.27252

>  <Mol_ID>  (92) 
CHEMBL43496_f003

>  <Atom_and_Type>  (92) 
O-ring_sidechain fragment

>  <E_el_PW6B95>  (92) 
-782.1745288141

>  <E_el_PBEh-3c>  (92) 
-779.1192324572

>  <E_el complex_PW6B95>  (92) 
-1189.581581972
-1189.586707874
-1189.584504270

>  <E_el complex_PBEh-3c>  (92) 
-1184.980709517
no_value!
-1184.985610649

>  <HB_distance>  (92) 
1.84
no_value!
1.83

>  <dG(298)_RRHO (kJ/mol)>  (92) 
572.2018

>  <dG(298)_RRHO complex (kJ/mol)>  (92) 
809.0825
811.5190
809.9463

>  <dG_solv_SMD_CCl4 (kJ/mol)>  (92) 
-61.6212

>  <dG_solv_SMD_CCl4 complex (kJ/mol)>  (92) 
-79.0767
CHEMBL43496_f003_c002no_value!
-82.9678

>  <pKBHX_QC>  (92) 
1.06
no computed pKBHX value!
2.11

>  <Delta G_sol (kJ/mol)>  (92) 
25.17
no computed Delta G!
14.47

>  <Delta G (kcal/mol)>  (92) 
-1.44
no computed Delta G!
-2.87

>  <cm5>  (92) 
0.6992
-0.6232
-0.5079
-0.6349
0.0517
0.1740
0.1894
-0.1490
-0.0209
-0.1168
-0.0644
0.1458
-0.0926
-0.0784
-0.0888
-0.0967
0.1542
-0.5257
0.3838
0.1287
0.1077
0.0916
0.1085
0.0936
0.1274
0.0921
0.0895
0.0932
0.0871
0.0933
0.0884


>  <Mulliken>  (92) 
    0.54640669
   -0.58645700
   -0.27413961
   -0.32906861
    0.10096117
    0.11852594
    0.13344578
   -0.05429329
   -0.01643274
   -0.06687975
   -0.02123097
    0.11280934
   -0.03735577
   -0.02212015
   -0.03648722
   -0.04702103
    0.13095778
   -0.33189072
    0.21179334
    0.06226049
    0.03967984
    0.03632294
    0.04860968
    0.03275257
    0.06317136
    0.02207280
    0.03452560
    0.03599925
    0.03088290
    0.03715507
    0.02504429


$$$$

     RDKit          3D

 32 34  0  0  1  0  0  0  0  0999 V2000
   -0.9806    0.7082    0.0750 C   0  0  0  0  0  0  0  0  0  0  0  0
   -1.7310    1.8037    0.4109 N   0  0  0  0  0  0  0  0  0  0  0  0
   -0.9391    2.8037    0.7118 C   0  0  0  0  0  0  0  0  0  0  0  0
   -1.5751   -0.5729   -0.2249 C   0  0  0  0  0  0  0  0  0  0  0  0
    0.3146    0.9974    0.1563 N   0  0  0  0  0  0  0  0  0  0  0  0
    0.3611    2.3177    0.5567 C   0  0  0  0  0  0  0  0  0  0  0  0
   -1.2126    4.2149    1.1289 C   0  0  0  0  0  0  0  0  0  0  0  0
   -0.9743   -1.5193   -0.9630 C   0  0  0  0  0  0  0  0  0  0  0  0
   -2.8070   -0.9253    0.3738 C   0  0  0  0  0  0  0  0  0  0  0  0
    1.4600    0.2275   -0.0240 C   0  0  0  0  0  0  0  0  0  0  0  0
   -2.5402    4.3992    1.3267 F   0  0  0  0  0  0  0  0  0  0  0  0
   -0.4872    4.4734    2.2837 F   0  0  0  0  0  0  0  0  0  0  0  0
   -0.7001    5.0784    0.1558 F   0  0  0  0  0  0  0  0  0  0  0  0
   -1.5324   -2.7831   -1.1216 C   0  0  0  0  0  0  0  0  0  0  0  0
   -3.3695   -2.1678    0.2244 C   0  0  0  0  0  0  0  0  0  0  0  0
    1.7801   -0.9115    0.7119 C   0  0  0  0  0  0  0  0  0  0  0  0
    2.4046    0.5838   -0.9771 C   0  0  0  0  0  0  0  0  0  0  0  0
   -2.7375   -3.1273   -0.5308 C   0  0  0  0  0  0  0  0  0  0  0  0
    2.9378   -1.6306    0.5162 C   0  0  0  0  0  0  0  0  0  0  0  0
    3.8369   -1.2483   -0.4279 C   0  0  0  0  0  0  0  0  0  0  0  0
    3.5734   -0.1078   -1.2036 C   0  0  0  0  0  0  0  0  0  0  0  0
    1.2498    2.8991    0.7343 H   0  0  0  0  0  0  0  0  0  0  0  0
   -0.0417   -1.3534   -1.5196 H   0  0  0  0  0  0  0  0  0  0  0  0
   -3.3175   -0.1903    0.9701 H   0  0  0  0  0  0  0  0  0  0  0  0
   -1.0387   -3.5270   -1.7197 H   0  0  0  0  0  0  0  0  0  0  0  0
   -4.3299   -2.4601    0.6894 H   0  0  0  0  0  0  0  0  0  0  0  0
    1.0978   -1.2266    1.4471 H   0  0  0  0  0  0  0  0  0  0  0  0
    2.2482    1.4805   -1.6122 H   0  0  0  0  0  0  0  0  0  0  0  0
   -3.1421   -4.1362   -0.6726 H   0  0  0  0  0  0  0  0  0  0  0  0
    3.1583   -2.5271    1.1090 H   0  0  0  0  0  0  0  0  0  0  0  0
    4.7699   -1.7935   -0.6234 H   0  0  0  0  0  0  0  0  0  0  0  0
    4.2642    0.2206   -1.9618 H   0  0  0  0  0  0  0  0  0  0  0  0
  1  2  2  0
  1  4  1  0
  1  5  1  0
  2  3  1  0
  3  6  2  0
  3  7  1  0
  4  8  2  0
  4  9  1  0
  5  6  1  0
  5 10  1  0
  7 11  1  0
  7 12  1  0
  7 13  1  0
  8 14  1  0
  9 15  2  0
 10 16  2  0
 10 17  1  0
 14 18  2  0
 15 18  1  0
 16 19  1  0
 17 21  2  0
 19 20  2  0
 20 21  1  0
  6 22  1  0
  8 23  1  0
  9 24  1  0
 14 25  1  0
 15 26  1  0
 16 27  1  0
 17 28  1  0
 18 29  1  0
 19 30  1  0
 20 31  1  0
 21 32  1  0
M  END
>  <JobName>  (93) 
CHEMBL43553_f002

>  <Status>  (93) 
ok

>  <E_el>  (93) 
-1023.220931422

>  <HBA_atom_index>  (93) 
2

>  <Function>  (93) 
imidazole

>  <Atom>  (93) 
N

>  <Molecular_Weight>  (93) 
288.26714

>  <Mol_ID>  (93) 
CHEMBL43553_f002

>  <Atom_and_Type>  (93) 
N-ring fragment

>  <E_el_PW6B95>  (93) 
-1027.118838143

>  <E_el_PBEh-3c>  (93) 
-1023.220931422

>  <E_el complex_PW6B95>  (93) 
-1434.531529320

>  <E_el complex_PBEh-3c>  (93) 
-1429.08927689

>  <HB_distance>  (93) 
1.91

>  <dG(298)_RRHO (kJ/mol)>  (93) 
533.2053

>  <dG(298)_RRHO complex (kJ/mol)>  (93) 
777.4348

>  <dG_solv_SMD_CCl4 (kJ/mol)>  (93) 
-51.5996

>  <dG_solv_SMD_CCl4 complex (kJ/mol)>  (93) 
-65.9782

>  <pKBHX_QC>  (93) 
1.49

>  <Delta G_sol (kJ/mol)>  (93) 
20.80

>  <Delta G (kcal/mol)>  (93) 
-2.03

>  <cm5>  (93) 
0.3817
-0.5479
0.1926
-0.0017
-0.3912
0.0606
0.6811
-0.0863
-0.0753
0.1874
-0.2445
-0.2771
-0.2783
-0.0872
-0.0742
-0.0984
-0.0879
-0.0815
-0.0700
-0.0784
-0.0793
0.1135
0.0820
0.1061
0.0879
0.0856
0.1106
0.0972
0.0867
0.0945
0.0918
0.0998


>  <Mulliken>  (93) 
    0.23775569
   -0.37180814
    0.10312304
   -0.00312253
   -0.13936797
    0.03216013
    0.62696538
   -0.03670566
   -0.02379569
    0.13065001
   -0.22564888
   -0.25800634
   -0.26009006
   -0.03002226
   -0.02111166
   -0.04611162
   -0.04303983
   -0.02650083
   -0.01564593
   -0.02413647
   -0.02257038
    0.04731758
    0.02296750
    0.04413418
    0.03050379
    0.03240283
    0.04581895
    0.04049564
    0.03256825
    0.03991072
    0.03775953
    0.04315104


$$$$

     RDKit          3D

 32 34  0  0  1  0  0  0  0  0999 V2000
   -0.0845    2.8751    0.0981 C   0  0  0  0  0  0  0  0  0  0  0  0
    0.9862    2.0899    0.0956 N   0  0  0  0  0  0  0  0  0  0  0  0
    0.6078    0.7838    0.2967 N   0  0  0  0  0  0  0  0  0  0  0  0
   -1.1462    2.0740    0.3156 C   0  0  0  0  0  0  0  0  0  0  0  0
   -0.1166    4.3385   -0.2664 C   0  0  0  0  0  0  0  0  0  0  0  0
   -0.7082    0.7440    0.4283 C   0  0  0  0  0  0  0  0  0  0  0  0
    1.6387   -0.1625    0.1657 C   0  0  0  0  0  0  0  0  0  0  0  0
   -1.2775    4.8475    0.2441 F   0  0  0  0  0  0  0  0  0  0  0  0
   -0.2604    4.4166   -1.6883 F   0  0  0  0  0  0  0  0  0  0  0  0
    1.0299    4.9813    0.0322 F   0  0  0  0  0  0  0  0  0  0  0  0
   -1.6776   -0.3939    0.4602 C   0  0  0  0  0  0  0  0  0  0  0  0
    2.4184   -0.5683    1.1880 C   0  0  0  0  0  0  0  0  0  0  0  0
    1.9716   -0.5520   -1.1445 C   0  0  0  0  0  0  0  0  0  0  0  0
   -1.9759   -1.2305    1.4739 C   0  0  0  0  0  0  0  0  0  0  0  0
   -2.2118   -0.5975   -0.8286 C   0  0  0  0  0  0  0  0  0  0  0  0
    3.5560   -1.3594    0.9198 C   0  0  0  0  0  0  0  0  0  0  0  0
    3.0753   -1.3325   -1.4271 C   0  0  0  0  0  0  0  0  0  0  0  0
   -3.3539   -2.5118   -0.0308 C   0  0  0  0  0  0  0  0  0  0  0  0
   -3.0470   -1.6512   -1.0797 C   0  0  0  0  0  0  0  0  0  0  0  0
   -2.8362   -2.3125    1.2134 C   0  0  0  0  0  0  0  0  0  0  0  0
    3.8592   -1.7205   -0.3844 C   0  0  0  0  0  0  0  0  0  0  0  0
   -2.1785    2.3901    0.4026 H   0  0  0  0  0  0  0  0  0  0  0  0
    2.2143   -0.3201    2.2212 H   0  0  0  0  0  0  0  0  0  0  0  0
    1.3054   -0.1894   -1.8987 H   0  0  0  0  0  0  0  0  0  0  0  0
   -1.6220   -1.0736    2.4729 H   0  0  0  0  0  0  0  0  0  0  0  0
   -1.9332    0.1011   -1.6354 H   0  0  0  0  0  0  0  0  0  0  0  0
    4.1867   -1.6425    1.7339 H   0  0  0  0  0  0  0  0  0  0  0  0
    3.2913   -1.5841   -2.4352 H   0  0  0  0  0  0  0  0  0  0  0  0
   -3.9888   -3.3472   -0.2963 H   0  0  0  0  0  0  0  0  0  0  0  0
   -3.3919   -1.7609   -2.0795 H   0  0  0  0  0  0  0  0  0  0  0  0
   -3.0796   -3.0176    2.0216 H   0  0  0  0  0  0  0  0  0  0  0  0
    4.7490   -2.3140   -0.5891 H   0  0  0  0  0  0  0  0  0  0  0  0
  1  2  2  0
  1  4  1  0
  1  5  1  0
  2  3  1  0
  3  6  1  0
  3  7  1  0
  4  6  2  0
  5  8  1  0
  5  9  1  0
  5 10  1  0
  6 11  1  0
  7 12  2  0
  7 13  1  0
 11 14  2  0
 11 15  1  0
 12 16  1  0
 13 17  2  0
 14 20  1  0
 15 19  2  0
 16 21  2  0
 17 21  1  0
 18 19  1  0
 18 20  2  0
  4 22  1  0
 12 23  1  0
 13 24  1  0
 14 25  1  0
 15 26  1  0
 16 27  1  0
 17 28  1  0
 18 29  1  0
 19 30  1  0
 20 31  1  0
 21 32  1  0
M  END
>  <JobName>  (94) 
CHEMBL43842_f003

>  <Status>  (94) 
ok

>  <E_el>  (94) 
-1023.200955308

>  <HBA_atom_index>  (94) 
2

>  <Function>  (94) 
pyrazole

>  <Atom>  (94) 
N

>  <Molecular_Weight>  (94) 
288.26714

>  <Mol_ID>  (94) 
CHEMBL43842_f003

>  <Atom_and_Type>  (94) 
N-ring fragment

>  <E_el_PW6B95>  (94) 
-1027.098534878

>  <E_el_PBEh-3c>  (94) 
-1023.200955308

>  <E_el complex_PW6B95>  (94) 
-1434.509676553

>  <E_el complex_PBEh-3c>  (94) 
-1429.067288696

>  <HB_distance>  (94) 
1.98

>  <dG(298)_RRHO (kJ/mol)>  (94) 
532.4413

>  <dG(298)_RRHO complex (kJ/mol)>  (94) 
775.0928

>  <dG_solv_SMD_CCl4 (kJ/mol)>  (94) 
-44.1758

>  <dG_solv_SMD_CCl4 complex (kJ/mol)>  (94) 
-59.6023

>  <pKBHX_QC>  (94) 
1.34

>  <Delta G_sol (kJ/mol)>  (94) 
22.24

>  <Delta G (kcal/mol)>  (94) 
-1.83

>  <cm5>  (94) 
0.2013
-0.3904
-0.1997
-0.1248
0.6808
0.1831
0.1926
-0.2640
-0.2904
-0.2427
-0.0070
-0.0833
-0.0879
-0.0833
-0.0835
-0.0838
-0.0762
-0.0805
-0.0833
-0.0758
-0.0759
0.1020
0.1055
0.1118
0.0955
0.0908
0.0994
0.1030
0.0904
0.0978
0.0865
0.0920


>  <Mulliken>  (94) 
    0.11436799
   -0.27744829
   -0.01514340
   -0.09599691
    0.62624015
    0.10138150
    0.13079774
   -0.24337614
   -0.27404892
   -0.22370824
   -0.00260917
   -0.03640363
   -0.04002251
   -0.02991078
   -0.03291484
   -0.02630291
   -0.01772909
   -0.02464048
   -0.02454829
   -0.02206801
   -0.02057858
    0.04287719
    0.04613642
    0.04742797
    0.03685780
    0.03434061
    0.04138773
    0.04384601
    0.03396328
    0.03894615
    0.03249946
    0.03638021


$$$$

     RDKit          3D

 44 46  0  0  1  0  0  0  0  0999 V2000
   -1.0217   -1.3195    1.2393 C   0  0  0  0  0  0  0  0  0  0  0  0
    0.3427   -1.4039    0.9539 N   0  0  0  0  0  0  0  0  0  0  0  0
    1.3037   -0.4288    0.7669 C   0  0  0  0  0  0  0  0  0  0  0  0
   -2.0361   -0.7906    0.3056 C   0  0  0  0  0  0  0  0  0  0  0  0
    1.1872    0.8129    0.8397 O   0  0  0  0  0  0  0  0  0  0  0  0
    2.6406   -0.8864    0.4351 N   0  0  0  0  0  0  0  0  0  0  0  0
   -1.8633    0.6073   -0.0752 C   0  0  0  0  0  0  0  0  0  0  0  0
   -3.3849   -0.8954    1.1070 C   0  0  0  0  0  0  0  0  0  0  0  0
   -2.2512   -1.7194   -0.8782 C   0  0  0  0  0  0  0  0  0  0  0  0
    3.7373   -0.0519    0.1701 C   0  0  0  0  0  0  0  0  0  0  0  0
   -1.4248    1.0061   -1.2982 C   0  0  0  0  0  0  0  0  0  0  0  0
   -2.2018    1.6308    0.8346 C   0  0  0  0  0  0  0  0  0  0  0  0
   -3.8721   -2.2544    0.7216 C   0  0  0  0  0  0  0  0  0  0  0  0
   -3.6751   -2.2073   -0.7768 C   0  0  0  0  0  0  0  0  0  0  0  0
    3.6854    1.2134   -0.3510 C   0  0  0  0  0  0  0  0  0  0  0  0
    5.0186   -0.5410    0.4778 C   0  0  0  0  0  0  0  0  0  0  0  0
   -1.6507    3.3027   -0.7318 C   0  0  0  0  0  0  0  0  0  0  0  0
   -2.1004    2.9635    0.5197 C   0  0  0  0  0  0  0  0  0  0  0  0
   -1.3091    2.3493   -1.6532 C   0  0  0  0  0  0  0  0  0  0  0  0
    4.8442    1.9708   -0.5613 C   0  0  0  0  0  0  0  0  0  0  0  0
    6.0827    1.4696   -0.2520 C   0  0  0  0  0  0  0  0  0  0  0  0
    6.1652    0.1864    0.2778 C   0  0  0  0  0  0  0  0  0  0  0  0
   -1.1132   -0.6397    2.1871 H   0  0  0  0  0  0  0  0  0  0  0  0
   -1.4179   -2.2902    1.6846 H   0  0  0  0  0  0  0  0  0  0  0  0
    0.7384   -2.4257    0.8596 H   0  0  0  0  0  0  0  0  0  0  0  0
    2.8230   -1.9329    0.3781 H   0  0  0  0  0  0  0  0  0  0  0  0
   -3.2139   -0.8161    2.1727 H   0  0  0  0  0  0  0  0  0  0  0  0
   -4.0808   -0.1353    0.6764 H   0  0  0  0  0  0  0  0  0  0  0  0
   -1.6285   -2.6547   -0.7191 H   0  0  0  0  0  0  0  0  0  0  0  0
   -2.0282   -1.2898   -1.8490 H   0  0  0  0  0  0  0  0  0  0  0  0
   -1.1200    0.3283   -2.0795 H   0  0  0  0  0  0  0  0  0  0  0  0
   -2.5524    1.3483    1.8121 H   0  0  0  0  0  0  0  0  0  0  0  0
   -3.1979   -3.0288    1.1078 H   0  0  0  0  0  0  0  0  0  0  0  0
   -4.9315   -2.4387    0.9932 H   0  0  0  0  0  0  0  0  0  0  0  0
   -4.3966   -1.4732   -1.1948 H   0  0  0  0  0  0  0  0  0  0  0  0
   -3.8017   -3.2113   -1.2384 H   0  0  0  0  0  0  0  0  0  0  0  0
    2.7373    1.6367   -0.6272 H   0  0  0  0  0  0  0  0  0  0  0  0
    5.0481   -1.5546    0.8964 H   0  0  0  0  0  0  0  0  0  0  0  0
   -1.5729    4.3504   -0.9634 H   0  0  0  0  0  0  0  0  0  0  0  0
   -2.3624    3.7474    1.2323 H   0  0  0  0  0  0  0  0  0  0  0  0
   -0.9606    2.6587   -2.6173 H   0  0  0  0  0  0  0  0  0  0  0  0
    4.7265    2.9513   -0.9708 H   0  0  0  0  0  0  0  0  0  0  0  0
    6.9575    2.0713   -0.4237 H   0  0  0  0  0  0  0  0  0  0  0  0
    7.1313   -0.2153    0.5195 H   0  0  0  0  0  0  0  0  0  0  0  0
  1  2  1  0
  1  4  1  0
  2  3  1  0
  3  5  2  0
  3  6  1  0
  4  7  1  0
  4  8  1  0
  4  9  1  0
  6 10  1  0
  7 11  2  0
  7 12  1  0
  8 13  1  0
  9 14  1  0
 10 15  2  0
 10 16  1  0
 11 19  1  0
 12 18  2  0
 13 14  1  0
 15 20  1  0
 16 22  2  0
 17 18  1  0
 17 19  2  0
 20 21  2  0
 21 22  1  0
  1 23  1  0
  1 24  1  0
  2 25  1  0
  6 26  1  0
  8 27  1  0
  8 28  1  0
  9 29  1  0
  9 30  1  0
 11 31  1  0
 12 32  1  0
 13 33  1  0
 13 34  1  0
 14 35  1  0
 14 36  1  0
 15 37  1  0
 16 38  1  0
 17 39  1  0
 18 40  1  0
 19 41  1  0
 20 42  1  0
 21 43  1  0
 22 44  1  0
M  END
>  <JobName>  (95) 
CHEMBL44266_f001

>  <Status>  (95) 
ok

>  <E_el>  (95) 
-920.028544534

>  <HBA_atom_index>  (95) 
5

>  <Function>  (95) 
carbonyl

>  <Atom>  (95) 
O

>  <Molecular_Weight>  (95) 
294.39078

>  <Mol_ID>  (95) 
CHEMBL44266_f001

>  <Atom_and_Type>  (95) 
N-ring_sidechain fragment

>  <E_el_PW6B95>  (95) 
-923.6486998614

>  <E_el_PBEh-3c>  (95) 
-920.028544534

>  <E_el complex_PW6B95>  (95) 
-1331.060742195

>  <E_el complex_PBEh-3c>  (95) 
-1325.895216827

>  <HB_distance>  (95) 
1.80

>  <dG(298)_RRHO (kJ/mol)>  (95) 
896.5275

>  <dG(298)_RRHO complex (kJ/mol)>  (95) 
1141.2742

>  <dG_solv_SMD_CCl4 (kJ/mol)>  (95) 
-66.1929

>  <dG_solv_SMD_CCl4 complex (kJ/mol)>  (95) 
-80.0130

>  <pKBHX_QC>  (95) 
1.21

>  <Delta G_sol (kJ/mol)>  (95) 
23.58

>  <Delta G (kcal/mol)>  (95) 
-1.65

>  <cm5>  (95) 
0.0905
-0.6649
0.7013
-0.0115
-0.6065
-0.6633
0.0008
-0.1660
-0.1592
0.2148
-0.0870
-0.0896
-0.1542
-0.1479
-0.0966
-0.1178
-0.0824
-0.0740
-0.0819
-0.0854
-0.1004
-0.0822
0.0950
0.0847
0.3626
0.3779
0.0894
0.0906
0.0708
0.0962
0.0851
0.0837
0.0791
0.0802
0.0799
0.0747
0.1244
0.0787
0.0824
0.0828
0.0863
0.0891
0.0850
0.0848


>  <Mulliken>  (95) 
    0.11524729
   -0.34383489
    0.55293234
    0.00847233
   -0.56805889
   -0.35597606
    0.01167639
   -0.05974839
   -0.05812522
    0.16167024
   -0.03233150
   -0.03425481
   -0.04549022
   -0.04134987
   -0.04784849
   -0.07118300
   -0.02505629
   -0.01835088
   -0.02368677
   -0.02772833
   -0.04335242
   -0.02561618
    0.03307628
    0.02245958
    0.20181285
    0.20446869
    0.03099375
    0.03397569
    0.01565160
    0.03760491
    0.02547815
    0.02343960
    0.02156858
    0.02789221
    0.02575138
    0.02264415
    0.05743786
    0.01999747
    0.02495389
    0.02778071
    0.02858879
    0.03099017
    0.02798304
    0.02744426


$$$$

     RDKit          3D

 31 33  0  0  1  0  0  0  0  0999 V2000
    0.4811    0.2130    0.0664 C   0  0  0  0  0  0  0  0  0  0  0  0
    0.6106    1.3763    0.4883 O   0  0  0  0  0  0  0  0  0  0  0  0
   -0.8677   -0.2902   -0.0635 N   0  0  0  0  0  0  0  0  0  0  0  0
    1.5476   -0.6111   -0.2797 N   0  0  0  0  0  0  0  0  0  0  0  0
   -2.0534    0.4272    0.2557 C   0  0  0  0  0  0  0  0  0  0  0  0
   -1.3088   -1.5901   -0.5321 C   0  0  0  0  0  0  0  0  0  0  0  0
    2.9172   -0.2597   -0.2008 C   0  0  0  0  0  0  0  0  0  0  0  0
   -2.3228    1.4937    1.0940 C   0  0  0  0  0  0  0  0  0  0  0  0
   -3.1184   -0.1081   -0.4475 C   0  0  0  0  0  0  0  0  0  0  0  0
   -2.5724   -1.2159   -1.2634 C   0  0  0  0  0  0  0  0  0  0  0  0
    3.8449   -1.0981   -0.8529 C   0  0  0  0  0  0  0  0  0  0  0  0
    3.4421    0.8077    0.4611 C   0  0  0  0  0  0  0  0  0  0  0  0
   -4.6584    1.4967    0.5474 C   0  0  0  0  0  0  0  0  0  0  0  0
   -4.3974    0.4332   -0.2905 C   0  0  0  0  0  0  0  0  0  0  0  0
   -3.5892    2.0189    1.2402 C   0  0  0  0  0  0  0  0  0  0  0  0
    5.1755   -0.8034   -0.7877 C   0  0  0  0  0  0  0  0  0  0  0  0
    5.6815    0.2884   -0.1082 C   0  0  0  0  0  0  0  0  0  0  0  0
    4.7612    1.0570    0.4969 N   0  0  0  0  0  0  0  0  0  0  0  0
    1.3192   -1.6007   -0.6329 H   0  0  0  0  0  0  0  0  0  0  0  0
   -0.5731   -2.0888   -1.1704 H   0  0  0  0  0  0  0  0  0  0  0  0
   -1.5615   -2.2613    0.3158 H   0  0  0  0  0  0  0  0  0  0  0  0
   -1.4740    1.9197    1.6552 H   0  0  0  0  0  0  0  0  0  0  0  0
   -3.2854   -2.0622   -1.3387 H   0  0  0  0  0  0  0  0  0  0  0  0
   -2.2736   -0.8691   -2.2872 H   0  0  0  0  0  0  0  0  0  0  0  0
    3.4789   -1.9622   -1.3948 H   0  0  0  0  0  0  0  0  0  0  0  0
    2.8146    1.4955    0.9960 H   0  0  0  0  0  0  0  0  0  0  0  0
   -5.6716    1.8931    0.6443 H   0  0  0  0  0  0  0  0  0  0  0  0
   -5.2178   -0.0102   -0.8582 H   0  0  0  0  0  0  0  0  0  0  0  0
   -3.7707    2.8522    1.9020 H   0  0  0  0  0  0  0  0  0  0  0  0
    5.9032   -1.4442   -1.2879 H   0  0  0  0  0  0  0  0  0  0  0  0
    6.7387    0.5029   -0.0698 H   0  0  0  0  0  0  0  0  0  0  0  0
  1  2  2  0
  1  3  1  0
  1  4  1  0
  3  5  1  0
  3  6  1  0
  4  7  1  0
  5  8  2  0
  5  9  1  0
  6 10  1  0
  7 11  2  0
  7 12  1  0
  8 15  1  0
  9 14  2  0
  9 10  1  0
 11 16  1  0
 12 18  2  0
 13 14  1  0
 13 15  2  0
 16 17  2  0
 17 18  1  0
  4 19  1  0
  6 20  1  0
  6 21  1  0
  8 22  1  0
 10 23  1  0
 10 24  1  0
 11 25  1  0
 12 26  1  0
 13 27  1  0
 14 28  1  0
 15 29  1  0
 16 30  1  0
 17 31  1  0
M  END
>  <JobName>  (96) 
CHEMBL44552_f002

>  <Status>  (96) 
ok

>  <E_el>  (96) 
-779.1221134157

>  <HBA_atom_index>  (96) 
2
3
18

>  <Function>  (96) 
carbonyl
tertiary amine
pyridine

>  <Atom>  (96) 
O
N
N

>  <Molecular_Weight>  (96) 
239.27252

>  <Mol_ID>  (96) 
CHEMBL44552_f002

>  <Atom_and_Type>  (96) 
O-ring_sidechain fragment

>  <E_el_PW6B95>  (96) 
-782.1771616818

>  <E_el_PBEh-3c>  (96) 
-779.1221134157

>  <E_el complex_PW6B95>  (96) 
-1189.586673105
-1189.588181062
-1189.585397106

>  <E_el complex_PBEh-3c>  (96) 
-1184.986136326
no_value!
no_value!

>  <HB_distance>  (96) 
1.84
no_value!
no_value!

>  <dG(298)_RRHO (kJ/mol)>  (96) 
570.1356

>  <dG(298)_RRHO complex (kJ/mol)>  (96) 
812.1045
814.5305
809.8912

>  <dG_solv_SMD_CCl4 (kJ/mol)>  (96) 
-60.2546

>  <dG_solv_SMD_CCl4 complex (kJ/mol)>  (96) 
-75.2148
CHEMBL44552_f002_c002no_value!
CHEMBL44552_f002_c003no_value!

>  <pKBHX_QC>  (96) 
0.94
no computed pKBHX value!
no computed pKBHX value!

>  <Delta G_sol (kJ/mol)>  (96) 
26.30
no computed Delta G!
no computed Delta G!

>  <Delta G (kcal/mol)>  (96) 
-1.29
no computed Delta G!
no computed Delta G!

>  <cm5>  (96) 
0.7035
-0.6016
-0.5153
-0.6363
0.1995
0.0488
0.1938
-0.0904
-0.0353
-0.1305
-0.0938
0.1508
-0.0915
-0.0899
-0.0813
-0.0870
0.1508
-0.5206
0.3868
0.0888
0.0932
0.1143
0.0855
0.0954
0.0880
0.1375
0.0865
0.0804
0.0898
0.0837
0.0964


>  <Mulliken>  (96) 
    0.55227076
   -0.56060058
   -0.28554899
   -0.32885447
    0.14356891
    0.09132237
    0.13628057
   -0.04431409
   -0.03077198
   -0.04083366
   -0.04793199
    0.12175509
   -0.03640290
   -0.03811689
   -0.02558866
   -0.03949081
    0.12970553
   -0.33047221
    0.21659563
    0.02310281
    0.03037063
    0.05401600
    0.03177578
    0.04033842
    0.02833112
    0.06016780
    0.03185449
    0.02474200
    0.03303419
    0.02761012
    0.03208501


$$$$

     RDKit          3D

 37 38  0  0  1  0  0  0  0  0999 V2000
   -1.4875   -0.6684   -0.5714 C   0  0  0  0  0  0  0  0  0  0  0  0
   -1.8348   -1.2047   -1.6691 O   0  0  0  0  0  0  0  0  0  0  0  0
   -2.4549   -0.6631    0.5259 C   0  0  0  0  0  0  0  0  0  0  0  0
   -0.1981   -0.1227   -0.5004 N   0  0  0  0  0  0  0  0  0  0  0  0
   -2.9919    0.7028    0.8882 C   0  0  0  0  0  0  0  0  0  0  0  0
   -3.6224   -1.4916    0.2249 N   0  0  0  0  0  0  0  0  0  0  0  0
    0.2202    0.4702    0.7807 C   0  0  0  0  0  0  0  0  0  0  0  0
    0.7871   -0.0646   -1.5430 C   0  0  0  0  0  0  0  0  0  0  0  0
   -3.7001    1.3705   -0.2603 C   0  0  0  0  0  0  0  0  0  0  0  0
    1.7000    0.3485    0.9460 C   0  0  0  0  0  0  0  0  0  0  0  0
    1.9340   -0.9771   -1.0923 C   0  0  0  0  0  0  0  0  0  0  0  0
    0.3352   -0.4394   -2.9062 C   0  0  0  0  0  0  0  0  0  0  0  0
    2.5207   -0.3246    0.0862 C   0  0  0  0  0  0  0  0  0  0  0  0
    2.2566    0.9550    2.0387 C   0  0  0  0  0  0  0  0  0  0  0  0
    3.6225    0.9075    2.2991 C   0  0  0  0  0  0  0  0  0  0  0  0
    4.4454    0.2304    1.4337 C   0  0  0  0  0  0  0  0  0  0  0  0
    3.8738   -0.3886    0.3175 C   0  0  0  0  0  0  0  0  0  0  0  0
   -1.9908   -1.0919    1.4292 H   0  0  0  0  0  0  0  0  0  0  0  0
   -3.7957    0.4979    1.6585 H   0  0  0  0  0  0  0  0  0  0  0  0
   -2.2741    1.3446    1.3879 H   0  0  0  0  0  0  0  0  0  0  0  0
   -3.4080   -2.2277   -0.4809 H   0  0  0  0  0  0  0  0  0  0  0  0
   -3.9494   -1.9672    1.0955 H   0  0  0  0  0  0  0  0  0  0  0  0
   -0.3242    0.0429    1.6205 H   0  0  0  0  0  0  0  0  0  0  0  0
   -0.0033    1.5514    0.7122 H   0  0  0  0  0  0  0  0  0  0  0  0
    1.2424    0.9659   -1.5116 H   0  0  0  0  0  0  0  0  0  0  0  0
   -3.0246    2.0104   -0.8635 H   0  0  0  0  0  0  0  0  0  0  0  0
   -4.2486    0.6331   -0.8798 H   0  0  0  0  0  0  0  0  0  0  0  0
   -4.4608    2.0531    0.1726 H   0  0  0  0  0  0  0  0  0  0  0  0
    2.6687   -1.0972   -1.9098 H   0  0  0  0  0  0  0  0  0  0  0  0
    1.5495   -1.9685   -0.7921 H   0  0  0  0  0  0  0  0  0  0  0  0
   -0.5389    0.1332   -3.2204 H   0  0  0  0  0  0  0  0  0  0  0  0
    1.1803   -0.1395   -3.6079 H   0  0  0  0  0  0  0  0  0  0  0  0
    0.1775   -1.5284   -2.9884 H   0  0  0  0  0  0  0  0  0  0  0  0
    1.6424    1.4932    2.7364 H   0  0  0  0  0  0  0  0  0  0  0  0
    4.0672    1.3806    3.1540 H   0  0  0  0  0  0  0  0  0  0  0  0
    5.5169    0.1828    1.6218 H   0  0  0  0  0  0  0  0  0  0  0  0
    4.5677   -0.9090   -0.3324 H   0  0  0  0  0  0  0  0  0  0  0  0
  1  2  2  0
  1  3  1  0
  1  4  1  0
  3  5  1  0
  3  6  1  0
  4  7  1  0
  4  8  1  0
  5  9  1  0
  7 10  1  0
  8 11  1  0
  8 12  1  0
 10 13  2  0
 10 14  1  0
 11 13  1  0
 13 17  1  0
 14 15  2  0
 15 16  1  0
 16 17  2  0
  3 18  1  0
  5 19  1  0
  5 20  1  0
  6 21  1  0
  6 22  1  0
  7 23  1  0
  7 24  1  0
  8 25  1  0
  9 26  1  0
  9 27  1  0
  9 28  1  0
 11 29  1  0
 11 30  1  0
 12 31  1  0
 12 32  1  0
 12 33  1  0
 14 34  1  0
 15 35  1  0
 16 36  1  0
 17 37  1  0
M  END
>  <JobName>  (97) 
CHEMBL44732_f003

>  <Status>  (97) 
ok

>  <E_el>  (97) 
-728.7035167173

>  <HBA_atom_index>  (97) 
2
4

>  <Function>  (97) 
carbonyl
tertiary amine

>  <Atom>  (97) 
O
N

>  <Molecular_Weight>  (97) 
232.3214

>  <Mol_ID>  (97) 
CHEMBL44732_f003

>  <Atom_and_Type>  (97) 
O-ring_sidechain fragment

>  <E_el_PW6B95>  (97) 
-731.5534543382

>  <E_el_PBEh-3c>  (97) 
-728.7035167173

>  <E_el complex_PW6B95>  (97) 
-1138.964781516
-1138.955357204

>  <E_el complex_PBEh-3c>  (97) 
-1134.568475118
no_value!

>  <HB_distance>  (97) 
1.77
no_value!

>  <dG(298)_RRHO (kJ/mol)>  (97) 
765.7591

>  <dG(298)_RRHO complex (kJ/mol)>  (97) 
1010.9652
1009.6472

>  <dG_solv_SMD_CCl4 (kJ/mol)>  (97) 
-46.7917

>  <dG_solv_SMD_CCl4 complex (kJ/mol)>  (97) 
-62.3727
CHEMBL44732_f003_c002no_value!

>  <pKBHX_QC>  (97) 
1.16
no computed pKBHX value!

>  <Delta G_sol (kJ/mol)>  (97) 
24.15
no computed Delta G!

>  <Delta G (kcal/mol)>  (97) 
-1.58
no computed Delta G!

>  <cm5>  (97) 
0.5278
-0.6228
0.0980
-0.5373
-0.1423
-0.9061
0.0305
0.1453
-0.2182
-0.0194
-0.1585
-0.2096
-0.0010
-0.0986
-0.0889
-0.0849
-0.0965
0.0918
0.0843
0.0734
0.3973
0.3568
0.1065
0.1056
0.0880
0.0742
0.1050
0.0710
0.0894
0.1069
0.1124
0.0611
0.1078
0.0860
0.0896
0.0865
0.0889


>  <Mulliken>  (97) 
    0.43706538
   -0.57247770
    0.10167566
   -0.28321615
   -0.04174965
   -0.47418458
    0.07475290
    0.14739709
   -0.07585203
   -0.01095203
   -0.06554603
   -0.07401797
    0.01038672
   -0.04377930
   -0.03144512
   -0.02895431
   -0.04292295
    0.02053605
    0.02808628
    0.01572419
    0.21430298
    0.18271023
    0.03870280
    0.03957946
    0.01905647
    0.02385570
    0.04882018
    0.02126222
    0.03370916
    0.04748852
    0.05359591
    0.01329171
    0.05038586
    0.02713053
    0.03225813
    0.03136410
    0.03195960


$$$$

     RDKit          3D

 33 34  0  0  1  0  0  0  0  0999 V2000
   -2.8783    2.8164   -1.0784 C   0  0  0  0  0  0  0  0  0  0  0  0
   -2.5905    1.5747   -0.5191 O   0  0  0  0  0  0  0  0  0  0  0  0
   -1.3257    1.1517   -0.1449 C   0  0  0  0  0  0  0  0  0  0  0  0
   -0.3690    1.9261   -0.3147 O   0  0  0  0  0  0  0  0  0  0  0  0
   -1.1566   -0.1682    0.4290 C   0  0  0  0  0  0  0  0  0  0  0  0
   -1.6945   -1.1882   -0.5857 C   0  0  0  0  0  0  0  0  0  0  0  0
    0.1745   -0.5631    0.9219 C   0  0  0  0  0  0  0  0  0  0  0  0
   -1.8958   -2.4809    0.0076 N   0  0  0  0  0  0  0  0  0  0  0  0
    0.3137   -2.0808    0.7733 C   0  0  0  0  0  0  0  0  0  0  0  0
    1.3572    0.0681    0.3690 C   0  0  0  0  0  0  0  0  0  0  0  0
   -0.9690   -2.7833    1.0801 C   0  0  0  0  0  0  0  0  0  0  0  0
    2.1534    0.9317    1.1311 C   0  0  0  0  0  0  0  0  0  0  0  0
    3.2910    1.5279    0.6336 C   0  0  0  0  0  0  0  0  0  0  0  0
    3.6827    1.2807   -0.6628 C   0  0  0  0  0  0  0  0  0  0  0  0
    2.9297    0.4427   -1.4359 C   0  0  0  0  0  0  0  0  0  0  0  0
    1.7769   -0.1564   -0.9189 C   0  0  0  0  0  0  0  0  0  0  0  0
   -1.9746    3.2249   -1.5787 H   0  0  0  0  0  0  0  0  0  0  0  0
   -3.7367    2.7960   -1.7842 H   0  0  0  0  0  0  0  0  0  0  0  0
   -3.1789    3.5083   -0.2522 H   0  0  0  0  0  0  0  0  0  0  0  0
   -1.8802   -0.3240    1.3074 H   0  0  0  0  0  0  0  0  0  0  0  0
   -1.1166   -1.2139   -1.5116 H   0  0  0  0  0  0  0  0  0  0  0  0
   -2.7275   -0.8408   -0.9042 H   0  0  0  0  0  0  0  0  0  0  0  0
    0.2356   -0.4039    2.0533 H   0  0  0  0  0  0  0  0  0  0  0  0
   -2.8773   -2.6398    0.2706 H   0  0  0  0  0  0  0  0  0  0  0  0
    0.7005   -2.2963   -0.2427 H   0  0  0  0  0  0  0  0  0  0  0  0
    1.1129   -2.3831    1.4744 H   0  0  0  0  0  0  0  0  0  0  0  0
   -0.7743   -3.8654    1.0917 H   0  0  0  0  0  0  0  0  0  0  0  0
   -1.3610   -2.3860    2.0368 H   0  0  0  0  0  0  0  0  0  0  0  0
    1.8845    1.1606    2.1684 H   0  0  0  0  0  0  0  0  0  0  0  0
    3.8952    2.2021    1.2589 H   0  0  0  0  0  0  0  0  0  0  0  0
    4.5896    1.7580   -1.0542 H   0  0  0  0  0  0  0  0  0  0  0  0
    3.2089    0.2219   -2.4706 H   0  0  0  0  0  0  0  0  0  0  0  0
    1.2001   -0.8177   -1.5483 H   0  0  0  0  0  0  0  0  0  0  0  0
  1  2  1  0
  2  3  1  0
  3  4  2  0
  3  5  1  0
  5  6  1  0
  5  7  1  0
  6  8  1  0
  7  9  1  0
  7 10  1  0
  8 11  1  0
  9 11  1  0
 10 16  1  0
 10 12  2  0
 12 13  1  0
 13 14  2  0
 14 15  1  0
 15 16  2  0
  1 17  1  0
  1 18  1  0
  1 19  1  0
  5 20  1  0
  6 21  1  0
  6 22  1  0
  7 23  1  0
  8 24  1  0
  9 25  1  0
  9 26  1  0
 11 27  1  0
 11 28  1  0
 12 29  1  0
 13 30  1  0
 14 31  1  0
 15 32  1  0
 16 33  1  0
M  END
>  <JobName>  (98) 
CHEMBL46413_f001

>  <Status>  (98) 
ok

>  <E_el>  (98) 
-709.2843158723

>  <HBA_atom_index>  (98) 
4
8

>  <Function>  (98) 
carbonyl
secondary amine

>  <Atom>  (98) 
O
N

>  <Molecular_Weight>  (98) 
219.27958

>  <Mol_ID>  (98) 
CHEMBL46413_f001

>  <Atom_and_Type>  (98) 
O-ring_sidechain fragment

>  <E_el_PW6B95>  (98) 
-712.0484895827

>  <E_el_PBEh-3c>  (98) 
-709.2843158723

>  <E_el complex_PW6B95>  (98) 
-1119.458522244
-1119.454296154

>  <E_el complex_PBEh-3c>  (98) 
-1115.147894516
no_value!

>  <HB_distance>  (98) 
1.88
no_value!

>  <dG(298)_RRHO (kJ/mol)>  (98) 
660.9124

>  <dG(298)_RRHO complex (kJ/mol)>  (98) 
903.4588
907.5809

>  <dG_solv_SMD_CCl4 (kJ/mol)>  (98) 
-40.8842

>  <dG_solv_SMD_CCl4 complex (kJ/mol)>  (98) 
-56.2774
CHEMBL46413_f001_c002no_value!

>  <pKBHX_QC>  (98) 
1.06
no computed pKBHX value!

>  <Delta G_sol (kJ/mol)>  (98) 
25.08
no computed Delta G!

>  <Delta G (kcal/mol)>  (98) 
-1.45
no computed Delta G!

>  <cm5>  (98) 
0.0780
-0.5153
0.6112
-0.5880
-0.0865
0.0572
-0.0553
-0.7833
-0.1559
0.0104
0.0473
-0.0815
-0.0752
-0.0809
-0.0768
-0.0915
0.1095
0.0850
0.0871
0.1151
0.0941
0.0942
0.0777
0.3823
0.0973
0.0815
0.0885
0.0772
0.0784
0.0784
0.0783
0.0784
0.0832


>  <Mulliken>  (98) 
    0.18924887
   -0.42643462
    0.56151240
   -0.54071885
   -0.04143835
    0.09859295
   -0.00071034
   -0.42016338
   -0.05643702
    0.02341169
    0.09569950
   -0.02930386
   -0.02101284
   -0.02659474
   -0.02221797
   -0.03682051
    0.04728869
    0.02934991
    0.02993306
    0.05321445
    0.02801078
    0.02803545
    0.02091218
    0.19768747
    0.03694815
    0.02625948
    0.02475438
    0.01293316
    0.02241356
    0.02453376
    0.02393565
    0.02366315
    0.02351378


$$$$

     RDKit          3D

 24 25  0  0  1  0  0  0  0  0999 V2000
    0.5816   -0.3268    0.6079 C   0  0  0  0  0  0  0  0  0  0  0  0
   -0.0884   -0.7781    1.6089 O   0  0  0  0  0  0  0  0  0  0  0  0
    2.0474   -0.3683    0.8028 C   0  0  0  0  0  0  0  0  0  0  0  0
   -0.1146    0.1254   -0.4869 N   0  0  0  0  0  0  0  0  0  0  0  0
    3.0971   -0.0006    0.0185 C   0  0  0  0  0  0  0  0  0  0  0  0
    2.8639   -0.9566    2.2239 S   0  0  0  0  0  0  0  0  0  0  0  0
   -1.5426    0.0968   -0.5550 C   0  0  0  0  0  0  0  0  0  0  0  0
    2.8441    0.7128   -1.6572 S   0  0  0  0  0  0  0  0  0  0  0  0
    4.3369   -0.1755    0.5074 C   0  0  0  0  0  0  0  0  0  0  0  0
    4.4732   -0.7072    1.7516 C   0  0  0  0  0  0  0  0  0  0  0  0
   -2.1950    1.1082   -1.2865 C   0  0  0  0  0  0  0  0  0  0  0  0
   -2.3169   -0.8771    0.0206 C   0  0  0  0  0  0  0  0  0  0  0  0
   -3.5557    1.0940   -1.4008 C   0  0  0  0  0  0  0  0  0  0  0  0
   -4.3224    0.1093   -0.8161 C   0  0  0  0  0  0  0  0  0  0  0  0
   -3.7068   -0.8816   -0.1022 C   0  0  0  0  0  0  0  0  0  0  0  0
    0.3495    0.5130   -1.3293 H   0  0  0  0  0  0  0  0  0  0  0  0
    3.8493    1.6600   -1.9098 H   0  0  0  0  0  0  0  0  0  0  0  0
    5.2577    0.0960   -0.0620 H   0  0  0  0  0  0  0  0  0  0  0  0
    5.3985   -0.9179    2.3029 H   0  0  0  0  0  0  0  0  0  0  0  0
   -1.5864    1.8685   -1.7365 H   0  0  0  0  0  0  0  0  0  0  0  0
   -1.8783   -1.7163    0.5886 H   0  0  0  0  0  0  0  0  0  0  0  0
   -4.0842    1.8840   -1.9739 H   0  0  0  0  0  0  0  0  0  0  0  0
   -5.4181    0.1177   -0.9208 H   0  0  0  0  0  0  0  0  0  0  0  0
   -4.2896   -1.6798    0.3752 H   0  0  0  0  0  0  0  0  0  0  0  0
  1  2  2  0
  1  3  1  0
  1  4  1  0
  3  5  2  0
  3  6  1  0
  4  7  1  0
  5  8  1  0
  5  9  1  0
  6 10  1  0
  7 11  2  0
  7 12  1  0
  9 10  2  0
 11 13  1  0
 12 15  2  0
 13 14  2  0
 14 15  1  0
  4 16  1  0
  8 17  1  0
  9 18  1  0
 10 19  1  0
 11 20  1  0
 12 21  1  0
 13 22  1  0
 14 23  1  0
 15 24  1  0
M  END
>  <JobName>  (99) 
CHEMBL47008_f006

>  <Status>  (99) 
ok

>  <E_el>  (99) 
-1348.846342345

>  <HBA_atom_index>  (99) 
2

>  <Function>  (99) 
carbonyl

>  <Atom>  (99) 
O

>  <Molecular_Weight>  (99) 
235.32526

>  <Mol_ID>  (99) 
CHEMBL47008_f006

>  <Atom_and_Type>  (99) 
O-ring_sidechain fragment

>  <E_el_PW6B95>  (99) 
-1352.630192295

>  <E_el_PBEh-3c>  (99) 
-1348.846342345

>  <E_el complex_PW6B95>  (99) 
-1760.037642749

>  <E_el complex_PBEh-3c>  (99) 
-1754.706874342

>  <HB_distance>  (99) 
1.87

>  <dG(298)_RRHO (kJ/mol)>  (99) 
370.8364

>  <dG(298)_RRHO complex (kJ/mol)>  (99) 
605.9579

>  <dG_solv_SMD_CCl4 (kJ/mol)>  (99) 
-43.2467

>  <dG_solv_SMD_CCl4 complex (kJ/mol)>  (99) 
-60.8503

>  <pKBHX_QC>  (99) 
1.35

>  <Delta G_sol (kJ/mol)>  (99) 
22.22

>  <Delta G (kcal/mol)>  (99) 
-1.83

>  <cm5>  (99) 
0.5453
-0.6195
0.0231
-0.6351
0.0605
-0.0133
0.2010
-0.2506
-0.1108
-0.0141
-0.1147
-0.0782
-0.0733
-0.0885
-0.0777
0.4027
0.1880
0.0816
0.1106
0.0919
0.1242
0.0784
0.0818
0.0867


>  <Mulliken>  (99) 
    0.44964238
   -0.58038931
    0.00366859
   -0.30949532
    0.05153655
    0.02393624
    0.15168090
   -0.17867663
   -0.06639004
    0.02130104
   -0.06496349
   -0.03345273
   -0.02080942
   -0.03458942
   -0.02362489
    0.21688740
    0.13079217
    0.02815252
    0.05709401
    0.03074018
    0.06100049
    0.02549536
    0.02792510
    0.03253831


$$$$

     RDKit          3D

 25 24  0  0  1  0  0  0  0  0999 V2000
    1.1878   -0.0149    0.1009 C   0  0  0  0  0  0  0  0  0  0  0  0
    1.6318    0.5464    1.1338 O   0  0  0  0  0  0  0  0  0  0  0  0
   -0.1579    0.2991   -0.4161 C   0  0  0  0  0  0  0  0  0  0  0  0
    1.9868   -0.9322   -0.5400 O   0  0  0  0  0  0  0  0  0  0  0  0
   -1.0698   -0.8886   -0.4690 C   0  0  0  0  0  0  0  0  0  0  0  0
   -0.8271    1.4171    0.3210 C   0  0  0  0  0  0  0  0  0  0  0  0
    3.2833   -1.2961   -0.1215 C   0  0  0  0  0  0  0  0  0  0  0  0
   -1.3184   -1.5390    0.8431 C   0  0  0  0  0  0  0  0  0  0  0  0
   -2.3542   -0.4218   -0.9872 N   0  0  0  0  0  0  0  0  0  0  0  0
   -0.0443    2.7111    0.2492 C   0  0  0  0  0  0  0  0  0  0  0  0
   -0.0475    0.6537   -1.4827 H   0  0  0  0  0  0  0  0  0  0  0  0
   -0.6597   -1.6545   -1.1704 H   0  0  0  0  0  0  0  0  0  0  0  0
   -1.8313    1.5621   -0.1474 H   0  0  0  0  0  0  0  0  0  0  0  0
   -0.9928    1.2083    1.3919 H   0  0  0  0  0  0  0  0  0  0  0  0
    3.9547   -1.1767   -1.0055 H   0  0  0  0  0  0  0  0  0  0  0  0
    3.6849   -0.6540    0.6679 H   0  0  0  0  0  0  0  0  0  0  0  0
    3.3232   -2.3845    0.1354 H   0  0  0  0  0  0  0  0  0  0  0  0
   -2.2984   -2.0945    0.7667 H   0  0  0  0  0  0  0  0  0  0  0  0
   -0.5689   -2.3279    1.0770 H   0  0  0  0  0  0  0  0  0  0  0  0
   -1.3988   -0.8784    1.7012 H   0  0  0  0  0  0  0  0  0  0  0  0
   -2.8688   -1.1404   -1.5056 H   0  0  0  0  0  0  0  0  0  0  0  0
   -2.9504   -0.1614   -0.1464 H   0  0  0  0  0  0  0  0  0  0  0  0
    0.6028    2.7656   -0.6477 H   0  0  0  0  0  0  0  0  0  0  0  0
   -0.7867    3.5339    0.1819 H   0  0  0  0  0  0  0  0  0  0  0  0
    0.5196    2.8677    1.1876 H   0  0  0  0  0  0  0  0  0  0  0  0
  1  2  2  0
  1  3  1  0
  1  4  1  0
  3  5  1  0
  3  6  1  0
  4  7  1  0
  5  8  1  0
  5  9  1  0
  6 10  1  0
  3 11  1  0
  5 12  1  0
  6 13  1  0
  6 14  1  0
  7 15  1  0
  7 16  1  0
  7 17  1  0
  8 18  1  0
  8 19  1  0
  8 20  1  0
  9 21  1  0
  9 22  1  0
 10 23  1  0
 10 24  1  0
 10 25  1  0
M  END
>  <JobName>  (100) 
CHEMBL48610_f006

>  <Status>  (100) 
ok

>  <E_el>  (100) 
-479.9575524021

>  <HBA_atom_index>  (100) 
2

>  <Function>  (100) 
carbonyl

>  <Atom>  (100) 
O

>  <Molecular_Weight>  (100) 
145.1995

>  <Mol_ID>  (100) 
CHEMBL48610_f006

>  <Atom_and_Type>  (100) 
O-chain fragment

>  <E_el_PW6B95>  (100) 
-481.8037656434

>  <E_el_PBEh-3c>  (100) 
-479.9575524021

>  <E_el complex_PW6B95>  (100) 
-889.2130276551

>  <E_el complex_PBEh-3c>  (100) 
-885.8190628257

>  <HB_distance>  (100) 
1.90

>  <dG(298)_RRHO (kJ/mol)>  (100) 
502.0117

>  <dG(298)_RRHO complex (kJ/mol)>  (100) 
743.7101

>  <dG_solv_SMD_CCl4 (kJ/mol)>  (100) 
-24.6522

>  <dG_solv_SMD_CCl4 complex (kJ/mol)>  (100) 
-39.2752

>  <pKBHX_QC>  (100) 
0.87

>  <Delta G_sol (kJ/mol)>  (100) 
27.02

>  <Delta G (kcal/mol)>  (100) 
-1.19

>  <cm5>  (100) 
0.6067
-0.5977
-0.0857
-0.5053
0.1208
-0.1365
0.0725
-0.2418
-0.9285
-0.2221
0.1167
0.0916
0.0918
0.0906
0.0870
0.1146
0.0865
0.0793
0.0853
0.0955
0.3795
0.3560
0.0774
0.0691
0.0967


>  <Mulliken>  (100) 
    0.55810466
   -0.54763683
   -0.03732165
   -0.42024602
    0.13410704
   -0.03289801
    0.18604717
   -0.10346335
   -0.48697980
   -0.07743958
    0.05437054
    0.02468398
    0.02906876
    0.03237291
    0.03006414
    0.05184274
    0.03110442
    0.02639486
    0.03477976
    0.03988469
    0.19749381
    0.18683658
    0.02564879
    0.01952393
    0.04365647


$$$$

     RDKit          3D

 17 17  0  0  1  0  0  0  0  0999 V2000
    0.7400    1.3343   -0.5310 C   0  0  0  0  0  0  0  0  0  0  0  0
    1.6395    0.2935   -0.8205 O   0  0  0  0  0  0  0  0  0  0  0  0
    1.5079   -0.6778    0.1714 C   0  0  0  0  0  0  0  0  0  0  0  0
   -0.6516    0.7705   -0.7244 C   0  0  0  0  0  0  0  0  0  0  0  0
    0.1522   -1.3464    0.0991 C   0  0  0  0  0  0  0  0  0  0  0  0
   -0.8776   -0.3785    0.0587 N   0  0  0  0  0  0  0  0  0  0  0  0
   -1.7499   -0.3194    1.0751 N   0  0  0  0  0  0  0  0  0  0  0  0
    0.8691    1.6964    0.5182 H   0  0  0  0  0  0  0  0  0  0  0  0
    0.8599    2.1622   -1.2560 H   0  0  0  0  0  0  0  0  0  0  0  0
    1.5811   -0.1894    1.1558 H   0  0  0  0  0  0  0  0  0  0  0  0
    2.2964   -1.4266   -0.0093 H   0  0  0  0  0  0  0  0  0  0  0  0
   -1.4481    1.5030   -0.5605 H   0  0  0  0  0  0  0  0  0  0  0  0
   -0.7049    0.4694   -1.8109 H   0  0  0  0  0  0  0  0  0  0  0  0
    0.0822   -1.9650   -0.8401 H   0  0  0  0  0  0  0  0  0  0  0  0
    0.0603   -2.0320    0.9426 H   0  0  0  0  0  0  0  0  0  0  0  0
   -2.7428   -0.2805    0.7233 H   0  0  0  0  0  0  0  0  0  0  0  0
   -1.6136    0.3865    1.8086 H   0  0  0  0  0  0  0  0  0  0  0  0
  1  2  1  0
  1  4  1  0
  2  3  1  0
  3  5  1  0
  4  6  1  0
  5  6  1  0
  6  7  1  0
  1  8  1  0
  1  9  1  0
  3 10  1  0
  3 11  1  0
  4 12  1  0
  4 13  1  0
  5 14  1  0
  5 15  1  0
  7 16  1  0
  7 17  1  0
M  END
>  <JobName>  (101) 
CHEMBL49895_f007

>  <Status>  (101) 
ok

>  <E_el>  (101) 
-342.3682232912

>  <HBA_atom_index>  (101) 
2

>  <Function>  (101) 
ether

>  <Atom>  (101) 
O

>  <Molecular_Weight>  (101) 
102.135

>  <Mol_ID>  (101) 
CHEMBL49895_f007

>  <Atom_and_Type>  (101) 
O-ring fragment

>  <E_el_PW6B95>  (101) 
-343.6912463835

>  <E_el_PBEh-3c>  (101) 
-342.3682232912

>  <E_el complex_PW6B95>  (101) 
-751.0943229824

>  <E_el complex_PBEh-3c>  (101) 
-748.225018907

>  <HB_distance>  (101) 
1.80

>  <dG(298)_RRHO (kJ/mol)>  (101) 
333.3862

>  <dG(298)_RRHO complex (kJ/mol)>  (101) 
570.1225

>  <dG_solv_SMD_CCl4 (kJ/mol)>  (101) 
-18.7242

>  <dG_solv_SMD_CCl4 complex (kJ/mol)>  (101) 
-39.8913

>  <pKBHX_QC>  (101) 
0.41

>  <Delta G_sol (kJ/mol)>  (101) 
31.76

>  <Delta G (kcal/mol)>  (101) 
-0.56

>  <cm5>  (101) 
0.1151
-0.5600
0.1140
0.0391
0.0430
-0.4441
-0.7124
0.0717
0.0843
0.0793
0.0891
0.0889
0.0873
0.0812
0.0941
0.3586
0.3709


>  <Mulliken>  (101) 
    0.18679962
   -0.45996911
    0.18698373
    0.06847574
    0.07343155
   -0.21668700
   -0.34649748
    0.00863207
    0.02312993
    0.01195304
    0.02595372
    0.01918747
    0.02129532
    0.01685532
    0.02488583
    0.17628866
    0.17928160


$$$$

     RDKit          3D

 33 34  0  0  1  0  0  0  0  0999 V2000
   -1.0229   -0.0519    0.2594 C   0  0  0  0  0  0  0  0  0  0  0  0
   -1.1760   -0.1628    1.5144 O   0  0  0  0  0  0  0  0  0  0  0  0
   -2.2428    0.0715   -0.5916 C   0  0  0  0  0  0  0  0  0  0  0  0
    0.2836   -0.0499   -0.3347 N   0  0  0  0  0  0  0  0  0  0  0  0
   -3.4319    0.2617    0.2567 C   0  0  0  0  0  0  0  0  0  0  0  0
   -2.4637   -1.3609   -1.1174 C   0  0  0  0  0  0  0  0  0  0  0  0
    1.3812   -0.1929    0.5630 C   0  0  0  0  0  0  0  0  0  0  0  0
   -4.0245    1.6058    0.6321 C   0  0  0  0  0  0  0  0  0  0  0  0
   -3.9483   -0.8804    0.6605 C   0  0  0  0  0  0  0  0  0  0  0  0
   -3.1302   -1.9955    0.1019 C   0  0  0  0  0  0  0  0  0  0  0  0
    2.6948    0.2302    0.1308 C   0  0  0  0  0  0  0  0  0  0  0  0
    3.0392    1.2008   -0.7603 C   0  0  0  0  0  0  0  0  0  0  0  0
    4.3440    1.5050   -1.0683 C   0  0  0  0  0  0  0  0  0  0  0  0
    5.3954    0.8281   -0.4770 C   0  0  0  0  0  0  0  0  0  0  0  0
    5.0847   -0.1551    0.4245 C   0  0  0  0  0  0  0  0  0  0  0  0
    3.7800   -0.4409    0.7151 C   0  0  0  0  0  0  0  0  0  0  0  0
   -2.1348    0.7886   -1.4095 H   0  0  0  0  0  0  0  0  0  0  0  0
    0.3228    0.0617   -1.3522 H   0  0  0  0  0  0  0  0  0  0  0  0
   -3.1355   -1.3586   -1.9932 H   0  0  0  0  0  0  0  0  0  0  0  0
   -1.4840   -1.8258   -1.3307 H   0  0  0  0  0  0  0  0  0  0  0  0
    1.1496    0.3498    1.5282 H   0  0  0  0  0  0  0  0  0  0  0  0
    1.4340   -1.2812    0.8643 H   0  0  0  0  0  0  0  0  0  0  0  0
   -4.6018    2.0163   -0.2263 H   0  0  0  0  0  0  0  0  0  0  0  0
   -3.2350    2.3079    0.8995 H   0  0  0  0  0  0  0  0  0  0  0  0
   -4.7059    1.5019    1.4774 H   0  0  0  0  0  0  0  0  0  0  0  0
   -4.8388   -1.0295    1.3078 H   0  0  0  0  0  0  0  0  0  0  0  0
   -3.7305   -2.8731   -0.1598 H   0  0  0  0  0  0  0  0  0  0  0  0
   -2.3652   -2.2195    0.8700 H   0  0  0  0  0  0  0  0  0  0  0  0
    2.2582    1.7515   -1.2422 H   0  0  0  0  0  0  0  0  0  0  0  0
    4.6080    2.2935   -1.7874 H   0  0  0  0  0  0  0  0  0  0  0  0
    6.4296    1.0687   -0.7194 H   0  0  0  0  0  0  0  0  0  0  0  0
    5.8673   -0.7195    0.9218 H   0  0  0  0  0  0  0  0  0  0  0  0
    3.5995   -1.2452    1.4428 H   0  0  0  0  0  0  0  0  0  0  0  0
  1  2  2  0
  1  3  1  0
  1  4  1  0
  3  5  1  0
  3  6  1  0
  4  7  1  0
  5  8  1  0
  5  9  2  0
  6 10  1  0
  7 11  1  0
  9 10  1  0
 11 16  1  0
 11 12  2  0
 12 13  1  0
 13 14  2  0
 14 15  1  0
 15 16  2  0
  3 17  1  0
  4 18  1  0
  6 19  1  0
  6 20  1  0
  7 21  1  0
  7 22  1  0
  8 23  1  0
  8 24  1  0
  8 25  1  0
  9 26  1  0
 10 27  1  0
 10 28  1  0
 12 29  1  0
 13 30  1  0
 14 31  1  0
 15 32  1  0
 16 33  1  0
M  END
>  <JobName>  (102) 
CHEMBL50117_f003

>  <Status>  (102) 
ok

>  <E_el>  (102) 
-672.2439406739

>  <HBA_atom_index>  (102) 
2

>  <Function>  (102) 
carbonyl

>  <Atom>  (102) 
O

>  <Molecular_Weight>  (102) 
215.29088

>  <Mol_ID>  (102) 
CHEMBL50117_f003

>  <Atom_and_Type>  (102) 
O-ring_sidechain fragment

>  <E_el_PW6B95>  (102) 
-674.8853764440

>  <E_el_PBEh-3c>  (102) 
-672.2439406739

>  <E_el complex_PW6B95>  (102) 
-1082.296653437

>  <E_el complex_PBEh-3c>  (102) 
-1078.108959192

>  <HB_distance>  (102) 
1.78

>  <dG(298)_RRHO (kJ/mol)>  (102) 
656.4175

>  <dG(298)_RRHO complex (kJ/mol)>  (102) 
903.0388

>  <dG_solv_SMD_CCl4 (kJ/mol)>  (102) 
-47.8469

>  <dG_solv_SMD_CCl4 complex (kJ/mol)>  (102) 
-64.2929

>  <pKBHX_QC>  (102) 
1.09

>  <Delta G_sol (kJ/mol)>  (102) 
24.83

>  <Delta G (kcal/mol)>  (102) 
-1.49

>  <cm5>  (102) 
0.5264
-0.6064
-0.0911
-0.7070
-0.0026
-0.1421
0.0843
-0.2257
-0.1035
-0.1404
-0.0146
-0.0927
-0.0790
-0.0872
-0.0778
-0.0975
0.0904
0.4101
0.0844
0.0796
0.1326
0.1004
0.0769
0.0930
0.0913
0.0842
0.0771
0.1136
0.0870
0.0818
0.0857
0.0859
0.0830


>  <Mulliken>  (102) 
    0.44824601
   -0.55925285
   -0.03993341
   -0.36251091
    0.01480701
   -0.04100102
    0.11417972
   -0.08398394
   -0.04850708
   -0.03894498
   -0.00292137
   -0.03895482
   -0.02478140
   -0.03162887
   -0.02179246
   -0.04481367
    0.02936174
    0.22293274
    0.03015335
    0.02155057
    0.06552739
    0.03605888
    0.02758708
    0.04017623
    0.03885013
    0.03207500
    0.02285072
    0.05334536
    0.02573477
    0.02767227
    0.03059372
    0.02985580
    0.02746827


$$$$

     RDKit          3D

 29 29  0  0  1  0  0  0  0  0999 V2000
    0.4144   -0.8420    0.8801 C   0  0  0  0  0  0  0  0  0  0  0  0
    0.1140   -1.9761    1.4370 O   0  0  0  0  0  0  0  0  0  0  0  0
    1.7639   -0.7036    0.5303 N   0  0  0  0  0  0  0  0  0  0  0  0
   -0.6831    0.1014    0.7150 C   0  0  0  0  0  0  0  0  0  0  0  0
    2.4180    0.4090   -0.0947 C   0  0  0  0  0  0  0  0  0  0  0  0
    2.6702   -1.8485    0.8348 C   0  0  0  0  0  0  0  0  0  0  0  0
   -1.8449   -0.3444    1.4809 O   0  0  0  0  0  0  0  0  0  0  0  0
   -1.2472    0.2393   -0.6719 C   0  0  0  0  0  0  0  0  0  0  0  0
    2.4907    0.2640   -1.5821 C   0  0  0  0  0  0  0  0  0  0  0  0
   -2.8788    0.5675    1.4976 C   0  0  0  0  0  0  0  0  0  0  0  0
   -2.1209    1.5030   -0.6252 C   0  0  0  0  0  0  0  0  0  0  0  0
   -2.1422   -0.8308   -1.0251 N   0  0  0  0  0  0  0  0  0  0  0  0
   -3.0435    1.4461    0.5353 C   0  0  0  0  0  0  0  0  0  0  0  0
   -0.4057    1.0917    1.0898 H   0  0  0  0  0  0  0  0  0  0  0  0
    1.9023    1.3824    0.1298 H   0  0  0  0  0  0  0  0  0  0  0  0
    3.4508    0.5450    0.3541 H   0  0  0  0  0  0  0  0  0  0  0  0
    2.0697   -2.7653    0.9845 H   0  0  0  0  0  0  0  0  0  0  0  0
    3.3811   -1.9725    0.0101 H   0  0  0  0  0  0  0  0  0  0  0  0
    3.1408   -1.5685    1.8005 H   0  0  0  0  0  0  0  0  0  0  0  0
   -0.4860    0.3001   -1.4239 H   0  0  0  0  0  0  0  0  0  0  0  0
    1.7450    0.9131   -2.0417 H   0  0  0  0  0  0  0  0  0  0  0  0
    3.4992    0.6487   -1.9012 H   0  0  0  0  0  0  0  0  0  0  0  0
    2.4330   -0.7909   -1.9171 H   0  0  0  0  0  0  0  0  0  0  0  0
   -3.6142    0.6051    2.3131 H   0  0  0  0  0  0  0  0  0  0  0  0
   -2.7834    1.5118   -1.5382 H   0  0  0  0  0  0  0  0  0  0  0  0
   -1.4446    2.3594   -0.6144 H   0  0  0  0  0  0  0  0  0  0  0  0
   -1.7946   -1.7730   -0.8332 H   0  0  0  0  0  0  0  0  0  0  0  0
   -3.1299   -0.6489   -0.8746 H   0  0  0  0  0  0  0  0  0  0  0  0
   -3.8743    2.1768    0.5505 H   0  0  0  0  0  0  0  0  0  0  0  0
  1  2  2  0
  1  3  1  0
  1  4  1  0
  3  5  1  0
  3  6  1  0
  4  7  1  0
  4  8  1  0
  5  9  1  0
  7 10  1  0
  8 11  1  0
  8 12  1  0
 10 13  2  0
 11 13  1  0
  4 14  1  0
  5 15  1  0
  5 16  1  0
  6 17  1  0
  6 18  1  0
  6 19  1  0
  8 20  1  0
  9 21  1  0
  9 22  1  0
  9 23  1  0
 10 24  1  0
 11 25  1  0
 11 26  1  0
 12 27  1  0
 12 28  1  0
 13 29  1  0
M  END
>  <JobName>  (103) 
CHEMBL50254_f002

>  <Status>  (103) 
ok

>  <E_el>  (103) 
-611.2018238795

>  <HBA_atom_index>  (103) 
2
3
7

>  <Function>  (103) 
carbonyl
tertiary amine
aromatic ether

>  <Atom>  (103) 
O
N
O

>  <Molecular_Weight>  (103) 
184.23554

>  <Mol_ID>  (103) 
CHEMBL50254_f002

>  <Atom_and_Type>  (103) 
O-ring_sidechain fragment

>  <E_el_PW6B95>  (103) 
-613.5632034738

>  <E_el_PBEh-3c>  (103) 
-611.2018238795

>  <E_el complex_PW6B95>  (103) 
-1020.974807993
-1020.977628869
-1020.970606991

>  <E_el complex_PBEh-3c>  (103) 
-1017.067561637
no_value!
-1017.062102663

>  <HB_distance>  (103) 
1.78
no_value!
1.95

>  <dG(298)_RRHO (kJ/mol)>  (103) 
582.1184

>  <dG(298)_RRHO complex (kJ/mol)>  (103) 
822.6406
823.2839
822.1050

>  <dG_solv_SMD_CCl4 (kJ/mol)>  (103) 
-33.3113

>  <dG_solv_SMD_CCl4 complex (kJ/mol)>  (103) 
-48.4458
CHEMBL50254_f002_c002no_value!
-49.6954

>  <pKBHX_QC>  (103) 
1.64
no computed pKBHX value!
0.74

>  <Delta G_sol (kJ/mol)>  (103) 
19.19
no computed Delta G!
28.43

>  <Delta G (kcal/mol)>  (103) 
-2.24
no computed Delta G!
-1.00

>  <cm5>  (103) 
0.5136
-0.6089
-0.5322
0.1649
0.0574
-0.0264
-0.4781
0.1147
-0.2344
0.1871
-0.1386
-0.9564
-0.1761
0.1044
0.0824
0.0899
0.1427
0.0881
0.0986
0.0862
0.0867
0.0801
0.0988
0.0945
0.0932
0.0773
0.4061
0.4005
0.0840


>  <Mulliken>  (103) 
    0.42562587
   -0.56740751
   -0.27509071
    0.18875430
    0.09798974
    0.06156632
   -0.40390194
    0.12212881
   -0.09419573
    0.21513434
   -0.04404869
   -0.50204200
   -0.11975533
    0.03170091
    0.02160210
    0.03017646
    0.07513961
    0.02696181
    0.03757885
    0.01196608
    0.03356396
    0.03184437
    0.04500051
    0.03439783
    0.03698057
    0.02049354
    0.21882781
    0.20840133
    0.03060677


$$$$

     RDKit          3D

 13 13  0  0  1  0  0  0  0  0999 V2000
    2.0026   -0.3408    0.6821 C   0  0  0  0  0  0  0  0  0  0  0  0
    3.0753   -0.5567    1.2431 O   0  0  0  0  0  0  0  0  0  0  0  0
    0.6568   -1.4913    0.4956 S   0  0  0  0  0  0  0  0  0  0  0  0
    1.5749    0.8471    0.0572 N   0  0  0  0  0  0  0  0  0  0  0  0
   -0.4202   -0.3896   -0.5207 C   0  0  0  0  0  0  0  0  0  0  0  0
    0.1843    0.9172   -0.1427 C   0  0  0  0  0  0  0  0  0  0  0  0
   -1.8496   -0.4865   -0.0561 C   0  0  0  0  0  0  0  0  0  0  0  0
   -0.5289    1.9650   -0.0252 O   0  0  0  0  0  0  0  0  0  0  0  0
    2.1980    1.6552   -0.2588 H   0  0  0  0  0  0  0  0  0  0  0  0
   -0.2665   -0.6601   -1.5609 H   0  0  0  0  0  0  0  0  0  0  0  0
   -2.0072   -1.2990    0.6794 H   0  0  0  0  0  0  0  0  0  0  0  0
   -2.4887   -0.6626   -0.9452 H   0  0  0  0  0  0  0  0  0  0  0  0
   -2.1309    0.5020    0.3675 H   0  0  0  0  0  0  0  0  0  0  0  0
  1  2  2  0
  1  3  1  0
  1  4  1  0
  3  5  1  0
  4  6  1  0
  5  7  1  0
  5  6  1  0
  6  8  2  0
  4  9  1  0
  5 10  1  0
  7 11  1  0
  7 12  1  0
  7 13  1  0
M  END
>  <JobName>  (104) 
CHEMBL50572_f004

>  <Status>  (104) 
ok

>  <E_el>  (104) 
-757.6550428515

>  <HBA_atom_index>  (104) 
2
8

>  <Function>  (104) 
carbonyl
carbonyl

>  <Atom>  (104) 
O
O

>  <Molecular_Weight>  (104) 
131.153

>  <Mol_ID>  (104) 
CHEMBL50572_f004

>  <Atom_and_Type>  (104) 
O-ring_sidechain fragment

>  <E_el_PW6B95>  (104) 
-759.8239758524

>  <E_el_PBEh-3c>  (104) 
-757.6550428515

>  <E_el complex_PW6B95>  (104) 
-1167.227466755
-1167.232062272

>  <E_el complex_PBEh-3c>  (104) 
-1163.511548511
-1163.516211036

>  <HB_distance>  (104) 
2.03
2.01

>  <dG(298)_RRHO (kJ/mol)>  (104) 
170.7831

>  <dG(298)_RRHO complex (kJ/mol)>  (104) 
407.8166
408.9455

>  <dG_solv_SMD_CCl4 (kJ/mol)>  (104) 
-28.8129

>  <dG_solv_SMD_CCl4 complex (kJ/mol)>  (104) 
-47.5205
-42.5512

>  <pKBHX_QC>  (104) 
0.25
0.83

>  <Delta G_sol (kJ/mol)>  (104) 
33.43
27.46

>  <Delta G (kcal/mol)>  (104) 
-0.33
-1.13

>  <cm5>  (104) 
0.6244
-0.5273
-0.1086
-0.6497
-0.0204
0.5563
-0.2212
-0.5509
0.4476
0.1304
0.0977
0.0930
0.1288


>  <Mulliken>  (104) 
    0.51742739
   -0.49144301
   -0.08420105
   -0.34422672
    0.02113324
    0.46868948
   -0.08349351
   -0.50820242
    0.27812114
    0.06788801
    0.04582858
    0.04278600
    0.06969288


$$$$

     RDKit          3D

 30 30  0  0  1  0  0  0  0  0999 V2000
    0.3384   -0.2833   -0.9136 C   0  0  0  0  0  0  0  0  0  0  0  0
    0.1301   -0.6373   -2.1344 O   0  0  0  0  0  0  0  0  0  0  0  0
    1.6915   -0.2806   -0.3221 C   0  0  0  0  0  0  0  0  0  0  0  0
   -0.7453    0.0773   -0.1250 N   0  0  0  0  0  0  0  0  0  0  0  0
    2.4190    0.9150   -0.2789 N   0  0  0  0  0  0  0  0  0  0  0  0
    1.7929   -1.3116    0.7383 C   0  0  0  0  0  0  0  0  0  0  0  0
   -0.7472    1.0295    0.9936 C   0  0  0  0  0  0  0  0  0  0  0  0
   -2.1069   -0.4465   -0.0296 C   0  0  0  0  0  0  0  0  0  0  0  0
    3.8742    0.6733   -0.2839 C   0  0  0  0  0  0  0  0  0  0  0  0
   -2.1410    1.6709    0.8755 C   0  0  0  0  0  0  0  0  0  0  0  0
   -2.8707    0.8345   -0.1884 C   0  0  0  0  0  0  0  0  0  0  0  0
   -2.4391   -1.5941   -0.8546 C   0  0  0  0  0  0  0  0  0  0  0  0
    2.3193   -0.8818   -1.2135 H   0  0  0  0  0  0  0  0  0  0  0  0
    2.2439    1.4172    0.6802 H   0  0  0  0  0  0  0  0  0  0  0  0
    2.8265   -1.6153    0.9028 H   0  0  0  0  0  0  0  0  0  0  0  0
    1.3656   -2.2784    0.2505 H   0  0  0  0  0  0  0  0  0  0  0  0
    1.1725   -1.1901    1.6188 H   0  0  0  0  0  0  0  0  0  0  0  0
   -0.0532    1.8800    0.7945 H   0  0  0  0  0  0  0  0  0  0  0  0
   -0.5793    0.4888    1.9251 H   0  0  0  0  0  0  0  0  0  0  0  0
   -2.2509   -0.7458    1.0717 H   0  0  0  0  0  0  0  0  0  0  0  0
    4.2256    0.5971   -1.3336 H   0  0  0  0  0  0  0  0  0  0  0  0
    4.1246   -0.2540    0.2416 H   0  0  0  0  0  0  0  0  0  0  0  0
    4.3486    1.5700    0.1688 H   0  0  0  0  0  0  0  0  0  0  0  0
   -2.0972    2.7335    0.6086 H   0  0  0  0  0  0  0  0  0  0  0  0
   -2.7106    1.4970    1.8427 H   0  0  0  0  0  0  0  0  0  0  0  0
   -2.6716    1.2457   -1.2245 H   0  0  0  0  0  0  0  0  0  0  0  0
   -3.9286    0.7829    0.0539 H   0  0  0  0  0  0  0  0  0  0  0  0
   -1.7604   -2.4392   -0.4920 H   0  0  0  0  0  0  0  0  0  0  0  0
   -3.4472   -1.9801   -0.5631 H   0  0  0  0  0  0  0  0  0  0  0  0
   -2.3233   -1.4745   -1.9276 H   0  0  0  0  0  0  0  0  0  0  0  0
  1  2  2  0
  1  3  1  0
  1  4  1  0
  3  5  1  0
  3  6  1  0
  4  7  1  0
  4  8  1  0
  5  9  1  0
  7 10  1  0
  8 11  1  0
  8 12  1  0
 10 11  1  0
  3 13  1  0
  5 14  1  0
  6 15  1  0
  6 16  1  0
  6 17  1  0
  7 18  1  0
  7 19  1  0
  8 20  1  0
  9 21  1  0
  9 22  1  0
  9 23  1  0
 10 24  1  0
 10 25  1  0
 11 26  1  0
 11 27  1  0
 12 28  1  0
 12 29  1  0
 12 30  1  0
M  END
>  <JobName>  (105) 
CHEMBL50915_f003

>  <Status>  (105) 
ok

>  <E_el>  (105) 
-537.3761671385

>  <HBA_atom_index>  (105) 
2
4
5

>  <Function>  (105) 
carbonyl
tertiary amine
secondary amine

>  <Atom>  (105) 
O
N
N

>  <Molecular_Weight>  (105) 
170.25202

>  <Mol_ID>  (105) 
CHEMBL50915_f003

>  <Atom_and_Type>  (105) 
O-ring_sidechain fragment

>  <E_el_PW6B95>  (105) 
-539.4564996277

>  <E_el_PBEh-3c>  (105) 
-537.3761671385

>  <E_el complex_PW6B95>  (105) 
-946.8666131614
-946.8685838706
-946.8762547355

>  <E_el complex_PBEh-3c>  (105) 
-943.2402675524
no_value!
-943.2524626891

>  <HB_distance>  (105) 
1.77
no_value!
1.76

>  <dG(298)_RRHO (kJ/mol)>  (105) 
630.6350

>  <dG(298)_RRHO complex (kJ/mol)>  (105) 
871.3384
870.2830
879.3068

>  <dG_solv_SMD_CCl4 (kJ/mol)>  (105) 
-33.3672

>  <dG_solv_SMD_CCl4 complex (kJ/mol)>  (105) 
-52.1391
CHEMBL50915_f003_c002no_value!
-47.4332

>  <pKBHX_QC>  (105) 
1.60
no computed pKBHX value!
2.84

>  <Delta G_sol (kJ/mol)>  (105) 
19.64
no computed Delta G!
7.01

>  <Delta G (kcal/mol)>  (105) 
-2.18
no computed Delta G!
-3.87

>  <cm5>  (105) 
0.5410
-0.6037
0.1249
-0.5513
-0.7154
-0.2426
0.0321
0.1419
-0.0367
-0.1480
-0.1520
-0.2189
0.1006
0.3277
0.0962
0.0810
0.0841
0.0982
0.0928
0.0765
0.0876
0.0803
0.0815
0.0893
0.0723
0.0984
0.0851
0.0835
0.0750
0.1187


>  <Mulliken>  (105) 
    0.44899686
   -0.56387514
    0.10458402
   -0.29539318
   -0.38350606
   -0.10517459
    0.07981331
    0.14764663
    0.05524570
   -0.04958328
   -0.05644022
   -0.08392478
    0.03758778
    0.16827717
    0.04169496
    0.03371551
    0.02844166
    0.03436575
    0.02728636
    0.01078663
    0.02941489
    0.01898260
    0.02301256
    0.03476900
    0.02119479
    0.04277821
    0.02906790
    0.03336262
    0.02539240
    0.06147993


$$$$

     RDKit          3D

 28 29  0  0  1  0  0  0  0  0999 V2000
    0.3842    1.2452   -1.1707 C   0  0  0  0  0  0  0  0  0  0  0  0
    1.1974    1.7449   -1.9119 O   0  0  0  0  0  0  0  0  0  0  0  0
    0.7385    0.2692   -0.0723 C   0  0  0  0  0  0  0  0  0  0  0  0
   -1.1080    1.4325   -1.1252 C   0  0  0  0  0  0  0  0  0  0  0  0
   -0.5302   -0.5374   -0.0378 C   0  0  0  0  0  0  0  0  0  0  0  0
    0.6846    1.0154    1.2018 C   0  0  0  0  0  0  0  0  0  0  0  0
    1.9571   -0.4356   -0.4194 C   0  0  0  0  0  0  0  0  0  0  0  0
   -1.4636    0.6769    0.1226 C   0  0  0  0  0  0  0  0  0  0  0  0
   -0.6898   -1.3861    1.1730 C   0  0  0  0  0  0  0  0  0  0  0  0
   -0.8139   -1.2953   -1.2856 C   0  0  0  0  0  0  0  0  0  0  0  0
   -0.8079    1.3787    1.2854 C   0  0  0  0  0  0  0  0  0  0  0  0
    2.5580   -1.6372    0.7386 S   0  0  0  0  0  0  0  0  0  0  0  0
   -1.4003    2.4823   -1.0856 H   0  0  0  0  0  0  0  0  0  0  0  0
   -1.5311    0.9771   -2.0430 H   0  0  0  0  0  0  0  0  0  0  0  0
    1.0042    0.4259    2.0671 H   0  0  0  0  0  0  0  0  0  0  0  0
    1.2912    1.9466    1.2050 H   0  0  0  0  0  0  0  0  0  0  0  0
    1.8188   -0.9152   -1.4286 H   0  0  0  0  0  0  0  0  0  0  0  0
    2.7712    0.3210   -0.5972 H   0  0  0  0  0  0  0  0  0  0  0  0
   -2.4884    0.4157    0.2485 H   0  0  0  0  0  0  0  0  0  0  0  0
   -1.7478   -1.7762    1.1572 H   0  0  0  0  0  0  0  0  0  0  0  0
   -0.6056   -0.8250    2.1189 H   0  0  0  0  0  0  0  0  0  0  0  0
   -0.0458   -2.2636    1.2139 H   0  0  0  0  0  0  0  0  0  0  0  0
   -0.3383   -0.7778   -2.1447 H   0  0  0  0  0  0  0  0  0  0  0  0
   -0.3811   -2.2983   -1.2204 H   0  0  0  0  0  0  0  0  0  0  0  0
   -1.9043   -1.3852   -1.5094 H   0  0  0  0  0  0  0  0  0  0  0  0
   -0.8974    2.4777    1.0984 H   0  0  0  0  0  0  0  0  0  0  0  0
   -1.2379    1.1277    2.2553 H   0  0  0  0  0  0  0  0  0  0  0  0
    3.5863   -2.4041    0.1660 H   0  0  0  0  0  0  0  0  0  0  0  0
  1  2  2  0
  1  3  1  0
  1  4  1  0
  3  5  1  0
  3  6  1  0
  3  7  1  0
  4  8  1  0
  5  9  1  0
  5 10  1  0
  5  8  1  0
  6 11  1  0
  7 12  1  0
  8 11  1  0
  4 13  1  0
  4 14  1  0
  6 15  1  0
  6 16  1  0
  7 17  1  0
  7 18  1  0
  8 19  1  0
  9 20  1  0
  9 21  1  0
  9 22  1  0
 10 23  1  0
 10 24  1  0
 10 25  1  0
 11 26  1  0
 11 27  1  0
 12 28  1  0
M  END
>  <JobName>  (106) 
CHEMBL51292_f006

>  <Status>  (106) 
ok

>  <E_el>  (106) 
-862.6727417894

>  <HBA_atom_index>  (106) 
2

>  <Function>  (106) 
carbonyl

>  <Atom>  (106) 
O

>  <Molecular_Weight>  (106) 
184.29843

>  <Mol_ID>  (106) 
CHEMBL51292_f006

>  <Atom_and_Type>  (106) 
O-ring_sidechain fragment

>  <E_el_PW6B95>  (106) 
-865.2774338237
[truncated: 10,816,137 more chars]
